# Supplementary material for: Unraveling metal effects on CO2 uptake in pyrene-based metal-organic frameworks
Source: Nat Commun. 2025 Feb 11;16:1516. doi: 10.1038/s41467-025-56296-w (PMC11814143; doi:10.1038/s41467-025-56296-w)
Supplement: Supplementary file 3 — Source Data [file 41467_2025_56296_MOESM3_ESM.zip › SourceCode/SuppInf/FigureS5_Ga-TBAPy_InSitu_VariableT_PXRD/Data/GaTBAPy_0031p.dat]

0.002613777476707968 20.339136793341563 4.977620418255334
0.007841332430123905 26.26441928463462 4.922036426605475
0.01306888738353984 24.292532756100076 3.9388642645735747
0.018296442336955775 22.837286017889333 3.1344869474940276
0.02352399729037171 21.03620225100383 2.879641611200891
0.028751552243787646 17.53441448509222 2.59881176464048
0.03397910719720358 17.654550087198437 2.1960301296272142
0.03920666215061952 16.327403623178608 2.078118734453398
0.04443421710403546 16.73139501466254 1.9307807985638128
0.0496617720574514 15.372414389889808 1.7750210492881215
0.054889327010867336 14.575261157854179 1.6437409590140615
0.060116881964283275 16.551603590013496 1.7365557419235862
0.06534443691769921 14.291898747627828 1.4559464500479464
0.07057199187111515 14.593684953908147 1.468013287660987
0.07579954682453109 16.285138226675656 1.575323009158761
0.08102710177794703 15.250939402505418 1.4353820339831553
0.08625465673136297 17.859045667526132 1.5775012634561587
0.09148221168477891 18.515070776727104 1.4403385418968835
0.09670976663819485 19.736808529688446 1.4380352002056067
0.10193732159161079 20.81788638509134 1.4942725771173182
0.10716487654502672 19.479869677044995 1.4288326373234443
0.11239243149844266 18.83083350120361 1.36030691221755
0.1176199864518586 17.891507178744526 1.316502816013186
0.12284754140527454 18.690791263530294 1.2905468947508028
0.12807509635869047 19.283280361256544 1.2877052238597617
0.1333026513121064 17.641014963546215 1.2388866056269563
0.13853020626552232 18.03191956702039 1.1760469799837914
0.14375776121893824 17.23797704515325 1.1228160733069812
0.14898531617235417 15.725286930598465 1.058465853664397
0.1542128711257701 15.996151662778884 1.0729444018792753
0.15944042607918602 15.913513715192417 1.023096710758245
0.16466798103260194 16.55854596759108 1.0160203723636185
0.16989553598601786 17.418909968216102 1.0223420716362221
0.1751230909394338 18.398635834715037 1.0450149119772962
0.18035064589284971 20.119698311898315 1.1105932117648374
0.18557820084626564 20.556300182681706 1.1023477423085228
0.19080575579968156 19.944686898156117 1.065920248793427
0.1960333107530975 20.739031729068223 1.063429092318042
0.20126086570651341 21.02511785967354 1.074406454867199
0.20648842065992934 21.934241049732076 1.0921500913606303
0.21171597561334526 21.79701608048227 1.096099058557283
0.2169435305667612 18.342940303881274 0.9996997811662847
0.22217108552017711 16.966424064012973 0.9244427730787932
0.22739864047359304 17.20666262579083 0.9164378224636589
0.23262619542700896 18.208703217435755 0.9383201419395419
0.2378537503804249 19.977135071053297 0.9919680406281635
0.2430813053338408 20.739891128199275 1.019212538374245
0.24830886028725674 18.96392545121976 0.9372618560409279
0.25353641524067266 20.26419208202458 0.9520154053726079
0.2587639701940886 19.78803810294483 0.9273061786895336
0.2639915251475045 18.724408033045396 0.8845869644781369
0.26921908010092044 18.25142924359354 0.8600744553615487
0.27444663505433636 17.65711077299826 0.837662309370984
0.2796741900077523 17.942758634652613 0.8481106423440555
0.2849017449611682 19.10429826498198 0.8988505117007086
0.29012929991458414 17.98908073992892 0.8640351965053572
0.29535685486800006 16.89126687601666 0.8423776083509701
0.300584409821416 16.915915309636105 0.8047109269857953
0.3058119647748319 16.610386294537488 0.770111386521214
0.31103951972824784 16.888419743226027 0.775805932364614
0.31626707468166376 17.708073239992896 0.7845542352835478
0.3214946296350797 18.326547608807648 0.814338849160866
0.3267221845884956 19.634195995363964 0.8549582729901918
0.33194973954191154 19.689013942851847 0.8563392573995418
0.33717729449532746 19.96085882514248 0.8555639638664679
0.3424048494487434 20.196108673106142 0.8787129133951243
0.3476324044021593 20.434244521276973 0.8935069560619016
0.35285995935557524 20.649112053148645 0.8914403439559789
0.35808751430899116 19.921588189451672 0.8429766622186595
0.3633150692624071 18.869480965895708 0.7930963720855847
0.368542624215823 20.18958273170937 0.8170961903335989
0.37377017916923894 20.76910767882497 0.8441988886849037
0.37899773412265486 20.843345753628718 0.8766958307021367
0.3842252890760708 18.985057628813934 0.8495681595205619
0.3894528440294867 17.739699605188203 0.8021449322917521
0.39468039898290264 17.479493599216454 0.7822443985546568
0.39990795393631856 19.754111089349486 0.8146107283996066
0.4051355088897345 20.83378420532725 0.8342567550648429
0.4103630638431504 21.24007167463007 0.8544899713947354
0.41559061879656634 21.276139002134855 0.8643817501030487
0.42081817374998226 21.05154924941945 0.874744659422614
0.4260457287033982 20.927998021667925 0.8877204615101238
0.4312732836568141 21.380739438960084 0.8873874977594455
0.43650083861023004 20.44177015095852 0.8354054289744686
0.44172839356364596 20.61104705222755 0.8186370826398519
0.4469559485170619 20.083626988818594 0.8102733416938466
0.4521835034704778 19.437653629829374 0.79719403514985
0.45741105842389373 19.63859499801205 0.8111782257872565
0.46263861337730966 19.223204967835795 0.7982157543930447
0.4678661683307256 18.779685699561018 0.7747850969683154
0.4730937232841415 18.881192750206583 0.7648569262651371
0.47832127823755743 18.599401774046676 0.7486827128716093
0.48354883319097336 18.964448771741775 0.7347356594524064
0.4887763881443893 19.278545356173503 0.7585914575256519
0.4940039430978052 20.546701501584025 0.7869598365480731
0.49923149805122113 20.39200711828447 0.7843159871220131
0.5044590530046371 20.021159981859878 0.7892686600628837
0.5096866079580531 19.240303500821508 0.7804769590946212
0.5149141629114691 18.930633754757842 0.7947944706690203
0.5201417178648851 18.23141483083294 0.7727989836259035
0.525369272818301 18.266884054614135 0.7586152413125056
0.530596827771717 18.554345607688976 0.7534076887000312
0.535824382725133 18.379495715802516 0.7251907306563914
0.541051937678549 18.587006237337597 0.713136049596357
0.546279492631965 18.341562580534585 0.6975029825063812
0.5515070475853809 18.57948542809087 0.7030849161052211
0.5567346025387969 18.97335863111421 0.7191773176426782
0.5619621574922129 18.711626719302867 0.7250909474306719
0.5671897124456289 19.61555164133573 0.7365398570924095
0.5724172673990449 19.86354353714496 0.7320327173116082
0.5776448223524608 19.362514192302225 0.7145112707685751
0.5828723773058768 18.663514670264597 0.6994882432378405
0.5880999322592928 17.48625470200692 0.6827092843040179
0.5933274872127088 17.043747430626752 0.7113400936299602
0.5985550421661248 18.011272337129544 0.747833165279969
0.6037825971195407 19.484127034296783 0.7827326616092412
0.6090101520729567 21.07371636512333 0.7986949335107758
0.6142377070263727 21.654888506948794 0.7784960586362855
0.6194652619797887 20.74151077670555 0.7437846564307092
0.6246928169332047 19.95708406926273 0.730156671717292
0.6299203718866206 19.253570171908475 0.7105778434285934
0.6351479268400366 19.426268831233553 0.7280043064828274
0.6403754817934526 20.00510703901314 0.735350184313881
0.6456030367468686 18.8713884892733 0.6972013071906246
0.6508305917002846 19.5484112825095 0.7070953307867442
0.6560581466537005 19.460494905448925 0.6952634769424093
0.6612857016071165 20.752701926544017 0.7266696511763592
0.6665132565605325 22.449886807547074 0.7592249264455454
0.6717408115139485 22.075092615291304 0.7467709759209956
0.6769683664673645 22.02228768057929 0.7413519482175615
0.6821959214207804 22.06639715263432 0.7396022117274725
0.6874234763741964 21.777104430366656 0.7429494709482606
0.6926510313276124 21.489651976998143 0.7238527116507507
0.6978785862810284 20.83699678951542 0.6858173803489449
0.7031061412344444 20.04892912335423 0.664401933105984
0.7083336961878604 20.53589267594659 0.6636713667882734
0.7135612511412763 20.908601516685096 0.6750080152475817
0.7187888060946923 21.91893483764753 0.7055015293566558
0.7240163610481083 22.861151599790222 0.7287800174107534
0.7292439160015243 23.251804385979725 0.7424591986617028
0.7344714709549403 22.933182113512864 0.7161295180924594
0.7396990259083562 23.43147724619897 0.7114139157156546
0.7449265808617722 23.982783010156883 0.715836262527019
0.7501541358151882 25.39188394283589 0.7399472869912744
0.7553816907686042 26.041704706678555 0.7525258551064296
0.7606092457220202 26.214653410116547 0.7546446528326104
0.7658368006754361 27.49612902168267 0.7703219893130298
0.7710643556288521 29.64489015686556 0.7889425679423846
0.7762919105822681 30.18699503727475 0.8016222299230623
0.7815194655356841 29.38548744162567 0.7920964904402498
0.7867470204891001 29.945961394197266 0.8081516239027047
0.791974575442516 30.198451938711596 0.8330010680308277
0.797202130395932 30.510443726000467 0.8349253685596388
0.802429685349348 33.3150956992566 0.8811979089639782
0.807657240302764 34.85786928564587 0.886029396722571
0.81288479525618 38.576221336018214 0.9230937516463656
0.8181123502095959 41.63752558844894 0.9508236891922967
0.8233399051630119 42.6188041163443 0.9771185880097358
0.8285674601164279 42.79970673820002 0.9891358629973989
0.8337950150698439 44.518930988162644 1.020063183115299
0.8390225700232599 48.8180771362604 1.0790985470752479
0.8442501249766758 52.23072545528564 1.1136561489594847
0.8494776799300918 56.95499254480057 1.1885059017566755
0.8547052348835078 58.74964321007416 1.2078057507258837
0.8599327898369238 63.229787978141275 1.24545275676187
0.8651603447903398 68.14343820422643 1.265950272930057
0.8703878997437557 71.7598197454682 1.280664432397886
0.8756154546971717 75.46816203784329 1.3052873795994642
0.8808430096505877 78.20125794407295 1.329562503460765
0.8860705646040037 77.80666257889266 1.337253963005178
0.8912981195574197 77.97595962558172 1.3407969630299434
0.8965256745108356 76.73896916018239 1.3339892354601492
0.9017532294642516 74.44882457857145 1.3056586103266794
0.9069807844176676 77.01529486593972 1.3382234334166963
0.9122083393710836 80.03463774608005 1.397723039689238
0.9174358943244996 84.89582062632903 1.445778858267775
0.9226634492779155 88.17834040138732 1.4841202984388726
0.9278910042313315 90.32413705480802 1.475416154462145
0.9331185591847475 93.13247045465303 1.4934166923376142
0.9383461141381635 92.99350094814366 1.452017924008628
0.9435736690915795 96.41379473783286 1.493079957320086
0.9488012240449955 100.88118731698823 1.514191785421542
0.9540287789984114 107.46419715889782 1.5538902690939127
0.9592563339518274 104.93078893962863 1.523025261478421
0.9644838889052434 101.03983401349797 1.4691338032932966
0.9697114438586594 99.25663532584299 1.4507585345454201
0.9749389988120754 102.5998006151779 1.4757899186158683
0.9801665537654913 106.43924352484837 1.503076823164048
0.9853941087189073 111.33282581915405 1.532664407863961
0.9906216636723233 110.07389713822442 1.5155044497538976
0.9958492186257393 110.7983208710811 1.5283019707859955
1.0010767735791553 107.89436367131357 1.514553357172621
1.0063043285325712 110.7963368513447 1.5368648870514332
1.0115318834859872 113.37053547371036 1.551668246574433
1.0167594384394032 114.73621838731665 1.560562966668093
1.0219869933928192 120.05661217540609 1.5945334957085766
1.0272145483462352 120.57070699151123 1.6132565024340746
1.0324421032996511 126.80216960644402 1.6788608206002218
1.0376696582530671 131.0562828095507 1.6988484157169634
1.042897213206483 129.8784281630208 1.662974178780047
1.048124768159899 129.3596732119518 1.6302695412139696
1.053352323113315 131.5564088869407 1.633444304097056
1.058579878066731 133.04213864938748 1.6465238268081317
1.063807433020147 134.5951656049288 1.663821470002456
1.069034987973563 133.8440533851621 1.6414707264513015
1.074262542926979 129.1298390371599 1.5915435925407684
1.079490097880395 130.23590974349415 1.5990436118296338
1.084717652833811 132.19108141245735 1.6295460530982198
1.089945207787227 136.34652316607153 1.6805033253976038
1.095172762740643 129.34267797596735 1.6257481686662187
1.1004003176940589 126.81672577123923 1.587969440018214
1.1056278726474749 132.2178089856183 1.6231659651573809
1.1108554276008908 139.19474724018576 1.6576706106766796
1.1160829825543068 147.775239855483 1.7105545177748842
1.1213105375077228 149.4986299727038 1.7214790505659796
1.1265380924611388 149.14487620053103 1.6986830207057166
1.1317656474145548 144.1675707340387 1.6536885642201846
1.1369932023679707 142.9479893163164 1.6505544075661531
1.1422207573213867 146.67958933939377 1.6947562465918464
1.1474483122748027 148.76517158995375 1.7226246239574108
1.1526758672282187 155.6673299129346 1.748513823689496
1.1579034221816347 154.29665485808778 1.73375063529921
1.1631309771350506 151.99322405914492 1.6884161986585442
1.1683585320884666 158.43726798681604 1.7282962035415688
1.1735860870418826 160.49470756124552 1.7668586725089426
1.1788136419952986 159.7286860921744 1.7553227700713423
1.1840411969487146 159.24522470240854 1.7475465132776637
1.1892687519021305 154.62327841761606 1.7123346055773478
1.1944963068555465 158.0267015273949 1.7127063534990106
1.1997238618089625 158.3557038871886 1.6769436162228022
1.2049514167623785 157.30411617830944 1.6654246271989626
1.2101789717157945 157.51414923189515 1.6852564886239418
1.2154065266692105 159.50593761150662 1.7188815100698267
1.2206340816226264 162.88512821360874 1.7599535494441763
1.2258616365760424 161.17269395142694 1.7540420867473563
1.2310891915294584 163.66789104877012 1.7361392919999807
1.2363167464828744 168.0314526327673 1.752400275444457
1.2415443014362904 166.98900921334325 1.7407037422128775
1.2467718563897063 169.84284041524802 1.7908458880002822
1.2519994113431223 169.21634325440584 1.8027225393877668
1.2572269662965383 169.2597051270987 1.8001640576152975
1.2624545212499543 174.89537298716795 1.7929680590083246
1.2676820762033703 175.80683721282213 1.77416473278439
1.2729096311567862 171.6666188562266 1.7330613016124008
1.2781371861102022 169.24263923869282 1.7263703680858433
1.2833647410636182 165.752115878096 1.720632635832894
1.2885922960170342 167.63194516350555 1.7584814524311176
1.2938198509704502 174.0712321684452 1.8016584250025074
1.2990474059238661 178.6687831636431 1.8399499433292343
1.3042749608772821 180.1548182740879 1.8320095880032174
1.309502515830698 175.76256042300972 1.793498207185774
1.314730070784114 173.73101113356202 1.7643431258133857
1.31995762573753 170.97719879410076 1.7294597011567674
1.325185180690946 172.32611746494752 1.7293388423450078
1.330412735644362 171.11233703366136 1.7253030745027436
1.335640290597778 167.22133109292577 1.7024010801530245
1.340867845551194 174.63986639959998 1.740425180157086
1.34609540050461 175.64230668797347 1.7446257204810365
1.351322955458026 178.30119895521602 1.7510916167341493
1.356550510411442 175.97610066946876 1.7356935500107897
1.361778065364858 178.2407156532529 1.749845823648231
1.3670056203182739 174.56029716689403 1.7390505094990518
1.3722331752716899 170.91606925362848 1.7210400160593962
1.3774607302251058 175.065900686056 1.7456707829036444
1.3826882851785218 178.1948467545662 1.7477843816180394
1.3879158401319378 186.39894933542232 1.7852750534792292
1.3931433950853538 183.64354785972802 1.7561821057803042
1.3983709500387698 177.87985084963884 1.7055260984284706
1.4035985049921857 177.89690306389636 1.7092185874690662
1.4088260599456017 178.14015121819676 1.733061567738968
1.4140536148990177 181.95719853666813 1.784591019612852
1.4192811698524337 184.58289453191293 1.8065190434110878
1.4245087248058497 186.77804424996688 1.809058763765233
1.4297362797592656 189.32079387857317 1.8057180890282982
1.4349638347126816 189.49338244071382 1.7952177379930816
1.4401913896660976 188.1085044914919 1.7838045021662299
1.4454189446195136 191.0747768271138 1.7882439996273696
1.4506464995729296 187.6769648193273 1.7676474950258934
1.4558740545263456 180.31824305218606 1.7213145223012616
1.4611016094797615 176.89880868033376 1.7001930904603972
1.4663291644331775 176.42608126783958 1.7079334527145054
1.4715567193865935 182.75647405369074 1.759645674064823
1.4767842743400095 183.53983396800953 1.762453039271447
1.4820118292934255 185.67400192470632 1.7945650200952636
1.4872393842468414 179.87063568249673 1.7345873506618172
1.4924669392002574 181.64318240611064 1.7431479854930347
1.4976944941536734 174.3812448802874 1.697199196235604
1.5029220491070894 168.2156714959595 1.6689900154259072
1.5081496040605054 169.10052701904303 1.6710628919984534
1.5133771590139213 167.6394526825098 1.6585254648469996
1.5186047139673373 172.60171755437094 1.6972576870997225
1.5238322689207533 182.37048802705257 1.7503101561191459
1.5290598238741693 186.7772223549896 1.7669416822509099
1.5342873788275853 192.3123674954932 1.801972292199613
1.5395149337810012 188.91860158022385 1.7850160302094957
1.5447424887344172 192.83795713102543 1.807461963475937
1.5499700436878332 192.47699751481167 1.795949061273147
1.5551975986412492 194.58005818232704 1.7730789953798873
1.5604251535946652 198.85059194285202 1.794326056520967
1.5656527085480811 193.58173439115956 1.766336799253287
1.5708802635014971 193.18592556348446 1.7540092682315755
1.576107818454913 199.3450640665095 1.799010762268867
1.581335373408329 206.10130730671946 1.836339824859838
1.586562928361745 216.31317841049838 1.8671215540421366
1.591790483315161 221.5468371657816 1.9094675025116539
1.597018038268577 216.16713220898092 1.8661449404259536
1.602245593221993 219.03241735792443 1.8763252878835317
1.607473148175409 218.8435704722565 1.8800611862764451
1.612700703128825 221.04213695235475 1.8807231922786873
1.617928258082241 224.26129738127958 1.8844549627850855
1.623155813035657 223.17978088856378 1.8889254854240427
1.628383367989073 224.29624033868038 1.8792948191242438
1.6336109229424889 227.06640716235378 1.900774706936057
1.6388384778959049 230.34528993630838 1.9084906638141357
1.6440660328493208 237.71016087078243 1.937559922344926
1.6492935878027368 243.13297914879374 1.962405247385348
1.6545211427561528 242.14844899717767 1.9506858866471741
1.6597486977095688 247.67542841266803 1.9785364098723115
1.6649762526629848 255.25483700545675 2.0156144807377627
1.6702038076164007 257.09559995546545 2.009062240934933
1.6754313625698167 257.672491979086 1.9763919583142513
1.6806589175232327 254.71470739099604 1.953522294597435
1.6858864724766487 250.82163065840686 1.9444474491649157
1.6911140274300647 253.62438321530036 1.9599571489055607
1.6963415823834807 266.5969235207045 2.0053896003
1.7015691373368966 267.48967170605124 1.997017634164119
1.7067966922903126 265.8361630220754 1.9519369477358064
1.7120242472437286 270.5962377007164 1.9696232802385845
1.7172518021971446 273.5610786182108 1.983951262694002
1.7224793571505606 281.67176963514686 2.0067447818070914
1.7277069121039765 280.586710789845 1.9879013823163245
1.7329344670573925 281.9161729249842 1.9874831364439733
1.7381620220108085 272.9963402326375 1.9311539838100302
1.7433895769642245 275.5513775695849 1.946636993136218
1.7486171319176405 284.7573458153294 1.992635101738427
1.7538446868710564 301.10636560715625 2.055604560884628
1.7590722418244724 305.0160706419207 2.063516614376182
1.7642997967778884 297.91689702908405 2.0212832820705016
1.7695273517313044 294.31188627555116 1.9845267315676542
1.7747549066847204 290.4822795563829 1.9532175597171653
1.7799824616381363 291.99124927366694 1.9494092073473095
1.7852100165915523 297.6068033639831 1.9603477651224237
1.7904375715449683 299.02665380728547 1.9754328321979018
1.7956651264983843 300.78327520734405 1.9870054276305102
1.8008926814518003 309.1137628165074 2.006690046714285
1.8061202364052162 308.7874979149855 1.9886249060182937
1.8113477913586322 306.10554492640057 1.9513648047298606
1.8165753463120482 306.59609747724113 1.9452908220916412
1.8218029012654642 299.66408206378065 1.9152864691732796
1.8270304562188802 298.57798026528206 1.9179032886059157
1.8322580111722961 302.7089016209826 1.9115803673813219
1.8374855661257121 304.54126550589825 1.9074849203118638
1.842713121079128 308.98681329461823 1.9069017768999805
1.847940676032544 303.91925254622856 1.8692272705541177
1.85316823098596 305.8829526717797 1.8672182516174807
1.858395785939376 308.5027392000354 1.8798505641668266
1.863623340892792 316.35466331279673 1.9124395309795352
1.868850895846208 315.30170904796523 1.8969150265390553
1.874078450799624 307.06459863730413 1.8497302472869899
1.87930600575304 302.29281716134386 1.80864916982287
1.884533560706456 299.41277797549844 1.778928187713496
1.889761115659872 304.0739428865261 1.798275405537127
1.894988670613288 310.6857504276411 1.8228887192785717
1.9002162255667039 323.33878050978285 1.8656868709375571
1.9054437805201199 320.38806099368304 1.8459831784803238
1.9106713354735358 313.7617322807142 1.809373760973782
1.9158988904269518 303.1741542924762 1.766080993800101
1.9211264453803678 304.9098110799775 1.7765062791618045
1.9263540003337838 308.9609897973208 1.7892945435571188
1.9315815552871998 313.4781401276363 1.8126131200952762
1.9368091102406157 312.57575635346217 1.7921284919419378
1.9420366651940317 309.73375981023713 1.7705482279538052
1.9472642201474477 302.08991169468385 1.740595412395207
1.9524917751008637 304.24355933381963 1.7434351172788547
1.9577193300542797 302.1163508625585 1.7299128361293135
1.9629468850076957 302.52193671769476 1.7289821502824338
1.9681744399611116 304.1276566552251 1.7209058287167442
1.9734019949145276 305.50209124230935 1.7127309143735372
1.9786295498679436 302.89599309864406 1.6937022695318675
1.9838571048213596 295.9363790146441 1.646778805024873
1.9890846597747756 293.48970671584703 1.6200400026245998
1.9943122147281915 286.0550305461712 1.5847231713136687
1.9995397696816075 287.06530997442957 1.5913444845557547
2.0047673246350235 284.701485898155 1.589564723127205
2.0099948795884393 279.8518963968048 1.5781784175218208
2.015222434541855 282.06945096529336 1.5775383977345732
2.0204499894952708 281.4733205752389 1.567738017382376
2.0256775444486865 280.3604883218902 1.567064917456538
2.0309050994021023 278.0565080519408 1.5442088823782405
2.036132654355518 277.03476781473387 1.545000670531808
2.041360209308934 274.33678697589016 1.5341233198398392
2.0465877642623496 274.513336172877 1.518844701145569
2.0518153192157653 268.6997077377501 1.4927119071326214
2.057042874169181 265.2782974779369 1.4798767523098932
2.062270429122597 267.05361469566395 1.4901578221377267
2.0674979840760126 264.4035189795484 1.4813072239237146
2.0727255390294284 266.2253989384474 1.4878946811473452
2.077953093982844 268.7037952413524 1.4945138335398496
2.08318064893626 271.7387366037307 1.5181605133278238
2.0884082038896756 267.6162961308772 1.5035006686438421
2.0936357588430914 262.3486059290445 1.481513749366498
2.098863313796507 269.00422773124075 1.5125305871260155
2.104090868749923 275.03091922336716 1.5329650676253135
2.1093184237033387 276.156928390313 1.5245918352065722
2.1145459786567544 271.0571797926436 1.488150471203076
2.11977353361017 265.5913246160704 1.4515144997175813
2.125001088563586 266.68446702330186 1.4569230196865328
2.1302286435170017 276.31272305059997 1.4992520255994246
2.1354561984704175 274.0774319551047 1.5052941821741046
2.140683753423833 269.8326796556788 1.4950186995988715
2.145911308377249 265.41690317401435 1.489297908526567
2.1511388633306647 261.65314362725945 1.4814954499519835
2.1563664182840805 272.1199651136416 1.5149294322681575
2.1615939732374962 278.8300039165893 1.5427476043008328
2.166821528190912 280.92219001766335 1.5532192703656327
2.1720490831443278 282.77076609191886 1.5592164320602244
2.1772766380977435 272.5322749231614 1.5219852131996303
2.1825041930511593 272.40289335507055 1.5171421317121183
2.187731748004575 274.3497858738723 1.5084136276021223
2.192959302957991 273.78515725687885 1.5021138857153544
2.1981868579114066 271.6508257881701 1.4866932273818532
2.2034144128648223 268.87951694894343 1.4855268896545095
2.208641967818238 269.24877986884405 1.507597890744453
2.213869522771654 271.0108499987375 1.522419045501513
2.2190970777250696 273.0157395716947 1.536391371921998
2.2243246326784853 271.25641680311276 1.5166384190806217
2.229552187631901 276.41737064379083 1.519735440856089
2.234779742585317 279.00218252288556 1.5072737862297252
2.2400072975387326 275.7760949392543 1.4975278049371124
2.2452348524921484 273.47892494637597 1.489370884443676
2.250462407445564 271.10386205804724 1.4882235592110098
2.25568996239898 265.61841360375615 1.4753171018413282
2.2609175173523957 264.943544485309 1.4720263118766712
2.2661450723058114 267.0223484303901 1.4760314853399374
2.271372627259227 267.60586089771743 1.4815593835212921
2.276600182212643 269.6747890456313 1.4861234297193224
2.2818277371660587 270.7542811749434 1.4884742890205571
2.2870552921194744 263.5876549594506 1.4649019851687854
2.29228284707289 259.9393670672373 1.449170461381488
2.297510402026306 262.79137693646845 1.4640122563445368
2.3027379569797217 262.7987591559765 1.457986636713511
2.3079655119331375 270.4482731991787 1.4801189402595374
2.3131930668865532 268.5704583576584 1.4753240807148158
2.318420621839969 265.17008405553634 1.4630283010326806
2.3236481767933848 263.3614989816024 1.4697021402810666
2.3288757317468005 261.96201768233743 1.4718576748566932
2.3341032867002163 258.2737878868465 1.4430200429398048
2.339330841653632 258.44362262328315 1.4319986671412441
2.344558396607048 258.677737906899 1.4303198153594856
2.3497859515604635 266.069533629225 1.4596531697800605
2.3550135065138793 264.8698454415423 1.4371552394031661
2.360241061467295 269.07505176426525 1.4415540088620233
2.365468616420711 271.9413880733728 1.4463845920372411
2.3706961713741266 270.862634981286 1.4347837816073552
2.3759237263275423 269.8063970881642 1.4482711137516893
2.381151281280958 264.7687810118235 1.4332192144228217
2.386378836234374 264.8713894716566 1.4340367825891345
2.3916063911877896 263.2983302837266 1.4441926624189667
2.3968339461412054 259.4582779419175 1.4335740768598102
2.402061501094621 260.88062031126253 1.438162631813615
2.407289056048037 262.9660001453733 1.4481980413907092
2.4125166110014526 264.04701494642586 1.454806972149926
2.4177441659548684 264.08112080139165 1.4557438978586117
2.422971720908284 261.22084867221315 1.4234279649638633
2.4281992758617 260.9815688375035 1.4096358812660625
2.4334268308151157 256.4878990875987 1.378062703881544
2.4386543857685314 254.99022920236388 1.3596206958389832
2.443881940721947 254.50332770531776 1.3518145476649905
2.449109495675363 259.93300007521333 1.3690524846193441
2.4543370506287787 270.21983005976296 1.4066470304697798
2.4595646055821945 277.74229952287624 1.4189308766537616
2.4647921605356102 287.1367566923786 1.422646732914169
2.470019715489026 295.8959597568417 1.414543996116933
2.4752472704424417 321.3929785896601 1.4387223501859372
2.4804748253958575 375.7247068238009 1.5092184780525377
2.4857023803492733 490.4324729552186 1.6818481584925684
2.490929935302689 726.0140380693982 2.01505413067813
2.496157490256105 1167.1624459181587 2.547053977905931
2.5013850452095205 1799.2749541229202 3.153297489172723
2.5066126001629363 2547.2687559166766 3.751268356707061
2.511840155116352 3277.063428827256 4.259875156959174
2.517067710069768 3847.8088840238333 4.606565190721613
2.5222952650231836 4190.831696654887 4.8042379166921245
2.5275228199765993 4314.715079737275 4.86263494686563
2.532750374930015 4308.280747594502 4.841368700526468
2.537977929883431 4361.897648935826 4.87102658784108
2.5432054848368466 4517.234183945519 4.95971080226974
2.5484330397902624 4811.710326120738 5.108247112607359
2.553660594743678 5230.431170818684 5.312780788485388
2.558888149697094 5752.474886138077 5.561715690410963
2.5641157046505096 6291.749457866946 5.825461723116571
2.5693432596039254 6708.191792708937 6.033046815099416
2.574570814557341 6781.342680971368 6.062965795054161
2.579798369510757 6487.032904768349 5.928231454829188
2.5850259244641727 5789.541718847921 5.593235464251453
2.5902534794175884 4802.205826157885 5.088592830590372
2.595481034371004 3755.5209073563974 4.509767110803378
2.60070858932442 2750.9473911255236 3.854523365315113
2.6059361442778357 1902.106481478051 3.1994351909264296
2.6111636992312515 1279.547383446944 2.614704534507197
2.6163912541846672 879.9053411351708 2.1751923370458734
2.621618809138083 623.6088828881499 1.8465518129315421
2.6268463640914987 488.06131465387983 1.6535310557059286
2.6320739190449145 402.8792692782053 1.5230726572234206
2.6373014739983303 357.2358013645355 1.4632318716068642
2.642529028951746 328.69047379524955 1.421540603340453
2.6477565839051618 313.11432413578655 1.4104895799736188
2.6529841388585775 302.20591876794174 1.383849313264859
2.6582116938119933 296.06538047026095 1.3733147412735829
2.663439248765409 288.83251484091073 1.3619946528071871
2.668666803718825 283.9471746197836 1.3561618907763497
2.6738943586722406 277.1141965182834 1.3407096479637908
2.6791219136256563 277.9459243917919 1.35329863163315
2.684349468579072 273.8528909625616 1.3471777850194904
2.689577023532488 274.55705066924224 1.354543521263145
2.6948045784859036 273.6484278098221 1.3617223115336927
2.7000321334393194 279.88158367893624 1.3910508977842717
2.705259688392735 284.43788822142056 1.414605964584961
2.710487243346151 280.4329707588325 1.4079885378269563
2.7157147982995666 275.7143501213852 1.39955663508329
2.7209423532529824 269.6351961839207 1.3828781671210508
2.726169908206398 263.4244886662068 1.3580031286183125
2.731397463159814 260.9085151273769 1.3497960222359724
2.7366250181132297 260.93777455290655 1.3602167593385825
2.7418525730666454 260.15690245317484 1.3719933924676453
2.747080128020061 263.9198624401312 1.4064150970619245
2.752307682973477 266.8742829026732 1.4241420760178167
2.7575352379268927 264.3095424133345 1.411327962176561
2.7627627928803085 263.0501960237898 1.399193658361059
2.767990347833724 264.930649626398 1.4103338789329252
2.77321790278714 263.61905271791227 1.4120888623739085
2.7784454577405557 263.23037464850375 1.4167776945716146
2.7836730126939715 265.5072524220318 1.4181272758110852
2.7889005676473873 263.0939033567701 1.408291425364881
2.794128122600803 264.1522398249968 1.4074900940052937
2.7993556775542188 264.9892683084326 1.4001371587287248
2.8045832325076345 265.62732848043686 1.4020518931940185
2.8098107874610503 272.3855828783321 1.4291378785877389
2.815038342414466 274.37126298803423 1.4506279824262813
2.820265897367882 279.2944720085244 1.4811699004782015
2.8254934523212976 277.2062062756754 1.4721249602241717
2.8307210072747133 274.4511455367689 1.4568046137670796
2.835948562228129 271.1002154140254 1.4506404827651724
2.841176117181545 266.4109895989836 1.4483888549746444
2.8464036721349606 263.5206420060485 1.444536597821102
2.8516312270883764 265.1667255523087 1.4508099677274002
2.856858782041792 266.71445339179354 1.4435005788579647
2.862086336995208 265.72356655500477 1.4335832985259664
2.8673138919486236 259.0151827510819 1.4141120808106917
2.8725414469020394 259.34376745383804 1.416915892273128
2.877769001855455 266.1247088117496 1.433754841228647
2.882996556808871 270.73270796622046 1.4530701139616489
2.8882241117622867 272.7362766887595 1.4667214052207227
2.8934516667157024 271.3689192369986 1.461981216747846
2.898679221669118 274.7326332521377 1.4765943820104033
2.903906776622534 277.23750137557414 1.4671249726699025
2.9091343315759497 276.87796901438526 1.45572632421104
2.9143618865293655 278.0881756230971 1.4633335849040348
2.919589441482781 271.0516679583395 1.435494170410692
2.924816996436197 272.0389961540669 1.4401545940579028
2.9300445513896127 275.88482298283765 1.4515469326617763
2.9352721063430285 278.63485894711073 1.4568038578105467
2.9404996612964442 280.8877513693552 1.4621468432558413
2.94572721624986 285.66669661625434 1.4792843074921491
2.9509547712032758 288.55912938164323 1.5018904012651382
2.9561823261566915 292.5932407765005 1.5235735091371485
2.9614098811101073 285.00122631899615 1.4842068443059908
2.966637436063523 279.1652487760908 1.4566625181428108
2.971864991016939 274.4308137974218 1.433177001803028
2.9770925459703546 270.35047115996537 1.4040632822339667
2.9823201009237703 272.61323689905 1.414795617745132
2.987547655877186 277.4342458834811 1.4311394241126614
2.992775210830602 280.4291504455099 1.4375302488897712
2.9980027657840176 280.7437936873281 1.4383022546585693
3.0032303207374333 277.17410392844005 1.4084665722435927
3.008457875690849 274.3291768211843 1.382132087329182
3.013685430644265 277.6719985425358 1.3699313997474185
3.0189129855976806 277.6184847484889 1.3607325338855107
3.0241405405510964 279.26922541199997 1.3738031677078177
3.029368095504512 278.18884783288456 1.3731970644488067
3.034595650457928 277.7223475813998 1.3585144449524125
3.0398232054113437 281.7139846690835 1.3647534733162385
3.0450507603647594 286.0459983300947 1.3639089240067706
3.050278315318175 285.80347684965807 1.3626500481178323
3.055505870271591 287.3020865954669 1.36135619948812
3.0607334252250067 291.3454533047076 1.3654450793858794
3.0659609801784224 295.6583962356597 1.3669157667846636
3.071188535131838 298.20305074802087 1.3615482232970944
3.076416090085254 297.33706082449316 1.351409683443776
3.0816436450386697 304.6670397273516 1.3580058788722644
3.0868711999920855 308.76527814613587 1.35407720781398
3.0920987549455012 316.4158370591151 1.358673694433805
3.097326309898917 332.3423334715638 1.3856009927290052
3.1025538648523328 342.20956919546455 1.3961591213531557
3.1077814198057485 352.2772333214347 1.4081041135194683
3.1130089747591643 359.48773453292415 1.4050926660972203
3.11823652971258 368.0172709057605 1.412838196412783
3.123464084665996 380.06210022935136 1.4288552921779516
3.1286916396194115 400.1769456121534 1.4612818333445343
3.1339191945728273 419.7812741861576 1.4875142353620907
3.139146749526243 439.8462471307446 1.5178905854904157
3.144374304479659 459.3448878654062 1.5444116196262199
3.1496018594330746 476.8363634947527 1.5679619071476818
3.1548294143864903 491.20987972393465 1.5880366585026287
3.160056969339906 511.34265233808895 1.616241868864984
3.165284524293322 536.5693096647378 1.6491795986306999
3.1705120792467376 567.8789422109727 1.6951681753726195
3.1757396342001534 603.4847445400452 1.7430203698702371
3.180967189153569 636.296533425096 1.7941991917763456
3.186194744106985 663.0455185460206 1.8315576480625753
3.1914222990604006 678.5068385511576 1.847206244607968
3.1966498540138164 684.2293147143679 1.8493433524888006
3.201877408967232 685.6913355957149 1.8465462912731225
3.207104963920648 681.9261684982457 1.833816507800303
3.2123325188740637 670.488384723182 1.817520409755299
3.2175600738274794 655.941148693034 1.7993654542899693
3.222787628780895 624.3731891307369 1.7560230260241232
3.228015183734311 596.974113097252 1.7180572924007653
3.2332427386877267 563.0760783563339 1.6646079027299223
3.2384702936411425 534.5104465279657 1.615538337403618
3.2436978485945582 511.1700843133853 1.5751195952871566
3.248925403547974 492.973801223887 1.545792797925268
3.2541529585013897 481.0485538148504 1.5240150473770668
3.2593805134548055 471.73362515604043 1.5103467306244758
3.2646080684082213 468.0551189944766 1.5063146414483455
3.269835623361637 475.97726275047023 1.5229544848926249
3.275063178315053 484.02228596956064 1.5377927205828918
3.2802907332684685 494.17041493090716 1.5478542702001383
3.2855182882218843 513.5396849476317 1.5707739816465978
3.2907458431753 536.8983163404757 1.6070679882576437
3.295973398128716 561.8170334441727 1.6410303998101365
3.3012009530821316 580.6719841994021 1.6648194432510293
3.3064285080355473 582.0249964367307 1.6653115236687426
3.311656062988963 571.2413801873527 1.6497967087527794
3.316883617942379 546.3840852074634 1.613546166990751
3.3221111728957946 517.5495772686509 1.5743787777080427
3.3273387278492104 487.0581951764171 1.5332979772128643
3.332566282802626 448.63785039357396 1.4751964975334015
3.337793837756042 416.1387378661115 1.4280105855847058
3.3430213927094576 384.25163017531145 1.3837865789058137
3.3482489476628734 361.70918878094494 1.3628332466844983
3.353476502616289 350.31032558854423 1.3545151107871933
3.358704057569705 349.2924073682563 1.3661625022561807
3.3639316125231207 337.33248402311597 1.3516525498050842
3.3691591674765364 342.68350268112755 1.381568793499871
3.374386722429952 341.89534135318746 1.4027514052920669
3.379614277383368 319.0995753037553 1.367392566387637
3.3848418323367837 309.73292773032915 1.3539837196820093
3.3900693872901995 286.9813340611621 1.3149146625387245
3.3952969422436152 272.56638215988494 1.2828716606580552
3.400524497197031 265.17975230816944 1.2673059209255038
3.4057520521504467 251.1796897190856 1.2299671910553893
3.4109796071038625 250.2552060966221 1.2423158659070805
3.4162071620572783 246.93213235233102 1.2281205842052165
3.421434717010694 249.3124567680648 1.2400813247902422
3.4266622719641098 247.26393231119295 1.230325752695846
3.4318898269175255 247.2653012806241 1.2371397407222764
3.4371173818709413 244.72094282622098 1.2341074411607937
3.442344936824357 243.01978469945453 1.2218636978409183
3.447572491777773 240.66058410618209 1.2139549781005838
3.4528000467311886 242.7939182485748 1.23115515635603
3.4580276016846043 242.43670941301477 1.2325144606442247
3.46325515663802 246.40070365378128 1.2402098728165722
3.468482711591436 244.39745448366764 1.221476274972895
3.4737102665448516 241.88029983108038 1.2186857025568802
3.4789378214982674 240.65983491605388 1.2113999900468877
3.484165376451683 244.89193123599446 1.2254739212322356
3.489392931405099 253.16714908377227 1.2560206783435706
3.4946204863585146 253.11484390737454 1.2419020174904882
3.4998480413119304 257.2445705133828 1.2372002860180873
3.505075596265346 256.25508961173165 1.2198624241959155
3.510303151218762 262.61629551672434 1.2259713987702627
3.5155307061721777 271.0940147878935 1.2484194693752315
3.5207582611255934 272.0612494503229 1.2509713124901565
3.525985816079009 278.82285194252654 1.2562102553816932
3.531213371032425 285.0262330370235 1.252620149045164
3.5364409259858407 294.63362306785484 1.258786443822245
3.5416684809392565 308.96378794160336 1.268555610023248
3.546896035892672 324.3555656559342 1.282786342004966
3.552123590846088 352.98601639280645 1.3180120984575083
3.5573511457995037 412.50404651767457 1.4045439500244175
3.5625787007529195 520.9042717176796 1.5567598975644483
3.5678062557063353 736.321067433522 1.8380825281466582
3.573033810659751 1212.7064889540572 2.356220532236475
3.5782613656131668 2204.4175389427273 3.1785302671568907
3.5834889205665825 4188.421617675068 4.382691909433168
3.5887164755199983 7419.637886831145 5.8328448934640615
3.593944030473414 11569.228425384357 7.234651248038413
3.59917158542683 15366.3265776899 8.297202964856547
3.6043991403802456 17755.956693768163 8.888821868509936
3.6096266953336613 18011.844201126885 8.934910780498466
3.614854250287077 16206.742577064173 8.46286166468172
3.620081805240493 13087.632576863807 7.595996614988212
3.6253093601939086 9564.085885995575 6.483944032795529
3.6305369151473244 6505.447673031498 5.345401743141312
3.63576447010074 4063.8714928388354 4.214241681593785
3.640992025054156 2553.472657034089 3.3367145793977295
3.6462195800075716 1536.8089022517736 2.5860129307664415
3.6514471349609874 978.5999196749326 2.067669439512866
3.656674689914403 683.1182942007755 1.7384178499220009
3.661902244867819 531.8573877370966 1.5364837061734224
3.6671297998212347 447.6651430640184 1.4135452835851052
3.6723573547746504 400.5202421895704 1.3393834005987735
3.677584909728066 365.7214394331993 1.2819588850624741
3.682812464681482 341.81011378409994 1.2463080124036792
3.6880400196348977 325.4955966407766 1.2275851563467497
3.6932675745883135 317.51417715701115 1.2245174181849867
3.698495129541729 307.7823648826463 1.2102018296400134
3.703722684495145 304.5907807945092 1.213591983824105
3.7089502394485607 295.0374682165842 1.1969119893656397
3.7141777944019765 289.14369956041924 1.1796397509030605
3.7194053493553922 285.3789969719654 1.165878896612427
3.724632904308808 284.4449468980478 1.1625419327546325
3.7298604592622238 284.7757955260394 1.170462046714206
3.7350880142156395 283.17711489510896 1.174325454021889
3.7403155691690553 279.0223044072097 1.1714819428142034
3.745543124122471 279.317741176136 1.173570903332042
3.750770679075887 281.77336275153857 1.1762662932627306
3.7559982340293026 283.7991944385612 1.1785979479237338
3.7612257889827183 283.26651112069123 1.1732705520805868
3.766453343936134 282.2588538356975 1.1695412179441684
3.77168089888955 286.72934477935206 1.170393925704676
3.7769084538429656 283.67201182257224 1.159874363147231
3.7821360087963813 284.6117627792384 1.1604481658440178
3.787363563749797 286.79467587842396 1.1579563988481318
3.792591118703213 286.4097772745894 1.1443065358188722
3.7978186736566286 293.20885773743163 1.1474237766241966
3.8030462286100444 302.12512452832846 1.1537796869280146
3.80827378356346 309.5208275506212 1.1647967347668367
3.813501338516876 316.47697159507504 1.1764836839326807
3.8187288934702917 321.30780044015313 1.187043366600293
3.8239564484237074 320.75748711397523 1.1838903400322114
3.829184003377123 324.10152598139524 1.1868921282322316
3.834411558330539 322.38161878027955 1.1825730572134354
3.8396391132839547 319.1226334305388 1.1777196242848806
3.8448666682373704 317.71855422608957 1.175875459114196
3.850094223190786 311.4343185331508 1.168477444573763
3.855321778144202 308.4590424406825 1.169253119206025
3.8605493330976177 305.70190332191106 1.1634553358613262
3.8657768880510335 304.84132522871164 1.1573453154093976
3.8710044430044492 304.3408837062212 1.1519218886543088
3.876231997957865 303.72093300015285 1.1478963927536687
3.8814595529112808 301.8241570046651 1.1458019086785607
3.8866871078646965 299.7917182031692 1.1420992377578398
3.8919146628181123 305.18486134044343 1.1544141650026385
3.897142217771528 308.1861695486302 1.152713113289599
3.902369772724944 312.69547420285755 1.1581884736208548
3.9075973276783595 313.8804991865387 1.1551579007521204
3.9128248826317753 318.86492548791324 1.1613770567065285
3.918052437585191 323.6514148186561 1.1725203525624945
3.923279992538607 332.71213229689096 1.1872390485613862
3.9285075474920226 343.48715000641954 1.1984167495420264
3.9337351024454383 349.7752215517243 1.2048216912239136
3.938962657398854 354.42161283500127 1.2058693118781771
3.94419021235227 355.15914778323446 1.1972288443557435
3.9494177673056856 360.58246469669893 1.2030566874223403
3.9546453222591014 370.18356968436126 1.2171198080150551
3.959872877212517 383.54155584114943 1.2358406213568145
3.965100432165933 396.70930977331625 1.2544215512817565
3.9703279871193486 415.53704340187977 1.2804762039824302
3.9755555420727644 439.1052731957746 1.3109437246148063
3.98078309702618 465.4593162718702 1.3484307857914293
3.986010651979596 491.4998175290989 1.3803294129116
3.9912382069330117 518.1512669916332 1.4152907875821632
3.9964657618864274 547.0000273318971 1.4513164778931018
4.001693316839844 575.3115578859691 1.4838795458383036
4.00692087179326 618.2820531970808 1.5368067091397166
4.012148426746676 661.9434290922085 1.5967617663424418
4.017375981700092 712.8324793392072 1.6787574223597324
4.0226035366535084 775.0880203479849 1.7592114778838444
4.027831091606925 846.911324184626 1.8469863399271365
4.033058646560341 935.9028288335137 1.9494957802023969
4.038286201513757 1037.3598294035212 2.0583165247362407
4.043513756467173 1147.8505207759954 2.171987418649294
4.0487413114205895 1274.985434995297 2.2870663971257454
4.053968866374006 1421.0642330733267 2.4076417989827448
4.059196421327422 1581.9773202621564 2.5399168243057964
4.064423976280838 1762.7169351612552 2.6810412846386473
4.069651531234254 1968.3413809905376 2.8291134109218183
4.0748790861876705 2182.7973492987926 2.9829912980521156
4.080106641141087 2416.0615536626883 3.1401418148811455
4.085334196094503 2667.7209895371184 3.3022756192231366
4.090561751047919 2908.506765974448 3.4575653422077353
4.095789306001335 3127.447144200611 3.5853385482007916
4.1010168609547515 3339.1417568318097 3.715559451358632
4.106244415908168 3443.872464179382 3.7718643065192117
4.111471970861584 3484.442860256304 3.792727413022336
4.116699525815 3424.422595353789 3.7542020299184022
4.121927080768416 3293.905579157882 3.6374275055843683
4.1271546357218325 3109.4951413747453 3.501798785397374
4.132382190675249 2868.4595772753946 3.3420945936027575
4.137609745628665 2634.4417652809707 3.196405701659104
4.142837300582081 2371.803062486232 3.0256784292553376
4.148064855535497 2125.95848981093 2.8675836809762836
4.1532924104889135 1877.5340339330564 2.6871592808204814
4.15851996544233 1645.6083541281223 2.5087727261882105
4.163747520395746 1461.3652418721822 2.3635959332223764
4.168975075349162 1292.3998796693088 2.221284027037177
4.174202630302578 1150.3922957781642 2.0929573366850938
4.1794301852559945 1038.4908868391542 1.9867282722861566
4.184657740209411 922.6987714616341 1.8683033047991826
4.189885295162827 847.2668239976655 1.7884541419075024
4.195112850116243 868.06212482048 1.8117929340457868
4.200340405069659 791.7301513223647 1.7285267466834748
4.2055679600230755 725.3414364765706 1.6556813008218054
4.210795514976492 594.1115841721679 1.498190225919953
4.216023069929908 546.115751195913 1.4384682216395794
4.221250624883324 504.9645407192014 1.385273255308032
4.22647817983674 429.7286206201978 1.2832193951875968
4.2317057347901565 400.4984218473219 1.2439541362576505
4.236933289743573 374.8956310118534 1.205797031954534
4.242160844696989 348.2895735186739 1.169087487644838
4.247388399650405 331.1436517453451 1.1454767054788713
4.252615954603821 315.823746075119 1.121391292887922
4.257843509557238 308.9611729218355 1.109304506252369
4.263071064510654 300.0817229943708 1.0979951586360768
4.26829861946407 293.64405351684263 1.091780507672654
4.273526174417486 287.3179231803631 1.086838500116281
4.278753729370902 280.8822843064424 1.0796936672696713
4.283981284324319 273.64890766244673 1.0664941564082666
4.289208839277735 260.32821181317877 1.0381992438430996
4.294436394231151 255.8819909449379 1.0361110565058695
4.299663949184567 252.3712434684954 1.0387172721223434
4.304891504137983 256.9606199394826 1.0529722233354213
4.3101190590914 259.5117540090951 1.0609506370160926
4.315346614044816 257.07135480492053 1.05650875199596
4.320574168998232 251.764854648194 1.0441497857048219
4.325801723951648 245.9472945841379 1.036857353766694
4.331029278905064 240.90408636058643 1.0226501280036766
4.336256833858481 239.4018351127115 1.0180845469412343
4.341484388811897 238.55210142162707 1.0180624270109384
4.346711943765313 233.60081054828575 1.0007651170065948
4.351939498718729 234.27842947134974 1.001126818030353
4.357167053672145 233.34328869054613 0.9971292403568355
4.362394608625562 233.72631184559887 0.99528560988884
4.367622163578978 239.38756527498768 1.0038203459714634
4.372849718532394 242.52799693267386 1.0147188091387755
4.37807727348581 242.56765259003652 1.0196429498134263
4.383304828439226 240.53382444826835 1.0188228266738257
4.388532383392643 241.94971137839264 1.0218597924769335
4.393759938346059 242.05180005577805 1.0221784049243579
4.398987493299475 238.43555467303102 1.012898832485715
4.404215048252891 237.8970659458635 1.0166732214671153
4.409442603206307 229.17398118466636 0.9985048019532157
4.414670158159724 226.7018025786248 0.9997481525752829
4.41989771311314 223.31650453685617 0.9972488800675167
4.425125268066556 224.83262495762781 1.0107884192426513
4.430352823019972 225.9224021674978 1.0225381396524589
4.435580377973388 225.51816830733407 1.0190510212642783
4.440807932926805 222.2095650517761 1.00470510748937
4.446035487880221 217.60911973706837 0.9925035344609158
4.451263042833637 211.32196041335885 0.9727702823425699
4.456490597787053 207.8302900243021 0.9546790835174148
4.4617181527404695 207.08996902206644 0.9553829330123168
4.466945707693886 212.18347024814236 0.972736248317676
4.472173262647302 214.13262731115276 0.9862463080512816
4.477400817600718 217.54310000791781 0.9996828916366731
4.482628372554134 217.95461507454763 0.9924854692053279
4.4878559275075505 219.39363124896343 1.0027378497614006
4.493083482460967 220.29835483740632 1.0039157491430686
4.498311037414383 219.78483710303354 1.0069775281778444
4.503538592367799 219.04018923946285 1.0078301362471773
4.508766147321215 213.08856178466888 0.9885280152334873
4.5139937022746315 206.6069783383072 0.9740148594546721
4.519221257228048 203.55276662309217 0.9660031353344544
4.524448812181464 202.58470436065068 0.9613287242315092
4.52967636713488 201.72041572668485 0.9677156253646635
4.534903922088296 202.47642225951472 0.9642919687375249
4.5401314770417125 204.85037085956984 0.9685959732682642
4.545359031995129 202.69231334891705 0.953911982433868
4.550586586948545 207.03312084871587 0.9589395384399958
4.555814141901961 205.69238469319538 0.9565354597967138
4.561041696855377 205.3319684900685 0.9586409934287453
4.5662692518087935 207.87765672826663 0.9555646158727168
4.57149680676221 209.75737042693018 0.951389458915576
4.576724361715626 213.44126125696835 0.9627278421836102
4.581951916669042 214.36764653794725 0.9638765980293554
4.587179471622458 212.67566032375427 0.967317195414596
4.5924070265758745 212.7314237778755 0.9784765507241209
4.597634581529291 212.07896391011997 0.9747147975061753
4.602862136482707 211.67646101178264 0.9782482673618567
4.608089691436123 210.73212007914688 0.9781907673834334
4.613317246389539 210.58706940015614 0.976747145872198
4.6185448013429555 210.56402568579892 0.9769244886274232
4.623772356296372 208.63507215716785 0.9675268716461661
4.628999911249788 210.85270888715428 0.9788357498101081
4.634227466203204 210.50586603283682 0.9808442376870343
4.63945502115662 212.49500491817366 0.9863822714584201
4.6446825761100365 208.78106052411297 0.9742714472462493
4.649910131063453 205.10772575173723 0.9593995438097211
4.655137686016869 202.71021712746787 0.952945015509018
4.660365240970285 202.46231366285244 0.9567414125452514
4.665592795923701 205.54307794078272 0.9667793358586032
4.6708203508771176 211.294241479738 0.9821663401030404
4.676047905830534 212.59275824490945 0.9816566185622861
4.68127546078395 206.66281645843833 0.968739592242101
4.686503015737366 202.0851092647729 0.9601880912307535
4.691730570690782 200.176703818652 0.9575809747936971
4.696958125644199 200.5908067714236 0.9579869316701572
4.702185680597615 205.6345540732563 0.9634063133787644
4.707413235551031 207.55067072751265 0.9606076034672695
4.712640790504447 204.92462354504994 0.9535575647564912
4.717868345457863 206.131259708542 0.9631752512964411
4.72309590041128 204.74974380712186 0.9574716826755206
4.728323455364696 205.72761254655373 0.9616080028776283
4.733551010318112 207.75137246764334 0.9569182728422216
4.738778565271528 210.93084210384956 0.9593498244219252
4.744006120224944 210.5910137041662 0.9577944736967886
4.749233675178361 209.13286789934085 0.9524807900875487
4.754461230131777 210.81904807683242 0.9614464074857781
4.759688785085193 206.18493841069667 0.9562600527584229
4.764916340038609 203.72702647446422 0.9483642939947204
4.770143894992025 200.94773289702798 0.9367939512058407
4.775371449945442 204.89306277641504 0.9419834325562496
4.780599004898858 209.5066171094546 0.9491243731708763
4.785826559852274 214.17368340061344 0.9687095344215011
4.79105411480569 210.7857820584717 0.9579242670246596
4.796281669759106 207.86912107015615 0.9539234821936863
4.801509224712523 211.16649270591776 0.9583313802674152
4.806736779665939 212.98262107871747 0.9707929058573677
4.811964334619355 212.33978020162567 0.9681808844626026
4.817191889572771 205.61621429782576 0.9504504404901698
4.822419444526187 202.27718559042074 0.9457250173030212
4.827646999479604 203.42002620496334 0.9401526646021093
4.83287455443302 201.9139805224867 0.9339276733123136
4.838102109386436 205.5673794447864 0.9411401240388125
4.843329664339852 206.5290326024195 0.9459207383453889
4.848557219293268 205.1849236984194 0.9439583520980491
4.853784774246685 204.62418736049668 0.9424726311100623
4.859012329200101 205.27738349712865 0.9409020982058488
4.864239884153517 207.97422652192827 0.9416139153523374
4.869467439106933 207.89678708122528 0.9365804933293779
4.8746949940603495 204.00620418385523 0.9250483700098818
4.879922549013766 202.06749737620177 0.9129698506736232
4.885150103967182 203.31132430616856 0.913901456724112
4.890377658920598 209.79690753379634 0.9206493403817326
4.895605213874014 216.35775033314985 0.9385206102630501
4.9008327688274305 221.20978134033982 0.9526476508657674
4.906060323780847 217.2798783049721 0.9465041513670873
4.911287878734263 207.9577358053351 0.9191366448616313
4.916515433687679 199.67462319105547 0.9008228340687461
4.921742988641095 197.3450367652083 0.8977592584217118
4.9269705435945115 198.8565917117013 0.8991341557109264
4.932198098547928 205.03319238262495 0.9120990926547289
4.937425653501344 209.20680952991052 0.9101580091837337
4.94265320845476 205.9800390464145 0.9054435439878921
4.947880763408176 207.49075205722164 0.9074008771960173
4.9531083183615925 207.0839515424928 0.9152631084576953
4.958335873315009 208.94835205732724 0.9270832552789243
4.963563428268425 212.30217769658591 0.9286896291395852
4.968790983221841 214.40191189326333 0.9293729090037097
4.974018538175257 215.70095918218487 0.9186371195849723
4.9792460931286735 224.8949467832368 0.9344881331963648
4.98447364808209 231.29995262928932 0.9369909026217715
4.989701203035506 237.49221866005433 0.9348737214246571
4.994928757988922 248.53289908589923 0.9408190133190986
5.000156312942338 268.39606914384603 0.9588553258418762
5.0053838678957545 305.157369766379 0.9991884031961474
5.010611422849171 375.33357260846543 1.0881595308156666
5.015838977802587 490.621023168906 1.2264685077991224
5.021066532756003 663.9170847294 1.416472443461941
5.026294087709419 890.4122413380753 1.6349189878503414
5.0315216426628355 1121.1617005618361 1.831422536807651
5.036749197616252 1322.0396158083363 1.9915076902534774
5.041976752569668 1457.2441624566068 2.08820251699305
5.047204307523084 1513.7535357179802 2.1274663276357315
5.0524318624765 1512.9060126395957 2.126569219944711
5.0576594174299165 1471.4379656559713 2.0967799288223006
5.062886972383333 1380.6885652599615 2.028829078229064
5.068114527336749 1276.1808366092737 1.9475760649913894
5.073342082290165 1171.7644990077392 1.8652831021474339
5.078569637243581 1070.8555061972665 1.7807019552196133
5.0837971921969975 995.7209500564561 1.7157154972911366
5.089024747150414 931.5638902527169 1.659365997779562
5.09425230210383 886.3759280390456 1.6175114096674073
5.099479857057246 869.666117846353 1.6053496058525243
5.104707412010662 860.099724763381 1.5971915270901362
5.109934966964079 858.7731304752251 1.598135212926091
5.115162521917495 858.7213985959324 1.5968054548803852
5.120390076870911 862.9626963024959 1.598435285923059
5.125617631824327 871.4877461755525 1.6027872437641473
5.130845186777743 883.6837359809925 1.6099673689206047
5.13607274173116 899.4002384556325 1.6234950513621635
5.141300296684576 903.6102132276994 1.6242792539745976
5.146527851637992 905.8399865756651 1.6247307199795415
5.151755406591408 907.9225788339367 1.6263947368051146
5.156982961544824 898.1163398821284 1.6194729776372585
5.162210516498241 877.6921860945492 1.6008778616234562
5.167438071451657 840.919797632432 1.5657309309020861
5.172665626405073 782.0864341642824 1.5079646354571548
5.177893181358489 716.0645451556153 1.4414284013627183
5.183120736311905 639.6339755948126 1.362165895457138
5.188348291265322 557.8918420559735 1.2743244634544213
5.193575846218738 487.3241191942724 1.196743034801204
5.198803401172154 424.03781615728366 1.1284258884008058
5.20403095612557 371.43973583147795 1.071521110632533
5.209258511078986 330.151729672514 1.0240561909212138
5.214486066032403 298.7909500414639 0.9882881531116825
5.219713620985819 272.04540135821395 0.9523996200798971
5.224941175939235 252.17437425024679 0.9263238695476201
5.230168730892651 237.3053104536831 0.9074911033788948
5.235396285846067 230.3304009589348 0.9010311017828376
5.240623840799484 226.2160341786018 0.8931367967647156
5.2458513957529 221.68591266024106 0.8868967089150616
5.251078950706316 219.39112291927648 0.8793590772322418
5.256306505659732 220.14420470707483 0.8883539303271291
5.261534060613148 221.72174285773977 0.8992510146226291
5.266761615566565 225.24996614271848 0.9123897549046014
5.271989170519981 223.2091632399785 0.9114133792930433
5.277216725473397 221.3277730030515 0.9083472343731767
5.282444280426813 218.3247739757365 0.9087282196610449
5.2876718353802294 215.4274052173839 0.9058856327860283
5.292899390333646 212.3182503978401 0.8943053214255379
5.298126945287062 210.8423349431055 0.8853871850480999
5.303354500240478 213.0900123308507 0.8885625149154651
5.308582055193894 214.3353537628704 0.8908454320177469
5.3138096101473105 213.09495342695683 0.8876956649888423
5.319037165100727 213.94575241755453 0.8855476417340734
5.324264720054143 215.898271844642 0.8885319251502877
5.329492275007559 213.43851304853013 0.8799365515689563
5.334719829960975 210.34771157392416 0.8764767141446883
5.3399473849143915 208.01767949488837 0.8771441728709999
5.345174939867808 203.8127807470277 0.8677198022814334
5.350402494821224 203.2377812804573 0.8691069902273262
5.35563004977464 204.72139042892985 0.865559206619528
5.360857604728056 209.29496382816924 0.8682116419593348
5.3660851596814725 216.86167816781912 0.8795420425294751
5.371312714634889 222.95675080035352 0.889236838313315
5.376540269588305 222.9071985739109 0.8859544843566457
5.381767824541721 219.0747891975809 0.8780364116977081
5.386995379495137 217.68938011445616 0.8762059683937125
5.3922229344485535 218.89255904726275 0.8696028482090218
5.39745048940197 215.8098984233768 0.8590546378290314
5.402678044355386 213.955556267482 0.8452638485858618
5.407905599308802 215.78403648750432 0.8492805301066378
5.413133154262218 225.43809441773644 0.874138765738149
5.4183607092156345 236.1574801736863 0.900886317435687
5.423588264169051 236.83584555294635 0.8993216618534344
5.428815819122467 232.33502125641195 0.8819525273513138
5.434043374075883 228.2203187006838 0.875185876691287
5.439270929029299 226.1680651148693 0.8704298088436743
5.4444984839827155 231.6518760757556 0.8851043313226379
5.449726038936132 232.3578830292428 0.887058044152391
5.454953593889548 233.10882077798564 0.8864894086815365
5.460181148842964 224.89315204038994 0.8675783787645577
5.46540870379638 216.51464383123198 0.8530115329440688
5.4706362587497965 214.42898562131316 0.8518964673442219
5.475863813703213 210.45706018803943 0.8469890187477739
5.481091368656629 212.64583578968734 0.8514391300714018
5.486318923610045 214.02384342809665 0.8513950457355497
5.491546478563461 214.92215902813516 0.8562528798836623
5.4967740335168775 216.962819694795 0.8604652264840187
5.502001588470294 216.95752658396592 0.856831274285493
5.50722914342371 212.9059773649703 0.852153870306916
5.512456698377126 213.61339908073066 0.8511316978242531
5.517684253330542 214.27778094429087 0.856705753437239
5.522911808283959 211.478666357862 0.8479002539819376
5.528139363237375 213.31056466591286 0.8521442410446027
5.533366918190791 216.43266685165648 0.8580682716640875
5.538594473144207 216.84268602166995 0.8631880160776692
5.543822028097623 218.29439015407613 0.8673968699521505
5.54904958305104 213.61603477863562 0.8564154969131988
5.554277138004456 212.11985264137383 0.8506996638689003
5.559504692957872 210.6553947719342 0.8447550542000035
5.564732247911288 211.31766012223207 0.8473272043318546
5.569959802864704 211.7200007575562 0.8436773056786994
5.575187357818121 213.20188936734687 0.8421807503764519
5.580414912771537 214.93067742487645 0.8362096136873881
5.585642467724953 218.57743707727928 0.8470565760115598
5.590870022678369 222.40931914321035 0.8543960944676593
5.596097577631785 222.78088631216383 0.8562446494704558
5.601325132585202 223.07843953601534 0.855691288894901
5.606552687538618 226.2530778913715 0.8557425557783499
5.611780242492034 229.45508518130768 0.858219506170966
5.61700779744545 232.66985650632603 0.8646498865940049
5.622235352398866 238.24565143943067 0.8701390567959977
5.627462907352283 241.2455756373397 0.868101797047189
5.632690462305699 251.4333718339437 0.8756404261737911
5.637918017259115 277.4011610869016 0.9039382009111692
5.643145572212531 332.84354817803455 0.9732148104431101
5.648373127165947 426.07263075643937 1.0841524944328234
5.653600682119364 551.3259195245176 1.219771049346879
5.65882823707278 702.2482986443564 1.3678809556979479
5.664055792026196 845.8459028507954 1.4957956544982756
5.669283346979612 962.8286135608954 1.5918560564896032
5.674510901933028 1027.4951600783056 1.6411370508182999
5.679738456886445 1041.010025372495 1.6514441026604991
5.684966011839861 1015.8500144014776 1.6318439043949482
5.690193566793277 959.2317152598168 1.5843440775989912
5.695421121746693 898.0604145752498 1.532354578793219
5.700648676700109 837.8562552949794 1.4790735481502377
5.705876231653526 789.8888382230674 1.4384361384232545
5.711103786606942 751.2885606724218 1.402955706372011
5.716331341560358 733.6766357561615 1.3854655158133078
5.721558896513774 732.874159193273 1.3817186151971135
5.7267864514671905 754.5095841454291 1.401539304965741
5.732014006420607 789.8502152782962 1.4337258007680354
5.737241561374023 845.6419532486443 1.4846236411554898
5.742469116327439 904.4630664742313 1.534074964758419
5.747696671280855 962.3923429544797 1.5814223339035194
5.7529242262342715 991.3191384706402 1.6018185816189738
5.758151781187688 983.292922733067 1.594448040519108
5.763379336141104 932.3487362391231 1.5528456264835182
5.76860689109452 839.4492536506152 1.4738812283851257
5.773834446047936 730.4940290338598 1.3750017615232193
5.7790620010013525 615.5155045875879 1.2648550807908336
5.784289555954769 515.3667501862429 1.163044511871434
5.789517110908185 431.52359946994363 1.071467977284569
5.794744665861601 365.89119038304057 0.9931955146307394
5.799972220815017 323.3593904905894 0.9436912989509956
5.8051997757684335 292.5872681230585 0.9068689057194315
5.81042733072185 268.3503175041471 0.8757343604064584
5.815654885675266 254.0602175341746 0.8607151689804117
5.820882440628682 248.94845021316485 0.8543759828078853
5.826109995582098 247.68128188508805 0.8543758864333291
5.8313375505355145 247.40725974818523 0.8529382364702495
5.836565105488931 246.76803275401988 0.8496167777960274
5.841792660442347 243.84415464512293 0.8469166394205848
5.847020215395763 241.14475761621102 0.8422644296577524
5.852247770349179 241.39038096544357 0.8432792167237054
5.8574753253025955 243.02632913515956 0.8433926587025692
5.862702880256012 243.2345035553895 0.8447758634048369
5.867930435209428 243.99280901418666 0.844065821468459
5.873157990162844 246.13230167843813 0.8480875305911781
5.87838554511626 247.1622696824773 0.8511852790121464
5.8836131000696765 245.10654084190327 0.8466591242252789
5.888840655023093 242.22887089074896 0.8392634472907541
5.894068209976509 242.12431113222377 0.8348726103377417
5.899295764929925 247.35939069260098 0.838664829098919
5.904523319883341 248.11083582289868 0.8372820829747277
5.9097508748367575 252.87828778422687 0.8477805755798854
5.914978429790174 256.29908301800333 0.8537818136532259
5.92020598474359 256.97384783769184 0.8513175149958985
5.925433539697006 259.2413313797381 0.854134550680582
5.930661094650422 262.88140477506954 0.8554879464328901
5.9358886496038386 264.61828033624886 0.8543951572455214
5.941116204557255 271.66812762440344 0.8613520702887502
5.946343759510671 276.5829389814226 0.8691535442095877
5.951571314464087 277.5190543311794 0.8754454509392524
5.956798869417503 281.83729233762665 0.8855081785918344
5.96202642437092 288.35149564834103 0.8959219703891386
5.967253979324336 298.6354041954075 0.9132968636504022
5.972481534277752 314.3280585150672 0.9351048458768478
5.977709089231168 330.8186381785851 0.9579338450117392
5.982936644184584 350.99004847561946 0.9877859668169969
5.988164199138001 378.57774941289875 1.0209935883894512
5.993391754091417 411.53878547750395 1.0636692956024176
5.998619309044833 456.4863192386173 1.1208086468823701
6.003846863998249 515.6877366915509 1.190762125340143
6.009074418951665 595.6066368131994 1.2814602708732672
6.014301973905082 693.4520769361051 1.3829761043355786
6.019529528858498 835.2846453379829 1.5190182347868941
6.024757083811914 1000.3001984504286 1.6630263721343557
6.02998463876533 1187.5028754955501 1.8091470758020838
6.035212193718746 1400.7498750027614 1.9673653889697227
6.040439748672163 1596.4271824421653 2.1038094632412956
6.045667303625579 1747.2719474555277 2.2054129891236505
6.050894858578995 1824.4279952604597 2.2556589900199437
6.056122413532411 1826.6045203548501 2.257786040377461
6.061349968485827 1752.2220724662313 2.2130129035789112
6.066577523439244 1626.3483233610084 2.1318675178168114
6.07180507839266 1478.094550195201 2.0365239675774505
6.077032633346076 1316.7873352425668 1.9260102757584905
6.082260188299492 1151.1203831952798 1.8047289880213178
6.087487743252908 1004.0701916185262 1.687598802498624
6.092715298206325 869.6147324652261 1.5727872747290124
6.097942853159741 755.1960602909023 1.467827987598263
6.103170408113157 663.3470028005007 1.37825053415853
6.108397963066573 588.199064600362 1.298294640248563
6.113625518019989 526.728002805987 1.2313393954482004
6.118853072973406 481.4893251569505 1.178701349450319
6.124080627926822 440.4235464242318 1.1310332496694426
6.129308182880238 407.29698107435524 1.0916719126395305
6.134535737833654 383.5006156363139 1.0652622945448493
6.1397632927870704 361.1473050758319 1.0371643271955386
6.144990847740487 347.92303255950975 1.0234418882266354
6.150218402693903 335.7460560471203 1.01307056732035
6.155445957647319 325.3613497482803 1.0011907950355383
6.160673512600735 315.3482214985004 0.9904538543637652
6.1659010675541515 308.73417508381067 0.9852815482715852
6.171128622507568 305.01663807956606 0.9792218089892648
6.176356177460984 304.2256657214328 0.9775509467521468
6.1815837324144 301.0426976167316 0.9735705205087556
6.186811287367816 297.6228820820858 0.970229614152057
6.1920388423212325 295.1024144384763 0.9715959530262439
6.197266397274649 295.42313892240367 0.98046567998465
6.202493952228065 293.0163791060348 0.9754536073984186
6.207721507181481 285.83244373260834 0.9489246068530588
6.212949062134897 284.24893049251216 0.9376078861472638
6.2181766170883135 275.47849072226677 0.9177111533767394
6.22340417204173 275.26041935082634 0.9162885762243027
6.228631726995146 274.3620905926113 0.9144608781560413
6.233859281948562 273.5308696551826 0.913556157421954
6.239086836901978 272.6543891861317 0.9135826012393917
6.2443143918553945 266.69084807148323 0.9025449266339547
6.249541946808811 267.51274041259154 0.8985196101863205
6.254769501762227 265.5972966463834 0.8887267682630519
6.259997056715643 264.8055893845872 0.8796253874824226
6.265224611669059 265.22757981977486 0.8812324891589342
6.2704521666224755 259.4685549538197 0.877696605435249
6.275679721575892 256.74058272033744 0.8729240654629398
6.280907276529308 257.28657310628415 0.8746628428700612
6.286134831482724 259.3726876821004 0.8768247312986324
6.29136238643614 262.6949178162799 0.8779903384833689
6.2965899413895565 267.48454846691254 0.8847133680565071
6.301817496342973 268.31736326543466 0.8831975821374214
6.307045051296389 268.5453008664518 0.8806928927078153
6.312272606249805 265.6404228670216 0.8750641247259419
6.317500161203221 263.1749544004407 0.8676858385898959
6.3227277161566375 265.7966464360708 0.8727024312551495
6.327955271110054 268.16866085370214 0.8747546421100777
6.33318282606347 268.020773067158 0.8751985657088793
6.338410381016886 266.272542597826 0.8750471575176679
6.343637935970302 264.22678654685456 0.8717825424174238
6.3488654909237185 262.95390822040287 0.8726926543432045
6.354093045877135 264.9222450433975 0.8757020729324937
6.359320600830551 266.2446909194953 0.8704888450976129
6.364548155783967 266.7125275028581 0.8682127270112512
6.369775710737383 267.46764741863194 0.8658440494977137
6.3750032656908 264.8265294519721 0.862011723238027
6.380230820644216 263.99812490986693 0.8615991266812574
6.385458375597632 268.2662625461059 0.8669162044074908
6.390685930551048 265.683331454862 0.8605156784227324
6.395913485504464 268.33442910935804 0.8650960586720714
6.401141040457881 267.0796539675249 0.8611127071127915
6.406368595411297 267.6751501352797 0.8599991911887104
6.411596150364713 274.5935529280736 0.8708976242282345
6.416823705318129 276.3736798629361 0.8675577978249341
6.422051260271545 279.64373273823855 0.8733679019308751
6.427278815224962 277.2305254632368 0.8711095329280765
6.432506370178378 273.90404724485745 0.8642583594540224
6.437733925131794 276.7580106353873 0.8702984371791692
6.44296148008521 279.80093115849166 0.8698037428716181
6.448189035038626 281.7333695286666 0.8700135844137071
6.453416589992043 280.92584930694557 0.865338309824603
6.458644144945459 281.1471165735529 0.8662560622094809
6.463871699898875 277.805202050324 0.859718296017419
6.469099254852291 280.6675060029593 0.862588196389137
6.474326809805707 284.99517123403353 0.8677179392615972
6.479554364759124 292.9398343481827 0.8773255183716505
6.48478191971254 301.7011964171618 0.8888077185565996
6.490009474665956 308.82729755107835 0.8959332998584452
6.495237029619372 315.4401876072747 0.901633318949186
6.500464584572788 326.0347511899703 0.9107143620727242
6.505692139526205 341.4646171994516 0.9286836397676508
6.510919694479621 361.5371544545637 0.9528207571674734
6.516147249433037 386.1935094649877 0.9811086755539082
6.521374804386453 421.2166862469739 1.0227275009183057
6.526602359339869 467.5359522173529 1.0740733201563184
6.531829914293286 525.962987843753 1.1351026535418167
6.537057469246702 595.8956985772934 1.203956224507821
6.542285024200118 673.6429870873402 1.2789025903566058
6.547512579153534 744.309354638051 1.3421972094619932
6.55274013410695 792.3613908391405 1.3833030920549296
6.557967689060367 816.2835208268557 1.4023796800274855
6.563195244013783 810.4667404849586 1.396787223704365
6.568422798967199 782.3900716261254 1.3724799895096524
6.573650353920615 730.8855153611336 1.3249853234672258
6.5788779088740315 674.4920627668527 1.2725281044397205
6.584105463827448 610.6190235536224 1.2101316411249794
6.589333018780864 555.1076639378367 1.1546681864596444
6.59456057373428 507.0281682158213 1.104354742056882
6.599788128687696 465.31919730857607 1.0576734844903852
6.6050156836411125 431.0568831719996 1.0185742589522078
6.610243238594529 400.9806282745627 0.9843835814924515
6.615470793547945 375.98217485448293 0.957370433403443
6.620698348501361 358.9492633450004 0.9383375876096307
6.625925903454777 346.76816885466286 0.9245254748657225
6.6311534584081935 347.309874535673 0.9274472518964327
6.63638101336161 337.65839308696167 0.9170643539679986
6.641608568315026 339.60586363842117 0.9218372982333414
6.646836123268442 338.2341969853706 0.9201512387148565
6.652063678221858 328.34549649025956 0.9052113228863918
6.6572912331752745 324.43281952073437 0.8984549019809206
6.662518788128691 311.94375853102815 0.8825021772207824
6.667746343082107 303.622945966594 0.8707122135788044
6.672973898035523 300.1124792285019 0.865425414907889
6.678201452988939 297.8633519925849 0.8635897275252095
6.6834290079423555 293.4864532918283 0.8604443148848473
6.688656562895772 293.84908321899456 0.8638426781531957
6.693884117849188 292.1877470482196 0.8590834701651557
6.699111672802604 291.4239597585853 0.8563530119270529
6.70433922775602 291.4113209716101 0.8564096392317251
6.7095667827094365 290.4755977303472 0.8550243621492781
6.714794337662853 288.7523046534849 0.852838630002123
6.720021892616269 291.99352059831625 0.854532133374731
6.725249447569685 293.9945651923092 0.85764720626567
6.730477002523101 295.6585578558973 0.8566422075042605
6.7357045574765175 300.85571229488517 0.8643884738486982
6.740932112429934 300.5453759208506 0.8642449560566704
6.74615966738335 300.86861945708887 0.8652999897487522
6.751387222336766 298.31081669292865 0.8624740579359281
6.756614777290182 296.78691099388294 0.8564193895089592
6.7618423322435985 294.08498013280433 0.8483671927907946
6.767069887197015 299.3941027306129 0.8556632867634051
6.772297442150431 301.1109335301324 0.8588274975294443
6.777524997103847 301.8549756743433 0.8606456689243657
6.782752552057263 302.6570869011813 0.8631091922060813
6.7879801070106796 303.1271584175041 0.8615653346007576
6.793207661964096 304.18939674645156 0.8609869193980332
6.798435216917512 305.0844268247527 0.8608449736830518
6.803662771870928 310.0359059041985 0.8663198825299792
6.808890326824344 313.99969301119603 0.8696222679843103
6.814117881777761 317.00403531080536 0.8726498437540372
6.819345436731177 321.86534035336143 0.8785158547033197
6.824572991684593 318.63188869685007 0.8710838955107268
6.829800546638009 317.7049973210797 0.868516179853743
6.835028101591425 321.13553729089466 0.8726920412140519
6.840255656544842 325.9239810252712 0.8778898984977846
6.845483211498258 334.40273106674516 0.8883053664724214
6.850710766451674 340.35937473106543 0.8976995410595447
6.85593832140509 346.5845544304178 0.9064058945800952
6.861165876358506 348.27225508674024 0.906465165112456
6.866393431311923 349.96835200327405 0.9044942300711902
6.871620986265339 352.4606038896477 0.9060452078587531
6.876848541218755 353.2739729876829 0.9055010945914669
6.882076096172171 360.20216865239234 0.9141504726331589
6.887303651125587 366.40749426311794 0.9212800719283625
6.892531206079004 373.44460743323793 0.9295161103845204
6.89775876103242 379.0117929659736 0.9346619370614713
6.902986315985836 381.38443806719977 0.9357694472767487
6.908213870939252 383.8971343147775 0.9353679716411345
6.913441425892668 385.24598897209785 0.9341311159695278
6.918668980846085 391.04412525554244 0.9399260298821835
6.923896535799501 394.4353080196318 0.944367261223986
6.929124090752917 398.3155559496396 0.9469084820521946
6.934351645706333 398.8673927691752 0.9459967780355869
6.939579200659749 405.8260808794677 0.9537852209315836
6.944806755613166 412.8093149619954 0.9630264947056297
6.950034310566582 419.0709389898801 0.969587934180527
6.955261865519998 422.49821101137087 0.9719823933361836
6.960489420473414 424.5634895909706 0.9727375918265599
6.96571697542683 429.5411154978832 0.976973612958308
6.970944530380247 436.51169194112595 0.9822792662422603
6.976172085333663 447.0321094977505 0.9943454843061302
6.981399640287079 457.60531283562113 1.005072969484868
6.986627195240495 472.0329568881705 1.0196942188683735
6.9918547501939114 487.24907680534534 1.0354068072222244
6.997082305147328 515.6206845397292 1.0634355085696527
7.002309860100744 554.8344254499054 1.102211954080855
7.00753741505416 615.6737177198943 1.1592289992506535
7.012764970007576 694.5466063750249 1.2309057800189822
7.0179925249609925 787.6695717541352 1.311184578507777
7.023220079914409 878.5319766101 1.3840586306909086
7.028447634867825 951.6440435069643 1.4391586234333036
7.033675189821241 1003.3091623238832 1.476103370741804
7.038902744774657 1029.794797359089 1.4937047331742859
7.0441302997280735 1028.6870390012555 1.4914783568388963
7.04935785468149 1011.7006207885773 1.4782807675683056
7.054585409634906 985.5911684596599 1.4580838929269762
7.059812964588322 953.6312320297789 1.4341791226578293
7.065040519541738 919.9137731930942 1.4073898720226015
7.0702680744951545 882.7023742958005 1.3776556649151506
7.075495629448571 836.1518360530176 1.3407876029734278
7.080723184401987 786.233499608812 1.2994909004850599
7.085950739355403 731.9221759471465 1.2532337810872298
7.091178294308819 685.8863674024983 1.2128554955044566
7.0964058492622355 640.5495572428645 1.1732731813857156
7.101633404215652 599.3939019490344 1.1361535231080429
7.106860959169068 564.3964596487128 1.1025431980764557
7.112088514122484 524.2204746590423 1.0628408048024207
7.1173160690759 495.651298810103 1.0340870044856467
7.1225436240293165 472.2528657897622 1.0085579553307606
7.127771178982733 447.92209887132 0.9824523359938421
7.132998733936149 436.78053079293096 0.9709866986578461
7.138226288889565 423.4572029745866 0.9578625566381279
7.143453843842981 420.1387474706091 0.9550293021072567
7.1486813987963975 417.6955697837752 0.9520782669637989
7.153908953749814 415.7766459275546 0.9502136166362345
7.15913650870323 415.84388929902684 0.9485418785266927
7.164364063656646 426.1538013879194 0.9592794560109066
7.169591618610062 442.4261593579351 0.973771645217926
7.1748191735634785 471.6476336639779 1.0052486515613686
7.180046728516895 511.7357795823652 1.0460998591184683
7.185274283470311 574.9366684620222 1.1080607615805387
7.190501838423727 683.3745485023097 1.2056821065997916
7.195729393377143 859.2874716145901 1.3492477927703006
7.2009569483305595 1144.795368240722 1.555938747876686
7.206184503283976 1571.4748674774396 1.8213852051853836
7.211412058237392 2209.8323076856127 2.155727111560167
7.216639613190808 2961.8447200072114 2.492347607175454
7.221867168144224 3720.1337103610904 2.7884877742621406
7.227094723097641 4283.423737172561 2.9937639040920394
7.232322278051057 4489.68368167005 3.068241464341877
7.237549833004473 4309.098727365242 3.004528336981299
7.242777387957889 3776.206123739796 2.809118726227138
7.248004942911305 3098.763733539752 2.5391862505376492
7.253232497864722 2411.4827429871248 2.239338976810534
7.258460052818138 1815.863735240705 1.9425010595775885
7.263687607771554 1331.5680793350282 1.6642338768930813
7.26891516272497 974.0535397559436 1.424200785643087
7.274142717678386 745.8283700320027 1.248693385230397
7.279370272631803 604.5840449096065 1.1248761393322086
7.284597827585219 520.5633198224142 1.0457553324019317
7.289825382538635 474.400382807629 0.9985835906643256
7.295052937492051 445.4649483645052 0.9685831927184967
7.300280492445467 427.5353688274584 0.9521372303058542
7.305508047398884 409.6131054608778 0.9330276978563448
7.3107356023523 402.05789825940565 0.924522061362013
7.315963157305716 394.05419180958205 0.9138881439258126
7.321190712259132 389.8482453914284 0.9079909114728402
7.326418267212548 387.6991962790894 0.9059599685294081
7.331645822165965 382.8394799591667 0.9007425983768678
7.336873377119381 376.6201586183306 0.8935250782701383
7.342100932072797 374.4234259609279 0.8892692374988167
7.347328487026213 375.3540703179849 0.8892756382948674
7.352556041979629 375.2174791182168 0.889948416288241
7.357783596933046 372.2601033728005 0.8864331483762741
7.363011151886462 369.05924005098535 0.8821564546853214
7.368238706839878 364.2808975454531 0.8765010800067541
7.373466261793294 368.9979447393689 0.8817524383477267
7.37869381674671 369.46071979457435 0.8821655853286979
7.383921371700127 369.82192144514886 0.8831073448720822
7.389148926653543 372.5999778761472 0.886046713799414
7.394376481606959 376.56862591505404 0.8892917417284464
7.399604036560375 383.16840142103786 0.8976680051265195
7.4048315915137914 386.3619168459687 0.9000867389467178
7.410059146467208 383.84377107385984 0.8981108048418949
7.415286701420624 385.8103410472609 0.9004041603229103
7.42051425637404 386.8689889741608 0.9001695975745344
7.425741811327456 387.47117811481246 0.9021240844136285
7.4309693662808725 392.21981482658805 0.9076963613678376
7.436196921234289 390.5584149371011 0.9051557140915357
7.441424476187705 394.704012142733 0.9080377680602573
7.446652031141121 400.7480802627155 0.9126752461336403
7.451879586094537 403.28513423321033 0.9142147020872791
7.4571071410479535 414.8207786907912 0.9261078007106222
7.46233469600137 422.78805128441 0.93315490692812
7.467562250954786 431.4103855025106 0.9414677539238289
7.472789805908202 441.4147658544678 0.9520276141651213
7.478017360861618 450.80085075050755 0.9613373452315841
7.4832449158150345 463.8729756957348 0.9739391595792787
7.488472470768451 479.57625778527677 0.9894199511222904
7.493700025721867 494.9746915208633 1.0045956640465767
7.498927580675283 511.81521023734365 1.0210074827979234
7.504155135628699 523.5881875061876 1.031610708300616
7.5093826905821155 534.8015803167558 1.0413577281674367
7.514610245535532 540.6585665002216 1.0457259392931828
7.519837800488948 541.0438624220657 1.045705659274047
7.525065355442364 536.7376545991743 1.041580464070429
7.53029291039578 532.4473223668788 1.0374337321649
7.5355204653491965 529.2574244548227 1.0336923661896218
7.540748020302613 530.5876040904185 1.034430048668531
7.545975575256029 534.7676381573912 1.0367697456530003
7.551203130209445 545.1155890175686 1.0448794482258092
7.556430685162861 564.049360970327 1.0613122620272797
7.5616582401162775 583.7886396928516 1.0794166819354394
7.566885795069694 601.6481142883501 1.0964823376284663
7.57211335002311 613.8292864055383 1.108212708883543
7.577340904976526 614.7046135167416 1.1081971248005427
7.582568459929942 607.7177239674634 1.1009407090679761
7.5877960148833585 599.9560731095265 1.0931308643608437
7.593023569836775 585.1436629403454 1.0784991539052833
7.598251124790191 576.0999686724173 1.069609686230716
7.603478679743607 567.7611502101881 1.0614561938558673
7.608706234697023 556.7019652579488 1.0515589891415056
7.6139337896504395 547.7292813582865 1.0437434032698534
7.619161344603856 539.5796018910385 1.035987614361992
7.624388899557272 531.7070356712878 1.0274445930487797
7.629616454510688 532.5192125406202 1.028564644076356
7.634844009464104 529.7184798638427 1.026240339379802
7.6400715644175206 526.8102353120961 1.0234451278485035
7.645299119370937 527.2537463628944 1.0230638304109785
7.650526674324353 531.1598414419886 1.0248679784119779
7.655754229277769 535.5012582937884 1.0297993751236487
7.660981784231185 534.1429873614439 1.0278253151313614
7.666209339184602 536.516213275389 1.0294139690622766
7.671436894138018 540.3766391732164 1.0334272708656016
7.676664449091434 545.4611306799353 1.0376139331560223
7.68189200404485 547.9933804921542 1.0387978096014825
7.687119558998266 550.887590499277 1.0400429534670446
7.692347113951683 554.7440924253366 1.042421289680462
7.697574668905099 564.1805623802937 1.0514368408294346
7.702802223858515 576.2460159218576 1.0626499128364522
7.708029778811931 587.0188163488485 1.0726048641492716
7.713257333765347 601.1387531778473 1.0860550233594755
7.718484888718764 610.4851796156996 1.0932583591808527
7.72371244367218 615.6781316701135 1.097851213072503
7.728939998625596 621.1974767487435 1.1010070872115276
7.734167553579012 626.5502258252909 1.1051643846769899
7.739395108532428 636.3361521964765 1.113535521467429
7.744622663485845 645.3615888595286 1.1198759957753983
7.749850218439261 654.0251538513015 1.1277174373240735
7.755077773392677 660.987133678842 1.1329767173390426
7.760305328346093 664.0798459545056 1.1356748004580388
7.765532883299509 666.6414880011396 1.1361076031412565
7.770760438252926 669.4497157682554 1.1370488407876524
7.775987993206342 669.768344089138 1.1366727968302075
7.781215548159758 669.5142298922062 1.1362404181008439
7.786443103113174 664.8326781391753 1.132736820592964
7.79167065806659 655.8529337598516 1.1252560390683894
7.796898213020007 643.9675885617182 1.1149034270913831
7.802125767973423 638.0520112876583 1.109786561240144
7.807353322926839 634.7323024785452 1.1071914991773235
7.812580877880255 635.8213653522271 1.1083085836177768
7.817808432833671 635.6321608442953 1.1073793255629925
7.823035987787088 635.0265853432754 1.1049680599558647
7.828263542740504 633.7691365485965 1.1032023781417108
7.83349109769392 634.1560409151363 1.1037220684939797
7.838718652647336 634.0030379729748 1.105299148319893
7.8439462076007525 635.0383998398614 1.1062194956500127
7.849173762554169 642.0187366542069 1.1110840344413548
7.854401317507585 648.005611941737 1.1145581990706543
7.859628872461001 658.6731132531673 1.122656485939215
7.864856427414417 671.832590999596 1.1335195659117012
7.8700839823678335 686.995196947151 1.1462801955105266
7.87531153732125 701.0840624143733 1.1574048843803846
7.880539092274666 709.5643099692055 1.1634320369738484
7.885766647228082 712.1452773477156 1.164576568894343
7.890994202181498 708.8016301039411 1.1610322654324667
7.8962217571349145 701.8289699657855 1.1549782751640063
7.901449312088331 692.0098069093872 1.1462197013204432
7.906676867041747 679.6723767802089 1.1362445997668988
7.911904421995163 665.2375509161203 1.1238374775415596
7.917131976948579 651.9259089177597 1.1121532603605366
7.9223595319019955 644.0870327298593 1.1048426211403048
7.927587086855412 633.8016284721406 1.0956740278559176
7.932814641808828 621.3136763943102 1.0843075769355577
7.938042196762244 610.7985435532512 1.075391897200103
7.94326975171566 601.7569920521682 1.0676177357449799
7.9484973066690765 590.6347217194535 1.0574193400979377
7.953724861622493 584.0309470848113 1.050699524389238
7.958952416575909 579.5765748066715 1.045233171202539
7.964179971529325 584.2327577841477 1.0491125028470594
7.969407526482741 589.0743123910603 1.0524048320793864
7.9746350814361575 596.931812576097 1.0582772550835267
7.979862636389574 606.9210533281707 1.0676176575993674
7.98509019134299 625.7835027235993 1.084291991627719
7.990317746296406 647.8629015398413 1.1030400686521633
7.995545301249822 668.3942026645941 1.1201878339270754
8.000772856203238 680.7220167988858 1.1290186133168278
8.006000411156654 687.5605840627121 1.1352167249106484
8.01122796611007 691.3400952050076 1.1381462571359162
8.016455521063486 686.9549245168263 1.1328866749137378
8.021683076016902 677.8797782376112 1.1238188121022716
8.026910630970319 667.0755261582862 1.113487403479212
8.032138185923735 662.6049761064418 1.1101322887125276
8.037365740877151 660.3696642606064 1.1093429012299312
8.042593295830567 659.7550161759424 1.1085441306402553
8.047820850783983 658.4122090714336 1.1080003554877014
8.0530484057374 656.6001414365548 1.1053219990343959
8.058275960690816 654.9096047374056 1.1032207700818353
8.063503515644232 656.4701643160206 1.1030841991111975
8.068731070597648 661.6670127587765 1.1066990466834608
8.073958625551064 664.051530593962 1.1086432003867541
8.07918618050448 666.8802073835014 1.1107035805959566
8.084413735457897 672.2960901465351 1.1148128243328006
8.089641290411313 684.8416812546599 1.1252516626782834
8.09486884536473 695.1726187316409 1.1336203543625374
8.100096400318145 701.858624227751 1.1390077522718802
8.105323955271562 697.41051538889 1.1340195005551972
8.110551510224978 698.7717864020948 1.134260233051141
8.115779065178394 702.572035124363 1.136451323082849
8.12100662013181 710.280696622247 1.1429607276836484
8.126234175085226 724.3488596529633 1.154804051815494
8.131461730038643 736.7642099663344 1.1645225246627668
8.136689284992059 755.7626473883885 1.177768718153602
8.141916839945475 778.9050842443381 1.1939539389519491
8.147144394898891 806.5328115801507 1.214644967589167
8.152371949852308 843.0571964223021 1.241361910686126
8.157599504805724 880.8040876702386 1.2692734785268136
8.16282705975914 920.4167647007895 1.296774099758684
8.168054614712556 955.6444950111368 1.3217270631039755
8.173282169665972 981.453949070539 1.3380490637378208
8.178509724619389 994.2550522192853 1.3461324959764838
8.183737279572805 1000.6534360267325 1.3493248529787945
8.188964834526221 994.7014441298586 1.3438503569267295
8.194192389479637 984.2293186126267 1.3361426254293107
8.199419944433053 961.436751012599 1.3195275982574222
8.20464749938647 934.8919815757032 1.300715824796805
8.209875054339886 908.8024704046857 1.2827203364564086
8.215102609293302 882.078024349139 1.2639058278099025
8.220330164246718 862.59205187667 1.249224080898334
8.225557719200134 849.8429025247973 1.2398845770268825
8.23078527415355 838.8610088072692 1.2313629897983607
8.236012829106967 828.8371043690138 1.2238712167236467
8.241240384060383 818.1434543376706 1.21525148486802
8.2464679390138 808.5316399230462 1.208506713652427
8.251695493967215 802.1279099308097 1.2037909913285751
8.256923048920632 795.4784976334287 1.1973822230933056
8.262150603874048 787.5124157681438 1.1896691901529106
8.267378158827464 778.4803741646391 1.1833911850494931
8.27260571378088 765.6201063790425 1.1730520000021292
8.277833268734296 750.455208541432 1.1603042552720249
8.283060823687713 731.2930900516274 1.1450236892460302
8.288288378641129 716.304369499646 1.1333523415337525
8.293515933594545 706.2951230901638 1.1267459243444342
8.298743488547961 695.6461024718601 1.1173232641597084
8.303971043501377 691.4043480302901 1.1135742330967475
8.309198598454794 685.4312999323819 1.1077899564482874
8.31442615340821 676.9867447124725 1.1007220383429077
8.319653708361626 670.6276935554117 1.0952762831603642
8.324881263315042 665.6532143041917 1.0908311678059566
8.330108818268458 664.9199114195989 1.090292869961413
8.335336373221875 662.1955871400154 1.0876058049927846
8.34056392817529 661.7689994192227 1.0863680838712422
8.345791483128707 659.2410937270301 1.0835030846162852
8.351019038082123 652.542079086072 1.0776490691357516
8.35624659303554 649.0911714770712 1.0746553092794975
8.361474147988956 640.3387508218054 1.0676223545465797
8.366701702942372 631.7139875891813 1.059373707846658
8.371929257895788 630.1763156877894 1.057912900747915
8.377156812849204 622.8871320977833 1.0514718642105645
8.38238436780262 621.2627409789357 1.0501326330100436
8.387611922756037 616.5276165298151 1.0465196763670634
8.392839477709453 609.3733157445799 1.0392302455119813
8.398067032662869 606.2078073217405 1.0374246151733324
8.403294587616285 598.5959199290902 1.030711280224006
8.408522142569701 595.883264640672 1.0289620986512171
8.413749697523118 594.2421702243215 1.0268162291330514
8.418977252476534 590.2542565769837 1.0224531112799866
8.42420480742995 586.4376785567713 1.017552232239544
8.429432362383366 582.2464012318113 1.0140474968150166
8.434659917336782 579.4647256148447 1.0115302371521513
8.439887472290199 573.2802312650404 1.0051609907673325
8.445115027243615 571.3505586583128 1.0025308179487133
8.450342582197031 570.2367371865485 1.0018081852845246
8.455570137150447 573.5221916548338 1.0049899214945537
8.460797692103863 575.5075180100292 1.0065076233103185
8.46602524705728 575.9587802968042 1.0058672178285148
8.471252802010696 573.739759287661 1.0034072337097653
8.476480356964112 572.4278164985932 1.0013582628232491
8.481707911917528 571.0327475733619 0.9996307257881123
8.486935466870944 567.7541166528662 0.9964126842425304
8.49216302182436 569.006830873551 0.9973556420836637
8.497390576777777 571.3278821985161 0.9986162201089114
8.502618131731193 574.556892744501 1.00071307183877
8.50784568668461 578.3657077145095 1.004190986819322
8.513073241638025 585.1238129093415 1.0103257641682695
8.518300796591442 584.0212579569887 1.0096875786530566
8.523528351544858 584.3041808474942 1.0092093627109797
8.528755906498274 586.7279877069426 1.0105662275966898
8.53398346145169 587.5049088972606 1.0108391310121334
8.539211016405106 590.4875458513742 1.0136080172390305
8.544438571358523 587.9937104934893 1.0113824505298845
8.549666126311939 586.9470490106237 1.01022324135099
8.554893681265355 590.6775570546988 1.013189546021776
8.560121236218771 593.5511422510389 1.014620369484915
8.565348791172188 598.5407379890108 1.018381759458951
8.570576346125604 607.8229568695956 1.0258113508121578
8.57580390107902 610.7923629655788 1.027226224723248
8.581031456032436 613.0423930489146 1.0285183063926753
8.586259010985852 608.4376196979658 1.0240051422522656
8.591486565939269 609.5627420353719 1.025269778299841
8.596714120892685 610.5435112652127 1.0257127944158737
8.601941675846101 608.1293486218282 1.0236623711763493
8.607169230799517 612.2154270390935 1.0263026732462615
8.612396785752933 617.0003789616608 1.0301451912650892
8.61762434070635 624.8499320726218 1.0364512685175409
8.622851895659766 631.6390795631703 1.0422275409204103
8.628079450613182 639.0287404060953 1.0470858286879052
8.633307005566598 646.0984510319059 1.051773746758856
8.638534560520014 658.5451178344699 1.06139911858705
8.64376211547343 676.8936964713979 1.076631982958849
8.648989670426847 687.1571479128925 1.0841508279104337
8.654217225380263 701.776438080852 1.0953545695120501
8.65944478033368 717.7271924371787 1.1070462648697477
8.664672335287095 737.5177864139887 1.1219765385348355
8.669899890240512 765.813836733229 1.1422143533024889
8.675127445193928 794.2627056921367 1.16293222112044
8.680355000147344 823.3021001480702 1.1829170809448917
8.68558255510076 844.0114015120681 1.1977649856415762
8.690810110054176 861.96830440062 1.2099527818595375
8.696037665007593 877.6104497481517 1.2207444437297759
8.701265219961009 883.8913881144821 1.2247631490200244
8.706492774914425 884.4218262176461 1.2248666216125155
8.711720329867841 871.5054661879076 1.2162443710237951
8.716947884821257 849.3353626697383 1.1992095174700172
8.722175439774674 827.0748169096391 1.183205736823395
8.72740299472809 802.1300265308752 1.164206052656884
8.732630549681506 785.1142799298452 1.15309749089393
8.737858104634922 774.4642414070128 1.1455573676067925
8.743085659588338 766.8011861829368 1.1401077321317878
8.748313214541755 761.7348841501022 1.1362846377340483
8.75354076949517 751.4116688257283 1.1286033114664593
8.758768324448587 743.9708653470178 1.1213888987112812
8.763995879402003 732.7735560866668 1.1121106304255262
8.76922343435542 722.5206147759428 1.103004963840378
8.774450989308836 716.0554383782986 1.0973372258328884
8.779678544262252 705.3186257836456 1.0879994988772257
8.784906099215668 697.3498806750785 1.080673759054821
8.790133654169084 690.8752003583561 1.0761726796409932
8.7953612091225 685.4318977381347 1.0717771998001469
8.800588764075917 678.4066678205654 1.0666048372846808
8.805816319029333 672.2827007377842 1.0612165744187956
8.811043873982749 664.3872228121686 1.0551049853199108
8.816271428936165 655.2732677081739 1.0468343300940324
8.821498983889581 654.5720202594634 1.0470832796971739
8.826726538842998 655.4307542790938 1.0478073064037607
8.831954093796414 657.3808823716113 1.049555821515191
8.83718164874983 655.5520668373608 1.047409019481436
8.842409203703246 650.9077523662986 1.043190659103863
8.847636758656662 643.674285096372 1.0374944022452517
8.852864313610079 642.8390087582763 1.0368525522564052
8.858091868563495 646.3426260766568 1.0387663782957268
8.863319423516911 645.9862889410091 1.0365747416771298
8.868546978470327 647.8787568438997 1.0378776514530141
8.873774533423743 647.2422628843367 1.0370592919610846
8.87900208837716 648.9244213349914 1.0384360399766035
8.884229643330576 651.8807325000807 1.0400627177602142
8.889457198283992 659.0292993219451 1.0460304147484256
8.894684753237408 661.6776633810329 1.0484150498292648
8.899912308190824 664.9651236576242 1.051141930461204
8.90513986314424 665.8792831949604 1.050165579468204
8.910367418097657 668.9964046086399 1.050903732015679
8.915594973051073 677.1246557457986 1.0566458350469008
8.92082252800449 685.3647209178777 1.0633779677301105
8.926050082957905 692.5903960776867 1.0698043676943585
8.931277637911322 698.4534080578154 1.0740072530798563
8.936505192864738 701.5832308002891 1.0760543732430075
8.941732747818154 708.0004461705723 1.081488302285452
8.94696030277157 713.228776637853 1.0852321462720163
8.952187857724986 721.9404070869164 1.0912735180960695
8.957415412678403 731.050395820484 1.0973740700457695
8.962642967631819 739.8468623885037 1.1027226367492207
8.967870522585235 749.409428742839 1.1090965685492422
8.973098077538651 758.5840384975407 1.1147329221880324
8.978325632492067 766.7001014067994 1.1202688697620151
8.983553187445484 772.9838137652346 1.123665009766996
8.9887807423989 783.8759297678032 1.1304775907586244
8.994008297352316 788.6428590327544 1.1341118382838522
8.999235852305732 793.4442337060542 1.1370912136835447
9.004463407259149 801.5398605264718 1.1425347547188045
9.009690962212565 808.7406467301508 1.1476414693982666
9.014918517165981 819.9075753945621 1.154960697026021
9.020146072119397 830.2976659316768 1.1618254303794022
9.025373627072813 841.285498062687 1.168207029531514
9.03060118202623 852.0113923503658 1.1749162454696611
9.035828736979646 866.1087276932102 1.1845328096447558
9.041056291933062 880.155938418593 1.1940157059006693
9.046283846886478 895.6530520954847 1.2045665826797993
9.051511401839894 905.2931984090317 1.2107809573140547
9.05673895679331 921.1206961761285 1.2207336872987322
9.061966511746727 935.6959105380753 1.2301839383502404
9.067194066700143 958.2698250231894 1.2446884527282873
9.07242162165356 984.8657676834747 1.2611536362417521
9.077649176606975 1009.680499461671 1.2763856754144802
9.082876731560392 1036.846875361047 1.2930885658815874
9.088104286513808 1059.7318204422872 1.3058883129089685
9.093331841467224 1088.658878354109 1.3230767598276556
9.09855939642064 1118.2933110329232 1.3405963059545511
9.103786951374056 1143.4082899538496 1.3541817288788076
9.109014506327473 1166.3646704083706 1.3664566386364747
9.114242061280889 1185.43838615418 1.377558112687334
9.119469616234305 1199.6101241401088 1.3858691973759723
9.124697171187721 1208.006332592421 1.390190248903468
9.129924726141137 1205.274561926814 1.3884492447197312
9.135152281094554 1196.189519412807 1.3831380723021114
9.14037983604797 1187.3270822770555 1.3785400599209652
9.145607391001386 1173.4530647762947 1.3693282696557314
9.150834945954802 1163.0204324653823 1.3617123776154734
9.156062500908218 1165.4604253862974 1.3635099892738216
9.161290055861635 1172.7948511635693 1.3779897186707182
9.16651761081505 1193.8791531729216 1.3982217893246554
9.171745165768467 1215.022699053564 1.4162504200944745
9.176972720721883 1233.8749361978305 1.4318834350399987
9.1822002756753 1249.519509277729 1.4458117821540004
9.187427830628716 1255.0724341858772 1.4526259078275872
9.192655385582132 1250.979565837252 1.4516399007773562
9.197882940535548 1244.8338259248924 1.4501559145543392
9.203110495488964 1235.720946539349 1.4470946183009004
9.20833805044238 1238.5355407017548 1.4536982633809845
9.213565605395797 1245.142199446829 1.4593158591384687
9.218793160349213 1256.8779540055577 1.4687410201139661
9.224020715302629 1276.7341600493994 1.4806081278199832
9.229248270256045 1313.1492433043356 1.502781743066228
9.234475825209461 1355.143541071 1.5289794594426267
9.239703380162878 1414.854759995532 1.5657733987438174
9.244930935116294 1488.671905673749 1.6079670926553435
9.25015849006971 1570.3378386046954 1.6541275409184326
9.255386045023126 1652.5502181040579 1.6975469837637702
9.260613599976542 1731.6288627240042 1.7391573607613393
9.265841154929959 1780.4313385047456 1.7656834812728837
9.271068709883375 1791.5282822033544 1.7721535906952441
9.276296264836791 1763.353396976382 1.7602934843508746
9.281523819790207 1684.094794488802 1.7220622623225903
9.286751374743623 1560.377704110826 1.6590423241335446
9.29197892969704 1420.711654445713 1.585496581377563
9.297206484650456 1284.8151232524106 1.5099319113202416
9.302434039603872 1163.1642542846814 1.4376401696876866
9.307661594557288 1063.2711095561724 1.3763848443598496
9.312889149510704 987.6122232770941 1.3279212331449484
9.31811670446412 928.8100633371868 1.2894846978969772
9.323344259417537 888.2696403188223 1.2627298175959711
9.328571814370953 857.4638449517597 1.2406726556448648
9.33379936932437 835.9398028466494 1.22593826999597
9.339026924277785 818.7799474493324 1.214638061022397
9.344254479231202 802.5494979631621 1.204126356730321
9.349482034184618 792.0436213336108 1.1969308014146736
9.354709589138034 781.7716049022408 1.1897481833322736
9.35993714409145 771.9059023282696 1.1824429580650615
9.365164699044866 764.1455781693194 1.177289155590887
9.370392253998283 756.9019882785896 1.1727333809466935
9.375619808951699 749.4856613077764 1.167574550153764
9.380847363905115 743.8778401720215 1.163841604163565
9.386074918858531 741.0660223491103 1.1629431008665436
9.391302473811947 741.1576687206101 1.1650159066520291
9.396530028765364 738.6993129569966 1.1638766704249308
9.40175758371878 733.5823675480088 1.1599724938908316
9.406985138672196 734.0350553830065 1.1606169238558082
9.412212693625612 734.6933989427347 1.1605658949004003
9.417440248579029 730.7523636976408 1.1469810109565546
9.422667803532445 729.1615968377138 1.1386541579918295
9.427895358485861 729.4428971809446 1.1349023796038349
9.433122913439277 732.9344750938585 1.1331749771511863
9.438350468392693 732.0809138441465 1.130059212189126
9.44357802334611 728.3727724072507 1.1252457626967576
9.448805578299526 727.7639224748322 1.1230075193121782
9.454033133252942 729.9256566875013 1.1226597196026658
9.459260688206358 731.8770246439914 1.121811518453725
9.464488243159774 736.168767980782 1.1232458287157967
9.46971579811319 732.5971808700065 1.1186144100964888
9.474943353066607 726.9112767425047 1.1125697068109817
9.480170908020023 724.457915993458 1.1087850643435428
9.48539846297344 725.2936787548738 1.1081138686948682
9.490626017926855 730.1924322310924 1.1096434324545141
9.495853572880272 734.0569641144502 1.111777911537184
9.501081127833688 738.6716302375048 1.1142526528545336
9.506308682787104 742.3556909364938 1.1171030685383379
9.51153623774052 743.0916986643082 1.1173654563553228
9.516763792693936 744.0154047869322 1.1175388610326953
9.521991347647353 742.6512875892548 1.1144564123726837
9.527218902600769 744.3513542934361 1.1143518490684148
9.532446457554185 748.8921205792485 1.1171291474502665
9.537674012507601 750.7777011843622 1.1170037208573913
9.542901567461017 756.6523663942367 1.1196676762971922
9.548129122414434 757.2402865445367 1.1192257193357316
9.55335667736785 758.9230176292012 1.1197242886279304
9.558584232321266 761.8913396247536 1.1217056030305907
9.563811787274682 767.5632186938839 1.1256818931758263
9.569039342228098 768.2745355233242 1.1260512054114002
9.574266897181515 763.8455085090393 1.122120008228504
9.57949445213493 766.409864988413 1.1226386643221773
9.584722007088347 763.4593876612489 1.1187900805340132
9.589949562041763 765.8178097452874 1.1198389846270098
9.59517711699518 763.006193059585 1.116754398998717
9.600404671948596 766.0826748038473 1.118754493632168
9.605632226902012 764.917541238945 1.1167445203254376
9.610859781855428 767.5448252033211 1.1170963657761845
9.616087336808844 771.259820507343 1.1186623410595065
9.62131489176226 770.616794954084 1.1172771175969451
9.626542446715677 768.7380866204414 1.115862497042263
9.631770001669093 765.9676449083724 1.1142790569386782
9.636997556622509 762.4576876607077 1.110981733622107
9.642225111575925 764.6890314524215 1.110564206132615
9.647452666529341 761.3051085333313 1.1074578544097085
9.652680221482758 757.7154885125611 1.1049640842839297
9.657907776436174 757.4103179450735 1.103966415128227
9.66313533138959 753.6748038582058 1.0999544062041773
9.668362886343006 756.0672090348605 1.1018229402458835
9.673590441296422 754.5870563885593 1.1015115914127567
9.678817996249839 753.9131019197615 1.0998445237903172
9.684045551203255 749.5495530270222 1.095917655752445
9.689273106156671 746.6189660444742 1.0930601322391647
9.694500661110087 746.3829602409543 1.092124005928283
9.699728216063503 746.2948503178487 1.0919932834815034
9.70495577101692 748.6749088773107 1.0931633609697466
9.710183325970336 751.3028510746269 1.0950419695497773
9.715410880923752 750.9847588902318 1.093565065120151
9.720638435877168 748.7307103488002 1.0905284535295212
9.725865990830584 748.340015592415 1.090179263223044
9.731093545784 739.6587810573424 1.0813856624186573
9.736321100737417 739.7334568837714 1.0805482080466262
9.741548655690833 738.3470170080185 1.0794443670457894
9.74677621064425 739.9768936510335 1.0815720557125108
9.752003765597665 742.3616467652771 1.0836405064320807
9.757231320551082 742.2874596478206 1.0831777081124085
9.762458875504498 740.9975979714318 1.0806077628942772
9.767686430457914 741.9795861591164 1.0810212629548313
9.77291398541133 738.1048269124358 1.0776422170551
9.778141540364746 736.4251041685815 1.0747256151408446
9.783369095318163 734.9437066908272 1.073002901288992
9.788596650271579 734.0341932168267 1.0718004099559544
9.793824205224995 734.784969614756 1.072385087543365
9.799051760178411 735.2859143656186 1.0717086850036643
9.804279315131827 735.4958208210037 1.070832640840414
9.809506870085244 734.2133105691146 1.0683774924984593
9.81473442503866 735.2123275665098 1.0683831785799103
9.819961979992076 741.6290267747784 1.0725066843699447
9.825189534945492 746.7778907214084 1.0769132912135602
9.830417089898909 754.2629662363456 1.0820409201441694
9.835644644852325 757.8545844399459 1.0838894251134972
9.840872199805741 758.9097339053285 1.084382671506975
9.846099754759157 761.4541680782241 1.0860093132378215
9.851327309712573 762.5313928380465 1.0857902478947519
9.85655486466599 765.2469738988077 1.0865862829340107
9.861782419619406 768.9809296360306 1.0890728997687391
9.867009974572822 769.683761236721 1.0888244477536417
9.872237529526238 772.2305906624534 1.0904304094313089
9.877465084479654 777.6458480691196 1.0942200849407018
9.88269263943307 786.7078073367857 1.1005115610095642
9.887920194386487 796.8696684246706 1.106667387026354
9.893147749339903 804.392966356472 1.111750988521245
9.89837530429332 808.7908550938605 1.1133113462619402
9.903602859246735 814.0259685705086 1.116573107834812
9.908830414200152 813.1946637380422 1.1154226873932709
9.914057969153568 813.5666131487126 1.1148784336557738
9.919285524106984 817.9656837474154 1.1174197808027473
9.9245130790604 820.2508873302946 1.118257455701405
9.929740634013816 822.2804667864858 1.1194381520380703
9.934968188967233 824.0877023998547 1.1202863333309927
9.940195743920649 821.7089903995737 1.1177521701570652
9.945423298874065 820.7961872489578 1.1172274369083617
9.950650853827481 818.3022712632201 1.1152956594032557
9.955878408780897 812.8828172718514 1.1112576333486086
9.961105963734314 809.9845023599379 1.1090343461705559
9.96633351868773 804.4088592040524 1.1050483686237922
9.971561073641146 797.1659968022044 1.0985056210283994
9.976788628594562 792.8894103580658 1.0944984887192575
9.982016183547978 788.5317911807682 1.0912021444524715
9.987243738501395 786.8308836364943 1.089180249172344
9.99247129345481 781.4508723845055 1.0847870057758682
9.997698848408227 776.0908149735662 1.0806659912851557
10.002926403361643 768.8030628197994 1.0743147525672545
10.00815395831506 763.0771167426648 1.069461166588197
10.013381513268476 755.714069183564 1.0634588078407639
10.018609068221892 752.3389673161644 1.06072906370026
10.023836623175308 746.7915744366392 1.056697006177117
10.029064178128724 746.3952163404833 1.056799110743582
10.03429173308214 747.1643784362058 1.0578797280653622
10.039519288035557 748.2530619897182 1.058576548650413
10.044746842988973 747.2672644999919 1.057529955316012
10.049974397942389 745.7907755952032 1.0570984996778583
10.055201952895805 743.2092695124493 1.0551430654126563
10.060429507849221 744.374782926521 1.0551390400739105
10.065657062802638 743.9556156841765 1.054082378248659
10.070884617756054 744.5284922184187 1.0541267130828487
10.07611217270947 746.7158627221833 1.0547294538607055
10.081339727662886 751.2803156580119 1.0571650292101238
10.086567282616302 754.53200163752 1.0593995684899749
10.091794837569719 757.8495272585826 1.0622585105014766
10.097022392523135 758.0568985364223 1.0617887588913517
10.102249947476551 763.9646818506086 1.0657165726818576
10.107477502429967 763.4345497194461 1.0638687132065214
10.112705057383383 764.749931749825 1.0641388735262478
10.1179326123368 761.1518064221426 1.062049956865337
10.123160167290216 755.6963094829683 1.0586881543112159
10.128387722243632 748.190647530533 1.0531444038300133
10.133615277197048 740.2370252587754 1.0467010434473587
10.138842832150464 736.1441559998613 1.0438504424104063
10.14407038710388 730.5971136274452 1.0395787807002084
10.149297942057297 721.6101572393892 1.0322526986536926
10.154525497010713 717.8278642047615 1.028927105229758
10.15975305196413 715.396828885785 1.0271331316868795
10.164980606917545 720.396081588706 1.0309072071765402
10.170208161870962 722.1587763796765 1.031847583076617
10.175435716824378 719.6311833865848 1.030042624712499
10.180663271777794 719.1569573899709 1.0292454552865518
10.18589082673121 713.2635574327508 1.0247489046220872
10.191118381684626 710.6273899753514 1.022914017480696
10.196345936638043 705.0230232249063 1.0174626690489068
10.201573491591459 701.3322308048389 1.0142475842994083
10.206801046544875 699.5858315092522 1.01287227513755
10.212028601498291 700.9879027577024 1.0138869929195578
10.217256156451707 702.048877867003 1.0146734596948506
10.222483711405124 702.9861626333252 1.0156200672368112
10.22771126635854 700.870704561622 1.014668774015364
10.232938821311956 699.9404976597654 1.014119319235444
10.238166376265372 700.9088574246088 1.0136164364903213
10.243393931218788 705.27499886369 1.0167184283501542
10.248621486172205 704.5757608145999 1.015666614774756
10.253849041125621 704.2688249037325 1.0156536759222738
10.259076596079037 703.3158178378025 1.0154152922957156
10.264304151032453 701.0939384814807 1.013816290263032
10.26953170598587 701.2774373005094 1.0132053189997705
10.274759260939286 703.7393722935061 1.0141511590049936
10.279986815892702 704.1237398862966 1.0138997582278106
10.285214370846118 702.8326328499712 1.0124582048612192
10.290441925799534 704.5906447725404 1.0127883892930911
10.29566948075295 708.239014025426 1.015213109839873
10.300897035706367 714.6367386900082 1.0201814909568034
10.306124590659783 721.2198316434955 1.0246335652217209
10.3113521456132 722.756515307126 1.0256734353518113
10.316579700566615 727.8692198688466 1.0275548675366601
10.321807255520032 731.2616957603484 1.0291769152939663
10.327034810473448 736.0003943712882 1.0321189792009247
10.332262365426864 745.0370311607888 1.03825376924184
10.33748992038028 756.5437511497156 1.0458848170370107
10.342717475333696 765.4540321837413 1.0512895373330695
10.347945030287113 778.6265078602337 1.0591407876790493
10.353172585240529 791.063237251645 1.0674390345345925
10.358400140193945 802.2944577792267 1.0747767903418854
10.363627695147361 813.0262278082408 1.0814376941523982
10.368855250100777 820.4052008809427 1.0862702595845102
10.374082805054194 828.7404465432935 1.0917002454401161
10.37931036000761 831.5476725129578 1.092925249217851
10.384537914961026 831.0580077628007 1.0926730413657657
10.389765469914442 826.2228662972151 1.0878287219087948
10.394993024867858 821.4737978995701 1.0842849706087612
10.400220579821275 816.5762669570123 1.0812250029409924
10.40544813477469 809.4157878397043 1.0765220780227045
10.410675689728107 800.23282062838 1.0702496860433828
10.415903244681523 795.1427999293776 1.0666691659107799
10.42113079963494 793.8749860768816 1.0652551187802912
10.426358354588356 792.9182550712615 1.0643808703862363
10.431585909541772 787.2957390100271 1.0599789932150632
10.436813464495188 781.1298847729595 1.0556142310477328
10.442041019448604 768.3766169833717 1.0468379491034168
10.44726857440202 758.2445835137326 1.03890975443897
10.452496129355437 748.74769542156 1.0319971675918325
10.457723684308853 743.8102375630348 1.028618705245144
10.462951239262269 738.4916407818929 1.0248299611489509
10.468178794215685 729.0566182857141 1.0178889954103483
10.473406349169101 717.6876909114117 1.0097299951959355
10.478633904122518 708.0753765538523 1.0023694934805472
10.483861459075934 699.3487508377382 0.9964282085138393
10.48908901402935 690.1126541719781 0.9895133803045493
10.494316568982766 681.7722040589854 0.9822033172859853
10.499544123936182 675.1483058480613 0.9770409099406063
10.504771678889599 667.2587361851615 0.9712872209657553
10.509999233843015 663.3767479992795 0.9691832031408156
10.515226788796431 664.4479825707068 0.9699275905597952
10.520454343749847 659.4178296831724 0.9655810562332707
10.525681898703263 659.2102967571942 0.9650671572342014
10.53090945365668 656.0144561683169 0.9620281226564414
10.536137008610096 653.6389353453452 0.9600027613465415
10.541364563563512 651.2502161508162 0.9579350194837698
10.546592118516928 651.8498253389098 0.9580438905333453
10.551819673470344 649.6070414404282 0.9561902510656276
10.55704722842376 647.8046886749223 0.95530179052427
10.562274783377177 641.9510601161464 0.9509758147526068
10.567502338330593 637.063023737896 0.9466381905370236
10.57272989328401 635.4322113439075 0.9442626667497528
10.577957448237425 632.4387221016805 0.9419422960443649
10.583185003190842 634.2664172831575 0.9434391016917336
10.588412558144258 630.5057005799557 0.9404997572874811
10.593640113097674 629.209775645144 0.9396648767065277
10.59886766805109 631.3926059275931 0.9406122239059838
10.604095223004506 629.7763139618295 0.9386175260029263
10.609322777957923 630.304789300923 0.9385985808535444
10.614550332911339 629.5669142523764 0.9363438615933468
10.619777887864755 631.6604570760871 0.9378995131596907
10.625005442818171 632.4767948429751 0.9395039529531387
10.630232997771587 632.6828750882898 0.9399998047496574
10.635460552725004 632.4096246437786 0.9393351197710883
10.64068810767842 638.1631404293502 0.9431676620337995
10.645915662631836 647.5576865273767 0.9493754084288277
10.651143217585252 653.4709656874093 0.9536686496482072
10.656370772538668 659.437012180051 0.9572657240672576
10.661598327492085 662.0800772078907 0.9586700481669104
10.666825882445501 672.8070230880721 0.9666011503447554
10.672053437398917 679.245167111446 0.9706458521061354
10.677280992352333 688.4090310762078 0.9772813141603416
10.68250854730575 691.8873027546506 0.9797646858497584
10.687736102259166 697.1957035348487 0.9829987570216969
10.692963657212582 698.5148945719319 0.9841200511945677
10.698191212165998 697.84444222588 0.9837739489089911
10.703418767119414 693.4428386083833 0.979576340315244
10.70864632207283 691.0911746995523 0.9776805765134008
10.713873877026247 691.903039073627 0.9776330881302059
10.719101431979663 688.3797197802053 0.9749111316042458
10.72432898693308 683.7653690921743 0.9711838380843739
10.729556541886495 674.9932882390837 0.9641971804685434
10.734784096839912 669.9621393026304 0.9600254221954573
10.740011651793328 662.6060325248337 0.9546123292537099
10.745239206746744 655.6626431895096 0.9495716948481489
10.75046676170016 652.7317918342278 0.9476175120923265
10.755694316653576 649.5719678081964 0.9449197916833746
10.760921871606993 647.1500074538205 0.9420226268626196
10.766149426560409 650.3803566950464 0.9436440120223729
10.771376981513825 649.7530562900308 0.943121533781415
10.776604536467241 648.602127886352 0.9432737576337196
10.781832091420657 650.698421095894 0.9449958543252854
10.787059646374074 650.441861843621 0.9444346731654633
10.79228720132749 653.7459862768717 0.9457359938204963
10.797514756280906 656.6864003384419 0.9468484099726983
10.802742311234322 666.2205350754906 0.9536273290788144
10.807969866187738 681.6222698177103 0.9640297577895619
10.813197421141155 701.1776793592966 0.9772704858541212
10.81842497609457 721.908800926302 0.9913031842942588
10.823652531047987 753.3600465629885 1.0117105770156143
10.828880086001403 794.3155293046948 1.0385711501232298
10.83410764095482 851.3951620597642 1.07522259230677
10.839335195908236 927.9804716267173 1.1225423849646874
10.844562750861652 1014.0034290301559 1.1733629021467067
10.849790305815068 1097.828337779899 1.2191795370174436
10.855017860768484 1165.3705877928476 1.2547402832285546
10.8602454157219 1199.55372621062 1.2731219566822383
10.865472970675317 1191.93390963538 1.2688869565537677
10.870700525628733 1144.68737677067 1.2433368690922821
10.875928080582149 1079.6404877679918 1.207631033148881
10.881155635535565 1001.1642017519632 1.1617019683264003
10.886383190488981 926.8958300894428 1.117318570026506
10.891610745442398 860.4753618572886 1.0766908859218733
10.896838300395814 810.062057567038 1.0445304950249672
10.90206585534923 770.0291344454321 1.0182310454275518
10.907293410302646 741.5382134963795 0.9983242610108991
10.912520965256062 718.38205239918 0.9823367337683395
10.917748520209479 707.5781881174265 0.9748902087253067
10.922976075162895 695.8720266229858 0.9670905846984948
10.928203630116311 686.8449040118333 0.9605802219671372
10.933431185069727 679.1669205867179 0.9551233303470283
10.938658740023143 673.0530768472377 0.9504420614705736
10.94388629497656 669.450907560724 0.9479852780129149
10.949113849929976 667.3305500812605 0.9463539310347864
10.954341404883392 663.7147856080223 0.9433417121817551
10.959568959836808 661.5279489636481 0.941491866870514
10.964796514790224 658.361633060601 0.9389659675383342
10.97002406974364 657.427347020239 0.9405533198150969
10.975251624697057 655.9808996235781 0.942102094240787
10.980479179650473 650.4675261448706 0.939904587345751
10.98570673460389 648.8576454572084 0.9398725256165811
10.990934289557305 648.3933124397296 0.9404471085563237
10.996161844510722 644.2104680903342 0.9385034013011851
11.001389399464138 640.4612085373861 0.9367422589191019
11.006616954417554 632.4344317454864 0.9312729214838429
11.01184450937097 626.4559139927752 0.9278107134157113
11.017072064324386 624.739132734766 0.9269898936066533
11.022299619277803 622.4445602953554 0.9258170297939514
11.027527174231219 617.2120482516582 0.9223752509241628
11.032754729184635 610.793210173483 0.9176755649813235
11.037982284138051 604.8385535977011 0.9135791957454323
11.043209839091467 602.8850360718004 0.9124198174842202
11.048437394044884 602.1511199109057 0.9124770311473924
11.0536649489983 602.2560332504636 0.9133951454271415
11.058892503951716 598.6735784963624 0.9109467117899361
11.064120058905132 594.8627790940466 0.9080761602060721
11.069347613858548 591.3964307690043 0.9057016594702243
11.074575168811965 584.3610741766834 0.9004700680784021
11.079802723765381 582.6760962316473 0.8991980857737725
11.085030278718797 580.1117653971648 0.8977994528086802
11.090257833672213 580.3557968423611 0.8980352788489615
11.09548538862563 581.6412356395327 0.8992264492634975
11.100712943579046 582.7169024731307 0.9003775379246216
11.105940498532462 580.6290402903923 0.8989934525666201
11.111168053485878 580.5728298168256 0.8989743243352145
11.116395608439294 572.4465347029297 0.893085219997528
11.12162316339271 569.1210033940804 0.8905677766554998
11.126850718346127 563.519078350892 0.8862072568388952
11.132078273299543 558.6129041150124 0.8828899684561249
11.13730582825296 555.560832461374 0.8805289053685967
11.142533383206375 550.4871981107038 0.8768384535710848
11.147760938159792 550.3798695034792 0.8767641495966405
11.152988493113208 552.2418635004169 0.8779444019621135
11.158216048066624 552.0148346305677 0.8782382122382839
11.16344360302004 548.4724600759903 0.8756276804814158
11.168671157973456 541.8900768851681 0.8702983461402576
11.173898712926873 538.5496940486827 0.868098571691942
11.179126267880289 534.7768053558905 0.8649888689794122
11.184353822833705 534.6166717649269 0.8647496759235828
11.189581377787121 528.4530422263633 0.8607639869224462
11.194808932740537 521.4627817190706 0.8557274267553321
11.200036487693954 516.4208292961246 0.8516044623511426
11.20526404264737 516.5622734301933 0.8520194521947496
11.210491597600786 517.2098804617946 0.8524481274795375
11.215719152554202 520.684397213472 0.8560380439242489
11.220946707507618 520.0794561590242 0.8554412076430601
11.226174262461035 518.7451243587259 0.8542670108720288
11.23140181741445 518.8088202806199 0.8547528381732372
11.236629372367867 514.8517017127813 0.8512420351131083
11.241856927321283 508.44499527456037 0.8461447119514317
11.2470844822747 509.26232321644784 0.8466139483157326
11.252312037228116 509.69644320537327 0.8466650277667807
11.257539592181532 510.62617606671336 0.847352930438006
11.262767147134948 508.8615004465664 0.8459339811250458
11.267994702088364 504.88844107254647 0.8424019374744901
11.27322225704178 503.7970650603366 0.8419538046952086
11.278449811995197 503.31912525299396 0.8419576516486313
11.283677366948613 500.6902283245746 0.8397793702717015
11.288904921902029 501.76188534966565 0.8407440112864558
11.294132476855445 501.0860951982647 0.8397935731178099
11.299360031808861 500.19668985379354 0.8389413178380439
11.304587586762278 502.8744754731274 0.8406907350993597
11.309815141715694 505.9793129082408 0.8426508854492771
11.31504269666911 506.9484414518595 0.8431675668035779
11.320270251622526 511.58340775086344 0.8466576706616002
11.325497806575942 513.7481274630081 0.8480660651869112
11.330725361529359 514.354424102385 0.8482010949498112
11.335952916482775 513.9408991873182 0.847967420549018
11.341180471436191 509.50475645894903 0.8443532345044049
11.346408026389607 503.78509372493477 0.8395820528958706
11.351635581343023 501.1933421682646 0.83729413549974
11.35686313629644 499.82641273056964 0.8357709206222014
11.362090691249856 498.81788008327266 0.8346055990299766
11.367318246203272 498.643440362787 0.8345529841942816
11.372545801156688 498.07123371224367 0.8345556371176024
11.377773356110104 501.23791885571273 0.8375349795197851
11.38300091106352 499.68929228228694 0.8366100870163174
11.388228466016937 501.7039349196006 0.8383435224665079
11.393456020970353 500.58925294134826 0.8366914096486243
11.39868357592377 500.5096033501566 0.8366721322616307
11.403911130877185 498.82398087266563 0.8356822444303071
11.409138685830602 495.6089426694747 0.8333075649914713
11.414366240784018 494.44446315832306 0.8326800043716104
11.419593795737434 491.06196211223124 0.8295442674493312
11.42482135069085 490.83525828202045 0.8296965361168697
11.430048905644266 494.9842292827859 0.8326946769812449
11.435276460597683 495.52962434432317 0.8326740822681061
11.440504015551099 498.83000197605816 0.8356284742074286
11.445731570504515 497.8065161673711 0.8343851271660178
11.450959125457931 497.03899766207894 0.8336112240092032
11.456186680411347 500.98331890455444 0.8370512066326509
11.461414235364764 504.98840418464283 0.8399684590888087
11.46664179031818 505.20363357099137 0.8399158743401585
11.471869345271596 508.0937032139091 0.8422464417079081
11.477096900225012 510.3509097777805 0.8450009423154288
11.482324455178428 514.6642505522665 0.8555548754921816
11.487552010131845 518.1713183612966 0.8608090498838192
11.49277956508526 518.7722795075252 0.8634187904259767
11.498007120038677 519.75761419995 0.8662351147166683
11.503234674992093 521.450044448007 0.8687425556658129
11.50846222994551 523.421186967541 0.8716765565618118
11.513689784898926 526.718815168738 0.8751610575529503
11.518917339852342 525.4984551655542 0.8747698986270026
11.524144894805758 522.6699576924285 0.8737739701675834
11.529372449759174 519.7788520532777 0.8723064046844026
11.53460000471259 516.4625702879412 0.8702991080053863
11.539827559666007 517.974731958499 0.8723393545116743
11.545055114619423 520.6555626331434 0.8753300871896808
11.550282669572839 518.7522238488207 0.8745050509031572
11.555510224526255 515.4064515843917 0.8726804762310454
11.560737779479672 512.2894040762162 0.870152729673297
11.565965334433088 511.01829763924263 0.8698137807418128
11.571192889386504 511.3417485481656 0.8708049946337899
11.57642044433992 506.5469053641631 0.8679456184254369
11.581647999293336 501.25312414709987 0.8643608016822065
11.586875554246753 498.7037873958935 0.8625324949712085
11.592103109200169 496.5441591510788 0.8605407949714275
11.597330664153585 495.4378776443787 0.8598890851485446
11.602558219107001 495.5396257966258 0.8604270669087476
11.607785774060417 494.4402353228619 0.8602113166886316
11.613013329013834 493.5565661912138 0.8603691030750065
11.61824088396725 488.35423826107314 0.8564538778880153
11.623468438920666 484.0515025562949 0.8528675056492881
11.628695993874082 478.1413701889712 0.8480389681321043
11.633923548827498 477.2110966995243 0.848111242600389
11.639151103780915 474.8949183732431 0.84644064970425
11.64437865873433 470.2042597205758 0.8433591270311622
11.649606213687747 462.66843876902993 0.8368839940911752
11.654833768641163 451.7891657970155 0.8273324020164756
11.66006132359458 445.9485990017001 0.8228851428389626
11.665288878547996 443.05591235440124 0.8204976051063546
11.670516433501412 445.70536496592564 0.8233967654622022
11.675743988454828 445.4502062581115 0.8235084195676348
11.680971543408244 447.6973712070764 0.8256959519358209
11.68619909836166 447.77699748092033 0.8265106001011695
11.691426653315077 447.3340051554176 0.8267364010413811
11.696654208268493 443.52118629231126 0.8234558698821066
11.701881763221909 435.4543256205749 0.8171867758381782
11.707109318175325 430.34605498426254 0.8128309397889918
11.712336873128741 428.7331875167158 0.8116321923552747
11.717564428082158 432.34042416439445 0.8154856196559559
11.722791983035574 434.21127630914225 0.8166796656060528
11.72801953798899 433.32367966459157 0.8156525366183067
11.733247092942406 431.5191910815954 0.8152262332717036
11.738474647895822 428.1097198086699 0.8125749861237386
11.743702202849239 423.8569991936175 0.8096631265542705
11.748929757802655 423.1104042900521 0.8095415218035011
11.754157312756071 421.01080943405145 0.806899225108008
11.759384867709487 423.8006043726403 0.8100861896249031
11.764612422662903 427.7683516538318 0.813806252807682
11.76983997761632 429.6324208195386 0.8154589524538598
11.775067532569736 433.3065512421723 0.8192818424950038
11.780295087523152 437.45048626957475 0.8230403472011882
11.785522642476568 444.20107289620825 0.8292194959745216
11.790750197429984 441.11765361062453 0.8271820202988481
11.7959777523834 439.7616852976365 0.8258209236612968
11.801205307336817 441.1626052226083 0.826486631706783
11.806432862290233 445.78073707484367 0.8310027597066544
11.81166041724365 450.65044418619 0.8350654946317484
11.816887972197065 453.3869532865149 0.8372999631720588
11.822115527150482 456.628758126721 0.8399423053347186
11.827343082103898 460.30086442019183 0.8429465253560278
11.832570637057314 464.0583956739555 0.8462319065585522
11.83779819201073 464.7233486131493 0.8474634710038076
11.843025746964146 463.15671496999414 0.8464869680997666
11.848253301917563 460.2148775029417 0.8445431302267249
11.853480856870979 460.66750490728714 0.8452752078153344
11.858708411824395 455.93907050053167 0.841038572167787
11.863935966777811 452.4992441192511 0.8383562814698617
11.869163521731227 449.1823132166429 0.8358994974934019
11.874391076684644 445.77471840467933 0.8322219915369337
11.87961863163806 443.8194036651368 0.8303787940077534
11.884846186591476 443.5104367060971 0.8299734174185012
11.890073741544892 441.2494110923629 0.8284849006616366
11.895301296498308 440.99864014974065 0.8292769644976655
11.900528851451725 437.6191597621736 0.8268142580153186
11.90575640640514 439.4003057001577 0.8282152000306583
11.910983961358557 441.75453041854706 0.830864131985494
11.916211516311973 442.2741933897677 0.8309390560609198
11.92143907126539 443.47642119651755 0.831997493016367
11.926666626218806 446.8999503218065 0.8358420029954282
11.931894181172222 446.91077706606376 0.8353244252398899
11.937121736125638 449.92433427824216 0.8388276601646961
11.942349291079054 450.71780997023853 0.839706723046222
11.94757684603247 451.3888084470986 0.839791306666746
11.952804400985887 454.95330184672656 0.8431597673842348
11.958031955939303 455.8841405544294 0.844002204732652
11.963259510892719 457.67318887255874 0.8458735560047507
11.968487065846135 456.5776592856846 0.8459234319776473
11.973714620799552 455.051210474436 0.8445535324996025
11.978942175752968 455.34206774544543 0.8450613760938291
11.984169730706384 452.40951676117675 0.843164222932509
11.9893972856598 448.51520707946554 0.8398411993354641
11.994624840613216 446.73580922553026 0.8388373075746801
11.999852395566633 444.53543457919335 0.8371035475368912
12.005079950520049 446.7504958189197 0.8387298377162579
12.010307505473465 447.6850845184985 0.8398025724882652
12.015535060426881 449.74454912957356 0.8410188706782205
12.020762615380297 453.9172433259949 0.8447656923179983
12.025990170333714 455.99835652519636 0.8478887264773897
12.03121772528713 459.7282414713226 0.8518603215428553
12.036445280240546 468.3231991236318 0.8599553729067073
12.041672835193962 478.92221969383263 0.8695472668208843
12.046900390147378 488.01867342746283 0.8774603839657757
12.052127945100795 505.1104304850266 0.8923339386968916
12.05735550005421 528.4794102085616 0.9125739341956401
12.062583055007627 557.142413187601 0.9368071924209826
12.067810609961043 596.3315480284934 0.9694005504708163
12.07303816491446 637.7787933328442 1.0027926409222425
12.078265719867876 690.0504519066114 1.0433458805290052
12.083493274821292 760.0100414928062 1.0950971316759028
12.088720829774708 835.4945542073269 1.148699670799612
12.093948384728124 916.7709026908259 1.2034096169961315
12.09917593968154 992.8314561763402 1.2525762290199765
12.104403494634957 1052.7916089866565 1.2905026350263888
12.109631049588373 1093.4999039404288 1.3150429847783163
12.114858604541789 1102.6453013879793 1.3208811699859961
12.120086159495205 1090.2835432028896 1.3142091227627848
12.125313714448621 1048.751840153009 1.2887681181644908
12.130541269402038 996.5389819537036 1.256818506255471
12.135768824355454 937.4582877473114 1.2193894399243466
12.14099637930887 868.1574209227203 1.1732867785864283
12.146223934262286 807.5717968533136 1.1322528180110434
12.151451489215702 749.3779648346605 1.0908258973945777
12.156679044169119 696.5102974529681 1.051669747375576
12.161906599122535 652.9818029690634 1.0189513729766329
12.167134154075951 614.2627779166654 0.9882737035663177
12.172361709029367 581.0820463741258 0.9614933319151217
12.177589263982783 554.414248611262 0.9397751670720301
12.1828168189362 531.7522273016037 0.9201013022183805
12.188044373889616 511.39301626480596 0.9029573380940332
12.193271928843032 492.8055395092758 0.886903263242511
12.198499483796448 477.3245861825949 0.8732580312918484
12.203727038749864 465.41201399614715 0.8634833116074051
12.20895459370328 457.5534756231179 0.8564727341581188
12.214182148656697 451.27561250697175 0.8510677453042917
12.219409703610113 443.9865517766868 0.8445599046396753
12.22463725856353 438.7795635024835 0.8390150912624601
12.229864813516945 431.8602207950674 0.8322484783718083
12.235092368470362 427.497018283899 0.828173493175606
12.240319923423778 424.0221762740304 0.8250954380551043
12.245547478377194 420.53467307859495 0.8226865309420068
12.25077503333061 423.0560058082084 0.8260830131370335
12.256002588284026 418.6546386242099 0.8216233622107664
12.261230143237443 418.7801614080502 0.8217077743689211
12.266457698190859 416.5467104192896 0.8189866392858254
12.271685253144275 417.36502857038494 0.8204107901294877
12.276912808097691 414.94946576075614 0.8194204751427366
12.282140363051107 412.86305541405585 0.8179692332728619
12.287367918004524 408.71995141291467 0.8136235703464592
12.29259547295794 405.2520923188024 0.8093649832529697
12.297823027911356 404.9614844697699 0.8084858030803608
12.303050582864772 403.92192551450574 0.8076904874295694
12.308278137818188 406.0074271819895 0.8100879409626254
12.313505692771605 406.85020467332913 0.8144377393605855
12.31873324772502 406.18135893063663 0.8227578958665376
12.323960802678437 405.6793748192607 0.8271346459307717
12.329188357631853 405.99280625731654 0.8312733754532289
12.33441591258527 403.5742619340699 0.8327859270254819
12.339643467538686 402.6940913753747 0.8364303184821055
12.344871022492102 399.13181007158346 0.8361574174429108
12.350098577445518 396.77680412226607 0.836003296767917
12.355326132398934 395.4347448492202 0.8358340543907806
12.36055368735235 392.5066739067783 0.8343287908673024
12.365781242305767 387.2925290867566 0.8305476961078274
12.371008797259183 383.47797966176455 0.8290512780339643
12.376236352212599 381.2273459688161 0.8284930708612536
12.381463907166015 380.04811316577894 0.8291851751954636
12.386691462119432 384.13331428915876 0.8364228045756134
12.391919017072848 383.2943217629748 0.8378479465756459
12.397146572026264 379.7110668275845 0.8358692386623808
12.40237412697968 375.57901878742945 0.8329854068828532
12.407601681933096 372.5978720414484 0.8311357719133811
12.412829236886513 371.3975869760492 0.8320095875262181
12.418056791839929 373.42972598388553 0.8359797237950751
12.423284346793345 370.80995847810954 0.8344378560946855
12.428511901746761 368.379935495153 0.8336187056067015
12.433739456700177 365.89036126569374 0.8314009488704996
12.438967011653594 364.2728438407952 0.8312851096185279
12.44419456660701 362.3146101576189 0.8311191436681259
12.449422121560426 360.30816440203273 0.830702535810918
12.454649676513842 358.7234754462156 0.8314146110319469
12.459877231467258 359.38943000615654 0.8341266831748733
12.465104786420675 360.441439219412 0.8364812609607764
12.47033234137409 360.1258767934944 0.8365006230893371
12.475559896327507 357.9668803108861 0.8334634557187114
12.480787451280923 358.2541037503162 0.8353454956372806
12.48601500623434 354.88676841954714 0.8333233238814723
12.491242561187756 353.8687162988263 0.8328943849173228
12.496470116141172 354.00665845325153 0.8346296875426675
12.501697671094588 352.8770560451533 0.8338634876826558
12.506925226048004 354.70219761650003 0.8362842376378969
12.51215278100142 354.0597141890853 0.8372563506060509
12.517380335954837 351.82480940719984 0.8359794542894328
12.522607890908253 350.5703496310309 0.8370527193088326
12.527835445861669 347.24486302969433 0.8348403904498035
12.533063000815085 349.7484759127084 0.8386391127658315
12.538290555768501 353.21895746496233 0.8432045888659851
12.543518110721918 353.34473361442144 0.8420458540072706
12.548745665675334 354.3976986524392 0.8443803061928439
12.55397322062875 349.8546006060033 0.8407011902515774
12.559200775582166 348.38549899884015 0.8413992260919516
12.564428330535582 345.0744611956105 0.8325297405527915
12.569655885488999 341.2765405930296 0.8195322399899486
12.574883440442415 338.73195015641613 0.8114904752688359
12.580110995395831 338.6112542247713 0.8069989809483519
12.585338550349247 340.9917805527623 0.8079432116353163
12.590566105302663 341.136427235516 0.8070525198769682
12.59579366025608 341.59790625455025 0.8074276609313052
12.601021215209496 343.6257859190539 0.8092818871160511
12.606248770162912 345.4160448727184 0.8102393669269906
12.611476325116328 345.5977227460644 0.8088548043049448
12.616703880069744 345.2891178452978 0.8059468427997207
12.62193143502316 344.5345950789499 0.8053011705771048
12.627158989976577 350.2031709103699 0.8114002072652784
12.632386544929993 350.81586328207715 0.8112976940163372
12.63761409988341 354.407208340692 0.8142647559759192
12.642841654836825 355.60841649476674 0.8135991137093842
12.648069209790242 357.0723232156051 0.8145306379860331
12.653296764743658 360.21969515472233 0.8175719035271658
12.658524319697074 364.41051064316287 0.8218366071850421
12.66375187465049 370.7927715233662 0.8295337618311602
12.668979429603906 378.9670299993875 0.836893894418916
12.674206984557323 385.47757438610034 0.8422129825020391
12.679434539510739 395.2006632639326 0.8510582052137906
12.684662094464155 401.19229531667025 0.8556054210648087
12.689889649417571 406.1879494861988 0.8606191022683612
12.695117204370987 409.51971480590083 0.8639447767840812
12.700344759324404 415.64774389590025 0.8700776996100876
12.70557231427782 418.51116394391073 0.8725740067514076
12.710799869231236 422.25265704663167 0.8758718838080559
12.716027424184652 422.93399239837373 0.8757626893740706
12.721254979138068 420.9289233259714 0.8743311204062648
12.726482534091485 418.42298974824894 0.8716107604795756
12.7317100890449 421.5022002527035 0.8740735246570931
12.736937643998317 428.23764053107453 0.8807938198400317
12.742165198951733 437.97162733815077 0.8892578611173338
12.74739275390515 453.3437518847415 0.9037491182600936
12.752620308858566 472.89105380006583 0.9225145029150092
12.757847863811982 496.43008239951695 0.9441336242132644
12.763075418765398 511.9631584964184 0.9585478543074238
12.768302973718814 521.1935670041997 0.966648443909221
12.77353052867223 521.010708743254 0.9662464878211824
12.778758083625647 510.95423920288965 0.9567476407715408
12.783985638579063 501.62236583010974 0.94683425022603
12.789213193532479 493.6327865001707 0.9388053924225487
12.794440748485895 488.90116248062 0.9335770725289037
12.799668303439312 495.8623721169548 0.9393557920488195
12.804895858392728 503.79121163868086 0.9472106728580032
12.810123413346144 513.4747999956003 0.9559543458224332
12.81535096829956 523.2736010151423 0.9644499398411243
12.820578523252976 537.5411818155577 0.9774770935030436
12.825806078206393 557.7825520788548 0.995425992477102
12.831033633159809 585.3805989315591 1.0194372573881412
12.836261188113225 617.1495245003813 1.0467114981939167
12.841488743066641 648.7295081128902 1.0728738338024262
12.846716298020057 676.1526440761694 1.0952417659205667
12.851943852973474 692.657191100963 1.1084427792905154
12.85717140792689 690.7122568623512 1.1065277687348507
12.862398962880306 675.1286070283954 1.093545062347459
12.867626517833722 640.0259816259081 1.0646063281778617
12.872854072787138 599.76389251133 1.0300430252812434
12.878081627740555 557.5699990419437 0.9930846491019234
12.88330918269397 518.2307563659868 0.9577382649993622
12.888536737647387 485.7828764869317 0.9271714459801634
12.893764292600803 457.55488261701953 0.8998105535892794
12.89899184755422 437.7081899137859 0.880049046930066
12.904219402507636 426.39051723562716 0.8683840522267818
12.909446957461052 416.91278138821605 0.8581901803992668
12.914674512414468 413.95247564805635 0.8544888826155447
12.919902067367884 409.9109546983283 0.8493293279432721
12.9251296223213 405.42210795670763 0.845372295632472
12.930357177274717 402.14668526110194 0.8420761976984991
12.935584732228133 399.5293946434875 0.8391163648319854
12.940812287181549 395.8040124659718 0.8342468672326503
12.946039842134965 392.4582120520465 0.8289451543110109
12.951267397088381 388.6733620095709 0.8250959800456876
12.956494952041798 384.2570174564024 0.8207048684648238
12.961722506995214 383.90303964269356 0.820197142862174
12.96695006194863 381.51657423212185 0.8179967351972015
12.972177616902046 378.48277970508605 0.814490866751186
12.977405171855462 371.8034274885833 0.80652722688206
12.982632726808879 368.9355371007131 0.8038912585436887
12.987860281762295 368.51452237216165 0.8042818556018794
12.993087836715711 367.8169194629959 0.8043477290299903
12.998315391669127 367.4332945027365 0.8044845529626494
13.003542946622543 366.98619699866447 0.8033043818304791
13.00877050157596 367.7305990556633 0.8031931873277457
13.013998056529376 369.55255612482625 0.8052912985736335
13.019225611482792 371.1606032582432 0.807506821083355
13.024453166436208 371.1674267759856 0.8085278638761935
13.029680721389624 369.7823243596678 0.8084556525330248
13.03490827634304 370.70821611734004 0.8093687135372037
13.040135831296457 372.4966260980472 0.8110497267442142
13.045363386249873 375.87930370780555 0.8142666672388246
13.05059094120329 378.7896609080311 0.8168519808582118
13.055818496156705 377.9740655624765 0.8160022317500282
13.061046051110122 381.8459013676068 0.8191610598326864
13.066273606063538 386.1361040366918 0.8231918602718228
13.071501161016954 395.2444120720813 0.8322550430436463
13.07672871597037 406.3980053841759 0.8435979320693167
13.081956270923786 418.515380271586 0.8560033185268662
13.087183825877203 432.9920354563922 0.8699788490583452
13.092411380830619 447.0666734565417 0.8831550653743389
13.097638935784035 465.5536808492537 0.901283773841205
13.102866490737451 480.6742193611627 0.9163697868932502
13.108094045690867 492.24012923336755 0.9266723272363676
13.113321600644284 505.4046909602643 0.9390511095807447
13.1185491555977 520.1278386521418 0.9524594194631324
13.123776710551116 537.6086861643674 0.9679506252326489
13.129004265504532 553.8871222655035 0.9830540344984621
13.134231820457948 568.1709538857249 0.9955752660799446
13.139459375411365 579.3290375924768 1.0053407317302971
13.14468693036478 590.1012312058372 1.0147302062824568
13.149914485318197 595.3135176628541 1.018955600500829
13.155142040271613 597.6114312373641 1.0214005336608496
13.16036959522503 596.3619213996202 1.020659095161774
13.165597150178446 590.5078077692373 1.015869830825325
13.170824705131862 582.9796566678203 1.00970148801672
13.176052260085278 574.482477814671 1.0027129547062326
13.181279815038694 561.4119091485293 0.991594932743927
13.18650736999211 551.989332497585 0.9831717587313165
13.191734924945527 535.86074018321 0.9690091817816213
13.196962479898943 520.734559581301 0.9548269309544443
13.202190034852359 501.8175962049378 0.9375067473701673
13.207417589805775 486.1386044210584 0.9226833109009572
13.212645144759191 470.0187668094645 0.9069082810447662
13.217872699712608 454.4638825530511 0.8919398829048161
13.223100254666024 444.280440670398 0.8821163566000424
13.22832780961944 436.64273002504854 0.8746194318654742
13.233555364572856 428.08637201661486 0.8668038790192195
13.238782919526273 419.9352199761866 0.8594134207660443
13.244010474479689 408.6799655927573 0.8482533511721262
13.249238029433105 395.3259997057614 0.8350436966611302
13.254465584386521 387.53487541168164 0.8266365975418697
13.259693139339937 378.7066142783176 0.8179121094369043
13.264920694293354 373.74094943930805 0.813054076300195
13.27014824924677 368.8025934773942 0.8080519794273259
13.275375804200186 362.3119208347367 0.8005146879356586
13.280603359153602 357.0522362396436 0.7940823118024667
13.285830914107018 354.13480235614406 0.7904837198315067
13.291058469060435 349.628857352945 0.7860110978112689
13.29628602401385 348.1708734188347 0.7858760756490706
13.301513578967267 347.3583384978058 0.7850160922584947
13.306741133920683 344.68256823364646 0.7826406976131532
13.3119686888741 339.43223895000324 0.7759759451033356
13.317196243827516 334.842862204457 0.771094314635105
13.322423798780932 333.71375704713887 0.7705009533761504
13.327651353734348 334.7860497582109 0.7724289256086675
13.332878908687764 333.0094731683934 0.769981060035733
13.33810646364118 334.4554736900205 0.7713890299112746
13.343334018594597 331.3234977470043 0.7669971315442907
13.348561573548013 330.48255030834844 0.7656675876721215
13.353789128501429 331.9459374196949 0.7680921966817302
13.359016683454845 332.2035833944128 0.7682655189208784
13.364244238408261 331.44108531188675 0.767368850734088
13.369471793361678 335.42468847467484 0.772507322060699
13.374699348315094 344.5177511773257 0.7832958310583572
13.37992690326851 349.098584820769 0.7888514696732246
13.385154458221926 354.40957150712416 0.7937187095729747
13.390382013175342 356.4113313237561 0.7956628442063225
13.395609568128759 354.89973637422065 0.793983850614136
13.400837123082175 357.7471630233754 0.7972836075831672
13.406064678035591 357.89819426464163 0.7977400389629667
13.411292232989007 358.4187450639836 0.7988395857629238
13.416519787942423 358.85042050841287 0.798802700573687
13.42174734289584 356.8282900763392 0.796917108882508
13.426974897849256 356.420717889222 0.7954100872117854
13.432202452802672 352.6140269139539 0.7909368018200512
13.437430007756088 347.44581837683074 0.7841958059001346
13.442657562709504 341.16689757672316 0.7771288487273885
13.44788511766292 336.55307047304615 0.7725343902440892
13.453112672616337 333.50613410958823 0.7705296158435632
13.458340227569753 332.48645468393295 0.7699505191380237
13.46356778252317 328.0679351916447 0.7655876315338596
13.468795337476585 325.8018146921441 0.7637323885285178
13.474022892430002 320.709174131983 0.7571021604858698
13.479250447383418 321.86333402630913 0.7577982333590866
13.484478002336834 324.21773839525787 0.7606365792108366
13.48970555729025 323.36275964511293 0.76053445738746
13.494933112243666 320.38857967185425 0.7580712567699073
13.500160667197083 316.288202304887 0.7532717097046
13.505388222150499 314.385177135186 0.7518175352478157
13.510615777103915 311.6664739201603 0.7485538941115418
13.515843332057331 312.7663824774686 0.7498839862888369
13.521070887010747 314.7166303020161 0.7512229969324193
13.526298441964164 316.78762721729237 0.7531232075600699
13.53152599691758 318.88575072723376 0.7552547674881317
13.536753551870996 320.88896663243935 0.7580241416640703
13.541981106824412 321.0910722749657 0.7588878421097168
13.547208661777828 323.58012415659107 0.761799701332419
13.552436216731245 325.51225511916056 0.7640182915373681
13.55766377168466 324.39205243851256 0.7617177713396196
13.562891326638077 319.14367219908104 0.755096532357533
13.568118881591493 316.7801609849465 0.7528720962509169
13.57334643654491 316.92628824975446 0.7530124146399754
13.578573991498326 317.8110795897046 0.7552708044751016
13.583801546451742 315.04340685596844 0.7518998270437598
13.589029101405158 311.7048115514186 0.7488792558491699
13.594256656358574 307.73160307281427 0.7439401423710451
13.59948421131199 307.70322158362427 0.743589917555171
13.604711766265407 307.2950612181359 0.7420210119317628
13.609939321218823 301.56368765837635 0.735023467203794
13.615166876172239 296.90356687593027 0.7301720754575628
13.620394431125655 294.9330645866093 0.7288519184452669
13.625621986079071 295.9754168130241 0.7299945442625085
13.630849541032488 299.03956266312827 0.7346046532635514
13.636077095985904 299.37086198677196 0.735278246449578
13.64130465093932 301.85986743297275 0.7388192617462576
13.646532205892736 305.9393617198354 0.7444674092621527
13.651759760846153 308.3436787108724 0.7459347088965095
13.656987315799569 308.9905022703201 0.7454087281546328
13.662214870752985 310.8479968717163 0.7467381951558019
13.667442425706401 313.81406267597714 0.7504099187390776
13.672669980659817 318.89329417245295 0.756911651411342
13.677897535613234 321.02459911084276 0.7593839958183198
13.68312509056665 324.2760055413804 0.7635416359610641
13.688352645520066 323.6248805024948 0.76241926198344
13.693580200473482 322.8368883706995 0.7617578265414153
13.698807755426898 322.07926760151025 0.7609815360522524
13.704035310380315 321.5196454620354 0.7596797680099348
13.70926286533373 319.320453121578 0.7575906596227688
13.714490420287147 316.1877651035882 0.7540393893468239
13.719717975240563 310.5090832324581 0.7467015450114838
13.72494553019398 307.7846186969779 0.7431339208819279
13.730173085147396 304.3002238471604 0.7397036018660896
13.735400640100812 304.544434383426 0.7395042193901452
13.740628195054228 305.67379291719345 0.7414551816138808
13.745855750007644 310.12726796446134 0.7479143259305101
13.75108330496106 311.9532668000953 0.7503150305681958
13.756310859914477 309.57151240177654 0.746758449237546
13.761538414867893 305.8141602692476 0.7430366095581263
13.766765969821309 304.94040196331576 0.7404532505979456
13.771993524774725 307.9355670412443 0.7440079354424656
13.777221079728141 309.6657951928051 0.7459668992365017
13.782448634681558 311.9407919858701 0.7489518546407072
13.787676189634974 310.46822741623936 0.7480027852708329
13.79290374458839 310.7180969753556 0.747908719680643
13.798131299541806 317.6553182313897 0.7548297306044139
13.803358854495222 322.3281730845463 0.7600517184674991
13.808586409448639 326.0759148938393 0.7630266515250674
13.813813964402055 328.76639379410426 0.7664187671102002
13.819041519355471 332.200435357744 0.7708484337203922
13.824269074308887 337.3218374655907 0.7772838340241736
13.829496629262303 343.0836418140979 0.7844845534758866
13.83472418421572 347.672379145991 0.7883418604793467
13.839951739169136 358.0879328922977 0.7983874354032359
13.845179294122552 365.3318205170861 0.805593569416039
13.850406849075968 376.62589042187255 0.8176307403318714
13.855634404029384 387.1486947948394 0.82833053274297
13.8608619589828 393.3460647428374 0.8344639346076518
13.866089513936217 402.90574453870545 0.8434053599202134
13.871317068889633 410.97388137974673 0.8512773130837582
13.87654462384305 420.6106176685056 0.8614473062152465
13.881772178796465 429.0943006081771 0.8699902744292203
13.886999733749882 437.45409107904794 0.8791862933322478
13.892227288703298 439.932182280337 0.8819634554334054
13.897454843656714 438.21584965349757 0.8799971589535722
13.90268239861013 432.5361589679622 0.8748624328790476
13.907909953563546 421.99247418271136 0.8641803900852256
13.913137508516963 414.2875116903549 0.8565367508567353
13.918365063470379 402.7501324149406 0.8445755805313883
13.923592618423795 392.2621376105231 0.83340750088623
13.928820173377211 380.2315337164324 0.8207434984292167
13.934047728330627 371.6060582992124 0.8120221602779857
13.939275283284044 364.56084354343096 0.8040452790432503
13.94450283823746 357.2924284555691 0.7970148423325879
13.949730393190876 351.2480421194044 0.7908629884581065
13.954957948144292 346.73378830476673 0.7869737575497865
13.960185503097708 344.01876821595755 0.7851009253583123
13.965413058051125 340.6155837639111 0.7811397480143216
13.97064061300454 336.3108230354724 0.7751075230336779
13.975868167957957 332.66852639491384 0.7706063570186937
13.981095722911373 325.74761722992145 0.7622642563711304
13.98632327786479 323.38184200382574 0.7606179361134837
13.991550832818206 320.801613694738 0.7578207661109475
13.996778387771622 319.9265060869071 0.755920567513896
14.002005942725038 321.1165467197727 0.757838937356608
14.007233497678454 320.8561213122152 0.7580948090126256
14.01246105263187 320.0631277659865 0.757056973500045
14.017688607585287 319.4142291617903 0.7573002414409908
14.022916162538703 321.51278260700286 0.7599994785201267
14.028143717492119 323.107568287848 0.7611956412249694
14.033371272445535 325.00768518697026 0.7630834465322576
14.038598827398951 327.6269247136021 0.7661065267009753
14.043826382352368 330.20397870379696 0.768163300383452
14.049053937305784 335.7877234034315 0.7750010783927982
14.0542814922592 336.71052872949423 0.7759295401681471
14.059509047212616 340.90219700813475 0.7809973935437081
14.064736602166032 344.3713176562201 0.7847185060835886
14.069964157119449 348.66814043403394 0.7891419696757288
14.075191712072865 351.78016999974585 0.7922472501078868
14.080419267026281 351.95694492156935 0.7922707766316172
14.085646821979697 354.1645509412825 0.794339714727559
14.090874376933114 355.0263270623786 0.7952972931193755
14.09610193188653 358.87276661948107 0.7994642800413062
14.101329486839946 360.2271324915542 0.8006697052908782
14.106557041793362 360.86471312682914 0.8021206930540398
14.111784596746778 361.0882189778919 0.8020472788324
14.117012151700195 358.22095051782406 0.7987413445564219
14.12223970665361 355.51399767518717 0.7960626930275264
14.127467261607027 350.9228274999078 0.7908985945735973
14.132694816560443 347.83395973903043 0.7868122733650866
14.13792237151386 344.6291573122966 0.7834044356496874
14.143149926467276 345.6293597403606 0.7846408932649341
14.148377481420692 344.8899258912137 0.7843563481349503
14.153605036374108 342.8077834568998 0.7831128871059639
14.158832591327524 341.59133398001086 0.7815788874742661
14.16406014628094 340.1001550273339 0.7795520071744585
14.169287701234357 341.30472983361176 0.7809158776775222
14.174515256187773 342.8160661774298 0.7815870760634579
14.179742811141189 340.4997178655407 0.7781812101270547
14.184970366094605 339.60192090952995 0.7764333244025928
14.190197921048021 335.21406534813445 0.7716506743371326
14.195425476001438 331.03880730615623 0.7679541404833258
14.200653030954854 329.4574953162936 0.7663242216265636
14.20588058590827 330.99096898100277 0.7686024983123834
14.211108140861686 334.1983807266205 0.772336638155228
14.216335695815102 335.58318152847045 0.7739859131463984
14.221563250768519 335.79311108652246 0.7742517433093827
14.226790805721935 332.6530635535249 0.7693690389156385
14.232018360675351 331.00542257208343 0.7661653272105882
14.237245915628767 332.363256527226 0.7666280641961056
14.242473470582183 333.2839473886675 0.7675088391221131
14.2477010255356 329.583499049912 0.7637930710336492
14.252928580489016 328.96472716422574 0.7638670172806185
14.258156135442432 328.49121085825436 0.7626730990621028
14.263383690395848 335.8385266303698 0.7713482127321593
14.268611245349264 343.7013971996575 0.7798487614225187
14.27383880030268 350.4034705620716 0.7863220785603083
14.279066355256097 355.98833844589234 0.7927501205178954
14.284293910209513 362.2039127857279 0.7990881916417787
14.28952146516293 371.1902371229518 0.8077487438361131
14.294749020116345 377.60664452466216 0.8143714467872216
14.299976575069762 382.05254684980036 0.8184281331721622
14.305204130023178 386.37185226015504 0.8225045677009519
14.310431684976594 390.3488485449619 0.8273087607579549
14.31565923993001 394.84158508381387 0.8319847798991815
14.320886794883426 397.649002372574 0.8355075415880174
14.326114349836843 400.2282356074222 0.8387103114882796
14.331341904790259 401.6365152125556 0.8389268287157837
14.336569459743675 400.25906509841434 0.8375293954387493
14.341797014697091 398.4445641418335 0.8348191008583178
14.347024569650507 396.9708320614901 0.8328056935525533
14.352252124603924 395.43869455495826 0.8323070802639423
14.35747967955734 396.5567715297928 0.8335639702371028
14.362707234510756 392.6595918933306 0.8295475142621884
14.367934789464172 392.85823833008936 0.8300068012512435
14.373162344417588 391.42195028085797 0.8275209523293781
14.378389899371005 390.8040170904464 0.8278532958435365
14.38361745432442 390.7137447593005 0.8278370717013976
14.388845009277837 389.41658145896406 0.8259253343437583
14.394072564231253 388.4206717370942 0.8250942851343807
14.39930011918467 392.65955719931765 0.8290678373531642
14.404527674138086 397.42069100579175 0.8340054638036726
14.409755229091502 399.4702753048193 0.8364422510314553
14.414982784044918 396.2112986649871 0.8327338351899704
14.420210338998334 390.77963598661876 0.8272394134511906
14.42543789395175 388.7874163573908 0.8260773058902748
14.430665448905167 384.540338809214 0.8217042307169088
14.435893003858583 381.8948924359478 0.819684698532253
14.441120558811999 381.42874975216864 0.8191912415331302
14.446348113765415 381.2810876262964 0.8184230650619503
14.451575668718831 383.50918844606537 0.8211632034475235
14.456803223672248 384.012375735577 0.8213617634810623
14.462030778625664 391.34831074897164 0.8288612527840195
14.46725833357908 400.2695967421175 0.8379672711078211
14.472485888532496 418.23293860672857 0.8558304018705813
14.477713443485912 440.88829574830464 0.8785613391347386
14.482940998439329 468.3432291792418 0.9052965415622716
14.488168553392745 497.5756766988754 0.9329529133103037
14.493396108346161 527.8207598367208 0.9609996537378076
14.498623663299577 548.065457641337 0.9793949510561462
14.503851218252994 549.1181537802184 0.9800926051760204
14.50907877320641 531.7342066152203 0.9647661578969304
14.514306328159826 499.9639081268176 0.9354022277412977
14.519533883113242 460.8131218057971 0.898000351388718
14.524761438066658 425.67950936396545 0.8637592001420015
14.529988993020075 398.17233998586886 0.8367719640417448
14.53521654797349 376.0692093543225 0.814500113717232
14.540444102926907 364.2128001756458 0.8034861609476274
14.545671657880323 353.74247954370065 0.7910746548291127
14.55089921283374 348.2957987807342 0.7844435635394236
14.556126767787156 340.2711976837785 0.7751745542403125
14.561354322740572 335.3610612786223 0.770159163412544
14.566581877693988 333.1273889317155 0.7685388419520219
14.571809432647404 331.3215764036207 0.7661519373124933
14.57703698760082 327.0152995993492 0.7608313177321202
14.582264542554237 324.8823427892983 0.757972534758006
14.587492097507653 324.91031684517105 0.7577597892262525
14.592719652461069 328.1129339913141 0.7606510539183458
14.597947207414485 328.8095141214185 0.76079538315617
14.603174762367901 331.7434576739764 0.7646070923914126
14.608402317321318 332.7543889044332 0.7654924793941597
14.613629872274734 332.26213151341557 0.7643721812082607
14.61885742722815 333.80561770885396 0.7661436590953723
14.624084982181566 332.89501636418146 0.7638498707765315
14.629312537134982 332.92769086966194 0.7632658319725145
14.634540092088399 336.115592449639 0.7666780064236463
14.639767647041815 335.2386650931432 0.765555599774654
14.644995201995231 335.2335651374965 0.7663208868974991
14.650222756948647 336.58609174821163 0.7675530659451199
14.655450311902063 335.757593392139 0.7661563487136
14.66067786685548 335.98183462667157 0.766579649199432
14.665905421808896 337.2241732769379 0.7682272833013546
14.671132976762312 336.43943619651765 0.767255512817119
14.676360531715728 335.4951080322035 0.7664114074026972
14.681588086669144 331.6870876120418 0.7621479991316393
14.68681564162256 329.5537116245906 0.7599064303490559
14.692043196575977 324.8614319150314 0.7538310810972583
14.697270751529393 323.3102357638257 0.7518277586730829
14.70249830648281 321.79591137378605 0.7504787061383745
14.707725861436225 323.614989659651 0.7528001318218875
14.712953416389642 323.5587341611366 0.7530777087425715
14.718180971343058 323.85563942085827 0.7546429116674144
14.723408526296474 323.2379547859254 0.7534063063065458
14.72863608124989 324.6995097701046 0.7544009282141831
14.733863636203306 323.7211957026493 0.7517955193589411
14.739091191156723 328.68407291173077 0.7573700174735595
14.744318746110139 328.083183310395 0.7574815148734002
14.749546301063555 331.4271096372848 0.7625858710776573
14.754773856016971 331.18230016751113 0.7629481227035231
14.760001410970387 328.99103996030095 0.7603058200360382
14.765228965923804 332.4103290090697 0.762761005837564
14.77045652087722 330.79632664707043 0.7604686858523917
14.775684075830636 333.12750298091635 0.7630286175762862
14.780911630784052 334.58969552520523 0.7647050127880178
14.786139185737468 337.9471105328973 0.7688483079991664
14.791366740690885 340.20283122068395 0.771048634896111
14.7965942956443 341.541833649939 0.7721149819854851
14.801821850597717 343.40700426500507 0.7743882096635223
14.807049405551133 345.5308065706318 0.7757908908836375
14.81227696050455 351.52491057055994 0.7823244314430616
14.817504515457966 358.0055246233336 0.7892907206053861
14.822732070411382 366.3779122421186 0.7976773571547033
14.827959625364798 373.072189401655 0.8053905713093021
14.833187180318214 383.5426580288537 0.8164713911460696
14.83841473527163 394.47714826652697 0.8275574431219535
14.843642290225047 403.24990918000674 0.8368098728344208
14.848869845178463 412.7953212547657 0.8461184695162542
14.854097400131879 423.6519578163632 0.8569508854869728
14.859324955085295 430.0944966160006 0.8638333425220305
14.864552510038711 432.2975301192315 0.8653608991868407
14.869780064992128 426.98411696187753 0.8606788380918569
14.875007619945544 421.6435476386893 0.8553585998249442
14.88023517489896 415.0924589530706 0.8488112105884706
14.885462729852376 410.22975036977346 0.8450097609348393
14.890690284805792 401.1446298947071 0.8357046356737443
14.895917839759209 394.2418009084741 0.828589080536135
14.901145394712625 389.91394021167275 0.8243697476804126
14.906372949666041 386.84958567023074 0.8213274895376687
14.911600504619457 381.907402532476 0.8166343827384571
14.916828059572873 376.54488686797333 0.8112223923101184
14.92205561452629 366.60074316575617 0.7993311700774368
14.927283169479706 359.685404594756 0.79260697623024
14.932510724433122 357.1273010633193 0.7899722848408482
14.937738279386538 356.66789524808314 0.7892143037874222
14.942965834339955 354.1515886236237 0.7861696694326178
14.94819338929337 349.97352246187785 0.7813305904890133
14.953420944246787 346.51162216221144 0.7773602295354506
14.958648499200203 343.13143559759465 0.7738957881768098
14.96387605415362 344.95458243866995 0.7767570132340086
14.969103609107036 345.48430387641855 0.777579585754299
14.974331164060452 349.2935691358855 0.782265373370835
14.979558719013868 350.9980757065274 0.7838752009914475
14.984786273967284 352.9902107235368 0.785459368713771
14.9900138289207 356.4754967471186 0.7894858653049532
14.995241383874117 362.35364674624816 0.7954046922562701
15.000468938827533 368.3282995508583 0.8024738288255706
15.005696493780949 371.9732967367709 0.8057973971543497
15.010924048734365 376.2100558543582 0.809835585123045
15.016151603687781 378.30452571452923 0.8114671631132993
15.021379158641198 384.52584787880073 0.8176762915635605
15.026606713594614 384.2752900772964 0.8182097404752151
15.03183426854803 387.27601740786463 0.8215289817971598
15.037061823501446 389.3094929477074 0.8235091364569047
15.042289378454862 390.7730962942494 0.8244238199192276
15.047516933408279 392.98474554524415 0.8268595965407057
15.052744488361695 393.6570072055358 0.8277878874981287
15.057972043315111 392.6960353231502 0.8273354155774358
15.063199598268527 388.5080406286904 0.8229246408067806
15.068427153221943 380.716866536238 0.8140824431873033
15.07365470817536 376.6571491114383 0.8096308508054739
15.078882263128776 370.36525885643255 0.803960707804485
15.084109818082192 362.9159343470564 0.79649337172459
15.089337373035608 358.56182825856433 0.7922234176015185
15.094564927989024 353.8130792268764 0.7876883822416899
15.09979248294244 349.0278941732243 0.7820657958532506
15.105020037895857 344.021177146036 0.7768948012007052
15.110247592849273 333.96605408741226 0.7656722036945192
15.11547514780269 327.43208002393743 0.7577840275036878
15.120702702756105 327.3390291343069 0.7580820167931581
15.125930257709522 327.38171085103545 0.7573869995881256
15.131157812662938 324.5202410979136 0.7540854878372449
15.136385367616354 325.25529463604846 0.755882525142204
15.14161292256977 322.513626173 0.753390469385012
15.146840477523186 321.77651343046404 0.7534347259228544
15.152068032476603 321.1528375122437 0.7525675752518747
15.157295587430019 316.9222827301514 0.747180411599809
15.162523142383435 314.1742785071316 0.743993092123819
15.167750697336851 311.3341703897677 0.7401066917027529
15.172978252290267 309.2616812215227 0.7375474770469429
15.178205807243684 305.3206202611244 0.7341012562609196
15.1834333621971 304.2473642810126 0.7327427681000731
15.188660917150516 300.96577627722536 0.7292185317618662
15.193888472103932 295.9364001335628 0.7235357932559119
15.199116027057348 295.0332087005979 0.7211970444524093
15.204343582010765 297.43374130986285 0.7241780846201176
15.20957113696418 302.1956199716632 0.7298770503356411
15.214798691917597 302.92592825061604 0.7305040610257112
15.220026246871013 300.3459481932651 0.7278474786697401
15.22525380182443 297.3551322355459 0.7248150531392015
15.230481356777846 295.1625103930506 0.7229550693842769
15.235708911731262 295.7089135079237 0.7248023368743586
15.240936466684678 296.5917097766001 0.7255786359321685
15.246164021638094 297.01164216183196 0.7265061351908015
15.25139157659151 296.0568926953309 0.7259092232818527
15.256619131544927 294.08041606917027 0.7232607452664059
15.261846686498343 288.8372966497568 0.7161534011039656
15.267074241451759 287.4225780493019 0.714558006764538
15.272301796405175 285.2699855548354 0.7124583193476549
15.277529351358591 287.1873029754075 0.7166799081786069
15.282756906312008 290.1437179015299 0.7207277365405941
15.287984461265424 290.50872450552254 0.7193573491060276
15.29321201621884 287.7246023848288 0.7141682093106099
15.298439571172256 285.8948429862885 0.7107050523890618
15.303667126125672 286.78398888359203 0.7122122320367604
15.308894681079089 289.1688213255684 0.7152759969530067
15.314122236032505 292.0548757200789 0.7188607075855733
15.319349790985921 291.83609321861735 0.719024684095973
15.324577345939337 293.2495762683247 0.7205154060254436
15.329804900892753 294.2403771241641 0.7223237958475776
15.33503245584617 292.12906341327243 0.71936987103628
15.340260010799586 290.0584594728885 0.7160938478428912
15.345487565753002 291.6899816799476 0.7186042541494964
15.350715120706418 296.065743907627 0.7240945244512768
15.355942675659835 300.36116800617265 0.7292244800356171
15.36117023061325 303.1713142750255 0.7336556949026983
15.366397785566667 301.84215035698946 0.7315195130991776
15.371625340520083 303.36135231178827 0.7331070083826102
15.3768528954735 306.26768776083344 0.735370721084886
15.382080450426916 310.32574494506315 0.7393878019344853
15.387308005380332 312.81939000901593 0.7422824379678423
15.392535560333748 313.9216809496889 0.7430942296680871
15.397763115287164 314.0922537616932 0.7521702425857295
15.40299067024058 317.88390265557325 0.7641041946443254
15.408218225193997 319.89963852571236 0.7719262163946502
15.413445780147413 322.95860279761524 0.779785059786058
15.418673335100829 325.4986446273024 0.7870321636689834
15.423900890054245 326.8598196534733 0.7912594653323959
15.429128445007661 326.0240533840386 0.793610737496729
15.434355999961078 321.706331618034 0.7911728932913292
15.439583554914494 318.91571259554684 0.7902613873054444
15.44481110986791 315.4831651868344 0.7893647017894071
15.450038664821326 316.2980415008629 0.7930383145226305
15.455266219774742 311.9669925281914 0.7897067663890708
15.460493774728159 306.53709278197545 0.7854191594522537
15.465721329681575 305.20597236696284 0.7852758434436448
15.470948884634991 304.47137574437863 0.7860015289903753
15.476176439588407 306.9183544227079 0.791693626732605
15.481403994541823 307.8825530425443 0.7955274199935443
15.48663154949524 306.9732780026112 0.7973171226412701
15.491859104448656 308.06054806816985 0.8003333266942796
15.497086659402072 304.9741275020331 0.7993694836897381
15.502314214355488 305.4760539995852 0.8022303402570062
15.507541769308904 304.8003920845921 0.8038949950040783
15.51276932426232 302.8179762043888 0.8037527587069291
15.517996879215737 301.21753268487004 0.8022277568801552
15.523224434169153 295.5053125643776 0.7947415138090161
15.52845198912257 294.5495329426664 0.7955229707055054
15.533679544075985 295.85964586760275 0.7991804887562314
15.538907099029402 300.5850420646409 0.8064529222179422
15.544134653982818 304.9978456957546 0.8135560516843173
15.549362208936234 306.0010065601639 0.81532633244366
15.55458976388965 304.761398850733 0.8163922009358041
15.559817318843066 305.365864940296 0.8203163510817068
15.565044873796483 303.5872383188332 0.8196875055350065
15.570272428749899 309.12835296806674 0.8281135145379671
15.575499983703315 310.05375879530095 0.8299150432748067
15.580727538656731 310.9918291656889 0.8322575632466976
15.585955093610147 312.80876338558215 0.8363721363279969
15.591182648563564 312.13961595489815 0.837764835196895
15.59641020351698 316.4341866231012 0.8464492812224452
15.601637758470396 320.9633766122529 0.8541166716908382
15.606865313423812 320.25017883096064 0.8535326108129262
15.612092868377228 318.59099982959225 0.8515344518626675
15.617320423330645 318.22291608152767 0.8511091635003688
15.62254797828406 315.8465054051409 0.8486448358792733
15.627775533237477 315.5313613874415 0.8507348896351439
15.633003088190893 311.6837580282963 0.8481383625498445
15.63823064314431 309.4265421517779 0.8447530821622173
15.643458198097726 307.3794804764541 0.8303550416306492
15.648685753051142 307.59000619435744 0.8247931534704329
15.653913308004558 307.6248569514399 0.8196828475494297
15.659140862957974 309.08787050131133 0.8173729271658783
15.66436841791139 311.16971569551055 0.8163675562830758
15.669595972864807 310.02058942723556 0.810713417300718
15.674823527818223 308.0287447165073 0.8067853533459527
15.680051082771639 305.0045514756506 0.8008398642138271
15.685278637725055 304.60789556446787 0.7989538657122565
15.690506192678471 304.8424867814692 0.7988114110358775
15.695733747631888 305.08412337613754 0.797329586408043
15.700961302585304 301.98709174351455 0.7919282776601763
15.70618885753872 301.9996110933416 0.7902807037542001
15.711416412492136 303.22605916876734 0.7902317074902216
15.716643967445552 306.1588835464583 0.7924830979163591
15.721871522398969 307.55541243416934 0.7934793325559598
15.727099077352385 308.6612914382322 0.7930493554567363
15.732326632305801 308.2494965007583 0.7920075341779123
15.737554187259217 307.36403628354645 0.7910063812458455
15.742781742212633 309.13485557769854 0.7925438120572535
15.74800929716605 313.1002308760347 0.7967306259233896
15.753236852119466 313.85098647846746 0.7957864963590788
15.758464407072882 317.8407232290383 0.800018778007529
15.763691962026298 317.9883411442383 0.7991594883621359
15.768919516979715 320.61166731008774 0.8006067966215011
15.77414707193313 321.24812727797774 0.8003143310485527
15.779374626886547 318.80067511789997 0.7967118381110829
15.784602181839963 322.1103512990831 0.80041127114651
15.78982973679338 322.8908787443915 0.8012719368717961
15.795057291746796 324.98947937693737 0.8030483332533933
15.800284846700212 324.239726018539 0.8026753479205472
15.805512401653628 321.4658314523582 0.7980078263276617
15.810739956607044 325.00477102936355 0.801199090663692
15.81596751156046 328.48580478358764 0.8046020463827599
15.821195066513877 332.12102591090115 0.8084258990340684
15.826422621467293 332.4887360561597 0.8081495578437684
15.831650176420709 329.1591595087167 0.8039607585017692
15.836877731374125 326.97457771919716 0.8007191287415081
15.842105286327541 324.77333450022735 0.798486019518252
15.847332841280958 325.1516500788806 0.7984494539635689
15.852560396234374 321.4261960783626 0.7943858348571042
15.85778795118779 317.0010490734402 0.7883175923241247
15.863015506141206 315.4755226411803 0.7848380094286779
15.868243061094622 312.1796325900668 0.7793154338368429
15.873470616048039 310.86712838190493 0.7775509170097819
15.878698171001455 309.72376979055304 0.7763346989493096
15.883925725954871 309.1666137793415 0.7766034874368548
15.889153280908287 308.78787377706584 0.7751196469974001
15.894380835861703 309.32171252561625 0.7751352964623397
15.89960839081512 309.24793732947484 0.7748388379369879
15.904835945768536 311.8632881139285 0.7784627562713973
15.910063500721952 311.79850500279656 0.7797018903999076
15.915291055675368 308.92768633750444 0.7760706707135606
15.920518610628784 306.12888021638855 0.7714547057383262
15.9257461655822 304.6462787580181 0.7687320288191951
15.930973720535617 302.8068151038278 0.7657282115482424
15.936201275489033 304.3107292087788 0.7671849670402161
15.94142883044245 305.27562530850014 0.7676909178197269
15.946656385395865 306.5478426471748 0.7690034664594643
15.951883940349282 306.3696349935252 0.7681693499993169
15.957111495302698 308.9285363344888 0.7721443880697422
15.962339050256114 309.3553899228162 0.7730095790811584
15.96756660520953 308.2024896661032 0.7713227433822474
15.972794160162946 306.9831651064769 0.7690048360546603
15.978021715116363 303.70877552566685 0.7647878283698254
15.983249270069779 301.3335045245038 0.760819331209626
15.988476825023195 301.35470103311064 0.7617017278742738
15.993704379976611 299.30316445814555 0.7597773746432456
15.998931934930027 298.74368388834085 0.7595062689909343
16.004159489883442 295.4648420690583 0.7562452671660641
16.009387044836856 295.3735052156559 0.7547361969687624
16.01461459979027 294.0690397184174 0.7517053720310859
16.019842154743685 295.1548216155291 0.7537412511070515
16.0250697096971 294.2733702392968 0.7534149883340833
16.030297264650514 297.1193017203367 0.7579239051102306
16.03552481960393 299.8239613235362 0.7612775983859591
16.040752374557343 301.30661724513294 0.7613569277228122
16.045979929510757 302.3904118794002 0.7628398887357623
16.05120748446417 303.62065724562876 0.762917012649828
16.056435039417586 303.7961678490362 0.7625477970241502
16.061662594371 305.9139428193558 0.7645274681862989
16.066890149324415 310.18853085606406 0.7699560731522139
16.07211770427783 314.5214834543729 0.775797285104824
16.077345259231244 317.8548845705108 0.7803193276566075
16.08257281418466 319.10101371132134 0.7816680616049846
16.087800369138073 318.6312728585301 0.7807355187910174
16.093027924091487 317.8800268360701 0.7800601280124881
16.0982554790449 317.8448829708171 0.7789481592826559
16.103483033998316 318.14465031850995 0.7795519839263841
16.10871058895173 323.78737272070293 0.7858548343682766
16.113938143905145 324.63477916427274 0.7869917883805122
16.11916569885856 325.59170391889165 0.7890395874325293
16.124393253811974 323.2917461625947 0.7872839418549759
16.129620808765388 318.6346933919586 0.7825070261538182
16.134848363718802 315.0527991630445 0.7782938449268768
16.140075918672217 311.31195224669113 0.7726871772043576
16.14530347362563 309.989246779878 0.7710843908268535
16.150531028579046 308.00223745881505 0.7684232534999867
16.15575858353246 307.5888684331211 0.768340551876627
16.160986138485875 304.2396710829095 0.7630414757923542
16.16621369343929 304.7899006310911 0.7634400804245949
16.171441248392703 303.6536937220759 0.761810499771374
16.176668803346118 304.05269085813137 0.7623425968968611
16.181896358299532 303.97196048783934 0.7614558629388116
16.187123913252947 302.5114621180554 0.7593914929490633
16.19235146820636 302.3847382675497 0.7606902039956288
16.197579023159776 302.09521952100835 0.7613423976112306
16.20280657811319 300.35827193276793 0.7597638764789083
16.208034133066604 298.97400854240834 0.7588750865280992
16.21326168802002 296.3458713685088 0.7547538319829499
16.218489242973433 293.1255321725842 0.7501346417665024
16.223716797926848 287.91043876186194 0.7424225535018478
16.228944352880262 285.35983067971375 0.7389891006462259
16.234171907833677 285.3048198479047 0.7398899256519748
16.23939946278709 284.15856559270986 0.7389346400370976
16.244627017740505 281.6948931374445 0.7356622098905203
16.24985457269392 276.9012337517565 0.7291509121009027
16.255082127647334 274.95445457788884 0.727136284214939
16.26030968260075 272.3192538787567 0.7245419074597084
16.265537237554163 272.27128527000036 0.7248904329477274
16.270764792507578 269.6809614335771 0.7197367104577685
16.275992347460992 268.73842052222477 0.7171701168896255
16.281219902414406 268.0744045411247 0.7164108710483587
16.28644745736782 270.6816623068651 0.7211304598317686
16.291675012321235 272.69199197741597 0.7245791304819726
16.29690256727465 275.22739697661046 0.7274880654980391
16.302130122228064 274.80574704533944 0.7254359527287149
16.30735767718148 277.21237103881174 0.7276651648624343
16.312585232134893 277.85798492779475 0.7276994067355281
16.317812787088307 281.74431026685227 0.7331612312104133
16.323040342041722 281.24202059039237 0.7325231674029153
16.328267896995136 280.4216640240938 0.7313389047872327
16.33349545194855 276.7207543349758 0.7263998680353676
16.338723006901965 276.2679297745728 0.7248954219796917
16.34395056185538 280.3878375198747 0.7292550691199592
16.349178116808794 285.370763702291 0.7351052544078576
16.35440567176221 289.6857374737118 0.7396393712836704
16.359633226715623 297.69593919171365 0.7498612200542039
16.364860781669037 305.6188873826614 0.7587797831180509
16.37008833662245 319.3445074971607 0.7730787044023626
16.375315891575866 329.9476634466349 0.7849107614644458
16.38054344652928 342.031538829779 0.7982398922427479
16.385771001482695 350.1984623585536 0.8071855278346002
16.39099855643611 354.99227242593076 0.8123717075891577
16.396226111389524 352.88404412581923 0.8089873695972543
16.401453666342938 349.60927211392027 0.8058743154891576
16.406681221296353 342.3075383975335 0.798416676757202
16.411908776249767 337.3495061247226 0.7929434557874842
16.41713633120318 333.731703010482 0.7883508001707762
16.422363886156596 331.58932428696335 0.7850038116911751
16.42759144111001 331.7550813098118 0.7835338448630014
16.432818996063425 331.84145528403496 0.7839217846936768
16.43804655101684 335.3383435961134 0.787442963783365
16.443274105970254 339.1192143663004 0.7921739618306594
16.448501660923668 345.1719389765674 0.7995299131049433
16.453729215877082 352.0879010617876 0.8061852853718519
16.458956770830497 360.0100453567072 0.8154619288262783
16.46418432578391 367.4804167675262 0.823154523096735
16.469411880737326 375.2009136775691 0.8306965196258352
16.47463943569074 375.882826152959 0.8321864159265037
16.479866990644155 370.0792241019474 0.8252751024235806
16.48509454559757 361.33753861077935 0.8150822790389387
16.490322100550983 351.19248616553904 0.8036692200043662
16.495549655504398 342.13855129812276 0.7931441270494197
16.500777210457812 331.6823945073791 0.7824004070324112
16.506004765411227 322.2642118880616 0.7719669661983597
16.51123232036464 315.4362851194441 0.7651220635940447
16.516459875318056 307.07512936223173 0.7552757310056117
16.52168743027147 302.9610646710731 0.7507114662277364
16.526914985224884 297.85569038499455 0.7443592842562623
16.5321425401783 295.32421256642857 0.7420728522640956
16.537370095131713 294.63163993468436 0.7407166308348099
16.542597650085128 293.4964965339033 0.7403813974168942
16.547825205038542 294.8996198999226 0.7406351314619288
16.553052759991957 299.6320050333786 0.7451877751367793
16.55828031494537 297.59475120050706 0.7429183017962545
16.563507869898785 297.4524199142872 0.7424170911759823
16.5687354248522 296.14215755495576 0.7414479345452311
16.573962979805614 292.5843155732149 0.7376373524531645
16.57919053475903 290.54463901799613 0.7355814747288565
16.584418089712443 286.16290777440787 0.7305239124109542
16.589645644665858 284.918022714457 0.7289773672803483
16.594873199619272 283.3131963774391 0.727841926419086
16.600100754572686 279.2481988774769 0.7232533559346568
16.6053283095261 275.7300370250194 0.7191698821197128
16.610555864479515 274.8628670943735 0.7177247067827792
16.61578341943293 271.9282282545312 0.7135615167669948
16.621010974386344 272.5060519825902 0.7145480305232514
16.62623852933976 271.0973103665027 0.7123612745042479
16.631466084293173 268.79216898576317 0.7077080597088716
16.636693639246587 267.95800479808145 0.7052548902193932
16.641921194200002 266.23218792456714 0.703785363881132
16.647148749153416 266.0526005202794 0.7036028883169322
16.65237630410683 265.2037612643362 0.7026426827317405
16.657603859060245 263.57922365976356 0.7003045855723243
16.66283141401366 260.40904774451235 0.6962261049284718
16.668058968967074 255.45213679063826 0.6901519497615759
16.67328652392049 251.23631288403823 0.6860121299530083
16.678514078873903 249.87156506357488 0.6846462873850144
16.683741633827317 252.2004152179354 0.6883117927706556
16.68896918878073 253.14369186851013 0.6876564270375806
16.694196743734146 252.50858953316992 0.685760676274761
16.69942429868756 251.1390176465743 0.6833188971314016
16.704651853640975 249.72875479442908 0.6833150336434708
16.70987940859439 250.03618288843245 0.6836154775545872
16.715106963547804 250.7756044231433 0.684627025768969
16.720334518501218 246.60496280477213 0.6775456272752423
16.725562073454633 243.89268884572553 0.6737146551762093
16.730789628408047 243.33540800023536 0.6734396529051901
16.73601718336146 243.92982607449977 0.6742508793532493
16.741244738314876 243.2264106330063 0.6731021248319478
16.74647229326829 243.8432091233006 0.6738056241951802
16.751699848221705 244.8254062824903 0.6739645112932042
16.75692740317512 241.67386270365034 0.6700586085562873
16.762154958128534 242.30069365658952 0.6700426120664036
16.767382513081948 241.68328410521914 0.6700941105865683
16.772610068035362 242.68865264900535 0.6717670954466933
16.777837622988777 242.9823622615189 0.6716911061763954
16.78306517794219 242.3436299326243 0.67130392510096
16.788292732895606 241.0547142700025 0.6691362679708152
16.79352028784902 241.34037626522712 0.6700255056617418
16.798747842802435 241.13647294808575 0.6696621284565837
16.80397539775585 241.85062591903352 0.67046654464465
16.809202952709263 239.5800223571755 0.6658323257227878
16.814430507662678 237.2834939083233 0.662001996788305
16.819658062616092 234.65766079018655 0.6589317300589819
16.824885617569507 235.62241004727738 0.6616066733959125
16.83011317252292 235.0641060365811 0.661262942767679
16.835340727476336 236.51243069716665 0.663108418872003
16.84056828242975 234.2468100097886 0.6601649990020497
16.845795837383164 234.2921481488898 0.6609665727614147
16.85102339233658 232.42402782026483 0.6592289786747617
16.856250947289993 234.18004483940553 0.6605202427284192
16.861478502243408 235.075934988148 0.6615474765499367
16.866706057196822 234.4328061180628 0.6606481796586346
16.871933612150237 233.76253711222623 0.6613329402730145
16.87716116710365 235.64622213936073 0.6654968974921455
16.882388722057065 234.48815606837908 0.6639619555442939
16.88761627701048 234.10371960896575 0.6632531142005781
16.892843831963894 232.69648252624512 0.6602422841282168
16.89807138691731 233.79286020189645 0.6612615400347286
16.903298941870723 233.4669985937089 0.6615759191203162
16.908526496824138 234.53832173147413 0.6623620727230015
16.913754051777552 233.02522218244422 0.6594696160844347
16.918981606730966 231.44353221420198 0.6554510038839305
16.92420916168438 229.2944378227894 0.6517259528230501
16.929436716637795 230.78490804330949 0.6563302740733171
16.93466427159121 230.27839765199357 0.6552057760914883
16.939891826544624 231.94493596246562 0.6586818695818198
16.94511938149804 232.46685596250197 0.6590457975770257
16.950346936451453 232.86484996290594 0.6605159708595445
16.955574491404867 233.19760916960195 0.6628653833803515
16.960802046358282 230.19689923362762 0.6561788259411057
16.966029601311696 230.41625710473755 0.6549911862880206
16.97125715626511 228.68272540407216 0.6510752034202149
16.976484711218525 228.94403614022417 0.6512212857864319
16.98171226617194 230.05562622170729 0.6553664421415233
16.986939821125354 228.28392665772384 0.6547110299209469
16.99216737607877 227.2846961122566 0.6530888548118989
16.997394931032183 227.00913626332851 0.6525766744116693
17.002622485985597 229.32004987109502 0.6542959092434412
17.00785004093901 230.42136705235035 0.6540232460301955
17.013077595892426 233.67874938041734 0.6577168671826539
17.01830515084584 233.0706862533668 0.655991218529193
17.023532705799255 231.61400729322466 0.6546029677275778
17.02876026075267 230.09742569015071 0.6530686693990477
17.033987815706084 231.61770173349854 0.6548933379303711
17.039215370659498 233.16400815142802 0.6571186005910898
17.044442925612913 235.24859687231745 0.658723134890777
17.049670480566327 236.46194159170895 0.6620327371309633
17.05489803551974 237.23564651211393 0.6633453590821395
17.060125590473156 240.5695643909997 0.6675126050706104
17.06535314542657 240.98510654336255 0.668890577112273
17.070580700379985 244.0592749032695 0.6726322032648043
17.0758082553334 244.8834635780178 0.6730191151320141
17.081035810286814 244.3972036970088 0.6724315010182177
17.086263365240228 245.84531581100896 0.67285291762374
17.091490920193642 245.59466830094453 0.6729313379659335
17.096718475147057 243.45986468897746 0.6691941842009054
17.10194603010047 239.3565532097626 0.6623390075129645
17.107173585053886 237.78501929747722 0.660002106454917
17.1124011400073 238.2256947968358 0.6601031780302173
17.117628694960715 240.15419905898423 0.6628919081440258
17.12285624991413 243.36349598439162 0.6683132309955001
17.128083804867543 244.02486642428406 0.6689908807985191
17.133311359820958 245.67265289760167 0.6707469961310164
17.138538914774372 244.9234201685887 0.6712384577835984
17.143766469727787 242.3070232712159 0.6675111066811757
17.1489940246812 242.48130644594286 0.6680021255440282
17.154221579634616 243.22572920202362 0.6683071741107681
17.15944913458803 243.56055093474845 0.6683524999696909
17.164676689541444 246.81969412556526 0.6747004984262566
17.16990424449486 247.58680679773616 0.6757656991063284
17.175131799448273 252.60064505331218 0.6826627984914987
17.180359354401688 252.8276393928281 0.6821397709696737
17.185586909355102 252.53072333344457 0.6810537660598195
17.190814464308517 251.11897793858242 0.6791317060308527
17.19604201926193 250.23358526248018 0.6767995224787292
17.201269574215345 249.62165841998248 0.6749350532529523
17.20649712916876 247.75268427772244 0.6711804033856743
17.211724684122174 248.67430912570796 0.6728397064749931
17.21695223907559 249.65536444100047 0.675735786444961
17.222179794029003 249.94807949187702 0.6780300354129539
17.227407348982418 249.23677620431778 0.6781915489624581
17.232634903935832 247.92728620384597 0.6755342476821374
17.237862458889246 250.1640728213886 0.6775479305687788
17.24309001384266 249.67401226726417 0.6758817638911945
17.248317568796075 249.12623721851222 0.6753851849465541
17.25354512374949 248.37192805426633 0.6740727263776076
17.258772678702904 247.21398283607317 0.6723557345192761
17.26400023365632 248.82869784578622 0.6751466210948478
17.269227788609733 246.19624761526538 0.6716436231598308
17.274455343563147 243.3267996768119 0.6677127220891208
17.279682898516562 241.28740329785143 0.6650503626323435
17.284910453469976 239.09635016078542 0.6618172618500908
17.29013800842339 242.8669957342947 0.6669156017128784
17.295365563376805 246.1023810394851 0.6705536890483801
17.30059311833022 247.95743890815987 0.6724235244988859
17.305820673283634 249.79526600287187 0.6746565072847835
17.31104822823705 250.6632346164968 0.6752688271144968
17.316275783190463 252.16292457079487 0.6775796456749659
17.321503338143877 252.38625148258743 0.6783916531745847
17.32673089309729 249.63083952254874 0.6751179231163172
17.331958448050706 246.41685814434697 0.6707574571896696
17.33718600300412 247.4386837494837 0.6717358753993231
17.342413557957535 250.84469153828329 0.6755393269906445
17.34764111291095 256.76643322552127 0.6829275621578218
17.352868667864364 259.6476940615857 0.6870472269720945
17.358096222817778 261.74153444414236 0.6893568289438864
17.363323777771193 260.04666429640235 0.6881561307669515
17.368551332724607 256.9818458739766 0.6850176191926616
17.37377888767802 256.4976626893265 0.6835956501501846
17.379006442631436 259.58201675346936 0.6871660536607767
17.38423399758485 261.5192887460362 0.6892718575062662
17.389461552538265 266.4215561033957 0.6963558066824961
17.39468910749168 270.1879213076634 0.7007098938360727
17.399916662445094 276.10393829182266 0.7068971866645533
17.405144217398508 280.5876026791568 0.7117910124563892
17.410371772351922 280.04274270282235 0.7112301157908822
17.415599327305337 280.5243359206998 0.7113699532952968
17.42082688225875 281.82722506666033 0.7137739250977728
17.426054437212166 284.16338868638576 0.717447227093993
17.43128199216558 285.91992068002185 0.7194600713166368
17.436509547118995 286.01460192541106 0.7191387762852536
17.44173710207241 288.25759417364617 0.7209701982491098
17.446964657025823 291.1751726446861 0.7246215616978464
17.452192211979238 294.45869201133604 0.7288937933354411
17.457419766932652 294.4125152826228 0.7281534298974093
17.462647321886067 292.24436681286085 0.7250005483132099
17.46787487683948 289.35783229358157 0.7218175822334008
17.473102431792896 286.93684139176787 0.7188284964134984
17.47832998674631 287.69133079161 0.7206858130319082
17.483557541699724 291.9969687596688 0.7256947958097301
17.48878509665314 295.34037147564635 0.7292308494720069
17.494012651606553 298.5334701446966 0.7322858088783851
17.499240206559968 302.07622832135866 0.7361663272109054
17.504467761513382 302.4955439822621 0.7364658282900652
17.509695316466797 302.7296753241413 0.7364007641309103
17.51492287142021 300.41122821161923 0.7341037448450589
17.520150426373625 296.33477875254925 0.729871318757899
17.52537798132704 296.05940557928005 0.7294249270409633
17.530605536280454 295.6627632561958 0.7284006217048551
17.53583309123387 291.82237720819427 0.7232446095702042
17.541060646187283 288.20778468306946 0.7185449683373705
17.546288201140698 288.64104753868264 0.7199445226252683
17.551515756094112 291.18078543237317 0.7235234155608945
17.556743311047526 296.23920445654005 0.7296300340974538
17.56197086600094 298.6280248327295 0.7322732560492462
17.567198420954355 299.6487766979702 0.7338881463683665
17.57242597590777 297.87797847979266 0.7316501502207114
17.577653530861184 293.3321658724874 0.7267691604609705
17.5828810858146 287.90481777039656 0.7205475289122472
17.588108640768013 285.40669523392006 0.7171014309586019
17.593336195721427 286.27430397342334 0.7181695528477592
17.598563750674842 289.54738482657086 0.7221233183983539
17.603791305628256 290.03903500599154 0.7226912919194656
17.60901886058167 291.8605414212814 0.7242264155495332
17.614246415535085 291.7173395207974 0.7237575815379211
17.6194739704885 290.4114398703962 0.7210186465733408
17.624701525441914 287.18931506344506 0.7170539653153183
17.62992908039533 288.34855346133156 0.7185716807450084
17.635156635348743 290.0181786749647 0.7207846558005673
17.640384190302157 288.8910562408549 0.7192172064168029
17.64561174525557 287.13547952846005 0.7179183021672404
17.650839300208986 284.4461438112867 0.7150601974505384
17.6560668551624 285.87400268272404 0.717056900693461
17.661294410115815 288.6136547247795 0.7207588413713353
17.66652196506923 293.03843560172714 0.7262328673318655
17.671749520022644 295.32696231031395 0.7296325127838166
17.676977074976058 295.63828360021535 0.7293155964979616
17.682204629929473 293.0725251895561 0.7255429711163751
17.687432184882887 294.1911342135623 0.7263113751799317
17.6926597398363 293.0299108724343 0.7254067353432434
17.697887294789716 292.42342663365673 0.7249700166526944
17.70311484974313 291.28432143029363 0.7240136087519305
17.708342404696545 290.75532714690877 0.7229807197938035
17.71356995964996 291.5943728127381 0.723555618260083
17.718797514603374 294.5605753962159 0.7270948522097397
17.724025069556788 297.3742583666015 0.7302288509892473
17.729252624510202 301.04266691658705 0.7343224699522942
17.734480179463617 301.87627665021216 0.7351229677234725
17.73970773441703 303.4632147821863 0.7377638450097553
17.744935289370446 301.1642188338488 0.7360662195491333
17.75016284432386 301.112789165953 0.7355836852944668
17.755390399277275 297.6937260453626 0.7301299437699498
17.76061795423069 296.9998207379308 0.7284290920355267
17.765845509184103 296.3424848236185 0.7275718700390851
17.771073064137518 293.7175728482587 0.7252197055298002
17.776300619090932 288.39894254048005 0.7195066626582362
17.781528174044347 284.8381876848503 0.7159721125268543
17.78675572899776 281.2954338612093 0.7120641598718254
17.791983283951176 278.25461693190323 0.7082751528821303
17.79721083890459 276.476017918331 0.7052416673398907
17.802438393858004 273.85723683779423 0.7018619556247202
17.80766594881142 275.14614725326044 0.7034065756175054
17.812893503764833 275.17828786803915 0.704713273399398
17.818121058718248 276.364722722941 0.7071551858076721
17.823348613671662 273.45921390433347 0.7028356392816406
17.828576168625077 272.768448743104 0.7013039392797964
17.83380372357849 267.1938019780535 0.6934217860825349
17.839031278531905 265.4215775508321 0.6917825417564968
17.84425883348532 265.705926790064 0.6925670118383532
17.849486388438734 265.14026781476326 0.6916806695944303
17.85471394339215 265.89587011915023 0.6921765400972246
17.859941498345563 267.4302011784029 0.6939960439250283
17.865169053298978 266.56242584351054 0.6930916784150817
17.870396608252392 266.2370401805299 0.693298979545229
17.875624163205806 264.59020595131926 0.6910829958726942
17.88085171815922 264.1778107586266 0.692248634465832
17.886079273112635 267.5522213448054 0.6979716094952061
17.89130682806605 268.50435840463655 0.6979287145070101
17.896534383019464 269.16740191977124 0.6978567041280063
17.90176193797288 270.3361381054311 0.6977088346527616
17.906989492926293 273.15779907270206 0.7012575525553588
17.912217047879707 276.2798130392806 0.7051440348827961
17.917444602833122 281.15245284138155 0.7107186467211786
17.922672157786536 286.1286192828864 0.7161467170511644
17.92789971273995 287.81160237593986 0.7180120343610198
17.933127267693365 288.8424634483854 0.7179590262778788
17.93835482264678 292.0266785479653 0.7229250995964024
17.943582377600194 292.77438803706195 0.7241860086509837
17.94880993255361 296.56576176575436 0.7286207135966644
17.954037487507023 296.309002861495 0.7287101094457726
17.959265042460437 298.45452222667996 0.7315201149868549
17.96449259741385 300.355181219639 0.7338712837349188
17.969720152367266 301.7856187608327 0.735355078807367
17.97494770732068 304.6482434190174 0.7375068634608083
17.980175262274095 304.9052708778179 0.7381114000955796
17.98540281722751 301.9962168588888 0.7340715639968444
17.990630372180924 300.735393231492 0.7332972812271064
17.995857927134338 300.7607461114803 0.7343541602176724
18.001085482087753 302.1591697180514 0.735425693107094
18.006313037041167 300.6540506627134 0.7337351038727613
18.01154059199458 300.4386657857857 0.7321989745411286
18.016768146947996 299.0808452672974 0.7299782704631246
18.02199570190141 300.3342720979394 0.7320775894151006
18.027223256854825 300.0808982193472 0.7317478569416579
18.03245081180824 302.1476796033112 0.7353870225283825
18.037678366761654 300.71163688395234 0.7336590115912753
18.042905921715068 297.34670344666114 0.7284766625232343
18.048133476668482 293.8926973673656 0.7251700320919992
18.053361031621897 292.43424135596825 0.7238627640222024
18.05858858657531 294.01240270053387 0.7262916576201099
18.063816141528726 291.36765227848406 0.7233801540851722
18.06904369648214 288.8728672480344 0.7197288460172201
18.074271251435555 290.26208226624414 0.7207298716582069
18.07949880638897 292.75732697991555 0.7225120336511596
18.084726361342383 293.06505392497576 0.7218219176604698
18.089953916295798 294.15645556746745 0.7242462204793096
18.095181471249212 296.2300843703152 0.7270334259853012
18.100409026202627 304.5101593021305 0.7370596815345729
18.10563658115604 313.6325021558953 0.7477899366511119
18.110864136109456 320.82719662703715 0.7547263555950096
18.11609169106287 331.17319417337416 0.7669434508947112
18.121319246016284 344.1162851456396 0.7817152649242016
18.1265468009697 360.1982861171152 0.7991463980526818
18.131774355923113 383.63837122723174 0.8247184614971803
18.137001910876528 407.8279888463488 0.8497978690567225
18.142229465829942 438.2949697181546 0.8806367342780075
18.147457020783357 468.65591329280386 0.9106804437641497
18.15268457573677 497.1625210688652 0.9376381596576151
18.157912130690185 517.2168001447413 0.9568336789514768
18.1631396856436 520.2917002864972 0.9597165696098537
18.168367240597014 507.9423919230461 0.9479319742441528
18.17359479555043 481.45482164996076 0.9232505443908772
18.178822350503843 451.47627462204804 0.893721467522371
18.184049905457258 420.52931170457197 0.8629190467222007
18.189277460410672 400.1011715853074 0.8416964135103072
18.194505015364086 386.40790518892175 0.8270743700015175
18.1997325703175 376.648297520074 0.8167971723579999
18.204960125270915 373.0428609399913 0.8130096504214064
18.21018768022433 371.64279024784076 0.8114175707850793
18.215415235177744 377.2372094654551 0.8176901806227224
18.22064279013116 382.49946321487147 0.8228695489302853
18.225870345084573 390.5747367273639 0.8317197144206389
18.231097900037987 392.6088024332583 0.8339529734782162
18.236325454991402 401.0114468987042 0.8426554747001752
18.241553009944816 404.9102422328729 0.8465426285218163
18.24678056489823 410.57292319561986 0.8518529359865881
18.252008119851645 411.16499938601476 0.8530054158673547
18.25723567480506 407.68083141393777 0.8492827297279982
18.262463229758474 401.1873676676429 0.8426412816093296
18.26769078471189 395.46734250503994 0.8368631481155835
18.272918339665303 388.13448361900885 0.8289366777757505
18.278145894618717 380.5256066965852 0.8206571783246026
18.28337344957213 370.9176733801995 0.8101327712873837
18.288601004525546 365.9948224643557 0.8047471010413895
18.29382855947896 360.43742579100723 0.799482507033251
18.299056114432375 355.11632072063924 0.7941892013878665
18.30428366938579 348.7327247831393 0.7871234703239558
18.309511224339204 341.18830817328563 0.7782366825913586
18.314738779292618 334.12552531668905 0.7693107868973429
18.319966334246033 326.31781350689573 0.7608811283726155
18.325193889199447 321.0395339585199 0.754729624975696
18.33042144415286 315.6934631105994 0.7491335287506627
18.335648999106276 310.67241762636286 0.7433376335569537
18.34087655405969 305.9266332334411 0.7375430023508607
18.346104109013105 305.22922098569273 0.7364209530137509
18.35133166396652 307.23152627410917 0.7392636208282749
18.356559218919934 306.5286797279989 0.7386051256717809
18.361786773873348 304.2999891734731 0.7363478225697406
18.367014328826762 303.8434557705959 0.7359805781547722
18.372241883780177 300.45590711743836 0.732160235203645
18.37746943873359 300.27020289730257 0.7322576249007884
18.382696993687006 298.03854959465707 0.7288804130406497
18.38792454864042 301.98881817879885 0.735490232049583
18.393152103593835 308.5426273726079 0.7542115728376779
18.39837965854725 318.6665557590393 0.773558810772961
18.403607213500663 333.30447880733817 0.7970990560601283
18.408834768454078 351.3262472750164 0.8226176444926067
18.414062323407492 378.5959406342395 0.8577247059408154
18.419289878360907 409.4135551452095 0.8956407764625992
18.42451743331432 440.9768764708503 0.9330256281504679
18.429744988267736 466.20480765279586 0.9641424407488998
18.43497254322115 477.08662057968763 0.978597023637958
18.440200098174564 478.0075146323943 0.9835490093491839
18.44542765312798 471.7926622263477 0.9814159028298307
18.450655208081393 460.85236330581614 0.9730717877318448
18.455882763034808 447.4053201218868 0.9627365173965843
18.461110317988222 435.2417048504387 0.9525872510255357
18.466337872941637 421.7515565675053 0.940756272473321
18.47156542789505 409.21578873625936 0.9298809345906355
18.476792982848465 397.10510052104814 0.9185710948039024
18.48202053780188 385.06340974755057 0.9072084151695615
18.487248092755294 375.9935461939971 0.8986948741285837
18.49247564770871 370.9469615123551 0.8952538697370016
18.497703202662123 366.26219618794755 0.8927670383750111
18.502930757615538 366.7600339599941 0.8953060592319826
18.508158312568952 362.30389021826784 0.8920056334577353
18.513385867522366 356.807421626102 0.8873953979159867
18.51861342247578 354.32398196994274 0.8863841975985423
18.523840977429195 352.9237312635564 0.8888994974817755
18.52906853238261 351.5537241318743 0.8898001217614327
18.534296087336024 349.2894240232551 0.8894055116328806
18.53952364228944 345.5535966376062 0.8865058538101767
18.544751197242853 341.92359108162987 0.8831322168093395
18.549978752196267 342.04203303803257 0.8847785127230725
18.555206307149682 340.2237470882089 0.8851358740746909
18.560433862103096 343.412361390697 0.8910011384189556
18.56566141705651 347.08390687909053 0.8987692206838891
18.570888972009925 350.8543276938916 0.9048023202852244
18.57611652696334 354.57730093851706 0.9105456532596243
18.581344081916754 358.71138861316626 0.9177868737700207
18.58657163687017 363.74605974362765 0.9257038084282377
18.591799191823583 367.0970045766678 0.9325455604964266
18.597026746776997 376.6117757613591 0.9464448869571919
18.60225430173041 379.23465184790746 0.9517860240287651
18.607481856683826 385.61425751826414 0.9621281672067905
18.61270941163724 389.5641428914674 0.9684489202580436
18.617936966590655 392.38848811004834 0.9739984361199395
18.62316452154407 398.73619986701334 0.9811896080043926
18.628392076497484 407.12101779834387 0.9721967106940524
18.633619631450898 406.02336614027223 0.9610094448238858
18.638847186404313 401.37024813918805 0.9479366676485846
18.644074741357727 393.89900690358036 0.9342182260850137
18.64930229631114 387.4845867044827 0.9233582662444298
18.654529851264556 382.1381797780403 0.9123782528627288
18.65975740621797 380.9219527282741 0.9081632273068395
18.664984961171385 380.5480883250833 0.9044276285047695
18.6702125161248 382.0364883465804 0.9028113645497369
18.675440071078214 387.0493894161146 0.9067263441058179
18.680667626031628 393.54195121401796 0.9106915367369509
18.685895180985042 396.7327042173251 0.9117616635821802
18.691122735938457 394.78421021907644 0.9071923562137693
18.69635029089187 394.7833049134627 0.9042139079265428
18.701577845845286 396.53176958336934 0.9047202635371168
18.7068054007987 397.9169842261022 0.9045931480681586
18.712032955752115 394.3820299553377 0.8988399799833471
18.71726051070553 388.6930791884753 0.8913649802835321
18.722488065658943 381.3878866327057 0.8818370129567361
18.727715620612358 371.58238700709035 0.8698300484773525
18.732943175565772 367.0635253834903 0.8631316455198784
18.738170730519187 363.29218738894747 0.8570934822157359
18.7433982854726 358.6237779008385 0.8507919297329226
18.748625840426016 352.989615980309 0.8430701141312847
18.75385339537943 346.04397430800555 0.833796697276421
18.759080950332844 343.29211773229173 0.8303030329688644
18.76430850528626 338.0753356624145 0.8219832255457591
18.769536060239673 334.14320471790626 0.8167106549056045
18.774763615193088 330.56793760211286 0.8102588919035114
18.779991170146502 326.85932336837493 0.8040786639124179
18.785218725099917 324.6270493630464 0.8006002793561735
18.79044628005333 324.29843061771265 0.7989995296173612
18.795673835006745 325.0132507329175 0.7995745167208905
18.80090138996016 322.3507946156099 0.7965208529099109
18.806128944913574 316.78586056954225 0.7896333867158187
18.81135649986699 311.05094630537985 0.7815330859160149
18.816584054820403 307.68368951021716 0.7764213653485847
18.821811609773818 304.3740523097444 0.7705720013514347
18.827039164727232 302.63464334930666 0.7688760574354796
18.832266719680646 301.73533520040365 0.7677196459850558
18.83749427463406 303.05660456459526 0.7694939046398205
18.842721829587475 301.64716901969695 0.767749296603871
18.84794938454089 298.10579117474845 0.7624067582854672
18.853176939494304 294.2785134418565 0.7568243394933878
18.85840449444772 293.3512228227131 0.7551378730622605
18.863632049401133 291.44905853886644 0.7518139179911821
18.868859604354547 292.1469492543287 0.7528579549661778
18.87408715930796 290.8720540248366 0.7511033522076651
18.879314714261376 290.10104761061825 0.749958024860782
18.88454226921479 287.53806686541816 0.7478512347375532
18.889769824168205 282.94331875323564 0.7409216681303405
18.89499737912162 281.35587075643883 0.7383099676295737
18.900224934075034 281.164034329402 0.7373343426974802
18.90545248902845 279.11319852931047 0.7342403812540389
18.910680043981863 281.2605955804165 0.7382960535402484
18.915907598935277 279.2818667960593 0.7356150927772352
18.92113515388869 280.8043851872702 0.7389162818370698
18.926362708842106 281.21628108152146 0.7376442825206081
18.93159026379552 280.1206479735417 0.735035210931667
18.936817818748935 277.00031410079066 0.729841903597518
18.94204537370235 277.32799392046115 0.7306841459778305
18.947272928655764 280.38522721065686 0.7349776150132915
18.952500483609178 282.9888876440105 0.7380885741984503
18.957728038562593 281.0168895555195 0.7348218100526509
18.962955593516007 280.95586313193087 0.7347440969352257
18.96818314846942 280.25592998435155 0.7329497268148175
18.973410703422836 282.2018216755365 0.7354035453715595
18.97863825837625 284.5195812479115 0.7372740973913096
18.983865813329665 282.9151641359583 0.7352249961518752
18.98909336828308 281.6573796200816 0.7329872173381259
18.994320923236494 280.9857497544171 0.7326531573920553
18.999548478189908 281.848957820772 0.7328112849783798
19.004776033143322 281.87711823047727 0.7325756439646407
19.010003588096737 282.37699811803463 0.7331937849152984
19.01523114305015 284.1491126815477 0.735176288824071
19.020458698003566 282.9722253516811 0.7336012601624644
19.02568625295698 285.5918733777764 0.7368735170985189
19.030913807910395 287.83943736195675 0.7392645163989456
19.03614136286381 292.58221476526654 0.7444484804909953
19.041368917817223 292.50806880437653 0.7439172319706148
19.046596472770638 290.6849985888294 0.7416810178400628
19.051824027724052 287.29660409440993 0.7371459287793979
19.057051582677467 287.2892951822969 0.7369478080662254
19.06227913763088 288.13861353777327 0.7376623487000025
19.067506692584296 291.7467824709572 0.7416472888714275
19.07273424753771 293.0514481735638 0.7419892899539098
19.077961802491124 294.19447797474123 0.7427240769950738
19.08318935744454 295.0123487939063 0.7432323960332773
19.088416912397953 292.9011794138127 0.7400170058499349
19.093644467351368 291.5349575035364 0.7394295551090272
19.098872022304782 291.75879079355883 0.7394376148651896
19.104099577258197 294.8829876849817 0.742924510768002
19.10932713221161 299.59628013903983 0.7476663043747459
19.114554687165025 303.1939187202888 0.7509116608601629
19.11978224211844 304.95353955264136 0.7537152258120773
19.125009797071854 309.29876450263754 0.7585665882597947
19.13023735202527 308.0155307639922 0.7568641876371892
19.135464906978683 309.06907093754455 0.7577516010902609
19.140692461932098 305.7396473392271 0.7534432508808019
19.145920016885512 305.5307946603027 0.75364118516513
19.151147571838926 303.0258167910362 0.7507317174847794
19.15637512679234 304.1257812645788 0.7521581004093035
19.161602681745755 305.58124900621704 0.7550990687559147
19.16683023669917 302.6192431569587 0.7517221782016672
19.172057791652584 299.59064586327577 0.747901280291401
19.177285346606 297.1282963574459 0.7443182734721481
19.182512901559413 299.4517687827496 0.7453326004255306
19.187740456512827 301.60917571284307 0.748454220639727
19.19296801146624 300.21477391816995 0.7463973972287893
19.198195566419656 296.5728755581922 0.7419803091846147
19.20342312137307 294.8409465114719 0.7398676593467078
19.208650676326485 295.16104837833245 0.7396203054520326
19.2138782312799 296.06960127464936 0.7408510170786342
19.219105786233314 299.84509671743564 0.744862224757137
19.22433334118673 300.2999252681133 0.74543545710838
19.229560896140143 302.16679581689 0.7480615437593506
19.234788451093557 299.28366467627546 0.7443988588479801
19.24001600604697 296.0892854332742 0.7407912838272597
19.245243561000386 293.04995622734964 0.7364390366991895
19.2504711159538 293.3149235602579 0.736497141251852
19.255698670907215 294.0633073597586 0.7382069465832787
19.26092622586063 291.3785955128691 0.7350405267655329
19.266153780814044 289.3327913217696 0.7319583911926111
19.271381335767458 285.3859206860435 0.7268117592226546
19.276608890720873 286.97857782150516 0.7277324888394561
19.281836445674287 288.9719744429204 0.7299055066919048
19.2870640006277 290.61383284933424 0.7323287705837822
19.292291555581116 292.92609304829386 0.7366556495355036
19.29751911053453 293.350767983007 0.7377594219104289
19.302746665487945 292.69823754481183 0.7362777014788929
19.30797422044136 292.46904452430664 0.7354684497347408
19.313201775394774 295.6373982241558 0.7394642059345089
19.318429330348188 298.6631612353826 0.7429439870535665
19.323656885301602 300.140992856257 0.7447777287864078
19.328884440255017 301.13821061567614 0.7456890021938342
19.33411199520843 303.7730839460578 0.7480828063217775
19.339339550161846 305.04203942863643 0.7490590658382615
19.34456710511526 310.7602060206896 0.7542076344377244
19.349794660068675 315.53197007834234 0.7601508563975992
19.35502221502209 321.96394925624475 0.767457963479191
19.360249769975503 327.2390733114215 0.7738271719119821
19.365477324928918 336.5478141495419 0.785149034516271
19.370704879882332 347.8054054235552 0.7979698781010071
19.375932434835747 360.9627506768499 0.8127754276080003
19.38115998978916 368.50312475213565 0.8208973392515464
19.386387544742576 372.45233366788636 0.8243537824065712
19.39161509969599 373.79305815389364 0.8257026267470998
19.396842654649404 373.3818894668216 0.8250168611956218
19.40207020960282 376.4577806097637 0.8280403968346282
19.407297764556233 377.5765881862656 0.8296884450859291
19.412525319509648 378.73413369552605 0.8304131186956735
19.417752874463062 374.51110150713936 0.826197184189412
19.422980429416477 369.03049985574967 0.8201604151242792
19.42820798436989 365.74089926844755 0.8163496530228331
19.433435539323305 362.4213024817886 0.8128617714207217
19.43866309427672 359.69261740414356 0.8091754290278897
19.443890649230134 355.0523004666271 0.8038111934558285
19.44911820418355 347.85700180577874 0.7956044645541923
19.454345759136963 345.30522073317434 0.79269056454591
19.459573314090377 343.85277819145887 0.7911888122607954
19.464800869043792 341.4011671938446 0.7885494355743541
19.470028423997206 341.67331287594203 0.7884889983090245
19.47525597895062 341.3487694850937 0.787951769381477
19.480483533904035 342.7292398822029 0.789875543088255
19.48571108885745 342.06345776820984 0.789181719243198
19.490938643810864 341.9651809158215 0.7898266807556581
19.49616619876428 338.6952949108938 0.7851640687406449
19.501393753717693 337.7077078675362 0.7837892137017534
19.506621308671107 335.6861026021584 0.7808893809188215
19.51184886362452 336.28179515184274 0.7818578953060275
19.517076418577936 338.5984837164526 0.7848785585997701
19.52230397353135 338.5780856468654 0.7844606849009172
19.527531528484765 338.77466900112086 0.7845147741634872
19.53275908343818 337.24104748334645 0.7820179278848426
19.537986638391594 339.76905243561396 0.7847396248791173
19.54321419334501 339.56257010696044 0.7844121566461847
19.548441748298423 339.80720980525086 0.7853357703117098
19.553669303251837 338.04018816395336 0.7840571256802464
19.55889685820525 340.3235904565671 0.7871740636568357
19.564124413158666 342.2204864202835 0.7888801179901719
19.56935196811208 343.7052824792308 0.7893365884946798
19.574579523065495 343.87237779117794 0.7892370451786457
19.57980707801891 346.60544237475165 0.7923153494123516
19.585034632972324 349.7033999036654 0.7965724263695261
19.590262187925738 356.83685508858514 0.8046724165382256
19.595489742879153 361.7411785764599 0.8102789266337906
19.600717297832567 366.6079733831205 0.8152566542379066
19.60594485278598 370.3826345374896 0.818668934874015
19.611172407739396 372.54049296110924 0.8208956890858269
19.61639996269281 374.25726750639154 0.8227488143468128
19.621627517646225 378.46108285625735 0.8272543229357672
19.62685507259964 383.5597185915959 0.8328744556397476
19.632082627553054 385.62140698239233 0.8348777406971564
19.637310182506468 385.52056784215256 0.8349026985523303
19.642537737459882 388.90640044459786 0.8385685902088691
19.647765292413297 394.2006870909641 0.8437179823568738
19.65299284736671 400.00680417482477 0.8497853726356008
19.658220402320126 399.3731602420788 0.8489637874338409
19.66344795727354 395.8804754608654 0.845185130000735
19.668675512226955 393.797177438557 0.8427979973878189
19.67390306718037 391.8275643123584 0.840211629887987
19.679130622133783 388.93713676812916 0.8370285813451441
19.684358177087198 386.550809945438 0.834810430255324
19.689585732040612 382.4995515093897 0.830337886711309
19.694813286994027 383.7453886267193 0.8318801426759008
19.70004084194744 382.1481027194364 0.8299569180931746
19.705268396900856 381.90116275061496 0.8298273863553436
19.71049595185427 377.483760898285 0.8255589891991605
19.715723506807684 372.28004700583125 0.8197936459067309
19.7209510617611 367.6907266654066 0.8148216558821976
19.726178616714513 364.4562747426856 0.8110146223419628
19.731406171667928 364.90915743793016 0.8111731063205515
19.736633726621342 366.5955578628892 0.8131957870123114
19.741861281574757 366.17145302533254 0.8125818752037349
19.74708883652817 364.8538347156549 0.8111239790518124
19.752316391481585 362.51267108150057 0.8083461427537204
19.757543946435 362.60205187167014 0.8077912666400575
19.762771501388414 360.9794626839994 0.8066239591152226
19.76799905634183 359.29345524665 0.8050197594663947
19.773226611295243 359.2306642021333 0.8048455399750437
19.778454166248657 358.27666809111264 0.8035447320338649
19.783681721202072 353.86993389255474 0.7980512145685518
19.788909276155486 347.8218374097468 0.7916235753872674
19.7941368311089 344.9376210909985 0.7885550247139981
19.799364386062315 339.7259172737816 0.7826940654280687
19.80459194101573 336.8959675967873 0.7797330197884443
19.809819495969144 331.65849799557867 0.7733168153012253
19.81504705092256 329.5250162562984 0.7706387201648983
19.820274605875973 329.92556187940227 0.7712650716562081
19.825502160829387 331.4947922252915 0.7728542548179055
19.8307297157828 328.67595414986454 0.7696193994319648
19.835957270736216 321.941787550026 0.7620084440288998
19.84118482568963 313.61862495471445 0.7516683222308477
19.846412380643045 310.13142305663655 0.7478882894487237
19.85163993559646 310.7914367962927 0.7479757515169341
19.856867490549874 312.0204456487938 0.749677260974676
19.86209504550329 311.3404308707 0.7491124930572288
19.867322600456703 309.15084719167066 0.7467941604818104
19.872550155410117 308.5125063871987 0.7465312143642924
19.87777771036353 309.42314413588565 0.7480695917393478
19.883005265316946 313.9070029286829 0.7534313249709025
19.88823282027036 315.1559364480754 0.7549366618477809
19.893460375223775 313.9930552453923 0.7527080439452148
19.89868793017719 312.99608924238044 0.751854862644975
19.903915485130604 309.9542039927738 0.7481588529171032
19.909143040084018 307.21451540037054 0.7445525868674527
19.914370595037433 305.57250834691484 0.7423441121059313
19.919598149990847 303.2875160725078 0.7384245195178841
19.92482570494426 301.8909936673119 0.737785366210805
19.930053259897676 303.8566021672077 0.7403120856865537
19.93528081485109 307.29562422101566 0.7447145461992337
19.940508369804505 308.1349192913321 0.7456443517948094
19.94573592475792 308.42021445269086 0.7452605263675585
19.950963479711334 308.11544813795757 0.7455725028571613
19.956191034664748 310.1068366731334 0.7477543881028714
19.961418589618162 312.30887089265235 0.7504467553570372
19.966646144571577 312.8561916365203 0.7505648474230779
19.97187369952499 314.093535907809 0.7517488542695863
19.977101254478406 316.4344096314853 0.7543713148878499
19.98232880943182 322.1105940937286 0.7613468305137299
19.987556364385235 327.42713443151507 0.7674709952887898
19.99278391933865 333.7683221058934 0.7743849985381942
19.998011474292063 336.6741411517014 0.7772820002172579
20.003239029245478 342.1506943393116 0.7832701128791577
20.008466584198892 355.09323622996703 0.7979679124144424
20.013694139152307 369.3511643618128 0.8133702448199546
20.01892169410572 388.7831377907863 0.8339920368277748
20.024149249059136 405.7859011079302 0.8515917055379219
20.02937680401255 422.044039172919 0.8679402806773322
20.034604358965964 430.3363320045024 0.8765411995475653
20.03983191391938 434.39521582850136 0.8806778105406595
20.045059468872793 428.5124626098474 0.8748218363540554
20.050287023826208 418.9212357186978 0.8649325451697528
20.055514578779622 400.20422871142364 0.8452085461385406
20.060742133733036 391.25284144242517 0.8363371562966889
20.06596968868645 382.5163666268765 0.826717568841645
20.071197243639865 378.4755313078526 0.8222496651896014
20.07642479859328 376.8670805920865 0.8203599601836559
20.081652353546694 376.36922372942473 0.8199189220901473
20.08687990850011 376.24676177967956 0.8199805199988288
20.092107463453523 377.8316815633668 0.8217895440409352
20.097335018406937 381.86431779375414 0.8255703003764453
20.102562573360352 391.4819231737149 0.8358228696279476
20.107790128313766 400.12548062481613 0.8444523533271489
20.11301768326718 408.3869953829755 0.8532115732304277
20.118245238220595 413.9715631306441 0.8590202985757043
20.12347279317401 414.5818637884678 0.8594229193539049
20.128700348127424 412.9444712559962 0.8576798213873981
20.13392790308084 409.0313483981237 0.8536777058826339
20.139155458034253 403.4193100882308 0.8479583442085947
20.144383012987667 395.4126327873646 0.8400598515274332
20.14961056794108 385.7029326132254 0.829931599715887
20.154838122894496 372.79328582992696 0.8158390714603675
20.16006567784791 359.6094040714222 0.8012091004484474
20.165293232801325 348.4407116086686 0.788480436379295
20.17052078775474 339.3642544259509 0.7788867966923615
20.175748342708154 334.591811607408 0.7747591450928257
20.18097589766157 332.3963139613139 0.7720986009433979
20.186203452614983 333.86569080817793 0.7734663568003028
20.191431007568397 333.09223492797776 0.7713494088444215
20.19665856252181 328.23127975766306 0.7651022423644249
20.201886117475226 325.56279143187834 0.7621225806951677
20.20711367242864 325.722419391903 0.7625302712559412
20.212341227382055 327.60745095690584 0.7652226896933477
20.21756878233547 331.08472146018084 0.7695725764579623
20.222796337288884 329.42397245132196 0.7674698350563665
20.228023892242298 329.1403875579054 0.7673715417913735
20.233251447195713 329.30914781020556 0.7673593854563517
20.238479002149127 328.8453239181369 0.7668722602792067
20.24370655710254 330.56266422443144 0.7680573409748221
20.248934112055956 332.0426107052502 0.7690931852420662
20.25416166700937 337.2505138637621 0.7750996998448436
20.259389221962785 341.20674792916986 0.7797206315797885
20.2646167769162 345.2949324814978 0.7846703590463727
20.269844331869614 344.95083160394296 0.7842980249516698
20.275071886823028 343.2542790093825 0.7820289706817263
20.280299441776442 339.46035141966297 0.7770406542182101
20.285526996729857 338.51673558892884 0.7757765280100714
20.29075455168327 337.07143151622677 0.7746534192155208
20.295982106636686 339.1378884983596 0.7782689843176692
20.3012096615901 340.5297902801883 0.7802515802653709
20.306437216543515 338.3878505522364 0.7778618635507717
20.31166477149693 338.38944464388663 0.7777977618930616
20.316892326450343 334.14755806032275 0.7718906584869466
20.322119881403758 329.0941313325041 0.7658688298142982
20.327347436357172 324.8931935843829 0.7606249697047774
20.332574991310587 321.8406163862394 0.7570949484048155
20.337802546264 323.7027582175941 0.7595687543897834
20.343030101217416 322.06300968279567 0.757597647416157
20.34825765617083 320.7457458140851 0.756131854549026
20.353485211124244 317.29118462741906 0.7519046791218567
20.35871276607766 315.1074928620722 0.7494302444508543
20.363940321031073 312.4137914042342 0.7465474474884978
20.369167875984488 308.9086564731542 0.7424694563091762
20.374395430937902 308.69996356814397 0.7423668343409073
20.379622985891316 308.4575571373096 0.7424129470351554
20.38485054084473 309.8772139910506 0.7433482624837348
20.390078095798145 310.610340028682 0.7448992118846827
20.39530565075156 311.4449769882735 0.7455986294571614
20.400533205704974 309.25392080890447 0.7434906308589885
20.40576076065839 307.0201582925729 0.7403655293662836
20.410988315611803 302.3643941869572 0.7337233040129476
20.416215870565217 299.92046157848466 0.7308213509337926
20.421443425518632 298.57457221752463 0.7289665757847589
20.426670980472046 300.0738490706946 0.7310582778225223
20.43189853542546 302.53142938478817 0.7345439950636664
20.437126090378875 305.5995118570323 0.7390791309410056
20.44235364533229 308.73222638392457 0.7432217303246523
20.447581200285704 308.7205981496015 0.7439024518515515
20.45280875523912 308.1579590007302 0.7431249092433247
20.458036310192533 307.3199778772797 0.7418438551163852
20.463263865145947 307.4036549479084 0.740950121011189
20.46849142009936 307.5824130917655 0.7406667013025359
20.473718975052776 310.0509011680933 0.7427887921485673
20.47894653000619 313.2856575398824 0.7458147670499581
20.484174084959605 316.5310883922271 0.7495837793242859
20.48940163991302 316.19184443999586 0.7489316691810468
20.494629194866434 311.82770052755467 0.7444133992103954
20.49985674981985 312.48163936111365 0.7474323726884646
20.505084304773263 312.19734317529696 0.7477440012462351
20.510311859726677 312.45999479095514 0.7481403982209948
20.51553941468009 309.88442760881543 0.7430053626303743
20.520766969633506 308.7027401422844 0.7400764629306292
20.52599452458692 309.5794654698142 0.7416708115776312
20.531222079540335 310.0187209286837 0.74152737990326
20.53644963449375 309.5021267576099 0.7412575945244899
20.541677189447164 307.409725905319 0.7393289721608491
20.546904744400578 309.97798171349103 0.7427065885107454
20.552132299353993 311.9057195268858 0.7458489706876433
20.557359854307407 315.73265733244176 0.7489317987556107
20.56258740926082 319.082536025421 0.7531089094534162
20.567814964214236 319.32367663866506 0.7542931305184624
20.57304251916765 317.2737892644898 0.7519166697731491
20.578270074121065 315.55754283912285 0.750627830897386
20.58349762907448 314.79569981632307 0.748439499541652
20.588725184027894 317.65858974259856 0.7515997247755761
20.593952738981308 321.16379585238786 0.7553855165586999
20.599180293934722 323.99255676728717 0.7578999245692808
20.604407848888137 322.11372759128625 0.7555791382039575
20.60963540384155 319.6812970887483 0.7523679641774117
20.614862958794966 314.92593784973485 0.7467198507918191
20.62009051374838 312.44096156203443 0.7439337251035008
20.625318068701795 312.44136887875044 0.744190079733893
20.63054562365521 316.4346579298411 0.7504354875993428
20.635773178608623 316.00516771518465 0.7502162694899187
20.641000733562038 314.63176896535083 0.7483135873201895
20.646228288515452 309.54425681383435 0.7418207873813797
20.651455843468867 308.23701059633623 0.7393166325087707
20.65668339842228 305.07607769123456 0.7352926288094003
20.661910953375695 306.3100508013114 0.736668753064839
20.66713850832911 305.6353229226731 0.7358136825935907
20.672366063282524 306.2047455147405 0.7374239678245083
20.67759361823594 306.29808576174497 0.7384946724864899
20.682821173189353 305.7386619328814 0.7387838791734038
20.688048728142768 304.23942637400245 0.736888439882772
20.693276283096182 304.579580874565 0.7359109268207558
20.698503838049596 301.8622576477009 0.7326420542361182
20.70373139300301 302.25853242847165 0.7334068127673292
20.708958947956425 300.85067825758154 0.7318882193186766
20.71418650290984 300.1319613003917 0.7311762015617972
20.719414057863254 299.45150715776487 0.7294502448933633
20.72464161281667 300.71448745926034 0.7313960898594719
20.729869167770083 300.7024189783689 0.7313097834853391
20.735096722723497 301.6065806764948 0.7320981507079642
20.740324277676912 302.83710361777287 0.7332876101536594
20.745551832630326 303.55678647752757 0.733340325372502
20.75077938758374 304.7208298858828 0.7353346747295277
20.756006942537155 303.9921944779352 0.7353963269719127
20.76123449749057 303.7576492382791 0.7348355730756247
20.766462052443984 302.88283576747375 0.7334959548736042
20.7716896073974 304.7000454832374 0.7348485735759817
20.776917162350813 306.9151075728687 0.7372904575520902
20.782144717304227 307.7219862587123 0.739146586509481
20.78737227225764 307.8550492602144 0.7394888350931466
20.792599827211056 305.0898727267617 0.7354532668104962
20.79782738216447 308.51199610747295 0.738927675675726
20.803054937117885 310.20899554749485 0.7408918148491019
20.8082824920713 317.145021056122 0.7499427501495891
20.813510047024714 321.3314832894943 0.7546583767078318
20.81873760197813 325.8744356749162 0.759777672103094
20.823965156931543 326.8491921488042 0.759846315865365
20.829192711884957 332.32039165590123 0.7662262453582036
20.83442026683837 339.2491566135211 0.774013221559177
20.839647821791786 343.0964914097475 0.7784483544049605
20.8448753767452 345.82839324887584 0.7816841541849817
20.850102931698615 343.8891737189749 0.779355601756939
20.85533048665203 344.32667187896203 0.7795313597532413
20.860558041605444 341.72787244373933 0.7768001359216806
20.865785596558858 343.56613153154143 0.7784892805994955
20.871013151512273 343.45713643497015 0.7779678559544094
20.876240706465687 343.2925988972876 0.7776654104370533
20.8814682614191 344.1247165853701 0.77849352303836
20.886695816372516 341.1624295408579 0.776277637578273
20.89192337132593 340.5841224694269 0.7754061954021272
20.897150926279345 337.5684521390902 0.7718419101630091
20.90237848123276 332.90719192368726 0.7653999681049033
20.907606036186174 328.77979966469104 0.7614453963421316
20.912833591139588 328.31463021440317 0.7615151826064024
20.918061146093002 330.5881119822758 0.764030580798971
20.923288701046417 331.00961479778863 0.7645144464146835
20.92851625599983 330.14935013263266 0.7633617187967076
20.933743810953246 329.4316457119671 0.7629860001997052
20.93897136590666 328.99032744698746 0.761631429529057
20.944198920860075 329.7801797547052 0.76232711382832
20.94942647581349 330.21357149342526 0.7628068509193409
20.954654030766903 327.746187858559 0.760036766391263
20.959881585720318 327.80083248394305 0.7606216792096795
20.965109140673732 328.3944534529789 0.7611599271147266
20.970336695627147 331.9629027106871 0.7657820110719343
20.97556425058056 329.7469654060139 0.7627048954787912
20.980791805533975 328.0267446167795 0.7606186520801395
20.98601936048739 325.73177288568763 0.7577673766037224
20.991246915440804 325.6859858608292 0.7578346918233092
20.99647447039422 323.461116156253 0.754992432522553
21.001702025347633 317.64354428987673 0.7478935177612683
21.006929580301048 319.0608636840381 0.7494905357811988
21.012157135254462 316.09074996325097 0.7455283240745192
21.017384690207876 317.5716787818314 0.7474413900616729
21.02261224516129 314.4865717564395 0.744177053323966
21.027839800114705 314.8237938697429 0.7451014845878003
21.03306735506812 316.3506880855137 0.7469360040156094
21.038294910021534 313.9042652675081 0.7442834650554706
21.04352246497495 310.74167414796534 0.7400155384984034
21.048750019928363 307.1011484749147 0.7358206585398633
21.053977574881777 306.5410356301211 0.7351646360371229
21.059205129835192 308.43516504828915 0.7375331152093846
21.064432684788606 312.70060930996965 0.7423653172015025
21.06966023974202 314.4981792017811 0.7442502452967551
21.074887794695435 313.85244633762227 0.7429923446513589
21.08011534964885 308.4213579947485 0.7369783235308167
21.085342904602264 302.54362393276085 0.72888324238959
21.09057045955568 299.9067184708297 0.7257137414312632
21.095798014509093 299.59850182051633 0.7264078978119899
21.101025569462507 300.02772688158484 0.7263342938322552
21.10625312441592 302.31569143620317 0.7293679677294547
21.111480679369336 301.6322445949965 0.7276635133435736
21.11670823432275 297.9292677950564 0.7233814167255209
21.121935789276165 292.14092572762917 0.7163815502341627
21.12716334422958 288.00917685641826 0.7099862709098629
21.132390899182994 287.52780174986566 0.7097191884206416
21.13761845413641 286.2851339525716 0.7078925175672199
21.142846009089823 287.60009006490435 0.7097268568013192
21.148073564043237 285.629479254657 0.7066490487113539
21.15330111899665 282.8445445214529 0.7029689315457726
21.158528673950066 283.85457561247557 0.7046323725892985
21.16375622890348 284.48988345277957 0.7060045072566546
21.168983783856895 284.8054583344892 0.7058187690147689
21.17421133881031 283.1933774438811 0.702953783960213
21.179438893763724 279.96826536081034 0.6982423667909757
21.184666448717138 279.1492927673333 0.6981534049724825
21.189894003670553 278.04464480543237 0.6966975913848221
21.195121558623967 281.65394086021627 0.701358480567769
21.20034911357738 284.5358691473326 0.7040838075902167
21.205576668530796 283.22267695995816 0.7023570105314226
21.21080422348421 281.6104141074065 0.6997413598195614
21.216031778437625 277.63131412197475 0.6948073645859922
21.22125933339104 279.0426956517448 0.6966457427795348
21.226486888344454 277.8260035665931 0.6959705121591271
21.231714443297868 276.7542849982749 0.6944897908484424
21.236941998251282 274.7042536127777 0.6911965216288545
21.242169553204697 273.2011136607357 0.6882709671033432
21.24739710815811 275.54876294124426 0.6906688898406277
21.252624663111526 274.5546375453623 0.6901195383304218
21.25785221806494 277.28674145540447 0.6933993390155676
21.263079773018355 277.1978547013518 0.6918916818271247
21.26830732797177 278.85047153009094 0.693557731927476
21.273534882925183 277.0741492537815 0.6908384490366287
21.278762437878598 277.0013858004705 0.6916099006295698
21.283989992832012 278.9698253588023 0.7018219013479657
21.289217547785427 280.49822676312453 0.7157777820657382
21.29444510273884 278.4968854599647 0.7199023047560401
21.299672657692255 274.69862581349656 0.7204002577811617
21.30490021264567 276.9567773623111 0.7271528870149725
21.310127767599084 281.58332820516216 0.7358536523048858
21.3153553225525 282.3671914111432 0.7402546174158791
21.320582877505913 280.1797623939819 0.7414219581679431
21.325810432459328 277.47887098257615 0.7404098924214692
21.331037987412742 281.3863797786768 0.7488799095527483
21.336265542366156 286.8333133179093 0.7589520559694666
21.34149309731957 287.829801773794 0.7638371213698969
21.346720652272985 285.5411934609344 0.7631748380565686
21.3519482072264 282.2574836668088 0.7614589693008106
21.357175762179814 280.4830745844454 0.7614739449293272
21.36240331713323 281.4046639003512 0.7646799086326788
21.367630872086643 281.13415783725964 0.7662502565628547
21.372858427040057 281.8329816028106 0.7707148794938893
21.378085981993472 283.52959872742014 0.7746708056714435
21.383313536946886 282.84463644220506 0.7761262159891676
21.3885410919003 282.8000630316033 0.7768963728090961
21.393768646853715 284.6309646503489 0.7806838811418749
21.39899620180713 286.819575759762 0.7861210878919098
21.404223756760544 290.31511131848794 0.7930670326981077
21.40945131171396 293.7881503472775 0.8011450462663016
21.414678866667373 294.7239826763975 0.8059350711016852
21.419906421620787 291.56570229840236 0.8036529717067634
21.4251339765742 286.47707314895 0.7980837795601871
21.430361531527616 284.11702709003794 0.794863105990712
21.43558908648103 286.9740306296936 0.7996791921181566
21.440816641434445 286.72714325889245 0.8015176305956295
21.44604419638786 288.41680738361947 0.8057297289311288
21.451271751341274 291.31890761257426 0.8119519419970096
21.45649930629469 297.6708854444548 0.8223301396970433
21.461726861248103 301.3181687114409 0.8286408521552192
21.466954416201517 303.0694665539904 0.8332914253471216
21.47218197115493 301.811336712205 0.8329771559006542
21.477409526108346 301.98853888469256 0.8351532516592214
21.48263708106176 298.49954303827235 0.8315757934809239
21.487864636015175 296.7721308299139 0.8303108355418996
21.49309219096859 293.79662279971825 0.8284014055230559
21.498319745922004 293.39513491335566 0.8302018431515511
21.503547300875418 292.8232275071084 0.8331792573036378
21.508774855828833 293.7794380082258 0.8338491291874696
21.514002410782247 292.7916138254653 0.8144063643192386
21.51922996573566 292.1573951368368 0.8031871022912102
21.524457520689076 292.1587601857866 0.7950292397131986
21.52968507564249 293.06532784113597 0.7913828453126264
21.534912630595905 294.7513857604168 0.7895349201262251
21.54014018554932 296.59983819521295 0.7884802007115159
21.545367740502734 300.05426180523403 0.7904821098744719
21.550595295456148 297.6318208417917 0.784515898530935
21.555822850409562 294.1788691544946 0.7773552806026592
21.561050405362977 291.1885721709164 0.7722909328759654
21.56627796031639 294.21999629478455 0.7745067598593255
21.571505515269806 295.5613338130664 0.7753265836784238
21.57673307022322 294.8183363044327 0.7728897572322861
21.581960625176634 290.9077472458913 0.7666579847594848
21.58718818013005 289.82134404407714 0.7642849588004398
21.592415735083463 290.9729835685098 0.7638703086021803
21.597643290036878 292.55562018021567 0.7646134918814348
21.602870844990292 291.9098435309749 0.7618966099822143
21.608098399943707 292.9089499835519 0.7615258461004533
21.61332595489712 292.03542609823756 0.7584617821257759
21.618553509850535 291.8642156664118 0.7569801084733738
21.62378106480395 292.3712624266434 0.7571775135034965
21.629008619757364 292.8587699436568 0.7573756969771445
21.63423617471078 295.02104854374534 0.7593571743808704
21.639463729664193 294.7868994462459 0.7580390777408614
21.644691284617608 295.7632574213484 0.7590238392529973
21.649918839571022 296.90881313224975 0.7591057460969195
21.655146394524436 297.9380000537159 0.7605248081850373
21.66037394947785 296.3051536407945 0.7563519543447016
21.665601504431265 297.31899152570656 0.7573328966284827
21.67082905938468 299.38728062849043 0.7583374997967274
21.676056614338094 303.5840655685448 0.7641110656095693
21.68128416929151 303.0525482363755 0.7627839401493833
21.686511724244923 304.7754698955338 0.7641067368146849
21.691739279198337 306.96084547121023 0.7655960227305711
21.696966834151752 311.9655843774935 0.7702099325564502
21.702194389105166 314.20693913131294 0.7735064037147168
21.70742194405858 313.3367594579691 0.7727928291319416
21.712649499011995 312.0173372859122 0.771242471147961
21.71787705396541 314.46842382625374 0.7728284512694252
21.723104608918824 317.1394649863318 0.7748381693379752
21.72833216387224 320.8910983811231 0.778636008660943
21.733559718825653 320.56191933874817 0.7779368988438802
21.738787273779067 323.9624286827395 0.7815139376505565
21.74401482873248 328.2254870427943 0.7863873121387378
21.749242383685896 330.9075458292832 0.7900537853136589
21.75446993863931 333.5828232633596 0.7933696883767216
21.759697493592725 337.141619529626 0.7972890827717352
21.76492504854614 341.53963064780146 0.8016265160225722
21.770152603499554 343.4880957587188 0.8041784749969599
21.77538015845297 342.3948127498093 0.8020361779217418
21.780607713406383 340.8346992965253 0.7991837977983264
21.785835268359797 340.49282463497656 0.798311717541912
21.79106282331321 342.6925759176156 0.8003469075760119
21.796290378266626 347.7522945259769 0.8064280138778888
21.80151793322004 347.07601730283375 0.8051788316053713
21.806745488173455 347.4544218583718 0.8051583451458423
21.81197304312687 346.24929907163704 0.8031815092548781
21.817200598080284 352.7436821657801 0.810530006498579
21.822428153033698 360.4707956616913 0.8198708903968627
21.827655707987113 364.6189445600004 0.8251305891874738
21.832883262940527 364.9640453376124 0.8255662082197213
21.83811081789394 361.6375937831729 0.8215727967411574
21.843338372847356 356.4167700089543 0.8150801618173962
21.84856592780077 352.7988181298365 0.8104622180413454
21.853793482754185 350.7856764556634 0.808461303769235
21.8590210377076 349.5137326174722 0.8065892693402102
21.864248592661014 348.31054571781885 0.8052554822022362
21.869476147614428 345.7967796319014 0.8017647181089324
21.874703702567842 343.6315812916082 0.7991295730433329
21.879931257521257 339.3090039208325 0.7939098060210642
21.88515881247467 338.6624715760308 0.792784633048614
21.890386367428086 340.49476161346325 0.794282093273602
21.8956139223815 340.8033396283137 0.7945624817064586
21.900841477334914 340.40662817731834 0.7943365779376795
21.90606903228833 338.85109986053175 0.7934698889405878
21.911296587241743 336.81705037229153 0.7912305209493852
21.916524142195158 333.78229126821424 0.7868089560839464
21.921751697148572 332.4395556905201 0.7846646895478383
21.926979252101987 335.24141674837637 0.7869023955170525
21.9322068070554 335.3635206952554 0.7874735275621589
21.937434362008815 338.53502336680003 0.7913261256800106
21.94266191696223 338.9875036131949 0.7914891878239982
21.947889471915644 337.939034251597 0.7901036260707727
21.95311702686906 338.1731972284262 0.7893915206915708
21.958344581822473 339.3902886684217 0.7906257194009947
21.963572136775888 342.18710411483977 0.7934119798045866
21.968799691729302 341.64440574797106 0.7926581922819443
21.974027246682716 342.9656379009394 0.7944598426550689
21.97925480163613 343.26390861282584 0.7938279616536156
21.984482356589545 341.6390718629328 0.7920050007926439
21.98970991154296 339.4948679012673 0.7891282849267218
21.994937466496374 341.3908032900248 0.7910285107489622
22.00016502144979 345.67457203234693 0.7959046112523649
22.005392576403203 346.45726647361806 0.7966466481660655
22.010620131356617 344.6486970361385 0.7945325696333205
22.015847686310032 343.9062894617064 0.7937082096017734
22.021075241263446 346.54613341221517 0.7960098253669127
22.02630279621686 350.2323971584388 0.8006706618272785
22.031530351170275 354.3610874062548 0.8044934751896415
22.03675790612369 356.4495564668883 0.8068012064477528
22.041985461077104 358.7688361320157 0.8090932222846128
22.04721301603052 361.32717874839216 0.8116279554880546
22.052440570983933 365.0920349562964 0.8159051674043284
22.057668125937347 368.1447817155725 0.8186345890580191
22.06289568089076 368.9081178044259 0.8196005783263326
22.068123235844176 365.627885977413 0.8160880868212645
22.07335079079759 357.9204609744188 0.8075025352927212
22.078578345751005 352.30177804376234 0.8015370422243097
22.08380590070442 347.11912986225894 0.7956505467769146
22.089033455657834 347.10063581863096 0.7955914211679568
22.09426101061125 348.65253333260404 0.7971025155940871
22.099488565564663 349.58576043741766 0.7973283187502203
22.104716120518077 353.1429269010842 0.8011253766291065
22.10994367547149 355.24842200432704 0.8030951754073856
22.115171230424906 354.70799527096693 0.8021400182288931
22.12039878537832 352.02491242135227 0.7992405467003024
22.125626340331735 350.0022742530301 0.7970402921786158
22.13085389528515 344.7058066470759 0.7910995661628913
22.136081450238564 342.5575329093771 0.7885778696810349
22.141309005191978 338.55507381715967 0.7836782929095804
22.146536560145393 339.1768389653629 0.7844464699054852
22.151764115098807 342.0366885881014 0.7882313965042378
22.15699167005222 345.75841581205515 0.7923832806287193
22.162219225005636 347.5535467235778 0.7944117061492839
22.16744677995905 344.630833118881 0.7904695346093952
22.172674334912465 342.38236099784115 0.7878403370515452
22.17790188986588 342.89607774995227 0.7877876509278775
22.183129444819293 343.8019991718827 0.7891448764798269
22.188356999772708 341.2422519524649 0.7864938680645296
22.193584554726122 337.2255152944302 0.7819076512688884
22.198812109679537 336.47400306294884 0.7811337548777955
22.20403966463295 340.66628501968717 0.7853726201051469
22.209267219586366 342.98466627475176 0.7881287183005687
22.21449477453978 344.9686540878252 0.7899941142877562
22.219722329493194 346.50636879008607 0.7912912843430574
22.22494988444661 347.9674972748802 0.7933036522461568
22.230177439400023 349.8762281531657 0.7950952045334053
22.235404994353438 347.45490875511797 0.7924217611629076
22.240632549306852 345.11712910905595 0.7895787968676684
22.245860104260267 340.87481288377836 0.7844693413662669
22.25108765921368 335.43128357117286 0.7788003113219739
22.256315214167095 330.66691497930077 0.7729466446314595
22.26154276912051 326.1194419029879 0.7682801404406125
22.266770324073924 322.7391838644908 0.7637285447318537
22.27199787902734 322.21745522461526 0.7620489269834266
22.277225433980753 323.3777265200459 0.7629037303982461
22.282452988934168 322.9721549368584 0.7620535359268501
22.287680543887582 315.998158512242 0.7542814056141246
22.292908098840996 312.3800385489605 0.7500157866817818
22.29813565379441 312.2561761969105 0.7496427082893048
22.303363208747825 311.60372043949974 0.74905719586818
22.30859076370124 309.0368651101727 0.746507373547793
22.313818318654654 308.17313865844227 0.7463232713380848
22.31904587360807 310.07526139821255 0.7486410932368238
22.324273428561483 309.6922284735432 0.7478366508984585
22.329500983514897 309.77630399374647 0.7474615565864949
22.334728538468312 309.5171508489236 0.7472948930865982
22.339956093421726 309.84585497409654 0.7474614945599102
22.34518364837514 307.29982539799425 0.7446749866937106
22.350411203328555 301.4667226298812 0.7366509969718723
22.35563875828197 298.7046974627183 0.7338267318454653
22.360866313235384 299.54319185121284 0.7338382896095832
22.3660938681888 300.32426961185786 0.734792488308721
22.371321423142213 297.90698754618046 0.7318144197860377
22.376548978095627 298.0242950270482 0.7321595983153327
22.38177653304904 296.78559309648165 0.7305931397147495
22.387004088002456 293.6585909070135 0.7266351294732938
22.39223164295587 290.2291373259978 0.7223958441042945
22.397459197909285 287.90702461855966 0.7199240819083497
22.4026867528627 286.8640416904408 0.7181408100460037
22.407914307816114 286.656544152504 0.7189053822770722
22.41314186276953 285.7169355069722 0.7183685861178576
22.418369417722943 288.4473309057527 0.7212946788752848
22.423596972676357 288.9872460198675 0.7221810183032311
22.42882452762977 285.89683321091013 0.7176734714409909
22.434052082583186 283.2479663269963 0.7157356670154684
22.4392796375366 283.0083092782526 0.714944167435045
22.444507192490015 285.08163831849544 0.71720009990187
22.44973474744343 284.2237690765391 0.7154654036553151
22.454962302396844 282.8174119285915 0.7142868884181476
22.460189857350258 280.81169769499417 0.7120496437846527
22.465417412303673 280.4245477674723 0.7106099127564764
22.470644967257087 279.5460019176983 0.7085128093667853
22.4758725222105 278.8843804487271 0.7072487732597585
22.481100077163916 282.1860297641274 0.7133633711907
22.48632763211733 284.2381337874471 0.7169602206049752
22.491555187070745 282.50923250793966 0.7149906494830643
22.49678274202416 278.1017365917272 0.7075556880143656
22.502010296977573 277.9534310482041 0.7078297992701006
22.507237851930988 275.94007746093826 0.7051959874581377
22.512465406884402 278.93273444093614 0.7101230910272192
22.517692961837817 277.81562934044274 0.7077412481539007
22.52292051679123 277.67294047547034 0.7072565858161022
22.528148071744646 276.1692085302211 0.705869804220474
22.53337562669806 276.4970365546312 0.7059788119024518
22.538603181651474 274.95086356120675 0.7047623487560575
22.54383073660489 273.98002440079625 0.7018492559263549
22.549058291558303 274.3939489258125 0.7025891854369976
22.554285846511718 276.1889450449558 0.7049564119892607
22.559513401465132 276.044682094115 0.7062005430940792
22.564740956418547 271.35638657568745 0.699973329313569
22.56996851137196 268.878774606113 0.6955394365250418
22.575196066325375 270.074878635069 0.6958173081811104
22.58042362127879 270.2002977806456 0.6952594227537381
22.585651176232204 270.8365567282173 0.6968413629236268
22.59087873118562 271.10026281767443 0.6982317249282392
22.596106286139033 272.8596259913858 0.7000829973989587
22.601333841092448 272.58478485237526 0.6986302900415842
22.606561396045862 275.2639665319414 0.7024218310350395
22.611788950999276 273.13860946109065 0.7004007289909829
22.61701650595269 274.50825686445665 0.7046166156812264
22.622244060906105 272.5270500852212 0.702221377535211
22.62747161585952 274.38243486471623 0.7037140032284588
22.632699170812934 274.14370720239 0.7022202046066717
22.63792672576635 273.3690588489816 0.7021929344497068
22.643154280719763 272.53880064720266 0.7012445786775652
22.648381835673177 273.902942441804 0.7016007918172964
22.653609390626592 276.3386840657858 0.7038122649722321
22.658836945580006 275.93679134192183 0.7025795515549709
22.66406450053342 274.60416152915127 0.7010709054778937
22.669292055486835 277.2468375779577 0.7049701151132551
22.67451961044025 279.4590890827096 0.7082218638861193
22.679747165393664 281.53016219376264 0.7103301991780023
22.68497472034708 282.71627671798916 0.7122451162728702
22.690202275300493 282.4174090527959 0.7108866385480485
22.695429830253907 280.9514160675539 0.7093056679547414
22.70065738520732 277.8281501499943 0.7051309159973004
22.705884940160736 278.11917568085886 0.7057273776707568
22.71111249511415 280.34858027961894 0.7085406490562564
22.716340050067565 283.10387588089 0.7118210701061197
22.72156760502098 285.2355970141712 0.7139130248062576
22.726795159974394 284.42741022193695 0.7118197522552977
22.73202271492781 287.4547648045273 0.7140861123697679
22.737250269881223 287.3311322773866 0.7137171212793444
22.742477824834637 287.4516114447874 0.7140872861094054
22.74770537978805 287.7525294241008 0.715494674306177
22.752932934741466 289.5552002076735 0.7182247232576238
22.75816048969488 290.2057805806001 0.7186585921439524
22.763388044648295 288.8530858337379 0.7170019691990575
22.76861559960171 291.83449895226045 0.7209864414988454
22.773843154555124 294.82194780631863 0.7241404687468731
22.779070709508538 296.7670737005789 0.7259668559725898
22.784298264461952 296.3919977363281 0.7249979210161945
22.789525819415367 296.3885129262227 0.7258227609806334
22.79475337436878 298.3700364914823 0.7283473540959479
22.799980929322196 298.73084145316994 0.727651963841872
22.80520848427561 301.84672370801104 0.7310516203050261
22.810436039229025 303.6010439218279 0.7329742844857953
22.81566359418244 302.98453632996126 0.7331078293615793
22.820891149135853 302.0636400197677 0.7314847387552308
22.826118704089268 302.4231127993758 0.7312959731838722
22.831346259042682 305.4535669244862 0.7347230725558407
22.836573813996097 309.4047524014687 0.7398756571566483
22.84180136894951 312.9190721743702 0.743980674237553
22.847028923902926 314.3207354826823 0.7447535886308361
22.85225647885634 315.0086035779764 0.744677367541101
22.857484033809754 315.96397847033876 0.7453069318651613
22.86271158876317 319.7856032557339 0.7499148878399289
22.867939143716583 321.19533850664504 0.7523795828373799
22.873166698669998 320.0716876370322 0.7514535135659272
22.878394253623412 320.871539843774 0.7521331776471908
22.883621808576827 323.12030179056455 0.7540566730501679
22.88884936353024 323.746719732313 0.7544198667343013
22.894076918483655 321.6205872688769 0.7520242009500302
22.89930447343707 319.7333541606596 0.7498466198853615
22.904532028390484 319.9146025469816 0.7502401491999227
22.9097595833439 319.9055325738761 0.750228153206887
22.914987138297313 318.71133030905725 0.7479710117969399
22.920214693250728 320.32394481804357 0.7500580411083487
22.925442248204142 320.4288012999784 0.7501564169589919
22.930669803157556 319.9970447078202 0.7503256630438848
22.93589735811097 318.48198212865276 0.7489809432572536
22.941124913064385 320.47380133120214 0.750980073866762
22.9463524680178 322.81645352849176 0.7535161447618058
22.951580022971214 321.733698568771 0.7521558321030658
22.95680757792463 319.85495783118773 0.7494366701255777
22.962035132878043 318.61540645266126 0.7484693332268353
22.967262687831457 318.2443358972866 0.7478361104084642
22.972490242784872 320.0949225391165 0.7507165356864579
22.977717797738286 324.5536271450345 0.7561787351377227
22.9829453526917 324.58608620540053 0.7560688232507856
22.988172907645115 324.1819273774798 0.7548298855384348
22.99340046259853 318.9728209860491 0.7477550010785493
22.998628017551944 316.71055749707216 0.745897184017546
23.00385557250536 315.1966482430991 0.7436333401233673
23.009083127458773 317.7869533682833 0.7473212897992052
23.014310682412187 319.1470941666014 0.7482501209797077
23.0195382373656 320.5186530827512 0.7493443783609758
23.024765792319016 318.4322853509111 0.7464730983085253
23.02999334727243 321.81199818979184 0.7504686299794993
23.035220902225845 320.3831181719589 0.7492525172791034
23.04044845717926 319.84617701796634 0.7491420798517552
23.045676012132674 316.2218899898449 0.7446325583636991
23.05090356708609 316.32578872125373 0.7455560696073831
23.056131122039503 315.9140993950281 0.7447428141165073
23.061358676992917 315.15353282669105 0.7439011809836772
23.06658623194633 315.9253229086908 0.7443751988132061
23.071813786899746 314.45095099961475 0.7425908900273684
23.07704134185316 314.42810783923267 0.7430583209424488
23.082268896806575 312.6856067609572 0.7407469268999823
23.08749645175999 311.48069560401257 0.7389795503035769
23.092724006713404 310.3893791038336 0.7379492427663656
23.097951561666818 314.3412905147246 0.7425823907721483
23.103179116620232 315.7451296119724 0.7451162880568558
23.108406671573647 314.24518952243295 0.7431465984162705
23.11363422652706 311.8944959002575 0.7400822193654719
23.118861781480476 311.73077568203286 0.7401582337247933
23.12408933643389 310.0591293859045 0.7385487930239458
23.129316891387305 309.42991234330594 0.7385395171212713
23.13454444634072 307.2465480182957 0.7346026562580484
23.139772001294133 307.9387811887697 0.7346227408543771
23.144999556247548 305.2680062417695 0.7321868279632885
23.150227111200962 306.5121741848768 0.7334461749213941
23.155454666154377 304.9283650404373 0.7324843099464345
23.16068222110779 303.5149193349298 0.7291540985176174
23.165909776061206 302.03581369002455 0.7271052878638747
23.17113733101462 304.9518378322007 0.7309989838050044
23.176364885968034 304.3413021313661 0.7304580970361854
23.18159244092145 303.0858679539898 0.7301486969483607
23.186819995874863 299.52052972096 0.7248172490058079
23.192047550828278 302.0450188024408 0.7274061268778896
23.197275105781692 304.36662132465153 0.7297183615521229
23.202502660735107 303.62034190417694 0.7284151704299386
23.20773021568852 302.82347768674987 0.7278612953898032
23.212957770641935 301.81851953390515 0.7265983865781449
23.21818532559535 302.73028191550156 0.7277013172507428
23.223412880548764 301.6721202018672 0.7256844906779896
23.22864043550218 303.6442828303316 0.7273561206330403
23.233867990455593 300.12192894559877 0.7243436799996367
23.239095545409008 300.5547658641374 0.7252163560038787
23.244323100362422 301.78068157343097 0.7265506435793343
23.249550655315836 305.8926336098806 0.7311595348306293
23.25477821026925 306.4976368615164 0.7320981072709306
23.260005765222665 305.59176031905736 0.7324597880921078
23.26523332017608 302.40025580542584 0.7276912245968493
23.270460875129494 303.43476227873083 0.7285418059302271
23.27568843008291 305.0334098051165 0.7299734917196911
23.280915985036323 305.44523159896653 0.7307599983224258
23.286143539989737 305.4052948494256 0.7314908318631148
23.291371094943152 308.88406428945274 0.7350760610177651
23.296598649896566 313.48690358835375 0.7403253360399611
23.30182620484998 315.69372231119564 0.7419347524211602
23.307053759803395 315.7076865802468 0.7414245839400816
23.31228131475681 315.2497333260001 0.74170593559785
23.317508869710224 314.4987140183117 0.7407267382088308
23.32273642466364 317.23537620813073 0.7439330272430957
23.327963979617053 320.7096051784772 0.7476021409554483
23.333191534570467 323.81052661901174 0.7510803680104157
23.33841908952388 322.7190956035456 0.7498426918517925
23.343646644477296 321.51958610645715 0.7481736464955433
23.34887419943071 322.7244293570187 0.7491154966624293
23.354101754384125 322.6936760726177 0.749505967108294
23.35932930933754 324.1367123234609 0.7506468643972181
23.364556864290954 324.2114397878414 0.7515381802466763
23.369784419244368 323.1457648987804 0.7497279084295414
23.375011974197783 321.6978924734551 0.7482941912374668
23.380239529151197 321.07038514804583 0.7480808543818422
23.38546708410461 320.3168199150776 0.7474219546751226
23.390694639058026 324.3952079292572 0.7524472441952236
23.39592219401144 325.9085065201981 0.753691493679489
23.401149748964855 325.04626301232094 0.753078179681278
23.40637730391827 322.0341625093984 0.7492031386322321
23.411604858871684 321.0346225617085 0.7481840511845573
23.416832413825098 323.07569339950015 0.7503220652195982
23.422059968778512 323.28037408966406 0.7506029673098302
23.427287523731927 323.227966311392 0.7505968144320415
23.43251507868534 320.9440061241456 0.7473830198849716
23.437742633638756 322.08208653595995 0.7483638138017663
23.44297018859217 322.970363587293 0.7491304206609425
23.448197743545585 326.0851324428929 0.7527556825659345
23.453425298499 325.73428921934953 0.7520221741638721
23.458652853452413 323.92134577827494 0.749682033633984
23.463880408405828 323.3216785566287 0.7492675823876253
23.469107963359242 323.0166329554968 0.749193087067398
23.474335518312657 321.9546586170652 0.7472615813319967
23.47956307326607 320.0783105403737 0.7454437305405669
23.484790628219486 317.1502747174619 0.7420804142132768
23.4900181831729 318.8811043683399 0.7444262482676675
23.495245738126314 318.2542712613554 0.7432831843791188
23.50047329307973 317.26672725770715 0.7422684313888008
23.505700848033143 312.3504769771108 0.7364002917222492
23.510928402986558 312.88325385291654 0.737147399852373
23.516155957939972 311.65151803037446 0.7358391066492609
23.521383512893387 309.35160426709757 0.7333473529787654
23.5266110678468 306.69021328652707 0.7300271237961656
23.531838622800215 306.3531955380044 0.7289291954289736
23.53706617775363 309.2689017360516 0.7320714279030649
23.542293732707044 308.81442457856787 0.730731511455161
23.54752128766046 308.04422801812007 0.7295750770398896
23.552748842613873 308.35873508291326 0.7302665235378664
23.557976397567288 311.0828554190693 0.7343853785892774
23.563203952520702 310.4375682805578 0.7333011129695879
23.568431507474116 309.44573479117867 0.7309383458609028
23.57365906242753 309.57143305526967 0.7310844338154598
23.578886617380945 307.33744812575077 0.727119766534582
23.58411417233436 304.6269601045893 0.7237575420981012
23.589341727287774 303.5780504348155 0.7215252572444499
23.59456928224119 308.3095652366978 0.7272361868964207
23.599796837194603 313.0368277218854 0.7325083261153612
23.605024392148017 316.3071765598045 0.7362977357066111
23.610251947101432 315.17491170980907 0.734899622716138
23.615479502054846 314.0778716964666 0.7331749640460453
23.62070705700826 312.3167208155036 0.7304735882695558
23.625934611961675 313.6129742785121 0.7316119587583109
23.63116216691509 312.3637276573091 0.7308181017660529
23.636389721868504 313.65337139326186 0.7327061782736741
23.64161727682192 312.77946533534737 0.7309466028952619
23.646844831775333 310.92934709771754 0.7269518317780023
23.652072386728747 309.0945947339765 0.7253883873090263
23.65729994168216 310.2017920561628 0.7266403877851136
23.662527496635576 314.3497032185925 0.7321874227954043
23.66775505158899 313.9461993267863 0.730538758195545
23.672982606542405 314.738689199782 0.73096000093868
23.67821016149582 315.0584728340419 0.7304992726739254
23.683437716449234 317.0850535713274 0.7319982038832545
23.688665271402648 317.7171537762755 0.732917293753341
23.693892826356063 320.3004267013829 0.7353623755201832
23.699120381309477 323.9075041417433 0.7389058738247047
23.70434793626289 330.6161956514351 0.745719239014675
23.709575491216306 333.55679893300226 0.7484743490845065
23.71480304616972 337.0032388272644 0.7522535474546278
23.720030601123135 335.50378349923847 0.7505719085275114
23.72525815607655 332.57053807550335 0.7472062020901709
23.730485711029964 331.10009740349534 0.7453589717990028
23.735713265983378 325.56171452575256 0.7387144557432389
23.740940820936792 322.69410936316797 0.7351622327581667
23.746168375890207 323.8363103506915 0.7366473515187629
23.75139593084362 329.20165323508706 0.7430695427610391
23.756623485797036 331.8945691161177 0.7461149997825568
23.76185104075045 332.41119079727764 0.745554890894278
23.767078595703865 329.709334596704 0.7414857592996107
23.77230615065728 331.49888722383037 0.7431283307759572
23.777533705610693 337.58692770452416 0.7501915916400287
23.782761260564108 346.9487220842793 0.7610678207421375
23.787988815517522 352.67639969874466 0.7667673863070564
23.793216370470937 354.3311859400328 0.7693314375791125
23.79844392542435 355.4794344190328 0.7704986340654176
23.803671480377766 357.802045283538 0.7724020068445872
23.80889903533118 360.511739445453 0.7735908255295245
23.814126590284594 362.34729982592336 0.7741135450023415
23.81935414523801 364.0044467123319 0.7755581094154809
23.824581700191423 363.76463937524454 0.7749679562761809
23.829809255144838 360.57357511237814 0.7717370703136637
23.835036810098252 355.4832933869768 0.7660171804410733
23.840264365051667 350.9361216441657 0.7606705469627834
23.84549192000508 347.21255682362545 0.7568078908891227
23.850719474958495 346.8168401506948 0.756518054001098
23.85594702991191 345.3558056748891 0.7547510851738655
23.861174584865324 345.9210473947229 0.7544149427822616
23.86640213981874 343.51102054391964 0.7510685109994422
23.871629694772153 340.395891519289 0.7477366390765422
23.876857249725568 336.47299369722884 0.7439091606562156
23.882084804678982 334.16507190871454 0.7412949325760849
23.887312359632396 332.838850147347 0.7394431685570113
23.89253991458581 334.61254960210925 0.7405887820773472
23.897767469539225 333.0773198518778 0.7391987324118046
23.90299502449264 330.47466482951035 0.7360670880081795
23.908222579446054 330.47060001655734 0.7358647251254552
23.91345013439947 329.33110919995045 0.7343461061749006
23.918677689352883 329.4659239517632 0.7346078276798121
23.923905244306297 327.74346441608765 0.7329381504899444
23.929132799259712 331.4080398547499 0.7368121716514334
23.934360354213126 332.8655624128325 0.7381109994733464
23.93958790916654 333.5948961833272 0.7387595236438933
23.944815464119955 333.7005972108668 0.7391671431813255
23.95004301907337 333.3395949791184 0.7390830080063647
23.955270574026784 331.8672640937735 0.7373283968711568
23.9604981289802 331.8326275625473 0.7368015723809909
23.965725683933613 333.3252021366322 0.7382790705672818
23.970953238887027 335.0659051474327 0.7398390974747634
23.97618079384044 334.95541190701795 0.739910663653508
23.981408348793856 336.72033121664793 0.7417668158467593
23.98663590374727 336.90056178627793 0.7421578449074245
23.991863458700685 337.42197490861844 0.742456530672951
23.9970910136541 337.7882771978769 0.7430079389198218
24.002318568607514 336.8488360892557 0.7426991790944767
24.007546123560928 337.43770173203603 0.7430063879327903
24.012773678514343 334.9921526346857 0.7403291994059756
24.018001233467757 336.5747625729415 0.7412508158250509
24.02322878842117 338.8233086668496 0.7442678776992779
24.028456343374586 342.1905037848255 0.7480371399901636
24.033683898328 344.95823678852827 0.7505277515211336
24.038911453281415 345.20725065543587 0.7513237126680913
24.04413900823483 347.9234032745287 0.7541355748231323
24.049366563188244 346.4888115989914 0.7531883838111999
24.054594118141658 349.47999010235856 0.7564326760454849
24.059821673095072 353.30716950095996 0.7607008059431491
24.065049228048487 356.53697940509016 0.7641962479049613
24.0702767830019 356.0290742784308 0.7772191270251239
24.075504337955316 358.1746156256562 0.7894773239374004
24.08073189290873 361.7916658147213 0.8007176399738112
24.085959447862145 363.83484977733735 0.8092496831072592
24.09118700281556 364.8009931652114 0.8152873059689648
24.096414557768973 363.7121400896845 0.8185963311881024
24.101642112722388 363.4246127128486 0.8224089800065278
24.106869667675802 359.27690608651244 0.821880909245908
24.112097222629217 355.09657674633576 0.8211055698959258
24.11732477758263 353.09819232177176 0.8221227211916715
24.122552332536046 349.1981140382361 0.8215109780471967
24.12777988748946 345.31087585971835 0.8205757623084586
24.133007442442874 341.156629906132 0.8194817344329088
24.13823499739629 339.8743083069444 0.8216191178945097
24.143462552349703 338.6197600764075 0.8242616071994563
24.148690107303118 334.580641955435 0.8224987601231081
24.153917662256532 332.3409936535963 0.8228424118085323
24.159145217209947 330.8862304423181 0.8239495112770077
24.16437277216336 329.99619562425005 0.8269850128442116
24.169600327116775 330.0380188908395 0.8301839372065928
24.17482788207019 330.38039149644965 0.8329288612648921
24.180055437023604 332.5850070144349 0.8373892280460771
24.18528299197702 331.6384341373618 0.8382383587849928
24.190510546930433 325.21819720046335 0.8332969596171955
24.195738101883848 319.9554525313549 0.8292157053373153
24.200965656837262 317.0335543646441 0.8283804953653986
24.206193211790676 319.71247186072264 0.8357870079569919
24.21142076674409 319.6100363653124 0.8396436325810787
24.216648321697505 318.92679464120874 0.8413168550753578
24.22187587665092 318.7218980745599 0.8425443447131233
24.227103431604334 316.3336470041904 0.8418616910367295
24.23233098655775 311.2789615760929 0.837337292404054
24.237558541511163 308.6400387903016 0.8362998855001067
24.242786096464577 310.8168914941665 0.8419811270375839
24.248013651417992 311.9382327718919 0.8462942801430855
24.253241206371406 307.0312247534711 0.8417699614506418
24.25846876132482 305.63565099349177 0.8432710610294292
24.263696316278235 305.9337577944719 0.8455394109880889
24.26892387123165 308.5615119337556 0.8507686868189354
24.274151426185064 310.2138199348518 0.852895399876041
24.27937898113848 311.9095489465435 0.8568813228429447
24.284606536091893 311.8377879945812 0.858831069668723
24.289834091045307 311.58045775742426 0.8609020692304701
24.29506164599872 310.1730225811764 0.8620447723242326
24.300289200952136 310.723932755684 0.8645406668413761
24.30551675590555 312.17447681301235 0.8707807901374964
24.310744310858965 313.9822452562686 0.8758610616632316
24.31597186581238 312.8064139104502 0.8765844081976407
24.321199420765794 308.818013450984 0.8709101360664644
24.326426975719208 305.40754378756395 0.8672846161857536
24.331654530672623 310.8717403985472 0.878230397893846
24.336882085626037 318.79779954319224 0.891293692647648
24.34210964057945 325.03654946129836 0.9010344727394279
24.347337195532866 323.56263500421136 0.8997188895203772
24.35256475048628 321.6876808440041 0.8996562611909567
24.357792305439695 322.5199501781925 0.903187650799345
24.36301986039311 325.7604500868928 0.9107477779321078
24.368247415346524 327.83602090021714 0.9159641635284554
24.373474970299938 329.8229259459347 0.9210834427894371
24.378702525253352 330.95202400834165 0.924949417750957
24.383930080206767 335.20982787562014 0.9323985699038948
24.38915763516018 335.77782004079967 0.9349836228589367
24.394385190113596 334.72843353371167 0.935155312341218
24.39961274506701 329.3861966686781 0.9300765342486016
24.404840300020425 325.51199856519 0.9266812377784561
24.41006785497384 324.69510073862705 0.9280954053488945
24.415295409927253 324.45332696240814 0.930804655615205
24.420522964880668 322.1112950695432 0.9311748922574805
24.425750519834082 321.40448786046073 0.9329970235103977
24.430978074787497 319.26537938704405 0.9319384266787354
24.43620562974091 320.2296976847016 0.9346331791436253
24.441433184694326 320.78882579069005 0.9394102712815708
24.44666073964774 323.42149924610777 0.9470527208549616
24.451888294601154 324.1308454474732 0.9506638224620905
24.45711584955457 325.25142784306394 0.952786826094768
24.462343404507983 325.9464043812765 0.9537902513069396
24.467570959461398 329.84670422609435 0.9617124361901279
24.472798514414812 332.3959364312444 0.9683888038845797
24.478026069368227 335.0832976669964 0.9763490397209796
24.48325362432164 331.27253654374476 0.9729202308279896
24.488481179275055 327.1682984198119 0.9691732233385633
24.49370873422847 323.648602106284 0.9656478238524673
24.498936289181884 329.173904028096 0.9765544948241791
24.5041638441353 330.1230622256063 0.9792454712997454
24.509391399088713 331.8363775138385 0.9831241846410806
24.514618954042128 324.5080156002613 0.9744056317456221
24.519846508995542 328.072879634693 0.9821815923626269
24.525074063948956 329.44294606129927 0.9884787598331211
24.53030161890237 332.0190608153713 0.9950020799941344
24.535529173855785 328.79063958429185 0.9933285239288543
24.5407567288092 326.7777408839602 0.9903687869579882
24.545984283762614 323.0737479597175 0.9864521911853694
24.55121183871603 322.33522007403394 0.9874069219747951
24.556439393669443 319.8117996757582 0.9870222401580688
24.561666948622857 325.2926615855448 0.9981209060461417
24.566894503576272 328.1936679826318 1.0056557328503695
24.572122058529686 328.8520952815749 1.0104041811024829
24.5773496134831 325.32962201234125 1.0076853523224896
24.582577168436515 321.05035387719465 1.0040069144015833
24.58780472338993 324.3214578733245 1.0098161669940833
24.593032278343344 324.0179232936388 1.0114528118865478
24.59825983329676 324.3318923994403 1.0132235428113279
24.603487388250173 318.1960441776814 1.0058728651262123
24.608714943203587 314.8173867272358 1.0032152734749424
24.613942498157 315.2566018033914 1.0070559380250488
24.619170053110416 313.3744714159164 1.0063829170982872
24.62439760806383 312.4895321831844 1.007893243593468
24.629625163017245 313.60737941361236 1.0133326236520883
24.63485271797066 318.57037824951044 1.0250096970108522
24.640080272924074 317.6367388366412 1.0269992638019336
24.645307827877488 317.1801795055388 1.0280261349326847
24.650535382830903 313.1773559575515 1.0238631597195063
24.655762937784317 314.36140725529566 1.028056503774313
24.66099049273773 315.9459401198791 1.0335836782302168
24.666218047691146 319.23450020190677 1.0413085109442068
24.67144560264456 319.9332419786093 1.0443141793178774
24.676673157597975 316.74936595736153 1.0401733912971491
24.68190071255139 314.05479119213334 1.0379043974698745
24.687128267504804 312.58798040230965 1.039122366268937
24.692355822458218 314.67985830281407 1.0469518271860976
24.697583377411632 315.8418370239858 1.0516623684886863
24.702810932365047 316.5226926860828 1.0540212510229277
24.70803848731846 315.739918597094 1.0540093731163045
24.713266042271876 314.75096586648885 1.0550818980954744
24.71849359722529 318.70209011621483 1.0661052177498969
24.723721152178705 315.258373583478 1.0656750529744827
24.72894870713212 314.83926925238814 1.066933412784379
24.734176262085533 309.0632857311695 1.057679357885165
24.739403817038948 313.50476342277705 1.0652665290213923
24.744631371992362 315.71312839530316 1.0722763597933547
24.749858926945777 318.86667385867696 1.081241073162323
24.75508648189919 312.2291762000622 1.0745842403677162
24.760314036852606 308.1859288913819 1.0710616029251605
24.76554159180602 308.9561163794833 1.076545867221518
24.770769146759434 312.8498473251443 1.0851971819392094
24.77599670171285 313.37903424023744 1.089333373046766
24.781224256666263 306.92095607877644 1.0798244944582758
24.786451811619678 304.41510946755017 1.077411575958006
24.791679366573092 303.56646701081087 1.079110803588698
24.796906921526507 308.05231486635245 1.090357545350347
24.80213447647992 309.02522573432356 1.0964170995389766
24.807362031433335 310.3235002465193 1.1003975448208456
24.81258958638675 313.4693896620266 1.1076018624423727
24.817817141340164 316.9388628233001 1.116005883364973
24.82304469629358 317.4222487292252 1.1213486953082985
24.828272251246993 316.8364368314882 1.1245256295115384
24.833499806200408 310.2298970956905 1.1155510134012772
24.838727361153822 309.54740685654156 1.1166789722740713
24.843954916107236 311.5076768723222 1.122363133534107
24.84918247106065 318.0907728784502 1.1361790653133563
24.854410026014065 320.7296578476819 1.1438847278573798
24.85963758096748 320.42180226413825 1.1463894765550187
24.864865135920894 317.40324139790397 1.1449898483122993
24.87009269087431 315.90285967333324 1.1450215922831004
24.875320245827723 320.6167301040659 1.1560098184966108
24.880547800781137 325.8851566217997 1.1697668363897191
24.885775355734552 331.47334553147937 1.1816400003634169
24.891002910687966 331.5142225392708 1.1836884786137731
24.89623046564138 331.8789511682087 1.1857801304180056
24.901458020594795 328.17389348249066 1.1821156378361386
24.90668557554821 329.9045265687426 1.1884175386680733
24.911913130501624 328.48870682632446 1.1881118780729576
24.91714068545504 332.0315790003516 1.1973131864183153
24.922368240408453 329.4959105480755 1.1962004578675551
24.927595795361867 333.9743982053161 1.2094031727060295
24.93282335031528 334.6990256099061 1.215323296420925
24.938050905268696 336.1977130046416 1.2222330896934965
24.94327846022211 333.4694882359751 1.219579036615435
24.948506015175525 331.1297165886851 1.2177710851417327
24.95373357012894 329.7904429603352 1.2191835007487573
24.958961125082354 330.04108042032874 1.2237790371672583
24.964188680035768 331.3768199236723 1.2306685860784805
24.969416234989183 326.17434979242614 1.2240048339682967
24.974643789942597 327.8701400114794 1.2301517021920523
24.97987134489601 329.28893003649773 1.2354869080915902
24.985098899849426 329.0413429231499 1.2412156607701132
24.99032645480284 323.9902524646576 1.2353357711223283
24.995554009756255 316.51787837048795 1.2265827679641128
25.00078156470967 322.7044669221141 1.2394343837215969
25.006009119663084 322.2180301463598 1.2421452643578086
25.011236674616498 322.0140259773985 1.2443173032236836
25.016464229569912 319.40246468103123 1.243741795644211
25.021691784523327 322.5969650407336 1.2532975751544864
25.02691933947674 328.2926684941341 1.2686650504682657
25.032146894430156 331.3056203768714 1.2788328854982245
25.03737444938357 331.21157031031595 1.2825012203963428
25.042602004336985 326.34283211273004 1.2753498327211406
25.0478295592904 323.49894102103684 1.2721392639905815
25.053057114243813 322.49615893700116 1.2730033162411487
25.058284669197228 327.13521140928964 1.2877645528705615
25.063512224150642 329.34235657577767 1.2971045156043464
25.068739779104057 332.4233388349679 1.3086810500878812
25.07396733405747 334.99975584702645 1.317019271127455
25.079194889010886 335.2441393564496 1.320720293416645
25.0844224439643 329.34761385999445 1.312789769312158
25.089649998917714 325.10441301306696 1.308303370180137
25.09487755387113 326.4618515092795 1.3137777134461566
25.100105108824543 332.3993401704194 1.328113773934797
25.105332663777958 332.42467388373444 1.334771917107925
25.110560218731372 330.10014603710005 1.3348274837527985
25.115787773684787 329.88472580585506 1.3401710049864248
25.1210153286382 329.5420603142164 1.3400681414018496
25.126242883591615 331.8790753171584 1.34796635828189
25.13147043854503 328.0731950974031 1.3445257588345165
25.136697993498444 332.6447613371684 1.3620082015372497
25.14192554845186 336.40974230159213 1.3774338680155305
25.147153103405273 339.26097589457703 1.3869520535647228
25.152380658358688 341.70150542647843 1.3925951589218653
25.157608213312102 338.98941777140817 1.3877637121571178
25.162835768265516 341.39321090094495 1.3974771882816421
25.16806332321893 343.06375630949555 1.4048258627811465
25.173290878172345 347.48860317359964 1.4192890975381385
25.17851843312576 346.8481678653688 1.4234905824179622
25.183745988079174 349.366791800315 1.4350941733756284
25.18897354303259 348.4250369930831 1.4377695755212931
25.194201097986003 350.00572274708327 1.4473755435901698
25.199428652939417 347.0283589003175 1.4445464396667933
25.204656207892832 341.72000929750686 1.4391274267265841
25.209883762846246 339.7469873612143 1.44107396233996
25.21511131779966 338.56153291799797 1.443909117231852
25.220338872753075 343.8516595966567 1.4611455684147594
25.22556642770649 345.1154442572762 1.4659136548583849
25.230793982659904 346.33642443637217 1.4727400390065977
25.23602153761332 348.05867246804354 1.4806976692777574
25.241249092566733 349.7797841013948 1.4918526392676883
25.246476647520147 349.4494991722411 1.4955358331247195
25.25170420247356 345.7859818385514 1.4925552308093297
25.256931757426976 348.86260583729495 1.503782708282546
25.26215931238039 346.8414254333885 1.507437587922925
25.267386867333805 342.72489077153944 1.5035534186453068
25.27261442228722 340.49697217093785 1.505106933933459
25.277841977240634 339.7283188906121 1.507089613103947
25.283069532194048 340.9808671144071 1.5146287848043236
25.288297087147463 340.84379925418546 1.5210232030580395
25.293524642100877 342.9579482267857 1.530611653039057
25.29875219705429 346.7506952839283 1.5474912764499154
25.303979752007706 343.5508911447678 1.5433513030698949
25.30920730696112 341.2852210043504 1.5446291575938313
25.314434861914535 336.32741414730975 1.539372847784336
25.31966241686795 331.825714725876 1.5388789711362318
25.324889971821364 329.9871077150642 1.5412089368264312
25.330117526774778 329.1539712151715 1.5439343852404979
25.335345081728192 329.7298371883294 1.5501855674349836
25.340572636681607 326.77469902936997 1.5497447059128546
25.34580019163502 325.2168207185655 1.5547540903175874
25.351027746588436 323.2194163449795 1.557330714094752
25.35625530154185 326.61365796644304 1.5725128345775856
25.361482856495265 328.2754166158804 1.5814220380084378
25.36671041144868 332.8419041463777 1.5991689866518202
25.371937966402093 336.09380517612897 1.6129673727277263
25.377165521355508 332.65849949227317 1.6142724907260773
25.382393076308922 322.9953601579777 1.5974822387432475
25.387620631262337 318.3174773437768 1.5944387773323316
25.39284818621575 311.1735408680705 1.5806179518016432
25.398075741169166 318.6174646077948 1.6035359788766135
25.40330329612258 319.98670107510134 1.6101085993069109
25.408530851075994 330.2150919184066 1.6410058716781804
25.41375840602941 335.7281469652153 1.664371058015474
25.418985960982823 331.92373655965605 1.6622756055137913
25.424213515936238 324.8579556872445 1.6526272924611483
25.429441070889652 319.7134773821818 1.6473160492814198
25.434668625843067 324.734315703824 1.6705515851241208
25.43989618079648 333.16316180654076 1.7070517876217874
25.445123735749895 338.2160663697162 1.7277816810895903
25.45035129070331 339.7463094987139 1.7375397740343785
25.455578845656724 337.75914545091155 1.7336169262910317
25.46080640061014 335.7269232002247 1.7358238554802778
25.466033955563553 339.7395938948336 1.750800937787927
25.471261510516968 340.8261051741295 1.7635240761684439
25.476489065470382 349.6939117337401 1.7951386251031722
25.481716620423796 346.5699021013836 1.8048204595714126
25.48694417537721 347.52038048199313 1.817812814649705
25.492171730330625 341.88129083529543 1.8137087938434366
25.49739928528404 333.73659280180266 1.7931343136677842
25.502626840237454 331.5016981574206 1.792700631851498
25.50785439519087 333.9929107321021 1.8041198271070154
25.513081950144283 346.8900993158463 1.8479501987107385
25.518309505097697 353.2464550787751 1.8784289557810872
25.523537060051112 357.9121958564073 1.901800141304645
25.528764615004526 364.18397652347875 1.9300515878942086
25.53399216995794 370.3654278995566 1.9524223066625734
25.539219724911355 369.92524161714607 1.9641159696610038
25.54444727986477 369.54434327590394 1.9706612218816864
25.549674834818184 366.8756575086091 1.977016279160365
25.5549023897716 367.3951419974782 1.9854311459550502
25.560129944725013 365.65809857277947 1.9949578423740337
25.565357499678427 374.192956993019 2.0287284911997894
25.57058505463184 381.5900044074065 2.0609940228580963
25.575812609585256 380.6156209064834 2.07039679202065
25.58104016453867 364.83537264425587 2.0378954323855902
25.586267719492085 351.8138845419274 2.0142927588661164
25.5914952744455 343.44009681411967 2.003415269247967
25.596722829398914 343.80453119797903 2.0212654505668484
25.601950384352328 346.0355969301678 2.0396337568767717
25.607177939305743 345.3533804279718 2.0466807144404338
25.612405494259157 347.2007663524582 2.0597275074707726
25.61763304921257 344.40352104431145 2.0640027202429216
25.622860604165986 343.81887458986074 2.073226436840921
25.6280881591194 339.1116453730817 2.0732871195247324
25.633315714072815 333.58168411245356 2.07157449177648
25.63854326902623 330.7445869988205 2.078730170652018
25.643770823979644 333.98436128556335 2.1038248447263803
25.648998378933058 334.36385271193944 2.115468920399133
25.654225933886472 335.93017241504594 2.134719248357185
25.659453488839887 339.9416649401656 2.16310659711085
25.6646810437933 348.5567964543023 2.2143748694531102
25.669908598746716 351.2160892839712 2.2350570385926605
25.67513615370013 339.38121831137056 2.2180463169912463
25.680363708653545 327.39272597651797 2.187551825795556
25.68559126360696 327.19073535954914 2.203822834876698
25.690818818560373 335.12446279427667 2.2422081493291834
25.696046373513788 341.8688857209186 2.2810018133097163
25.701273928467202 339.81767817676894 2.2975734147006324
25.706501483420617 341.80557702694443 2.3274472222174474
25.71172903837403 343.5644945612674 2.359217121115763
25.716956593327446 337.70288956942375 2.352869099954636
25.72218414828086 335.70862725396523 2.3659841258530894
25.727411703234274 335.0405859168324 2.3732839300166875
25.73263925818769 338.5133902683464 2.415734436394125
25.737866813141103 334.50473530847546 2.418302440901149
25.743094368094518 332.69778929402366 2.4418404942072662
25.748321923047932 328.30947008179584 2.4453986996465997
25.753549478001347 330.2484844738354 2.4713834022086254
25.75877703295476 333.6751069627914 2.5102377189823577
25.764004587908175 339.4864181016498 2.5499845975593933
25.76923214286159 340.96314416280194 2.592305022671096
25.774459697815004 330.499508513059 2.5732260926365225
25.77968725276842 331.1146640460298 2.6072286907681366
25.784914807721833 332.8513684603034 2.626200690700263
25.790142362675248 351.71780899233823 2.726701015949263
25.795369917628662 359.0122245619965 2.7716797232393877
25.800597472582076 352.8840419073996 2.7773251885161905
25.80582502753549 328.82998701688473 2.7050738736502953
25.811052582488905 308.0177768733012 2.651088615769249
25.81628013744232 311.04383248540205 2.692341630883006
25.821507692395734 328.18562758333826 2.799101370812107
25.82673524734915 340.57829317721985 2.8869148446966597
25.831962802302563 340.1140025793338 2.9164824227485497
25.837190357255977 338.0667642022416 2.9495515706344024
25.84241791220939 334.36580463987804 2.964364255000771
25.847645467162806 345.48517354822064 3.0617285581473013
25.85287302211622 349.33995422283704 3.124409586475667
25.858100577069635 351.6367132060347 3.1858525490572314
25.86332813202305 334.06775050282135 3.1419357147649083
25.868555686976464 329.4119092121686 3.158421093715778
25.87378324192988 321.0240185614324 3.158642335421917
25.879010796883293 327.20899238604693 3.2422628633662582
25.884238351836707 335.8330037120594 3.3368420354565296
25.88946590679012 362.7801193005932 3.5240865405176076
25.894693461743536 390.1769304729432 3.7229508651230097
25.89992101669695 390.8899087473722 3.7836496659773236
25.905148571650365 374.1921890340085 3.7978844389708306
25.91037612660378 360.56715194816474 3.793440680258166
25.915603681557194 359.1048493990377 3.871786531088733
25.920831236510608 359.7878603815884 3.927219206462047
25.926058791464023 357.96626901494193 4.002049068058519
25.931286346417437 349.70038505610785 4.031465428069846
25.93651390137085 344.87939473079945 4.113618398784293
25.941741456324266 340.22523452078457 4.206260257366595
25.94696901127768 351.74229180996537 4.414911497476598
25.952196566231095 344.5324899139851 4.509999040750211
25.95742412118451 343.5181139954106 4.581262940371585
25.962651676137924 310.06107224854145 4.43672191421827
25.967879231091338 321.8368395542258 4.570659268883342
25.973106786044752 331.57225531765386 4.714741320235158
25.978334340998167 350.60898493664473 4.9237147702874235
25.98356189595158 348.8973555359983 5.005689208949232
25.988789450904996 339.19315013645917 5.005898847687574
25.99401700585841 342.5975201879432 5.144483670667703
25.999244560811825 336.42858812804207 5.165121366417074
26.00447211576524 340.1108006882219 5.331138794203568
26.009699670718653 330.0830186924258 5.326004407168784
26.014927225672068 334.4151273276127 5.533515132705993
26.020154780625482 342.76910196029536 5.756787910290514
26.025382335578897 344.45738922981656 5.928518568298596
26.03060989053231 347.1043384733595 6.064141179292774
26.035837445485726 353.48268970590345 6.298342020469037
26.04106500043914 361.3377781068574 6.560701872998762
26.046292555392554 353.7822354620581 6.6667010711113885
26.05152011034597 320.0973570620706 6.464545346638621
26.056747665299383 296.0281730565956 6.342690360803175
26.061975220252798 311.6976137532349 6.786169204300199
26.067202775206212 333.59071664384845 7.196586064860822
26.072430330159627 354.22422872247483 7.815952729288575
26.07765788511304 370.8866469232121 8.232474211438836
26.082885440066455 391.86864892777913 8.958906931841462
26.08811299501987 408.9362876070335 9.52813551065647
26.093340549973284 379.26406843351987 9.776649684688344
26.0985681049267 367.9204413009032 10.198110270919694
26.103795659880113 331.54742924536595 10.418134375394695
26.109023214833528 311.4682778038979 11.004353239676798
26.114250769786942 263.9450821653815 11.098969815441222
26.119478324740356 235.41190054450047 12.100626488764366
26.12470587969377 233.13654878327773 13.757540595710873
26.129933434647185 189.55880830386363 17.14876637240074
26.1351609896006 131.71937396663347 20.221722241117888
