# Supplementary material for: Unraveling metal effects on CO2 uptake in pyrene-based metal-organic frameworks
Source: Nat Commun. 2025 Feb 11;16:1516. doi: 10.1038/s41467-025-56296-w (PMC11814143; doi:10.1038/s41467-025-56296-w)
Supplement: Supplementary file 3 — Source Data [file 41467_2025_56296_MOESM3_ESM.zip › SourceCode/SuppInf/FigureS5_Ga-TBAPy_InSitu_VariableT_PXRD/Data/GaTBAPy_0032p.dat]

0.002613777476707968 29.432714860818468 6.106630283522008
0.007841332430123905 26.941703719331674 5.773257840566356
0.01306888738353984 23.238699438813622 4.717225560025041
0.018296442336955775 22.07865325417198 3.787519916474755
0.02352399729037171 18.306375403255306 3.1787724346355186
0.028751552243787646 14.985112339643798 2.5732654862263677
0.03397910719720358 16.018243686595678 2.1323250083069007
0.03920666215061952 15.611536659751405 2.0700953272464644
0.04443421710403546 16.077237310387662 1.9326577123533086
0.0496617720574514 18.335252711783845 1.888861863120613
0.054889327010867336 16.965226165879972 1.8623332075527925
0.060116881964283275 15.459998661357686 1.8506012750443865
0.06534443691769921 15.765889223172413 1.9227445649453843
0.07057199187111515 16.007025770389863 1.7884934320416739
0.07579954682453109 18.600163736676382 1.7359097731337818
0.08102710177794703 19.006878829952033 1.5633006176469193
0.08625465673136297 19.276269563490725 1.5077517063727661
0.09148221168477891 19.184795225309102 1.458322112236909
0.09670976663819485 19.243628071224716 1.3893427937652698
0.10193732159161079 18.692040141824403 1.352379195025176
0.10716487654502672 17.398410487680476 1.379480538726662
0.11239243149844266 17.23885672545289 1.3983320090807894
0.1176199864518586 16.77397605806223 1.423896348873344
0.12284754140527454 17.018730095880304 1.289345192162994
0.12807509635869047 17.29906801703523 1.2114209266517555
0.1333026513121064 17.688544002595357 1.2205563974909168
0.13853020626552232 16.451081274413895 1.124285354812513
0.14375776121893824 16.718006429564916 1.1441677229317937
0.14898531617235417 16.499257750424736 1.1213187691226623
0.1542128711257701 15.732779017978414 1.0775097404112302
0.15944042607918602 18.0438816425567 1.1348547862515481
0.16466798103260194 20.18632187763637 1.1887337427387619
0.16989553598601786 20.4991121482912 1.1797556989789875
0.1751230909394338 18.73392922253341 1.1066951113787538
0.18035064589284971 18.70820079047246 1.0761847157209878
0.18557820084626564 19.024602124693143 1.0541647845923705
0.19080575579968156 20.797057334631727 1.0685726994133964
0.1960333107530975 22.085807868734484 1.1078250132601672
0.20126086570651341 19.667049555608735 1.0578299544691525
0.20648842065992934 18.390976944840325 0.9876525811593528
0.21171597561334526 18.377440302670227 0.9778998555774585
0.2169435305667612 18.936716676468293 0.9609616117573573
0.22217108552017711 20.48038179003871 0.9747840005849207
0.22739864047359304 21.445682863038698 1.0111257909947542
0.23262619542700896 20.385646782418874 0.9817126242527525
0.2378537503804249 18.148575292496922 0.9459202320736311
0.2430813053338408 16.83550538036372 0.9163900962587047
0.24830886028725674 16.947851045164477 0.9050224915361424
0.25353641524067266 17.57004860889042 0.8808117206302336
0.2587639701940886 17.981771030404133 0.8640160417152433
0.2639915251475045 18.329415589774353 0.8624929278043728
0.26921908010092044 17.99545430152431 0.8609329796620224
0.27444663505433636 18.368074887097222 0.8752483457559223
0.2796741900077523 17.83093636282033 0.8430077946558316
0.2849017449611682 17.18466198193904 0.8259017542982907
0.29012929991458414 17.135506842001885 0.8066071051160464
0.29535685486800006 16.166985303109062 0.7843504546916581
0.300584409821416 16.99319581394563 0.7799242647286795
0.3058119647748319 17.849571713435253 0.7936403854298851
0.31103951972824784 18.279596031621033 0.8022513412117961
0.31626707468166376 18.031238323469942 0.8045653882612243
0.3214946296350797 17.796360639933074 0.7977758110492341
0.3267221845884956 17.713301059865568 0.799460993687491
0.33194973954191154 18.075882707418756 0.8323254970197408
0.33717729449532746 19.023490604779603 0.8339718939130969
0.3424048494487434 20.56369007965217 0.8711145508839112
0.3476324044021593 19.846009998302495 0.8415148631450136
0.35285995935557524 20.794543877113547 0.8417450893204604
0.35808751430899116 21.601482736580163 0.8734122544904425
0.3633150692624071 20.698018778130862 0.8647244942530419
0.368542624215823 19.979243773269292 0.857148971793332
0.37377017916923894 18.048886164152236 0.8162821470022803
0.37899773412265486 17.02924271671501 0.7850277291713125
0.3842252890760708 16.546321715801025 0.7950259822450203
0.3894528440294867 17.467528742658903 0.810964641911775
0.39468039898290264 19.26262410799924 0.8470974362887336
0.39990795393631856 20.005114545327494 0.8614361035083145
0.4051355088897345 20.496678004724536 0.8583312124549554
0.4103630638431504 20.379806226852264 0.8363532731035617
0.41559061879656634 19.489283415613045 0.8069761058295728
0.42081817374998226 19.591675789575255 0.8154511447389916
0.4260457287033982 19.368803083637538 0.8113339149449368
0.4312732836568141 20.067926399003053 0.8309584486093401
0.43650083861023004 18.930159041467803 0.7906474566352958
0.44172839356364596 18.791848341048997 0.7754442900778334
0.4469559485170619 20.525692656257856 0.7973272012890545
0.4521835034704778 20.48512643491491 0.8149134177575573
0.45741105842389373 21.200808195966747 0.8652594684687673
0.46263861337730966 20.25353078815115 0.866048839059102
0.4678661683307256 18.194748010602606 0.8212698665663405
0.4730937232841415 19.051550694429643 0.8179984394727629
0.47832127823755743 19.22845829732607 0.8025280262793753
0.48354883319097336 20.419464105659465 0.7805379715254187
0.4887763881443893 20.39432230380669 0.7628263488501031
0.4940039430978052 19.38630911346835 0.7331968527722194
0.49923149805122113 18.86000267493559 0.7296952521654128
0.5044590530046371 18.305721375356665 0.759936676726667
0.5096866079580531 18.214509637469106 0.7845412792086364
0.5149141629114691 18.197120942545638 0.7928277925478335
0.5201417178648851 18.29146102391806 0.7806999995381765
0.525369272818301 18.76836480353087 0.7807199062728022
0.530596827771717 19.406140419364313 0.7804031004088581
0.535824382725133 19.180513256872352 0.7736549677422279
0.541051937678549 19.258968251108726 0.783026410691514
0.546279492631965 19.818979578402274 0.7748129559580829
0.5515070475853809 20.002910421297614 0.7710784340728498
0.5567346025387969 20.143323651602756 0.7490773575142072
0.5619621574922129 18.836666945223932 0.7077215782561538
0.5671897124456289 18.773523718450583 0.7133106700198543
0.5724172673990449 19.15683421720795 0.7296649170012719
0.5776448223524608 19.53968048555002 0.7319859530294445
0.5828723773058768 20.202231471567437 0.7515995649398296
0.5880999322592928 20.085841639096927 0.7550382807376483
0.5933274872127088 20.06053015511847 0.761357382541184
0.5985550421661248 19.33895216769534 0.7330883302072543
0.6037825971195407 19.37104890779064 0.7234711835101121
0.6090101520729567 18.680290945328125 0.6938379246297586
0.6142377070263727 19.429303608349887 0.7115380598491114
0.6194652619797887 18.728138895265918 0.6940899187853622
0.6246928169332047 19.476767827021657 0.6989434723867539
0.6299203718866206 20.41729944220792 0.7206169599715271
0.6351479268400366 19.84977363639072 0.7097369091259337
0.6403754817934526 20.245681017050003 0.7186849743422119
0.6456030367468686 21.28109767538589 0.7379373663369138
0.6508305917002846 22.481779390191488 0.7548462836677996
0.6560581466537005 22.814827529976153 0.7589004038920559
0.6612857016071165 21.993925157399364 0.745468011970055
0.6665132565605325 20.52948319461153 0.712751115174137
0.6717408115139485 19.898631633676317 0.6971029201718364
0.6769683664673645 20.731034273337773 0.6933779103627871
0.6821959214207804 20.153390967514834 0.6851921556161855
0.6874234763741964 21.464905240753644 0.7082482653397523
0.6926510313276124 22.2012532554361 0.7181057497843966
0.6978785862810284 22.177994232052136 0.7255417427936639
0.7031061412344444 22.60414543315559 0.7261722484984262
0.7083336961878604 22.93058936985143 0.7212156836750907
0.7135612511412763 22.672877102263804 0.7247941916758125
0.7187888060946923 24.43520327897222 0.7635723297038322
0.7240163610481083 25.989657832680187 0.7873455614482159
0.7292439160015243 25.800512969628716 0.7895827031750202
0.7344714709549403 27.30236461497382 0.7944579636092938
0.7396990259083562 26.96316262874151 0.784642537460261
0.7449265808617722 27.791672749814275 0.8101152002078928
0.7501541358151882 27.189079431851294 0.8218801166183661
0.7553816907686042 24.79392212118672 0.7732667008572565
0.7606092457220202 24.353067774841396 0.7356603962043264
0.7658368006754361 25.104735706639048 0.7400073465726227
0.7710643556288521 27.06835457454197 0.7403195847191606
0.7762919105822681 28.760547924387573 0.7621887740247874
0.7815194655356841 30.540516413077388 0.7805692030599974
0.7867470204891001 32.58096150508342 0.8152093607785509
0.791974575442516 32.741250428189936 0.8240007451113902
0.797202130395932 33.16563836639472 0.8316755711698017
0.802429685349348 33.686215422695554 0.8593832605150097
0.807657240302764 33.942241920428465 0.8657253314545162
0.81288479525618 36.12412928550192 0.8934683425548197
0.8181123502095959 39.967719282704316 0.9355674476640277
0.8233399051630119 41.04620194468781 0.9491684476814509
0.8285674601164279 46.283072067504094 1.0360922654890505
0.8337950150698439 46.62107908197252 1.0571656022663167
0.8390225700232599 50.0561831200459 1.0969690345440284
0.8442501249766758 55.751484869509916 1.171739726264778
0.8494776799300918 58.44535672247773 1.219572417289926
0.8547052348835078 60.99445108858754 1.2600928755444838
0.8599327898369238 66.5029011912731 1.3035137074556533
0.8651603447903398 67.59387725931528 1.2949589492555573
0.8703878997437557 68.15703969220279 1.2709966642765023
0.8756154546971717 69.86428363878868 1.2811726910308716
0.8808430096505877 70.04395665204608 1.294408516449487
0.8860705646040037 73.08087767375801 1.3289094185325967
0.8912981195574197 79.91243862744547 1.4028793177617578
0.8965256745108356 85.01574073744989 1.4302263680266296
0.9017532294642516 84.01867109243231 1.4043561952322048
0.9069807844176676 82.70879973847354 1.3955193375508408
0.9122083393710836 81.32209295024683 1.404078111520188
0.9174358943244996 84.12789536365 1.4430805446145516
0.9226634492779155 80.97812046822656 1.3796481420984323
0.9278910042313315 83.08751501592158 1.392948382414747
0.9331185591847475 85.75370559391015 1.412120078229267
0.9383461141381635 84.33575651274865 1.390123568543235
0.9435736690915795 89.51309759702467 1.447213467057676
0.9488012240449955 91.4086138617773 1.443489418002792
0.9540287789984114 93.93057947049901 1.4342103112012432
0.9592563339518274 98.31977884866397 1.4843454380241057
0.9644838889052434 101.47503822073925 1.5050012061408273
0.9697114438586594 107.6806913336626 1.5389794798022554
0.9749389988120754 110.58166533743318 1.555275009105503
0.9801665537654913 108.36427922856119 1.5102062809829444
0.9853941087189073 112.53779017280144 1.5634448075476934
0.9906216636723233 110.55333842664513 1.5427856358095726
0.9958492186257393 111.43548858457912 1.560769188167795
1.0010767735791553 112.75891266068325 1.5563464202385398
1.0063043285325712 115.17471766488569 1.563734720103396
1.0115318834859872 114.58469906835553 1.5577056072958069
1.0167594384394032 116.3624950132463 1.5488014711778364
1.0219869933928192 119.7639065989421 1.5561101643473643
1.0272145483462352 121.52678743826054 1.5494336158017186
1.0324421032996511 128.4997631344389 1.6028034250208467
1.0376696582530671 131.46775536135004 1.633634292515432
1.042897213206483 136.43701742828546 1.6885922960888677
1.048124768159899 134.81132601738815 1.6893194611427709
1.053352323113315 132.94000999070184 1.6616978829284323
1.058579878066731 133.12261687857665 1.644665575289345
1.063807433020147 135.06242820487753 1.6495135915359498
1.069034987973563 137.8798321321361 1.6561841563877544
1.074262542926979 138.9375911525699 1.667035624515584
1.079490097880395 135.28972316180386 1.629675731425242
1.084717652833811 132.7403092485198 1.6252696557012167
1.089945207787227 128.30760206708976 1.5875028576730184
1.095172762740643 129.83321070468548 1.5999416000068885
1.1004003176940589 129.83594877287635 1.586971649921725
1.1056278726474749 133.32862249291486 1.6110692871346215
1.1108554276008908 136.74552282406867 1.641783067656244
1.1160829825543068 137.57353992601142 1.6463315519960617
1.1213105375077228 140.24734520360275 1.6608047717999657
1.1265380924611388 144.00161592118096 1.6915502259905877
1.1317656474145548 142.16233577751046 1.6746465104100503
1.1369932023679707 147.91385508061148 1.7140625043044353
1.1422207573213867 153.6774094080737 1.752245910323589
1.1474483122748027 152.99958087968693 1.7249016456020263
1.1526758672282187 159.24478912103012 1.7459183043606974
1.1579034221816347 158.2617548419074 1.749023064276558
1.1631309771350506 160.5029010164027 1.7770735324457951
1.1683585320884666 164.3231636501352 1.8067374680686865
1.1735860870418826 160.87104043643623 1.7823624087544165
1.1788136419952986 161.9276265937929 1.7880750051875407
1.1840411969487146 160.14033717031765 1.746598638325288
1.1892687519021305 161.06543686891672 1.7686755263224074
1.1944963068555465 160.63357426270355 1.7452994589017983
1.1997238618089625 162.18501788100946 1.747068476970879
1.2049514167623785 162.83837070656935 1.7559075245561189
1.2101789717157945 166.57957719418692 1.7776840586482965
1.2154065266692105 171.33028713355188 1.8070748391618958
1.2206340816226264 172.30812588014123 1.8045400248931887
1.2258616365760424 172.39887707767826 1.7932955164990831
1.2310891915294584 176.16191287282177 1.8032188943771832
1.2363167464828744 175.25706396143937 1.7980727792137665
1.2415443014362904 177.59026050389758 1.810707788285888
1.2467718563897063 175.30531652701603 1.827356728342272
1.2519994113431223 173.1912520557627 1.8160855965864366
1.2572269662965383 171.6206445541103 1.8062055172072327
1.2624545212499543 173.3444746231484 1.8013537600463867
1.2676820762033703 171.02110185366726 1.7815087329285362
1.2729096311567862 168.72713595876212 1.7747798603886413
1.2781371861102022 172.1924442231605 1.7908382234872666
1.2833647410636182 174.153219412739 1.800542071464087
1.2885922960170342 174.8289917361321 1.793710701522578
1.2938198509704502 178.0211004087562 1.817978609823477
1.2990474059238661 172.95391109624072 1.7918028709318405
1.3042749608772821 170.53357683700483 1.7763127226664976
1.309502515830698 169.84334177172096 1.7520060390207235
1.314730070784114 175.9054940306386 1.7792813699274335
1.31995762573753 178.37528150569824 1.7864177066731832
1.325185180690946 178.99294526956166 1.7912763870392268
1.330412735644362 174.430064690867 1.7573195206774304
1.335640290597778 168.6676294569295 1.7143984854396732
1.340867845551194 172.97090676314897 1.7580191801808034
1.34609540050461 178.1072971329071 1.7949154327038581
1.351322955458026 187.5637452492263 1.8440503946158455
1.356550510411442 190.08420887157783 1.8519485303462924
1.361778065364858 184.91407430664347 1.807755594407908
1.3670056203182739 171.7441947901791 1.7086255617507986
1.3722331752716899 165.43773727105142 1.676717442482208
1.3774607302251058 167.51414448305127 1.6858554077442867
1.3826882851785218 179.1702855986878 1.745798280700562
1.3879158401319378 188.11243399314102 1.7935384958761846
1.3931433950853538 184.4307772743809 1.7532193397399083
1.3983709500387698 180.19759960379352 1.7362473826241882
1.4035985049921857 175.87830785125138 1.7124148340504999
1.4088260599456017 171.17855861825862 1.695281127017931
1.4140536148990177 170.74845344828813 1.694902406964274
1.4192811698524337 175.75108897719736 1.7276236987035964
1.4245087248058497 177.03108135380126 1.7483611203412495
1.4297362797592656 187.7427576290399 1.8028909988806363
1.4349638347126816 189.33625522707067 1.802539598423796
1.4401913896660976 182.56325286624607 1.7386907486279999
1.4454189446195136 179.61060176478898 1.7167345035215749
1.4506464995729296 176.18380426609127 1.689580380087905
1.4558740545263456 176.6910201643293 1.6826612948492283
1.4611016094797615 176.90993498657124 1.7026958080135344
1.4663291644331775 174.74950654186486 1.7067220869383941
1.4715567193865935 177.5241930610851 1.7215579042483915
1.4767842743400095 182.49036690885222 1.725048458864853
1.4820118292934255 187.53551234441545 1.7468675810624295
1.4872393842468414 192.48535132650116 1.786405669533963
1.4924669392002574 192.47420227715307 1.8205831629322844
1.4976944941536734 190.45657184634226 1.8411156870546854
1.5029220491070894 178.31116405314165 1.7542572953139943
1.5081496040605054 183.43463263964674 1.7762335382549168
1.5133771590139213 180.47365784700014 1.7479252718019858
1.5186047139673373 183.08329698261147 1.740367131938024
1.5238322689207533 187.97754261192566 1.7731629014940715
1.5290598238741693 189.94088852562513 1.7741240654748829
1.5342873788275853 189.40941153604462 1.7688541329121605
1.5395149337810012 187.19714037789723 1.7827810628374283
1.5447424887344172 187.12453375142874 1.7894967404009736
1.5499700436878332 188.900086006389 1.790597833956956
1.5551975986412492 191.53082728218203 1.7763669713835422
1.5604251535946652 195.4676462228561 1.783445054991763
1.5656527085480811 197.35190245531922 1.7976212778984775
1.5708802635014971 200.4923000693518 1.810404182459176
1.576107818454913 201.11607063900314 1.829005122383911
1.581335373408329 201.1793773707883 1.8300973085464363
1.586562928361745 207.71769956794185 1.8615026794059262
1.591790483315161 205.293911736036 1.8573405167299346
1.597018038268577 206.32031914154615 1.842044514513048
1.602245593221993 205.91348010072534 1.8226458300228796
1.607473148175409 212.20122280713719 1.8322996798481037
1.612700703128825 213.26944201018435 1.8120999747361657
1.617928258082241 215.103179947072 1.8179829767602913
1.623155813035657 211.02420782099915 1.7982828594294735
1.628383367989073 214.9069069318528 1.8297942939571215
1.6336109229424889 216.02666215419742 1.8328847703337137
1.6388384778959049 222.95456975057084 1.8627851937050295
1.6440660328493208 227.5029175151883 1.8916309976275927
1.6492935878027368 229.9613349883451 1.8982503796111057
1.6545211427561528 233.44129975584661 1.8990753115036896
1.6597486977095688 238.3460712173605 1.9210757670670096
1.6649762526629848 245.7110146243076 1.942314312514621
1.6702038076164007 249.2944774826925 1.935989308901408
1.6754313625698167 256.58038108814776 1.9576731318228087
1.6806589175232327 260.9989675069803 1.9701348867905237
1.6858864724766487 263.92519768329583 1.9992248399718036
1.6911140274300647 263.44401280181154 1.9971557163759546
1.6963415823834807 262.2355982752955 1.9785109972489663
1.7015691373368966 262.8778034299011 1.9934543931910875
1.7067966922903126 265.43744491483733 1.9954398534208715
1.7120242472437286 268.523395211558 2.016076563027087
1.7172518021971446 267.2694342734328 1.988297116697039
1.7224793571505606 281.70307457541867 2.0225575554388757
1.7277069121039765 287.9661591512818 2.035287015174161
1.7329344670573925 290.9561045945338 2.0442362741714897
1.7381620220108085 287.53935599387756 2.0090460217794637
1.7433895769642245 281.70586858350487 1.9687060217489267
1.7486171319176405 288.64162743406627 2.0000408241916183
1.7538446868710564 304.46673257026754 2.071200678108115
1.7590722418244724 310.1872485257527 2.0854988608508758
1.7642997967778884 309.75636321387327 2.081537549461912
1.7695273517313044 306.1859888737596 2.047283004956406
1.7747549066847204 293.13830458972996 1.9805794473331941
1.7799824616381363 283.42702288420764 1.9423228280877993
1.7852100165915523 290.13483890565107 1.9491780810529449
1.7904375715449683 299.14587192005695 1.9823181373963326
1.7956651264983843 312.3800682612091 2.049167469005157
1.8008926814518003 318.13491090052787 2.0426750113612444
1.8061202364052162 311.9134629555205 2.0165127450758153
1.8113477913586322 307.14440745800096 1.9785998517242591
1.8165753463120482 308.7022879078654 1.9680922992285943
1.8218029012654642 303.7450561557082 1.9449747122715133
1.8270304562188802 307.89030711106824 1.962443493842885
1.8322580111722961 317.2075770200844 2.001174277947086
1.8374855661257121 319.702768163594 2.0065991603024016
1.842713121079128 316.1714857162726 1.972159142277969
1.847940676032544 315.47724345234764 1.939700689697199
1.85316823098596 313.483918693192 1.9070141374163452
1.858395785939376 317.0287617818694 1.9087962924442214
1.863623340892792 321.6847404257838 1.9241640305049394
1.868850895846208 325.5176645106922 1.941259074944424
1.874078450799624 321.34156291266044 1.9212488227707676
1.87930600575304 320.31679134401077 1.9127745922362631
1.884533560706456 317.59550573857814 1.8895230475806573
1.889761115659872 313.7843752986951 1.8615809997269923
1.894988670613288 308.34421657969335 1.83653021043017
1.9002162255667039 307.5362759334767 1.8340744032148992
1.9054437805201199 304.6096526741742 1.8078501401101723
1.9106713354735358 308.7050527980028 1.8162669506261209
1.9158988904269518 314.3652501489564 1.8255076753320731
1.9211264453803678 311.1437798876027 1.7991965431396022
1.9263540003337838 314.2304213903568 1.801496673819021
1.9315815552871998 315.7873575123226 1.8113450307275287
1.9368091102406157 311.68450087528737 1.7779265060862675
1.9420366651940317 308.62826848510684 1.7449880441855896
1.9472642201474477 302.98900879065127 1.7058516404445456
1.9524917751008637 299.0836883609405 1.671216301269256
1.9577193300542797 290.9241141637146 1.6382604450938651
1.9629468850076957 291.65791870138037 1.640031368222539
1.9681744399611116 292.24327991995006 1.6432597125201538
1.9734019949145276 294.3880663510172 1.6472750142907584
1.9786295498679436 293.8727329557437 1.641022555946846
1.9838571048213596 286.0386002523013 1.6002556389501028
1.9890846597747756 277.4651273947678 1.5566142639998688
1.9943122147281915 274.29513964247377 1.5441891910805743
1.9995397696816075 273.6498796038575 1.5368672558273557
2.0047673246350235 276.32629856173645 1.5489093194926236
2.0099948795884393 275.1979694002109 1.5407899633413773
2.015222434541855 280.369068332053 1.5545756136661175
2.0204499894952708 280.1383747815411 1.5440506377050123
2.0256775444486865 280.48787485976504 1.544369029348522
2.0309050994021023 279.4121866589774 1.5331355904082096
2.036132654355518 277.79825255492057 1.5337740062974103
2.041360209308934 274.0941771036269 1.52598194770685
2.0465877642623496 275.4124188508052 1.526379160328461
2.0518153192157653 275.6400827742935 1.5257058547368931
2.057042874169181 274.1684059128381 1.5154707623353696
2.062270429122597 280.4831288659077 1.5326760351596513
2.0674979840760126 278.91683256885847 1.5386220742565475
2.0727255390294284 280.24254926775177 1.5506673736245127
2.077953093982844 278.2593233724073 1.5476372223865174
2.08318064893626 273.62118288809154 1.5452360973960275
2.0884082038896756 269.74712053638274 1.5238550619963611
2.0936357588430914 269.69732048734943 1.5126210181229693
2.098863313796507 273.5931923514934 1.5231544594243316
2.104090868749923 271.31071937233395 1.4993345010919354
2.1093184237033387 279.28913848569994 1.526670873504894
2.1145459786567544 276.72753866658707 1.5114364841739985
2.11977353361017 271.29629147259425 1.4849324394434316
2.125001088563586 270.95422077880596 1.4820647199024097
2.1302286435170017 269.69262626502206 1.4828647856160564
2.1354561984704175 273.29469820442364 1.5067482994411137
2.140683753423833 271.89088358513146 1.510269944886569
2.145911308377249 273.7542771673737 1.5269300109310153
2.1511388633306647 278.97723465287413 1.5520512331200174
2.1563664182840805 286.4890299145104 1.578005974458504
2.1615939732374962 282.36389145232187 1.5417791621367503
2.166821528190912 276.6283696986673 1.5178566299216947
2.1720490831443278 273.4767003978773 1.5056756526353539
2.1772766380977435 264.29366875337746 1.4825715909111106
2.1825041930511593 266.284777487206 1.5016739119565319
2.187731748004575 274.9404493742705 1.5307219055498158
2.192959302957991 276.76450367089467 1.530588869070721
2.1981868579114066 279.89698979098193 1.5302470553053913
2.2034144128648223 277.8320256296753 1.5194056108613072
2.208641967818238 274.09340284544726 1.5004697343045905
2.213869522771654 266.27990829952034 1.4620406242246569
2.2190970777250696 266.1887564079654 1.4627489358886558
2.2243246326784853 265.19567582543476 1.4569328936727095
2.229552187631901 270.9569330110638 1.4887895808405687
2.234779742585317 276.1617726455661 1.5085901916800135
2.2400072975387326 271.82688531065014 1.4882606985683908
2.2452348524921484 270.84777810970735 1.483471090125016
2.250462407445564 271.90874397641284 1.4865716282722994
2.25568996239898 272.6018905950182 1.4950668129278422
2.2609175173523957 272.0074983527201 1.4893774573893857
2.2661450723058114 274.37488771459107 1.4972718854292313
2.271372627259227 265.2415749024512 1.4523280029925911
2.276600182212643 265.2286137829846 1.45155358849508
2.2818277371660587 267.735194629786 1.4585101359043018
2.2870552921194744 266.1906963037796 1.4538325046132596
2.29228284707289 270.7269801880414 1.4766142005116218
2.297510402026306 268.3674699613822 1.4692195195154958
2.3027379569797217 264.01328936064937 1.4483810643180215
2.3079655119331375 260.96818430209754 1.4409467388929718
2.3131930668865532 258.1316089599689 1.4249500019293482
2.318420621839969 261.16836502472864 1.4515939857675215
2.3236481767933848 265.34912289715106 1.4686414631568419
2.3288757317468005 264.16575203507784 1.4602384149312946
2.3341032867002163 259.2469244180544 1.4269503870151878
2.339330841653632 257.53558318020924 1.4044680227546118
2.344558396607048 262.944077662917 1.4287589399073082
2.3497859515604635 271.47913089971865 1.4641183437048964
2.3550135065138793 277.34898934965054 1.4872485994675528
2.360241061467295 271.1924394107286 1.4625335766263372
2.365468616420711 259.8843175849358 1.4097149911616793
2.3706961713741266 254.22241575979163 1.3742563476278324
2.3759237263275423 258.67877646924507 1.3869441925461714
2.381151281280958 267.3418513588156 1.4215536408200828
2.386378836234374 269.56659202834993 1.4305507268931557
2.3916063911877896 270.08571261983934 1.4452389992118018
2.3968339461412054 263.09357513426465 1.4294853559686134
2.402061501094621 260.2677213030473 1.4173363072308454
2.407289056048037 258.17365581198175 1.414824342972388
2.4125166110014526 258.7462798748796 1.4113494415023886
2.4177441659548684 264.5666505294634 1.4214185683864877
2.422971720908284 269.253216554143 1.4309944044715919
2.4281992758617 271.1710801695632 1.4345083320604917
2.4334268308151157 271.42804087306007 1.439160736815143
2.4386543857685314 268.959533470971 1.419206247596681
2.443881940721947 267.8326624906876 1.4032254858665687
2.449109495675363 270.6662724063643 1.4064672607665147
2.4543370506287787 278.4593630211105 1.4279598037377805
2.4595646055821945 279.2540311940473 1.4141304260317271
2.4647921605356102 286.5619507291459 1.4094880705965516
2.470019715489026 296.74910648637524 1.4006597168770545
2.4752472704424417 331.17137848059946 1.4550534968002002
2.4804748253958575 391.9625943225746 1.5484965359304768
2.4857023803492733 511.87912699431416 1.727719251826507
2.490929935302689 745.3267617639191 2.0475039890107194
2.496157490256105 1173.071986664764 2.54279483968761
2.5013850452095205 1801.3602808277901 3.143486274765251
2.5066126001629363 2539.5409544480003 3.728983527568974
2.511840155116352 3270.891819389162 4.244345088257395
2.517067710069768 3836.387485391324 4.595183929802017
2.5222952650231836 4191.971744415198 4.818330178218778
2.5275228199765993 4338.026532545501 4.901464457517588
2.532750374930015 4334.602644390329 4.876503236594039
2.537977929883431 4390.9089090896705 4.9032753941058
2.5432054848368466 4551.581735480978 4.987451065834109
2.5484330397902624 4838.446954206002 5.130437709691617
2.553660594743678 5282.1919785541295 5.357288229824944
2.558888149697094 5795.215035000676 5.602735338649376
2.5641157046505096 6313.387413288767 5.847213972263579
2.5693432596039254 6660.284132101794 5.990291148745093
2.574570814557341 6714.26829614136 6.0081964885779096
2.579798369510757 6393.574421097225 5.847623237208983
2.5850259244641727 5751.765753881005 5.548415127151587
2.5902534794175884 4797.170948069638 5.064876835954418
2.595481034371004 3776.728624358983 4.502655608509637
2.60070858932442 2777.1984944593955 3.8548588625300657
2.6059361442778357 1934.8339757241763 3.216154197234748
2.6111636992312515 1323.01942661637 2.6611347414181434
2.6163912541846672 906.1714513434335 2.2074234659550784
2.621618809138083 639.9728421153673 1.8723068143249166
2.6268463640914987 483.5650064887239 1.6322447731631868
2.6320739190449145 394.6294496675815 1.4885941969114773
2.6373014739983303 348.892082740479 1.4127304555012108
2.642529028951746 324.9589482796524 1.3778931107436279
2.6477565839051618 311.5581379467403 1.372269904215916
2.6529841388585775 306.34545904141197 1.3804683596690441
2.6582116938119933 296.1276387335303 1.3704994228080232
2.663439248765409 290.78551580547656 1.3741844971080173
2.668666803718825 283.60477298009255 1.360411784374225
2.6738943586722406 277.04311615388536 1.3495552545424956
2.6791219136256563 270.5401988030564 1.3339170443482546
2.684349468579072 263.22321791306086 1.3138500000529976
2.689577023532488 262.25064384912235 1.3171726362958336
2.6948045784859036 259.4750948277545 1.3041200749665347
2.7000321334393194 260.3463733112209 1.3203084707506747
2.705259688392735 264.2245414527442 1.3392386912027596
2.710487243346151 270.70691828443967 1.367738001257511
2.7157147982995666 277.7548012717746 1.3918275321586775
2.7209423532529824 276.56947029336305 1.3867065821257427
2.726169908206398 274.88822034477187 1.3872124484148043
2.731397463159814 270.8029572317254 1.3859921565318636
2.7366250181132297 269.65629974355096 1.392849729219563
2.7418525730666454 269.19553984456667 1.3990554253146275
2.747080128020061 264.70175716860194 1.3924153749442503
2.752307682973477 264.4868382900696 1.3872153167953927
2.7575352379268927 266.8941523786535 1.4027392698477665
2.7627627928803085 264.82287609022313 1.4093263811017251
2.767990347833724 263.8066505506757 1.3962727623902302
2.77321790278714 263.5563886556768 1.3995878747247434
2.7784454577405557 263.369955709278 1.4042488258444492
2.7836730126939715 264.288237033158 1.4084843304795065
2.7889005676473873 267.4890682984921 1.4339535980832696
2.794128122600803 264.5658440213653 1.4233012667389942
2.7993556775542188 266.62715070137955 1.412481795827827
2.8045832325076345 273.5413607324417 1.4284856112745747
2.8098107874610503 277.93524837614143 1.4385843632308448
2.815038342414466 278.02401449843285 1.4413873639030967
2.820265897367882 276.0328690640479 1.443012616726809
2.8254934523212976 271.739181874678 1.4339360944655157
2.8307210072747133 273.87888397764533 1.4445068498741729
2.835948562228129 276.8014979302781 1.4630604958312914
2.841176117181545 270.03934501145164 1.4540782947152604
2.8464036721349606 270.67765089980776 1.4622796502894784
2.8516312270883764 265.71905805000915 1.4433695400975803
2.856858782041792 260.49486305491314 1.40650536727339
2.862086336995208 261.22177271010617 1.394490477230409
2.8673138919486236 256.91480644886246 1.383596442479122
2.8725414469020394 258.81648864227896 1.3941759871112087
2.877769001855455 267.63548871853084 1.42729201795575
2.882996556808871 271.6346944117663 1.4498067206626932
2.8882241117622867 270.66634021799445 1.4384863756395707
2.8934516667157024 269.2784902466248 1.4351229821004567
2.898679221669118 269.4224576314978 1.4424377433191378
2.903906776622534 270.4439523159963 1.4518684459633484
2.9091343315759497 279.3309409106584 1.4815324118074014
2.9143618865293655 282.132518556256 1.4964369952869472
2.919589441482781 278.0372781837175 1.4732776807252186
2.924816996436197 273.31360928836193 1.4565530104357471
2.9300445513896127 274.0587774833275 1.4618961968202129
2.9352721063430285 281.5740506336369 1.4829928754143895
2.9404996612964442 289.97131521791727 1.496367951066242
2.94572721624986 291.41795840209755 1.5017288143783898
2.9509547712032758 292.50831489367914 1.5076143880399433
2.9561823261566915 287.59903001864035 1.495719124337102
2.9614098811101073 283.3771272242837 1.47675551965875
2.966637436063523 282.0729340606695 1.4686394647801828
2.971864991016939 283.2208232975009 1.4687210530461368
2.9770925459703546 280.664978401607 1.436865996389475
2.9823201009237703 284.58462622630964 1.4449304750999081
2.987547655877186 284.30248863440727 1.4334440329640168
2.992775210830602 285.0278687125162 1.4303508899597508
2.9980027657840176 284.87365934754774 1.4327660054263862
3.0032303207374333 290.21204508637356 1.4483957650462667
3.008457875690849 292.34393308330783 1.448963536087327
3.013685430644265 293.26668984559944 1.435532376191472
3.0189129855976806 291.49999060230675 1.410734554861693
3.0241405405510964 284.0108920173448 1.3781573609039235
3.029368095504512 284.05421698453466 1.3716507815320145
3.034595650457928 286.5645087467072 1.3810329814242635
3.0398232054113437 284.1605901384596 1.3697181026878897
3.0450507603647594 280.77497644569206 1.34798776337768
3.050278315318175 280.4605021410203 1.3355850293520608
3.055505870271591 283.37877769673247 1.3359747224886218
3.0607334252250067 286.2367418296227 1.3383294183786822
3.0659609801784224 298.0073441376323 1.3688705841083348
3.071188535131838 300.3929730310917 1.3765335511388144
3.076416090085254 307.74522034706155 1.3900977123410994
3.0816436450386697 311.60977412971636 1.3885616085349548
3.0868711999920855 311.2874647559176 1.371080026469161
3.0920987549455012 319.5350982879175 1.377259739461142
3.097326309898917 327.1575015507929 1.3849580097230796
3.1025538648523328 337.00371180832457 1.4023607580356097
3.1077814198057485 351.677933030905 1.4316045213371942
3.1130089747591643 362.01988611440385 1.4333849198145636
3.11823652971258 367.93160518902425 1.4307066844096006
3.123464084665996 374.0326638652608 1.423590299117057
3.1286916396194115 388.9961086770196 1.442297779583768
3.1339191945728273 406.0435043213531 1.463527345690623
3.139146749526243 431.1770793614696 1.4998203726823638
3.144374304479659 449.0765249244824 1.5226832978144893
3.1496018594330746 461.72729094411875 1.5349839117208628
3.1548294143864903 479.49486699309693 1.560784833132136
3.160056969339906 498.13094557913035 1.584286611134466
3.165284524293322 518.7192767798421 1.6110085733249293
3.1705120792467376 545.6446526589455 1.6471677009543495
3.1757396342001534 580.4118665491349 1.6975539614634145
3.180967189153569 611.486132827992 1.748010911106541
3.186194744106985 640.9050723784527 1.7891083708539675
3.1914222990604006 665.9138530093869 1.8228052542115702
3.1966498540138164 679.1619990855576 1.840378268684501
3.201877408967232 687.6567449106254 1.8511342500684318
3.207104963920648 689.0491616517312 1.846907325444164
3.2123325188740637 681.0317250394223 1.8318308756521648
3.2175600738274794 672.9885528449915 1.8206953103660861
3.222787628780895 648.9966874242684 1.787399936475415
3.228015183734311 623.4618210299968 1.7547463609405693
3.2332427386877267 593.029277911693 1.7069258651941277
3.2384702936411425 565.4188982223675 1.6596825545360447
3.2436978485945582 541.6266818137747 1.6192732341103147
3.248925403547974 518.9981614832213 1.5850106500866021
3.2541529585013897 502.1538066401374 1.5594171326963182
3.2593805134548055 488.89752229845135 1.5387241298801213
3.2646080684082213 480.3479637581268 1.5233038147245308
3.269835623361637 485.48127066687135 1.5302146201397921
3.275063178315053 493.9262284793428 1.5396289877642984
3.2802907332684685 510.33604290389434 1.5617199652011846
3.2855182882218843 533.1616271850256 1.594381229905295
3.2907458431753 560.3392726254029 1.6384213745808307
3.295973398128716 583.3800970356397 1.6705817620095542
3.3012009530821316 601.8339588176271 1.691633421482403
3.3064285080355473 603.7188446854161 1.6938920097604488
3.311656062988963 596.4604434642251 1.681156540665056
3.316883617942379 571.6631927937842 1.6518042120669143
3.3221111728957946 533.1433049264998 1.59848915128337
3.3273387278492104 496.71432731674156 1.5466749384724958
3.332566282802626 450.991169457129 1.472893931201828
3.337793837756042 419.7911408259186 1.4333901411584866
3.3430213927094576 390.59542928175654 1.3953251695134568
3.3482489476628734 365.5933251707491 1.3609236899757633
3.353476502616289 352.69807722326453 1.3556739464257996
3.358704057569705 350.6083213141853 1.3635441054228052
3.3639316125231207 347.3581054409715 1.3711626863445654
3.3691591674765364 343.9996666206398 1.3750056541334068
3.374386722429952 353.45915826500305 1.4020732883419547
3.379614277383368 327.0808535244327 1.3632467318426569
3.3848418323367837 314.1733429394768 1.3412927499269898
3.3900693872901995 299.0188821157543 1.3164156314751938
3.3952969422436152 262.76332632038867 1.2406778714320092
3.400524497197031 262.534000712209 1.2470475283461069
3.4057520521504467 255.0326998751175 1.2294255670203103
3.4109796071038625 249.42307096102311 1.22444996037651
3.4162071620572783 252.89323796735638 1.2282467408447895
3.421434717010694 248.68362383561856 1.2193407546402515
3.4266622719641098 249.38373676726548 1.2190186899365314
3.4318898269175255 254.10135628609783 1.2352248026778105
3.4371173818709413 249.6625374368206 1.226637077780656
3.442344936824357 248.4743299435845 1.224403118272929
3.447572491777773 245.31447514559449 1.2221274471791639
3.4528000467311886 241.10598935084747 1.2162739759093542
3.4580276016846043 240.7309782107123 1.218290817838812
3.46325515663802 238.3860499140222 1.203500278473877
3.468482711591436 241.6690563852973 1.197936183541792
3.4737102665448516 240.5399942910767 1.1877305111224403
3.4789378214982674 244.1429358532959 1.190741004312096
3.484165376451683 246.9904925774473 1.2060449419269468
3.489392931405099 255.61110045009025 1.2499691870488554
3.4946204863585146 264.4193337214188 1.2761166965234176
3.4998480413119304 271.1181358710273 1.2794731193107758
3.505075596265346 271.20820476604007 1.2668767444588298
3.510303151218762 269.4336489730876 1.2468996746286278
3.5155307061721777 264.789523426716 1.2204034685805087
3.5207582611255934 267.2515377508402 1.2234661087615974
3.525985816079009 275.43584760319277 1.2354458234671815
3.531213371032425 278.45063044582577 1.2271331385918613
3.5364409259858407 284.9387549246181 1.2193429404964362
3.5416684809392565 298.5755591801817 1.2326656134670229
3.546896035892672 313.5414493777802 1.24048437444799
3.552123590846088 349.9550463229964 1.3013890937783732
3.5573511457995037 412.03636534398584 1.3981508325338465
3.5625787007529195 519.6993471487942 1.5529361018710592
3.5678062557063353 742.6218383748519 1.8461066330839335
3.573033810659751 1222.7473270067371 2.3659979392396346
3.5782613656131668 2206.8164388793202 3.1802592732615094
3.5834889205665825 4175.295648650348 4.375819127170365
3.5887164755199983 7400.975091697964 5.825504526591722
3.593944030473414 11583.157618374447 7.24173625922795
3.59917158542683 15423.749723209388 8.31282760253742
3.6043991403802456 17899.67372598923 8.924867527143066
3.6096266953336613 18137.09137665281 8.952093118810781
3.614854250287077 16437.697843420792 8.527956163032075
3.620081805240493 13344.952938294015 7.685716310756209
3.6253093601939086 9784.789600087859 6.579737381860135
3.6305369151473244 6626.0372738602555 5.395851433173583
3.63576447010074 4140.181982456466 4.252715399001918
3.640992025054156 2618.570319625246 3.3905863586948297
3.6462195800075716 1580.7221326153601 2.637264722355325
3.6514471349609874 1007.2890433188071 2.104747815832024
3.656674689914403 701.0054773923586 1.754055189696651
3.661902244867819 543.4652421878787 1.5426128517388291
3.6671297998212347 459.17773232380904 1.420853175909479
3.6723573547746504 413.9331348423736 1.3615734268048063
3.677584909728066 378.3699896402922 1.3129858973903858
3.682812464681482 348.7406032990037 1.26304008938936
3.6880400196348977 329.52503711520797 1.2315900211934512
3.6932675745883135 313.39521308496296 1.2001935143889788
3.698495129541729 306.44998349411946 1.2001742542370175
3.703722684495145 303.1034940002924 1.1989973433248031
3.7089502394485607 297.09153868426847 1.1919586308619223
3.7141777944019765 294.4864896609613 1.181534383551497
3.7194053493553922 292.6171506618 1.175989749530356
3.724632904308808 286.07414336915133 1.160083595481029
3.7298604592622238 281.9361627469019 1.1597801354882646
3.7350880142156395 277.19082981957104 1.1521557590273022
3.7403155691690553 277.16630545084735 1.157439473683585
3.745543124122471 279.16332936704356 1.1652857481967713
3.750770679075887 279.1390669861384 1.166418124108578
3.7559982340293026 275.74626852002876 1.1541446845971892
3.7612257889827183 277.1832015998566 1.156531956348465
3.766453343936134 276.3214133721408 1.149005939185965
3.77168089888955 281.3199222682965 1.1554236323801645
3.7769084538429656 280.3004480854929 1.150546021270566
3.7821360087963813 281.2760447135303 1.1469609853242935
3.787363563749797 286.63526229843905 1.1559242928526667
3.792591118703213 292.3531128431015 1.158938033174045
3.7978186736566286 301.41316721063566 1.171350657331141
3.8030462286100444 310.87982795720194 1.175977009091744
3.80827378356346 316.0306228674388 1.174785168257857
3.813501338516876 323.39834164431267 1.1815695638046926
3.8187288934702917 330.1760909771626 1.191973306544111
3.8239564484237074 328.15025240921454 1.1899935676456266
3.829184003377123 326.3276443955702 1.1835400564806797
3.834411558330539 324.37397092713235 1.182068900347124
3.8396391132839547 323.342292484921 1.1865438957464371
3.8448666682373704 322.21056778560586 1.189185990961127
3.850094223190786 317.9339959585234 1.1801532606293845
3.855321778144202 312.3536938358116 1.1728717018707455
3.8605493330976177 306.91311584265975 1.1585432502226034
3.8657768880510335 310.55162924264425 1.1732388144438328
3.8710044430044492 308.12393551444575 1.171897134994867
3.876231997957865 309.3162778240904 1.1725514624913755
3.8814595529112808 307.24392401240453 1.1648017810156508
3.8866871078646965 303.222145185922 1.147804184153021
3.8919146628181123 303.54704794829314 1.1396781504977762
3.897142217771528 309.79752355912484 1.1491414084450224
3.902369772724944 312.93624525850555 1.153448673006479
3.9075973276783595 315.2831786232707 1.1558768032578723
3.9128248826317753 318.9007449900358 1.164989189652851
3.918052437585191 320.4008338310118 1.1694941389966682
3.923279992538607 326.80884153276014 1.1750272728240172
3.9285075474920226 333.43791335664645 1.180446177096671
3.9337351024454383 339.68690021103464 1.1882080335079583
3.938962657398854 345.91355138736 1.197855827008845
3.94419021235227 354.05977257152495 1.2090882941649324
3.9494177673056856 364.42457387799277 1.2217610207804963
3.9546453222591014 376.2704420591852 1.2326826125772972
3.959872877212517 389.9822380410416 1.2481155649348334
3.965100432165933 401.5299609605779 1.2612834334444019
3.9703279871193486 419.1720041333952 1.284987185728023
3.9755555420727644 443.7605585508105 1.3182338888511351
3.98078309702618 472.64529520671107 1.3603295254707848
3.986010651979596 495.83810960807244 1.3905931509783953
3.9912382069330117 518.1109245565347 1.4182887601579404
3.9964657618864274 539.8532226048457 1.4441237285496122
4.001693316839844 571.9450153401186 1.4855995704294198
4.00692087179326 616.1816067282306 1.5391572514464273
4.012148426746676 663.004315779412 1.6026219692677925
4.017375981700092 715.2565725057941 1.6837833735709848
4.0226035366535084 772.0541125326354 1.7590917853161183
4.027831091606925 836.3082531789166 1.8363650631745871
4.033058646560341 919.9554570369753 1.9304559800246024
4.038286201513757 1011.743546515203 2.020899550541567
4.043513756467173 1125.131661653123 2.1363879496849996
4.0487413114205895 1245.2015956041087 2.2471698093127506
4.053968866374006 1385.0175906161267 2.3698150454800317
4.059196421327422 1539.3571011302574 2.503265293512958
4.064423976280838 1718.2486390767292 2.646705052093059
4.069651531234254 1933.5553624035333 2.8089291587229632
4.0748790861876705 2150.713825782368 2.9652404718942926
4.080106641141087 2379.0792044500904 3.1184216419224224
4.085334196094503 2620.338385645411 3.274638227526255
4.090561751047919 2849.200890369623 3.4181908510377395
4.095789306001335 3076.120541514483 3.5556936354374193
4.1010168609547515 3286.252794524766 3.6823833728102318
4.106244415908168 3409.693428327935 3.75031454417747
4.111471970861584 3482.124610324213 3.7883815413270177
4.116699525815 3450.190904743862 3.7603406500893377
4.121927080768416 3368.1849047308733 3.6742788560286574
4.1271546357218325 3210.790058958843 3.550939747652122
4.132382190675249 3026.7944257846257 3.4477824584916714
4.137609745628665 2795.525416896849 3.3041175401980403
4.142837300582081 2528.7728941536666 3.1354906213406304
4.148064855535497 2258.431517691041 2.95427482122439
4.1532924104889135 2006.8199428178004 2.776579518431854
4.15851996544233 1770.4243550283318 2.6015829944789317
4.163747520395746 1571.4901456685288 2.4444162660021105
4.168975075349162 1393.047434312518 2.296999577704635
4.174202630302578 1241.4318759334665 2.1648206864942874
4.1794301852559945 1130.436700955572 2.067663912421502
4.184657740209411 1004.5386406189252 1.946121961895725
4.189885295162827 923.3576866494329 1.8669747461003916
4.195112850116243 941.8194900034398 1.8879012924288152
4.200340405069659 864.101526985983 1.80848949590096
4.2055679600230755 790.2952287329048 1.7268316451309937
4.210795514976492 647.0409081671758 1.5590635430488122
4.216023069929908 590.2116752558786 1.487214914877716
4.221250624883324 538.0750735219333 1.4216382752285486
4.22647817983674 448.0762089303644 1.2978866123974666
4.2317057347901565 419.2483229394919 1.2575514765599871
4.236933289743573 390.7221496765458 1.2144496385058856
4.242160844696989 362.8864271879809 1.1763901424922985
4.247388399650405 343.5097108310704 1.150470373755665
4.252615954603821 323.61076979766574 1.123164041893714
4.257843509557238 315.92693566102554 1.113507293579414
4.263071064510654 310.6258361101516 1.110775585262398
4.26829861946407 299.9578916907594 1.0975126600694802
4.273526174417486 292.7129158730916 1.0921650166404628
4.278753729370902 287.670896289527 1.0900841965412265
4.283981284324319 279.0497280640154 1.079757046493643
4.289208839277735 273.5816005534217 1.0751545557536977
4.294436394231151 267.658572444017 1.0646769062302874
4.299663949184567 261.846134816234 1.0524308858452296
4.304891504137983 260.3347375223803 1.0481228867405383
4.3101190590914 259.85153425054835 1.0425436507681045
4.315346614044816 256.29702981578674 1.0391033589870815
4.320574168998232 253.06911545363465 1.0367098303931432
4.325801723951648 252.59307344430448 1.0406956930153552
4.331029278905064 246.91564446339623 1.0327592908170409
4.336256833858481 244.89508008690396 1.0281694060492463
4.341484388811897 239.50218296608912 1.0151900526125068
4.346711943765313 234.47805673469568 0.9991884758491208
4.351939498718729 232.54373502907842 0.9905784866315642
4.357167053672145 232.67267276685163 0.99218723620407
4.362394608625562 237.94015274145661 1.0109095736980493
4.367622163578978 241.49145380310736 1.0151328036375287
4.372849718532394 241.75363967931733 1.016288088433497
4.37807727348581 243.72899286427875 1.022475787004075
4.383304828439226 245.43308571073737 1.0256791014057527
4.388532383392643 245.39699798788652 1.0264757796766115
4.393759938346059 243.13433182508106 1.0144768519003573
4.398987493299475 240.61957931845396 1.007672906412319
4.404215048252891 240.34526511197797 1.0094343088554811
4.409442603206307 238.0232959762362 1.0089689109276663
4.414670158159724 237.85745850478693 1.0161477878317173
4.41989771311314 233.7972700923346 1.0165248393699113
4.425125268066556 234.39267064693036 1.0225463463495492
4.430352823019972 234.080346533497 1.0288380050172994
4.435580377973388 234.4506316978557 1.0268447106262517
4.440807932926805 233.1958035592414 1.0305433901539194
4.446035487880221 228.5073122995693 1.0221134061066126
4.451263042833637 219.81694696668893 1.0002136726429856
4.456490597787053 214.10031626553538 0.976555979960954
4.4617181527404695 209.67117040977223 0.9680127963337438
4.466945707693886 206.93866584254505 0.9601296438655955
4.472173262647302 211.43419390571273 0.9688715596941757
4.477400817600718 213.5164334141178 0.9710228319919944
4.482628372554134 215.2203373236798 0.9698786279783893
4.4878559275075505 217.71298525070114 0.9764849827570737
4.493083482460967 220.72842933023412 0.9911465361580485
4.498311037414383 219.28273655905323 0.9988232138410653
4.503538592367799 215.59303549093246 0.9882209237376194
4.508766147321215 216.0182459622699 0.9914992279243118
4.5139937022746315 210.1446619250649 0.96878099508011
4.519221257228048 208.39109978930475 0.9662080555894699
4.524448812181464 205.11710085787044 0.9580048938545522
4.52967636713488 204.96637205986576 0.9699444381464855
4.534903922088296 208.63486706972782 0.9804176575788575
4.5401314770417125 212.27708650584586 0.9873966481353698
4.545359031995129 210.7045412157094 0.9809249200003654
4.550586586948545 214.7620463461155 0.9850906983113427
4.555814141901961 215.15574844742187 0.9778486691622466
4.561041696855377 217.03625672850072 0.9822336416100633
4.5662692518087935 218.155525568924 0.9755800633747052
4.57149680676221 211.85425240707397 0.956440866891459
4.576724361715626 207.50195909567844 0.9534850622797725
4.581951916669042 209.44245479989493 0.9562818845386615
4.587179471622458 212.73412635185633 0.9627024966698721
4.5924070265758745 220.20911935891513 0.9851171403399867
4.597634581529291 217.92200388372024 0.9760409492378511
4.602862136482707 211.8520450153937 0.9676457443223236
4.608089691436123 208.0638983000259 0.962040632618529
4.613317246389539 203.92144410267608 0.955801082179
4.6185448013429555 206.25137529752783 0.9668148203084135
4.623772356296372 207.4731132059873 0.964528000533334
4.628999911249788 210.7588352453908 0.9746892617001932
4.634227466203204 209.41418176666087 0.9648256442220431
4.63945502115662 211.61374069912156 0.9688637984487849
4.6446825761100365 212.4573532395556 0.970140424634157
4.649910131063453 213.09011849866948 0.9682930680260455
4.655137686016869 213.1409303680723 0.9720947717572096
4.660365240970285 212.15283622084306 0.9701773533370243
4.665592795923701 206.9712375530966 0.9552413226840634
4.6708203508771176 208.96227952629167 0.9673024392127141
4.676047905830534 207.9704181215997 0.967732093576085
4.68127546078395 207.45497179865532 0.964681456734517
4.686503015737366 204.07687901620622 0.9507826823908435
4.691730570690782 202.73779516721635 0.9438317377708857
4.696958125644199 203.20596836601146 0.9443694279992103
4.702185680597615 203.80400658262175 0.9432895113387505
4.707413235551031 207.80870949372115 0.949988094940637
4.712640790504447 208.95680439561713 0.9517724544195403
4.717868345457863 209.34323840793064 0.9636672780642337
4.72309590041128 209.81796551554572 0.9698099014589509
4.728323455364696 209.72516417472806 0.9759348919897777
4.733551010318112 212.86122289012584 0.984648955399628
4.738778565271528 214.12890774876522 0.98071529248525
4.744006120224944 212.48505692579675 0.9628882749800317
4.749233675178361 207.6769257818061 0.9496156618354619
4.754461230131777 203.65649568969388 0.9387377830586711
4.759688785085193 206.41703914376166 0.9551560116952494
4.764916340038609 210.06581218783762 0.973123805665682
4.770143894992025 207.9304619917401 0.962296948723402
4.775371449945442 209.80982680466522 0.9563994793180051
4.780599004898858 206.3413755353766 0.9411147563785119
4.785826559852274 202.7245684223681 0.9225326493349827
4.79105411480569 201.68977232317837 0.9167292071299409
4.796281669759106 202.45557745511186 0.9217176732722824
4.801509224712523 204.9431329331582 0.9291292078136225
4.806736779665939 206.9984818930112 0.9461461055305181
4.811964334619355 207.80791094776654 0.953661387770863
4.817191889572771 207.0347596746805 0.9524719221857058
4.822419444526187 205.2951495510785 0.9449895770277755
4.827646999479604 204.8058677194605 0.9338117299909992
4.83287455443302 202.414522600815 0.9222891102068179
4.838102109386436 202.20943923139865 0.9187084815511759
4.843329664339852 202.5092456753369 0.9150964620655836
4.848557219293268 203.69839177044074 0.9221825073772723
4.853784774246685 205.94644645847526 0.9325533350903186
4.859012329200101 206.32076010337707 0.934687876736704
4.864239884153517 207.4926755830463 0.9383592406363958
4.869467439106933 209.02961708214377 0.9370171475964436
4.8746949940603495 209.08056289059786 0.9309991445115487
4.879922549013766 209.51137530341217 0.9325247799247878
4.885150103967182 210.3213263449568 0.931570725565379
4.890377658920598 209.89407932100454 0.9253966205435309
4.895605213874014 208.5096659158454 0.9211457585902499
4.9008327688274305 208.57581052275776 0.9196481492420507
4.906060323780847 205.44858117419562 0.9085777027264119
4.911287878734263 202.4081378937592 0.8962730328725593
4.916515433687679 198.7705616455962 0.8856140998304053
4.921742988641095 199.11932203886548 0.8851775585846929
4.9269705435945115 203.25366088483133 0.8982535849311681
4.932198098547928 206.34118635840704 0.9082708586540051
4.937425653501344 205.28846320836706 0.9044888075074125
4.94265320845476 204.73889801720094 0.9105773636727225
4.947880763408176 206.96629070619514 0.9137599531053036
4.9531083183615925 208.09887540027498 0.9147999538679972
4.958335873315009 211.5529522355655 0.9245912899983116
4.963563428268425 221.76208029223244 0.9483624711164125
4.968790983221841 227.6800227926194 0.9544330547140364
4.974018538175257 230.64507325231673 0.9515476859401634
4.9792460931286735 239.37849521532493 0.961315542442463
4.98447364808209 242.02820080002496 0.9532460779146071
4.989701203035506 245.26334276841345 0.9464636015093693
4.994928757988922 257.6349480576982 0.9530508963566334
5.000156312942338 271.2056928082619 0.9604778441382186
5.0053838678957545 307.91388683075456 0.9988126832717055
5.010611422849171 380.71865365020653 1.0922438307811748
5.015838977802587 497.7833765427241 1.2312856853384082
5.021066532756003 670.3741952123067 1.4201216632928115
5.026294087709419 896.9696522872426 1.6400413203459006
5.0315216426628355 1122.4429718710185 1.8329180253823922
5.036749197616252 1318.5182936487813 1.9885430429865132
5.041976752569668 1451.4886523943758 2.083881277629679
5.047204307523084 1510.339585131423 2.1241947821276637
5.0524318624765 1502.8062743732194 2.11819603591473
5.0576594174299165 1458.971096009347 2.0858569670321354
5.062886972383333 1370.2618066509522 2.019465239522727
5.068114527336749 1262.6443386664087 1.936334472847274
5.073342082290165 1163.3266127667719 1.8595176145850283
5.078569637243581 1064.2101034744926 1.7765704141176462
5.0837971921969975 992.4868219164057 1.7151839477948467
5.089024747150414 931.4349414723825 1.6608360354069922
5.09425230210383 891.1028191423623 1.6246980979982972
5.099479857057246 873.6759302534522 1.611886268213458
5.104707412010662 864.1449255582046 1.6024805299524831
5.109934966964079 866.5477487988002 1.6046154908424366
5.115162521917495 865.0689307079905 1.6018724235023656
5.120390076870911 867.0993212722527 1.6017325366709196
5.125617631824327 870.2662412719515 1.60037961687222
5.130845186777743 873.110130740806 1.5975120492220698
5.13607274173116 885.511084751301 1.608276456731684
5.141300296684576 895.1633396741694 1.6177961538033194
5.146527851637992 903.0686992104745 1.62544497802003
5.151755406591408 905.2304543081233 1.6270002547238598
5.156982961544824 891.3395987157107 1.612548917982379
5.162210516498241 869.2163844493784 1.5955776368664187
5.167438071451657 828.6291426202425 1.5577873258808643
5.172665626405073 773.5011832433785 1.5064728866645942
5.177893181358489 709.7169923766655 1.4382326740327007
5.183120736311905 637.043010054837 1.3633075636459373
5.188348291265322 565.6526548269585 1.289191744115532
5.193575846218738 497.3789971227486 1.21500184947395
5.198803401172154 432.4654114132823 1.142514524460029
5.20403095612557 375.1353195905651 1.0769297348149824
5.209258511078986 329.5209508796096 1.0214834802649286
5.214486066032403 295.5317400009835 0.9800810380506814
5.219713620985819 274.02779088570276 0.9560798005552148
5.224941175939235 258.0305325668943 0.9364967529752865
5.230168730892651 246.21484087509518 0.9147651700063608
5.235396285846067 237.7915185090191 0.9011512639430026
5.240623840799484 232.12913349573512 0.8920928081009215
5.2458513957529 228.46947078700123 0.8914878349196741
5.251078950706316 227.07635715691458 0.8964019299426813
5.256306505659732 224.89182098528454 0.8941655495455283
5.261534060613148 222.16856061667298 0.8915626139101062
5.266761615566565 220.95745435286855 0.8866844581880668
5.271989170519981 218.9321485008606 0.882239555943544
5.277216725473397 220.6231656335203 0.8919316923022034
5.282444280426813 218.05154698529947 0.8907866608039021
5.2876718353802294 219.51519056722464 0.8991705269429594
5.292899390333646 216.52466108272188 0.8924079302483113
5.298126945287062 212.39137026304607 0.8812357111279033
5.303354500240478 209.7364251081588 0.8749998179820672
5.308582055193894 208.68771212377183 0.8665236694041654
5.3138096101473105 211.79665576345974 0.871715494578559
5.319037165100727 212.8456631213527 0.8706216228552449
5.324264720054143 214.06280221917953 0.8775602338693033
5.329492275007559 211.28845827547977 0.8740976650988855
5.334719829960975 209.6436656524842 0.8701590065784791
5.3399473849143915 208.7640793259308 0.8727674846411123
5.345174939867808 212.1818352516439 0.8813217320841451
5.350402494821224 214.38721637401025 0.8891516811131108
5.35563004977464 210.2263496268708 0.8728757436879437
5.360857604728056 210.25757593459156 0.8646396857463965
5.3660851596814725 208.84888658299835 0.85387375972614
5.371312714634889 213.91917579453715 0.8653606289589933
5.376540269588305 217.2719377274379 0.8697795780815862
5.381767824541721 217.80271343222475 0.8719459922108866
5.386995379495137 217.25239509486667 0.8700236093384552
5.3922229344485535 216.55411239795686 0.8670327636338548
5.39745048940197 217.70582112372784 0.8696744936327608
5.402678044355386 221.83249143944923 0.869733175021569
5.407905599308802 222.41810712446704 0.8715660243181182
5.413133154262218 225.8400324836382 0.8767588987976627
5.4183607092156345 223.64979713189257 0.8671263810751769
5.423588264169051 225.5376107998593 0.8677662561452535
5.428815819122467 228.56473084933964 0.8695323320387646
5.434043374075883 226.80360211902746 0.859222348273557
5.439270929029299 224.34709546651334 0.8550024248836846
5.4444984839827155 223.82974842251798 0.8551146791449764
5.449726038936132 225.14010068904997 0.8618787414528349
5.454953593889548 229.05183768710717 0.8755455253154583
5.460181148842964 227.83535833758455 0.8706444557538803
5.46540870379638 224.12604703615057 0.8666712172619754
5.4706362587497965 222.63268423036456 0.8633534859978352
5.475863813703213 216.92362944158137 0.854863520447426
5.481091368656629 215.91079874781724 0.8571633599270536
5.486318923610045 213.48629724554868 0.851772619043224
5.491546478563461 211.1300129214346 0.8428330402524756
5.4967740335168775 213.15189518721607 0.8418462324252736
5.502001588470294 215.72691374479464 0.8504522353767614
5.50722914342371 217.78527687593757 0.8590608054919012
5.512456698377126 218.0409817765086 0.8623164343590614
5.517684253330542 215.90283339095294 0.8632896685620765
5.522911808283959 211.60273096782964 0.849535218263402
5.528139363237375 213.41521646366087 0.8580974070496566
5.533366918190791 215.6952915139399 0.8643188957637489
5.538594473144207 214.86968491332925 0.8602673122784747
5.543822028097623 214.47221305667023 0.8564160524716932
5.54904958305104 217.71110374879507 0.8586828965289669
5.554277138004456 219.64729761203648 0.8583110510268173
5.559504692957872 221.1601017716583 0.8547467356535138
5.564732247911288 220.66755335785044 0.8582652819448785
5.569959802864704 216.72054681694 0.8507483146297881
5.575187357818121 215.4098502860599 0.8478601612699325
5.580414912771537 215.11961625742555 0.8427812868259882
5.585642467724953 217.65910583041972 0.8467282933768069
5.590870022678369 220.48551665962157 0.8562135286485602
5.596097577631785 219.25087940216562 0.8536345736430221
5.601325132585202 220.75520899682246 0.8509372191898611
5.606552687538618 223.7263746808587 0.8488053611978316
5.611780242492034 228.15936334163203 0.8459908830548815
5.61700779744545 230.2087014535441 0.8465169697190256
5.622235352398866 235.00753122075434 0.8488729598551367
5.627462907352283 240.97409430079722 0.8524841081363036
5.632690462305699 255.879570580329 0.870611115329466
5.637918017259115 280.2865572458394 0.8999875970414725
5.643145572212531 334.81889621866054 0.9698092143578436
5.648373127165947 428.20147551846196 1.0825246788051222
5.653600682119364 558.9062751640704 1.2258945645743535
5.65882823707278 718.0967205152933 1.3826473438270708
5.664055792026196 860.423658471062 1.5088626691495943
5.669283346979612 979.311149122869 1.6075985444384073
5.674510901933028 1040.4484666501385 1.6533561807433976
5.679738456886445 1046.938489187708 1.6559940384635186
5.684966011839861 1014.466779003987 1.628510786597981
5.690193566793277 948.2419964582458 1.5729377175710588
5.695421121746693 884.0429283920394 1.5206676389383935
5.700648676700109 822.7178265084289 1.466883157992029
5.705876231653526 772.9250404523178 1.4208041593843606
5.711103786606942 738.8064510463543 1.3860863553626883
5.716331341560358 729.0639518426798 1.376494639207782
5.721558896513774 735.5172608594445 1.382616018927375
5.7267864514671905 757.9266534143466 1.4039670648219413
5.732014006420607 793.8407227829281 1.4367613764917633
5.737241561374023 843.7112398111353 1.479914172848756
5.742469116327439 905.9025598158232 1.5339938064188223
5.747696671280855 966.3017298365725 1.5839091937577574
5.7529242262342715 1000.1060205465024 1.609530857295393
5.758151781187688 996.2708398112572 1.6037104252909005
5.763379336141104 947.9758545732874 1.5632645815771722
5.76860689109452 858.1664276734688 1.4866274285425636
5.773834446047936 753.0939378430909 1.3938293023464892
5.7790620010013525 639.7742569897097 1.2900757911265681
5.784289555954769 541.8248773289963 1.1985711629710092
5.789517110908185 458.59860907450695 1.112381802670904
5.794744665861601 391.5460881713276 1.0334318302955636
5.799972220815017 339.6176625006811 0.9679266541548823
5.8051997757684335 303.98266571982833 0.9240062073539108
5.81042733072185 278.38422470577984 0.8948694063607855
5.815654885675266 265.6630873851377 0.8833893295725909
5.820882440628682 254.40133525889684 0.8646815110039004
5.826109995582098 247.58628146069634 0.8498156445101009
5.8313375505355145 245.88551304625253 0.8452233108997137
5.836565105488931 242.71411154548764 0.84141003880511
5.841792660442347 236.75342427014434 0.8321377283879459
5.847020215395763 234.5558647057803 0.8285509308814732
5.852247770349179 233.98034868321193 0.8218846668015137
5.8574753253025955 238.30710555431827 0.8282949455794888
5.862702880256012 238.6097010587935 0.8293765535696296
5.867930435209428 241.67705586784842 0.8341429782660219
5.873157990162844 243.2121568301736 0.8362447976146998
5.87838554511626 246.4157332833801 0.8369733070933213
5.8836131000696765 246.64641483269506 0.8358020260688657
5.888840655023093 244.40969677169974 0.8323642703649491
5.894068209976509 246.18080964758818 0.8363474870731527
5.899295764929925 246.87605751195022 0.8381527020342404
5.904523319883341 249.7193300347363 0.837605817188569
5.9097508748367575 253.52296400172398 0.8418115517202907
5.914978429790174 254.39089574910278 0.8409154971801037
5.92020598474359 254.69695087902667 0.8407553351521462
5.925433539697006 260.0729416367243 0.8523083917471181
5.930661094650422 265.07120405509585 0.8642958543321285
5.9358886496038386 265.6279737527421 0.8641425956357631
5.941116204557255 270.92006615584654 0.8713933889932172
5.946343759510671 275.0812815277355 0.8740076466592459
5.951571314464087 281.43535429164126 0.8847079880370079
5.956798869417503 289.8005891861106 0.8967061154152172
5.96202642437092 298.546308498979 0.9103478151540468
5.967253979324336 307.73998500718136 0.92601876053798
5.972481534277752 320.61802469748216 0.9423015833184435
5.977709089231168 332.27109933030226 0.956064579624079
5.982936644184584 350.93422568130114 0.9810717045681114
5.988164199138001 379.5333025303686 1.0184860124156594
5.993391754091417 414.0724381755594 1.0656528177857323
5.998619309044833 457.608416409599 1.121676362840469
6.003846863998249 522.192412228586 1.1989157595434332
6.009074418951665 600.7240024525695 1.2875394181550628
6.014301973905082 698.6670186492507 1.3927841319907375
6.019529528858498 830.5424892297165 1.51765177195044
6.024757083811914 987.4718429710423 1.6535583310131088
6.02998463876533 1170.9375217477332 1.7955178797040172
6.035212193718746 1389.3205603606125 1.9579621168890298
6.040439748672163 1590.1293169974751 2.1002395653185904
6.045667303625579 1748.6067457410654 2.209011691028398
6.050894858578995 1843.383882827877 2.2707217601032035
6.056122413532411 1843.8148287686615 2.2686911994691052
6.061349968485827 1775.2300569716551 2.2235514571877375
6.066577523439244 1654.4699548579315 2.148105491216037
6.07180507839266 1512.220260101346 2.060214726280174
6.077032633346076 1358.0695795301647 1.9562377109576372
6.082260188299492 1193.3610183309497 1.8359271184240176
6.087487743252908 1049.190698660077 1.7234943406881809
6.092715298206325 909.6180254013143 1.6072467058652675
6.097942853159741 790.0213641493141 1.5000584417230145
6.103170408113157 690.1332219872317 1.4029452067931802
6.108397963066573 608.7105455817542 1.3176798991970355
6.113625518019989 541.6026734285971 1.2456838455545394
6.118853072973406 492.63711953241153 1.1933943067072632
6.124080627926822 452.8542176782768 1.1492253486143424
6.129308182880238 421.59092159875706 1.1157552342352575
6.134535737833654 396.2619814402344 1.0884179766717978
6.1397632927870704 369.8651174008126 1.0538205779760768
6.144990847740487 353.4688477651517 1.0339833801332143
6.150218402693903 341.0266765225619 1.018287166270247
6.155445957647319 330.0401154936409 1.003743709110738
6.160673512600735 322.6680837682657 0.995716109008108
6.1659010675541515 314.7375837671111 0.984505969716415
6.171128622507568 313.6211823905512 0.9860435999064541
6.176356177460984 311.09060186496083 0.9847244508312707
6.1815837324144 305.09340435763806 0.9760917787420819
6.186811287367816 299.6446025743643 0.9692727396019473
6.1920388423212325 295.0265089650789 0.9637902210050311
6.197266397274649 293.37075784422944 0.9644674919490913
6.202493952228065 293.45653613025945 0.9661801735145273
6.207721507181481 286.64430230735366 0.946123222962131
6.212949062134897 286.07100811621393 0.9398318964153414
6.2181766170883135 280.49879808170874 0.9282305820540383
6.22340417204173 278.46926049589933 0.9185810702504876
6.228631726995146 275.04730996036244 0.9101851488101939
6.233859281948562 275.3556942673659 0.9103639077474561
6.239086836901978 273.5082098457167 0.9045339751406639
6.2443143918553945 273.15422942682 0.906245343908527
6.249541946808811 274.64390562133855 0.9075074998458342
6.254769501762227 270.9757144541293 0.9011608492677615
6.259997056715643 272.4223560638024 0.9002896534928337
6.265224611669059 272.2495801294978 0.8986965281843687
6.2704521666224755 267.26120508055413 0.8918819124325464
6.275679721575892 268.75076344755 0.8898696547020994
6.280907276529308 264.61100467560954 0.8831057547298387
6.286134831482724 263.4303934959179 0.8762183032344022
6.29136238643614 264.58641399795454 0.8789038549585197
6.2965899413895565 262.58031608336864 0.8744721019741855
6.301817496342973 265.70065729110115 0.8813867147922811
6.307045051296389 269.1904924099505 0.8894371163545507
6.312272606249805 272.0924478127552 0.8944575521487915
6.317500161203221 270.6707969882151 0.8907462550617729
6.3227277161566375 267.52774274483914 0.8820774511890921
6.327955271110054 265.4793108994947 0.8721728678545025
6.33318282606347 264.3753503687931 0.8690615547569855
6.338410381016886 263.89524695560686 0.8682465887310319
6.343637935970302 263.4077957863456 0.8668100345254218
6.3488654909237185 265.92554877003226 0.8735088714307483
6.354093045877135 267.88325227789244 0.8743439273685605
6.359320600830551 269.4404347705248 0.8720139058180771
6.364548155783967 271.34715750486964 0.8700515529319617
6.369775710737383 271.39748654949665 0.867754997424601
6.3750032656908 270.6413234570235 0.8653246961838837
6.380230820644216 270.2518200825393 0.866891259939296
6.385458375597632 272.4575881541675 0.8720480485788779
6.390685930551048 270.2735981518921 0.8693212995236338
6.395913485504464 276.59742170545536 0.8799131188941606
6.401141040457881 279.03762012825626 0.8862141454567962
6.406368595411297 278.59894480877045 0.8853332257871032
6.411596150364713 277.6049769880085 0.8819660403821028
6.416823705318129 273.9768388044768 0.8734575123675217
6.422051260271545 274.12023813478544 0.8714688788134927
6.427278815224962 276.33247870360015 0.8729257607421774
6.432506370178378 279.1463427271813 0.8745109724300839
6.437733925131794 278.91070709086176 0.8714002652998899
6.44296148008521 281.8538486120247 0.872571602533134
6.448189035038626 284.9795056168546 0.8753946427680863
6.453416589992043 284.709530302321 0.8716870676752219
6.458644144945459 289.20971914112056 0.8784913528534316
6.463871699898875 288.2538415797957 0.8765405697057139
6.469099254852291 286.29603354168654 0.8681393045325241
6.474326809805707 290.7528134185339 0.8726816576851756
6.479554364759124 296.28537957348846 0.8789395812735715
6.48478191971254 300.5477070371552 0.8842759710134533
6.490009474665956 304.1894050381826 0.8881837351147235
6.495237029619372 310.7562802786025 0.8954346370544907
6.500464584572788 323.37835765608514 0.9079356799794555
6.505692139526205 343.0089383847685 0.9306780732534262
6.510919694479621 366.5721402243426 0.9582387691312876
6.516147249433037 389.4106573910194 0.9856555224053644
6.521374804386453 419.46900030829175 1.0194299040046384
6.526602359339869 462.5518498716347 1.0668214130312694
6.531829914293286 524.5263674382256 1.1319012678376945
6.537057469246702 595.6487696571932 1.2034753994130662
6.542285024200118 672.1576939847308 1.2776813304627834
6.547512579153534 741.2273050671364 1.3405895653175497
6.55274013410695 790.5876131030808 1.383081561136313
6.557967689060367 815.7628132197485 1.4035613814737986
6.563195244013783 812.076134613068 1.399193517689029
6.568422798967199 786.8130965598083 1.3771170023379538
6.573650353920615 738.0660790531169 1.3314503946480751
6.5788779088740315 682.4803435735583 1.280645691072588
6.584105463827448 623.150973771984 1.2232734065643913
6.589333018780864 562.4814719292661 1.1625313583104073
6.59456057373428 517.5833124086089 1.1156178585621652
6.599788128687696 481.3437585656831 1.0775761324028172
6.6050156836411125 448.55024423541465 1.0413574431338035
6.610243238594529 418.5135846227321 1.0096510910380774
6.615470793547945 392.90651732602447 0.9790044322872297
6.620698348501361 369.92792928033106 0.9492878234935909
6.625925903454777 353.0004543196475 0.9272386151353972
6.6311534584081935 352.30234999619506 0.9283617145230391
6.63638101336161 347.75077215054455 0.9280830451974457
6.641608568315026 350.18823055771776 0.9311950314658831
6.646836123268442 346.32040801245876 0.9263297733346924
6.652063678221858 332.1448423472285 0.9060223430968508
6.6572912331752745 323.01518757189496 0.8949842880088236
6.662518788128691 308.73502813687213 0.8752603829228098
6.667746343082107 301.03357984146294 0.8660791008482365
6.672973898035523 299.47532139219703 0.8639923644762121
6.678201452988939 295.26766201864945 0.8592964535831352
6.6834290079423555 293.2011286356177 0.8575256588001613
6.688656562895772 295.26283455561787 0.8612877417142301
6.693884117849188 295.80923201812845 0.8616076944712425
6.699111672802604 294.6271002004377 0.8583454116037462
6.70433922775602 293.2327694584684 0.8543258167254489
6.7095667827094365 291.4844605703672 0.8525874690220595
6.714794337662853 293.3064021783069 0.8545656479704713
6.720021892616269 298.8344471931897 0.8618904785167648
6.725249447569685 300.3533750428222 0.8669373216347066
6.730477002523101 299.82240488566475 0.8632668800770327
6.7357045574765175 304.98784541186455 0.8711299431288906
6.740932112429934 305.3307472412475 0.8701648834235615
6.74615966738335 305.9379177044351 0.8689225127723934
6.751387222336766 306.3905452165573 0.8699752514495988
6.756614777290182 305.47287551036237 0.8670847074998288
6.7618423322435985 307.3111548934469 0.8686422167791221
6.767069887197015 310.5521888267451 0.8728513637348697
6.772297442150431 310.68763777174746 0.8702623944117138
6.777524997103847 309.71596846297876 0.8677561861277102
6.782752552057263 307.9045584580457 0.8614538582149445
6.7879801070106796 306.8167434523 0.8594312425877737
6.793207661964096 304.8423588350174 0.8548717684561555
6.798435216917512 307.44903714272306 0.8595174619266732
6.803662771870928 313.32993755361304 0.8675066434719149
6.808890326824344 318.4079820817147 0.8768564924766248
6.814117881777761 324.86809976530105 0.8866856740913845
6.819345436731177 325.1103437307153 0.882803069455326
6.824572991684593 329.2495848909925 0.8866233904646441
6.829800546638009 332.1771538829351 0.8876141976939933
6.835028101591425 331.49319703230697 0.8841418066629089
6.840255656544842 333.2587167940171 0.8861961435140312
6.845483211498258 335.63594575957063 0.8892458378630028
6.850710766451674 336.8233858574807 0.8903663337157722
6.85593832140509 342.70950223165863 0.8962335057647638
6.861165876358506 343.2996291246974 0.8947081040210321
6.866393431311923 348.05089890615596 0.9010650724152279
6.871620986265339 356.85881200907716 0.913564927011795
6.876848541218755 363.1322516599608 0.9219721315707012
6.882076096172171 369.40155730778554 0.9285071891969446
6.887303651125587 371.83532921103836 0.9287502128199749
6.892531206079004 375.50837339325153 0.933210408388296
6.89775876103242 381.42775608139124 0.9395775042164617
6.902986315985836 385.254461157082 0.9428497662975832
6.908213870939252 389.86631641027986 0.9461153843770107
6.913441425892668 387.9873655885791 0.9400814286995404
6.918668980846085 390.5592576984797 0.9409215123108807
6.923896535799501 393.46646961364206 0.9422347574639774
6.929124090752917 399.1579706321124 0.9469419667393278
6.934351645706333 407.6782900599194 0.9581291583549792
6.939579200659749 415.41585989258135 0.9675121155563138
6.944806755613166 422.8720257976745 0.9754793284458251
6.950034310566582 427.7413417326814 0.97987279903942
6.955261865519998 430.31506455833164 0.9804971060430223
6.960489420473414 434.9230860913688 0.9842606674521169
6.96571697542683 438.83926857697145 0.9873885391053266
6.970944530380247 445.8241729465617 0.9939267975840815
6.976172085333663 455.27806017918255 1.004130237166748
6.981399640287079 464.0839370743576 1.012311580352382
6.986627195240495 481.29827633220964 1.0291646167147104
6.9918547501939114 502.48467912684134 1.0508160643328373
6.997082305147328 530.8967269463054 1.0798177202592123
7.002309860100744 573.3155720272313 1.1219015398146124
7.00753741505416 633.0559564368796 1.1779625791363428
7.012764970007576 710.2003054481823 1.2459448903537818
7.0179925249609925 802.8483920847115 1.3234457198997585
7.023220079914409 893.7450784562827 1.3947075586484736
7.028447634867825 966.5166430366625 1.4485414524033153
7.033675189821241 1015.8771754183119 1.4833737555515758
7.038902744774657 1038.4471594975698 1.498316826012159
7.0441302997280735 1035.081790157266 1.4959308768756747
7.04935785468149 1022.6064033849344 1.4878478127789112
7.054585409634906 999.0164922128309 1.469116177475473
7.059812964588322 967.2137856211164 1.4445318039331094
7.065040519541738 930.0523860672057 1.4151483250767314
7.0702680744951545 888.2878174581908 1.3823973094775655
7.075495629448571 838.4065781813158 1.3424916930441084
7.080723184401987 790.1542369305855 1.3033019927295795
7.085950739355403 743.9110910571881 1.2643628079070153
7.091178294308819 704.5019148982124 1.2294560295235537
7.0964058492622355 660.3330239827255 1.1894966260117115
7.101633404215652 617.6346914438108 1.151324232150365
7.106860959169068 577.8011347740605 1.1144712227985525
7.112088514122484 542.0995190718991 1.0801122112258166
7.1173160690759 514.7377267744006 1.052468684115581
7.1225436240293165 493.3368361651898 1.031377113730816
7.127771178982733 471.36481255637625 1.0093535057948348
7.132998733936149 453.08933177069224 0.9907782209686147
7.138226288889565 439.0341333874398 0.9770263549445164
7.143453843842981 431.28805548761324 0.9693870936083826
7.1486813987963975 426.06023097376044 0.9637075667739068
7.153908953749814 424.44917344745386 0.9610511825656095
7.15913650870323 427.752646806618 0.9627206411426783
7.164364063656646 435.11894196250887 0.9694694050179449
7.169591618610062 447.4460260271722 0.9818473330420336
7.1748191735634785 472.54590495003015 1.0072495288379704
7.180046728516895 512.4755808886798 1.04784054168721
7.185274283470311 584.3765084083578 1.1192008808897569
7.190501838423727 696.0410997349637 1.2196374705612616
7.195729393377143 871.8502252189895 1.3618873968134677
7.2009569483305595 1157.2635066309595 1.5668105645070416
7.206184503283976 1573.4625604613873 1.823637472861034
7.211412058237392 2199.635514135643 2.1526591389355123
7.216639613190808 2944.4601164666274 2.486468270185527
7.221867168144224 3705.793288669808 2.784471130368992
7.227094723097641 4268.921420478038 2.9863791387653253
7.232322278051057 4481.821444052769 3.0585971169550006
7.237549833004473 4326.117630054472 3.004053484252257
7.242777387957889 3818.087002779637 2.822051962356601
7.248004942911305 3147.618295205031 2.559764664043404
7.253232497864722 2453.4841232678646 2.258767393161918
7.258460052818138 1843.811892128717 1.9566486014280953
7.263687607771554 1358.2053944941747 1.68042350265268
7.26891516272497 997.1128032078128 1.4407953067314407
7.274142717678386 760.4445622166462 1.259916098054431
7.279370272631803 617.5727117525553 1.1371436874841152
7.284597827585219 531.0224771006624 1.0575923842386328
7.289825382538635 480.94424317823723 1.007524305003286
7.295052937492051 451.8903001675211 0.9778557657762579
7.300280492445467 428.3087589372585 0.9515188879297054
7.305508047398884 412.9291278334317 0.9347140197889542
7.3107356023523 402.6233515404112 0.9229930451334718
7.315963157305716 398.5514830363358 0.9186330457622768
7.321190712259132 395.84020704019815 0.9148697629624265
7.326418267212548 390.46994271236434 0.9072342626372112
7.331645822165965 385.0603415052355 0.8999290182810892
7.336873377119381 379.03413291078726 0.8939870536620782
7.342100932072797 376.8953538404563 0.892861988723876
7.347328487026213 377.40225678523717 0.8941508043098788
7.352556041979629 374.39051374215495 0.8903426895097782
7.357783596933046 375.97761159578994 0.8910982078725443
7.363011151886462 379.59321527256367 0.8934391428325765
7.368238706839878 380.0617652130268 0.8946558977543968
7.373466261793294 383.5328270663549 0.8981400160997955
7.37869381674671 383.29684121525344 0.8978085621852836
7.383921371700127 379.0110764455937 0.8929079941054868
7.389148926653543 375.3928476842778 0.8886344231158931
7.394376481606959 376.524170928487 0.888438875623225
7.399604036560375 379.8795892315627 0.8917401796585136
7.4048315915137914 385.21051796772144 0.898239689053259
7.410059146467208 386.7368056144973 0.899774285434001
7.415286701420624 386.12998141923964 0.8984768856940358
7.42051425637404 387.2427773254911 0.8997009430494226
7.425741811327456 390.1606896717833 0.9025917695417792
7.4309693662808725 396.073518338432 0.9104433548121175
7.436196921234289 397.18670335176915 0.9107068644047355
7.441424476187705 401.6503134621387 0.9141175603456831
7.446652031141121 403.4392405094926 0.9137164200884722
7.451879586094537 407.484045672663 0.9178167018774411
7.4571071410479535 417.10029485749664 0.92727042917766
7.46233469600137 422.26123666818563 0.9310251427876218
7.467562250954786 435.35617038165526 0.9449912832491041
7.472789805908202 445.2632004205322 0.9552201844439496
7.478017360861618 455.54987987173376 0.9663502482819821
7.4832449158150345 469.7763319649667 0.9794596230982668
7.488472470768451 483.04481721989333 0.9914744904607649
7.493700025721867 497.589891813612 1.0051697741254888
7.498927580675283 513.1154360298809 1.0198317316755845
7.504155135628699 525.9612964389236 1.0321991396008288
7.5093826905821155 538.2605610876927 1.0439596060795575
7.514610245535532 541.5035023470911 1.0463167656647596
7.519837800488948 541.9475683623249 1.0456766939946547
7.525065355442364 538.6423360777919 1.0418048274867133
7.53029291039578 537.1466551001356 1.0403066825683518
7.5355204653491965 537.606240675016 1.0413822320973434
7.540748020302613 539.3110342513897 1.0435799899883742
7.545975575256029 542.5024614102651 1.0448475189918038
7.551203130209445 555.7939398665328 1.056480293072273
7.556430685162861 574.5729137787484 1.0735099311722374
7.5616582401162775 593.1586736387968 1.090221426388769
7.566885795069694 609.2848351623971 1.104456527221421
7.57211335002311 618.7326959943194 1.1125200266606157
7.577340904976526 618.1963947208302 1.1109267504923943
7.582568459929942 612.866794480037 1.106283933024867
7.5877960148833585 604.8442653271529 1.0987207519492175
7.593023569836775 588.4586018257341 1.0835859524506322
7.598251124790191 579.281539587227 1.074336917938417
7.603478679743607 567.0222618636031 1.0629973289594343
7.608706234697023 557.4662806778728 1.0542634964233955
7.6139337896504395 548.3873676796055 1.0455569684216306
7.619161344603856 539.3874079416638 1.0379864491778927
7.624388899557272 532.5624654378346 1.0301157316606706
7.629616454510688 529.420571503518 1.0266721741955231
7.634844009464104 524.1925074936162 1.0205387296844186
7.6400715644175206 522.4187463143429 1.018333719454769
7.645299119370937 527.1763838946138 1.022995215123649
7.650526674324353 533.0350073766369 1.027831084665884
7.655754229277769 534.0414637089115 1.028562525563032
7.660981784231185 532.4126229647471 1.0260936468101445
7.666209339184602 535.4303175197955 1.0281292410567626
7.671436894138018 539.657648718897 1.0318669978927324
7.676664449091434 549.134657671863 1.0402027933391855
7.68189200404485 554.3293677433977 1.0451529009997134
7.687119558998266 559.5714902892179 1.0495091557831893
7.692347113951683 567.5701707662819 1.056488859625203
7.697574668905099 572.9426046680886 1.060871223650258
7.702802223858515 586.3445829708186 1.0727176184814304
7.708029778811931 598.9771739098321 1.084338860276652
7.713257333765347 603.1394326192557 1.086088743739667
7.718484888718764 607.777040818485 1.0892073339576438
7.72371244367218 607.6500726900808 1.0890060478498191
7.728939998625596 615.5452691395543 1.0954465058509504
7.734167553579012 620.9492365884315 1.0995316082599609
7.739395108532428 627.0739664893129 1.1043335383999635
7.744622663485845 637.0037418545737 1.112177614966573
7.749850218439261 648.808475033136 1.1227613903104046
7.755077773392677 658.4783625121968 1.1311285286869683
7.760305328346093 660.6560036186155 1.1325469274480682
7.765532883299509 660.5212428952719 1.1319793341761235
7.770760438252926 662.1422922420417 1.1328938980000272
7.775987993206342 665.0708802516683 1.135500549006264
7.781215548159758 669.3611844606341 1.1376596153228224
7.786443103113174 667.7255618144569 1.1352434537169303
7.79167065806659 664.4900848108364 1.1326836103440348
7.796898213020007 653.4326175156127 1.1228569414912564
7.802125767973423 643.7301655872492 1.1141712721645949
7.807353322926839 636.7136580155136 1.1073395382282893
7.812580877880255 626.9493316366057 1.098535046383029
7.817808432833671 623.8807292328205 1.0953354825407589
7.823035987787088 623.958833995959 1.0945547811199012
7.828263542740504 627.0915894471892 1.0967958599424337
7.83349109769392 634.3298959358827 1.1025709537300663
7.838718652647336 637.464343879783 1.1055593070553789
7.8439462076007525 639.6878930998014 1.1074573763776274
7.849173762554169 644.5227484835501 1.111307539666903
7.854401317507585 654.8392443913735 1.1188442226775763
7.859628872461001 664.511124762022 1.1269197855326265
7.864856427414417 678.0832078947509 1.1387524175095975
7.8700839823678335 690.5926354342853 1.1494714370033254
7.87531153732125 703.551338889214 1.1596245231481646
7.880539092274666 713.6530542661664 1.1655613126328466
7.885766647228082 718.7764354523146 1.1690955229437372
7.890994202181498 715.6213873244157 1.165789525722975
7.8962217571349145 707.3787884579035 1.1587098721518396
7.901449312088331 700.5903021865262 1.1524539993236422
7.906676867041747 689.9213438369505 1.1440499657211105
7.911904421995163 681.2862748704314 1.137525443905181
7.917131976948579 669.2478401789733 1.1273490953577687
7.9223595319019955 659.1643031340077 1.1183862740044468
7.927587086855412 651.849694418908 1.1122701150467953
7.932814641808828 639.0104489323369 1.100380779674366
7.938042196762244 631.9375901280329 1.094204051276916
7.94326975171566 621.0777728701319 1.0834454859004368
7.9484973066690765 609.7827311511917 1.0722281967163314
7.953724861622493 598.0539720668891 1.0610793857724388
7.958952416575909 592.3140938634796 1.0549886399664845
7.964179971529325 595.7031923767103 1.05861151622541
7.969407526482741 603.2162460381605 1.0648762915482803
7.9746350814361575 610.9864693724098 1.071073710402421
7.979862636389574 627.422105523242 1.0858431743403643
7.98509019134299 644.9233652836888 1.0998263099984942
7.990317746296406 666.417267478256 1.117573001098632
7.995545301249822 683.153605865094 1.1310650808849738
8.000772856203238 690.8513176594405 1.1373440581753214
8.006000411156654 695.9232297241679 1.1425058554174494
8.01122796611007 700.569124509377 1.1460932064864857
8.016455521063486 697.7366144645893 1.1423960115628937
8.021683076016902 691.9366042326532 1.1368715386162975
8.026910630970319 679.7826157513564 1.1257622129453495
8.032138185923735 668.3404432780984 1.1155285987231474
8.037365740877151 663.0205884383691 1.1107752788578076
8.042593295830567 662.8673804982062 1.110484450639228
8.047820850783983 662.5147000316152 1.110825617836332
8.0530484057374 664.5973927352095 1.1122986211763604
8.058275960690816 662.1122690191481 1.109056059638214
8.063503515644232 661.5394077173084 1.1072999609573002
8.068731070597648 665.81794966757 1.1095412768566468
8.073958625551064 669.6698137025419 1.1129273674763067
8.07918618050448 673.1285851167321 1.1167170163708826
8.084413735457897 677.7543210055958 1.1204262346853353
8.089641290411313 684.3292394135599 1.1255867199775373
8.09486884536473 694.0749026326724 1.1339014869667356
8.100096400318145 697.6699142246596 1.1364301058151614
8.105323955271562 702.2172478827408 1.139568838357701
8.110551510224978 703.5657874305668 1.1398035794823267
8.115779065178394 707.6153479579117 1.1423272424866069
8.12100662013181 715.9373935352482 1.1479559436886708
8.126234175085226 728.3438264651804 1.1563866614919784
8.131461730038643 741.7079097258841 1.1667490736477704
8.136689284992059 763.1485303885607 1.1825564741310028
8.141916839945475 783.9599506175716 1.1997886583795279
8.147144394898891 808.8191478954092 1.2182498715789412
8.152371949852308 838.903911816211 1.2391339563317145
8.157599504805724 867.596268310383 1.2578240129159115
8.16282705975914 905.9486273578093 1.2845305065959416
8.168054614712556 942.8354991339462 1.3104577446994221
8.173282169665972 972.9188582090738 1.3305768647546934
8.178509724619389 989.7079889150831 1.3414568038588321
8.183737279572805 997.2764127677137 1.3461792741330665
8.188964834526221 998.5466957321718 1.3464395758119787
8.194192389479637 984.0075960209434 1.3362749170766581
8.199419944433053 965.5209469067305 1.3224924621089464
8.20464749938647 938.9753743583493 1.3035228185079768
8.209875054339886 915.1845850390401 1.2871636900169057
8.215102609293302 897.5549317503408 1.2755972890694451
8.220330164246718 880.1216067266876 1.2623681620219072
8.225557719200134 864.1748285732649 1.2506354006177514
8.23078527415355 848.5271609148747 1.2383379404074304
8.236012829106967 835.1401129579743 1.2282809945912834
8.241240384060383 822.6122490133858 1.2180617903469402
8.2464679390138 815.0979196767323 1.2118057364306858
8.251695493967215 808.8287132773193 1.2066674712129843
8.256923048920632 801.4449156333748 1.200208685418624
8.262150603874048 793.660522158905 1.193373840673923
8.267378158827464 784.8976322843436 1.1876740720029315
8.27260571378088 776.5942609136813 1.1806761949683198
8.277833268734296 763.9200199597177 1.1706002469312664
8.283060823687713 747.9846397609972 1.1580048312549402
8.288288378641129 729.7747620916448 1.1443630123500477
8.293515933594545 714.5980597514059 1.1323464311489742
8.298743488547961 705.6431598592271 1.1246352379104685
8.303971043501377 701.6772916301633 1.1216264989413827
8.309198598454794 701.8617169723066 1.121805673759728
8.31442615340821 695.4471651163182 1.1162577084289853
8.319653708361626 685.8846489027179 1.1078085802620516
8.324881263315042 674.6562612058069 1.0972535635159801
8.330108818268458 670.7893179612976 1.093945882459441
8.335336373221875 666.7743031276311 1.0901618726496776
8.34056392817529 669.9327766139611 1.0929561948351096
8.345791483128707 672.470599239763 1.095294690743596
8.351019038082123 666.6855651825323 1.089888838955461
8.35624659303554 660.0840188349871 1.0845495169604742
8.361474147988956 650.9168348141658 1.076363846354919
8.366701702942372 640.3418393039755 1.0672135801773035
8.371929257895788 639.6811651140039 1.0662688390204564
8.377156812849204 636.0212315180477 1.0628387779109016
8.38238436780262 635.0522686204012 1.0614250498114968
8.387611922756037 628.9973175377332 1.0562460826231699
8.392839477709453 619.8301376904286 1.0475785039372123
8.398067032662869 612.3081739103721 1.0415584692085336
8.403294587616285 600.6236616137335 1.031341607487529
8.408522142569701 594.7232673485968 1.0262487776856057
8.413749697523118 594.3005936080467 1.0250485316181253
8.418977252476534 596.0047005826038 1.026938697805663
8.42420480742995 592.5743561485298 1.0227685068161405
8.429432362383366 590.214035339051 1.0218889418814008
8.434659917336782 588.5276511862385 1.0198951614131433
8.439887472290199 588.6792346810406 1.020050535776199
8.445115027243615 589.6003331603715 1.0200047760592894
8.450342582197031 586.3472563249051 1.0171636293695627
8.455570137150447 584.2918594529374 1.0148234917866756
8.460797692103863 585.3308791364152 1.014967652084333
8.46602524705728 585.0449116053512 1.0138967114184514
8.471252802010696 582.5753399717095 1.0111159744141613
8.476480356964112 582.14978186164 1.0106586668966424
8.481707911917528 582.3947985285098 1.0101730004651959
8.486935466870944 580.4004483080366 1.0090628667569488
8.49216302182436 583.1051228331697 1.0117074915494524
8.497390576777777 584.3877608635391 1.012451794211926
8.502618131731193 589.577576010876 1.0162835363488898
8.50784568668461 593.7414843480096 1.0183819630981015
8.513073241638025 597.5130671996166 1.0203073812817123
8.518300796591442 597.4097054172111 1.0197568257068288
8.523528351544858 597.6459894785844 1.0196473479288553
8.528755906498274 600.1778837672795 1.0222226412859794
8.53398346145169 596.1348932229757 1.0190167346092398
8.539211016405106 594.2743052167214 1.0172113469686603
8.544438571358523 593.9401802877319 1.016376332450159
8.549666126311939 594.4527289336656 1.016485133828786
8.554893681265355 596.4072814365178 1.0178878678475374
8.560121236218771 598.2718400163395 1.0179532573825305
8.565348791172188 598.8623692282348 1.0174365788443434
8.570576346125604 600.0285050253561 1.018311260237541
8.57580390107902 603.088606305055 1.021306841094409
8.581031456032436 602.8594290414119 1.0212676811725128
8.586259010985852 602.3973393349918 1.02048294277144
8.591486565939269 604.1274557466371 1.021367278875831
8.596714120892685 609.0421639688997 1.0245891326299168
8.601941675846101 611.3270202827631 1.0255261875688306
8.607169230799517 614.7803136634599 1.0271217897647844
8.612396785752933 620.1148982851922 1.0311769295992357
8.61762434070635 627.481624771492 1.0377644486171684
8.622851895659766 636.9356641129865 1.0468603391750615
8.628079450613182 646.6445340720521 1.0540796282549942
8.633307005566598 657.824117808074 1.0621757759377217
8.638534560520014 670.1276809125526 1.0709434068912222
8.64376211547343 680.8707327699377 1.0790412108186591
8.648989670426847 692.5454182009909 1.0876143184412845
8.654217225380263 704.915387928284 1.096202089525822
8.65944478033368 722.5972426038404 1.1095281240858075
8.664672335287095 743.206147889593 1.1250125814241172
8.669899890240512 769.6954782750597 1.1449516388497756
8.675127445193928 799.0776025744004 1.1666958068618172
8.680355000147344 829.9938560660272 1.188699247424274
8.68558255510076 853.7562724314447 1.205244075901012
8.690810110054176 871.323586147094 1.216910736961114
8.696037665007593 880.8788000331061 1.222244045099903
8.701265219961009 885.3652300846827 1.2250368688951025
8.706492774914425 884.2834564419215 1.224090527158651
8.711720329867841 872.9599091030353 1.2155352378028832
8.716947884821257 853.0954758837587 1.2002142238993518
8.722175439774674 834.4779302047135 1.1864664223962722
8.72740299472809 814.2297413552536 1.1707797807564446
8.732630549681506 799.0678671706759 1.1611835900743337
8.737858104634922 784.4822275546194 1.1513961991290012
8.743085659588338 775.5735789535108 1.1461344033602345
8.748313214541755 768.9256345325505 1.141735598920027
8.75354076949517 761.0824133553876 1.13567226660411
8.758768324448587 754.1326769074675 1.129490695099459
8.763995879402003 740.5925963723904 1.1180225141639377
8.76922343435542 728.8656133908086 1.108235241991337
8.774450989308836 717.754966525603 1.099537868133202
8.779678544262252 708.9656229259423 1.0917386087559902
8.784906099215668 706.5811255450567 1.0892922092746244
8.790133654169084 700.9307214275107 1.0851085266444347
8.7953612091225 695.7328428333047 1.0809677481696083
8.800588764075917 687.0545824360411 1.0734763967348053
8.805816319029333 675.2789105565919 1.0633184751738596
8.811043873982749 672.8845082927211 1.0611854378273509
8.816271428936165 668.2156670563113 1.05740377322842
8.821498983889581 665.0697392891517 1.055140331481868
8.826726538842998 659.8561002310263 1.0508931738678084
8.831954093796414 657.2452425816299 1.047719279353278
8.83718164874983 654.4474926509994 1.0450492867616301
8.842409203703246 650.3123432725985 1.0413475656050002
8.847636758656662 643.0706883167845 1.0353258116856872
8.852864313610079 641.5537285368484 1.0339587961306258
8.858091868563495 645.0388514487985 1.0367086195203699
8.863319423516911 651.1069305083796 1.0415204858799747
8.868546978470327 653.9494056730243 1.043730870084939
8.873774533423743 654.5494862661749 1.0432275602744505
8.87900208837716 655.5077862056662 1.0441224812299283
8.884229643330576 656.4422151539814 1.0447206999176273
8.889457198283992 658.8210343972088 1.0465266769144648
8.894684753237408 656.1995636218707 1.044216168775735
8.899912308190824 663.1726265597262 1.0497084317271805
8.90513986314424 667.5229412944115 1.0519163851519995
8.910367418097657 676.0733043764761 1.0565425815532785
8.915594973051073 682.1274271465111 1.0605383583572485
8.92082252800449 690.6884333995918 1.0666973615641289
8.926050082957905 699.4215982186289 1.074553696723773
8.931277637911322 703.249920993193 1.0772756300968844
8.936505192864738 707.5219527501957 1.0796542554687418
8.941732747818154 708.8270435195601 1.0796864453350867
8.94696030277157 716.09881590225 1.0846644508239336
8.952187857724986 726.9339944238621 1.0941926028500737
8.957415412678403 734.7676097453256 1.1004054198674476
8.962642967631819 745.7950750652469 1.1080037322649294
8.967870522585235 753.4882832610192 1.1117814246699522
8.973098077538651 757.3690488724151 1.1130101090465363
8.978325632492067 767.3518966721891 1.120006036444645
8.983553187445484 774.6480394769707 1.125978684644479
8.9887807423989 787.6312665555957 1.1349777435205852
8.994008297352316 797.2721055297942 1.14143368114552
8.999235852305732 801.0435607666479 1.1438163623762612
9.004463407259149 808.3787046892046 1.14876853865785
9.009690962212565 815.7006894041991 1.1537989261258734
9.014918517165981 824.5466183460316 1.157647097795641
9.020146072119397 835.102599631454 1.1644329861260454
9.025373627072813 845.053142538696 1.1706255683261182
9.03060118202623 860.5078566791956 1.1817352318508567
9.035828736979646 875.5617361056826 1.192290127337903
9.041056291933062 889.6994670306161 1.2014705371862575
9.046283846886478 901.6487908360782 1.2089159784837389
9.051511401839894 908.9646863602343 1.2132812585941677
9.05673895679331 923.6978848133706 1.2218625494833966
9.061966511746727 945.637614778322 1.2365718403579204
9.067194066700143 971.9716245460851 1.2535880187514064
9.07242162165356 997.3816083712325 1.2689192417739876
9.077649176606975 1018.5181755222683 1.280990837386604
9.082876731560392 1041.6533904857492 1.2951997737665906
9.088104286513808 1070.098549933414 1.3134802571785293
9.093331841467224 1096.4336346784019 1.329230988837728
9.09855939642064 1123.655322543822 1.3449296136807012
9.103786951374056 1148.915338371315 1.357680437026569
9.109014506327473 1173.753748888897 1.3707859624444236
9.114242061280889 1191.7442914006247 1.3815117807512691
9.119469616234305 1205.7747889828186 1.3895242297494275
9.124697171187721 1215.1152171315257 1.3946706281619374
9.129924726141137 1217.4155074716934 1.3954538629590365
9.135152281094554 1215.935551443931 1.394526421639803
9.14037983604797 1204.2474860443517 1.388328705981094
9.145607391001386 1187.7970431329006 1.3777234386528385
9.150834945954802 1174.773937096622 1.369212489913202
9.156062500908218 1171.6255350795132 1.3678499212496724
9.161290055861635 1178.7372299118506 1.3832353016046732
9.16651761081505 1202.5677938720526 1.4053179394049657
9.171745165768467 1229.7779175389655 1.4268525933263743
9.176972720721883 1249.7601517181542 1.4427876778920166
9.1822002756753 1263.5436962167696 1.4547472362861515
9.187427830628716 1267.4423052566308 1.4605325947439132
9.192655385582132 1262.8281851545466 1.4590572626033873
9.197882940535548 1256.7616968908003 1.4579309162332883
9.203110495488964 1250.9632858053171 1.457086562107114
9.20833805044238 1251.4241362676976 1.4615728887539214
9.213565605395797 1258.5994936501934 1.4680420928904552
9.218793160349213 1268.8620741833558 1.4765574130645507
9.224020715302629 1287.499233058788 1.489114541618624
9.229248270256045 1318.1039044884471 1.507822821868436
9.234475825209461 1355.3687702845075 1.5305375935847838
9.239703380162878 1406.3771674421469 1.559318175611691
9.244930935116294 1476.133591067329 1.5988172850909508
9.25015849006971 1557.7423386155524 1.645620038526161
9.255386045023126 1643.9126363085563 1.6933617191442807
9.260613599976542 1726.1237945465846 1.7368992754266697
9.265841154929959 1777.5048040276724 1.7634128919428587
9.271068709883375 1790.631193884513 1.7690088287508743
9.276296264836791 1765.0323561078596 1.7584865842926896
9.281523819790207 1685.0863655660173 1.7207665886777976
9.286751374743623 1570.6701148667144 1.6630090549280598
9.29197892969704 1441.9190943431915 1.595784249655727
9.297206484650456 1316.8416233414148 1.5264394482093122
9.302434039603872 1192.2535150082663 1.454165772468376
9.307661594557288 1082.0029941074122 1.3871203727417016
9.312889149510704 999.6487944997035 1.3357470645814777
9.31811670446412 937.2779503809624 1.295000419191423
9.323344259417537 895.3502175112262 1.2676835496049987
9.328571814370953 868.2694761782907 1.249216830543208
9.33379936932437 846.7880814992868 1.234305734408934
9.339026924277785 831.2782060920308 1.224242257041774
9.344254479231202 815.44150481726 1.213381556629515
9.349482034184618 799.745211161252 1.2024270294518054
9.354709589138034 788.4614752820324 1.1946481356735497
9.35993714409145 781.3084513447513 1.1900238472510272
9.365164699044866 776.0253047479592 1.1868347566410395
9.370392253998283 771.6156744985857 1.1852682584457563
9.375619808951699 763.3287954026912 1.1792230357911588
9.380847363905115 754.0114446023341 1.1724839803223237
9.386074918858531 751.4999143831741 1.1711172636997322
9.391302473811947 751.9398490058521 1.1729235160732197
9.396530028765364 752.645983885268 1.1743631510729544
9.40175758371878 747.8328227226765 1.1714990553826885
9.406985138672196 745.4077933878283 1.1694425989832773
9.412212693625612 743.0743629383707 1.1665246657380195
9.417440248579029 740.1204056000687 1.152572069447266
9.422667803532445 738.1044041158777 1.1442015004406827
9.427895358485861 736.8859533516171 1.1394006756103072
9.433122913439277 736.8984291253431 1.1367377941045484
9.438350468392693 734.1090301290528 1.1327265154804433
9.44357802334611 734.9712055620749 1.1313303296666861
9.448805578299526 735.8545891506449 1.1282732024003361
9.454033133252942 733.3293573952907 1.123715371032072
9.459260688206358 735.2632020846377 1.1235238144122464
9.464488243159774 739.186791982892 1.126375734576783
9.46971579811319 736.7542193124822 1.1230033630232799
9.474943353066607 736.1125257057765 1.1198441727830237
9.480170908020023 732.4458839125932 1.1143776081320742
9.48539846297344 732.1947233026752 1.1124807007827933
9.490626017926855 732.7741553745484 1.111774448946514
9.495853572880272 739.6219524151661 1.1172792125636508
9.501081127833688 743.7588090131428 1.1197030212361434
9.506308682787104 744.6672999739558 1.1196719678428793
9.51153623774052 744.460666490219 1.118386683887262
9.516763792693936 742.4229473832444 1.1158372044746019
9.521991347647353 742.8078361606708 1.1128734732789771
9.527218902600769 744.325816548769 1.1120832517894905
9.532446457554185 752.3190726249522 1.1174749963658206
9.537674012507601 752.9918032718398 1.1173677708464065
9.542901567461017 759.3258459338083 1.1212618729371342
9.548129122414434 762.8834977921119 1.123346588225894
9.55335667736785 767.277428617162 1.126594979742347
9.558584232321266 768.9592661103013 1.1276923049039729
9.563811787274682 769.3305762821449 1.1271744127825614
9.569039342228098 765.5930372630874 1.1239097848039694
9.574266897181515 758.9249855369723 1.117667407385835
9.57949445213493 760.468612055616 1.1174630947341968
9.584722007088347 762.0876774439205 1.1171288493377196
9.589949562041763 766.317356450858 1.1195089012670727
9.59517711699518 767.3540980038956 1.118608958571291
9.600404671948596 771.0943769695415 1.1212592342575747
9.605632226902012 771.9772966676036 1.1215690491875419
9.610859781855428 769.3153020740879 1.1185121015281343
9.616087336808844 768.134028314721 1.1164382564046067
9.62131489176226 769.931207175683 1.1164888387873304
9.626542446715677 769.1899564580149 1.115709196426426
9.631770001669093 771.1828558354265 1.1174416944620225
9.636997556622509 768.9406606361969 1.1151987089389503
9.642225111575925 767.2795350586234 1.1132626660866713
9.647452666529341 770.7150315959556 1.1146890708166244
9.652680221482758 770.4875737295673 1.114276708233163
9.657907776436174 770.7415916021263 1.1137328646054536
9.66313533138959 771.5961597784604 1.1138833032640385
9.668362886343006 771.9393156151311 1.114207795339161
9.673590441296422 768.5552324986356 1.1114787830465909
9.678817996249839 768.2877020721024 1.1097448151756442
9.684045551203255 761.0819774503997 1.103923025809415
9.689273106156671 759.1797560475001 1.1010333937956558
9.694500661110087 763.7488010399944 1.1033415652198715
9.699728216063503 762.097531020777 1.1019242463603747
9.70495577101692 762.9845525498426 1.102057220127388
9.710183325970336 762.4456306195859 1.1019216179455273
9.715410880923752 754.5526809513962 1.0947320854863765
9.720638435877168 751.2471481872767 1.091103120906094
9.725865990830584 749.3838821804218 1.0894548339429233
9.731093545784 745.4096491447449 1.0846943310132
9.736321100737417 750.5880183026304 1.0878957194682437
9.741548655690833 749.9251290132395 1.0872599555227298
9.74677621064425 750.9702886173671 1.0891251263620998
9.752003765597665 750.7595789902421 1.089093620031904
9.757231320551082 747.4467985723147 1.0864035373070857
9.762458875504498 746.3405192145702 1.0841565927047534
9.767686430457914 748.3496292342501 1.0856138710968009
9.77291398541133 746.9483688890336 1.0839143263221678
9.778141540364746 746.5997919864417 1.081916254680973
9.783369095318163 743.667962479041 1.0790573229377112
9.788596650271579 740.2012407199995 1.0759064377679957
9.793824205224995 738.9727773954642 1.0758744661755923
9.799051760178411 741.1544710910983 1.0763656303466438
9.804279315131827 743.0806290267587 1.0779531202298105
9.809506870085244 745.143855870021 1.079318856046731
9.81473442503866 747.1166766148868 1.08031124557823
9.819961979992076 747.5873400929469 1.0794727895488794
9.825189534945492 749.031818002337 1.0791432529532954
9.830417089898909 751.508840157451 1.0805590962838085
9.835644644852325 752.8038795981353 1.080330073971767
9.840872199805741 754.5383717366832 1.0803502315218234
9.846099754759157 758.971807249004 1.0833817524995526
9.851327309712573 766.8872019086544 1.0884346755251253
9.85655486466599 768.1936620014998 1.088396143380679
9.861782419619406 770.5532606610368 1.0898608848080829
9.867009974572822 770.9331830519897 1.0888014173678773
9.872237529526238 776.6052766379547 1.0931036156131564
9.877465084479654 782.9422533955153 1.0974657554162504
9.88269263943307 791.3899360366988 1.1038467568313834
9.887920194386487 797.3207148351405 1.1076718958322544
9.893147749339903 800.9521180441792 1.1099145043997998
9.89837530429332 805.0938971115061 1.1099972037040993
9.903602859246735 808.8166250295709 1.1115304111488282
9.908830414200152 813.0377528410112 1.1141923013505175
9.914057969153568 824.9327583416429 1.1227169906957182
9.919285524106984 830.7157017978379 1.1263808888291478
9.9245130790604 834.5675044265612 1.1283120393911736
9.929740634013816 835.9248360619367 1.1282907192742289
9.934968188967233 833.1315982075282 1.1258310320528093
9.940195743920649 825.8799903309737 1.119646336737223
9.945423298874065 823.5987106762573 1.1182544669037917
9.950650853827481 820.0885005958289 1.1156360067104683
9.955878408780897 823.6753459400144 1.1186870212266502
9.961105963734314 821.2851486783285 1.117327751747733
9.96633351868773 816.9630339174224 1.1142198111080472
9.971561073641146 813.107780430545 1.1098396741418686
9.976788628594562 810.4446147505785 1.1065554356794427
9.982016183547978 806.3885298793259 1.1035478189483814
9.987243738501395 800.8969464827281 1.098908762495949
9.99247129345481 796.3375027247722 1.095482736497809
9.997698848408227 790.182903783058 1.0907194730318719
10.002926403361643 784.1634618590452 1.084413790225592
10.00815395831506 778.334296061607 1.0794781719374107
10.013381513268476 769.751836359833 1.0732575910566122
10.018609068221892 766.7317524931243 1.0723167201670802
10.023836623175308 759.8650149395799 1.0676259095896738
10.029064178128724 757.6968465147647 1.0666460681334915
10.03429173308214 753.8577613061273 1.0648950513936768
10.039519288035557 757.1134288832612 1.0672938111660033
10.044746842988973 756.3271465862571 1.0653974964790556
10.049974397942389 753.1075565639039 1.0617007214217336
10.055201952895805 750.426319643905 1.0594678693099677
10.060429507849221 750.9486748947702 1.0592082546094765
10.065657062802638 750.5889439373669 1.0582498466353865
10.070884617756054 756.9149420370335 1.0625708237493645
10.07611217270947 756.8179968391639 1.0617704502844205
10.081339727662886 762.4182692232556 1.0656167241127443
10.086567282616302 765.0280526586366 1.0675279436234184
10.091794837569719 766.8623024276257 1.0691343513497704
10.097022392523135 765.9379565529151 1.0673211394289004
10.102249947476551 773.1894903829941 1.0723246041151306
10.107477502429967 772.7282499381934 1.0714475812591977
10.112705057383383 770.8077510168438 1.069492372728076
10.1179326123368 766.3512788689977 1.066137748477867
10.123160167290216 755.5773838539061 1.0578543787230983
10.128387722243632 748.727873648902 1.0528666736469285
10.133615277197048 744.8186005639946 1.0492549106866236
10.138842832150464 741.8812417715059 1.0459380851420532
10.14407038710388 741.9308876978952 1.04594392268054
10.149297942057297 740.4740359131862 1.0450561921112083
10.154525497010713 733.9218587993923 1.0414190494367006
10.15975305196413 729.2123652251628 1.0380112124961391
10.164980606917545 724.3434574192066 1.03402563924414
10.170208161870962 723.0692736131764 1.0323217207275188
10.175435716824378 724.588510768961 1.0334301830176083
10.180663271777794 724.5525695219616 1.0320572732334585
10.18589082673121 725.8327224904705 1.0325579833239886
10.191118381684626 721.7165874836791 1.0293582314073866
10.196345936638043 719.0870504640268 1.0269562662207594
10.201573491591459 714.3284588804796 1.0235933739875003
10.206801046544875 708.9068300891769 1.0197729162300464
10.212028601498291 711.6596559600267 1.0213870992778018
10.217256156451707 711.0818686278772 1.0206624008590917
10.222483711405124 709.761483801348 1.0196017726159017
10.22771126635854 709.7410416716694 1.0191800794635508
10.232938821311956 705.4327376608095 1.0160941712262914
10.238166376265372 705.0165280140932 1.0154414331512007
10.243393931218788 707.1425702354662 1.0167337758044281
10.248621486172205 703.2926916014592 1.013828528242607
10.253849041125621 707.2999525012928 1.0169096654598653
10.259076596079037 708.2867561092061 1.018636096171678
10.264304151032453 705.1165908077744 1.0160466845797995
10.26953170598587 706.6576834499566 1.0162468831175206
10.274759260939286 706.1835042125283 1.01564335732369
10.279986815892702 711.0440043763406 1.0189181640548954
10.285214370846118 716.9146671822789 1.0230266941058639
10.290441925799534 718.9625765505828 1.0235713407711005
10.29566948075295 720.0436361444879 1.0242367316749588
10.300897035706367 717.2344746602139 1.0212212621358263
10.306124590659783 722.3616283445608 1.0241682127995202
10.3113521456132 726.5927453241808 1.026751360357771
10.316579700566615 736.1057568493992 1.0326522854113234
10.321807255520032 743.8623289965831 1.0374762262935322
10.327034810473448 749.2460729749613 1.041700019973228
10.332262365426864 754.9203335422238 1.0458090462574647
10.33748992038028 763.9969462798144 1.0517178585351803
10.342717475333696 766.7529004624201 1.0525444696083326
10.347945030287113 776.1845725005662 1.0574807377022404
10.353172585240529 788.8728809057266 1.0659562748239784
10.358400140193945 805.8002274290822 1.0785124946379478
10.363627695147361 823.1738432521057 1.0897699407366732
10.368855250100777 837.1137229248831 1.0989181864113886
10.374082805054194 841.0105281453755 1.100140629783247
10.37931036000761 842.6595067642104 1.1001975999604734
10.384537914961026 837.7133987173926 1.096855559539336
10.389765469914442 830.7518389925258 1.0895942854552318
10.394993024867858 826.3429161065905 1.0862272349121807
10.400220579821275 818.936036730968 1.081398168861029
10.40544813477469 811.4754426403333 1.0765110402876688
10.410675689728107 806.5672708680769 1.0733429750452
10.415903244681523 801.5600062634719 1.0700468496223652
10.42113079963494 805.0849174022985 1.0726199687130824
10.426358354588356 803.2745465506407 1.0711385120135988
10.431585909541772 796.2874695567149 1.066330367058586
10.436813464495188 789.8315525194837 1.062095233479165
10.442041019448604 779.2308716444907 1.0547346989272641
10.44726857440202 766.7388557784236 1.0445809743803913
10.452496129355437 754.8907162575282 1.0357663127344665
10.457723684308853 747.1749796265174 1.0304657396371535
10.462951239262269 737.4471466054556 1.0239280255269982
10.468178794215685 730.0461056393573 1.01921451301355
10.473406349169101 719.7575208108352 1.0119319015213981
10.478633904122518 709.9305614583441 1.0036477232498446
10.483861459075934 706.2686695297256 1.000827462227211
10.48908901402935 700.217078997595 0.9962800444682234
10.494316568982766 692.3882285707741 0.9898233669352043
10.499544123936182 684.438518520983 0.9837303501913526
10.504771678889599 677.7377011807988 0.9787621461616115
10.509999233843015 674.925187071399 0.9771534137235082
10.515226788796431 677.0617689004345 0.9783005623255401
10.520454343749847 670.2404824118028 0.9728156231711562
10.525681898703263 664.4579052382555 0.9683669255204829
10.53090945365668 656.5908897655279 0.9621234496868821
10.536137008610096 652.910047925123 0.9597271315125961
10.541364563563512 655.800215990724 0.9624607638961304
10.546592118516928 656.7718634152783 0.9629351882615743
10.551819673470344 658.125058099386 0.9637597730085388
10.55704722842376 654.5798729879857 0.9612067012950408
10.562274783377177 646.696054908992 0.9550137259263279
10.567502338330593 640.3061979206026 0.9495950062499258
10.57272989328401 637.2293681882347 0.9463540318114092
10.577957448237425 634.8061060710131 0.9442975825647724
10.583185003190842 634.9144676481378 0.944101970877082
10.588412558144258 636.2828543981477 0.9445371046213443
10.593640113097674 636.1577051929279 0.9446182980290336
10.59886766805109 635.9299857303546 0.943309987512938
10.604095223004506 635.4682534010756 0.9422913731620499
10.609322777957923 633.3228444392809 0.9406346003331668
10.614550332911339 633.3278364255756 0.9401773747668414
10.619777887864755 633.5610568091953 0.9405234180448537
10.625005442818171 636.0517064393878 0.9429033952777703
10.630232997771587 639.0320978263824 0.9453226299137758
10.635460552725004 639.9854242530956 0.9454199847420027
10.64068810767842 640.5762827437272 0.9451127854671088
10.645915662631836 644.9057666232974 0.947962123537627
10.651143217585252 650.0005582806391 0.9518264492857063
10.656370772538668 658.6359833209476 0.9576115084826764
10.661598327492085 668.4968622531678 0.9642411767495528
10.666825882445501 676.5944687520431 0.9699989927338275
10.672053437398917 682.4809686476162 0.9722502719068418
10.677280992352333 691.9310951099085 0.9785048685564764
10.68250854730575 695.2261032499398 0.9809245085943112
10.687736102259166 699.815176883151 0.984332242200669
10.692963657212582 702.6817975529368 0.9864589680731974
10.698191212165998 703.1470791440822 0.9868585872606788
10.703418767119414 701.3606922290606 0.9839089545651359
10.70864632207283 695.8084008726966 0.9795602584243399
10.713873877026247 689.5430698239094 0.9743218398637673
10.719101431979663 682.1746699296556 0.9687930246578612
10.72432898693308 677.9823440575203 0.9654902413227331
10.729556541886495 674.0937858879978 0.9629872471493767
10.734784096839912 671.9322016867608 0.9624193691194014
10.740011651793328 668.5534633974262 0.9596121688584494
10.745239206746744 666.5592812610734 0.9578976477860194
10.75046676170016 662.4741132826127 0.954461729410754
10.755694316653576 659.1310952281469 0.9519790582379835
10.760921871606993 654.8679336096094 0.9484918510178019
10.766149426560409 654.876114558052 0.9483227993815865
10.771376981513825 655.1119130419013 0.9479008100052618
10.776604536467241 655.8171923434713 0.9472984336544295
10.781832091420657 658.7220497845068 0.9486639102980042
10.787059646374074 662.2667434577164 0.9512927820523854
10.79228720132749 665.7605704112228 0.9540841407329732
10.797514756280906 669.8968052092193 0.9566968632059752
10.802742311234322 677.0372191905487 0.9617108385167334
10.807969866187738 685.1865283436343 0.9672259536657606
10.813197421141155 702.8857435054879 0.9791451563475649
10.81842497609457 721.2741327404858 0.9916560883559798
10.823652531047987 748.655721423396 1.0095311665547195
10.828880086001403 790.7228859095293 1.0371867148441274
10.83410764095482 844.6840964054949 1.072086056184186
10.839335195908236 917.6242344100808 1.1165469565751447
10.844562750861652 1002.8678623683165 1.167180641597985
10.849790305815068 1084.9714278570073 1.2124241125615038
10.855017860768484 1156.5246676897264 1.250556195855775
10.8602454157219 1192.9104539469836 1.2701881647794009
10.865472970675317 1185.1780666189397 1.2661726579327623
10.870700525628733 1144.867785668618 1.2443110670037951
10.875928080582149 1083.4507699284113 1.2104337012600486
10.881155635535565 1007.7454250038743 1.1650630042279972
10.886383190488981 933.7469720334614 1.1211666542369916
10.891610745442398 866.180789987001 1.0801349131377784
10.896838300395814 808.1362492596714 1.0429432691550686
10.90206585534923 763.7975042552926 1.0136287552626817
10.907293410302646 736.6913125998929 0.9955483600804637
10.912520965256062 717.4880053393691 0.9830530614890778
10.917748520209479 711.414493095155 0.9788472592872466
10.922976075162895 700.4304603661836 0.9707668914974877
10.928203630116311 692.0196699664941 0.9648743463967349
10.933431185069727 683.4342123133305 0.9587945124839753
10.938658740023143 679.650292810653 0.9558775427882139
10.94388629497656 678.7765419025064 0.9554544640249183
10.949113849929976 676.5023517222063 0.9536887374925249
10.954341404883392 671.1846260741539 0.949321112111157
10.959568959836808 665.8565189009822 0.9453367072299875
10.964796514790224 663.2436832295886 0.9434531340589083
10.97002406974364 663.4133533885038 0.9453068993614728
10.975251624697057 661.4709327467007 0.9460110486653263
10.980479179650473 655.5911817261272 0.9432587891835466
10.98570673460389 652.5727836353342 0.9422427654549477
10.990934289557305 650.969542433745 0.9422010712688316
10.996161844510722 647.4068233046335 0.9408489540870058
11.001389399464138 642.1135649800142 0.9379428053643061
11.006616954417554 634.8426839178292 0.9332329952160713
11.01184450937097 629.0981766687005 0.9293210665141018
11.017072064324386 626.7041819975008 0.9278524479930519
11.022299619277803 625.284420327816 0.9273547174297542
11.027527174231219 620.8870600441493 0.9245237968396536
11.032754729184635 617.8514560231947 0.9226664852931408
11.037982284138051 611.0691426220349 0.9181130381696296
11.043209839091467 607.2825312052444 0.9154348232326608
11.048437394044884 606.6647612628655 0.9152539918629085
11.0536649489983 610.9340988535588 0.9189984502434839
11.058892503951716 613.9036603109705 0.9214541879434915
11.064120058905132 614.4364231890671 0.9220813268822519
11.069347613858548 611.02601555498 0.9204617619271832
11.074575168811965 606.671666232161 0.9175919892174942
11.079802723765381 600.134076232031 0.9128757213161749
11.085030278718797 595.805096869646 0.9102290356480416
11.090257833672213 592.4500099036002 0.9077362774715744
11.09548538862563 590.6124406409865 0.9066651654518938
11.100712943579046 587.2729075717249 0.9043880145186732
11.105940498532462 581.7893976143082 0.9001850715240571
11.111168053485878 577.5892819159592 0.8968603388592338
11.116395608439294 574.1539720769908 0.8942754119117455
11.12162316339271 570.8860697188509 0.8918684495313439
11.126850718346127 566.3250626282808 0.8885067743807539
11.132078273299543 566.3765931524086 0.8888298511290372
11.13730582825296 562.3862685987374 0.886035649492782
11.142533383206375 559.590268415447 0.8841767851420522
11.147760938159792 560.1414368900975 0.8847922502744977
11.152988493113208 560.0296949867504 0.8848864026168414
11.158216048066624 561.3611524961573 0.8864999905718561
11.16344360302004 558.1362753263207 0.8840326513803463
11.168671157973456 547.9068242158393 0.875802394792035
11.173898712926873 543.8666479747131 0.872815229971983
11.179126267880289 542.4005652705767 0.8719248441399723
11.184353822833705 543.2974047523887 0.8725787225622397
11.189581377787121 540.1183068085957 0.8706543602306892
11.194808932740537 534.4183705258425 0.8657285864678956
11.200036487693954 528.149838739212 0.8608758527170959
11.20526404264737 527.0838459175576 0.8603894413489257
11.210491597600786 526.8100329958914 0.8599504313753487
11.215719152554202 527.7118783486485 0.8610874311007839
11.220946707507618 525.5693680565794 0.859107196155512
11.226174262461035 527.3903548897133 0.8605107556472045
11.23140181741445 525.809554060442 0.8602123855523657
11.236629372367867 525.7721877629953 0.8604726273905281
11.241856927321283 522.445488200486 0.8579366853186994
11.2470844822747 520.420921672209 0.8561172600148971
11.252312037228116 517.7881364528079 0.8528645479759109
11.257539592181532 513.9950364764532 0.8497460043212507
11.262767147134948 511.36032231474167 0.8477972853683188
11.267994702088364 509.75273275147936 0.8464276014164698
11.27322225704178 512.6017125037725 0.8491962662143647
11.278449811995197 511.08935639571905 0.8476736941595153
11.283677366948613 513.2266426425493 0.8493983953223861
11.288904921902029 512.2817942081907 0.8490541999615732
11.294132476855445 513.4297268203339 0.8501562241785942
11.299360031808861 513.6342037294278 0.8508993743371428
11.304587586762278 514.2212952809301 0.8505365689547637
11.309815141715694 514.4014438578682 0.8503039607794547
11.31504269666911 512.6683885041629 0.8483938235084363
11.320270251622526 512.4251536095178 0.8476260451186682
11.325497806575942 509.50825594401795 0.8443955149951519
11.330725361529359 508.01013432142577 0.8429721480151887
11.335952916482775 509.33943413023553 0.8442812332360067
11.341180471436191 508.3080887343364 0.8434383834104374
11.346408026389607 506.771521007483 0.8421752715466805
11.351635581343023 507.8456486229963 0.8425130509702726
11.35686313629644 507.6655876821993 0.8421794391737606
11.362090691249856 506.662169365311 0.8410514865223979
11.367318246203272 505.10188355283725 0.8399197337611193
11.372545801156688 504.149687763592 0.8394392881113936
11.377773356110104 503.2203204595594 0.8388286251908371
11.38300091106352 502.23729879296513 0.8385218602553677
11.388228466016937 501.4624564893458 0.83803656055296
11.393456020970353 500.204981247371 0.8362143851726874
11.39868357592377 498.73713841959585 0.8352580102797562
11.403911130877185 498.141434171005 0.834740879161802
11.409138685830602 494.28049847735224 0.8317409755353291
11.414366240784018 497.85881900980695 0.8351795378981484
11.419593795737434 501.5228228902744 0.8391188046959551
11.42482135069085 506.6843882564275 0.8435908721640609
11.430048905644266 509.3451777164497 0.8455454220112725
11.435276460597683 509.12622075076 0.8450296543143138
11.440504015551099 508.04230417644675 0.8439848719512902
11.445731570504515 506.60567198777926 0.8424490174672834
11.450959125457931 506.8741519923173 0.8420905684837917
11.456186680411347 508.9332822861816 0.8436059619143248
11.461414235364764 510.35567442481187 0.8443542517511369
11.46664179031818 506.8788358570359 0.8414089248542603
11.471869345271596 511.152292690368 0.8451308126596078
11.477096900225012 513.3751737087933 0.8475660062662572
11.482324455178428 518.9186002122387 0.8592501684296402
11.487552010131845 519.8421488945536 0.8622194459197788
11.49277956508526 520.6691251537194 0.8647214100156942
11.498007120038677 521.2989908205378 0.86730899985854
11.503234674992093 522.1503122402827 0.8691583440966125
11.50846222994551 525.5333168617227 0.8732098270365636
11.513689784898926 526.7910502627678 0.8754500593799611
11.518917339852342 525.8078571184793 0.8752865742505487
11.524144894805758 522.1111339081468 0.8734356740922147
11.529372449759174 518.8436852150784 0.8720627447939482
11.53460000471259 515.806948674485 0.8701570342630472
11.539827559666007 517.1304000938317 0.8720542071712641
11.545055114619423 516.7714664065462 0.8719134346040299
11.550282669572839 517.4193598625944 0.8726047718720276
11.555510224526255 517.133536510715 0.8732624811259747
11.560737779479672 512.7262029756778 0.8701448020595426
11.565965334433088 512.5083278467786 0.8709717167615488
11.571192889386504 509.28795281911147 0.8691567634800049
11.57642044433992 506.8829998723194 0.8677473042313515
11.581647999293336 505.1684973284765 0.8669067528270151
11.586875554246753 502.60465441128616 0.8651727888301095
11.592103109200169 501.3525865309021 0.864480608592345
11.597330664153585 502.53920491069266 0.8656532211261935
11.602558219107001 502.6331027415644 0.8663283908869808
11.607785774060417 501.71179742709955 0.8659501648667572
11.613013329013834 500.868816667698 0.8662648259189935
11.61824088396725 493.4702259947434 0.8608640830624157
11.623468438920666 484.90039258000144 0.854017628570218
11.628695993874082 478.8862424316976 0.8491542371843512
11.633923548827498 475.04160478678045 0.846507035497637
11.639151103780915 470.1823214195359 0.8422498173633843
11.64437865873433 463.95613294251865 0.8378629556186415
11.649606213687747 460.90694963553057 0.8353384366415477
11.654833768641163 449.13190579076104 0.8245059559638775
11.66006132359458 448.85357281097833 0.8251575291001966
11.665288878547996 448.8979027509631 0.825365766156965
11.670516433501412 451.04543920912977 0.8278595535995605
11.675743988454828 452.9942519770824 0.8310110485034337
11.680971543408244 453.6317868471755 0.8319496580140395
11.68619909836166 448.27977156373845 0.827216981316939
11.691426653315077 445.54393896648975 0.8256511354636077
11.696654208268493 442.8810579786263 0.8230477999234365
11.701881763221909 442.95862036464064 0.8233014600011652
11.707109318175325 443.3113064225762 0.8236761644175461
11.712336873128741 441.2008793411223 0.8216405092634327
11.717564428082158 440.5860629125285 0.8218257829121233
11.722791983035574 438.55225925437963 0.8204967485288678
11.72801953798899 435.63111364314597 0.8180979626901348
11.733247092942406 434.6221848313862 0.817724784987241
11.738474647895822 435.90643327874926 0.819541915671784
11.743702202849239 434.6763030876056 0.8189972238262427
11.748929757802655 437.0696919281935 0.822146159124718
11.754157312756071 436.10697714913704 0.8210243208458906
11.759384867709487 434.04653911642384 0.8198498183666215
11.764612422662903 435.6742056783531 0.8211757407762111
11.76983997761632 436.06658895647575 0.8220766748690288
11.775067532569736 436.72314407698315 0.8227431028186574
11.780295087523152 439.8243412016293 0.8253805125594821
11.785522642476568 439.802583604038 0.8258636283921552
11.790750197429984 440.1170556843787 0.8260346276919581
11.7959777523834 441.55600197974684 0.8279235488788792
11.801205307336817 441.9446614997722 0.8280120104683965
11.806432862290233 447.89745632009544 0.8327234070587296
11.81166041724365 451.60867079287493 0.8352478856670119
11.816887972197065 452.903333957658 0.8360811298813934
11.822115527150482 457.40964206888935 0.840196313101607
11.827343082103898 457.8901187359323 0.8404086198280833
11.832570637057314 463.3952109794859 0.8451220797155646
11.83779819201073 467.22042784649517 0.8486685088091507
11.843025746964146 466.8814330939504 0.8483758189646373
11.848253301917563 468.2476679032912 0.8501296797371439
11.853480856870979 466.37185213777167 0.849006068203694
11.858708411824395 462.56887051052155 0.8455262719322386
11.863935966777811 457.5034722399523 0.8412759380295177
11.869163521731227 452.0552349837253 0.8369327190590251
11.874391076684644 447.38013342646684 0.8334327815618525
11.87961863163806 445.39622667140276 0.832417009430621
11.884846186591476 445.22131821729005 0.8330173057485094
11.890073741544892 446.49392729726793 0.8351448461476135
11.895301296498308 447.04161446227084 0.8354837444425048
11.900528851451725 445.91801190195076 0.8343032107439738
11.90575640640514 445.5162837008704 0.8326398496062986
11.910983961358557 448.6048542619607 0.8352524888388217
11.916211516311973 450.80816199069955 0.8373798176972075
11.92143907126539 453.4871178269464 0.8406724390301248
11.926666626218806 454.37292805621536 0.84212134885939
11.931894181172222 453.08792031079355 0.8418257128766473
11.937121736125638 454.3750914144439 0.8434955315222618
11.942349291079054 456.46003039035367 0.8453640617875431
11.94757684603247 456.4712106420834 0.8448770342420756
11.952804400985887 457.69995352458307 0.8457151418906321
11.958031955939303 456.930736139463 0.84532704030723
11.963259510892719 456.146587170499 0.8448328306830376
11.968487065846135 456.7687947958797 0.8459199139914573
11.973714620799552 455.90508808493115 0.8451326593141817
11.978942175752968 455.04382407955603 0.8441806592867865
11.984169730706384 455.33351798600296 0.8452900032582072
11.9893972856598 454.72755736201213 0.8450650226055123
11.994624840613216 453.71624329552986 0.8448508931596509
11.999852395566633 448.7309185400789 0.8409002530933185
12.005079950520049 450.24948294679643 0.8421514825038964
12.010307505473465 451.3335096414192 0.8432410054337625
12.015535060426881 453.92515135752654 0.8453345793963235
12.020762615380297 460.40043992473863 0.8509031197221484
12.025990170333714 463.12933809439266 0.8538777976928649
12.03121772528713 467.1834084390955 0.8578236239874864
12.036445280240546 473.6178630933677 0.8640121245425197
12.041672835193962 483.06884556542286 0.872387204274933
12.046900390147378 495.72826902612434 0.8837010380853705
12.052127945100795 511.3967684993738 0.8972098521100946
12.05735550005421 533.269864283714 0.9163933789158969
12.062583055007627 558.4558287400015 0.9381537461420623
12.067810609961043 590.9927533296535 0.9653015241291583
12.07303816491446 629.1556076161028 0.9960749066838425
12.078265719867876 678.1475381157283 1.034308224494818
12.083493274821292 741.2201276771256 1.081475233494051
12.088720829774708 813.6063000824438 1.1335530146923267
12.093948384728124 892.9274080170164 1.187657304730085
12.09917593968154 971.4253310372043 1.2389994490517098
12.104403494634957 1035.125832062358 1.2796295531648412
12.109631049588373 1081.4798587277355 1.3077953595926164
12.114858604541789 1104.9161250415107 1.3222406032859717
12.120086159495205 1101.5945617095006 1.3210085872637372
12.125313714448621 1068.7216368988784 1.3009802898640281
12.130541269402038 1015.3759127706818 1.2686413111288468
12.135768824355454 953.336310470233 1.229672669375625
12.14099637930887 881.9312185394284 1.182557573532648
12.146223934262286 822.9312921635229 1.1429694616873862
12.151451489215702 766.5309037478422 1.1032395311456669
12.156679044169119 714.8865975266214 1.0655095613141308
12.161906599122535 672.06737129979 1.0339431414889
12.167134154075951 631.8042386375803 1.0023153188707759
12.172361709029367 595.0812268966395 0.9730259854496854
12.177589263982783 567.6756314020386 0.9511867803379876
12.1828168189362 541.9716997840901 0.9290468796215743
12.188044373889616 518.461763102189 0.9091666613315287
12.193271928843032 500.47270020560575 0.8934203913419925
12.198499483796448 485.08866942911317 0.8792404346303949
12.203727038749864 470.53823948623136 0.8667099369664469
12.20895459370328 462.63282783614017 0.8597645136329439
12.214182148656697 452.63277074623954 0.8516935086509236
12.219409703610113 446.2237504878314 0.8470351875652279
12.22463725856353 442.49897035609615 0.8436719429774799
12.229864813516945 436.95778537088074 0.8381527924662465
12.235092368470362 434.77241167880777 0.8357959338057895
12.240319923423778 431.31443273544295 0.8326260125422006
12.245547478377194 426.51654615121936 0.8289453958403755
12.25077503333061 422.74318114742533 0.8264582641666071
12.256002588284026 417.6334782501794 0.8214016106389262
12.261230143237443 418.48150063960117 0.8221547308960019
12.266457698190859 418.50283876545126 0.8215996527831876
12.271685253144275 417.42439481322447 0.8201415030740596
12.276912808097691 414.22779914992765 0.818303898656521
12.282140363051107 410.9014732816779 0.8159539447626861
12.287367918004524 409.1956478286827 0.8148813066290408
12.29259547295794 407.85249850313267 0.8130607219709501
12.297823027911356 407.3040066040692 0.8122268551445316
12.303050582864772 404.78551810062197 0.8093259722328018
12.308278137818188 407.1678403214656 0.8125432359891802
12.313505692771605 408.64360866287916 0.8179486055778893
12.31873324772502 408.46173509090715 0.8268472513044368
12.323960802678437 409.79268287212244 0.8332194143953306
12.329188357631853 409.540147228798 0.8365525343911244
12.33441591258527 407.2028659469587 0.8374793609305683
12.339643467538686 407.67242572767094 0.840122561568204
12.344871022492102 402.96850913473776 0.8381016682669976
12.350098577445518 399.0397152545528 0.8355087210690831
12.355326132398934 398.00014917288894 0.8375354399263567
12.36055368735235 395.8692583141426 0.8382833507491243
12.365781242305767 394.58394640232234 0.8389937864185365
12.371008797259183 393.74907517817223 0.8412110706795054
12.376236352212599 389.7689040076124 0.8388885355995848
12.381463907166015 386.3367500783158 0.8374071559832653
12.386691462119432 386.7033471046829 0.839948857052816
12.391919017072848 382.7057035163023 0.8368959769318877
12.397146572026264 383.7761626324013 0.8398482339888718
12.40237412697968 382.967304664779 0.8409965386566741
12.407601681933096 378.1421871646303 0.8385477517461387
12.412829236886513 375.8588519393923 0.8383378591736067
12.418056791839929 374.0462963559498 0.837606218341383
12.423284346793345 373.27016605205495 0.8378713020099526
12.428511901746761 374.30472368160304 0.8404603631244144
12.433739456700177 375.2801759359562 0.8418366454225797
12.438967011653594 374.1221436000359 0.8425333441818893
12.44419456660701 372.76885255068987 0.8424311094700347
12.449422121560426 372.0296379920523 0.8425933602638622
12.454649676513842 368.69924570419573 0.8406939811132504
12.459877231467258 368.7618274065975 0.8411386508554763
12.465104786420675 367.85130260928213 0.8423043773692567
12.47033234137409 365.65508526265097 0.841881874196071
12.475559896327507 365.6772635305716 0.8432340425445767
12.480787451280923 363.5714055290052 0.8423325043466966
12.48601500623434 360.19615578681027 0.8384689199842689
12.491242561187756 359.1642841152337 0.8381821517706457
12.496470116141172 358.73908064604643 0.8386968516288139
12.501697671094588 362.06945793879333 0.8440328841748319
12.506925226048004 365.1866720611914 0.8487701024952268
12.51215278100142 361.7111154869126 0.8460095999679367
12.517380335954837 355.59622964325183 0.8398484045356485
12.522607890908253 353.0942635088023 0.8375134652663602
12.527835445861669 350.38110030076433 0.8355578120182537
12.533063000815085 355.05884408239615 0.8421480251827191
12.538290555768501 356.2833388264864 0.8456627590573977
12.543518110721918 357.78373377044693 0.8494068887101621
12.548745665675334 357.86343539107855 0.8515395344659612
12.55397322062875 355.23752798264405 0.8497569543867357
12.559200775582166 353.23650244139594 0.8474167408467719
12.564428330535582 348.59296407410096 0.8366423793865223
12.569655885488999 347.22438921194305 0.8263409324193595
12.574883440442415 346.9136332404292 0.822132209479172
12.580110995395831 348.2283435645438 0.8200831845971732
12.585338550349247 351.72712463317225 0.823232891501932
12.590566105302663 351.5785242097593 0.8220162351165347
12.59579366025608 350.1312663413995 0.8188843807539552
12.601021215209496 349.0839786402573 0.814958362360871
12.606248770162912 348.0618449622837 0.8113690829845901
12.611476325116328 347.27727119921974 0.8086807000384846
12.616703880069744 349.5868229408384 0.8103478880313203
12.62193143502316 353.42563273175546 0.8142187112377214
12.627158989976577 355.44762140085817 0.815556124321424
12.632386544929993 356.9056454021225 0.8170142275745238
12.63761409988341 359.8169718568155 0.8196445283962039
12.642841654836825 359.3083541577104 0.8176440464537452
12.648069209790242 363.1766396983803 0.820742875973153
12.653296764743658 365.77282205074306 0.8215807521743643
12.658524319697074 368.0299209937951 0.8226988290633318
12.66375187465049 373.9907269380595 0.8288320567263451
12.668979429603906 378.8184734530916 0.8331627078733117
12.674206984557323 388.7011141803075 0.8436604709186262
12.679434539510739 395.98039208812787 0.8512830231359888
12.684662094464155 402.737546122073 0.8567107404657743
12.689889649417571 409.4495427916794 0.8630265270963209
12.695117204370987 412.75628451009294 0.8657894704982109
12.700344759324404 418.41670710730966 0.8716441776944032
12.70557231427782 422.1387265113848 0.8748969433178091
12.710799869231236 426.04532693140413 0.878343254850728
12.716027424184652 429.1253267689187 0.8807228333663126
12.721254979138068 429.87902673577037 0.8818952984639623
12.726482534091485 426.87500252080025 0.8784647038503794
12.7317100890449 428.95571640686387 0.8805890090852116
12.736937643998317 434.5896761342468 0.8863393004684634
12.742165198951733 445.14119358107024 0.8958743399494079
12.74739275390515 460.1024054133921 0.910483633267733
12.752620308858566 479.32377887913606 0.9291542066611814
12.757847863811982 496.82104574428206 0.9450576522804195
12.763075418765398 511.4589908677469 0.9587300444182437
12.768302973718814 519.5051273819136 0.9652537982857401
12.77353052867223 521.0344295471725 0.9657381530195802
12.778758083625647 518.2853205007016 0.9632867128971717
12.783985638579063 508.5478232974135 0.9535845260214877
12.789213193532479 501.9253324126596 0.9468989286083401
12.794440748485895 493.8691390910967 0.9386523255123098
12.799668303439312 492.0692183183531 0.9356844146072979
12.804895858392728 498.8440078148015 0.9423242542175617
12.810123413346144 504.43282319612877 0.9473538920625575
12.81535096829956 516.8647205442456 0.9586940325557269
12.820578523252976 534.123659929108 0.9746355432486558
12.825806078206393 553.348312154898 0.9917112142462766
12.831033633159809 579.54832578283 1.0145452593585398
12.836261188113225 609.2605193085687 1.0399999388176735
12.841488743066641 640.0002302162429 1.0656311134941565
12.846716298020057 667.9633138791639 1.0885889630869106
12.851943852973474 687.0241070752721 1.1039263329708682
12.85717140792689 684.1363326023534 1.1012478243724393
12.862398962880306 670.6032134129648 1.0898738784168431
12.867626517833722 638.0453327840756 1.0629577660664344
12.872854072787138 597.6306639864249 1.0282518940535246
12.878081627740555 564.7776568211121 0.9994099787055631
12.88330918269397 528.9484255723617 0.9673206653483033
12.888536737647387 498.7354686467051 0.938816520314674
12.893764292600803 471.65408941994554 0.9131510757801514
12.89899184755422 451.0510432361101 0.8931702715362347
12.904219402507636 439.6441649297557 0.8810563927041034
12.909446957461052 426.86971327637843 0.8675046501054774
12.914674512414468 415.69852093655635 0.8554381103335842
12.919902067367884 409.5246380529354 0.8488428884524629
12.9251296223213 405.5413356554108 0.8450667750926724
12.930357177274717 406.45135234031034 0.8461401845032306
12.935584732228133 405.94051217527186 0.8454792620577187
12.940812287181549 402.9151537126724 0.8418205852431109
12.946039842134965 399.48112546910363 0.8377167049725609
12.951267397088381 392.39036974341604 0.8293181368869066
12.956494952041798 385.7412605671252 0.8224384324040749
12.961722506995214 382.6304099744133 0.8186546942375726
12.96695006194863 381.1183361603732 0.8166215775677506
12.972177616902046 381.19203872495945 0.8170770495223204
12.977405171855462 378.9779857072558 0.8150326865463462
12.982632726808879 377.29188132380625 0.8135307786426564
12.987860281762295 376.4453601178178 0.8134771528681782
12.993087836715711 376.3378698450979 0.8143014463078613
12.998315391669127 374.90109198307744 0.8125648933796138
13.003542946622543 372.93215847595076 0.8097592778787499
13.00877050157596 373.09413665504024 0.8093342815740965
13.013998056529376 373.56040619459463 0.8087602533652282
13.019225611482792 374.1095794177 0.8096483781363084
13.024453166436208 371.3620582494398 0.8066340814523351
13.029680721389624 371.93555762599567 0.8085841359807199
13.03490827634304 370.800172392817 0.8069494688982092
13.040135831296457 376.0612114058679 0.8131014010810623
13.045363386249873 379.60017269466323 0.8167952226487615
13.05059094120329 380.7991654019804 0.8172735154252941
13.055818496156705 380.37095811000563 0.8174848923607634
13.061046051110122 382.62839242910997 0.8195566482482665
13.066273606063538 388.43013645663575 0.8256633261987641
13.071501161016954 399.1506692372651 0.8368646698827684
13.07672871597037 411.5525652268831 0.849107237999529
13.081956270923786 426.5370833833895 0.8643907130210324
13.087183825877203 437.42327841623114 0.8749620054926
13.092411380830619 451.0945631012014 0.8877616905704205
13.097638935784035 464.56267265687376 0.900169821736722
13.102866490737451 478.9008618123675 0.9139919794714914
13.108094045690867 492.52264359076247 0.9264102607849823
13.113321600644284 507.1539844743181 0.9405209203150104
13.1185491555977 520.5643438405026 0.9528952039769427
13.123776710551116 537.4152241111906 0.9678583647721929
13.129004265504532 551.0261798884711 0.9805745736321032
13.134231820457948 566.0500598565368 0.993649023598387
13.139459375411365 578.5434490807162 1.004652976999854
13.14468693036478 584.7200222549669 1.0098529728403238
13.149914485318197 587.7313993187876 1.0123997730868142
13.155142040271613 587.6947355413041 1.0126214995775253
13.16036959522503 587.9516159950757 1.0131671237071038
13.165597150178446 588.8226872228786 1.0140553800003145
13.170824705131862 585.9439657892575 1.0119448091041834
13.176052260085278 579.3636552785559 1.0066955375935158
13.181279815038694 567.8210701128038 0.9969905416631389
13.18650736999211 555.546328302336 0.9863344304018439
13.191734924945527 540.359984002279 0.9728676307983253
13.196962479898943 528.8083475062159 0.9619721914865424
13.202190034852359 513.7579935838082 0.9485687021062281
13.207417589805775 499.67709345753167 0.9354854671443592
13.212645144759191 481.88046290554695 0.9187899360584483
13.217872699712608 466.6455118339215 0.9044270051663086
13.223100254666024 455.05529175010133 0.8931948158619275
13.22832780961944 443.4650567289034 0.8818968107897908
13.233555364572856 433.05574404434634 0.871661961758106
13.238782919526273 424.16494465969055 0.8625309521116898
13.244010474479689 412.3487229517323 0.8504984566118978
13.249238029433105 402.09724684042277 0.8401474574840406
13.254465584386521 393.0536458124592 0.8309989788499946
13.259693139339937 387.73243126278066 0.8262706977793739
13.264920694293354 380.41760659275633 0.8195192417834871
13.27014824924677 372.2148303894461 0.8106317034209969
13.275375804200186 367.09468948506134 0.8049169532365851
13.280603359153602 362.2511431245434 0.7989309237163956
13.285830914107018 357.0596521200529 0.7937643244943847
13.291058469060435 353.5449565238022 0.7904550106921249
13.29628602401385 351.75603876339363 0.7887007721555449
13.301513578967267 351.5520991916389 0.7888047614579393
13.306741133920683 349.32550204244274 0.7872797878963951
13.3119686888741 344.5505775386586 0.7830100774277245
13.317196243827516 338.31719163647523 0.7766480890550003
13.322423798780932 337.8127338555901 0.7773080360461102
13.327651353734348 339.5475364815128 0.7790662992615479
13.332878908687764 338.5014892787707 0.7777371033885276
13.33810646364118 339.56972472342 0.7783364300439275
13.343334018594597 340.11964213675543 0.777607442500841
13.348561573548013 338.24850132984 0.7743538542027104
13.353789128501429 339.4061397041386 0.7751647462917478
13.359016683454845 337.32412033669175 0.7722187511870268
13.364244238408261 335.82279585065294 0.7712078350410457
13.369471793361678 341.1075081393903 0.7781252542015353
13.374699348315094 345.3265320510589 0.7829971907036869
13.37992690326851 348.147178433531 0.7870165876934769
13.385154458221926 352.5411197620087 0.7905239153755751
13.390382013175342 354.4342943491801 0.7923864158913445
13.395609568128759 357.9017526233728 0.7968392431202515
13.400837123082175 363.69052569571085 0.8022801082415276
13.406064678035591 366.69671519584904 0.806512453572814
13.411292232989007 365.5363777832318 0.804808198334477
13.416519787942423 362.43530179352257 0.8017188634809072
13.42174734289584 355.3104886824164 0.7934046874160419
13.426974897849256 351.24939606848295 0.7885509163640635
13.432202452802672 348.37283856427337 0.7847319254521796
13.437430007756088 345.7175700240756 0.7819225026383022
13.442657562709504 343.8662907739482 0.7806296864452434
13.44788511766292 340.4503229675687 0.7777579938509886
13.453112672616337 338.0898063127024 0.7757616815472481
13.458340227569753 337.50222721365697 0.7745050001670126
13.46356778252317 334.03129778384795 0.7702612346525438
13.468795337476585 328.6589083302491 0.7654192396231327
13.474022892430002 328.196123570583 0.764564936495961
13.479250447383418 325.15574410477507 0.7614056366774499
13.484478002336834 325.23966725308605 0.7621524112008268
13.48970555729025 322.383969988142 0.7580536095333467
13.494933112243666 318.864670586828 0.7546912690742182
13.500160667197083 319.5902281289672 0.7546329458593165
13.505388222150499 319.53631164223515 0.7537963034472933
13.510615777103915 321.11847856880473 0.756489648582991
13.515843332057331 320.8533940215788 0.7560803701840174
13.521070887010747 319.5121868856093 0.7541538984679366
13.526298441964164 320.83830202590644 0.7561358958864655
13.53152599691758 321.9192336785916 0.7575871500044362
13.536753551870996 325.18155656801724 0.7619141404580719
13.541981106824412 323.5697003335367 0.7600460463600569
13.547208661777828 322.84099424947067 0.7578574670842427
13.552436216731245 323.9921926062827 0.7596410263412982
13.55766377168466 324.5362474992514 0.7607534603402272
13.562891326638077 325.1492486079215 0.7616015319405343
13.568118881591493 322.3065560048503 0.7586094974894052
13.57334643654491 320.8433328161585 0.7566635091539929
13.578573991498326 320.123511327376 0.7557332414972915
13.583801546451742 320.1748406066019 0.7576867243586334
13.589029101405158 320.0549408795359 0.7573396888808834
13.594256656358574 318.07434523896944 0.7553243382384955
13.59948421131199 315.079459868175 0.7528037908530324
13.604711766265407 309.71805989826106 0.7461157268771431
13.609939321218823 305.63827328530124 0.7438851992035955
13.615166876172239 303.1160857305523 0.7423752926888479
13.620394431125655 304.90767915766656 0.7456960915075143
13.625621986079071 306.25560147942656 0.7455007910068752
13.630849541032488 308.807635003566 0.7466877467265437
13.636077095985904 307.4453937286988 0.7427287250545905
13.64130465093932 308.0334719181401 0.7424635072982068
13.646532205892736 308.89336062950395 0.7432756978522921
13.651759760846153 308.53930045820175 0.742850761061385
13.656987315799569 312.628215021849 0.7477838795997112
13.662214870752985 317.932016006168 0.7532866969223986
13.667442425706401 320.39209273574704 0.756461937640457
13.672669980659817 320.7171716780732 0.7572746331082736
13.677897535613234 317.75711698590055 0.7533226044609017
13.68312509056665 317.6666317496397 0.7536185128958609
13.688352645520066 322.0548998173829 0.759043386772189
13.693580200473482 323.45535256129506 0.7603193110820937
13.698807755426898 324.9924816708689 0.7623167804189266
13.704035310380315 325.6314246134886 0.7636121664544688
13.70926286533373 321.6135607462714 0.7596168725162111
13.714490420287147 319.4847815428439 0.7576406414283707
13.719717975240563 315.15870515481834 0.7527275059248438
13.72494553019398 315.6239890134474 0.7538925202771728
13.730173085147396 310.9560085296041 0.7478977252853335
13.735400640100812 310.80282877441545 0.7465981569608675
13.740628195054228 309.06832728932284 0.7443519231089971
13.745855750007644 309.0087019983956 0.7438358951172391
13.75108330496106 310.41717435123024 0.7445176365423513
13.756310859914477 310.0118633425225 0.7443112047846898
13.761538414867893 308.86074981700386 0.7444108222509864
13.766765969821309 307.798127515624 0.7437741556263361
13.771993524774725 308.1445859646831 0.744722213496497
13.777221079728141 311.13626742424196 0.7476005503642638
13.782448634681558 310.90089587104626 0.7456730644679143
13.787676189634974 313.1402547489598 0.7481153473380935
13.79290374458839 318.06484405865575 0.7539619317853347
13.798131299541806 322.38187165934386 0.7586602466079642
13.803358854495222 326.48326659900744 0.7636054110792214
13.808586409448639 328.2005991815393 0.7650226529599939
13.813813964402055 329.8198938735124 0.7670435946950216
13.819041519355471 333.4077194623287 0.7716448441922291
13.824269074308887 338.3217977279709 0.7766792567108153
13.829496629262303 341.87761562181856 0.7807145876670495
13.83472418421572 344.7676562667178 0.7836660385789573
13.839951739169136 355.11875624741 0.7941039635285329
13.845179294122552 361.88713433974755 0.801264751479708
13.850406849075968 371.61524694742656 0.8111917486847845
13.855634404029384 381.66217009878415 0.8214613712408
13.8608619589828 388.71454921314205 0.8292380344051841
13.866089513936217 402.1868942133405 0.8431925052391835
13.871317068889633 415.96321627141526 0.8576672413516268
13.87654462384305 425.1748779389201 0.8673354067658662
13.881772178796465 432.601430463774 0.8742208800288221
13.886999733749882 438.3317078108334 0.8796962072876551
13.892227288703298 440.67225057548563 0.8821133520672393
13.897454843656714 438.7086692532213 0.8796897016284448
13.90268239861013 434.201142734787 0.8756117580803332
13.907909953563546 425.4814075089684 0.8665300747473029
13.913137508516963 414.68880520965695 0.8556254298421891
13.918365063470379 405.8049687595834 0.8469973632950281
13.923592618423795 393.73519255345917 0.8343262349769306
13.928820173377211 383.2561001289825 0.8234722980940757
13.934047728330627 372.84567852798006 0.8128130674411777
13.939275283284044 366.5052872353738 0.8051751802113062
13.94450283823746 362.3650066769215 0.8014172815113103
13.949730393190876 355.846105692577 0.7951761388247736
13.954957948144292 350.8043994409801 0.790587096889685
13.960185503097708 348.657575809553 0.7895033491296974
13.965413058051125 345.75030518280636 0.7860379036034215
13.97064061300454 342.2254422612091 0.7814129333772641
13.975868167957957 334.92572342549613 0.7731109137054211
13.981095722911373 327.76392934245996 0.7647327090358574
13.98632327786479 324.9833679183264 0.762182100272858
13.991550832818206 323.86978117846235 0.7611890694877693
13.996778387771622 324.69276418870027 0.7625284143244453
14.002005942725038 323.36739686804566 0.7614253671097827
14.007233497678454 324.02433471103006 0.762266510600084
14.01246105263187 326.35743864918203 0.7651441022541232
14.017688607585287 328.19694756908183 0.7682162035359749
14.022916162538703 331.26540113432924 0.7712540003982056
14.028143717492119 329.62589517857975 0.7691103119721755
14.033371272445535 328.60632661301145 0.7673121015515176
14.038598827398951 329.8498176794403 0.7683629158528122
14.043826382352368 333.93550755200937 0.7730392419988488
14.049053937305784 336.34479570906507 0.7755967603503691
14.0542814922592 339.70438569284494 0.7786748787795432
14.059509047212616 343.3070873231824 0.7823098699318087
14.064736602166032 346.78151005982596 0.7860384873780646
14.069964157119449 348.97402703441816 0.7885981383240194
14.075191712072865 350.962819135779 0.7910833721314089
14.080419267026281 353.1597741748016 0.7934014218379586
14.085646821979697 357.222772979563 0.7975796845638021
14.090874376933114 357.73021055791634 0.7982299892263971
14.09610193188653 359.4681208295776 0.8005278648377728
14.101329486839946 359.1800229900367 0.8002940758420888
14.106557041793362 359.29864512437194 0.8006942738139234
14.111784596746778 358.82882869005647 0.7992376994655127
14.117012151700195 358.13203411003445 0.7978515377976244
14.12223970665361 356.20281233727445 0.7959635596202959
14.127467261607027 349.4853778239317 0.7891680851553533
14.132694816560443 345.65849794905483 0.7849873457045832
14.13792237151386 342.30663650859094 0.7816318555401159
14.143149926467276 342.2835476726977 0.7813820022114744
14.148377481420692 343.3074658441935 0.7830895596551288
14.153605036374108 339.82228204370375 0.7798680644218756
14.158832591327524 341.29826675360954 0.7814764276684458
14.16406014628094 341.75350611956725 0.7824341973979598
14.169287701234357 344.0162812297609 0.784591549705549
14.174515256187773 347.04682811657074 0.7864346346261003
14.179742811141189 347.79786825457205 0.7864241326991703
14.184970366094605 348.4160448717732 0.7861844986180919
14.190197921048021 346.02850139161546 0.7831338883022013
14.195425476001438 340.3850328978034 0.7777316031125394
14.200653030954854 338.73634483005725 0.7757357431424997
14.20588058590827 337.7371366245376 0.7745562993098783
14.211108140861686 338.13033285459267 0.7753157234021
14.216335695815102 339.88674761024686 0.776808612425229
14.221563250768519 338.55386551645705 0.7759443516040764
14.226790805721935 337.7454751913096 0.7757280193126569
14.232018360675351 336.3982516798799 0.7740987833504568
14.237245915628767 337.4746931248659 0.7751109572907903
14.242473470582183 338.2683870832207 0.7748954739735506
14.2477010255356 340.0943550589838 0.7758556088701904
14.252928580489016 338.86094655428053 0.7748217656442006
14.258156135442432 334.9126082036304 0.7696723919477079
14.263383690395848 336.13714348376016 0.770931998064178
14.268611245349264 339.55078097145537 0.7738009455651296
14.27383880030268 345.0263012104173 0.7792161799389936
14.279066355256097 351.7083871811964 0.7864294241053607
14.284293910209513 358.674516324692 0.7937553779907351
14.28952146516293 366.9064759455954 0.801931162591225
14.294749020116345 374.02181147805095 0.8100897643396439
14.299976575069762 382.14342603327236 0.8189118059139721
14.305204130023178 389.8270643327533 0.8271693629629955
14.310431684976594 397.88110216182076 0.835645613278394
14.31565923993001 404.39646559695984 0.8417348337755671
14.320886794883426 408.53398540764806 0.8460013887657999
14.326114349836843 410.38112460290773 0.8479830804230947
14.331341904790259 409.2502828011078 0.8461232110356767
14.336569459743675 406.19843748190044 0.8438873700299708
14.341797014697091 402.91090828908943 0.8404099782178341
14.347024569650507 400.6647431033084 0.8376591421901903
14.352252124603924 400.37054480472665 0.8374958071618347
14.35747967955734 402.61218033598874 0.8397597599099438
14.362707234510756 403.46258428182426 0.8406244637583316
14.367934789464172 400.9132327319639 0.8382835676795177
14.373162344417588 395.86716951415195 0.8325850720556298
14.378389899371005 394.4175252512306 0.8320875285080908
14.38361745432442 396.43848575761683 0.8342602855413371
14.388845009277837 398.250147967257 0.836008013150192
14.394072564231253 395.8417532828857 0.8334859728736164
14.39930011918467 394.87628156620457 0.8319786650772355
14.404527674138086 397.0022124423629 0.8342248823991519
14.409755229091502 399.9049074310106 0.8372285393112059
14.414982784044918 399.186616211409 0.836749713710759
14.420210338998334 393.9117523638669 0.8314206299262784
14.42543789395175 388.85864201585684 0.8265448836476705
14.430665448905167 385.80568234386067 0.8233246929212634
14.435893003858583 385.6885270295127 0.8229876334960619
14.441120558811999 384.7418622918455 0.8219227699534858
14.446348113765415 385.8116895186887 0.8221659216738602
14.451575668718831 384.88653836317127 0.8214076709976551
14.456803223672248 386.77586476641886 0.8232371763120216
14.462030778625664 391.9407675739821 0.8286466049609402
14.46725833357908 399.71387103070833 0.836907535110976
14.472485888532496 414.5144536517244 0.8519340078173337
14.477713443485912 434.51207488900764 0.8723861149367457
14.482940998439329 461.5381528119492 0.8989702750160261
14.488168553392745 496.7068169845504 0.9323466040867455
14.493396108346161 530.5872395842963 0.9637304903822318
14.498623663299577 549.2108248881076 0.9804279987348137
14.503851218252994 551.2693845956408 0.9820105389186554
14.50907877320641 532.5785280236018 0.9655318126262425
14.514306328159826 503.1723823345498 0.9384960448671004
14.519533883113242 467.0241072584939 0.9043713141270401
14.524761438066658 432.47857947918703 0.8710524726479116
14.529988993020075 402.63532407574525 0.8413943676660122
14.53521654797349 382.71426096015057 0.8209681561308564
14.540444102926907 368.9342499853114 0.8065115111897616
14.545671657880323 357.8681090715903 0.7948576328779593
14.55089921283374 350.94019119899053 0.7868707491188347
14.556126767787156 343.56807689861745 0.7785169416206229
14.561354322740572 340.44052550164304 0.7753134635564259
14.566581877693988 339.15965107501813 0.773817244629446
14.571809432647404 338.8480077040411 0.7730512654512032
14.57703698760082 334.7180984466152 0.767548965830898
14.582264542554237 331.3930562402778 0.7623473299807904
14.587492097507653 330.14855550087003 0.7616538864658752
14.592719652461069 331.7214257386141 0.7638685131457026
14.597947207414485 333.8114811215411 0.7674637047772256
14.603174762367901 335.4587609857928 0.7701173975520104
14.608402317321318 336.0710005726382 0.7707577553381608
14.613629872274734 337.0729106509241 0.7712750564720887
14.61885742722815 338.4803935949696 0.7718681850068329
14.624084982181566 338.41733713848964 0.7714233466618722
14.629312537134982 338.01670305813906 0.7705729250095457
14.634540092088399 340.5168391512871 0.7726068497410334
14.639767647041815 340.7633113411204 0.7726253232587312
14.644995201995231 340.86815821941735 0.7729667398478935
14.650222756948647 340.0698762216912 0.7719946350206045
14.655450311902063 336.8936948336136 0.7681353564852181
14.66067786685548 338.9427034436884 0.7706546012474413
14.665905421808896 336.5732979644203 0.7678872541470021
14.671132976762312 335.4118945996935 0.7663009626832713
14.676360531715728 333.4571358195586 0.7637699322539088
14.681588086669144 331.79769148972474 0.7609034702311288
14.68681564162256 333.63430157118927 0.7638857330932447
14.692043196575977 333.57121185215044 0.763572814787037
14.697270751529393 331.026541345472 0.7610162046994831
14.70249830648281 330.87017059319214 0.7609989705199351
14.707725861436225 329.71182604731655 0.7599284282603097
14.712953416389642 328.31405050857444 0.7586790546990281
14.718180971343058 327.481741839414 0.7573137440514689
14.723408526296474 326.093090931571 0.754685157986537
14.72863608124989 327.56515690216037 0.7568868113576801
14.733863636203306 328.37287408657596 0.7576807819365994
14.739091191156723 330.36348119984564 0.7601553222447576
14.744318746110139 329.7613896705275 0.7593264049513009
14.749546301063555 332.3622743439828 0.7612200052301483
14.754773856016971 331.9826206646288 0.7606222322285648
14.760001410970387 333.84984825879167 0.7633688062896967
14.765228965923804 335.62073788309243 0.7649310598395613
14.77045652087722 336.6189769138891 0.7666327895867812
14.775684075830636 339.01030401209584 0.7699023644456825
14.780911630784052 339.75587562845766 0.7707941352347263
14.786139185737468 340.64061179575765 0.7722645020504689
14.791366740690885 340.90796392991587 0.7719875127206142
14.7965942956443 339.8310784080222 0.770224316412229
14.801821850597717 342.90531893223834 0.7736278967631178
14.807049405551133 347.4573171951539 0.7781329245605609
14.81227696050455 351.8445040678851 0.7830433973881307
14.817504515457966 360.33023021756327 0.7925960350313604
14.822732070411382 366.81978634019976 0.7987437544108887
14.827959625364798 376.6537706965204 0.8096237962740346
14.833187180318214 385.9980694987511 0.8188321786105563
14.83841473527163 397.0871212207935 0.8301552392194855
14.843642290225047 405.7853070365011 0.8394311369626164
14.848869845178463 414.46938866023623 0.847572680455386
14.854097400131879 426.6853628578032 0.859756766615501
14.859324955085295 430.2792165082127 0.8636593182955115
14.864552510038711 434.61708794341405 0.8675677661046698
14.869780064992128 434.9819857305224 0.8688239990100051
14.875007619945544 431.1426651222291 0.8650821361330818
14.88023517489896 426.44989192977386 0.8601548888892043
14.885462729852376 418.2227335373835 0.8521597673912151
14.890690284805792 406.85559217325624 0.8402992907224152
14.895917839759209 397.3929816183543 0.8302250952522913
14.901145394712625 393.7233446728675 0.8266595632424977
14.906372949666041 391.8371552383524 0.8246908492497845
14.911600504619457 386.02217237402084 0.8192417756465732
14.916828059572873 380.25749167360186 0.8134727020803817
14.92205561452629 371.67108175599253 0.8045580115058474
14.927283169479706 367.4088425721809 0.800687983507926
14.932510724433122 362.28363198152874 0.7960826809236485
14.937738279386538 359.9515013010065 0.7933095541126939
14.942965834339955 357.28863393977986 0.7902005462035481
14.94819338929337 355.1744092025036 0.7870618860415672
14.953420944246787 352.5229855183409 0.7841520539939659
14.958648499200203 351.571109613597 0.783983637655982
14.96387605415362 352.70311397845484 0.7854959746499592
14.969103609107036 354.0697819495503 0.7871454241109023
14.974331164060452 358.4735209267333 0.7920886120212436
14.979558719013868 360.27878186986493 0.7935329620818695
14.984786273967284 359.6626393359433 0.7928959641814449
14.9900138289207 362.6170348363929 0.796463675322249
14.995241383874117 365.67159730016044 0.798996110104563
15.000468938827533 371.12801851019555 0.8049655830101439
15.005696493780949 376.12371847740354 0.8095387902570814
15.010924048734365 379.4486559003212 0.8125991937926348
15.016151603687781 384.23528834930767 0.8179219381511864
15.021379158641198 388.1631165565403 0.8215732310473199
15.026606713594614 390.02720289339436 0.8240569613588639
15.03183426854803 392.36069067498335 0.8263524392133392
15.037061823501446 394.4596618410516 0.8285624809802745
15.042289378454862 394.3402322933241 0.8284327962404545
15.047516933408279 393.07606899696583 0.8273559278619897
15.052744488361695 391.86065769608086 0.8255985789549338
15.057972043315111 389.47306389206943 0.8234917924846229
15.063199598268527 387.2530318376483 0.8212920401772666
15.068427153221943 386.0750756822 0.820309056297013
15.07365470817536 382.03657125027087 0.8160468463203755
15.078882263128776 377.2140671080881 0.8108384284096131
15.084109818082192 370.04286886503587 0.8026556859965659
15.089337373035608 365.2667207185857 0.7981501514517146
15.094564927989024 358.02089133331015 0.7907254333172826
15.09979248294244 351.5569245558227 0.7837426504055324
15.105020037895857 346.9055864250995 0.779124253552303
15.110247592849273 342.7089079498718 0.7743375688046812
15.11547514780269 340.37005669651427 0.772071679869803
15.120702702756105 338.1139245788514 0.769532672516428
15.125930257709522 335.8263050747132 0.7664107316347383
15.131157812662938 329.1866613813379 0.7589147901532606
15.136385367616354 325.97749740125914 0.7552783809078241
15.14161292256977 321.3735579005192 0.7497420854509227
15.146840477523186 320.3706893447792 0.7487021082937594
15.152068032476603 321.5207836558767 0.7503000627802471
15.157295587430019 321.3765558176735 0.750624906191473
15.162523142383435 321.1502796910484 0.7511764050253129
15.167750697336851 319.0627423220844 0.7501840058451689
15.172978252290267 318.6534798447999 0.7507453576345384
15.178205807243684 316.5825741851548 0.7484989440487033
15.1834333621971 311.19335999580284 0.7409189904097545
15.188660917150516 306.6557087044755 0.7348869447261467
15.193888472103932 304.53674792242026 0.7333754468923164
15.199116027057348 302.0305738973575 0.7299529414298025
15.204343582010765 303.4054927752565 0.7319263080928855
15.20957113696418 302.97804949871363 0.7311028034478796
15.214798691917597 304.2977139515679 0.7332644079326862
15.220026246871013 303.83128976951076 0.734176076707618
15.22525380182443 302.89348280813834 0.7320515360974151
15.230481356777846 299.9255836375609 0.7288329546760832
15.235708911731262 296.76712403833915 0.7251876611010466
15.240936466684678 297.7885060548487 0.7258731212413744
15.246164021638094 298.6952308607322 0.7265604201518281
15.25139157659151 300.93224803172603 0.7288268257606373
15.256619131544927 299.58737498986864 0.7276611591323993
15.261846686498343 298.0576691090316 0.727410435739741
15.267074241451759 296.74992329221817 0.7271235362501334
15.272301796405175 292.4711366535554 0.7221799563697646
15.277529351358591 289.52943980023207 0.7184943417616302
15.282756906312008 289.70972916132723 0.7168852962247
15.287984461265424 288.7764288022216 0.7145825017712918
15.29321201621884 290.63298320279824 0.7167247108667273
15.298439571172256 292.6438549291434 0.7194964023067475
15.303667126125672 292.833904003582 0.7199880375300796
15.308894681079089 291.91602759402406 0.7186908263720719
15.314122236032505 290.50169697445523 0.7166120332241438
15.319349790985921 291.3614303450282 0.7175428750244042
15.324577345939337 298.8484984599878 0.7271926162050005
15.329804900892753 301.4769638090245 0.7311842903323202
15.33503245584617 299.9694591778755 0.729462841371548
15.340260010799586 295.3361062306246 0.7231523701034519
15.345487565753002 292.5896863244961 0.7193410800472377
15.350715120706418 292.96409658063334 0.7194601064248781
15.355942675659835 295.1045556720651 0.7209029997264486
15.36117023061325 298.47094250056614 0.7250355661229507
15.366397785566667 302.4053821987138 0.7293533128260654
15.371625340520083 307.295332083813 0.7348675938929059
15.3768528954735 310.2498861969274 0.7391496579368821
15.382080450426916 313.6736973089561 0.7436972279467553
15.387308005380332 317.8249566148122 0.749045212733537
15.392535560333748 319.8795850968245 0.7520338557737201
15.397763115287164 321.87126976127877 0.7639309575653195
15.40299067024058 320.58175157908363 0.7694225924044636
15.408218225193997 319.66029161564546 0.7722053322731594
15.413445780147413 319.9345671351785 0.7752999335857993
15.418673335100829 320.76604505185065 0.7796312215962846
15.423900890054245 323.8508091657125 0.7875595457722268
15.429128445007661 327.1184490997745 0.7943601155610348
15.434355999961078 326.79811581156747 0.7968652864269219
15.439583554914494 327.5004907058202 0.8002857556519912
15.44481110986791 322.7020803629355 0.7983569122826087
15.450038664821326 321.74174675913366 0.8004999906498415
15.455266219774742 317.14690750925064 0.7972986128722215
15.460493774728159 314.57130374107663 0.7969817875278039
15.465721329681575 314.05080438831305 0.7970094477641346
15.470948884634991 316.39323447962056 0.8023305845534369
15.476176439588407 314.5827592485481 0.8011743811308331
15.481403994541823 314.0936329409922 0.8035704736571246
15.48663154949524 310.74318594715317 0.8033995896972468
15.491859104448656 312.4579316432485 0.8075673504075402
15.497086659402072 310.42471835661894 0.8070557619541745
15.502314214355488 309.6370567847996 0.8064385909038507
15.507541769308904 305.8352751526039 0.8019134133985273
15.51276932426232 302.9029217123278 0.800296469907313
15.517996879215737 302.89676681750456 0.8030946585844804
15.523224434169153 303.094745468447 0.806176578728955
15.52845198912257 304.0280477188724 0.8086953630326735
15.533679544075985 301.80844828187077 0.8078325999385886
15.538907099029402 301.7097027185829 0.8085181841130639
15.544134653982818 303.3645663098318 0.8130914548739998
15.549362208936234 304.83898398971826 0.8171635535571917
15.55458976388965 305.91195238332455 0.8192019511926807
15.559817318843066 308.47489624975236 0.8241486833675841
15.565044873796483 309.5086364612668 0.8259319438601069
15.570272428749899 313.9358296260061 0.833535405259688
15.575499983703315 317.4716767212589 0.8398637510534539
15.580727538656731 318.5909556277865 0.8431290900596126
15.585955093610147 317.8997450116792 0.8433790842058839
15.591182648563564 315.76002401848825 0.8406229393967897
15.59641020351698 313.42546280817487 0.8391933684191254
15.601637758470396 313.80872693203787 0.841312775914317
15.606865313423812 315.5689232077885 0.8462655431156243
15.612092868377228 317.9105459755977 0.8513898475104877
15.617320423330645 319.4497188231541 0.8549590096323488
15.62254797828406 315.5673374737961 0.8509628905918543
15.627775533237477 313.71410823087444 0.8493106458469281
15.633003088190893 310.3497899262123 0.8470030862444505
15.63823064314431 311.4396947021468 0.846530722368535
15.643458198097726 311.08499275555033 0.8343843180195027
15.648685753051142 312.57398240193896 0.8297068669920592
15.653913308004558 314.712367819085 0.8261167075672154
15.659140862957974 314.04543238424327 0.8214596537999209
15.66436841791139 313.2618896987906 0.816886494912388
15.669595972864807 311.7694548503711 0.8123625251492264
15.674823527818223 308.9390707302466 0.8078061050881263
15.680051082771639 305.6964502268662 0.8015980512835509
15.685278637725055 304.678641862957 0.8000263707035775
15.690506192678471 305.7184836055406 0.8004340624407956
15.695733747631888 306.0919578503481 0.7988768299012204
15.700961302585304 306.2469807470825 0.7973026893966084
15.70618885753872 307.5166919797849 0.7961332122324021
15.711416412492136 306.972510477788 0.7937577016864945
15.716643967445552 308.3244433344899 0.7937019050261293
15.721871522398969 310.38963035648203 0.7965304882756362
15.727099077352385 311.3093182009775 0.7967764868275629
15.732326632305801 310.6942463781938 0.7955229111882278
15.737554187259217 308.50144340244077 0.792341290147671
15.742781742212633 307.8562448491028 0.7899038560754084
15.74800929716605 313.1324445852591 0.796003632591504
15.753236852119466 317.02274534815353 0.7999830124303445
15.758464407072882 322.8230128287218 0.8056959815620848
15.763691962026298 325.41761455627625 0.8081925984476773
15.768919516979715 323.8113473416408 0.8045519171420833
15.77414707193313 320.85756145429156 0.8003992324173953
15.779374626886547 316.10558037743345 0.7936899032789247
15.784602181839963 319.67172855407904 0.7975673409947668
15.78982973679338 324.7334979465548 0.803451264139361
15.795057291746796 327.7530233745295 0.8065880127042858
15.800284846700212 328.4215003083699 0.8080135535311463
15.805512401653628 326.76459804249777 0.8055367319327525
15.810739956607044 328.3077623474111 0.8068062907923879
15.81596751156046 328.7071720165628 0.806401021701793
15.821195066513877 330.18802607008746 0.8072347579974711
15.826422621467293 333.39070691754654 0.8097354721788006
15.831650176420709 334.47809391858806 0.8106977411468348
15.836877731374125 334.1530686199476 0.8100814269190917
15.842105286327541 330.20413948322823 0.8057146627212627
15.847332841280958 328.0461775752737 0.8025995035044761
15.852560396234374 324.26973083126234 0.7974729161137092
15.85778795118779 319.96974911017344 0.7907306247274257
15.863015506141206 318.0033329173531 0.7873302326453487
15.868243061094622 314.1483057896814 0.7815718030084984
15.873470616048039 308.6809189370252 0.7744223423764471
15.878698171001455 307.41485090697745 0.7718998705060098
15.883925725954871 306.3190445855594 0.7701834524092229
15.889153280908287 305.6800376658542 0.7688785442768296
15.894380835861703 309.081052704663 0.7743546478485345
15.89960839081512 312.87569240026255 0.7786510582328889
15.904835945768536 314.2077095020699 0.7798088722356245
15.910063500721952 314.17349982173243 0.7788602031819245
15.915291055675368 310.46449551533766 0.7733956533000921
15.920518610628784 309.4185472701593 0.7726819388521246
15.9257461655822 309.2550840597478 0.772451195288753
15.930973720535617 309.4004501207637 0.7731453821805602
15.936201275489033 307.44959556950505 0.771769813672795
15.94142883044245 306.4078676536544 0.7694943202282871
15.946656385395865 304.5193410468441 0.7668150770932932
15.951883940349282 303.08248703839035 0.7642629408428326
15.957111495302698 306.43837772983034 0.7684474088965176
15.962339050256114 308.5316055498209 0.7714167108046308
15.96756660520953 311.00487887121125 0.7740139079530727
15.972794160162946 308.13322580159024 0.7697262024363913
15.978021715116363 307.5003539872379 0.7688480422610477
15.983249270069779 307.73198803085796 0.769514760266718
15.988476825023195 307.23567458441795 0.7694094133998345
15.993704379976611 306.1891788741876 0.7695495446463833
15.998931934930027 302.56396367233566 0.7655836322685257
16.004159489883442 300.2922054784173 0.7633374488812009
16.009387044836856 299.76997809560146 0.7624404340487143
16.01461459979027 296.7627636155278 0.7579115330946474
16.019842154743685 297.4147063011647 0.7577564866871055
16.0250697096971 296.9276595660997 0.7550396719375473
16.030297264650514 302.0616367645463 0.7613733435623974
16.03552481960393 302.7502063279043 0.762574841834126
16.040752374557343 305.0324473754603 0.7660421743261266
16.045979929510757 303.4232087220746 0.7644536909612155
16.05120748446417 305.51285824831126 0.7666939598872184
16.056435039417586 309.1772259392887 0.7710897958426288
16.061662594371 313.93008562120474 0.7766012929882934
16.066890149324415 318.01117445338116 0.7812092296468911
16.07211770427783 317.4881756024409 0.7796189306070748
16.077345259231244 316.74233432502217 0.7790745290783601
16.08257281418466 314.29275827785966 0.7750712630340298
16.087800369138073 316.7155479149842 0.7778338643373126
16.093027924091487 320.2952473535421 0.780951999568197
16.0982554790449 323.5967775267257 0.7842322270663827
16.103483033998316 325.2684020065033 0.7873675375725383
16.10871058895173 328.40036592118605 0.7914914490068922
16.113938143905145 328.6745375050164 0.79264180080877
16.11916569885856 328.0266999045141 0.7920621671812156
16.124393253811974 323.5955676118201 0.7862984805102285
16.129620808765388 319.43904600945507 0.7813527434532038
16.134848363718802 315.89722852884006 0.7770069755074445
16.140075918672217 314.7667750719941 0.7759319148953179
16.14530347362563 313.4850435441181 0.7752676280239295
16.150531028579046 312.01672207400713 0.7736560334395256
16.15575858353246 311.99979994502826 0.7735250697256871
16.160986138485875 310.86585435424746 0.7710670319024346
16.16621369343929 310.0880762358692 0.7700577665694741
16.171441248392703 305.97930404332146 0.765698161795943
16.176668803346118 301.5635020428576 0.7610038737303865
16.181896358299532 302.9350626756874 0.7624707075949881
16.187123913252947 305.2593514038209 0.7643180747845749
16.19235146820636 307.5026147243089 0.7666539989803317
16.197579023159776 308.89217730045186 0.7678526718436451
16.20280657811319 303.86419004213894 0.7627578868698988
16.208034133066604 299.1685104761843 0.7567667717631323
16.21326168802002 294.9865276459987 0.7507154440370243
16.218489242973433 291.8411975641942 0.7472182121336483
16.223716797926848 289.85484436078957 0.7447218377686877
16.228944352880262 290.20751208522313 0.7458417799224116
16.234171907833677 289.1765060550995 0.7453110957695348
16.23939946278709 287.36081066472866 0.7430409674991704
16.244627017740505 283.83359274910345 0.739308716103828
16.24985457269392 281.37874099381 0.7356422149892115
16.255082127647334 278.3628074273684 0.7307262103683636
16.26030968260075 275.5730289253255 0.7270160798900158
16.265537237554163 276.35362912547134 0.7283489332969021
16.270764792507578 276.83492260980216 0.7292803039824799
16.275992347460992 277.2451961011833 0.7314000690775508
16.281219902414406 276.347841630015 0.730441943197048
16.28644745736782 275.6101090025751 0.7294891021899167
16.291675012321235 277.9911516206881 0.7312667405024839
16.29690256727465 279.52633861111883 0.7319270007416219
16.302130122228064 279.61966289678793 0.7303595326967671
16.30735767718148 281.5368449089302 0.732229935949967
16.312585232134893 283.3520986669079 0.7331577394238479
16.317812787088307 287.07718941909167 0.7383131785392836
16.323040342041722 288.20327516096575 0.7399673988789792
16.328267896995136 286.93024314290454 0.7381388389556984
16.33349545194855 281.77103317529827 0.7310129816535784
16.338723006901965 281.8350360463654 0.7302771680117953
16.34395056185538 286.8082630553148 0.7349315528826741
16.349178116808794 292.0334502185441 0.7416812715042064
16.35440567176221 296.0743045261359 0.7458585158636943
16.359633226715623 303.7846544557608 0.7555434963840449
16.364860781669037 312.43906062366455 0.7665897805813965
16.37008833662245 327.2761803739203 0.7835019349883199
16.375315891575866 337.0725061651502 0.7946287409000655
16.38054344652928 344.9295150198728 0.8026583899729853
16.385771001482695 352.4546800038449 0.8110175574917838
16.39099855643611 356.51496264403244 0.8154494571726073
16.396226111389524 355.4798367416929 0.8127217668603515
16.401453666342938 350.36705815699406 0.806747261942402
16.406681221296353 345.16458901678953 0.8003910386218064
16.411908776249767 339.77515946805556 0.7935736681604822
16.41713633120318 336.9444508680978 0.7904271896088749
16.422363886156596 334.573359545734 0.7872504394462096
16.42759144111001 334.82296020750096 0.7868528442605794
16.432818996063425 337.7236679800775 0.7905580328203056
16.43804655101684 339.4030957355802 0.7916547613523235
16.443274105970254 340.86516958472305 0.7933373380884481
16.448501660923668 345.34637022808545 0.7984299302283496
16.453729215877082 350.81307381406214 0.8036900908273648
16.458956770830497 358.47082295063103 0.8127236517782882
16.46418432578391 363.4214703832263 0.8187548344878223
16.469411880737326 367.58143386709196 0.8229542226568971
16.47463943569074 367.63901672787284 0.8233188592079304
16.479866990644155 367.13231427801776 0.8218471180488562
16.48509454559757 364.3013072094655 0.8179988224184542
16.490322100550983 359.4607310913478 0.8132635150425616
16.495549655504398 349.9175496754623 0.8024605642844521
16.500777210457812 338.93612874325936 0.7914778281305825
16.506004765411227 329.8166168896316 0.7818834264969325
16.51123232036464 319.1989769102974 0.7687370662989637
16.516459875318056 312.6479292839175 0.7611041515868108
16.52168743027147 307.9224569624258 0.7556146833942003
16.526914985224884 302.8531330625363 0.7508746062797161
16.5321425401783 301.0738626607386 0.7503397656098832
16.537370095131713 298.63294707961114 0.7454712636004939
16.542597650085128 295.93747642555184 0.7421525040671684
16.547825205038542 296.54114071719255 0.7425918465742476
16.553052759991957 297.6581765128872 0.7444908479134124
16.55828031494537 297.9920625666684 0.7473527286025742
16.563507869898785 299.6712499781581 0.7480922344491996
16.5687354248522 297.81299319543103 0.7443547513243399
16.573962979805614 296.6807237504516 0.7419714669372729
16.57919053475903 294.39774471863785 0.7391998952898841
16.584418089712443 291.00054510569305 0.7349984705223309
16.589645644665858 287.32163845657453 0.7306721491871082
16.594873199619272 283.6181479824451 0.7259063143898301
16.600100754572686 279.2944409954398 0.7210687382992614
16.6053283095261 275.89587065535926 0.7178506584768121
16.610555864479515 274.1324783853442 0.7139758871155969
16.61578341943293 273.4412307192578 0.7130704259474951
16.621010974386344 270.67699238916714 0.7096585098155622
16.62623852933976 268.9527479777602 0.708415085559485
16.631466084293173 267.70156188503563 0.7079701788108504
16.636693639246587 268.08155078746887 0.7083576317817476
16.641921194200002 268.86580046791187 0.7094173288022958
16.647148749153416 269.6568038433488 0.7080501464681787
16.65237630410683 267.88677913601117 0.7045788440690117
16.657603859060245 267.2003484617059 0.7036084384124869
16.66283141401366 263.1856653559535 0.6995872485697805
16.668058968967074 261.3172190294062 0.6986915643376693
16.67328652392049 255.48237198236984 0.6901327869280817
16.678514078873903 254.37227535170467 0.6873803308534172
16.683741633827317 256.75145395748615 0.6916387908116743
16.68896918878073 259.0611766664612 0.6950066670892202
16.694196743734146 258.87759194429947 0.6953968888993597
16.69942429868756 256.028160747292 0.6911233222072213
16.704651853640975 255.19698352633833 0.6898972939487793
16.70987940859439 254.07212733264757 0.6876756560567168
16.715106963547804 253.47670699864787 0.6873339476671498
16.720334518501218 250.4901676597853 0.6834656716907248
16.725562073454633 249.86502433504427 0.6843522864266017
16.730789628408047 248.28782881212953 0.6816117493591922
16.73601718336146 247.99021243517208 0.6794274450995242
16.741244738314876 248.3113584317346 0.6788494297517378
16.74647229326829 249.31445219624106 0.6807629450602088
16.751699848221705 250.0026913982341 0.6823199155151278
16.75692740317512 246.68725769678073 0.6799528705248866
16.762154958128534 246.9752933879891 0.6796508570078285
16.767382513081948 244.7693955944179 0.6775819817941681
16.772610068035362 244.74690230015176 0.6762412099751408
16.777837622988777 245.8199064234525 0.6768342868647818
16.78306517794219 245.4690965187164 0.6754388646859542
16.788292732895606 245.9108694397907 0.6755732055350526
16.79352028784902 243.523914739778 0.6734113044428448
16.798747842802435 241.55786045704644 0.669685871502326
16.80397539775585 239.95345356456693 0.6676260249498064
16.809202952709263 238.7023572362058 0.665103869346155
16.814430507662678 237.66449521504643 0.6647115443240587
16.819658062616092 237.329862271111 0.6650131149773667
16.824885617569507 236.16695704239163 0.6637363044641416
16.83011317252292 234.5931758894043 0.661204435446797
16.835340727476336 237.55442220527533 0.6646363051170515
16.84056828242975 239.64759453495967 0.6686797118596507
16.845795837383164 241.73757827956794 0.671223286981452
16.85102339233658 240.71865948332058 0.6687502182620255
16.856250947289993 239.82737079755677 0.6656262528150583
16.861478502243408 237.70381908558676 0.6632208632245429
16.866706057196822 237.68194391109847 0.6646027311649346
16.871933612150237 234.793071081096 0.6626288367576433
16.87716116710365 234.45323628056124 0.6616855747538912
16.882388722057065 233.89870320094562 0.6597189784839371
16.88761627701048 236.41098773116153 0.6628879959098727
16.892843831963894 234.64038488224548 0.6598632865154348
16.89807138691731 235.71366302717774 0.6624527088413869
16.903298941870723 234.79393321710677 0.6604131708595501
16.908526496824138 236.07272635315664 0.6619158245757103
16.913754051777552 237.08172634757472 0.6626611400795729
16.918981606730966 235.96319007659903 0.6615485227254346
16.92420916168438 236.07185796027383 0.6612957221250988
16.929436716637795 235.69040674824384 0.6622002685489037
16.93466427159121 235.1529318460456 0.6611568211811109
16.939891826544624 233.37701676561986 0.6590561881502319
16.94511938149804 231.0286423158321 0.6557329088986519
16.950346936451453 230.11584886586868 0.6523505953193202
16.955574491404867 231.33681639023723 0.6531375236402351
16.960802046358282 232.55373130808763 0.6544720282985023
16.966029601311696 233.27281843437046 0.6556187124838749
16.97125715626511 233.2235656580702 0.6557588168561179
16.976484711218525 232.69545798363055 0.6540408297499066
16.98171226617194 230.69655609322925 0.6513581293060009
16.986939821125354 228.43884874996698 0.6499500456535502
16.99216737607877 227.78531446369962 0.6503909692977282
16.997394931032183 228.56957537692873 0.6527223812084842
17.002622485985597 232.08019891149218 0.65886480293335
17.00785004093901 232.86367785667443 0.658475876437685
17.013077595892426 234.27372984297008 0.6604007336357989
17.01830515084584 234.1523647433015 0.6580757911821978
17.023532705799255 232.63598597201928 0.655270937844336
17.02876026075267 230.90538307121253 0.6531152503636894
17.033987815706084 234.7045475773879 0.6578148838886515
17.039215370659498 237.64830973848203 0.6635604310787221
17.044442925612913 240.19351316955897 0.6670557389622157
17.049670480566327 240.61294940857113 0.6669316662396899
17.05489803551974 241.22093113514225 0.6682713726611776
17.060125590473156 244.978115303031 0.6731220744830639
17.06535314542657 245.60702336393243 0.6743510052923269
17.070580700379985 248.5428851311799 0.6776455707617495
17.0758082553334 249.20901900916795 0.6774532244397556
17.081035810286814 248.15254722907753 0.6762951326680696
17.086263365240228 248.91568549990834 0.6774533665261679
17.091490920193642 246.60460470672712 0.6733786103178522
17.096718475147057 244.5324624963117 0.6698037562732672
17.10194603010047 243.62019234887407 0.6695222190968795
17.107173585053886 241.62470352406342 0.6673972539781389
17.1124011400073 242.84619708930444 0.6710167288328273
17.117628694960715 243.9338610091408 0.6728445382166182
17.12285624991413 242.72273111458097 0.6715166633708484
17.128083804867543 246.37766148965457 0.6749291837398064
17.133311359820958 249.5832441068054 0.6766524514509118
17.138538914774372 248.13614964057732 0.6746221223912613
17.143766469727787 247.22336475298687 0.6732352346908459
17.1489940246812 247.29610454889377 0.6747125376271035
17.154221579634616 245.41917323357478 0.6731293061975483
17.15944913458803 246.16043367431234 0.6742145449868734
17.164676689541444 246.55196208000717 0.675230864826987
17.16990424449486 250.08702273033026 0.6792284423430921
17.175131799448273 254.4451133871636 0.684854651815752
17.180359354401688 253.2426074173442 0.6840749822441281
17.185586909355102 248.9013205933757 0.6762817216081223
17.190814464308517 246.63608304401112 0.6719667118071484
17.19604201926193 247.58092065212577 0.6720038803371304
17.201269574215345 249.71293455005534 0.6756347136475699
17.20649712916876 248.4870626542298 0.6740944038139708
17.211724684122174 247.0924694134027 0.6729201802796939
17.21695223907559 247.3917753499035 0.6717355478604259
17.222179794029003 249.67817067727148 0.6742564325656348
17.227407348982418 251.8752623164982 0.6770446526969814
17.232634903935832 254.91135181023782 0.6819672003055129
17.237862458889246 256.2583095138756 0.6841482236318484
17.24309001384266 255.35446948838535 0.6839838760423181
17.248317568796075 254.93618329615174 0.6837760243769783
17.25354512374949 250.67362400288684 0.6782927828256372
17.258772678702904 250.9324262124416 0.6771794581882766
17.26400023365632 248.49723632058334 0.6736739027545264
17.269227788609733 249.2188933675955 0.6740306344439791
17.274455343563147 247.8595477863898 0.6727006293269923
17.279682898516562 246.69834741862684 0.6727103673036006
17.284910453469976 247.34072906624223 0.6741597701509408
17.29013800842339 245.40029140299745 0.6715451093277659
17.295365563376805 245.62541722321473 0.6701121417692437
17.30059311833022 246.08885950688878 0.6705595551367516
17.305820673283634 249.6641384819609 0.6765108440976877
17.31104822823705 250.87210384476242 0.6801980139549103
17.316275783190463 252.038103147545 0.6799157999759332
17.321503338143877 253.58416231361718 0.6811740618478531
17.32673089309729 252.3349289859121 0.6789446865920021
17.331958448050706 252.35704450752232 0.6807393085773469
17.33718600300412 253.30227788828034 0.6823406214563943
17.342413557957535 257.0394223767165 0.6847220400348735
17.34764111291095 260.9490444529802 0.687957238958587
17.352868667864364 261.286045977531 0.687610267986209
17.358096222817778 262.5436199544302 0.6897445623507311
17.363323777771193 262.2768797418942 0.6897168195419704
17.368551332724607 260.2607234539728 0.6877040973754445
17.37377888767802 257.6986227942438 0.6837451539732626
17.379006442631436 258.92580848501336 0.6850661422844943
17.38423399758485 263.4769477775747 0.6910205792183106
17.389461552538265 265.29052256909114 0.6941214647241613
17.39468910749168 266.9802247703212 0.6963504894516628
17.399916662445094 269.4944996639779 0.6989676066088342
17.405144217398508 275.6030893824043 0.7066575039030636
17.410371772351922 278.6805193390251 0.7100445439052674
17.415599327305337 282.4307660062257 0.7140494822897198
17.42082688225875 283.2351180951913 0.7151116366939066
17.426054437212166 285.40237705729095 0.7181977443648423
17.43128199216558 287.09903882584047 0.719695373119256
17.436509547118995 288.4629374468689 0.7217223522035503
17.44173710207241 290.2471467529776 0.7224601392516304
17.446964657025823 291.7160726447896 0.7244470830259561
17.452192211979238 293.75129704410284 0.7268044612643632
17.457419766932652 294.8423911997513 0.7282998142689604
17.462647321886067 296.5102091792284 0.730778109613404
17.46787487683948 295.4080216532138 0.7293446534159688
17.473102431792896 294.53896320853136 0.7287697882082411
17.47832998674631 295.3393439441671 0.7298580200913258
17.483557541699724 293.159698081366 0.7256675583510457
17.48878509665314 294.27865174130835 0.7265576074661948
17.494012651606553 296.73390062211723 0.7301189162353813
17.499240206559968 299.88604654159786 0.7337883956264205
17.504467761513382 301.4476434846685 0.7357867418044358
17.509695316466797 301.0364549259392 0.7344593099636101
17.51492287142021 296.3322298068389 0.7285268088864655
17.520150426373625 294.5907580500097 0.7267639727071771
17.52537798132704 295.3392893516428 0.7274558495723403
17.530605536280454 296.05870478639594 0.7289810352927675
17.53583309123387 294.2561384874105 0.727390919126579
17.541060646187283 292.46794849647705 0.7256025356547006
17.546288201140698 293.99029649270676 0.7284146569586905
17.551515756094112 295.97000549202943 0.7305585823473791
17.556743311047526 296.772495542661 0.7308000620451907
17.56197086600094 295.6381239109408 0.728864264191329
17.567198420954355 295.48760267774634 0.728161860763395
17.57242597590777 295.90231787216055 0.7286936769752308
17.577653530861184 294.9837874092385 0.7281664052850068
17.5828810858146 292.0824396923655 0.7246281202153649
17.588108640768013 288.2062715853215 0.7202612739174401
17.593336195721427 288.69003864007095 0.7207092956500731
17.598563750674842 288.5268896821198 0.7207780187771392
17.603791305628256 290.0339935761093 0.7228359151073658
17.60901886058167 291.3480444340512 0.7252525671073611
17.614246415535085 291.6341420812541 0.7249098599658221
17.6194739704885 292.51468821980745 0.7255257108362354
17.624701525441914 290.17242756034636 0.7216203434875157
17.62992908039533 289.5756580419631 0.7207593892210562
17.635156635348743 290.8092155827367 0.7232617828302336
17.640384190302157 291.45210802124836 0.7239525197162313
17.64561174525557 293.904420804641 0.7270628427925299
17.650839300208986 293.0455578418791 0.7252773915591356
17.6560668551624 293.2715446993808 0.7257800732532059
17.661294410115815 294.34776402868107 0.7272590531118883
17.66652196506923 296.6808053147845 0.7294235880898733
17.671749520022644 299.0077578686353 0.7318382883715785
17.676977074976058 299.97332158646464 0.7331503273516309
17.682204629929473 298.54717395264265 0.7321590359873974
17.687432184882887 297.6910775252298 0.7320083422921798
17.6926597398363 295.4381733869901 0.7287356702693358
17.697887294789716 298.383509219203 0.7329413206999857
17.70311484974313 298.8981148075299 0.73297749005638
17.708342404696545 301.1483306953758 0.7364511664381009
17.71356995964996 300.82553659462434 0.7355818674947423
17.718797514603374 300.68894479754607 0.7347157729131426
17.724025069556788 304.82529177183005 0.7384906461303333
17.729252624510202 309.35595950507343 0.74381292794082
17.734480179463617 309.8586353904869 0.7439919020040182
17.73970773441703 306.1773575072869 0.7400620775717767
17.744935289370446 300.37849402828215 0.7332962268206571
17.75016284432386 298.2462116974167 0.7307847765197366
17.755390399277275 296.67104315936785 0.7294315874537083
17.76061795423069 296.89052429551464 0.73048702007594
17.765845509184103 296.1416448818715 0.7286280786307396
17.771073064137518 294.4576057163219 0.726666225338403
17.776300619090932 289.70451052105017 0.7199346398991027
17.781528174044347 287.2106271411663 0.7171359050020492
17.78675572899776 284.8400190211948 0.7151493853887922
17.791983283951176 284.66021282575804 0.7147903343678241
17.79721083890459 282.61600562361946 0.7127026254626063
17.802438393858004 280.0980689647527 0.7095745035770091
17.80766594881142 279.5826828703211 0.7085364148947105
17.812893503764833 275.91178997234755 0.7039060043300824
17.818121058718248 276.5225176147934 0.70517391159183
17.823348613671662 276.6596677431151 0.7056807444898477
17.828576168625077 274.82771067703936 0.703743434691288
17.83380372357849 272.95809905561936 0.7004337096410428
17.839031278531905 268.16326111666194 0.6939366632666761
17.84425883348532 268.1813812382048 0.6933329520017857
17.849486388438734 267.2366684268626 0.6916823496318076
17.85471394339215 268.25205431208445 0.6941783833088038
17.859941498345563 269.71636695594776 0.6974606974602227
17.865169053298978 269.64185812672827 0.6981589368010234
17.870396608252392 271.0356032825265 0.7002688283817415
17.875624163205806 269.92332792757884 0.6971594105163231
17.88085171815922 270.7129048129834 0.6986488408883773
17.886079273112635 269.18168411720075 0.6965962893037813
17.89130682806605 270.42358365820024 0.6982559027988899
17.896534383019464 269.8727807564946 0.6981121910304258
17.90176193797288 274.4230064970231 0.7030396925248121
17.906989492926293 277.3996040914253 0.7062223931713589
17.912217047879707 283.5794167380193 0.7133128122845586
17.917444602833122 287.6803999118541 0.7171916008570122
17.922672157786536 287.64172835171746 0.7174819091334198
17.92789971273995 285.8101567345824 0.7155058549841158
17.933127267693365 288.08619597218046 0.7181636418965925
17.93835482264678 289.90574567382913 0.7209256548827707
17.943582377600194 291.7839313695749 0.7229029657861321
17.94880993255361 295.1374819920002 0.727132215530751
17.954037487507023 297.9449568147393 0.7300087504014298
17.959265042460437 301.763902824248 0.7339122783322352
17.96449259741385 303.90866701805385 0.7364556557222051
17.969720152367266 306.07381257949453 0.7392159253675946
17.97494770732068 306.2723356008506 0.7399060613487943
17.980175262274095 306.1491812333677 0.7403142274320845
17.98540281722751 306.32852572900447 0.7407043522272363
17.990630372180924 301.385446246538 0.7345731743135709
17.995857927134338 299.9960878876133 0.7331116452208536
18.001085482087753 299.9965917503054 0.7323595799876201
18.006313037041167 301.43415026968455 0.7345037797291302
18.01154059199458 300.4226061894749 0.733588067686752
18.016768146947996 299.1647445789738 0.7316781120712155
18.02199570190141 298.01873543426694 0.7302912251649605
18.027223256854825 296.8105153347221 0.7284682284727917
18.03245081180824 296.92135240587004 0.7285980497505942
18.037678366761654 296.9854790469352 0.7281315078117305
18.042905921715068 297.1880141062309 0.7269803604274112
18.048133476668482 294.52702216591695 0.7243049953849086
18.053361031621897 296.82516956652785 0.7277018758113694
18.05858858657531 296.42372270530916 0.7277282759380224
18.063816141528726 296.18235202422306 0.7284210678729477
18.06904369648214 292.40295053835507 0.7231355572028578
18.074271251435555 293.7533849637647 0.7246911770466713
18.07949880638897 295.52566727479655 0.7262193520337461
18.084726361342383 299.79114839979786 0.7313875141884795
18.089953916295798 302.96846860464643 0.7362546271941346
18.095181471249212 304.86197905947256 0.7379636363354596
18.100409026202627 308.79717187284535 0.7427260852371531
18.10563658115604 315.63923607521247 0.7498590614491356
18.110864136109456 321.6417411436034 0.7563002714569415
18.11609169106287 334.55587445170534 0.7710253842491941
18.121319246016284 348.33593863472595 0.7865936148244219
18.1265468009697 363.98303627093713 0.8031216220648802
18.131774355923113 383.7662107254514 0.8247828954838179
18.137001910876528 405.6334875111986 0.8477046036493391
18.142229465829942 437.6616026036644 0.8803402768689981
18.147457020783357 471.43032144744797 0.9138153508228413
18.15268457573677 498.58945097622376 0.9392616948958132
18.157912130690185 516.6160583561083 0.9565621784495337
18.1631396856436 516.5828784305901 0.9563351219849647
18.168367240597014 505.98423506757337 0.9461030346558635
18.17359479555043 483.48268028520283 0.9251928391033
18.178822350503843 455.07177494160436 0.8970608976235985
18.184049905457258 425.13016380516734 0.8672675657951379
18.189277460410672 403.90432280481446 0.8454585789092383
18.194505015364086 390.5877890571528 0.831532224350217
18.1997325703175 382.5443613374871 0.8238410394256332
18.204960125270915 381.6423603443353 0.823166962057774
18.21018768022433 380.5615263001098 0.8216014762581445
18.215415235177744 381.40799559049145 0.8226734601295542
18.22064279013116 384.2498467160535 0.8250075725547387
18.225870345084573 390.1974954926019 0.8313088456654121
18.231097900037987 395.46369711985767 0.8365789920691243
18.236325454991402 404.89040692386584 0.8461268010871671
18.241553009944816 410.032336018448 0.8515917504737545
18.24678056489823 414.14611703441426 0.8555517207443472
18.252008119851645 413.62825305572863 0.8555170883419955
18.25723567480506 409.6850044289888 0.8513116354073752
18.262463229758474 407.4618134706362 0.8493212741982288
18.26769078471189 399.4448412075716 0.8408031976230768
18.272918339665303 392.34735278966826 0.8334430870445986
18.278145894618717 381.66284643521243 0.8219197366545662
18.28337344957213 373.1468654790451 0.8130762308910054
18.288601004525546 370.7682020727044 0.8103065302127817
18.29382855947896 365.05365229525603 0.804131854591491
18.299056114432375 356.38769202018585 0.7943715607187795
18.30428366938579 346.66824405831625 0.783988655699725
18.309511224339204 340.2273859952147 0.7770322890518648
18.314738779292618 337.4022886923661 0.7731902163364488
18.319966334246033 332.02963024019607 0.7671941681795564
18.325193889199447 327.9083764836803 0.7620125798140168
18.33042144415286 319.98344237696733 0.753480887359788
18.335648999106276 317.17401515502917 0.7505798666803538
18.34087655405969 311.0995091484702 0.7440149673580686
18.346104109013105 307.1298338526858 0.7397217364520401
18.35133166396652 304.15981301950814 0.7364740561807259
18.356559218919934 302.3126386150927 0.734084864789185
18.361786773873348 298.5468733635515 0.729655894519885
18.367014328826762 296.4089075088489 0.7269039265078072
18.372241883780177 294.9052326627932 0.726381866047556
18.37746943873359 295.9011324179804 0.7273536726556924
18.382696993687006 296.9705968389116 0.7286744437686022
18.38792454864042 303.05593887790457 0.7374117013043371
18.393152103593835 309.55882538032955 0.7569698542420561
18.39837965854725 321.45287511220096 0.7785484647671166
18.403607213500663 336.1903942035169 0.8015796003384535
18.408834768454078 358.328761738246 0.8314641974587793
18.414062323407492 385.0713136665973 0.8657368792235997
18.419289878360907 412.12950766571424 0.8993685231388935
18.42451743331432 438.0633514542535 0.9300851593605879
18.429744988267736 461.431407068753 0.9591938868979404
18.43497254322115 474.897766782343 0.9763495614061557
18.440200098174564 477.8707748058511 0.9832455744572186
18.44542765312798 473.51970382716627 0.9830232246891374
18.450655208081393 464.29034334943117 0.9767858740764311
18.455882763034808 450.5505182800787 0.9661058977537579
18.461110317988222 437.085581594006 0.9548640693620332
18.466337872941637 422.6805465298268 0.9414320796383523
18.47156542789505 412.8803275149039 0.9333917181159568
18.476792982848465 402.09582150390645 0.9231676154574475
18.48202053780188 394.0484436295352 0.9168315164153645
18.487248092755294 386.08867321719634 0.91054435828062
18.49247564770871 378.1100559120756 0.903694881321979
18.497703202662123 369.0464371868784 0.8964053484932132
18.502930757615538 363.75235054248844 0.8920611340663759
18.508158312568952 357.81477512182903 0.8870887622617297
18.513385867522366 355.5882022321559 0.8865690017221743
18.51861342247578 353.4656406551022 0.8852396357235902
18.523840977429195 350.7037597414038 0.8848764429857832
18.52906853238261 347.3520888315077 0.8828822450880139
18.534296087336024 346.3187556842772 0.8837691589247635
18.53952364228944 346.9474041752434 0.8873222127019705
18.544751197242853 344.9354811088943 0.8861722414754144
18.549978752196267 345.86210543487067 0.889848609735039
18.555206307149682 343.6701432866088 0.888953536022529
18.560433862103096 345.3206378478473 0.892717081561288
18.56566141705651 347.96091356507753 0.8983366166906773
18.570888972009925 351.44020547404693 0.9039797189254813
18.57611652696334 354.677314721855 0.9103087522227352
18.581344081916754 357.39824437449937 0.9164615065397904
18.58657163687017 361.5533006407668 0.9233630857231593
18.591799191823583 364.6501582719093 0.9304608987417109
18.597026746776997 374.58595192010506 0.9446500833775968
18.60225430173041 382.50738453955 0.9564238818178004
18.607481856683826 390.13420235184753 0.968101114093746
18.61270941163724 393.12402106284134 0.9731836787152615
18.617936966590655 392.8720926547175 0.9749632740606791
18.62316452154407 397.7636182043493 0.9810273957110777
18.628392076497484 406.60601874527975 0.9728584624788769
18.633619631450898 404.8731773745416 0.9611563502862284
18.638847186404313 398.01852261565244 0.9460377490968824
18.644074741357727 391.14555628778595 0.9320831739838004
18.64930229631114 387.2904255392039 0.9239825872951787
18.654529851264556 385.6417761792752 0.9170031261694506
18.65975740621797 385.75696847255693 0.9150542658779524
18.664984961171385 388.20613307309077 0.9142609468464574
18.6702125161248 388.5891542020798 0.9111273360341748
18.675440071078214 390.3906745474738 0.9104811227610589
18.680667626031628 391.44830262879333 0.9081935939175046
18.685895180985042 394.29049487399664 0.9088208460489208
18.691122735938457 396.4166293772846 0.9088543183562842
18.69635029089187 399.7960783292626 0.9102629027431978
18.701577845845286 401.0134413121107 0.9106286652991951
18.7068054007987 400.30112669679653 0.9083490324558209
18.712032955752115 396.38177662406827 0.9019790990595186
18.71726051070553 388.07596212902274 0.8910464160545156
18.722488065658943 378.27679882581907 0.8775750992415404
18.727715620612358 368.3457113890686 0.8657433370749502
18.732943175565772 361.77688791369235 0.8574290650647571
18.738170730519187 356.4359386050458 0.8500118225657266
18.7433982854726 355.05722246617955 0.8470773152806399
18.748625840426016 352.51282621107106 0.8417277962322414
18.75385339537943 350.0279122111365 0.8378965908528502
18.759080950332844 348.53242461503993 0.8357319225432138
18.76430850528626 344.0796928015721 0.8292333206891715
18.769536060239673 338.5589651276306 0.8216624069469323
18.774763615193088 332.9509321384336 0.8132516418772057
18.779991170146502 330.73571860672064 0.80893732083506
18.785218725099917 329.83054830998515 0.8071837189463326
18.79044628005333 330.39494538448866 0.8065869898230108
18.795673835006745 326.1727542222159 0.8005439065371411
18.80090138996016 319.97150334266934 0.7916890120712221
18.806128944913574 317.2422082736007 0.7882923707138673
18.81135649986699 312.6227818547872 0.7820359374979174
18.816584054820403 311.485812128906 0.7809905503707342
18.821811609773818 309.9056440030193 0.7777675999027712
18.827039164727232 309.4004220105981 0.7778689622784568
18.832266719680646 307.2520317682627 0.7742431576962417
18.83749427463406 302.8201049338216 0.7687187874401027
18.842721829587475 302.1430528060255 0.7678930610494809
18.84794938454089 298.2223327092924 0.7622782664152233
18.853176939494304 297.6065465468823 0.7614852812714021
18.85840449444772 295.0090344745404 0.75790296314121
18.863632049401133 294.06824160362754 0.7554570035665439
18.868859604354547 294.2380485819417 0.7554510031825149
18.87408715930796 293.68511382858543 0.7538928072247376
18.879314714261376 292.4125307762029 0.7519966767025098
18.88454226921479 291.63105751697606 0.7519624755527571
18.889769824168205 292.5670838614006 0.7526773102499011
18.89499737912162 292.4246077480722 0.7528675383090168
18.900224934075034 291.08542541201604 0.7503986372990786
18.90545248902845 287.3717315402416 0.7454106678617674
18.910680043981863 283.28755589725034 0.7405797648102805
18.915907598935277 283.60892844726123 0.7398900351528355
18.92113515388869 282.0409188104109 0.7372280626108668
18.926362708842106 281.8729887569932 0.7362130181290496
18.93159026379552 279.52434331032555 0.7335882782570182
18.936817818748935 277.9380792241366 0.7328401883488967
18.94204537370235 279.83174182638913 0.7353295872988521
18.947272928655764 281.1657572379537 0.7359735302487863
18.952500483609178 283.7588464960114 0.7375502019959062
18.957728038562593 283.06895299073153 0.7353472442369731
18.962955593516007 284.59613737503605 0.7381745741157171
18.96818314846942 284.5225390980306 0.7380919128417691
18.973410703422836 284.42028818266346 0.7374142620748455
18.97863825837625 284.5311324023037 0.7361624207072454
18.983865813329665 284.8285761849875 0.7364134137664758
18.98909336828308 287.3942705925025 0.7405736510612555
18.994320923236494 287.88749686980697 0.7426037059545096
18.999548478189908 290.2142619875807 0.7455867602101004
19.004776033143322 286.11295126598606 0.7397671494727005
19.010003588096737 288.82114653010746 0.7416434427706756
19.01523114305015 290.6211778630462 0.7419816621002634
19.020458698003566 292.2635330855958 0.7443306398238114
19.02568625295698 293.61157988664013 0.7466619311357952
19.030913807910395 294.529268551904 0.7488962247205608
19.03614136286381 298.9614840099234 0.753804529955878
19.041368917817223 299.21240773741073 0.7530649946244415
19.046596472770638 298.43662247282344 0.7515961492069541
19.051824027724052 292.98054274930774 0.7437236840721043
19.057051582677467 293.4688816297381 0.7435967879218561
19.06227913763088 296.23088791358356 0.7464308614139932
19.067506692584296 296.6641109509663 0.7463379833256989
19.07273424753771 296.17184325327054 0.7448347900036167
19.077961802491124 294.9369024341879 0.7432558702742122
19.08318935744454 295.51956051854205 0.7435152236212705
19.088416912397953 296.701034023812 0.7449472464442523
19.093644467351368 299.63677788189875 0.7486622882638729
19.098872022304782 301.3534094467163 0.7505879162399093
19.104099577258197 303.8983661642699 0.7542526890847933
19.10932713221161 306.3386596338055 0.7565768499440662
19.114554687165025 308.23091597070373 0.7581396288158175
19.11978224211844 307.24378047287024 0.7570373580343553
19.125009797071854 309.5374127581764 0.7598541163263858
19.13023735202527 310.8471210862641 0.7613024028128836
19.135464906978683 311.65309973495914 0.7622696048181806
19.140692461932098 309.11116561773053 0.7581115029017393
19.145920016885512 307.6369410807268 0.7566927676630437
19.151147571838926 304.8806988110976 0.7526788612697936
19.15637512679234 303.6723261836864 0.7510402687873526
19.161602681745755 300.5152918443713 0.7473316546812071
19.16683023669917 297.9364864759395 0.7444166833158189
19.172057791652584 296.92111751727737 0.7435841698112982
19.177285346606 298.8388044496502 0.7459583213098216
19.182512901559413 302.02013456774046 0.7493399140872475
19.187740456512827 301.12941292355805 0.7486955984923213
19.19296801146624 298.8053956728984 0.7449782477926664
19.198195566419656 297.20796633191054 0.7429329283815941
19.20342312137307 297.5448188654527 0.7432427182279454
19.208650676326485 299.90452555827017 0.745616027037381
19.2138782312799 299.9131651934444 0.7457346656864382
19.219105786233314 301.1608899516509 0.7466890847862223
19.22433334118673 299.962442889488 0.7458735683986785
19.229560896140143 298.99870793534194 0.7454854797665866
19.234788451093557 299.03633344359986 0.7458257468962152
19.24001600604697 298.89062023134164 0.7458534527352245
19.245243561000386 298.1745073698165 0.7439431519958316
19.2504711159538 295.86567763006684 0.7404445282776745
19.255698670907215 293.70636090254095 0.7369486577000122
19.26092622586063 290.8923548062205 0.7328040159918264
19.266153780814044 291.01250584661176 0.732907057922476
19.271381335767458 290.50048657093595 0.7331056613828697
19.276608890720873 291.87236674575706 0.7345016426035597
19.281836445674287 292.0342035807523 0.7343780423802395
19.2870640006277 289.9101088246671 0.7309330517052522
19.292291555581116 289.25021701249443 0.7308145302784919
19.29751911053453 287.4757432843662 0.7303669988471173
19.302746665487945 288.77413355838485 0.7321158255156234
19.30797422044136 290.2937943456332 0.733490767259189
19.313201775394774 295.4578011919383 0.7389435431089343
19.318429330348188 299.3572356457183 0.7433470328580315
19.323656885301602 300.8544014237688 0.7454556828617587
19.328884440255017 303.48633795519237 0.7484812044575906
19.33411199520843 307.28021090788025 0.7527018246617087
19.339339550161846 307.91842905443036 0.7527431549971555
19.34456710511526 311.9450423769704 0.7564185574734681
19.349794660068675 319.88779269787375 0.7660105475890706
19.35502221502209 329.6479100151245 0.777675723318884
19.360249769975503 337.095772199664 0.7859657720894252
19.365477324928918 345.41106579606986 0.7957811096243447
19.370704879882332 352.81261984396104 0.8028193842076818
19.375932434835747 362.4582531361157 0.813793686931741
19.38115998978916 370.11370306247545 0.8222709359635649
19.386387544742576 378.6132219227188 0.8305766050711855
19.39161509969599 382.27689331442394 0.834889842560863
19.396842654649404 380.4549257321951 0.832695558141181
19.40207020960282 379.4473912418346 0.8314026890660061
19.407297764556233 378.2022559428181 0.8304346929792792
19.412525319509648 376.554667718484 0.8279355042619587
19.417752874463062 374.02141337310564 0.8253424785317759
19.422980429416477 372.81448755912754 0.8239359590924302
19.42820798436989 368.249446526288 0.818719351484062
19.433435539323305 364.37028513426554 0.8148838281890134
19.43866309427672 359.49882576219477 0.8089039016765978
19.443890649230134 357.78607731150566 0.8074571878799028
19.44911820418355 353.46778469605624 0.802550317000708
19.454345759136963 353.21679481769394 0.8016909668896987
19.459573314090377 352.0558473021647 0.8001818091521703
19.464800869043792 350.270561583472 0.7976824792803552
19.470028423997206 348.68682492878355 0.7957407476604141
19.47525597895062 345.63745423646105 0.792497472770065
19.480483533904035 341.9735075426239 0.7878507504552011
19.48571108885745 341.6189726667755 0.788660717666904
19.490938643810864 342.80174551191135 0.7902536762450689
19.49616619876428 342.2369618382239 0.7894256888867025
19.501393753717693 340.80232037945603 0.7871768376764098
19.506621308671107 340.1885737250781 0.7860957861023982
19.51184886362452 340.6995718864329 0.7866005847078574
19.517076418577936 340.90909720219406 0.7874377506767457
19.52230397353135 339.2484374218672 0.7855277616244495
19.527531528484765 341.52798527377087 0.7881317572243569
19.53275908343818 343.94544723444807 0.7904573031222629
19.537986638391594 345.9638433883261 0.792646954531382
19.54321419334501 345.20099463182584 0.7917736546900367
19.548441748298423 345.559345899086 0.791965307124561
19.553669303251837 345.2039478713396 0.7909715841731447
19.55889685820525 346.31964589893965 0.7922514613232654
19.564124413158666 346.081700689707 0.7917633686999639
19.56935196811208 348.4262360032444 0.7948853474769471
19.574579523065495 353.335110018933 0.8006107900213641
19.57980707801891 354.98895577543465 0.801948808903576
19.585034632972324 355.6461791636432 0.8026658009838372
19.590262187925738 357.1831684340128 0.8044545913341282
19.595489742879153 359.91076523723257 0.807749737135479
19.600717297832567 364.1759636719927 0.812079524514511
19.60594485278598 369.04130400237955 0.816916937742763
19.611172407739396 374.28930722900213 0.8228119514808742
19.61639996269281 379.34484836804 0.8282819799714207
19.621627517646225 385.0122216014017 0.8344536070821444
19.62685507259964 385.8310151022955 0.8350856431504117
19.632082627553054 388.46729772263 0.837649089577576
19.637310182506468 388.7591943681478 0.8377913901517687
19.642537737459882 391.09385979019436 0.8404693332327527
19.647765292413297 393.879288693289 0.8430864106444832
19.65299284736671 398.8671250692521 0.848703382900392
19.658220402320126 400.1029907232267 0.8495147877535086
19.66344795727354 400.7741716515642 0.8505519294385724
19.668675512226955 398.449534874878 0.8478059240741981
19.67390306718037 393.6818360043401 0.8427174009156058
19.679130622133783 390.3114357965482 0.8389147878410962
19.684358177087198 388.2648586137534 0.836595804514297
19.689585732040612 388.45656056546346 0.8365148294023411
19.694813286994027 388.12521030653375 0.83618456769021
19.70004084194744 386.4161478166398 0.83432562859327
19.705268396900856 382.2861874871367 0.8298756422964261
19.71049595185427 379.96568158638905 0.8276932859091256
19.715723506807684 376.1174221696286 0.8231626306465806
19.7209510617611 375.8836507745346 0.8231630950675173
19.726178616714513 372.2015671053757 0.8189197402464681
19.731406171667928 371.6185360013834 0.8182721562123071
19.736633726621342 370.9086501629588 0.8182713437631993
19.741861281574757 369.96638530073835 0.8174592164043031
19.74708883652817 367.3112981218377 0.8142408355805049
19.752316391481585 364.6306432127928 0.8108291155956839
19.757543946435 364.8665552140202 0.8102700417671084
19.762771501388414 362.2257606899213 0.8070197523120024
19.76799905634183 360.5205856990229 0.8050625394231024
19.773226611295243 359.38343066932924 0.8038548610656733
19.778454166248657 357.3900319232234 0.8021238590022821
19.783681721202072 354.30067491082883 0.7980840313845525
19.788909276155486 350.1376485688291 0.7933251092921896
19.7941368311089 346.813717787761 0.7896329981207435
19.799364386062315 343.6878175420968 0.7860656449984119
19.80459194101573 342.52559347808227 0.7855167118137498
19.809819495969144 339.8952966799566 0.7820785981190242
19.81504705092256 334.8764983982343 0.7765663673908548
19.820274605875973 332.786828688716 0.775046723653279
19.825502160829387 328.3183763128578 0.7693947364924187
19.8307297157828 324.13549194247315 0.7647604087197283
19.835957270736216 318.156328993928 0.7569449627038511
19.84118482568963 316.8940205859126 0.7552556847206214
19.846412380643045 318.10928080511377 0.7572994257076805
19.85163993559646 318.9172670357306 0.7580065201541005
19.856867490549874 318.47668398627025 0.758009116487647
19.86209504550329 316.0468214928102 0.7555314186990575
19.867322600456703 314.1164332657013 0.7530275081056905
19.872550155410117 313.81828340228714 0.7527780981969421
19.87777771036353 312.2944725090836 0.7502405055141498
19.883005265316946 311.8483296928112 0.7505436298695672
19.88823282027036 311.3117500569902 0.7495999431861725
19.893460375223775 310.63152384445135 0.7487384711906124
19.89868793017719 311.8218251640121 0.7501552223688364
19.903915485130604 311.4078839281516 0.7498197205355143
19.909143040084018 310.9791751265424 0.7498484631582745
19.914370595037433 311.8397174243558 0.7507600765066628
19.919598149990847 312.28286709550565 0.7503447526520061
19.92482570494426 310.1939151755568 0.7482012688143685
19.930053259897676 309.3365013192396 0.7475544426246368
19.93528081485109 310.6454540348682 0.7493032907337795
19.940508369804505 307.6741915563967 0.7453570574227598
19.94573592475792 306.57471750291467 0.7424469659820356
19.950963479711334 303.8628372382619 0.7388830578770126
19.956191034664748 306.7914618646626 0.7425177718876319
19.961418589618162 311.0912791264397 0.7481755190952074
19.966646144571577 311.46268569710685 0.7489632882548318
19.97187369952499 312.0489464441752 0.749823131435218
19.977101254478406 315.25889474751364 0.7524707285913335
19.98232880943182 320.3318299271606 0.7581840202449256
19.987556364385235 323.86431502872927 0.761692198249726
19.99278391933865 330.1693395309347 0.769902501587773
19.998011474292063 334.4887371150929 0.775017240801122
20.003239029245478 342.8161076979211 0.7840699532151592
20.008466584198892 353.61534096021455 0.7963683154111383
20.013694139152307 371.83880809487965 0.8158054418062688
20.01892169410572 390.4757200669661 0.8357893459344574
20.024149249059136 408.2476821829683 0.8542059467274025
20.02937680401255 424.16152096004777 0.8701918892481548
20.034604358965964 434.62391328739864 0.8810224711016164
20.03983191391938 440.328974706003 0.8863781678673802
20.045059468872793 431.62027224872236 0.8774977960231861
20.050287023826208 417.3309590654635 0.8629587385263462
20.055514578779622 403.11350454310093 0.8479147114009058
20.060742133733036 393.5138035681357 0.8384037520855326
20.06596968868645 385.39787575552367 0.8299711965287294
20.071197243639865 380.840802784578 0.8248340235640109
20.07642479859328 376.20074062312443 0.8195307376764233
20.081652353546694 377.4975562325435 0.8208150304100803
20.08687990850011 379.4509421475312 0.8231972561616329
20.092107463453523 382.2538836519506 0.8264111922155409
20.097335018406937 386.199844315484 0.830437916264181
20.102562573360352 390.9276378193376 0.8354057847040485
20.107790128313766 398.968067869626 0.8436935850238148
20.11301768326718 409.4321263149948 0.854592438497805
20.118245238220595 419.1503244368466 0.8644825568325295
20.12347279317401 425.81745337154933 0.8709136761215015
20.128700348127424 425.67399457466513 0.8710778238783279
20.13392790308084 420.9514048063943 0.8664025758124554
20.139155458034253 408.98206323900655 0.8537904245369233
20.144383012987667 396.94744448397466 0.8409514205645336
20.14961056794108 383.8758243769886 0.8268597012451002
20.154838122894496 371.89494667080913 0.8139734826473614
20.16006567784791 362.17120527096745 0.803412586816674
20.165293232801325 350.3782237646799 0.7897322323417174
20.17052078775474 340.4110307292096 0.7792495909685803
20.175748342708154 335.84539440821703 0.7742696280576036
20.18097589766157 335.1400340606506 0.7736413451496051
20.186203452614983 335.1755578657526 0.7739040837134987
20.191431007568397 334.72203356792807 0.7729844482648877
20.19665856252181 332.5054771972439 0.7707202134713762
20.201886117475226 332.5320795448906 0.7707451417724847
20.20711367242864 331.6816875506001 0.7699901545162847
20.212341227382055 330.9465598261844 0.7690385537495443
20.21756878233547 329.1101061312353 0.7665876713654644
20.222796337288884 328.9838924833498 0.7661547480074701
20.228023892242298 330.57062109032796 0.768089980308003
20.233251447195713 332.3554979240269 0.7698536156307922
20.238479002149127 334.2128982067046 0.7720823514772853
20.24370655710254 335.2285222720354 0.7732451734364276
20.248934112055956 338.46674669566977 0.7771919609187247
20.25416166700937 344.08484291458007 0.7837005030186873
20.259389221962785 345.0567371294182 0.7843752245367709
20.2646167769162 346.9681960897763 0.7863240779542041
20.269844331869614 344.70985303966415 0.7836746808920134
20.275071886823028 342.9231581655187 0.7815365188624128
20.280299441776442 340.34197270015284 0.7789092042530004
20.285526996729857 338.61565925191934 0.7771978350077402
20.29075455168327 342.2869006613403 0.7814478661435948
20.295982106636686 346.6425341110015 0.7866270855409323
20.3012096615901 347.7443683709405 0.7870835353980626
20.306437216543515 344.4083848009906 0.7834449379415022
20.31166477149693 341.1321619398292 0.7795725731300666
20.316892326450343 340.08272590418613 0.7776784172232799
20.322119881403758 336.47120203426715 0.7733387504308045
20.327347436357172 333.5245945551235 0.7702589687671471
20.332574991310587 330.45865852978034 0.7673646039395925
20.337802546264 329.50176440226534 0.7668177647457026
20.343030101217416 326.63038312217975 0.7636142526874669
20.34825765617083 324.19372885404204 0.7606798420518776
20.353485211124244 321.7228406489082 0.7574934465116868
20.35871276607766 318.489480044204 0.7535783888382285
20.363940321031073 317.0331060338046 0.752650355559286
20.369167875984488 314.23945445529466 0.7494671762436744
20.374395430937902 311.8812694004167 0.7466450045603709
20.379622985891316 311.3880994837772 0.7461549713825757
20.38485054084473 309.1086368234854 0.7428293410318553
20.390078095798145 308.53528981960926 0.7424262503626647
20.39530565075156 308.8060571199949 0.742312520026979
20.400533205704974 306.9776918967145 0.7403473746273258
20.40576076065839 309.0916454944288 0.7433512248659853
20.410988315611803 309.54300219931747 0.7444759842193838
20.416215870565217 308.2673636931999 0.7432571900451205
20.421443425518632 305.6503373080702 0.7398459796004874
20.426670980472046 300.1029860294309 0.7318974072114336
20.43189853542546 301.356523833143 0.7332154796495529
20.437126090378875 302.3773948279705 0.7338382484346279
20.44235364533229 302.9987769039942 0.7345995047749474
20.447581200285704 305.59080258163726 0.7380493436555737
20.45280875523912 307.80969744189446 0.7402100169849507
20.458036310192533 309.87779898850374 0.7436188361819441
20.463263865145947 309.8765810793337 0.742866235970588
20.46849142009936 309.90597516617413 0.7434295866238502
20.473718975052776 310.551379770311 0.744030060898222
20.47894653000619 311.6865491433784 0.7449538987701869
20.484174084959605 311.47536770943145 0.7454720337270834
20.48940163991302 311.7720293662125 0.745337080316755
20.494629194866434 311.4890952315112 0.7452488433839699
20.49985674981985 315.59197285622594 0.7499469431488032
20.505084304773263 315.5677660501539 0.7493111207651949
20.510311859726677 316.86679831482246 0.7505857824162795
20.51553941468009 318.20311977375314 0.7523252648638044
20.520766969633506 316.20561166213116 0.7499689403021557
20.52599452458692 311.6055605544468 0.7443971023033599
20.531222079540335 309.3272619648438 0.7403814223142183
20.53644963449375 310.9444334401389 0.7422485972997209
20.541677189447164 311.8851638698165 0.7440708313761427
20.546904744400578 313.903366718832 0.7471757800778499
20.552132299353993 313.5825445147388 0.747362616417618
20.557359854307407 316.6456344125261 0.7501025370693912
20.56258740926082 320.20591646386885 0.754585668248004
20.567814964214236 321.31367651860535 0.7554999655728132
20.57304251916765 320.037803073921 0.753716134990536
20.578270074121065 319.975262388057 0.753794983044031
20.58349762907448 318.91474499058455 0.7528835289440263
20.588725184027894 320.5484912268738 0.7544095375197245
20.593952738981308 322.9074869484928 0.7568218708744929
20.599180293934722 323.9682011615309 0.7572342310003726
20.604407848888137 320.97361761781127 0.7545671558754427
20.60963540384155 319.641378578178 0.7535778670376727
20.614862958794966 317.2558125083882 0.7508409094211327
20.62009051374838 316.82170641547594 0.749865200905095
20.625318068701795 316.28654785370446 0.7483298097697719
20.63054562365521 316.78378606733895 0.7503592158059256
20.635773178608623 317.6179961813357 0.75197160857555
20.641000733562038 314.9197503276337 0.7487210266159995
20.646228288515452 313.28933176524026 0.7459283734114938
20.651455843468867 311.3140332272155 0.7427072644774034
20.65668339842228 310.4911625019473 0.742734147678002
20.661910953375695 310.8207978018504 0.7431460430548551
20.66713850832911 308.3626682232836 0.74010111216106
20.672366063282524 307.7732586324492 0.7399015848341494
20.67759361823594 306.7952904574144 0.7387530481112352
20.682821173189353 305.97722568733974 0.738286306798375
20.688048728142768 305.13588158151185 0.7368700564761669
20.693276283096182 304.8831308069803 0.7360296093385327
20.698503838049596 302.91395477733084 0.7338434184802737
20.70373139300301 306.1149504286748 0.7373933894144825
20.708958947956425 305.8433255372273 0.7372473604296379
20.71418650290984 308.7673916031258 0.7403970510135411
20.719414057863254 307.31860463286273 0.7379124853606899
20.72464161281667 305.0747475672513 0.7351245678885822
20.729869167770083 302.19577625126914 0.7314927104681139
20.735096722723497 298.6054096435201 0.7271730570554377
20.740324277676912 298.01657862291523 0.7263678968661361
20.745551832630326 299.53226895630854 0.7286004889751755
20.75077938758374 303.09015953412177 0.7339668024877231
20.756006942537155 303.5010709908979 0.7348534298924015
20.76123449749057 306.10485615904975 0.737862153500255
20.766462052443984 305.76871603604036 0.7367792007528761
20.7716896073974 306.7456081668332 0.7370686287843988
20.776917162350813 309.13800305078576 0.739220164412632
20.782144717304227 311.95024908838144 0.7426260088273823
20.78737227225764 312.60202111852914 0.7442183129398313
20.792599827211056 309.6000226581572 0.741911863770627
20.79782738216447 312.29245273813206 0.744797283302981
20.803054937117885 314.7597750212659 0.7466052168886209
20.8082824920713 320.273754535423 0.7525884894312936
20.813510047024714 325.6017903506535 0.7581316930642007
20.81873760197813 328.9192191852735 0.7626585610224468
20.823965156931543 330.7716696176637 0.7644294600765139
20.829192711884957 330.8721802414571 0.7645795873334584
20.83442026683837 332.98552375649194 0.7665185460409161
20.839647821791786 335.73771177574423 0.7692920913423528
20.8448753767452 341.1566733057693 0.7757199240214969
20.850102931698615 345.4265772141983 0.7804772523402347
20.85533048665203 347.14490688497534 0.7828664782403615
20.860558041605444 345.6586477931249 0.7809386651713713
20.865785596558858 347.0400075506368 0.7823126729801246
20.871013151512273 346.55531695195 0.7812155562441788
20.876240706465687 344.54386840393124 0.7789754835145707
20.8814682614191 341.4431772615052 0.7751615148695866
20.886695816372516 341.29292023840355 0.7752764854526638
20.89192337132593 342.42273518108976 0.7766851708459047
20.897150926279345 343.34717727515056 0.7779197012502733
20.90237848123276 342.62305242042436 0.7779092445684775
20.907606036186174 340.66991124127003 0.7756269530162495
20.912833591139588 341.38010851702273 0.7764775896433803
20.918061146093002 337.5209280031844 0.7715456665298577
20.923288701046417 335.4872007615426 0.7691432493734943
20.92851625599983 334.39286919873035 0.7676138147364234
20.933743810953246 334.59645096167947 0.7680666596758379
20.93897136590666 334.71076220216213 0.7677844996012346
20.944198920860075 331.5065998110057 0.7648770362461337
20.94942647581349 332.80543322923415 0.7664605328880624
20.954654030766903 334.03339705832326 0.7677862354680377
20.959881585720318 336.68201824215083 0.7710388418191065
20.965109140673732 336.32030892439644 0.7703771390002111
20.970336695627147 334.4073642159543 0.7691583676460343
20.97556425058056 330.5396474765311 0.7645805517416269
20.980791805533975 327.34360847818596 0.760786014752522
20.98601936048739 323.4253475895396 0.7550420054476947
20.991246915440804 323.1609061123827 0.7546239580277561
20.99647447039422 320.3000408476301 0.7513324616683419
21.001702025347633 317.94767295922617 0.7485782304012083
21.006929580301048 316.34292258961364 0.7469086347462446
21.012157135254462 316.7461439102589 0.7478740181561735
21.017384690207876 313.9401983492132 0.7453123501484498
21.02261224516129 312.05650319989843 0.7425787844406738
21.027839800114705 312.3101543482496 0.7429694971700813
21.03306735506812 316.15960503785334 0.7464901981009614
21.038294910021534 316.784866507349 0.7474174797545282
21.04352246497495 314.3711325787577 0.7443393443355784
21.048750019928363 313.2155811916565 0.743610152363932
21.053977574881777 311.5980692253707 0.7413672125400645
21.059205129835192 314.86421011879554 0.7450223740706904
21.064432684788606 316.6620780318414 0.7466166458298271
21.06966023974202 318.02914250981684 0.7485586184358478
21.074887794695435 315.89422171373207 0.7461470687326417
21.08011534964885 309.9861639140264 0.7393678588894811
21.085342904602264 306.6730926351129 0.7354933623671555
21.09057045955568 304.37345942597045 0.7321320701626477
21.095798014509093 304.7448374629939 0.7318321007398921
21.101025569462507 300.14555322619617 0.7246409775086998
21.10625312441592 300.57978806332403 0.7254954935084263
21.111480679369336 301.18573988984156 0.7270457950503879
21.11670823432275 301.7607808873945 0.728592836140672
21.121935789276165 297.11790613312735 0.7228192903825569
21.12716334422958 293.94728138620525 0.7185482455883723
21.132390899182994 291.7541744821347 0.715653349798907
21.13761845413641 292.89828037043185 0.7166620618689108
21.142846009089823 293.01980006088337 0.71579010201515
21.148073564043237 291.08298748972874 0.713016129420581
21.15330111899665 288.78988126874714 0.7099772619458465
21.158528673950066 289.16338631778996 0.7104836334741322
21.16375622890348 289.2221731709051 0.7103530143750079
21.168983783856895 287.45776551188305 0.7082235497124438
21.17421133881031 286.3715870159911 0.7084338343427138
21.179438893763724 282.83392923537343 0.7044108982306662
21.184666448717138 280.78217570757226 0.7015580013637498
21.189894003670553 279.14029301156086 0.6975851743848328
21.195121558623967 279.74518322609356 0.6974095761189396
21.20034911357738 281.9632987332136 0.700463859983271
21.205576668530796 281.1769177785047 0.6997106727634803
21.21080422348421 282.17182398798406 0.7009931599767306
21.216031778437625 282.0069733518833 0.6994959819379557
21.22125933339104 283.45634526148393 0.7008960519039519
21.226486888344454 284.1119522605021 0.7026140861150615
21.231714443297868 283.85632167107843 0.7020969576398811
21.236941998251282 280.31293110785003 0.6976416086179873
21.242169553204697 278.5048870003481 0.6944280778961834
21.24739710815811 279.178899571907 0.6956266875600925
21.252624663111526 279.6981736312934 0.6962168075647787
21.25785221806494 282.75140970854926 0.6991364151243611
21.263079773018355 283.24668245423675 0.6997667287514323
21.26830732797177 282.02934526137517 0.6988789616933315
21.273534882925183 279.2285724072848 0.6953440784570843
21.278762437878598 277.2903928467843 0.6931264338398168
21.283989992832012 278.66799970349933 0.7011915703184659
21.289217547785427 280.37648261549674 0.7141653907736922
21.29444510273884 280.49508073013936 0.7208138979465232
21.299672657692255 278.0879699569565 0.7227366459033809
21.30490021264567 277.7648290917766 0.7260962646398458
21.310127767599084 276.68125106746885 0.7281071145410389
21.3153553225525 277.200780203792 0.7328480617319266
21.320582877505913 278.6605830612174 0.7395045208552681
21.325810432459328 282.93572030192655 0.7485609157146761
21.331037987412742 287.2476769717407 0.7577709321117246
21.336265542366156 287.76998485945904 0.7617102967000717
21.34149309731957 286.93507021732444 0.7635149621475052
21.346720652272985 286.14386116546365 0.7649487401401253
21.3519482072264 285.6524634450108 0.7660922229336298
21.357175762179814 283.25641481253444 0.7646411570453147
21.36240331713323 282.00178963099853 0.7644132611011369
21.367630872086643 282.9770060381427 0.7682592111977576
21.372858427040057 284.2852972181137 0.7733978252717635
21.378085981993472 285.36956320400435 0.7774447528025719
21.383313536946886 282.78562576865113 0.7761169041987058
21.3885410919003 281.4367262654752 0.7757143983899734
21.393768646853715 284.1286950459862 0.7808451993237021
21.39899620180713 286.711385801254 0.7862234976611002
21.404223756760544 289.34265973499765 0.7919465554452974
21.40945131171396 287.98126612816066 0.7921981295937138
21.414678866667373 289.4781022528117 0.7954056492421355
21.419906421620787 291.2953112730279 0.7999140467962245
21.4251339765742 290.679730704179 0.8012115095219343
21.430361531527616 288.647676591925 0.800022664853918
21.43558908648103 290.9062595837601 0.8052144407056558
21.440816641434445 290.60668188907505 0.8073746024751954
21.44604419638786 290.82662991849105 0.8104862256730905
21.451271751341274 292.0949632887837 0.8133219403389387
21.45649930629469 297.75636875357634 0.8214030496448539
21.461726861248103 303.67695502274654 0.8313915920245011
21.466954416201517 305.9318094746744 0.8377059467101868
21.47218197115493 303.41348439466776 0.8360787034807943
21.477409526108346 302.8306176451646 0.8364066018222039
21.48263708106176 300.3987863925709 0.8342575326488003
21.487864636015175 301.12923075179293 0.8371652674668032
21.49309219096859 299.26281110348873 0.8376419427064292
21.498319745922004 297.9442808875711 0.8374512366815389
21.503547300875418 295.35963978313794 0.8363009157759764
21.508774855828833 294.07860860151095 0.8323598763676445
21.514002410782247 298.06787685713357 0.8213969208837225
21.51922996573566 300.0854216248417 0.8146817188690515
21.524457520689076 300.19582485138386 0.8071011832963016
21.52968507564249 296.6273135306001 0.7968685611142448
21.534912630595905 295.0690466755883 0.7900939461808267
21.54014018554932 295.58442271865835 0.7875535421657274
21.545367740502734 296.50533431786533 0.7862619228009604
21.550595295456148 294.678756675312 0.7812864567083598
21.555822850409562 293.9661348409882 0.7788740409905044
21.561050405362977 294.6717527522642 0.7783237288090049
21.56627796031639 298.80290520414997 0.7820420541969655
21.571505515269806 300.4796867477591 0.783550843787168
21.57673307022322 299.7995869331299 0.7803022189175596
21.581960625176634 297.43667608121666 0.775079636696368
21.58718818013005 295.37827596051665 0.7704548985894166
21.592415735083463 296.3318112193854 0.769148843118878
21.597643290036878 298.4229602341201 0.7710224828732956
21.602870844990292 296.9055244862276 0.7673215404679128
21.608098399943707 296.8643517810924 0.7663320184298062
21.61332595489712 296.6448836360837 0.7656074120320452
21.618553509850535 295.96903318956413 0.7633681083421071
21.62378106480395 293.6411912358694 0.7586632811157096
21.629008619757364 295.1364628805982 0.7594625803166043
21.63423617471078 296.1243904208583 0.7604477157270112
21.639463729664193 296.884582554367 0.7609435033813167
21.644691284617608 295.6537702275395 0.758583750682201
21.649918839571022 296.18103401661676 0.7574874336366801
21.655146394524436 297.34978244566986 0.7588392191420119
21.66037394947785 298.01243716787474 0.7591955059153886
21.665601504431265 299.12672901593646 0.7611014669565269
21.67082905938468 302.6281134494925 0.7643412091073881
21.676056614338094 305.92966723629246 0.7670274934888598
21.68128416929151 306.26946395681347 0.7658276754861298
21.686511724244923 305.565009913647 0.7644285304515182
21.691739279198337 307.8854342187439 0.7678902384061514
21.696966834151752 313.1662929469109 0.7742115840016907
21.702194389105166 317.3235062976246 0.779422329294213
21.70742194405858 318.9979386997689 0.7809980554686587
21.712649499011995 319.0699108181446 0.7797067985225277
21.71787705396541 323.5894521164698 0.7839417867351423
21.723104608918824 324.7958541903103 0.7847205756679345
21.72833216387224 325.32297790909917 0.7845036728076955
21.733559718825653 322.56915006716935 0.7811139285656957
21.738787273779067 327.201111486309 0.7856275055452373
21.74401482873248 331.06100935480157 0.7900071804246317
21.749242383685896 336.0926030038583 0.7964229123052836
21.75446993863931 335.67177155434086 0.7957135813494606
21.759697493592725 338.32767291989927 0.7986405521395002
21.76492504854614 340.05721320154373 0.7997161766476398
21.770152603499554 342.4376277647739 0.8027771101490394
21.77538015845297 339.7040413117644 0.7992369150039816
21.780607713406383 341.5667416209933 0.8010148319505501
21.785835268359797 344.5704860389966 0.8040254209233376
21.79106282331321 348.9106522281401 0.8078671425519229
21.796290378266626 349.86240984779386 0.8085143162423654
21.80151793322004 347.72010607274666 0.8056143541423938
21.806745488173455 345.59589748107004 0.8028979678980838
21.81197304312687 347.3092519282997 0.8048858645157364
21.817200598080284 356.06483260312353 0.8150587826338236
21.822428153033698 362.8993747347763 0.8226311873384982
21.827655707987113 365.68189754246174 0.8258924328428212
21.832883262940527 364.5432069470188 0.8246848580983841
21.83811081789394 360.43994725793686 0.8203383694183338
21.843338372847356 359.9792084458772 0.8199402905179068
21.84856592780077 356.35189100315927 0.8155672222259562
21.853793482754185 352.6032142095851 0.8108602170299547
21.8590210377076 349.7793830557196 0.8073398585269225
21.864248592661014 349.8465293196897 0.8072431850152119
21.869476147614428 350.7572260933724 0.8078790822660745
21.874703702567842 348.0489291801683 0.8044220625586048
21.879931257521257 345.6938630865017 0.8014595407163391
21.88515881247467 345.1657750763415 0.8018308540918091
21.890386367428086 344.83128436983696 0.8010880412223622
21.8956139223815 342.64469352045205 0.7985576200385783
21.900841477334914 335.8821796326294 0.7893243674479464
21.90606903228833 334.3327644924046 0.787242086871198
21.911296587241743 334.44299085218444 0.7872910860922173
21.916524142195158 334.9519984149053 0.7876842525815638
21.921751697148572 335.2177401262161 0.7881921503751533
21.926979252101987 339.9170381578943 0.7929204223819571
21.9322068070554 343.2719220530426 0.7972656937459811
21.937434362008815 346.90746210833214 0.80166183132354
21.94266191696223 346.5794316360696 0.8013047558368637
21.947889471915644 343.3017803234598 0.797303483969164
21.95311702686906 339.4904410254104 0.7923550890884862
21.958344581822473 336.42257679663487 0.7880205451021243
21.963572136775888 339.4927277123416 0.7905341152077998
21.968799691729302 342.6532303825255 0.7938404965854141
21.974027246682716 344.7511208463158 0.7963797185939046
21.97925480163613 345.17261572024114 0.796374192753708
21.984482356589545 345.34232849825844 0.7960033046616873
21.98970991154296 344.0593827510383 0.7940789456851001
21.994937466496374 345.10845959244887 0.7951782475668487
22.00016502144979 345.50520040710813 0.7963233536740806
22.005392576403203 347.0781136462011 0.7980198284374425
22.010620131356617 347.1990191460628 0.7979562602000876
22.015847686310032 351.1621224602179 0.8021236443684399
22.021075241263446 352.55964386743 0.8029070512553342
22.02630279621686 355.7012607271535 0.8067273746802722
22.031530351170275 356.6099489632756 0.8068905528665371
22.03675790612369 361.43577205028544 0.8124817668911349
22.041985461077104 366.22731573522674 0.8178547488708063
22.04721301603052 372.14175316658515 0.8240711141034723
22.052440570983933 373.1711287410737 0.8251683518505815
22.057668125937347 372.0405536203094 0.823088590996531
22.06289568089076 369.9533952841762 0.8207369826969922
22.068123235844176 370.50677758812384 0.8214010507854896
22.07335079079759 369.23438023352696 0.8196684495141492
22.078578345751005 365.48923108448804 0.8156930619912536
22.08380590070442 361.45034819294585 0.8109787693277224
22.089033455657834 358.4525486457102 0.8074843746401107
22.09426101061125 353.289289151952 0.8013776679810444
22.099488565564663 348.96955526465786 0.7962660869896345
22.104716120518077 349.28735318341506 0.797242225412733
22.10994367547149 353.68686623087154 0.8025825771554368
22.115171230424906 354.4797594958707 0.8029143002890302
22.12039878537832 351.2155242378427 0.7986949057155991
22.125626340331735 348.6145890196782 0.7945701327365862
22.13085389528515 344.63458239922625 0.7901068794035098
22.136081450238564 342.26226152864615 0.7876873507955184
22.141309005191978 341.4072128401601 0.7872626868941391
22.146536560145393 342.66831162854265 0.7891786563736458
22.151764115098807 343.9610618190752 0.7900039891422113
22.15699167005222 345.00677089014897 0.7912424918324752
22.162219225005636 344.2500801215958 0.7901574730259071
22.16744677995905 342.28718915883604 0.7877996444414618
22.172674334912465 342.2426704022999 0.7879767649084268
22.17790188986588 342.7961866288602 0.7881263648737151
22.183129444819293 343.27524315953474 0.788505105034338
22.188356999772708 341.53516727439313 0.7859707919346338
22.193584554726122 339.71776163759324 0.7835143223101502
22.198812109679537 340.23427029603914 0.7846473230467174
22.20403966463295 341.4221713004002 0.7855818023495177
22.209267219586366 343.75584593151825 0.7882574761132104
22.21449477453978 342.66950375458316 0.7867029555978767
22.219722329493194 342.54770079196066 0.7862518147429278
22.22494988444661 341.0167821590702 0.7847287381047544
22.230177439400023 340.7325712116393 0.7836818123130682
22.235404994353438 341.4249856066525 0.7845048951274691
22.240632549306852 344.14427533809294 0.7880149278091748
22.245860104260267 345.3793024590634 0.7893318211467234
22.25108765921368 339.19527393753447 0.78265578212581
22.256315214167095 332.6478172290453 0.7747442921054575
22.26154276912051 325.78178096357743 0.7667226553276522
22.266770324073924 328.12176547769144 0.7689848526333247
22.27199787902734 326.26348116292684 0.7662058544178811
22.277225433980753 326.3150194675801 0.7665254141584555
22.282452988934168 323.8077441616505 0.7630274391614429
22.287680543887582 321.9310958121885 0.7610982148968193
22.292908098840996 323.466275537721 0.7632789622801823
22.29813565379441 323.2490594472805 0.763715871649599
22.303363208747825 318.5692111857276 0.7591506562315683
22.30859076370124 311.792139960753 0.7512549586957528
22.313818318654654 309.0749071157645 0.7475182083031744
22.31904587360807 306.5364598777516 0.7443954536064408
22.324273428561483 306.42069574309613 0.7433766516891834
22.329500983514897 306.7709253345171 0.7436876334809845
22.334728538468312 308.1174321643184 0.7447763850702155
22.339956093421726 307.3470976759382 0.7438328593549137
22.34518364837514 307.62150508909724 0.7442145137323276
22.350411203328555 306.15678478547085 0.742167086636173
22.35563875828197 305.0296511460167 0.7410922875790482
22.360866313235384 306.19899181029626 0.7432090492353671
22.3660938681888 307.2445286549983 0.7447983438989734
22.371321423142213 304.18094118632456 0.7401935094649981
22.376548978095627 301.7276869303763 0.7364113660736081
22.38177653304904 298.00851928492693 0.7322106346216484
22.387004088002456 297.73247419448614 0.7325863881347964
22.39223164295587 299.24052435774297 0.7348927630701464
22.397459197909285 296.32698091528334 0.7318293572194884
22.4026867528627 292.54285417987614 0.7269308268853273
22.407914307816114 289.422479825847 0.723536805425367
22.41314186276953 288.35984095142805 0.7219093223531327
22.418369417722943 291.74502651482413 0.7252573204146274
22.423596972676357 289.73274791174157 0.7225411705670923
22.42882452762977 287.3161382377672 0.7199769415038078
22.434052082583186 285.4728291176382 0.7177139981994715
22.4392796375366 284.84723086599917 0.7161176040696758
22.444507192490015 284.39088163887794 0.7147543951223728
22.44973474744343 283.794202764805 0.7144271399745333
22.454962302396844 282.5657659613336 0.7135216198790667
22.460189857350258 282.66738006243133 0.7141748819003074
22.465417412303673 283.13986036657747 0.7137609605022965
22.470644967257087 287.17274103023965 0.7189388087300571
22.4758725222105 286.7920934449848 0.719066874930469
22.481100077163916 286.1937182172556 0.7186864888028273
22.48632763211733 285.7016963879523 0.7175115830065737
22.491555187070745 283.1656589168614 0.7132857531502739
22.49678274202416 279.2408700606894 0.7071920625836942
22.502010296977573 277.4802644512267 0.7056863358173243
22.507237851930988 276.9663116503936 0.7055703890428928
22.512465406884402 278.6668227219001 0.7078345327268142
22.517692961837817 280.1214588974603 0.7089275305080673
22.52292051679123 281.4432846959382 0.7104912256239894
22.528148071744646 280.6782846734362 0.7102749274951823
22.53337562669806 277.0242266223241 0.7052758473355695
22.538603181651474 276.2965300574103 0.7042053973253352
22.54383073660489 277.03226541231976 0.7051543110016902
22.549058291558303 279.38300248043527 0.7090993604849543
22.554285846511718 280.8120696274063 0.710711874791908
22.559513401465132 281.12543840154547 0.7103791107235694
22.564740956418547 277.4167416415159 0.705655524337953
22.56996851137196 272.8498924294112 0.7006308953363853
22.575196066325375 269.67551388184285 0.6966593046081645
22.58042362127879 269.77594185267066 0.6956638442575851
22.585651176232204 270.48016791023156 0.6958825208824164
22.59087873118562 275.1915092920142 0.7041590802925161
22.596106286139033 276.8378792594671 0.7079226887779978
22.601333841092448 275.6356474222571 0.7055567815604974
22.606561396045862 277.86865867355687 0.7067957560728275
22.611788950999276 277.0308070609094 0.7036046779578935
22.61701650595269 281.53604145390096 0.7093900493560944
22.622244060906105 282.28554881555254 0.7100936472750383
22.62747161585952 280.1575175101305 0.7079888395660277
22.632699170812934 276.5956113558442 0.7041014664943821
22.63792672576635 274.76682339595436 0.7026762688746705
22.643154280719763 274.22775906556217 0.7015356949090609
22.648381835673177 278.47618074787437 0.7064682002781772
22.653609390626592 278.4592065983541 0.7053835661905208
22.658836945580006 279.9955430092687 0.7077266967993407
22.66406450053342 277.35188748239824 0.7054704956213869
22.669292055486835 276.7011916053874 0.7047454253062919
22.67451961044025 277.8580383482854 0.7067159337313883
22.679747165393664 282.4491085044716 0.7110989130840459
22.68497472034708 282.98508422339984 0.7110202842106805
22.690202275300493 282.47095626849233 0.7098791117030469
22.695429830253907 281.53678558094725 0.7094088515232594
22.70065738520732 280.04458623107985 0.7076478850731025
22.705884940160736 276.74838687803935 0.7031566840504797
22.71111249511415 278.47081710290325 0.705053671120908
22.716340050067565 282.04748703796065 0.7087844565753506
22.72156760502098 286.0891538784628 0.7133550003205749
22.726795159974394 285.95373285667523 0.7132346997048512
22.73202271492781 285.72258640835025 0.7130936986857435
22.737250269881223 285.93733533739686 0.7137431684444893
22.742477824834637 287.85161204170123 0.7158337921044704
22.74770537978805 287.0100571230389 0.714521300423008
22.752932934741466 288.818522274351 0.7162606011700239
22.75816048969488 291.4700624969933 0.7198072645573923
22.763388044648295 292.9318223590733 0.7219327130261671
22.76861559960171 293.6615966328236 0.7230471232243846
22.773843154555124 294.52724931988183 0.7244419889895267
22.779070709508538 294.8595803678006 0.7250644473735788
22.784298264461952 293.51539718272664 0.7226357398079996
22.789525819415367 291.8421786642248 0.7194386180469863
22.79475337436878 292.2116912726608 0.7192046175764976
22.799980929322196 296.51422429016947 0.7239281472419796
22.80520848427561 301.41013312012143 0.7304285459410702
22.810436039229025 305.9672779521782 0.7354929045663079
22.81566359418244 307.0974764714558 0.7372522692686292
22.820891149135853 309.3345622403722 0.7410384300999661
22.826118704089268 310.2674885564559 0.7427741887104767
22.831346259042682 311.02814313854776 0.7433442254257133
22.836573813996097 313.12805401707686 0.7438029341347596
22.84180136894951 316.72745440870386 0.7472426113765505
22.847028923902926 319.21390313200055 0.7487810137676035
22.85225647885634 317.4744471742955 0.7468542886525622
22.857484033809754 318.1653187728877 0.7475985215142517
22.86271158876317 319.94761978545483 0.7497521070163999
22.867939143716583 320.46700927471045 0.7503792518122014
22.873166698669998 320.1438033930989 0.7501895553637065
22.878394253623412 323.27553263234296 0.7535733252633933
22.883621808576827 327.22469917869665 0.7589841627943366
22.88884936353024 325.64374080549663 0.7570212120539116
22.894076918483655 323.05770864989887 0.75379876071163
22.89930447343707 321.41925573046416 0.7514887335409471
22.904532028390484 323.19187010709254 0.7533482108028969
22.9097595833439 322.3748368168334 0.7529019080970817
22.914987138297313 322.54191065964 0.7533089159854883
22.920214693250728 323.69833612608477 0.7551798058146093
22.925442248204142 323.4874880877052 0.7558198901493512
22.930669803157556 321.8164544299799 0.7538139737587924
22.93589735811097 318.11754721388314 0.7497158082514552
22.941124913064385 317.43884826495065 0.7473186700541724
22.9463524680178 319.3617999623115 0.749412780515768
22.951580022971214 321.86653532513486 0.7521862701005829
22.95680757792463 321.09661876895586 0.7511217294032906
22.962035132878043 317.6997549562149 0.7488114809330546
22.967262687831457 317.785558769631 0.7490397798329174
22.972490242784872 319.7320422305506 0.7509427136729512
22.977717797738286 324.03388680924 0.7549163519051774
22.9829453526917 324.1221886920209 0.7543845441431076
22.988172907645115 325.6813496087643 0.7566125742522425
22.99340046259853 322.54259518965296 0.7530286711759389
22.998628017551944 322.31470666445847 0.7535528893617194
23.00385557250536 318.93265186151166 0.7495983246203062
23.009083127458773 318.3237758455615 0.7477905162099647
23.014310682412187 318.9020523775621 0.7480646345098677
23.0195382373656 320.5790464919454 0.7489928326068847
23.024765792319016 320.45564407288913 0.7491599093999162
23.02999334727243 321.29469200567445 0.7500473774345278
23.035220902225845 320.6557356184459 0.7490700676628577
23.04044845717926 319.3442316020549 0.7473080167085764
23.045676012132674 316.8448119683869 0.7438245194924684
23.05090356708609 314.46040245428964 0.741818156230206
23.056131122039503 316.0687497631626 0.7441213941871553
23.061358676992917 321.11050162777735 0.7507932018985198
23.06658623194633 322.39806580450767 0.7527014939354837
23.071813786899746 316.51727487422573 0.7457393681734492
23.07704134185316 313.5237119588935 0.7424345760891911
23.082268896806575 312.3331112237317 0.740508196900546
23.08749645175999 314.49035668984607 0.7423527619545275
23.092724006713404 311.56607023346083 0.7384828042450644
23.097951561666818 313.8097793720838 0.7411560483270857
23.103179116620232 315.2656318374657 0.7431251811760902
23.108406671573647 316.8722785447274 0.7451824762397854
23.11363422652706 313.12971358011754 0.7416399840046235
23.118861781480476 308.515754511361 0.7363060492937483
23.12408933643389 305.50776158819946 0.7319945925214378
23.129316891387305 309.50586714359866 0.7363526080227764
23.13454444634072 309.4074407894544 0.7363292009734699
23.139772001294133 308.05448157291585 0.735027448275809
23.144999556247548 306.06160478327683 0.7322622475330727
23.150227111200962 310.83320064999185 0.7374843493741471
23.155454666154377 313.13267044168674 0.7400285035553457
23.16068222110779 310.1096071294187 0.7365268362807526
23.165909776061206 306.0322197678258 0.7321537244449652
23.17113733101462 304.96570653057177 0.7314059043828938
23.176364885968034 306.4162631259127 0.7324859638748514
23.18159244092145 305.63658014768913 0.7319063981509755
23.186819995874863 305.76556382870103 0.7317311636978306
23.192047550828278 308.54697880290803 0.7359091204463675
23.197275105781692 309.64588017883784 0.7363650398886001
23.202502660735107 306.5311029638212 0.7318838492451067
23.20773021568852 306.1122373499546 0.7311131394133316
23.212957770641935 306.5130000818479 0.7328125729346351
23.21818532559535 309.77818633414057 0.7379215321205294
23.223412880548764 308.7551840509651 0.7374000340004786
23.22864043550218 307.7908419652462 0.7343123847735799
23.233867990455593 304.72086938733867 0.7301762096775648
23.239095545409008 307.0346351310382 0.7326380078038799
23.244323100362422 308.8108933560373 0.7356279761652427
23.249550655315836 309.2729632961787 0.7366838684218827
23.25477821026925 308.5402480919688 0.735806954296891
23.260005765222665 305.51126459669194 0.7325174029105662
23.26523332017608 306.75404988655407 0.7331021112139294
23.270460875129494 307.7296636396578 0.7345051345305182
23.27568843008291 308.528106412537 0.7345616848309231
23.280915985036323 308.45058546667326 0.7348262086860747
23.286143539989737 307.9932963801315 0.7345304734467958
23.291371094943152 312.56375587686847 0.7392054014068299
23.296598649896566 313.79032627413574 0.7402347047029634
23.30182620484998 315.75425258712096 0.7415668540542709
23.307053759803395 314.2522358365695 0.7394824998572896
23.31228131475681 316.50373149167746 0.7423378276946802
23.317508869710224 320.06457050431175 0.7469139849020401
23.32273642466364 324.7501548574044 0.7529596097887081
23.327963979617053 324.86316198513305 0.7533694032532288
23.333191534570467 322.2651018138741 0.7500912031522626
23.33841908952388 321.0798032177853 0.7483156207338287
23.343646644477296 321.61575955486285 0.7484222519009492
23.34887419943071 322.4949810702296 0.7489866010125
23.354101754384125 323.89910245174826 0.7506853447729243
23.35932930933754 323.1218785108301 0.7488788848129422
23.364556864290954 322.5657906421061 0.7491179428534842
23.369784419244368 319.818733791026 0.7459385492869718
23.375011974197783 316.8204184768459 0.7429860804728803
23.380239529151197 317.4789645689873 0.7431505999461613
23.38546708410461 324.1713632108499 0.7505107710060004
23.390694639058026 328.78187462094235 0.7552203067912407
23.39592219401144 328.93701711073123 0.7549426121119198
23.401149748964855 324.1655602875783 0.7502945971865448
23.40637730391827 322.7178476894691 0.7486380247887248
23.411604858871684 321.84753225643544 0.7477813989456719
23.416832413825098 323.1583414987654 0.7490674316481541
23.422059968778512 323.3333371201728 0.7493781389645009
23.427287523731927 325.11184117078636 0.7519023843537085
23.43251507868534 327.2218285138655 0.754415732033188
23.437742633638756 328.43654795526624 0.7552898705764423
23.44297018859217 330.48147922846204 0.7574703457615228
23.448197743545585 334.0686333489756 0.7618199833155621
23.453425298499 334.6547142058706 0.762798672861727
23.458652853452413 333.7294003533753 0.7616607251429501
23.463880408405828 332.97669996632027 0.7599401470348102
23.469107963359242 332.2908765449414 0.7593497481081042
23.474335518312657 329.2326852405071 0.7551973144004956
23.47956307326607 327.3699196884355 0.7536098268801431
23.484790628219486 323.90059678701857 0.7492542814977606
23.4900181831729 321.7717796987918 0.7464047160889177
23.495245738126314 324.3061177260837 0.7496381505979848
23.50047329307973 323.48504375155335 0.7488655593289337
23.505700848033143 320.429881656795 0.7455697630000311
23.510928402986558 316.2041035896612 0.741427633323778
23.516155957939972 315.29140929463324 0.7403080079176315
23.521383512893387 314.68247211663044 0.7392048809788734
23.5266110678468 314.0983314331028 0.7378607187231925
23.531838622800215 313.85628984536845 0.7369095442652227
23.53706617775363 310.77898484723585 0.733298891628312
23.542293732707044 309.86455813877444 0.7310344201102664
23.54752128766046 310.0755001854586 0.7310878509438552
23.552748842613873 312.2139535857016 0.7335718021171658
23.557976397567288 312.7789210790478 0.7344863930726081
23.563203952520702 312.0273071802921 0.7337138890660777
23.568431507474116 313.0882941757951 0.7346172553097582
23.57365906242753 312.57874687296214 0.7339658198574396
23.578886617380945 311.19909072186033 0.7320421199487764
23.58411417233436 308.85280954614944 0.7294889556738968
23.589341727287774 306.8907366417471 0.7271325177694795
23.59456928224119 308.67301735384086 0.7282385681043211
23.599796837194603 312.5377513573137 0.7328519378097977
23.605024392148017 313.68352210933256 0.7329749567557555
23.610251947101432 315.7178941498984 0.7347335836680011
23.615479502054846 313.7079613703328 0.7317529732014806
23.62070705700826 310.1540139574875 0.7269910366486316
23.625934611961675 307.4625861220194 0.7238529454499997
23.63116216691509 308.0743115467598 0.7243312736066382
23.636389721868504 308.9473934107751 0.7251720903293513
23.64161727682192 309.31818578094055 0.7252848595411887
23.646844831775333 307.50682259971734 0.7224984988714372
23.652072386728747 308.5939657076119 0.7237198997586284
23.65729994168216 311.53517078185985 0.72673892615918
23.662527496635576 313.14815282486865 0.7283996762369409
23.66775505158899 313.5807953857038 0.7283018826065977
23.672982606542405 316.3697020163876 0.7307214008217368
23.67821016149582 319.969540840965 0.7348588300650576
23.683437716449234 322.134611404706 0.7373335584617027
23.688665271402648 323.3561284696628 0.7393143885811906
23.693892826356063 327.15825479608515 0.742919265627532
23.699120381309477 328.1617392638901 0.7429553653017932
23.70434793626289 329.5219248999264 0.7439244671444699
23.709575491216306 331.85824497741436 0.7467574296216415
23.71480304616972 336.9811581104489 0.7529889934951446
23.720030601123135 339.50467235807685 0.7561562334159606
23.72525815607655 335.1513530665431 0.7507900004487246
23.730485711029964 330.2854929437215 0.7446387248786449
23.735713265983378 326.41369085189746 0.7395516753251535
23.740940820936792 326.67789187357175 0.7404004740113982
23.746168375890207 327.18892158566774 0.7408591530235104
23.75139593084362 328.7372875902387 0.7420200948602067
23.756623485797036 331.09837976306693 0.7442670477719282
23.76185104075045 335.4436942597195 0.7491989043228242
23.767078595703865 336.9546932142423 0.75136090924223
23.77230615065728 339.46777995812914 0.7534219170021749
23.777533705610693 340.9155367235811 0.7536413402757695
23.782761260564108 345.89005905055865 0.7583907988853147
23.787988815517522 351.0032744241355 0.7633217805584963
23.793216370470937 356.22552413939223 0.7690684907450953
23.79844392542435 359.162055470949 0.7725781083512672
23.803671480377766 363.3555436605971 0.7770047256568197
23.80889903533118 369.3317603055625 0.7829119913190228
23.814126590284594 370.4009346596787 0.783049563855707
23.81935414523801 368.66662302055016 0.7810741634521698
23.824581700191423 364.0096375541315 0.7754760158162519
23.829809255144838 358.1564844184006 0.7697282256938422
23.835036810098252 354.6050937174475 0.7652202663136443
23.840264365051667 354.55024521504606 0.7644437705262482
23.84549192000508 355.9392831875713 0.7656258032569311
23.850719474958495 353.24508598243494 0.762146662343579
23.85594702991191 348.0895344134279 0.7563886252581562
23.861174584865324 345.6466503943763 0.7536931074613171
23.86640213981874 342.9684373701407 0.7510807553971646
23.871629694772153 340.40305841266087 0.7487454680778985
23.876857249725568 335.1825336537389 0.7427184097167552
23.882084804678982 333.2307602874011 0.7404528444260138
23.887312359632396 330.58966836328705 0.737407822421126
23.89253991458581 333.8493953895513 0.7400724370439169
23.897767469539225 333.99477453151593 0.7397064282823665
23.90299502449264 333.397217396172 0.7381816266822023
23.908222579446054 331.2033201749468 0.7363933878716025
23.91345013439947 332.16400972054873 0.7380094942334174
23.918677689352883 335.5252554691015 0.7420339626967623
23.923905244306297 333.36713986812475 0.7389095698552665
23.929132799259712 338.27239193688393 0.7433286850740134
23.934360354213126 336.06234135359 0.7413221777701263
23.93958790916654 337.22529722401805 0.7430836130388646
23.944815464119955 332.89364868205814 0.7387027711332813
23.95004301907337 333.4416445522188 0.7388619494345707
23.955270574026784 334.3110061745131 0.7397413233934731
23.9604981289802 333.1000154741028 0.7386365598505099
23.965725683933613 335.87902068707507 0.7419316224988352
23.970953238887027 337.14478194937493 0.7436266756697582
23.97618079384044 337.6349213324725 0.7451918597758904
23.981408348793856 337.6699718636887 0.7448124765016548
23.98663590374727 340.07472654946065 0.746616331144036
23.991863458700685 340.6048229102152 0.7461297274238444
23.9970910136541 340.6127059155057 0.74624555967366
24.002318568607514 339.17121851119543 0.7444608490288738
24.007546123560928 340.1385428925326 0.7456780123008111
24.012773678514343 339.1539706098515 0.7444285547648283
24.018001233467757 340.4208903922605 0.7453132030769118
24.02322878842117 341.7506846324173 0.7470505314897019
24.028456343374586 343.7002503699567 0.7486958418332921
24.033683898328 343.4656333203543 0.7483861870469597
24.038911453281415 341.03908705386954 0.7462674007440939
24.04413900823483 342.04698924849646 0.7471769062036653
24.049366563188244 341.9314382832448 0.7479191417350898
24.054594118141658 347.0092545514582 0.7534006287309658
24.059821673095072 348.7568988625181 0.7553239910117978
24.065049228048487 349.8854153512067 0.7563815646282551
24.0702767830019 351.04511611589317 0.7708684661283248
24.075504337955316 354.93550729606244 0.7856888547622037
24.08073189290873 361.2963458448398 0.7995909328563976
24.085959447862145 363.63636298689727 0.8079954905563477
24.09118700281556 364.95910261535386 0.8146856579355569
24.096414557768973 362.57595786363225 0.8173427481613432
24.101642112722388 362.0976639027902 0.8216783169408606
24.106869667675802 360.91624341323853 0.8243170474128173
24.112097222629217 357.7022715450609 0.8245551375158235
24.11732477758263 354.72865505970987 0.8247215920618515
24.122552332536046 351.90988688303383 0.825092145985211
24.12777988748946 351.34463871451203 0.8278407059995879
24.133007442442874 347.5182763537631 0.8270188189701584
24.13823499739629 344.9764899741771 0.8274557480027968
24.143462552349703 340.9129610198137 0.8267282637921332
24.148690107303118 338.701907490204 0.8279708244418108
24.153917662256532 335.42389814218404 0.8277840128071852
24.159145217209947 334.0829153383801 0.8284389848946117
24.16437277216336 334.8869539125228 0.8324338527178605
24.169600327116775 335.3132149599121 0.8364217879991515
24.17482788207019 332.7057691362489 0.8371239184554997
24.180055437023604 326.6638756019306 0.8318409672928679
24.18528299197702 323.6168137923756 0.8294128181899407
24.190510546930433 319.28385452003147 0.8259918097133228
24.195738101883848 321.85169302960156 0.832532999403656
24.200965656837262 323.8846230622956 0.8380142109784399
24.206193211790676 327.07590810094126 0.8445873214921064
24.21142076674409 326.56293563035024 0.846116038874857
24.216648321697505 323.2895260212978 0.8450755049640746
24.22187587665092 320.94637177261166 0.8449277468737364
24.227103431604334 317.39448542969876 0.8430172531679822
24.23233098655775 316.087439685676 0.8443688380260337
24.237558541511163 315.6575002151912 0.8464679451634197
24.242786096464577 315.4196642015099 0.8484749336627555
24.248013651417992 316.4314175329879 0.8520894762629845
24.253241206371406 313.3664410980071 0.850856934804437
24.25846876132482 316.53433230444926 0.858564384842983
24.263696316278235 314.7013785331078 0.8577958968747941
24.26892387123165 314.46723326197474 0.8584415877885699
24.274151426185064 312.802709934474 0.8578604191457365
24.27937898113848 312.60598777738625 0.8597818938451749
24.284606536091893 314.2087417990134 0.8642579898309889
24.289834091045307 314.695110276806 0.8660042840096264
24.29506164599872 316.969280590936 0.871419125261364
24.300289200952136 317.97088345019256 0.8742337266912436
24.30551675590555 320.79889188496793 0.8811014606982652
24.310744310858965 315.8505441698891 0.8764633309255917
24.31597186581238 313.4772276962306 0.875932296351474
24.321199420765794 311.42908081922513 0.875980827202322
24.326426975719208 315.68297338287823 0.8845922093539359
24.331654530672623 320.90531098469114 0.8932888476504874
24.336882085626037 320.83417338221426 0.8929700601300736
24.34210964057945 320.6064530186515 0.89419924868533
24.347337195532866 321.90881048699913 0.8986266418778119
24.35256475048628 324.48309085546475 0.905900044735409
24.357792305439695 325.11714152766547 0.9077120626747842
24.36301986039311 324.2918290733608 0.9078836118830912
24.368247415346524 326.6444645711797 0.9118909829068856
24.373474970299938 332.79052794745286 0.9229105578620938
24.378702525253352 333.268322897262 0.9270289497201577
24.383930080206767 333.42135900688294 0.9302320271459281
24.38915763516018 332.72958481969624 0.9322899892166321
24.394385190113596 330.58319173682145 0.9308959983795363
24.39961274506701 327.38779739707445 0.9281155158218909
24.404840300020425 326.46773956583377 0.9288412818098514
24.41006785497384 329.04947901541686 0.9346139732616089
24.415295409927253 328.47698235287487 0.9367755479518688
24.420522964880668 327.0502611118938 0.9381705424286506
24.425750519834082 326.24691664093933 0.9396234561274661
24.430978074787497 326.6580302871763 0.9427643822385418
24.43620562974091 327.3956895609291 0.9454814100504719
24.441433184694326 321.55819658365107 0.9396540078777759
24.44666073964774 323.0363351480406 0.9459656826265734
24.451888294601154 326.38116959584573 0.9539827691041698
24.45711584955457 331.42911896264525 0.9640029354246831
24.462343404507983 332.91411059740204 0.9657338176283236
24.467570959461398 333.64911692223086 0.9680399459418139
24.472798514414812 337.3375970767213 0.9739827483071887
24.478026069368227 339.35922818639824 0.9803372828806864
24.48325362432164 332.99501818906265 0.9737804492078824
24.488481179275055 329.2700747231812 0.9718270461872573
24.49370873422847 330.64314491616426 0.9763226793041951
24.498936289181884 336.0852427091369 0.986129096378283
24.5041638441353 337.7722357404028 0.9907493635273301
24.509391399088713 340.3680679790918 0.9960293287515926
24.514618954042128 339.45544162286893 0.9979459692685066
24.519846508995542 340.39816204301695 1.0010076935880978
24.525074063948956 339.70238460702666 1.0030276467768402
24.53030161890237 336.7479866566348 1.0011438379077906
24.535529173855785 331.69079717430617 0.9965102327287433
24.5407567288092 325.82734796524863 0.9901340929086078
24.545984283762614 323.7884104298799 0.9895358596727594
24.55121183871603 324.8171871778316 0.9934077729865697
24.556439393669443 328.4441841207199 1.0013059180591812
24.561666948622857 333.8094727379914 1.011920944550475
24.566894503576272 333.2096420750203 1.013539658347876
24.572122058529686 330.1071169111542 1.0115018299402492
24.5773496134831 325.2979072127941 1.0061610795418428
24.582577168436515 321.5868003970062 1.0037150909321053
24.58780472338993 323.494588172178 1.0091206149463883
24.593032278343344 323.55379690135817 1.011709722059986
24.59825983329676 326.2247422848509 1.018565949822422
24.603487388250173 325.174937812582 1.0191206870240288
24.608714943203587 323.9429118920149 1.0207333891010095
24.613942498157 322.8998072512859 1.0198494809359664
24.619170053110416 321.8136745149435 1.020912378496113
24.62439760806383 318.2743149665791 1.0187975358651922
24.629625163017245 320.4012323041896 1.026118036551426
24.63485271797066 325.0179403046697 1.0361195043734908
24.640080272924074 329.16965227430995 1.0444281406037474
24.645307827877488 327.88272987352553 1.043411829731159
24.650535382830903 322.7315862933903 1.0372862423046187
24.655762937784317 318.17205613611486 1.0324068835597253
24.66099049273773 317.49098996628294 1.0339043536927262
24.666218047691146 318.8151652795523 1.0406176270565826
24.67144560264456 320.40702511007316 1.048101195133446
24.676673157597975 319.4200743466104 1.0492336204041597
24.68190071255139 318.769077278423 1.049056692737109
24.687128267504804 318.4799167477725 1.0493634409066088
24.692355822458218 321.2073340907943 1.055768302525244
24.697583377411632 320.2336146798769 1.0564036838710837
24.702810932365047 320.3811939862263 1.0584686524914728
24.70803848731846 318.1053999739274 1.0578592699752338
24.713266042271876 316.75608232705963 1.0601649656284127
24.71849359722529 315.77167978322973 1.0642642428446512
24.723721152178705 311.07985929630104 1.060254290179559
24.72894870713212 310.32887253688006 1.060468743206937
24.734176262085533 305.42805553469765 1.0521690396750396
24.739403817038948 309.0859901161587 1.0600274992582408
24.744631371992362 308.44740657738885 1.0616524112696024
24.749858926945777 314.40607953191807 1.0746829904898674
24.75508648189919 312.92542805798985 1.0743614009843383
24.760314036852606 313.8627155850589 1.0779960786621616
24.76554159180602 312.89480407392807 1.079569985859368
24.770769146759434 310.9265823926071 1.080474056182621
24.77599670171285 310.8639742282093 1.0852837510385334
24.781224256666263 307.37683216326815 1.0816162717899531
24.786451811619678 308.70830768186494 1.0858337254545525
24.791679366573092 311.8957920035495 1.0921087882310696
24.796906921526507 313.49179194808414 1.0985502631248734
24.80213447647992 313.31663226936195 1.1009784377025122
24.807362031433335 310.4881304908214 1.09769139165137
24.81258958638675 313.8764244839982 1.1058405759523862
24.817817141340164 317.21973359638355 1.116930554044413
24.82304469629358 318.27559250747925 1.1240057402211332
24.828272251246993 313.78189778100176 1.1197328173980647
24.833499806200408 311.3962678205944 1.1166405393942003
24.838727361153822 312.6971252783874 1.122006838052423
24.843954916107236 313.74222878315453 1.1258859177894662
24.84918247106065 317.0835648714003 1.1334908360252542
24.854410026014065 319.38393608801914 1.1388320618076764
24.85963758096748 319.4892618768394 1.1437456496448322
24.864865135920894 319.44109049081646 1.146881976533725
24.87009269087431 316.4979760608992 1.14507129161566
24.875320245827723 322.1264158911919 1.1571453432619219
24.880547800781137 324.5298116932723 1.1645312166293307
24.885775355734552 331.0529437357535 1.1797038906991328
24.891002910687966 330.95515697552986 1.1829175108448096
24.89623046564138 332.81065175215355 1.1889411247158284
24.901458020594795 327.2660068303774 1.1832899927065366
24.90668557554821 326.27097952510746 1.1846286038977512
24.911913130501624 326.62490425650697 1.1883369983050467
24.91714068545504 335.8003167400102 1.207845832223744
24.922368240408453 338.4423880072112 1.2152032443361012
24.927595795361867 338.2658932230994 1.2195690412206954
24.93282335031528 330.18641053203226 1.2089037300432581
24.938050905268696 329.7183058808997 1.2115695987561055
24.94327846022211 329.8504686175388 1.2165175228912375
24.948506015175525 327.5083218991229 1.215039996617736
24.95373357012894 327.8428352729278 1.2175861333305182
24.958961125082354 327.05641658505397 1.2190662685399312
24.964188680035768 330.9457694068495 1.2310420193104725
24.969416234989183 331.4704730289727 1.2351323052769163
24.974643789942597 330.1731810487973 1.235374128978914
24.97987134489601 334.38084407898975 1.2465346585585935
24.985098899849426 336.3373603310528 1.2555144978581743
24.99032645480284 337.7210287144297 1.261776243881382
24.995554009756255 330.515087149073 1.251896500900255
25.00078156470967 328.58928854726145 1.2522624943290426
25.006009119663084 322.45952828749796 1.2438769765000262
25.011236674616498 320.7092539110941 1.2419379521328089
25.016464229569912 317.9776046100149 1.2377338702852758
25.021691784523327 321.5183602230915 1.2485505318233305
25.02691933947674 326.0866910428807 1.2617632451682597
25.032146894430156 328.3128202774955 1.270440942182538
25.03737444938357 330.1794745556154 1.2768270606356091
25.042602004336985 331.5057772316138 1.281656561581222
25.0478295592904 334.7664597913882 1.2930640849429014
25.053057114243813 333.93379755456954 1.2954566001218049
25.058284669197228 332.24872484448593 1.299345943588523
25.063512224150642 327.21556420518954 1.292958715085621
25.068739779104057 327.53620803842125 1.2970054248015925
25.07396733405747 332.11454426811406 1.3089792409348922
25.079194889010886 337.15513901114275 1.3224227490429594
25.0844224439643 338.04351224037623 1.3317978631958252
25.089649998917714 335.62389892951614 1.3313898393033339
25.09487755387113 334.18556789255 1.3323544529168394
25.100105108824543 336.82143462740487 1.3388254289335775
25.105332663777958 337.17591825563727 1.3439256840830152
25.110560218731372 338.97245257998225 1.3515337093133535
25.115787773684787 335.13626946361967 1.3503982308478057
25.1210153286382 330.8619518311509 1.3459451261019388
25.126242883591615 330.4788819135737 1.348839788514858
25.13147043854503 327.31719038789095 1.3447276226941107
25.136697993498444 331.731959781094 1.3552379403876276
25.14192554845186 333.432410738254 1.365091737705147
25.147153103405273 337.9296555173124 1.3790246849068315
25.152380658358688 341.00283854228286 1.3896200279296784
25.157608213312102 341.99932698023844 1.3942391137804615
25.162835768265516 345.1470807475607 1.405644741994062
25.16806332321893 349.39251452641304 1.4211481658090976
25.173290878172345 350.00610760944 1.4294441833792875
25.17851843312576 355.0800595886431 1.4439576601092834
25.183745988079174 358.5401556087829 1.4533644768835376
25.18897354303259 361.0084970190557 1.4612192472213423
25.194201097986003 354.4557520908228 1.4542380678434979
25.199428652939417 345.7474765768647 1.4414615100997572
25.204656207892832 339.4197441489826 1.4353428011132818
25.209883762846246 344.3292588713237 1.4511128456930242
25.21511131779966 350.3999266204629 1.4689233571662352
25.220338872753075 351.5922015706226 1.474736248407352
25.22556642770649 345.9239443809871 1.4662425203988605
25.230793982659904 343.91998213507327 1.4661213650812255
25.23602153761332 347.08125033435437 1.4771016969583868
25.241249092566733 348.48239796486536 1.4878068069988983
25.246476647520147 349.30286090257056 1.4942019363912142
25.25170420247356 351.3406973966715 1.5045496200246673
25.256931757426976 353.4123026083308 1.5126344249693509
25.26215931238039 353.5405354945035 1.5187419644757258
25.267386867333805 350.0131528590316 1.5174090169265915
25.27261442228722 347.902132116446 1.5206378243781293
25.277841977240634 347.7018062863811 1.528205496816246
25.283069532194048 348.37395689551465 1.5355818797316225
25.288297087147463 353.5456014557551 1.5543676740663477
25.293524642100877 358.6831074846157 1.5714152383116804
25.29875219705429 350.3411712545142 1.5596221858524209
25.303979752007706 339.2131939475956 1.537819475850538
25.30920730696112 337.1168889899716 1.5372431776269906
25.314434861914535 336.3761947567874 1.5395327188509553
25.31966241686795 337.00299191324376 1.5479018799955333
25.324889971821364 330.9864186172077 1.5416782457536655
25.330117526774778 327.54020516047257 1.5419292227548766
25.335345081728192 332.45593673859423 1.560223331174615
25.340572636681607 334.09529613556913 1.5698256539728943
25.34580019163502 337.70627192722526 1.5838291408902936
25.351027746588436 333.4455608571848 1.5801009658435448
25.35625530154185 330.8186181290305 1.5779492365014656
25.361482856495265 330.00556094371393 1.5813814756633546
25.36671041144868 333.556727977005 1.598090140436344
25.371937966402093 336.32259239724397 1.6140463516466623
25.377165521355508 333.26757053620673 1.6203961398740934
25.382393076308922 331.93391417418724 1.6227697624844766
25.387620631262337 328.96338564249135 1.6211149736672321
25.39284818621575 326.15372502196743 1.6148634732729101
25.398075741169166 325.5147640243193 1.6206311806259954
25.40330329612258 328.3047217184942 1.6368302015060847
25.408530851075994 335.17385088699973 1.658333326592009
25.41375840602941 336.12658896960437 1.672065236749429
25.418985960982823 331.96517399370686 1.6675182045187842
25.424213515936238 330.7682313785517 1.6773200821814358
25.429441070889652 329.47193178985555 1.6774638528605104
25.434668625843067 331.8827335213253 1.6862609895710983
25.43989618079648 331.74685131743064 1.688954253812065
25.445123735749895 331.4150785602313 1.6978912683717038
25.45035129070331 333.63091961398027 1.7114698482275588
25.455578845656724 333.1921545967861 1.7223341438344473
25.46080640061014 339.96255020681775 1.751003167336972
25.466033955563553 339.33432727071147 1.7573117909169644
25.471261510516968 343.99046553837604 1.780634315251079
25.476489065470382 342.0601305727503 1.7775558580159996
25.481716620423796 343.24970037477294 1.7944281625369263
25.48694417537721 341.1543810905992 1.7970517865257083
25.492171730330625 342.89684663866467 1.8139085095946537
25.49739928528404 343.3741751438965 1.822224638639089
25.502626840237454 353.3696788255179 1.8547820084685627
25.50785439519087 358.57293038394096 1.8738904461918566
25.513081950144283 362.8271059131818 1.8915033613593666
25.518309505097697 357.9314180391703 1.8900983374939375
25.523537060051112 353.6461752222303 1.8873540569942437
25.528764615004526 354.78484332176777 1.9034090084385524
25.53399216995794 350.8147548771841 1.899954003725052
25.539219724911355 357.1790957286272 1.9328952611096333
25.54444727986477 351.0688197966885 1.9272380522481098
25.549674834818184 356.5630040535201 1.95578065181611
25.5549023897716 361.9971691213853 1.9793947693751008
25.560129944725013 364.3370809578513 1.9977569635320498
25.565357499678427 369.4703308527068 2.0194141048344685
25.57058505463184 368.9339445791547 2.028383934450885
25.575812609585256 375.6233476015918 2.053379926866217
25.58104016453867 375.5284842877943 2.0638338310084223
25.586267719492085 370.5622482776399 2.063508621129898
25.5914952744455 367.2376080006069 2.064056417859977
25.596722829398914 368.1139028696722 2.085285313768923
25.601950384352328 367.48733822425294 2.0939495326879856
25.607177939305743 364.6132924994935 2.1023683389557166
25.612405494259157 349.82082245335124 2.0664393133067493
25.61763304921257 346.17094018886 2.073413585925253
25.622860604165986 346.802172577434 2.0863933505659467
25.6280881591194 354.6308551500876 2.124432991018978
25.633315714072815 358.3781141388876 2.147188617013773
25.63854326902623 351.6352662962302 2.143374005323622
25.643770823979644 343.6349025350554 2.134003600268695
25.648998378933058 334.15011029847045 2.114792654538007
25.654225933886472 329.81736721176384 2.1167142907856857
25.659453488839887 325.29674256813377 2.1162118712213402
25.6646810437933 332.64067634802217 2.1590535887816906
25.669908598746716 338.1600590782747 2.1918299392492657
25.67513615370013 343.3343404370925 2.229548136288971
25.680363708653545 341.18718736757984 2.2369646071157994
25.68559126360696 342.79088156633657 2.257159038008239
25.690818818560373 349.64126882272006 2.2903810695609366
25.696046373513788 348.59789279655973 2.3025987085942905
25.701273928467202 343.27583054441465 2.3029787674145026
25.706501483420617 337.65402485511436 2.3001657297617593
25.71172903837403 337.9026482152195 2.3218847770105553
25.716956593327446 342.1897831892468 2.3561264750905786
25.72218414828086 342.90942509580765 2.3902534602938403
25.727411703234274 348.14516896859897 2.4250053569061634
25.73263925818769 340.6699527766349 2.421181991563309
25.737866813141103 333.3985120965331 2.4033666429338654
25.743094368094518 337.8862945828488 2.44215451391643
25.748321923047932 343.621102524963 2.4857806898189434
25.753549478001347 355.0166331842147 2.5540678125438285
25.75877703295476 353.40470381206313 2.5711405117500608
25.764004587908175 345.85934038659616 2.5639637408597165
25.76923214286159 336.6052281102658 2.5519077250801416
25.774459697815004 321.4268589346388 2.5139945770405308
25.77968725276842 312.8098871523334 2.509642989011699
25.784914807721833 312.1111090981059 2.526564858149682
25.790142362675248 320.9443658548103 2.5937942042330877
25.795369917628662 334.91293930804756 2.67873945820333
25.800597472582076 349.60505839488303 2.7837748035742953
25.80582502753549 350.51404200361407 2.8127801799416288
25.811052582488905 346.6036458042004 2.8275958994549444
25.81628013744232 345.9967179727808 2.8395881755228745
25.821507692395734 343.07629084082345 2.8814875921888197
25.82673524734915 333.5835912532732 2.879628523162385
25.831962802302563 335.73846220522756 2.921001794823725
25.837190357255977 343.47438347461167 2.979168111055897
25.84241791220939 350.69429928885137 3.0358827389633496
25.847645467162806 351.2668654450045 3.0852958674136413
25.85287302211622 343.6149848544349 3.085079194807588
25.858100577069635 345.02088319899127 3.14141253849035
25.86332813202305 343.16420249323767 3.169625579676993
25.868555686976464 346.8172708711221 3.240628909977866
25.87378324192988 354.9152440986873 3.321192244685606
25.879010796883293 356.5400408324198 3.384462930133755
25.884238351836707 367.2226535272923 3.4893030748733467
25.88946590679012 364.10644462538556 3.5305226992965144
25.894693461743536 391.8639301145409 3.730990605661122
25.89992101669695 384.9717615168655 3.7548978377085285
25.905148571650365 371.30057061880626 3.7648985021951282
25.91037612660378 349.5497239733167 3.7116980603073113
25.915603681557194 322.21314150540496 3.6435606778219936
25.920831236510608 322.4908764048358 3.7089432963892666
25.926058791464023 330.7106764332296 3.846674728513499
25.931286346417437 341.5521640974549 3.9842208630625184
25.93651390137085 359.6066349321306 4.195322345095947
25.941741456324266 345.4615228734221 4.203980353751943
25.94696901127768 339.02515773815446 4.273849221829133
25.952196566231095 327.8857121722478 4.319700073131788
25.95742412118451 331.6979457489985 4.458636300829041
25.962651676137924 330.91485513252553 4.5594935985995475
25.967879231091338 324.42035742501116 4.58896788897225
25.973106786044752 324.60811939252426 4.664965833484105
25.978334340998167 319.1952263344855 4.697962648381503
25.98356189595158 329.5684867148867 4.865056428262973
25.988789450904996 331.0777803860769 4.945651960431855
25.99401700585841 328.30775928071023 5.036052617233713
25.999244560811825 336.94857367344775 5.169111442699361
26.00447211576524 353.4938366867643 5.435014418082655
26.009699670718653 345.6734532481279 5.45033183460535
26.014927225672068 332.8081596980403 5.490489048002912
26.020154780625482 317.3806081701511 5.456384858115593
26.025382335578897 335.9257036910359 5.762060466113929
26.03060989053231 348.46114801714003 5.998145127012354
26.035837445485726 344.5445830342475 6.120723690279443
26.04106500043914 337.7899915426709 6.2268446695097825
26.046292555392554 344.3851020432697 6.450375005676281
26.05152011034597 335.88596948743645 6.587788862248937
26.056747665299383 303.61245884048105 6.423426845817474
26.061975220252798 289.67780863319416 6.542075599787148
26.067202775206212 302.78767543096194 6.856281532585395
26.072430330159627 336.8588116544576 7.62196146184282
26.07765788511304 352.14171492219197 8.021738818096205
26.082885440066455 352.2321393587624 8.493745725525226
26.08811299501987 329.9950708798723 8.55921285026256
26.093340549973284 321.6703426029044 9.00377668559364
26.0985681049267 329.22206422163964 9.646887451032356
26.103795659880113 345.10832757281406 10.629059590713448
26.109023214833528 334.9607277747692 11.411810669272919
26.114250769786942 304.9300503778981 11.92960312436318
26.119478324740356 277.8971314711746 13.147272996200183
26.12470587969377 273.3865904927131 14.89787156256569
26.129933434647185 233.3115214697556 19.02518952258557
26.1351609896006 174.40120412465328 23.26848199218222
