# Supplementary material for: Unraveling metal effects on CO2 uptake in pyrene-based metal-organic frameworks
Source: Nat Commun. 2025 Feb 11;16:1516. doi: 10.1038/s41467-025-56296-w (PMC11814143; doi:10.1038/s41467-025-56296-w)
Supplement: Supplementary file 3 — Source Data [file 41467_2025_56296_MOESM3_ESM.zip › SourceCode/SuppInf/FigureS5_Ga-TBAPy_InSitu_VariableT_PXRD/Data/GaTBAPy_0033p.dat]

0.002613777476707968 4.724378037533778 2.446576424590901
0.007841332430123905 9.832152744592788 3.4169334219447642
0.01306888738353984 11.339706303667576 2.8037801181738713
0.018296442336955775 10.402600229561932 2.3259708564997235
0.02352399729037171 10.459698016523138 2.2290124538998173
0.028751552243787646 10.031575381125421 2.0536647848213243
0.03397910719720358 11.7572525500982 2.106837393679233
0.03920666215061952 16.14413346248667 2.301618446779577
0.04443421710403546 18.96745652293027 2.404310599189864
0.0496617720574514 18.664219859871753 2.169392461446476
0.054889327010867336 18.715125170015938 2.1373749008928864
0.060116881964283275 18.227946557497937 2.0405470912849024
0.06534443691769921 16.617960185207433 1.7187762969933627
0.07057199187111515 18.265474218838907 1.7028696818834723
0.07579954682453109 19.93475643103445 1.7388097321379021
0.08102710177794703 21.012678839070766 1.7456623563078593
0.08625465673136297 22.83504841998344 1.926597715868119
0.09148221168477891 20.494135563114682 1.7328365049379433
0.09670976663819485 18.041142119407006 1.5080270313314283
0.10193732159161079 18.10884652763585 1.427530926150836
0.10716487654502672 18.634545187781917 1.3879277287668381
0.11239243149844266 19.452744793061267 1.3628744985343983
0.1176199864518586 20.371027342730063 1.3684277421786273
0.12284754140527454 20.9955910188192 1.3507644308705669
0.12807509635869047 20.677788952481553 1.2888852719945407
0.1333026513121064 19.53089941823601 1.228504443156786
0.13853020626552232 17.894807262690353 1.1643913640692014
0.14375776121893824 18.536751789507036 1.1868288831214842
0.14898531617235417 17.809208624260243 1.1897598114564363
0.1542128711257701 18.43137228066973 1.207223376247006
0.15944042607918602 18.6751544219954 1.2239314633309404
0.16466798103260194 18.58700392752423 1.2460861812261876
0.16989553598601786 18.50497143200575 1.1525422577550666
0.1751230909394338 19.57169177195945 1.1291561929184504
0.18035064589284971 20.107379996242262 1.0793590307375536
0.18557820084626564 20.20023594762827 1.0394053493473356
0.19080575579968156 21.13564636686993 1.0625449431076537
0.1960333107530975 20.363297409435656 1.0351100198685408
0.20126086570651341 20.889673158949915 1.0469493260468337
0.20648842065992934 21.343938971179977 1.0614170312694342
0.21171597561334526 20.31735698980617 1.0202092691111906
0.2169435305667612 19.614222807021154 0.9553851672598952
0.22217108552017711 19.380042875645838 0.9404618821856345
0.22739864047359304 18.852177549035783 0.9311270546247469
0.23262619542700896 18.623916031188998 0.9444397918337077
0.2378537503804249 18.536194901644915 0.9445426256741332
0.2430813053338408 18.003331563980527 0.9223877987913254
0.24830886028725674 17.14427049587222 0.8733665786824304
0.25353641524067266 16.95415025149984 0.8269594295835958
0.2587639701940886 17.178625853817127 0.8390205973150181
0.2639915251475045 17.377482933582062 0.8719231644955476
0.26921908010092044 17.326038130948344 0.8819282605978123
0.27444663505433636 17.657547705535883 0.8823230582656033
0.2796741900077523 18.301733849400552 0.8927954451477838
0.2849017449611682 18.50844445805365 0.8737860238358247
0.29012929991458414 18.942117870240807 0.8888948047210729
0.29535685486800006 18.139231444697018 0.8734175628062989
0.300584409821416 17.188687180593877 0.8423616318799774
0.3058119647748319 16.01800847659338 0.7946717528570313
0.31103951972824784 15.46798440724409 0.7614115473255236
0.31626707468166376 16.141676679047208 0.7638021769905555
0.3214946296350797 16.80899951240242 0.7806417544971408
0.3267221845884956 17.497504624512995 0.8003590359734707
0.33194973954191154 17.825422832001394 0.805366370031116
0.33717729449532746 17.68884703730877 0.798510791820906
0.3424048494487434 16.609403679762217 0.7713054509129993
0.3476324044021593 16.343960551793252 0.7822812582107539
0.35285995935557524 17.69983806597306 0.8210003928076779
0.35808751430899116 17.257391466282293 0.8017690130834184
0.3633150692624071 17.575462204243678 0.8194301231671257
0.368542624215823 16.87977318541407 0.80431945224073
0.37377017916923894 18.179950293598523 0.8361688151895795
0.37899773412265486 18.209761415207375 0.8214129641627077
0.3842252890760708 18.8684210665053 0.8398428065626782
0.3894528440294867 18.475221320707632 0.8173796603386831
0.39468039898290264 17.47005868271946 0.7809950788594302
0.39990795393631856 18.010109457743866 0.7867139686334695
0.4051355088897345 17.790440358567377 0.7968615071579788
0.4103630638431504 17.493587548052325 0.80601551062954
0.41559061879656634 19.007201093101198 0.8661957012642477
0.42081817374998226 19.474979433150676 0.8562004343279409
0.4260457287033982 19.932469796337475 0.8619719305726046
0.4312732836568141 19.510171792101076 0.8424977871836049
0.43650083861023004 18.448554551070355 0.8131941834764628
0.44172839356364596 17.904625267021668 0.7929571934440278
0.4469559485170619 18.828571535121522 0.7770558537714263
0.4521835034704778 18.014626307225193 0.75585733493514
0.45741105842389373 18.867647798569237 0.7740601667057345
0.46263861337730966 19.980569112732095 0.7904902661307667
0.4678661683307256 20.27396601301858 0.8006406161926052
0.4730937232841415 21.068899476551568 0.8297164319533927
0.47832127823755743 22.132923477831657 0.8600026082748555
0.48354883319097336 22.887165185491405 0.8573289665607269
0.4887763881443893 23.358565164327054 0.8576723538733716
0.4940039430978052 23.8709053107506 0.8420120492237572
0.49923149805122113 23.006114667890074 0.8052183154757795
0.5044590530046371 21.161941817872233 0.7866955528045998
0.5096866079580531 19.984035379223617 0.754877229403099
0.5149141629114691 19.501513142565784 0.7647525737258613
0.5201417178648851 19.35384714404136 0.7586871827190588
0.525369272818301 18.41805543441094 0.7354399344101482
0.530596827771717 17.767060135974056 0.727461519874474
0.535824382725133 15.885586322470525 0.6808501085531039
0.541051937678549 16.125603244168182 0.6859526778165205
0.546279492631965 16.487048788159093 0.6896435369954909
0.5515070475853809 17.276971320124343 0.7039126959983201
0.5567346025387969 17.6216792905369 0.6960809334180748
0.5619621574922129 18.154159016008773 0.6969201213210452
0.5671897124456289 19.421730752558222 0.7076453746442372
0.5724172673990449 19.452991506468837 0.6936114014002717
0.5776448223524608 20.583640199190913 0.7145128215915654
0.5828723773058768 20.58604440137911 0.711577617913144
0.5880999322592928 20.182098789007714 0.7088304117717081
0.5933274872127088 18.90000436521943 0.7147168488129418
0.5985550421661248 19.59449849641861 0.7415598812113225
0.6037825971195407 20.555796061212554 0.7779092858878236
0.6090101520729567 20.70701819019252 0.7650595144709839
0.6142377070263727 20.470162358763105 0.7326283866342176
0.6194652619797887 20.528497429827617 0.7205188196856874
0.6246928169332047 19.97449778454747 0.6978939067969774
0.6299203718866206 20.495280684602243 0.7173973707358082
0.6351479268400366 20.5275310957416 0.7341081358184377
0.6403754817934526 19.696188265079336 0.725393869506502
0.6456030367468686 20.343353612678655 0.7299611591862334
0.6508305917002846 21.248267167839657 0.7409663912627986
0.6560581466537005 22.16417184569162 0.7301311202899133
0.6612857016071165 22.282923749047573 0.7423862539788617
0.6665132565605325 22.64610905806449 0.7580579608841652
0.6717408115139485 21.56162972115493 0.7462695571620204
0.6769683664673645 22.137571342069805 0.7310819622211903
0.6821959214207804 21.670090829492466 0.7173463608134975
0.6874234763741964 22.765493604063877 0.7272948134157615
0.6926510313276124 23.137475706444146 0.7365791258690447
0.6978785862810284 22.27870568893752 0.7340615583631606
0.7031061412344444 23.268699631957634 0.7446385973453968
0.7083336961878604 23.193428084531515 0.7493585403170518
0.7135612511412763 23.245611365330426 0.7473522684894444
0.7187888060946923 23.141573447896004 0.7433575006048797
0.7240163610481083 24.37759765677415 0.7599779721563367
0.7292439160015243 25.1393503850146 0.763454667017995
0.7344714709549403 25.73464622492343 0.7771066469522652
0.7396990259083562 26.270675919130955 0.7842897263721806
0.7449265808617722 23.889461100423965 0.7358411605200119
0.7501541358151882 23.244970510958694 0.7113697800209373
0.7553816907686042 24.180089560571837 0.7212696973584581
0.7606092457220202 25.187021589348635 0.731005350942942
0.7658368006754361 27.007879918369756 0.7657031320178338
0.7710643556288521 28.38383881476317 0.7745888841723881
0.7762919105822681 29.350870468429783 0.7795815095641416
0.7815194655356841 29.88125555244551 0.7824375686512143
0.7867470204891001 31.58239794095321 0.8098537868827199
0.791974575442516 31.921641736948438 0.8110290356676407
0.797202130395932 30.748872926614645 0.7851485147390468
0.802429685349348 31.342848534326738 0.8025784915043869
0.807657240302764 33.298109214761226 0.8474772891600266
0.81288479525618 37.97173769543413 0.9418027423352995
0.8181123502095959 41.701355676143194 1.0149683656179782
0.8233399051630119 45.15551794731205 1.0493573680039896
0.8285674601164279 46.26757244522794 1.0550246206548717
0.8337950150698439 46.506570424214594 1.045903145534103
0.8390225700232599 50.193967943387705 1.073508126766632
0.8442501249766758 52.72747791476302 1.09600758901527
0.8494776799300918 54.87715469967918 1.1324642436991883
0.8547052348835078 54.26543343062842 1.124230796803437
0.8599327898369238 58.40905077505416 1.1788737997660217
0.8651603447903398 60.828383598143084 1.1937391938071793
0.8703878997437557 63.613616081972964 1.2314678713206835
0.8756154546971717 69.39458199682961 1.2895853599907319
0.8808430096505877 71.38148475664121 1.3193520714882716
0.8860705646040037 74.39126074220455 1.3479761400970904
0.8912981195574197 76.85955421999033 1.364011801916499
0.8965256745108356 77.58525515960658 1.3583963247540969
0.9017532294642516 83.38625749780493 1.4213676883111614
0.9069807844176676 86.74981190582106 1.4460656825683236
0.9122083393710836 88.77888119892519 1.4548956996652724
0.9174358943244996 93.35504336680883 1.4925395704299502
0.9226634492779155 87.81294842649619 1.4239285989560755
0.9278910042313315 89.80110517939907 1.4372663558453622
0.9331185591847475 89.35597797793857 1.4338660025019472
0.9383461141381635 93.89808122701614 1.4735877848316667
0.9435736690915795 94.4642721257509 1.4898896660998
0.9488012240449955 98.00636945347658 1.5017250334791366
0.9540287789984114 102.35454137099813 1.5158577701112217
0.9592563339518274 105.83109130222162 1.5523437851874338
0.9644838889052434 107.70892657827659 1.565848887737148
0.9697114438586594 111.50188066406619 1.5855674173704826
0.9749389988120754 111.26474520223482 1.5675631667339482
0.9801665537654913 109.31000996004975 1.5297600553207733
0.9853941087189073 113.73811669821579 1.5707489266715504
0.9906216636723233 112.71936853592977 1.5584666122117932
0.9958492186257393 111.67811089774229 1.546239451085394
1.0010767735791553 109.68442023595206 1.5208323123139553
1.0063043285325712 112.84493282454578 1.527798569390838
1.0115318834859872 112.32295787202928 1.5316569459065301
1.0167594384394032 117.54336346444849 1.5526864033294674
1.0219869933928192 124.21648503069463 1.607062789869681
1.0272145483462352 124.8394858218732 1.6202602403549093
1.0324421032996511 130.91373279721316 1.6725177780416294
1.0376696582530671 136.4132873851699 1.6951438909857874
1.042897213206483 141.03893376893353 1.723226726404584
1.048124768159899 135.55732378936534 1.6728460715276938
1.053352323113315 131.3088058461839 1.636525032775308
1.058579878066731 134.61514639218808 1.673731051203389
1.063807433020147 131.34380269375103 1.6419392964916086
1.069034987973563 133.20981898080524 1.6402566425165723
1.074262542926979 132.9826228196682 1.635357399412136
1.079490097880395 132.4927203963305 1.6235249102279337
1.084717652833811 131.40800251512877 1.624225248228029
1.089945207787227 130.52183203081785 1.6227483791763757
1.095172762740643 130.20248280378271 1.6247003215190572
1.1004003176940589 130.97955710890523 1.6179511096443213
1.1056278726474749 138.6396612823285 1.6605736312456996
1.1108554276008908 140.94589439061528 1.660996116200529
1.1160829825543068 139.99289185546414 1.6515283312392892
1.1213105375077228 140.51214469217038 1.659801997593818
1.1265380924611388 138.67706875705213 1.6352711432068059
1.1317656474145548 135.92257865704775 1.6187086856946504
1.1369932023679707 140.87195962070257 1.633006165658481
1.1422207573213867 148.41422220803943 1.688446898824152
1.1474483122748027 148.76963728457642 1.708741925776261
1.1526758672282187 147.42180913866 1.6880990661151407
1.1579034221816347 150.93053338062603 1.728855394552756
1.1631309771350506 155.6719459547844 1.7535106944643362
1.1683585320884666 162.16579022437404 1.7720702755252373
1.1735860870418826 168.55777057578126 1.8243341497511725
1.1788136419952986 163.1488760430998 1.7738466734594343
1.1840411969487146 159.46865362427533 1.734389961182972
1.1892687519021305 159.64299565573515 1.7415935723835847
1.1944963068555465 162.09000030705764 1.7553032908910218
1.1997238618089625 163.01404688822961 1.7466983232200441
1.2049514167623785 159.37608985683505 1.7272044088818683
1.2101789717157945 158.04851853420985 1.7163176778290876
1.2154065266692105 160.53981121890848 1.7086641107082552
1.2206340816226264 164.1960273660813 1.7420436830441524
1.2258616365760424 163.41379000158625 1.7402873784126394
1.2310891915294584 166.55273827127502 1.7291753053896202
1.2363167464828744 165.78420880912182 1.7219514041846415
1.2415443014362904 166.8077372720764 1.733254484736824
1.2467718563897063 165.19015681761843 1.7427314866451804
1.2519994113431223 167.58678187792597 1.772086143675087
1.2572269662965383 161.59229003498996 1.7120628064638277
1.2624545212499543 161.0799085823924 1.6813046629201425
1.2676820762033703 164.16156874424684 1.6988871913983707
1.2729096311567862 163.83918496060502 1.7105553160274285
1.2781371861102022 167.9816876547148 1.7449921794366583
1.2833647410636182 169.93801829484428 1.7529773234779245
1.2885922960170342 164.04270313090288 1.7002424226746697
1.2938198509704502 165.86693215423392 1.7171844535316296
1.2990474059238661 169.47550941393777 1.7429731402519844
1.3042749608772821 178.56138855177855 1.7992696265949473
1.309502515830698 184.9480407109787 1.8229545284467679
1.314730070784114 180.64685052354235 1.7921903982073504
1.31995762573753 180.39482648538802 1.7723697177441766
1.325185180690946 178.50627741472724 1.7638361176221058
1.330412735644362 175.55430916392075 1.758688183614811
1.335640290597778 172.37159204188222 1.7391541960617811
1.340867845551194 169.0495495737969 1.710780735074926
1.34609540050461 172.3277348323567 1.7268343965181838
1.351322955458026 176.70024722077883 1.756978196898198
1.356550510411442 173.90860923529158 1.7365471295636354
1.361778065364858 171.43801155158047 1.7174544952826811
1.3670056203182739 171.70730061888457 1.7246973114197053
1.3722331752716899 172.09737493647853 1.733067580793292
1.3774607302251058 175.80967644837528 1.7535201276347159
1.3826882851785218 178.72383771640747 1.7609217732741935
1.3879158401319378 184.74936000451885 1.7813921824694654
1.3931433950853538 188.39008357548067 1.8009643186563193
1.3983709500387698 190.12165130084117 1.8117531096736905
1.4035985049921857 190.2171282320249 1.8208712664444215
1.4088260599456017 181.09963520882158 1.7860028982982152
1.4140536148990177 174.16500150464455 1.7411032923578096
1.4192811698524337 172.51017184276535 1.7384596043588911
1.4245087248058497 173.09488722374218 1.7198186232248622
1.4297362797592656 179.4205521457213 1.7300911342262155
1.4349638347126816 182.9501275604283 1.7572871336248583
1.4401913896660976 187.0206988619924 1.785502454389243
1.4454189446195136 190.09415146236591 1.8048070814383304
1.4506464995729296 190.03318342834388 1.810743296855867
1.4558740545263456 189.59793919750294 1.7922274429011353
1.4611016094797615 189.54540142867737 1.7871195960741793
1.4663291644331775 185.21982843136556 1.766123427849916
1.4715567193865935 181.79214622177935 1.732484920025824
1.4767842743400095 181.38598505829597 1.713239069810041
1.4820118292934255 179.64225225327252 1.7110572567006581
1.4872393842468414 186.22604452188935 1.7586358691881856
1.4924669392002574 190.21399983099158 1.7899283733941005
1.4976944941536734 189.06778563883677 1.7936314670482745
1.5029220491070894 188.03037920065546 1.7992253876674305
1.5081496040605054 182.8091972027932 1.7529506289846863
1.5133771590139213 180.65683400325477 1.7652171819683113
1.5186047139673373 179.31394042486872 1.7481062354922465
1.5238322689207533 181.23668101997694 1.743413079209892
1.5290598238741693 178.6228825264476 1.707151469718437
1.5342873788275853 181.2091404241714 1.7024539841499338
1.5395149337810012 181.2776982666946 1.7033763471692265
1.5447424887344172 187.48046106662173 1.742145933998596
1.5499700436878332 197.39221275505193 1.8098127028414086
1.5551975986412492 202.39514809342054 1.8280612702767205
1.5604251535946652 202.94018229951652 1.8390744458436412
1.5656527085480811 200.54878649491243 1.823666424272044
1.5708802635014971 203.49728354167195 1.82718835844504
1.576107818454913 200.58138138687997 1.8210455965660386
1.581335373408329 201.89985659133956 1.8224018453454571
1.586562928361745 201.78397983994458 1.814229063619907
1.591790483315161 203.03391909987442 1.8246556506152147
1.597018038268577 206.34565229752187 1.8330083462609585
1.602245593221993 209.18340096901423 1.8363821344412135
1.607473148175409 213.8155987175668 1.8641126376544952
1.612700703128825 220.5019390030259 1.9037299928159093
1.617928258082241 223.30866738971406 1.9288181539314895
1.623155813035657 225.58448129349068 1.9475276982946779
1.628383367989073 223.72662694100276 1.9102657833085146
1.6336109229424889 224.6146217928223 1.879913073196823
1.6388384778959049 228.4314524653566 1.8692584663467506
1.6440660328493208 234.69041328524665 1.8873279635696367
1.6492935878027368 245.20005356938503 1.9331977523444994
1.6545211427561528 242.33886042591607 1.9222925057221312
1.6597486977095688 244.01590796630492 1.933114220419739
1.6649762526629848 248.91921691373358 1.9550487055526786
1.6702038076164007 247.05400754097687 1.933975380500496
1.6754313625698167 252.6670749867767 1.9418051052098848
1.6806589175232327 263.5461498121434 2.0135336505527937
1.6858864724766487 265.8865247501437 2.023902372390341
1.6911140274300647 260.63484859868964 1.9838923880868788
1.6963415823834807 252.83869183811822 1.917455886531693
1.7015691373368966 246.08777481360573 1.8808809574501213
1.7067966922903126 245.64215683805796 1.8684630279931567
1.7120242472437286 252.4367746531778 1.9157280890639294
1.7172518021971446 249.32525925648278 1.8897520869949334
1.7224793571505606 256.96121304669015 1.905835062391653
1.7277069121039765 268.69065764500664 1.957550255720638
1.7329344670573925 289.84864546399774 2.0643909869037658
1.7381620220108085 302.12268258249316 2.1082845300620425
1.7433895769642245 302.2317181633175 2.095932361352426
1.7486171319176405 296.5784291105424 2.0627379188437236
1.7538446868710564 298.73408304250836 2.0714818175006293
1.7590722418244724 308.36291586077726 2.097479643201236
1.7642997967778884 315.1044045764098 2.1394532436707316
1.7695273517313044 313.77993046253374 2.1083711343184186
1.7747549066847204 305.96581851001406 2.051669551836866
1.7799824616381363 295.48106953612523 1.995673279868343
1.7852100165915523 297.65153902387465 1.9817068740123382
1.7904375715449683 297.90583154836924 1.9783215384846722
1.7956651264983843 296.4575947591967 1.976872742032449
1.8008926814518003 301.27594839414115 1.9655208566252467
1.8061202364052162 299.1605091796959 1.9547723547243543
1.8113477913586322 301.5954773517186 1.958868772220587
1.8165753463120482 309.6912502736627 1.9681645365023854
1.8218029012654642 309.7422440916987 1.9675532142988432
1.8270304562188802 315.200741936201 1.9789438224858265
1.8322580111722961 322.6147930496835 2.0060561812399675
1.8374855661257121 323.1658399582708 2.005186570986252
1.842713121079128 321.7871357827318 1.9785265959999943
1.847940676032544 310.762994232661 1.911126038973249
1.85316823098596 310.4380085875701 1.8987677018325724
1.858395785939376 319.9775940677936 1.9405377008325573
1.863623340892792 322.1071475356193 1.9432431666585892
1.868850895846208 325.23066509060124 1.9541164181888346
1.874078450799624 317.0490581322873 1.912414382823255
1.87930600575304 317.5668377313439 1.8975744556112104
1.884533560706456 313.3845081725863 1.8716707914021002
1.889761115659872 310.0355311250618 1.8527098518287597
1.894988670613288 311.16083244978444 1.842481070103462
1.9002162255667039 314.60559132698916 1.8471784982423878
1.9054437805201199 309.54365616492834 1.8123246889557696
1.9106713354735358 300.59564820752377 1.7517038887237049
1.9158988904269518 296.3250034739129 1.7214750185682979
1.9211264453803678 296.85036216876085 1.7178981563296585
1.9263540003337838 306.4209244027069 1.7483115267253706
1.9315815552871998 319.7147029845518 1.8091205231653984
1.9368091102406157 315.42700538859975 1.792013213070692
1.9420366651940317 307.13448635450305 1.7499753004239138
1.9472642201474477 299.7096552423129 1.722156079037806
1.9524917751008637 290.3215030125373 1.672107400867999
1.9577193300542797 296.91906552628967 1.694751471296876
1.9629468850076957 295.96694498680216 1.6834330181516364
1.9681744399611116 304.1610144064231 1.708450009380714
1.9734019949145276 306.48008302084463 1.7009354080137975
1.9786295498679436 301.7783891781961 1.6746646467050517
1.9838571048213596 297.69962034516305 1.646100380378155
1.9890846597747756 292.8809160727412 1.614651657260345
1.9943122147281915 291.1925237315334 1.606449613795777
1.9995397696816075 293.96572366877285 1.6085767399308826
2.0047673246350235 293.7991442532297 1.6060223100261122
2.0099948795884393 282.65529153686225 1.5690441250026321
2.015222434541855 281.94012351160393 1.5516698276975802
2.0204499894952708 278.0071750319166 1.5423319027368685
2.0256775444486865 278.8568502761133 1.5458948683527631
2.0309050994021023 282.28840560575384 1.552177816287393
2.036132654355518 279.724791851887 1.5529105946678863
2.041360209308934 277.4649190317242 1.5406499830941778
2.0465877642623496 282.940175012261 1.5483460127378061
2.0518153192157653 278.16190002187636 1.5338968542270248
2.057042874169181 277.725454570186 1.5287317463090402
2.062270429122597 281.10642380523194 1.5473482569411152
2.0674979840760126 275.14056787360767 1.5233707438858861
2.0727255390294284 276.4306838035142 1.5276405137914577
2.077953093982844 281.0987387650655 1.5471767699478554
2.08318064893626 277.12215511848217 1.5361625777725672
2.0884082038896756 272.81962201902456 1.5327959593336982
2.0936357588430914 267.67416774819833 1.5063180048765743
2.098863313796507 266.9384905600457 1.5034642163089031
2.104090868749923 266.0991181067349 1.4894166198655945
2.1093184237033387 271.89548265875777 1.4938213066957122
2.1145459786567544 278.46432091198574 1.5183717877941587
2.11977353361017 276.55563724645606 1.5101284668686397
2.125001088563586 275.6343698653725 1.5100300566011533
2.1302286435170017 268.7269699398219 1.4821264180011695
2.1354561984704175 265.98403361819805 1.4817141402128402
2.140683753423833 268.721101402013 1.5019588469897784
2.145911308377249 268.06670303311273 1.5026062700384175
2.1511388633306647 266.0827449048129 1.4927020071412958
2.1563664182840805 275.6493696518089 1.513125473588008
2.1615939732374962 277.99002832001605 1.5149055674781533
2.166821528190912 273.8456827158472 1.501427739151687
2.1720490831443278 272.62196153082004 1.5001884846030527
2.1772766380977435 263.70768863234105 1.4802722476669148
2.1825041930511593 267.598675012418 1.4923174612659016
2.187731748004575 275.01719048817705 1.5130480427920168
2.192959302957991 278.41417676076276 1.5200655718063423
2.1981868579114066 279.4014161481998 1.5127103958989208
2.2034144128648223 277.8639215925391 1.5164848467490748
2.208641967818238 272.4643590617891 1.489996672551943
2.213869522771654 268.91375775082093 1.4732913157247098
2.2190970777250696 270.82535234643524 1.4801781381195527
2.2243246326784853 270.31954671267476 1.4724944166363898
2.229552187631901 281.2791907191541 1.5249092489182265
2.234779742585317 284.8652543720925 1.536871647848373
2.2400072975387326 282.837611356642 1.536422788291266
2.2452348524921484 275.7460181514461 1.5106483259982484
2.250462407445564 272.9969058392035 1.5088218214285847
2.25568996239898 270.11481635674465 1.5036942459343785
2.2609175173523957 270.08769669046393 1.5031362385038416
2.2661450723058114 266.94802782432174 1.499138549816213
2.271372627259227 266.087733084671 1.4932583406294486
2.276600182212643 267.0099218035715 1.5047671926101875
2.2818277371660587 267.58443828656533 1.5033235456347762
2.2870552921194744 263.89950392587366 1.4842846626738395
2.29228284707289 263.89488222909137 1.4793405399826798
2.297510402026306 263.7122522834899 1.4738351814708899
2.3027379569797217 259.9000226803363 1.4519000277658451
2.3079655119331375 264.6014301243433 1.4618400914055159
2.3131930668865532 266.2135082734413 1.4722326104971544
2.318420621839969 266.10155020830973 1.459736817442733
2.3236481767933848 265.2001668912654 1.451981623163079
2.3288757317468005 259.9548406345014 1.425019741099226
2.3341032867002163 259.0310864302624 1.4118660136588446
2.339330841653632 260.60266705732954 1.419093856065407
2.344558396607048 259.4562701198541 1.412322152093587
2.3497859515604635 267.5142032428695 1.446791653146817
2.3550135065138793 269.8623691226243 1.4500466081815566
2.360241061467295 267.5431228241301 1.4294622699385755
2.365468616420711 272.68206515014015 1.4530663541224538
2.3706961713741266 274.6790526253303 1.448239354506642
2.3759237263275423 280.3216188588736 1.4816070447552103
2.381151281280958 279.60048074581164 1.4753345467259817
2.386378836234374 278.01584002619376 1.4747791745765044
2.3916063911877896 273.64161511239234 1.466662363247669
2.3968339461412054 269.0472961847661 1.4524453235471413
2.402061501094621 265.12385555628435 1.4387244466438864
2.407289056048037 266.1295689980714 1.4472824845027266
2.4125166110014526 262.78550558564575 1.433621535794787
2.4177441659548684 255.48605006162265 1.401013755471632
2.422971720908284 254.63724654073246 1.3879136056944463
2.4281992758617 256.1493653529149 1.3962347825865669
2.4334268308151157 264.85447382859576 1.4217267504319384
2.4386543857685314 266.13652625365586 1.4206149718764887
2.443881940721947 260.605320273467 1.39551492430822
2.449109495675363 265.02001414772684 1.3991277168386824
2.4543370506287787 273.3568550183365 1.4262115940849898
2.4595646055821945 278.0864296310848 1.4262782335064497
2.4647921605356102 291.939536263806 1.4474753860885392
2.470019715489026 299.158496772252 1.419309727511481
2.4752472704424417 322.03289678703663 1.4289436427815583
2.4804748253958575 382.99408688509516 1.5171528584549294
2.4857023803492733 502.98010856955216 1.6893389311716607
2.490929935302689 740.0169910341834 2.021766834271427
2.496157490256105 1181.5962811661916 2.548411422536035
2.5013850452095205 1820.2905642577143 3.1647685434185338
2.5066126001629363 2557.321001796083 3.7491580137920644
2.511840155116352 3262.116909591763 4.230766568800122
2.517067710069768 3797.4252522467687 4.5538730102015545
2.5222952650231836 4132.939826346572 4.764254258502281
2.5275228199765993 4269.294821032854 4.8426217223777765
2.532750374930015 4289.834293320653 4.844744002511919
2.537977929883431 4350.749931559977 4.871164957304442
2.5432054848368466 4519.155134976059 4.960511214416902
2.5484330397902624 4834.307669531484 5.122870014454026
2.553660594743678 5261.112916911906 5.332363110297582
2.558888149697094 5761.384561641524 5.569451698978259
2.5641157046505096 6259.704466384172 5.802670448386602
2.5693432596039254 6621.511704365742 5.966037915502053
2.574570814557341 6675.56423683254 5.977006471365803
2.579798369510757 6354.691943455985 5.810735910777619
2.5850259244641727 5698.396821641521 5.493543175259682
2.5902534794175884 4766.729744116751 5.020755786736013
2.595481034371004 3741.057803020849 4.444669348855566
2.60070858932442 2789.5025003958185 3.851141087554237
2.6059361442778357 1953.4307473761826 3.224450501339386
2.6111636992312515 1343.2252515647008 2.684860425904354
2.6163912541846672 918.7986846335782 2.2196330151170893
2.621618809138083 640.1626744523631 1.8651491240690012
2.6268463640914987 484.3822059846333 1.631959751089062
2.6320739190449145 393.49588151131223 1.4861508531833683
2.6373014739983303 350.8684530097864 1.4237568529754396
2.642529028951746 330.254599466401 1.4059714991319225
2.6477565839051618 314.4383686270547 1.400169161312897
2.6529841388585775 303.96910700192615 1.3900563342770673
2.6582116938119933 296.1645300307239 1.3794829835085503
2.663439248765409 289.34148841200454 1.3666309795657168
2.668666803718825 287.4932404795924 1.3749278012598496
2.6738943586722406 286.3177127612 1.371319812602994
2.6791219136256563 278.512664823228 1.354886766978228
2.684349468579072 270.1944095216354 1.3292389600479675
2.689577023532488 267.0643079343271 1.3288092823104065
2.6948045784859036 262.387419274006 1.323007845095155
2.7000321334393194 262.01068995799636 1.332964551272154
2.705259688392735 259.51095299869485 1.3388047850205447
2.710487243346151 259.10458757826865 1.3521200723082227
2.7157147982995666 261.9503389419221 1.379369967704147
2.7209423532529824 260.53942603256763 1.3777930313752595
2.726169908206398 265.44502198360766 1.3878504096688173
2.731397463159814 270.45362289730673 1.3936892868168484
2.7366250181132297 266.9398223284506 1.387812748801902
2.7418525730666454 267.8008270118659 1.3969895870184845
2.747080128020061 268.7921756011265 1.4217692975441822
2.752307682973477 270.42858444748015 1.4360021286652789
2.7575352379268927 272.70176342416755 1.4444637299522374
2.7627627928803085 267.2886942754208 1.4184915956936501
2.767990347833724 270.1286352439043 1.4295266946498841
2.77321790278714 271.127100493852 1.4375499110936367
2.7784454577405557 273.45567294696923 1.4587549669943352
2.7836730126939715 273.87666389523685 1.4675164166912105
2.7889005676473873 268.64744432074053 1.4395961833466242
2.794128122600803 265.3926747474911 1.4281446960181678
2.7993556775542188 259.0430929805095 1.3902567697402402
2.8045832325076345 259.9668905004147 1.389492502345368
2.8098107874610503 264.9795684055737 1.4086800421945884
2.815038342414466 269.6304226665888 1.429251178454948
2.820265897367882 276.0194813783381 1.4564985120386607
2.8254934523212976 274.99612390299626 1.4550101477469772
2.8307210072747133 274.9923042276342 1.4627890137227315
2.835948562228129 270.63029236230835 1.4493467669859843
2.841176117181545 264.5001333408861 1.4318436107674093
2.8464036721349606 265.42143037943697 1.4439486042413694
2.8516312270883764 264.8659095958161 1.4418531204568965
2.856858782041792 261.76595615005164 1.4241597292285304
2.862086336995208 265.6664063522941 1.4344969397566103
2.8673138919486236 264.79758691968283 1.437024220347881
2.8725414469020394 270.0175968009156 1.4579230959255776
2.877769001855455 280.34805375740876 1.498100201918937
2.882996556808871 276.99639703017266 1.4887299657296624
2.8882241117622867 276.95479547104236 1.482757172312942
2.8934516667157024 277.2184637476745 1.4723271503619588
2.898679221669118 279.6853008306657 1.4802439357253512
2.903906776622534 282.88012120134476 1.4858876498691596
2.9091343315759497 289.73248406151555 1.5138250475698882
2.9143618865293655 289.77413161714054 1.5171909967633397
2.919589441482781 283.12237872574883 1.496701000147454
2.924816996436197 276.5061441891862 1.4726845349620585
2.9300445513896127 276.435032344971 1.4732234593782647
2.9352721063430285 278.60919477977825 1.4693390612659678
2.9404996612964442 283.0420271239864 1.4808335248680689
2.94572721624986 283.5937232789721 1.4861763477108925
2.9509547712032758 285.65372974970467 1.4907446083849747
2.9561823261566915 282.1989460479711 1.4740740401773236
2.9614098811101073 277.84821135869714 1.439079326055264
2.966637436063523 273.456983930784 1.4192083880170416
2.971864991016939 270.9168567831786 1.410903630748047
2.9770925459703546 278.8255583199038 1.4410879159618182
2.9823201009237703 281.5615985960514 1.4437157588565144
2.987547655877186 286.2908520272166 1.4487433685453481
2.992775210830602 286.55303757363583 1.4403542942108136
2.9980027657840176 276.43399053978305 1.4035268035862758
3.0032303207374333 273.5025126421215 1.3994002060060908
3.008457875690849 273.50509741051815 1.3964377591167731
3.013685430644265 276.6679301880358 1.3921509235548404
3.0189129855976806 286.89939793495466 1.4119645080607428
3.0241405405510964 281.44197609245526 1.3885773566396593
3.029368095504512 282.73567006334025 1.3868943557855542
3.034595650457928 281.8723180888482 1.3806661815657728
3.0398232054113437 282.35289769508563 1.369422557608485
3.0450507603647594 284.25251970167375 1.3608963386393664
3.050278315318175 285.09542912664995 1.3598228009139965
3.055505870271591 283.0909335105803 1.343561518029852
3.0607334252250067 285.4592081580517 1.3474369815320386
3.0659609801784224 289.7877586607005 1.3531952915534866
3.071188535131838 292.0485420206114 1.3602875982950058
3.076416090085254 291.00552299454085 1.3452084922657406
3.0816436450386697 292.83396056024856 1.3362095408456784
3.0868711999920855 292.71628159440843 1.3242897243943508
3.0920987549455012 301.1925293887663 1.3355465154716026
3.097326309898917 314.40412078767326 1.3601390992822306
3.1025538648523328 327.5761332023692 1.3804482649762106
3.1077814198057485 342.9997380034577 1.4095155817734135
3.1130089747591643 350.0911841651403 1.4002291830451141
3.11823652971258 361.39541618859187 1.4114799861746459
3.123464084665996 368.73981356708344 1.4138939618699986
3.1286916396194115 381.35017126677036 1.433005680809972
3.1339191945728273 390.4366774615003 1.442614405534231
3.139146749526243 408.9380791248823 1.471705064232464
3.144374304479659 426.2756867283229 1.494567729056478
3.1496018594330746 443.2718842368693 1.5158960042571497
3.1548294143864903 467.47017816961966 1.5533572732999186
3.160056969339906 488.92921681384775 1.5853975198820054
3.165284524293322 516.8844751903114 1.6275822621004818
3.1705120792467376 545.6017137244891 1.6669861718336871
3.1757396342001534 574.9648032122603 1.7019982236426272
3.180967189153569 607.2341768534338 1.7460235418081442
3.186194744106985 636.4802672432629 1.7863479864037335
3.1914222990604006 658.6891690744927 1.8149036740314828
3.1966498540138164 671.0309763797526 1.8326718026089164
3.201877408967232 674.1895207067655 1.8350216230334802
3.207104963920648 677.725066918979 1.8343845349458014
3.2123325188740637 672.2306095028059 1.8213872889587757
3.2175600738274794 668.9548823125675 1.8123150633853964
3.222787628780895 654.4033673222904 1.7941528400911522
3.228015183734311 635.9755191711264 1.7703354495502388
3.2332427386877267 605.9025968416923 1.7258647292412903
3.2384702936411425 575.0162571954286 1.6731121338212342
3.2436978485945582 554.9880849847236 1.6403439791899512
3.248925403547974 535.2571289892607 1.6109674069613253
3.2541529585013897 519.7151713399046 1.585816245974705
3.2593805134548055 508.9212239407306 1.5690687915357064
3.2646080684082213 500.5080937751523 1.557635224730197
3.269835623361637 502.4537070283996 1.5605593375870426
3.275063178315053 513.1886313739435 1.5780072952001873
3.2802907332684685 524.8737492121338 1.5894100992520783
3.2855182882218843 548.5389768283734 1.6225672267293632
3.2907458431753 570.8960585223183 1.6566618545161027
3.295973398128716 598.0013991321783 1.69698599461518
3.3012009530821316 614.9800670560348 1.715575339540598
3.3064285080355473 610.1839257078739 1.7041687743940859
3.311656062988963 601.9416083674014 1.6918974221966085
3.316883617942379 566.999355248924 1.638297875841325
3.3221111728957946 532.9660157471499 1.590871224252366
3.3273387278492104 495.589317364912 1.533756462764775
3.332566282802626 455.8217511482225 1.4763370068542396
3.337793837756042 423.4000435537168 1.4286305147468537
3.3430213927094576 389.2150508573682 1.377876163778088
3.3482489476628734 377.49742047378106 1.3741595904621404
3.353476502616289 364.8908791707128 1.3645531101806478
3.358704057569705 370.8704330918973 1.3929029780750106
3.3639316125231207 379.59312657230157 1.4223573320935126
3.3691591674765364 373.8078514817791 1.4320747268542902
3.374386722429952 376.1738683098959 1.458096631562322
3.379614277383368 362.60551898910285 1.452463930381052
3.3848418323367837 330.96346561841233 1.399923093200637
3.3900693872901995 312.2325387675649 1.3601649349975218
3.3952969422436152 278.3799739206375 1.2818778853397719
3.400524497197031 258.79924391630175 1.2391407213608931
3.4057520521504467 252.92475161756033 1.2294349074448196
3.4109796071038625 251.9906695407907 1.2383840351371487
3.4162071620572783 256.4622216424242 1.251648078920888
3.421434717010694 253.67635956979666 1.2422161643311374
3.4266622719641098 248.11066867097227 1.2294045098266717
3.4318898269175255 248.6739117040423 1.2384024121917774
3.4371173818709413 241.48426290368084 1.2196611568072657
3.442344936824357 243.8448489932721 1.2248476581927352
3.447572491777773 240.53952436493782 1.2065846946463357
3.4528000467311886 235.14933551138517 1.1921122953311754
3.4580276016846043 237.91586062560302 1.2024697911041302
3.46325515663802 243.64336070956986 1.2187969098231848
3.468482711591436 248.80560743242407 1.2292549714562377
3.4737102665448516 250.8133772448907 1.2369547759846853
3.4789378214982674 250.43008045961253 1.231180391504679
3.484165376451683 248.10396993421358 1.2239583407248347
3.489392931405099 247.01133793186168 1.2191600825024302
3.4946204863585146 255.60108057174534 1.2402904281067342
3.4998480413119304 259.74053535720685 1.2428578310911333
3.505075596265346 266.8275527137595 1.2574974507682781
3.510303151218762 274.3676938308869 1.2717665653377934
3.5155307061721777 275.0597108785159 1.262507183029917
3.5207582611255934 274.19287458494216 1.2489266642157697
3.525985816079009 276.9297586433294 1.2427666553438788
3.531213371032425 279.8963687107933 1.2299451116298104
3.5364409259858407 289.0676883868635 1.2321920442302656
3.5416684809392565 298.4822018061253 1.2281592296030535
3.546896035892672 312.8727503657341 1.242786145467752
3.552123590846088 344.72751407242623 1.2897504670385984
3.5573511457995037 407.2350317274802 1.3882199776415702
3.5625787007529195 525.6629102794035 1.5665117864856024
3.5678062557063353 743.0692596765297 1.8492796952350379
3.573033810659751 1215.1773050287352 2.3600037330089485
3.5782613656131668 2191.9808347882913 3.1701278990330684
3.5834889205665825 4154.399968118915 4.364855783112048
3.5887164755199983 7378.567151217804 5.816678897933275
3.593944030473414 11527.591080369391 7.210908844721305
3.59917158542683 15320.096051637589 8.26037710704161
3.6043991403802456 17830.269602018838 8.881415453843832
3.6096266953336613 18229.922280335075 8.978802655451982
3.614854250287077 16579.786563699312 8.5735689434818
3.620081805240493 13491.751588542345 7.734586771255916
3.6253093601939086 9889.41427161919 6.616011832568332
3.6305369151473244 6761.530573747888 5.4663014392888805
3.63576447010074 4235.776091854523 4.311860262032074
3.640992025054156 2653.648107163684 3.400141162936036
3.6462195800075716 1594.3332812116364 2.6264301349818977
3.6514471349609874 1004.9755293003194 2.0875264787065535
3.656674689914403 696.2779015901784 1.744728399859809
3.661902244867819 533.484582587277 1.5299900087562261
3.6671297998212347 442.59227597980373 1.3993318057868585
3.6723573547746504 392.9301348974862 1.3263564230325025
3.677584909728066 361.20289605683837 1.2807980416623796
3.682812464681482 342.0983252197889 1.2511702485525027
3.6880400196348977 328.34617665541157 1.2393786513471778
3.6932675745883135 318.1094737854452 1.226449507555694
3.698495129541729 306.5059889425296 1.2115570371355922
3.703722684495145 291.88591421918187 1.1805827841725562
3.7089502394485607 285.49111393562606 1.1747742558555894
3.7141777944019765 279.78395801963603 1.1543183343835697
3.7194053493553922 285.86653817179536 1.1814146497161264
3.724632904308808 291.26484176070943 1.1978852708976244
3.7298604592622238 289.67721920626906 1.1981216120293587
3.7350880142156395 288.0173626105837 1.1975515429794605
3.7403155691690553 280.12277149813934 1.1788682944480013
3.745543124122471 282.35714160149246 1.1869580072620836
3.750770679075887 282.73423529168275 1.188962493908207
3.7559982340293026 282.507768009822 1.1803335773048982
3.7612257889827183 285.28369541373615 1.177441498126004
3.766453343936134 285.5503239504373 1.1745840479959155
3.77168089888955 288.7337250819206 1.173110710328011
3.7769084538429656 283.6614746437366 1.1519828139340296
3.7821360087963813 284.9569627964447 1.150090597866591
3.787363563749797 288.7505640415113 1.1582266469408486
3.792591118703213 299.23421547253497 1.1783726730563733
3.7978186736566286 305.6742538600726 1.184515780540281
3.8030462286100444 311.47029776409363 1.179954051210156
3.80827378356346 320.39228591945744 1.189426336941714
3.813501338516876 324.86954584563273 1.1938542690744312
3.8187288934702917 332.1401104181052 1.2114303808181972
3.8239564484237074 329.38986319189075 1.1989549596079292
3.829184003377123 331.2166224029637 1.2025323793362355
3.834411558330539 327.1784473087501 1.2020372356280453
3.8396391132839547 320.99784102411775 1.192829393080022
3.8448666682373704 316.77417416481956 1.1838750021362296
3.850094223190786 315.89686738791335 1.1890499411909863
3.855321778144202 313.90641848489713 1.19402082415989
3.8605493330976177 315.77318989362277 1.203021200658076
3.8657768880510335 312.4941363956484 1.1932723379743888
3.8710044430044492 305.05723569718174 1.169497241889285
3.876231997957865 302.4878553832074 1.1560078208730358
3.8814595529112808 299.90907902127793 1.1453724321342176
3.8866871078646965 303.40214356797566 1.1513610504835698
3.8919146628181123 310.84479440273446 1.16088592345804
3.897142217771528 311.9963527492177 1.1588358114283017
3.902369772724944 311.93027558593474 1.1613456005017997
3.9075973276783595 309.10900076687705 1.1527789820758088
3.9128248826317753 308.1141663635155 1.1459329853359248
3.918052437585191 311.17763132943736 1.1486648767390077
3.923279992538607 316.8247538658173 1.1581699285055231
3.9285075474920226 331.37984022358427 1.1792248748823224
3.9337351024454383 340.54756972968755 1.194093950826882
3.938962657398854 349.62482042465484 1.2027170710366728
3.94419021235227 353.57193678753714 1.1993945632923864
3.9494177673056856 362.4230367784004 1.207974974130139
3.9546453222591014 374.3423711993125 1.223465160725891
3.959872877212517 388.12665735329193 1.2400026110369398
3.965100432165933 400.9151779439818 1.2568993627686889
3.9703279871193486 414.63103791513566 1.2772348961944577
3.9755555420727644 433.070956803102 1.3007999802367072
3.98078309702618 452.8218940671804 1.3297814365681264
3.986010651979596 479.06036447485616 1.3637916439221809
3.9912382069330117 503.18750853924763 1.3959394667598384
3.9964657618864274 526.565666810272 1.4280097086255559
4.001693316839844 563.7019671960154 1.4789754706726292
4.00692087179326 606.1175694624948 1.5293506944974882
4.012148426746676 651.9407648745478 1.5904261019685053
4.017375981700092 697.7472307739396 1.6617321250220936
4.0226035366535084 756.8491828322393 1.7413795886157912
4.027831091606925 821.065648303366 1.8214216074836254
4.033058646560341 894.9377633618483 1.9056583552240083
4.038286201513757 981.1690957863093 1.9927405090306756
4.043513756467173 1082.6969106085912 2.101581145107752
4.0487413114205895 1202.4022594850107 2.2154390804026787
4.053968866374006 1343.1661734287559 2.342388588927847
4.059196421327422 1494.9916699005591 2.47280932511792
4.064423976280838 1669.3144042408628 2.6139107495020903
4.069651531234254 1870.408155079809 2.767588367791447
4.0748790861876705 2076.697361122099 2.9179217578556766
4.080106641141087 2298.3317049072075 3.06883279630524
4.085334196094503 2538.414566994649 3.2262250658630327
4.090561751047919 2766.8509630274425 3.3670695204258556
4.095789306001335 3004.535593290623 3.5093101747872932
4.1010168609547515 3233.1227262286448 3.6455358186735562
4.106244415908168 3402.9391290790722 3.75079441639948
4.111471970861584 3514.8770155940965 3.8146291829226047
4.116699525815 3514.5457678863736 3.8052489545768906
4.121927080768416 3439.417568282046 3.7142685517521574
4.1271546357218325 3302.6702738301974 3.602986163206022
4.132382190675249 3120.8388379703524 3.4909698616190963
4.137609745628665 2908.928260507926 3.3594172747120443
4.142837300582081 2660.1781753480545 3.20404455903124
4.148064855535497 2412.8263169987704 3.054360820377278
4.1532924104889135 2165.9633769796674 2.8911652709213764
4.15851996544233 1919.8009853443004 2.7165418595691757
4.163747520395746 1708.3953871741057 2.5565077732129278
4.168975075349162 1515.4459234185488 2.4026904608083597
4.174202630302578 1349.0759351043425 2.2628731686355423
4.1794301852559945 1222.6907070894606 2.152354158234938
4.184657740209411 1090.0418039622953 2.031150785020629
4.189885295162827 997.0885129362491 1.9415294044439255
4.195112850116243 1024.2997516755227 1.9688315379783299
4.200340405069659 932.0850026776267 1.8726202837695602
4.2055679600230755 858.4718392912024 1.795048472090372
4.210795514976492 716.9577912971002 1.6416186175811551
4.216023069929908 654.9961042360878 1.5703156167675645
4.221250624883324 594.9054634819797 1.4955289424561584
4.22647817983674 479.0797726668538 1.344822440900658
4.2317057347901565 442.43307334919416 1.2923590555726967
4.236933289743573 413.11573756247276 1.2525422885310538
4.242160844696989 382.283824141034 1.2105716839667773
4.247388399650405 365.2944581252323 1.1911859854845877
4.252615954603821 347.6453541065946 1.1676699791075438
4.257843509557238 333.60804561968035 1.1423081898090537
4.263071064510654 316.15489245071086 1.108443539802754
4.26829861946407 300.05563285760695 1.0795725584033733
4.273526174417486 288.7515710837983 1.0614770383183942
4.278753729370902 280.81850781977136 1.0529986309880845
4.283981284324319 275.73658183544825 1.0584652416680083
4.289208839277735 273.5727246681725 1.0681352840472178
4.294436394231151 268.40649622643207 1.0628804920927437
4.299663949184567 263.13229413132865 1.0560263206128633
4.304891504137983 261.13524094747436 1.0461317492441284
4.3101190590914 262.33980779733696 1.049853270862278
4.315346614044816 260.92159025928754 1.051594087983553
4.320574168998232 258.3031826344235 1.0519119114464899
4.325801723951648 251.70889990507274 1.038405070390754
4.331029278905064 250.221205462543 1.0364543239530295
4.336256833858481 250.17570660224564 1.0349639979795358
4.341484388811897 249.65492636728052 1.0317427732847242
4.346711943765313 245.41740438510024 1.0225197623833646
4.351939498718729 241.0311870866511 1.0166883935989595
4.357167053672145 242.23798710101045 1.0211640728405185
4.362394608625562 244.15595262895528 1.0269841287729105
4.367622163578978 245.11562326522818 1.0229012817114917
4.372849718532394 246.70032154879848 1.0249345341326903
4.37807727348581 246.45714260368766 1.023454462236652
4.383304828439226 245.4915068129976 1.0211835449611308
4.388532383392643 246.20082454568833 1.0246910434200127
4.393759938346059 244.69000524950235 1.0209833634821084
4.398987493299475 241.79111887104764 1.0175951300140171
4.404215048252891 237.10203479394056 1.0102177735931919
4.409442603206307 233.17809948787627 0.9999795105089229
4.414670158159724 232.61206362927936 1.0038797224826663
4.41989771311314 228.63814689278064 1.0006151145290862
4.425125268066556 228.3755575451854 1.0113904506620246
4.430352823019972 223.61632552054257 1.0038254777946292
4.435580377973388 221.35464774014267 0.9938353417972665
4.440807932926805 220.7958777267824 0.9940589928041839
4.446035487880221 220.1371119268435 0.9905156578943974
4.451263042833637 217.0052734312362 0.9844944905446291
4.456490597787053 214.26689309637032 0.9711898044664089
4.4617181527404695 212.46868502404143 0.9743784951689995
4.466945707693886 215.2442798597698 0.9876223441338375
4.472173262647302 216.5808568810724 0.9911336571839446
4.477400817600718 221.77884219933853 1.0092615651528118
4.482628372554134 221.31323334619813 1.0044228236076063
4.4878559275075505 222.67715119980377 1.0154663978124163
4.493083482460967 222.38274552843959 1.0156121444221058
4.498311037414383 214.03743107764433 0.99592781692938
4.503538592367799 211.31583683068558 0.9833717372241072
4.508766147321215 207.30314284421135 0.9732855228453849
4.5139937022746315 205.89767053433232 0.9701103294387207
4.519221257228048 206.3112980800955 0.974672944085195
4.524448812181464 207.38014314209903 0.977274743000149
4.52967636713488 208.52915363525094 0.9849934590929892
4.534903922088296 209.6883762627241 0.9896078589839085
4.5401314770417125 212.7689473826482 0.9939091962340401
4.545359031995129 213.30883120544843 0.9917586207773637
4.550586586948545 217.61587907756564 0.9947315658033956
4.555814141901961 216.50345455302664 0.9860775763646151
4.561041696855377 214.05494796101428 0.979653471968792
4.5662692518087935 212.01471921933344 0.9680813880250307
4.57149680676221 204.95244160903536 0.9420790942777875
4.576724361715626 203.64115682631632 0.937199037279081
4.581951916669042 205.3809379693116 0.9352652286949359
4.587179471622458 207.27638409469265 0.9430118167481811
4.5924070265758745 212.5042272164213 0.9657788941937645
4.597634581529291 209.6681589617014 0.9608744433307377
4.602862136482707 207.8674747590304 0.96325880428513
4.608089691436123 209.55366480596973 0.9722952652193885
4.613317246389539 210.59181441365448 0.9767586322224657
4.6185448013429555 209.19054771731575 0.9740401984121277
4.623772356296372 208.36427950948027 0.9729793798128927
4.628999911249788 210.08054867883283 0.986826117167952
4.634227466203204 208.511126854315 0.980979063618699
4.63945502115662 209.83695406090294 0.9855269943429227
4.6446825761100365 209.11055162623063 0.9801311644592073
4.649910131063453 211.1121786301329 0.983477854259799
4.655137686016869 212.6082730261728 0.9907486374695479
4.660365240970285 211.0642775708958 0.9821378800084309
4.665592795923701 208.67554458483386 0.9789228301751898
4.6708203508771176 209.176502692763 0.9763823630585884
4.676047905830534 214.35623198075686 0.9934566420725022
4.68127546078395 216.13070044340196 0.9972928465175274
4.686503015737366 217.2263987976511 1.0008765568128557
4.691730570690782 211.6060382682935 0.9820363473809136
4.696958125644199 209.69087253768512 0.9713644961852889
4.702185680597615 211.34185474862335 0.9719214187818468
4.707413235551031 213.3482074864992 0.9785644959216805
4.712640790504447 211.93663953748793 0.9756776463808348
4.717868345457863 210.00743294986657 0.975827032965084
4.72309590041128 208.9012609506465 0.9801672786880139
4.728323455364696 207.23957247746262 0.9760893901252723
4.733551010318112 208.53921165576756 0.9726773181562838
4.738778565271528 210.37937539538535 0.9719874903803484
4.744006120224944 211.24664972161204 0.9682183896220027
4.749233675178361 215.36743929767906 0.9847477484283451
4.754461230131777 216.0123391733003 0.9935396218481025
4.759688785085193 212.02023593768718 0.980157255673297
4.764916340038609 207.9650136802241 0.9656721171158769
4.770143894992025 202.41989391123965 0.9403819235117342
4.775371449945442 199.75157240125654 0.9214136363757163
4.780599004898858 202.69087558856313 0.9234956828789121
4.785826559852274 204.27954906478735 0.9252186370808715
4.79105411480569 202.25454335066723 0.9253307175698305
4.796281669759106 203.05327533173104 0.9322586027533641
4.801509224712523 202.11863303315195 0.931290367920901
4.806736779665939 200.08429669955032 0.9329195062380541
4.811964334619355 202.38888665462684 0.9364538997782172
4.817191889572771 198.90568166167756 0.9210480121934366
4.822419444526187 200.53278864052882 0.9291185110282507
4.827646999479604 205.27359521350655 0.935099906999168
4.83287455443302 205.45172597413261 0.9422303490378436
4.838102109386436 205.89799630446592 0.9422604080108585
4.843329664339852 207.8971780383644 0.9455194743087629
4.848557219293268 210.60397633139917 0.9497731357883159
4.853784774246685 211.48810769542246 0.9488204794913381
4.859012329200101 212.34506308430812 0.9555197635231332
4.864239884153517 207.79133733971057 0.941123254929032
4.869467439106933 202.7104007328563 0.9257496030814019
4.8746949940603495 197.23681986777788 0.9150034133428127
4.879922549013766 200.07118324780546 0.9202299233067173
4.885150103967182 205.19684909217304 0.9312625381028775
4.890377658920598 216.32643030950473 0.9557601923557624
4.895605213874014 215.05597367928792 0.9418037763820997
4.9008327688274305 213.62593793310864 0.931058353008547
4.906060323780847 212.8685849205453 0.9294632470453462
4.911287878734263 211.85375002492785 0.9281579008350263
4.916515433687679 211.4792029472016 0.9357729455816022
4.921742988641095 209.09333574583232 0.9282704087959149
4.9269705435945115 207.05918923999388 0.9192248093822513
4.932198098547928 207.8386685316974 0.9081772059879797
4.937425653501344 206.93379639165548 0.9028146928553616
4.94265320845476 208.76813626597755 0.9089189479628624
4.947880763408176 208.65400602749105 0.9067094826244027
4.9531083183615925 207.63206396354906 0.9117920268526076
4.958335873315009 205.74703112849596 0.9020814800912885
4.963563428268425 211.3737369166166 0.9176495311402934
4.968790983221841 215.6048037091143 0.9262740558864287
4.974018538175257 222.1360885201548 0.9383915386359543
4.9792460931286735 231.885248044414 0.9534860171286691
4.98447364808209 236.60897496695102 0.9535855473772962
4.989701203035506 242.61811161529033 0.9520678825744936
4.994928757988922 251.11204707833053 0.9493161303156299
5.000156312942338 269.9650474339523 0.965048122932669
5.0053838678957545 307.5307093501842 1.0039914497222027
5.010611422849171 381.58325803649086 1.097837806320917
5.015838977802587 504.96262563098384 1.2443192740434
5.021066532756003 678.7334424417012 1.430816893419438
5.026294087709419 893.3819822157465 1.63614564232116
5.0315216426628355 1113.574208195984 1.8234115279357999
5.036749197616252 1296.6292330528556 1.9687845634332728
5.041976752569668 1416.6464800446981 2.0556334121917295
5.047204307523084 1473.04083910734 2.0953008823788513
5.0524318624765 1466.2800258800157 2.0909022919156937
5.0576594174299165 1426.403407466016 2.0624616840450636
5.062886972383333 1342.6828340438478 1.9994694286454573
5.068114527336749 1239.2423376910544 1.918462474187236
5.073342082290165 1137.376653950391 1.8368911485299364
5.078569637243581 1045.69264945647 1.7606744730942603
5.0837971921969975 979.1257793910937 1.704914886794762
5.089024747150414 914.951845305846 1.6477362024112634
5.09425230210383 877.1828515732503 1.6133279150139892
5.099479857057246 855.2410283703135 1.5945558996282967
5.104707412010662 845.3449667878062 1.5835109324782934
5.109934966964079 845.0387402143316 1.5810018675771307
5.115162521917495 842.8679417363205 1.5768350851618698
5.120390076870911 848.8473511884123 1.5831368408559303
5.125617631824327 853.9132516289432 1.5852982259186923
5.130845186777743 860.1631363043192 1.5874855848273892
5.13607274173116 870.2481965505598 1.595134699014159
5.141300296684576 877.4972122305705 1.6024577161756222
5.146527851637992 879.9451189139278 1.605359202197731
5.151755406591408 873.7269907292836 1.5993375281335198
5.156982961544824 856.7405019193084 1.5819752876406565
5.162210516498241 830.9132554275569 1.5557234555909407
5.167438071451657 793.7813460094811 1.5196146863452233
5.172665626405073 746.4886972330086 1.4726525355165394
5.177893181358489 687.5308824192766 1.4117915167965718
5.183120736311905 617.5294053174339 1.3392275992356077
5.188348291265322 545.652467164471 1.2622050816195192
5.193575846218738 477.66292417285774 1.1874115624306738
5.198803401172154 417.1174901691449 1.1213461561033895
5.20403095612557 368.3623724302362 1.0711615010982976
5.209258511078986 328.6667531481826 1.0256183882221377
5.214486066032403 297.5143857498856 0.9893742620869133
5.219713620985819 272.13956361322255 0.9540845004755396
5.224941175939235 253.3649711247766 0.927135848202406
5.230168730892651 238.90805042607366 0.9063648123817223
5.235396285846067 229.7762436459937 0.8929816357166759
5.240623840799484 227.65395991511195 0.8893657418977675
5.2458513957529 223.66674163925578 0.8848046931946559
5.251078950706316 222.49991324548083 0.8872083812926143
5.256306505659732 221.4084040915568 0.8875796890013578
5.261534060613148 221.09007957847368 0.8927506733201338
5.266761615566565 227.0881519079871 0.9129935413558987
5.271989170519981 225.464166099181 0.9103676973586864
5.277216725473397 224.4802977693403 0.9161893422189885
5.282444280426813 221.36766982491514 0.9177433006079145
5.2876718353802294 215.1036861173519 0.9023259929180679
5.292899390333646 216.27350572804394 0.9077614925202725
5.298126945287062 212.96672377851056 0.895843807312419
5.303354500240478 211.66410330247714 0.879651888054303
5.308582055193894 210.75608169372788 0.8734961219023264
5.3138096101473105 211.08836283629742 0.8701101367159176
5.319037165100727 212.8136947564707 0.8706553163586068
5.324264720054143 212.63286384742682 0.876497354265145
5.329492275007559 211.10860318396607 0.8757936080039294
5.334719829960975 209.64988106654306 0.8786536135870524
5.3399473849143915 207.5368947624776 0.8835563010084022
5.345174939867808 206.016687225149 0.8764034337342627
5.350402494821224 205.63070789637635 0.8759263754012735
5.35563004977464 207.25146920513762 0.8718425580470007
5.360857604728056 209.3741410190466 0.8679078068862928
5.3660851596814725 212.0973610184193 0.8688830516132284
5.371312714634889 211.02812854661545 0.861640930259408
5.376540269588305 213.06670317189815 0.8623256983720791
5.381767824541721 214.45044171004153 0.867250389629968
5.386995379495137 216.09214542764798 0.8734078581102472
5.3922229344485535 214.34084388969973 0.8638738527990538
5.39745048940197 214.1933309428799 0.8624756666941908
5.402678044355386 216.13648973106933 0.8676204958403215
5.407905599308802 218.34053114531594 0.869346621362481
5.413133154262218 222.2769716409383 0.8812816198521505
5.4183607092156345 225.84585032187698 0.8814908227339087
5.423588264169051 225.48770827683032 0.870130337243408
5.428815819122467 229.29854507731457 0.872962201450159
5.434043374075883 230.491342809514 0.8733533843145105
5.439270929029299 228.61527497756165 0.8730682076603242
5.4444984839827155 227.99910387499926 0.8759603268628621
5.449726038936132 220.43276452785761 0.8568081329291075
5.454953593889548 222.42098169596156 0.8635262258246651
5.460181148842964 222.62437698356885 0.868012910369134
5.46540870379638 221.3374482373817 0.87405675701053
5.4706362587497965 218.23339983202953 0.8721651941893392
5.475863813703213 211.9831019743176 0.8544551923407755
5.481091368656629 212.62021428164732 0.8526581649846263
5.486318923610045 212.14361417727505 0.8492463921001253
5.491546478563461 209.68084225868742 0.8411073339702017
5.4967740335168775 210.99736036313462 0.842776153762014
5.502001588470294 211.5415362397262 0.8468066769410968
5.50722914342371 208.05898542652886 0.8397835772364287
5.512456698377126 207.28867304161804 0.8371868194665721
5.517684253330542 207.57211092124734 0.8415377368396298
5.522911808283959 210.18782677148226 0.8488549613300019
5.528139363237375 216.93068852100845 0.8659343042713658
5.533366918190791 220.2697534848912 0.8770527907039849
5.538594473144207 219.79297762903343 0.8809213139848179
5.543822028097623 213.88138144065402 0.8640000541674143
5.54904958305104 209.83955546636213 0.8512928333454792
5.554277138004456 208.82793242401465 0.842055488409756
5.559504692957872 209.6245140331025 0.8398876644316888
5.564732247911288 211.91377333285664 0.8425326858962505
5.569959802864704 210.46296721444648 0.8375560820683237
5.575187357818121 210.76693012525357 0.8440223907873787
5.580414912771537 211.3893053017399 0.840212308442766
5.585642467724953 212.67737855806385 0.8442950731824865
5.590870022678369 215.0848287769012 0.845191704510565
5.596097577631785 214.15558435737893 0.8395626984188346
5.601325132585202 217.4432555760439 0.8442621942582749
5.606552687538618 221.9940495498159 0.8489680462149517
5.611780242492034 225.74183160204342 0.8511152783166224
5.61700779744545 229.6684042853743 0.8534876306670771
5.622235352398866 231.1279722860366 0.8491077537331855
5.627462907352283 241.74224759345756 0.8624145671840672
5.632690462305699 258.2693670487494 0.8849025409711637
5.637918017259115 283.77893695256716 0.9156608386520607
5.643145572212531 340.399892166328 0.9843650392184947
5.648373127165947 434.2095250151257 1.0936102351885255
5.653600682119364 563.9292918945558 1.232491919343666
5.65882823707278 716.0192832939223 1.379495628213272
5.664055792026196 856.8093582485058 1.5059710830246702
5.669283346979612 967.9290967077773 1.5990192394389229
5.674510901933028 1025.195925530406 1.643323578186965
5.679738456886445 1034.5370945978443 1.6481701464421472
5.684966011839861 1002.6013992087823 1.620631405613109
5.690193566793277 941.2699867767965 1.5681193589124163
5.695421121746693 879.4514120553428 1.5143675525864078
5.700648676700109 819.7120772511563 1.4615754682265039
5.705876231653526 772.3132723625006 1.4194422359287029
5.711103786606942 735.7232428203704 1.3855671235804135
5.716331341560358 723.0237632037837 1.3728724864984854
5.721558896513774 726.4471201941926 1.375481518459629
5.7267864514671905 754.1312029121425 1.4007134808372215
5.732014006420607 788.2338596787235 1.4312193612156145
5.737241561374023 835.0123172611727 1.4726680543499973
5.742469116327439 892.3847104471303 1.5212741632386764
5.747696671280855 951.6595641266998 1.571101606262422
5.7529242262342715 999.1915712960293 1.6085332967039785
5.758151781187688 1006.3913888941156 1.6126408587212795
5.763379336141104 966.2620937518394 1.5794246888278207
5.76860689109452 876.170158187347 1.5016168129377268
5.773834446047936 771.8922627539167 1.4106529694813066
5.7790620010013525 655.337832608791 1.3025094866070195
5.784289555954769 547.5082941166834 1.198277913738463
5.789517110908185 456.8824635107496 1.1017896807254015
5.794744665861601 383.9624029904677 1.0199137208994236
5.799972220815017 332.99099121489866 0.9610013244819936
5.8051997757684335 295.2153976551259 0.9115502792745656
5.81042733072185 274.0030040419686 0.8853805177968775
5.815654885675266 260.9772728140574 0.871173749285554
5.820882440628682 251.88896091140958 0.8596815094446142
5.826109995582098 246.74441937566203 0.8499436462362554
5.8313375505355145 243.7632971304303 0.8438082385474065
5.836565105488931 243.78423945886942 0.8430737302783325
5.841792660442347 241.2857328171893 0.8393628708989346
5.847020215395763 239.69702940044456 0.8355301050151541
5.852247770349179 240.50317034564478 0.8346797928403541
5.8574753253025955 241.743984726631 0.8376419948598218
5.862702880256012 239.50834159855907 0.832579951455029
5.867930435209428 241.3967489928971 0.8336342223580424
5.873157990162844 241.6541247926189 0.8324836475067955
5.87838554511626 243.54280800642422 0.8324572735670908
5.8836131000696765 247.8463211344087 0.8424343631971574
5.888840655023093 248.62079473053168 0.8434529082698653
5.894068209976509 252.21323152007702 0.8504797004299347
5.899295764929925 252.24307881540608 0.8473355657865715
5.904523319883341 251.08968847879302 0.8458908816592174
5.9097508748367575 253.73670673084175 0.8534746540993328
5.914978429790174 252.12364324899758 0.8498841146694831
5.92020598474359 253.87370311934797 0.8487829249588451
5.925433539697006 255.19675144946257 0.8456621442101226
5.930661094650422 257.28155972895007 0.8455636831464994
5.9358886496038386 260.20686690541635 0.8481984839733808
5.941116204557255 263.1165823110277 0.8475157976131413
5.946343759510671 270.30891044528175 0.8588675220256288
5.951571314464087 277.4708385902956 0.8775271193189572
5.956798869417503 284.81483776184336 0.8907560019173154
5.96202642437092 295.3377240075963 0.9095200517990464
5.967253979324336 305.3791866142507 0.9236586464210058
5.972481534277752 318.7456726381478 0.9401859641021264
5.977709089231168 333.703759445728 0.9606479906153854
5.982936644184584 352.7733839422622 0.9902034258472777
5.988164199138001 378.3715288484064 1.0229158740394924
5.993391754091417 406.25284777795963 1.0576535970804124
5.998619309044833 444.5441903650589 1.1054008419261199
6.003846863998249 502.56698019388995 1.1739174414074027
6.009074418951665 581.6693744440357 1.263914668944797
6.014301973905082 678.013641546688 1.3675649077802015
6.019529528858498 815.0067863332259 1.5003444147092888
6.024757083811914 973.4740293528058 1.6391360007286964
6.02998463876533 1156.8361473111047 1.7841908719697261
6.035212193718746 1371.2020870808599 1.943909754169012
6.040439748672163 1571.208942605298 2.084816154234607
6.045667303625579 1727.902131944819 2.190200970109726
6.050894858578995 1827.7752188504858 2.2560259224463834
6.056122413532411 1842.8529920399128 2.2682173382340167
6.061349968485827 1786.8407928416696 2.237097526601113
6.066577523439244 1671.6222653730772 2.16377145078665
6.07180507839266 1527.9196001954544 2.0722438226066244
6.077032633346076 1366.958008062624 1.9612489466716259
6.082260188299492 1202.7058593355425 1.8430405073567893
6.087487743252908 1054.8135910266335 1.7278657694945805
6.092715298206325 917.9477075584599 1.6149341027625008
6.097942853159741 798.3667293793416 1.5077154789522667
6.103170408113157 704.2777884001408 1.4211179120428976
6.108397963066573 625.8410650342493 1.3422421560347246
6.113625518019989 555.5094145207283 1.2670667082070326
6.118853072973406 502.55578329592106 1.2070260550333374
6.124080627926822 458.7694992527357 1.1565884382709244
6.129308182880238 426.4456083777613 1.117952743285792
6.134535737833654 397.53979459229265 1.083747895446298
6.1397632927870704 371.7094473842792 1.049377429368354
6.144990847740487 353.34314951525465 1.0287815754437242
6.150218402693903 338.7502046924596 1.0109920631927252
6.155445957647319 326.9631585635003 0.9967092204761198
6.160673512600735 315.651832843743 0.9839773026419275
6.1659010675541515 308.0477420774255 0.9753162681157428
6.171128622507568 305.6624961114423 0.9755075097652849
6.176356177460984 308.04953466898786 0.9845641122385376
6.1815837324144 301.6438696942289 0.977175906297125
6.186811287367816 297.53369243210375 0.9742917607053435
6.1920388423212325 294.7931470894639 0.9709976398874827
6.197266397274649 290.28278232915903 0.9663117692571238
6.202493952228065 290.73354176945327 0.971465769932765
6.207721507181481 283.51694578672215 0.9529298577229819
6.212949062134897 278.3266961437056 0.9400555020967675
6.2181766170883135 269.5413279103285 0.9196532183952985
6.22340417204173 266.5880880398377 0.9072595318495529
6.228631726995146 265.87042082562635 0.9019135184183819
6.233859281948562 269.70593299083833 0.9023353420433319
6.239086836901978 272.2819055561975 0.9033392924619573
6.2443143918553945 271.30557662889976 0.9044064131267507
6.249541946808811 272.3508289249571 0.9058312899962848
6.254769501762227 270.0826754446901 0.9001959515893694
6.259997056715643 268.6759378645941 0.8932484093418822
6.265224611669059 265.3299714203725 0.8842340846600949
6.2704521666224755 263.5979574022519 0.8814014091405997
6.275679721575892 259.98657078391693 0.8726664050273267
6.280907276529308 258.04447232332905 0.8699811510848402
6.286134831482724 261.7734076414949 0.8776265473703991
6.29136238643614 261.61888809231186 0.8776052164395363
6.2965899413895565 264.4497734698125 0.8863416955528387
6.301817496342973 266.1764440985899 0.8912220318351122
6.307045051296389 267.00408314576407 0.8957046030016549
6.312272606249805 266.75752112882407 0.8922488354256509
6.317500161203221 265.46470065458186 0.8854421656698963
6.3227277161566375 260.5428092201536 0.8742082534868019
6.327955271110054 259.0705201680877 0.8644172249750196
6.33318282606347 261.6549510165405 0.8705247632374458
6.338410381016886 262.9818405712773 0.8745598505331047
6.343637935970302 264.1141135654609 0.874336315514278
6.3488654909237185 264.0371465511705 0.8722214931046367
6.354093045877135 263.4743957114408 0.8670183056329486
6.359320600830551 266.34233950085627 0.867857730394996
6.364548155783967 268.24063942855935 0.8681534521449362
6.369775710737383 268.5848959362658 0.8661716728968606
6.3750032656908 265.636204105029 0.8636166335499474
6.380230820644216 261.84139674365184 0.8584246245070574
6.385458375597632 267.51505252625685 0.8703599492188021
6.390685930551048 267.56127444832987 0.8705986603234266
6.395913485504464 271.09380595018735 0.8704955223679552
6.401141040457881 267.4752536935187 0.8641042502446178
6.406368595411297 264.8944498603068 0.8578210456928781
6.411596150364713 267.30210189549035 0.8587086819654627
6.416823705318129 265.985697671057 0.8547725826589032
6.422051260271545 268.6853558619653 0.8612892062102175
6.427278815224962 268.5522150666148 0.8642586342240397
6.432506370178378 266.270825325749 0.8567159228827629
6.437733925131794 268.4713998204431 0.8584977490818186
6.44296148008521 272.2744850038525 0.859144233906395
6.448189035038626 274.8813655240666 0.8602948323650148
6.453416589992043 281.94600458310765 0.8735443840735891
6.458644144945459 287.97637739249427 0.8841150667923791
6.463871699898875 288.68380013930994 0.8814437493757007
6.469099254852291 292.64107423639365 0.8848562061920126
6.474326809805707 290.56659133032656 0.8792487165973744
6.479554364759124 294.5391650232509 0.881860260735971
6.48478191971254 301.9655584344562 0.8949302675398262
6.490009474665956 309.27986483607896 0.9033693989902244
6.495237029619372 316.6515080579556 0.9101315671488462
6.500464584572788 322.97887334153074 0.911946631507285
6.505692139526205 338.5699816000066 0.9295460044260118
6.510919694479621 359.6343354381389 0.9533251865329069
6.516147249433037 381.6646204294957 0.9773975880461203
6.521374804386453 412.9586600021328 1.0136363195372464
6.526602359339869 450.43610076525414 1.0532778846540611
6.531829914293286 507.90511414908764 1.1141094683495891
6.537057469246702 576.6319037636835 1.1834727081167713
6.542285024200118 654.6086269917895 1.2599917128131464
6.547512579153534 724.1034930457641 1.324428585729718
6.55274013410695 779.8962536354634 1.373159625397583
6.557967689060367 806.9671510717302 1.3958621220092446
6.563195244013783 806.3296713084436 1.3935716126629525
6.568422798967199 782.9707893984087 1.3731726276334681
6.573650353920615 737.2799404949646 1.3303285061019234
6.5788779088740315 686.3837938431541 1.2829133590444468
6.584105463827448 629.2033135692745 1.228484092700944
6.589333018780864 569.7411773187648 1.169772321782196
6.59456057373428 519.766695440781 1.1176215454782001
6.599788128687696 472.9759271285236 1.066842383561125
6.6050156836411125 438.2477185750609 1.028861025429592
6.610243238594529 410.3313187904097 0.9976021351416968
6.615470793547945 386.7981207379198 0.9682519604111152
6.620698348501361 367.4484482311688 0.9419329447072321
6.625925903454777 355.2566247533188 0.9292021738889445
6.6311534584081935 356.54918874240167 0.9360899999698273
6.63638101336161 349.4795426176745 0.9338277738532972
6.641608568315026 348.1138526570898 0.9327182352007592
6.646836123268442 339.6936461325046 0.9217153816257698
6.652063678221858 322.4556877404931 0.8944260888565545
6.6572912331752745 318.6179113748353 0.8916564717153771
6.662518788128691 308.64994231719993 0.8779691311192037
6.667746343082107 301.9363964450017 0.8694019500723632
6.672973898035523 297.8549209190914 0.8642457593047816
6.678201452988939 293.1152703804849 0.8588088737865663
6.6834290079423555 290.2234264440108 0.8544439595108297
6.688656562895772 293.99321290694377 0.8626652077531988
6.693884117849188 292.41906098719375 0.8605130961081237
6.699111672802604 294.092579095543 0.860903468375315
6.70433922775602 293.49884170537837 0.8578790953538047
6.7095667827094365 290.37999201132 0.8496653637367539
6.714794337662853 293.55977401589934 0.8554642088695359
6.720021892616269 292.3972687569065 0.8544685083421147
6.725249447569685 292.4423108600408 0.8536513259379778
6.730477002523101 292.93801462894965 0.8537133363678968
6.7357045574765175 295.7862753903363 0.8592565428306509
6.740932112429934 294.6804193656523 0.8572893227024561
6.74615966738335 293.47437253583973 0.8550060927136034
6.751387222336766 292.21662838964164 0.8502148200790881
6.756614777290182 292.831192936575 0.8495402681828776
6.7618423322435985 296.73775538310724 0.8565878310692365
6.767069887197015 302.53625209669735 0.8633882071757852
6.772297442150431 301.5039816408934 0.8582478211392526
6.777524997103847 303.529345644654 0.8586372488087008
6.782752552057263 304.2126797329073 0.8578712843790304
6.7879801070106796 305.83752952241264 0.8614823164358024
6.793207661964096 305.56439819074893 0.8633817888338436
6.798435216917512 302.9326338885622 0.8608915598018171
6.803662771870928 305.3262631380032 0.8627421698164824
6.808890326824344 309.3695308932092 0.8673137396006592
6.814117881777761 314.18596216989806 0.8700869589048933
6.819345436731177 316.72500427642854 0.8696893100057782
6.824572991684593 316.9425003272164 0.8687144995529301
6.829800546638009 316.67159954740777 0.8649916158965396
6.835028101591425 317.21845892835785 0.8645503388125657
6.840255656544842 320.73837322148944 0.8690010228363758
6.845483211498258 325.8539761960643 0.8764602718249854
6.850710766451674 334.8600112228207 0.8891166588736747
6.85593832140509 341.32000899980653 0.8989297392481027
6.861165876358506 342.50644898792643 0.8991061221239847
6.866393431311923 343.7844997870956 0.8972678377393988
6.871620986265339 345.7341936234513 0.8969481907313376
6.876848541218755 349.52689014612304 0.9002691952865878
6.882076096172171 356.89463023317126 0.9094399549505974
6.887303651125587 362.3839163491575 0.91624190618908
6.892531206079004 365.32977045199584 0.9191496332851203
6.89775876103242 369.0425837472499 0.9208545693485725
6.902986315985836 374.3711313333168 0.9260711163549776
6.908213870939252 381.5133024204197 0.9323062325573749
6.913441425892668 388.5239692769895 0.9381729142782479
6.918668980846085 390.318136602473 0.9386060421820497
6.923896535799501 390.2028060590163 0.9371967362132602
6.929124090752917 394.13908575123054 0.9402626299016166
6.934351645706333 399.33360123453923 0.9471488134965389
6.939579200659749 408.0703846106895 0.9572851463902513
6.944806755613166 414.5131143413146 0.9652526640374787
6.950034310566582 418.9860313526359 0.9693030649403082
6.955261865519998 417.9673171175705 0.9664706657692536
6.960489420473414 423.232694342048 0.9721939487197659
6.96571697542683 431.3575767101105 0.9799109447848746
6.970944530380247 434.66323156424784 0.9821243698564749
6.976172085333663 444.7444591019123 0.9919672071559585
6.981399640287079 455.62191980058776 1.0033398303283827
6.986627195240495 470.29436205453896 1.0181741946355913
6.9918547501939114 493.24258941148156 1.041663734579454
6.997082305147328 524.8131355262093 1.0727247833702733
7.002309860100744 563.9100247366335 1.1109972315431338
7.00753741505416 625.2962647052262 1.1689018591879683
7.012764970007576 705.0176063091441 1.2407125691640108
7.0179925249609925 798.4308417769248 1.3208694139016766
7.023220079914409 890.5182596678393 1.3944137937027257
7.028447634867825 964.9374694893835 1.4507857747698056
7.033675189821241 1017.8472824483945 1.4883557598717754
7.038902744774657 1043.9877881790871 1.5054130098728462
7.0441302997280735 1041.8917931354176 1.5017621478152499
7.04935785468149 1020.6472281782201 1.4860030226505314
7.054585409634906 991.2822335441257 1.463480650133887
7.059812964588322 956.9586326666995 1.4372089111469113
7.065040519541738 919.5945739718069 1.4072803002482264
7.0702680744951545 883.2547804952042 1.3784248981970546
7.075495629448571 840.675065460455 1.3437757520413895
7.080723184401987 796.2604549263027 1.3070935499987923
7.085950739355403 753.8424114220368 1.2719980053415842
7.091178294308819 708.5879404823188 1.2337515473637737
7.0964058492622355 662.9985609606441 1.1941133715579562
7.101633404215652 616.6283997800197 1.1515814816679155
7.106860959169068 575.319310863985 1.111781853577414
7.112088514122484 541.3254020671228 1.0795335167468023
7.1173160690759 513.2836159638956 1.0528894728403448
7.1225436240293165 489.2287437499718 1.0292938549117603
7.127771178982733 464.42761358847486 1.0029102100347813
7.132998733936149 447.6045896588053 0.9848651742438769
7.138226288889565 432.6651334813895 0.969684024276225
7.143453843842981 424.6094938183336 0.9623917319159996
7.1486813987963975 421.56352048140286 0.9584299622829784
7.153908953749814 419.8857717853978 0.9553060085944878
7.15913650870323 423.0441577771584 0.9561475471580299
7.164364063656646 432.9554803378185 0.965920420948273
7.169591618610062 446.7436705282198 0.9801024765928126
7.1748191735634785 468.24588386624185 1.0017900399638608
7.180046728516895 507.3486267068276 1.0408291683551014
7.185274283470311 570.4081673640054 1.1020141283732123
7.190501838423727 678.5962319210038 1.2003113791150177
7.195729393377143 849.7963386146328 1.3408236120921406
7.2009569483305595 1121.902938536604 1.5399708954976075
7.206184503283976 1533.8341965822963 1.799418396132951
7.211412058237392 2151.269854741068 2.128614950754955
7.216639613190808 2885.3605038344863 2.4621405057393155
7.221867168144224 3653.112086677335 2.7655199436459856
7.227094723097641 4236.39739321377 2.977722374175247
7.232322278051057 4474.220587386375 3.060065709261323
7.237549833004473 4335.229407980747 3.0093793347422375
7.242777387957889 3829.6894131662007 2.825293327087986
7.248004942911305 3165.093164428899 2.564513807311305
7.253232497864722 2477.0624014965774 2.2679869970125988
7.258460052818138 1871.634164681607 1.9728595066589711
7.263687607771554 1384.97075420439 1.6992908438055712
7.26891516272497 1016.5971824321239 1.4564258825252834
7.274142717678386 774.5338296077202 1.2712956793115322
7.279370272631803 624.9044817733048 1.142444579659031
7.284597827585219 534.7794567272514 1.060084317225717
7.289825382538635 481.808092007715 1.0076994787518982
7.295052937492051 445.9842957525196 0.9706448132860686
7.300280492445467 420.61960196811225 0.9428070317678925
7.305508047398884 402.6115429206893 0.9220795767647222
7.3107356023523 394.0162771889423 0.9121776696014126
7.315963157305716 390.0173461853937 0.9075538263991183
7.321190712259132 389.1880635246774 0.9069945960329882
7.326418267212548 389.46209555162136 0.9081469185699793
7.331645822165965 384.48644899512874 0.9019241138457765
7.336873377119381 377.5961539217474 0.8934919007928922
7.342100932072797 373.92952165909674 0.8888322871681104
7.347328487026213 372.97118381684527 0.8885348384689741
7.352556041979629 369.7886052212609 0.8847390190727515
7.357783596933046 368.5705958547389 0.8831757677057942
7.363011151886462 370.33375462084945 0.8843898444275521
7.368238706839878 368.5899653965326 0.8817028278489896
7.373466261793294 373.93180032737916 0.8866232869940713
7.37869381674671 370.9091049716094 0.8850092086317296
7.383921371700127 372.32816096164436 0.8878482538282035
7.389148926653543 369.0095480323203 0.8849825935796243
7.394376481606959 370.3357917020594 0.887281665589883
7.399604036560375 378.779533747349 0.8984233019400045
7.4048315915137914 382.914552293959 0.9035966339606072
7.410059146467208 383.10325821325694 0.9020515338479743
7.415286701420624 383.1347547622392 0.8992192993034664
7.42051425637404 383.5616343511802 0.8964671165617182
7.425741811327456 386.34190665418396 0.8987465302648829
7.4309693662808725 390.6490306283227 0.9045196481638162
7.436196921234289 393.232115138961 0.9077937254944436
7.441424476187705 396.7557742328108 0.9103687804181526
7.446652031141121 399.36817575783846 0.9104747044084408
7.451879586094537 401.57591343448354 0.913338859564087
7.4571071410479535 411.65937972312946 0.9239316438614913
7.46233469600137 421.8217694499247 0.934902715682109
7.467562250954786 433.6236988158223 0.9466008905301588
7.472789805908202 443.6516819184877 0.9556230982230395
7.478017360861618 451.6905237325089 0.9634969110852469
7.4832449158150345 465.84303524046305 0.9765945253893328
7.488472470768451 480.2553379550968 0.9900355873260781
7.493700025721867 494.3612192441301 1.0043255813591203
7.498927580675283 510.7823397751971 1.019416743711207
7.504155135628699 522.9601740649299 1.031551308377058
7.5093826905821155 532.3946153154418 1.039341836882272
7.514610245535532 537.1271789088678 1.0420634475347033
7.519837800488948 539.9724703891745 1.0441847116875442
7.525065355442364 541.2272497043808 1.0450972552422877
7.53029291039578 539.6030176991433 1.0437602754678272
7.5355204653491965 537.4745133432036 1.042034771221495
7.540748020302613 539.3115930493299 1.043555304361786
7.545975575256029 541.9345990855717 1.0439756067834665
7.551203130209445 555.0910051599272 1.055579188950661
7.556430685162861 573.7907270556283 1.0729575042123347
7.5616582401162775 593.6419890891962 1.0904865010823004
7.566885795069694 608.0375335184697 1.102492770084808
7.57211335002311 616.7623466644482 1.1094382718718918
7.577340904976526 620.1616415430539 1.112300819095509
7.582568459929942 613.1203005285288 1.1061371924169952
7.5877960148833585 607.3053491569943 1.1007132325412126
7.593023569836775 588.3712901713844 1.08210607742465
7.598251124790191 575.7135163816121 1.0704767108262656
7.603478679743607 564.7601492463671 1.0606897132182844
7.608706234697023 552.2143173529837 1.0483008137521719
7.6139337896504395 542.7585496263422 1.0386978815628856
7.619161344603856 535.4027524182405 1.0318726410007175
7.624388899557272 530.2562136679902 1.0280944191810841
7.629616454510688 527.5837582870106 1.025375884477738
7.634844009464104 520.6334049503689 1.0176617470930684
7.6400715644175206 517.5935183243112 1.0138401059419067
7.645299119370937 519.73714665651 1.0157558511279667
7.650526674324353 526.3033117000589 1.0206646230716947
7.655754229277769 529.2636756667764 1.0235038527122875
7.660981784231185 527.6634003934713 1.0212672007691788
7.666209339184602 530.7754858278114 1.0238793200554293
7.671436894138018 536.7940244258917 1.0307682183037896
7.676664449091434 543.4565547266336 1.0361227245518434
7.68189200404485 548.1515297114416 1.038492590396242
7.687119558998266 550.3086124746917 1.039137820788079
7.692347113951683 556.8528559936472 1.0447393930465674
7.697574668905099 563.9586782337647 1.0521062124506178
7.702802223858515 571.7224921805913 1.0593305569740934
7.708029778811931 575.4381124654036 1.062663542350024
7.713257333765347 583.4381339711283 1.0691227464491144
7.718484888718764 588.8889649300045 1.0738866713778368
7.72371244367218 596.8282216931673 1.0811229877194124
7.728939998625596 604.3487489458123 1.086458156874435
7.734167553579012 614.0012889853102 1.094535970586688
7.739395108532428 624.8759619255737 1.103019033158305
7.744622663485845 635.7261947261478 1.113135038269224
7.749850218439261 646.8454169938909 1.1232575890117054
7.755077773392677 653.6720746163853 1.1283952672785027
7.760305328346093 657.5962176539966 1.1310588260326262
7.765532883299509 654.3204928442934 1.1276141096304821
7.770760438252926 654.8647824239163 1.1272606298909917
7.775987993206342 654.0748863776453 1.1255700157091284
7.781215548159758 654.7154631866357 1.1260408227712728
7.786443103113174 651.8461160720998 1.123501848361763
7.79167065806659 644.6991697533193 1.117640434952928
7.796898213020007 631.3045441602243 1.1048734387660495
7.802125767973423 624.0322735524181 1.0982164329220878
7.807353322926839 617.629761007803 1.0910900072804595
7.812580877880255 611.3513856080605 1.0846053793718866
7.817808432833671 608.9755734653799 1.08098411986546
7.823035987787088 611.3154007720435 1.0829415646684266
7.828263542740504 613.7262481026595 1.0859550319125995
7.83349109769392 618.0950359081628 1.0901322637694535
7.838718652647336 619.9108774483824 1.091456634515751
7.8439462076007525 624.8651403976378 1.0951001960203817
7.849173762554169 631.4182442730737 1.0995968441050428
7.854401317507585 642.7822423233581 1.108776525324737
7.859628872461001 655.4285671882725 1.1186107083336507
7.864856427414417 672.5013164737537 1.1324519680919947
7.8700839823678335 687.766630435236 1.1450005240774637
7.87531153732125 698.9087728171227 1.15362954104977
7.880539092274666 708.5154863933151 1.16009342527156
7.885766647228082 714.9386025689533 1.1649370348620396
7.890994202181498 716.0816234539212 1.1660260169743686
7.8962217571349145 712.8427290224964 1.163532665514307
7.901449312088331 704.1524434181733 1.1553952821023834
7.906676867041747 693.2944804085732 1.1463909976624627
7.911904421995163 678.8004002629367 1.1348657993052842
7.917131976948579 661.5649203755171 1.1200929987064272
7.9223595319019955 652.9556457706195 1.1122262906335416
7.927587086855412 640.4973799669389 1.1007818723160234
7.932814641808828 631.8254579441657 1.0927879784016834
7.938042196762244 622.1593852665376 1.0849789559381957
7.94326975171566 611.5992002459907 1.0757257345928712
7.9484973066690765 600.5135072234417 1.0649908686104836
7.953724861622493 597.7514232818402 1.061036320704139
7.958952416575909 593.9590243169276 1.0572691246647308
7.964179971529325 597.1653888708739 1.0612952307869437
7.969407526482741 601.4869705556673 1.0652314429773118
7.9746350814361575 611.199792423096 1.072195392933889
7.979862636389574 625.4276427252452 1.0838392553751452
7.98509019134299 639.5593913583668 1.0952901895272067
7.990317746296406 658.3189387466259 1.1112402867014304
7.995545301249822 671.6839498647815 1.123041165493764
8.000772856203238 680.003623131322 1.1300472058246187
8.006000411156654 688.0874547072973 1.1372450443271453
8.01122796611007 690.3334237411718 1.1386582422607698
8.016455521063486 683.5360983810946 1.1308776420706446
8.021683076016902 674.7061978639017 1.1233615557312746
8.026910630970319 666.5120156909882 1.1156968460192436
8.032138185923735 658.2073743300933 1.108511147593858
8.037365740877151 655.4101243865441 1.1050791813271466
8.042593295830567 655.2491556901275 1.104151573256474
8.047820850783983 653.9002765170999 1.1033033511688137
8.0530484057374 655.8463521072664 1.1046803841071384
8.058275960690816 658.2735304885259 1.1063350934690506
8.063503515644232 664.1840372990414 1.1103829805099943
8.068731070597648 667.7496515137034 1.111892581549283
8.073958625551064 668.0844034206675 1.1121076518447341
8.07918618050448 668.7221356354131 1.113813610853046
8.084413735457897 668.1249890243231 1.1136687643185292
8.089641290411313 674.7712692572122 1.1193369452281672
8.09486884536473 679.496187134364 1.1217179282928984
8.100096400318145 685.7949161847629 1.126131000988211
8.105323955271562 689.0871585896665 1.1270944644366392
8.110551510224978 693.22467001202 1.129152962694912
8.115779065178394 698.2767774966845 1.1321491338803
8.12100662013181 704.7779497120498 1.1381767394470226
8.126234175085226 717.2355315314344 1.1479379522667754
8.131461730038643 727.6604131219467 1.1556147458935628
8.136689284992059 746.1298830819027 1.1692120990771666
8.141916839945475 766.7622649508731 1.1857304636597599
8.147144394898891 793.6917519390308 1.2067757585402763
8.152371949852308 822.6091749434278 1.2274947919895414
8.157599504805724 850.9123607105789 1.2470421438760408
8.16282705975914 888.8964691676671 1.2735411540196044
8.168054614712556 923.2684356956137 1.2982272669598098
8.173282169665972 952.4050285300946 1.3175543419391218
8.178509724619389 972.446843382742 1.3315770919090095
8.183737279572805 984.0310761184021 1.3400340683260914
8.188964834526221 982.3534892994846 1.3382757971501211
8.194192389479637 974.4559073364771 1.3316049200476758
8.199419944433053 954.864917424652 1.3152148195464906
8.20464749938647 933.8647450167293 1.3003486573652816
8.209875054339886 912.1620457129802 1.2856234662886097
8.215102609293302 889.0543591554044 1.2704173195560637
8.220330164246718 864.1069938459909 1.2513602652689795
8.225557719200134 844.9139140942216 1.236680983716127
8.23078527415355 830.7349824565247 1.2253668685112922
8.236012829106967 821.4426069268819 1.2186375193205476
8.241240384060383 811.2637224779285 1.2108432010676495
8.2464679390138 800.9106979158639 1.2022040806944088
8.251695493967215 792.9785940710175 1.1959159784027007
8.256923048920632 785.7769718667506 1.1897424057137236
8.262150603874048 780.858516508684 1.1842496510919829
8.267378158827464 776.2584337683387 1.1803316478248407
8.27260571378088 766.3686963717861 1.1716331012516557
8.277833268734296 761.0271134002646 1.1687185592562608
8.283060823687713 744.472937341066 1.1560106448525276
8.288288378641129 729.7432836345658 1.1455975331818569
8.293515933594545 717.24937329028 1.1352471796847152
8.298743488547961 707.7511080860465 1.1274353586378745
8.303971043501377 704.6427354954499 1.125090530361539
8.309198598454794 698.253665690701 1.1193714610956609
8.31442615340821 687.5497848091022 1.1101796997097269
8.319653708361626 677.9737136456766 1.1014225188182134
8.324881263315042 673.0967120318578 1.098009906760018
8.330108818268458 670.7547536152732 1.0962366503158432
8.335336373221875 670.0582122413178 1.094671153243399
8.34056392817529 670.8630067052776 1.0935573794285902
8.345791483128707 667.3552028122031 1.0897095253456852
8.351019038082123 663.2162493032916 1.0855662589678667
8.35624659303554 652.1915806698412 1.0765083016355494
8.361474147988956 644.1612716101313 1.069683452852357
8.366701702942372 639.5951819603799 1.0658338843630668
8.371929257895788 639.0062892025151 1.065335548593785
8.377156812849204 637.0460919979456 1.0634915697964573
8.38238436780262 633.8392038539407 1.060171138550039
8.387611922756037 626.3057966699258 1.0536819202803487
8.392839477709453 620.670352562711 1.048108259279281
8.398067032662869 610.6098230992733 1.0401830348369816
8.403294587616285 602.2376847158968 1.0330225393313845
8.408522142569701 596.1086582451663 1.0281869633208258
8.413749697523118 594.1240874708448 1.0252794622196657
8.418977252476534 593.381107743061 1.0246812570525117
8.42420480742995 592.7448447660803 1.0235115162922799
8.429432362383366 590.986699717597 1.022006154973183
8.434659917336782 586.5138908740159 1.0187817242521873
8.439887472290199 583.0817328368122 1.0151132643989598
8.445115027243615 579.188231911683 1.0112751788758425
8.450342582197031 575.2583110034791 1.0069315084397192
8.455570137150447 575.2505647275794 1.0063043729075765
8.460797692103863 576.0981762139152 1.0075799027006402
8.46602524705728 576.4911059078173 1.0073598656313425
8.471252802010696 573.023930504321 1.0035482665126556
8.476480356964112 569.1082115386956 0.9987928406145785
8.481707911917528 572.8006631178845 1.0020083152165145
8.486935466870944 572.3592875548371 1.001378755543955
8.49216302182436 577.4158584900189 1.0053044539558371
8.497390576777777 579.8222238176006 1.006877167399911
8.502618131731193 579.1280433450588 1.0053678220073645
8.50784568668461 578.3746029998971 1.003908092360446
8.513073241638025 580.6340161363411 1.005515962092451
8.518300796591442 580.5936670815086 1.0059050115120822
8.523528351544858 585.3837692440411 1.009454772167713
8.528755906498274 590.5968243482165 1.013579897229508
8.53398346145169 587.5431664148356 1.0101087960447923
8.539211016405106 586.8377157614875 1.009647261422993
8.544438571358523 586.5062664413014 1.009183552512679
8.549666126311939 584.4819743242396 1.0075490996868162
8.554893681265355 589.4708965514443 1.011905904273161
8.560121236218771 590.9422920247247 1.013218233439783
8.565348791172188 592.865790197707 1.0143411587995441
8.570576346125604 596.9515642760896 1.0177007868754437
8.57580390107902 597.8811394210272 1.017363438716065
8.581031456032436 603.1591441121604 1.0212625563473234
8.586259010985852 602.2631471896021 1.0199168878756757
8.591486565939269 607.5442959671658 1.0242744450241261
8.596714120892685 612.3142251143051 1.027317947831516
8.601941675846101 610.3104645450185 1.0244102681671048
8.607169230799517 611.707425045526 1.0262514500699518
8.612396785752933 614.2092557076056 1.028955532099184
8.61762434070635 618.4934182782739 1.0324401689425042
8.622851895659766 626.9268677553523 1.0391951610384156
8.628079450613182 635.3841981811175 1.0450106049340564
8.633307005566598 646.0514928072838 1.0532506774629116
8.638534560520014 657.7494512620109 1.062208868685014
8.64376211547343 671.6583555439179 1.072803638721737
8.648989670426847 687.4705653426291 1.0844070323736084
8.654217225380263 702.9231990938067 1.0961803959152752
8.65944478033368 720.6897117761476 1.1096092651471003
8.664672335287095 740.8914914334377 1.1245721433709681
8.669899890240512 765.3547779815694 1.1419983683491481
8.675127445193928 792.797981389711 1.1622007104235876
8.680355000147344 817.107812210479 1.1792428047706613
8.68558255510076 841.1895718929446 1.1966110874644196
8.690810110054176 860.2026898558161 1.2093651964490708
8.696037665007593 868.9625306487181 1.2147766777340112
8.701265219961009 871.8636067213469 1.216246253207355
8.706492774914425 873.052653541364 1.2169810975066773
8.711720329867841 863.8029221762823 1.2107299342458002
8.716947884821257 850.1889516091713 1.1990420411766367
8.722175439774674 832.1412594302898 1.185634160641947
8.72740299472809 809.4483612233342 1.1681921173221048
8.732630549681506 793.761007743842 1.1580317952900874
8.737858104634922 777.7977948526992 1.1465178226455737
8.743085659588338 765.5582721536716 1.137571350611914
8.748313214541755 757.7451482034502 1.132321995626337
8.75354076949517 750.1919755679756 1.127147618391961
8.758768324448587 743.6036818234437 1.1215922359197599
8.763995879402003 735.1041144215802 1.1141186011516735
8.76922343435542 728.1097025434824 1.1079537133384307
8.774450989308836 722.7586657638863 1.1036668789169162
8.779678544262252 712.4988929902402 1.0952069788791177
8.784906099215668 700.0924943477139 1.0848063990138483
8.790133654169084 689.7575993426942 1.0772620065866754
8.7953612091225 681.8908368947714 1.0714252392411003
8.800588764075917 678.2850000245453 1.0681195370933705
8.805816319029333 676.2645206987102 1.0654163516336161
8.811043873982749 674.5463797056173 1.0638471714599478
8.816271428936165 669.0895193978107 1.059598169742621
8.821498983889581 663.5575810489571 1.0551502301126157
8.826726538842998 655.8153124149597 1.0486732429244365
8.831954093796414 648.8783747043677 1.0404324585310407
8.83718164874983 645.467486778539 1.0375111386727083
8.842409203703246 641.0969959572875 1.033844327268425
8.847636758656662 639.1960951678934 1.032543227885174
8.852864313610079 638.0063957474825 1.0315995946029106
8.858091868563495 640.7625430733285 1.032707806930961
8.863319423516911 644.9219077626408 1.035451986347567
8.868546978470327 647.8646535517497 1.0371523470424733
8.873774533423743 650.6753815320187 1.038618806840997
8.87900208837716 649.0466270328587 1.0369609975201524
8.884229643330576 650.2886726422854 1.0383347388135227
8.889457198283992 653.3710866365776 1.0413718300079344
8.894684753237408 658.1186359796669 1.0459440357570213
8.899912308190824 664.1243911695378 1.0512286889731206
8.90513986314424 668.4679593854459 1.0534238525756572
8.910367418097657 670.1882469934126 1.053047731264331
8.915594973051073 675.6976659445959 1.0558689703230137
8.92082252800449 680.2536766606914 1.0588295877003684
8.926050082957905 692.2169719670351 1.0695138022728843
8.931277637911322 701.0142062579004 1.0763929326549477
8.936505192864738 703.5208659169868 1.0770507782096532
8.941732747818154 706.2672420637879 1.0784945183813344
8.94696030277157 707.9412370997268 1.0787727121118333
8.952187857724986 714.9648857713966 1.0850450053219691
8.957415412678403 721.6350651367497 1.0894244878202015
8.962642967631819 730.549893008759 1.0956807090310696
8.967870522585235 743.4589024651483 1.1046494117343841
8.973098077538651 750.7700714611137 1.1094403059930702
8.978325632492067 757.7664434211152 1.114368471485035
8.983553187445484 765.0200852349622 1.118040635246488
8.9887807423989 772.8353568653004 1.1222595392592882
8.994008297352316 782.3262149266043 1.1286865107780057
8.999235852305732 789.0721227787167 1.1341864520011704
9.004463407259149 798.8634193988587 1.1409280824089463
9.009690962212565 808.6689866535555 1.1483413895864352
9.014918517165981 819.1450643978981 1.154992620501954
9.020146072119397 828.5140628937489 1.161216221624049
9.025373627072813 838.000195818183 1.1672018443608434
9.03060118202623 845.8400506606826 1.1714424457469883
9.035828736979646 858.3157532627589 1.1801807594645541
9.041056291933062 871.5966424820762 1.1884155788928867
9.046283846886478 887.5521114006059 1.199345885325829
9.051511401839894 899.6068952377923 1.2069998373060735
9.05673895679331 916.840861456549 1.2186429318889782
9.061966511746727 937.1996731201742 1.2324481356920904
9.067194066700143 962.2161221652158 1.2486614462926422
9.07242162165356 988.4382409222161 1.2637066312930008
9.077649176606975 1012.437309742042 1.2781254893410736
9.082876731560392 1037.0852138821144 1.2933571096794603
9.088104286513808 1061.8599182695534 1.3084054315403173
9.093331841467224 1088.000607759614 1.3233827023812035
9.09855939642064 1113.9287055570906 1.3383606545450886
9.103786951374056 1133.6666440699332 1.350268053044056
9.109014506327473 1155.2894858007946 1.3625384483480443
9.114242061280889 1176.5641568998046 1.3750790918713436
9.119469616234305 1193.257460906899 1.3834292242369193
9.124697171187721 1206.242964168322 1.3903044338123354
9.129924726141137 1205.8269638036697 1.3896561321980805
9.135152281094554 1195.4789112399123 1.382207811107198
9.14037983604797 1186.0407042567517 1.3770408131256242
9.145607391001386 1176.6036608061836 1.3710335738166874
9.150834945954802 1176.085721397323 1.3703607081827531
9.156062500908218 1177.9480892927536 1.3719091062106905
9.161290055861635 1186.3572664487376 1.387882784423618
9.16651761081505 1205.0771060326642 1.406825470097322
9.171745165768467 1225.919333477347 1.4245795562744286
9.176972720721883 1241.407149429039 1.4366579029038966
9.1822002756753 1252.347326783858 1.4466310745137922
9.187427830628716 1255.7148731663767 1.4520429161766086
9.192655385582132 1253.3005423595773 1.45265758550803
9.197882940535548 1253.6807249551562 1.4557106834116544
9.203110495488964 1247.6221389090213 1.4548335694773404
9.20833805044238 1247.0871836610631 1.4589322132796687
9.213565605395797 1247.7882912615332 1.4612978274785156
9.218793160349213 1254.3959050213136 1.4673706353253697
9.224020715302629 1272.237503489555 1.4782458951767876
9.229248270256045 1301.4164701492873 1.49647875556475
9.234475825209461 1338.4831794788836 1.5200729794387906
9.239703380162878 1389.2183453110897 1.5512008825753234
9.244930935116294 1459.3865984658069 1.5911358309950023
9.25015849006971 1540.9254471543204 1.6376677733528708
9.255386045023126 1621.3891013743566 1.6821549893481027
9.260613599976542 1703.0744357617148 1.7257741527743886
9.265841154929959 1754.9271926092683 1.7543155685382699
9.271068709883375 1768.2261085318664 1.7600738185504565
9.276296264836791 1752.796622151541 1.7544997688903747
9.281523819790207 1686.1530991695759 1.7228167945565067
9.286751374743623 1580.8546137855774 1.670398580111555
9.29197892969704 1457.0281533754792 1.6060659607914471
9.297206484650456 1323.8583731413223 1.5318413186807525
9.302434039603872 1201.3190573884738 1.460567384203685
9.307661594557288 1094.9286843939321 1.3963759924892951
9.312889149510704 1009.944417009598 1.3424574703980083
9.31811670446412 947.380099752642 1.3011825455352752
9.323344259417537 902.6779537633221 1.2720016218770338
9.328571814370953 870.7339469463616 1.2512258749356795
9.33379936932437 850.576382799631 1.2379173482194736
9.339026924277785 832.403646854413 1.226094420152031
9.344254479231202 817.179467623344 1.2150896006408909
9.349482034184618 803.336068173185 1.2049470284388897
9.354709589138034 786.4858246346668 1.1926758104215947
9.35993714409145 774.5791182169473 1.1851705468026255
9.365164699044866 765.0379035922797 1.179141800309125
9.370392253998283 751.4471146262284 1.1694118017005324
9.375619808951699 746.2321815388983 1.165472665053876
9.380847363905115 740.3599018596138 1.1611409413372134
9.386074918858531 739.5957340658209 1.162569625371646
9.391302473811947 740.9303395087937 1.1650861371601369
9.396530028765364 734.6913540829061 1.1610878141817806
9.40175758371878 732.5639364448325 1.159909136455399
9.406985138672196 734.6648069660292 1.1620387991985819
9.412212693625612 739.1088737780574 1.1645845242783919
9.417440248579029 739.0532670031789 1.1517190716770176
9.422667803532445 731.972378476557 1.1387013079665687
9.427895358485861 729.3663532610713 1.1330274165475023
9.433122913439277 729.3655274431227 1.1313855883103188
9.438350468392693 728.7221854956413 1.129325193512396
9.44357802334611 728.9557291922191 1.127239049711746
9.448805578299526 727.7528506599649 1.12299147294296
9.454033133252942 731.4692196377998 1.124223363692293
9.459260688206358 734.6443155584598 1.124138629221613
9.464488243159774 735.397331634287 1.1230035165827281
9.46971579811319 733.9023935015424 1.1193855694771095
9.474943353066607 729.9267977009305 1.1145692251522803
9.480170908020023 728.6927115264662 1.1126072958001079
9.48539846297344 729.9513560436596 1.1123698218577904
9.490626017926855 733.3636035978093 1.1136732776731733
9.495853572880272 737.3888319349056 1.1154473085938077
9.501081127833688 739.8577676395703 1.1162153461233133
9.506308682787104 739.9354685063796 1.1158064627093225
9.51153623774052 737.5178093873175 1.1130586791445007
9.516763792693936 735.0050391817903 1.110344972627618
9.521991347647353 733.5511541637464 1.106238110482937
9.527218902600769 740.197981075445 1.109793989225674
9.532446457554185 746.1325065444546 1.1135037536496657
9.537674012507601 749.0521432917343 1.1154889566796946
9.542901567461017 747.7633957559193 1.1135255845142653
9.548129122414434 747.6193049075304 1.1125836168527008
9.55335667736785 749.0145013374276 1.1123684877594469
9.558584232321266 753.3159670326401 1.1149146328587252
9.563811787274682 756.2096739378535 1.1169651579391155
9.569039342228098 757.5946225821609 1.1177460579978056
9.574266897181515 754.0121720954508 1.1139431847724963
9.57949445213493 756.5279904909452 1.1140720766768468
9.584722007088347 758.7268462925132 1.1136764564998771
9.589949562041763 764.0037712320818 1.117177946963768
9.59517711699518 765.4289746523268 1.117741236403762
9.600404671948596 764.2957639911846 1.1171360456879766
9.605632226902012 760.1171299485222 1.1133424811747323
9.610859781855428 759.6314915664996 1.1117928051440327
9.616087336808844 759.602994188545 1.1108727097890152
9.62131489176226 761.974089944903 1.1115412839953198
9.626542446715677 763.9551479782476 1.1131552300020466
9.631770001669093 766.5508941885328 1.1159673023017698
9.636997556622509 765.3385606814701 1.1146680301821563
9.642225111575925 769.1104603071303 1.1161019465964503
9.647452666529341 770.5132350952888 1.1156652894232817
9.652680221482758 766.4510945888062 1.1123716375461898
9.657907776436174 763.1619066039409 1.1086190989087832
9.66313533138959 760.1378423635545 1.1055834921507657
9.668362886343006 760.6070950692783 1.105599440070506
9.673590441296422 754.8760535577327 1.1005608340083781
9.678817996249839 754.9305154647027 1.099433592230837
9.684045551203255 754.0565579618454 1.0986870363484247
9.689273106156671 753.5121830957866 1.0986799224513766
9.694500661110087 757.6398852987265 1.1005561218743138
9.699728216063503 760.2004591000191 1.1021262316321896
9.70495577101692 759.8300921888302 1.0996661592710224
9.710183325970336 763.3534524126596 1.1020651545424818
9.715410880923752 759.4795868832 1.098238134841273
9.720638435877168 756.2694078982137 1.0951097821497755
9.725865990830584 749.028311479157 1.0900095606486095
9.731093545784 743.114087733993 1.0850569999168453
9.736321100737417 742.5800681495485 1.0841513427151257
9.741548655690833 745.093830976254 1.0858390801808622
9.74677621064425 744.0093155405497 1.0829904438315745
9.752003765597665 743.0539877893573 1.0825720649735238
9.757231320551082 740.8120800127934 1.0808633237676117
9.762458875504498 739.0365958918023 1.0781880179135188
9.767686430457914 742.7016461652129 1.0805244841626764
9.77291398541133 744.4247427381739 1.0813664501333389
9.778141540364746 743.5991029555131 1.0807653207452632
9.783369095318163 740.9920342365969 1.077990428658455
9.788596650271579 735.847087274766 1.0737974860748545
9.793824205224995 737.6031984848983 1.075634481995157
9.799051760178411 736.8838587155873 1.074308426009167
9.804279315131827 735.2019958962908 1.0719813681510184
9.809506870085244 732.3468629264021 1.0678584738959704
9.81473442503866 732.5298622028746 1.0673569473012379
9.819961979992076 737.4543473450606 1.0698965873180468
9.825189534945492 738.873007242256 1.0700452045818376
9.830417089898909 745.8041129215803 1.0747469518145882
9.835644644852325 744.1716797918043 1.0732586910756743
9.840872199805741 744.9311146293769 1.073989552414958
9.846099754759157 749.0547946526254 1.0770040861262717
9.851327309712573 752.4628369614181 1.0794481949720718
9.85655486466599 751.8363792005758 1.078381957363622
9.861782419619406 754.904342444697 1.080332141794923
9.867009974572822 757.890275404162 1.0806058721195588
9.872237529526238 765.0468147426781 1.0853430256332945
9.877465084479654 774.8769467553507 1.0922747575089933
9.88269263943307 779.4505336879005 1.095265184178648
9.887920194386487 785.5093236941414 1.0990269241999944
9.893147749339903 793.2045577715352 1.1042006280871168
9.89837530429332 792.3045724379801 1.102305867858968
9.903602859246735 796.8928290240782 1.1049051897280173
9.908830414200152 798.7944524027558 1.1054555688642382
9.914057969153568 806.0844932241268 1.1098979815391632
9.919285524106984 809.7426140071146 1.1115636047081265
9.9245130790604 812.6686177616753 1.1126010500871415
9.929740634013816 812.6481353916085 1.1121153505998762
9.934968188967233 813.2837017108454 1.112248027920129
9.940195743920649 810.5542049028616 1.1105643691594906
9.945423298874065 811.893191077534 1.1113715196934109
9.950650853827481 810.3154047896054 1.1099245813573337
9.955878408780897 813.997423226143 1.1118670257020626
9.961105963734314 813.3592307718044 1.111373149963507
9.96633351868773 807.1140586215089 1.1070971561247314
9.971561073641146 796.1496729170116 1.0984917521368647
9.976788628594562 790.2734840208514 1.093440221052417
9.982016183547978 792.5947876449588 1.0948847553306464
9.987243738501395 790.9254194077267 1.0933111828641118
9.99247129345481 789.2191685342871 1.0912279039902337
9.997698848408227 782.913966241052 1.0864105659832033
10.002926403361643 776.4049625022841 1.080894271519897
10.00815395831506 770.6832083643354 1.076600131283248
10.013381513268476 761.4565290077616 1.0692854028177414
10.018609068221892 756.5027180039389 1.0640143453492497
10.023836623175308 754.2842023730658 1.0621083257186332
10.029064178128724 752.3461082126054 1.0610411805558007
10.03429173308214 754.1886922532955 1.0636240764768705
10.039519288035557 757.1879680656689 1.0656541774705328
10.044746842988973 758.1007349108731 1.0656569373503844
10.049974397942389 761.4406553750528 1.067933153924892
10.055201952895805 758.4064630096804 1.0654773621129738
10.060429507849221 754.5656818021675 1.0627146953349926
10.065657062802638 754.0546806927662 1.0622435229073222
10.070884617756054 754.9093144859576 1.0626482273236637
10.07611217270947 755.8853472194071 1.0625890172242858
10.081339727662886 760.3776382401576 1.0650952007123091
10.086567282616302 761.5976394501258 1.0655954177892903
10.091794837569719 761.0328824692215 1.0635466702367968
10.097022392523135 758.976416777515 1.06101142163089
10.102249947476551 762.7473903532989 1.0634526379190932
10.107477502429967 763.9017434891516 1.0641265066374606
10.112705057383383 766.9764928535981 1.065716222163983
10.1179326123368 765.241139055437 1.0643811400824674
10.123160167290216 759.1117849992901 1.0600595453765187
10.128387722243632 752.7811480931972 1.055500817875318
10.133615277197048 744.0328798769361 1.0483853226389552
10.138842832150464 739.5072023307472 1.0446429667774222
10.14407038710388 739.0416944746065 1.0442924575992651
10.149297942057297 735.2515199906559 1.0430610727619911
10.154525497010713 729.5491453638961 1.0400570266376046
10.15975305196413 725.4862362982924 1.0371454129666375
10.164980606917545 724.8578371327037 1.035309754871796
10.170208161870962 726.3143935144983 1.0347063876770943
10.175435716824378 728.8518351193709 1.0362903020484233
10.180663271777794 726.0999372849042 1.0324499572818697
10.18589082673121 722.7983479706387 1.029688156835735
10.191118381684626 715.181911173698 1.0242526205581057
10.196345936638043 713.9211646740761 1.0240851493586454
10.201573491591459 709.8714360621838 1.0210380170162734
10.206801046544875 708.4921537872347 1.02007781225996
10.212028601498291 705.8266713361049 1.01695951584487
10.217256156451707 703.5128692689613 1.014928225730986
10.222483711405124 703.2358583974228 1.0144825794850227
10.22771126635854 703.2116220074594 1.0152336957751185
10.232938821311956 704.1831978819116 1.0162083362978283
10.238166376265372 706.3980126392227 1.0175497087886394
10.243393931218788 704.5007634089499 1.01560244424847
10.248621486172205 699.9547994371135 1.0121435197003705
10.253849041125621 699.9668029245419 1.0117624886357084
10.259076596079037 698.6671798506682 1.0114385324812722
10.264304151032453 701.9140727228357 1.0133251395059824
10.26953170598587 704.132180912169 1.0144403153606578
10.274759260939286 703.6019957378933 1.013428426935536
10.279986815892702 706.6275708267499 1.0155333572762706
10.285214370846118 705.2853036039425 1.014763294642341
10.290441925799534 706.5191531369416 1.0148656949815897
10.29566948075295 707.2560057983422 1.0151928339551726
10.300897035706367 705.1370343050847 1.011427737801484
10.306124590659783 714.3738559258492 1.0169771728327544
10.3113521456132 715.0892729435443 1.01742469916026
10.316579700566615 725.7876503615896 1.0263796683882809
10.321807255520032 729.4612165287971 1.0291162894602597
10.327034810473448 734.8692947026307 1.0326345139656774
10.332262365426864 738.0515875181708 1.0332860049019965
10.33748992038028 747.1361319795109 1.0390250740694513
10.342717475333696 757.8161536282818 1.045717647276478
10.347945030287113 769.042479210581 1.0527870868070877
10.353172585240529 784.4959702641747 1.0632672688556277
10.358400140193945 796.6756332421626 1.0720441289388332
10.363627695147361 813.5603957031065 1.0834088494553513
10.368855250100777 826.3836008405905 1.091839100584242
10.374082805054194 830.0061923027663 1.093021015687007
10.37931036000761 830.7592631324617 1.092537786067469
10.384537914961026 825.1517757696748 1.0888354311390946
10.389765469914442 820.5517776205295 1.0845340388429796
10.394993024867858 819.8470049144375 1.0839928153010225
10.400220579821275 817.4401677588265 1.0823310621208315
10.40544813477469 811.8574562729117 1.0783480806698034
10.410675689728107 806.4604627831517 1.074402080332099
10.415903244681523 803.4871027039836 1.0722589338250157
10.42113079963494 805.4190144418994 1.0736675370243667
10.426358354588356 799.4519687929418 1.0695399895622308
10.431585909541772 790.098337072561 1.0628880628407553
10.436813464495188 779.3949743974758 1.055066917712172
10.442041019448604 770.1349922200582 1.0485530838843542
10.44726857440202 760.1276604607625 1.0406665384896572
10.452496129355437 748.0815302630866 1.0313423279929068
10.457723684308853 738.1992097339669 1.024513823581423
10.462951239262269 730.4624716772295 1.0188744199066755
10.468178794215685 721.1181076903387 1.0131966368884142
10.473406349169101 709.3980475836698 1.0049316920716889
10.478633904122518 699.2215746053633 0.9968577461219188
10.483861459075934 692.2573442476029 0.9916272125480645
10.48908901402935 685.9246065038104 0.9869799481151326
10.494316568982766 677.8741487705784 0.9805220266377291
10.499544123936182 672.2297781915233 0.9760431114348146
10.504771678889599 669.8291127631777 0.9739401151515173
10.509999233843015 667.6676781295675 0.9731116651774021
10.515226788796431 669.2006086039214 0.9740552249426949
10.520454343749847 663.2726293306526 0.968804113866553
10.525681898703263 658.096731701028 0.9636886452916871
10.53090945365668 654.8245900621492 0.9607208845700127
10.536137008610096 654.9182808423226 0.9608663203302943
10.541364563563512 654.2044178902447 0.9600285332945815
10.546592118516928 652.6664062798376 0.9584602180243001
10.551819673470344 647.0196269617571 0.9543182107798053
10.55704722842376 643.3236769479887 0.9524244427220266
10.562274783377177 640.9335983472317 0.9505592414643907
10.567502338330593 636.9459988807971 0.9475293993196882
10.57272989328401 636.7651432931817 0.946414450385315
10.577957448237425 635.7951500841253 0.9457677366003262
10.583185003190842 634.8948791239479 0.9446892305534402
10.588412558144258 634.5880852697759 0.9439191285262901
10.593640113097674 633.9959963197283 0.9434405222880061
10.59886766805109 635.4041696236266 0.9431663998583911
10.604095223004506 633.2056132499383 0.9408046647704221
10.609322777957923 631.1042364503468 0.9393827985527649
10.614550332911339 632.2033024633035 0.9401056454358642
10.619777887864755 630.8694594232206 0.9391751824654128
10.625005442818171 632.6791072757901 0.9409548156319628
10.630232997771587 632.541060219886 0.9398494342113463
10.635460552725004 631.0254994446368 0.9384555374255834
10.64068810767842 635.7878035573813 0.9409554565701399
10.645915662631836 640.7902726640065 0.9443356004325391
10.651143217585252 648.3250438571869 0.9503057190109615
10.656370772538668 656.1406588825964 0.9555930421378308
10.661598327492085 658.6431462910879 0.9563715338818303
10.666825882445501 667.5181422738181 0.9628035842443577
10.672053437398917 670.271088296747 0.9640372267110953
10.677280992352333 680.14785667516 0.970987987545326
10.68250854730575 683.5202512119185 0.9735766409910318
10.687736102259166 691.8069218518798 0.9791085604669245
10.692963657212582 698.2302190836772 0.9835862293030417
10.698191212165998 700.550479564253 0.9849517310109542
10.703418767119414 695.3370430559814 0.9799425656577674
10.70864632207283 686.7415907686506 0.9732692400441019
10.713873877026247 681.6536837272037 0.96904190355307
10.719101431979663 678.3260058209529 0.9663672129590489
10.72432898693308 679.0704388938008 0.9666683228667317
10.729556541886495 675.8713728497456 0.9639457549603315
10.734784096839912 675.6478589810214 0.9643379843418521
10.740011651793328 666.5505657830622 0.957691542214739
10.745239206746744 658.8439773121395 0.9521224054472179
10.75046676170016 654.1655840492912 0.9488400784365457
10.755694316653576 650.4536678261977 0.9458996606206177
10.760921871606993 650.8428257887452 0.9454575439582701
10.766149426560409 652.5878714778734 0.9458420470888672
10.771376981513825 652.4089628977521 0.9454555192343074
10.776604536467241 652.1498481119366 0.945459325726351
10.781832091420657 654.0893630547636 0.9465096647856361
10.787059646374074 654.6619370263872 0.9468679744744352
10.79228720132749 657.5496134701115 0.9477007682253927
10.797514756280906 663.2767711684226 0.9517146802722387
10.802742311234322 671.0810563682838 0.9575812715084299
10.807969866187738 681.0254449999293 0.9643592642232512
10.813197421141155 695.098344303884 0.9737462104691078
10.81842497609457 714.135921964134 0.9866011615860772
10.823652531047987 741.9687095695252 1.0046734290070214
10.828880086001403 780.9440149155574 1.0302720178664029
10.83410764095482 836.9652712571159 1.067003194188813
10.839335195908236 907.5278447910733 1.1108722092916816
10.844562750861652 990.5657178785704 1.1605458049260906
10.849790305815068 1074.9827642300238 1.2074641687825043
10.855017860768484 1147.1008734497232 1.2460363046990441
10.8602454157219 1183.3242925886534 1.2656691503247142
10.865472970675317 1176.950578908223 1.2610475185233485
10.870700525628733 1134.9770630620228 1.237768794676872
10.875928080582149 1074.2056845386855 1.2042353415215938
10.881155635535565 1002.4022168365883 1.1631049101875455
10.886383190488981 927.6736345616316 1.118825726736823
10.891610745442398 861.2494467843783 1.0781471141925207
10.896838300395814 809.349886445267 1.044152013037553
10.90206585534923 766.9355897894817 1.0161815424836043
10.907293410302646 738.8831351292062 0.9971690942131335
10.912520965256062 718.0115512906852 0.983365511059617
10.917748520209479 701.0165152691352 0.9716586592862366
10.922976075162895 686.8848645169754 0.9611772256083525
10.928203630116311 677.6147021131094 0.9538803709309189
10.933431185069727 670.9177434248555 0.9490488124335007
10.938658740023143 668.5114678699541 0.9474761492103406
10.94388629497656 668.1172465714433 0.947483682981343
10.949113849929976 664.0528123630168 0.9445306240369774
10.954341404883392 659.8213600060602 0.9403044008269028
10.959568959836808 653.9900031978563 0.9356616269399052
10.964796514790224 650.0582002395386 0.9327048724872994
10.97002406974364 654.5235204220924 0.93876853755481
10.975251624697057 654.1532928882801 0.9410781694268032
10.980479179650473 652.4562791796754 0.941380072992664
10.98570673460389 650.5884708852013 0.9411062285704938
10.990934289557305 647.9354454581025 0.9400428811513301
10.996161844510722 644.852460704914 0.9388361389771935
11.001389399464138 639.2928346127056 0.9356761286857824
11.006616954417554 633.1050691425316 0.9315200507941809
11.01184450937097 626.9963319480623 0.9276839632188402
11.017072064324386 625.2412964887081 0.9268913126968519
11.022299619277803 624.860055506024 0.9270539339867087
11.027527174231219 621.9240185732824 0.9253273258518104
11.032754729184635 620.1308868138384 0.9244594469886045
11.037982284138051 613.889781569654 0.9205439993502749
11.043209839091467 604.6189950364645 0.9138662493557236
11.048437394044884 601.1147735164412 0.9116792373135251
11.0536649489983 599.5892629708065 0.9111226247954538
11.058892503951716 601.4623725963557 0.9127828521152177
11.064120058905132 599.9844285350309 0.9119977700207286
11.069347613858548 597.1322609451254 0.9103533822289145
11.074575168811965 594.0673300016596 0.9081181153652198
11.079802723765381 589.8493789359254 0.9051257978591827
11.085030278718797 587.7641509100051 0.9036238807526438
11.090257833672213 584.2725126481357 0.9010544334443528
11.09548538862563 582.3983457479053 0.8997123944950235
11.100712943579046 580.4090627724909 0.8985620390130961
11.105940498532462 577.1769585600737 0.8961743245750036
11.111168053485878 575.6144420465457 0.8949272285136859
11.116395608439294 571.471490827832 0.8921712915686423
11.12162316339271 567.2766059835433 0.889056431317417
11.126850718346127 563.2656608616362 0.8862787734893235
11.132078273299543 562.92652454927 0.886411229857586
11.13730582825296 561.1227790904658 0.8848945321325896
11.142533383206375 560.8276592840701 0.8847854343807188
11.147760938159792 560.8223797239543 0.8847496725760784
11.152988493113208 558.5617161239106 0.8829969453203443
11.158216048066624 556.2737682682008 0.8816549145986643
11.16344360302004 552.9227785182768 0.879087362375446
11.168671157973456 544.4180276497326 0.8725234564052585
11.173898712926873 543.8836918810987 0.8726481014698511
11.179126267880289 539.0370327497923 0.8688066014410865
11.184353822833705 537.5515116006045 0.8672302880820936
11.189581377787121 533.9473236289966 0.8652419797149997
11.194808932740537 529.961426716243 0.8621636916348403
11.200036487693954 529.9435064381953 0.8624416516819032
11.20526404264737 528.284938561941 0.8616466981449318
11.210491597600786 524.7998414202341 0.8587255795319261
11.215719152554202 522.5243026517991 0.857163930957913
11.220946707507618 519.9327052225858 0.8549255587427294
11.226174262461035 520.7948207010498 0.8552189652419016
11.23140181741445 520.151723146174 0.8556438820471011
11.236629372367867 517.5354755071759 0.8533954573606352
11.241856927321283 516.59608670214 0.8532108762356586
11.2470844822747 512.689819338722 0.8500334360490882
11.252312037228116 515.4187771864848 0.8522804996261377
11.257539592181532 513.2763588799045 0.8499882096496939
11.262767147134948 511.42427899401355 0.8488074307478641
11.267994702088364 510.8691672665154 0.8479698208806453
11.27322225704178 511.06953983186935 0.8481912599537329
11.278449811995197 509.2773337129172 0.8466676202059488
11.283677366948613 511.6806133660454 0.8483691176038287
11.288904921902029 514.9272395164245 0.8513414735685885
11.294132476855445 512.4170263121152 0.8488409385864419
11.299360031808861 507.9714662721501 0.845285862620604
11.304587586762278 504.64942195899437 0.8421729335970579
11.309815141715694 502.53266057698914 0.8397445089400437
11.31504269666911 504.8610549649938 0.8416394684989591
11.320270251622526 510.0801068040211 0.8453984953606921
11.325497806575942 509.82907299989023 0.8445789901450369
11.330725361529359 508.0929371407455 0.8429321221150016
11.335952916482775 507.1739923619749 0.8420418928821389
11.341180471436191 503.92310040296695 0.8397041931382163
11.346408026389607 500.36675845808287 0.8376874761974981
11.351635581343023 497.82186042549415 0.835382672923264
11.35686313629644 497.34382189006067 0.8352613092619733
11.362090691249856 498.255563143719 0.8354477666326138
11.367318246203272 499.94044575082484 0.8367916046777322
11.372545801156688 500.12262274951524 0.837501639164808
11.377773356110104 496.0675139836245 0.8335928274325912
11.38300091106352 494.9302976070903 0.8329466147422376
11.388228466016937 494.10137220281973 0.8316922776529536
11.393456020970353 494.96863540427796 0.8319013402349931
11.39868357592377 494.19126278846835 0.8313493761092491
11.403911130877185 495.4629779237208 0.8326340474523612
11.409138685830602 495.8756281978883 0.8331449562369977
11.414366240784018 495.06576805068136 0.8327210034352545
11.419593795737434 493.8785720224865 0.8311651168693449
11.42482135069085 491.6598933635139 0.829778909148205
11.430048905644266 492.2234591767812 0.8302735998217609
11.435276460597683 492.35688623653874 0.8302810626773663
11.440504015551099 491.46562409001103 0.8301194240765774
11.445731570504515 493.5318203454175 0.8314434932559969
11.450959125457931 495.4598780880048 0.8323100087352905
11.456186680411347 498.04724970112534 0.83414591694364
11.461414235364764 499.9148779406339 0.8359190166103153
11.46664179031818 498.5980886464608 0.8349313290568073
11.471869345271596 500.2659060274238 0.8368273149618702
11.477096900225012 503.5213443346082 0.8404037971210917
11.482324455178428 505.4627758745803 0.8490090192278414
11.487552010131845 510.0043129610792 0.8549617263370823
11.49277956508526 511.44295373687817 0.8578168877360277
11.498007120038677 513.4963063678191 0.8611735581290114
11.503234674992093 514.4607065880573 0.8627056318832946
11.50846222994551 516.1016944552949 0.8656829988541187
11.513689784898926 516.2667360212834 0.8665619056113314
11.518917339852342 518.5160868527331 0.869066286541824
11.524144894805758 516.7463276313856 0.8687253404216517
11.529372449759174 511.8358457345635 0.865533016129027
11.53460000471259 512.4166791184864 0.8667704130296551
11.539827559666007 514.2535377497894 0.8692514675119816
11.545055114619423 517.0119632876817 0.872051575189047
11.550282669572839 518.5181515487017 0.8735990919702803
11.555510224526255 516.03317689146 0.8725557475990886
11.560737779479672 511.1720498317183 0.8692326949854715
11.565965334433088 509.7429573873288 0.8692085315115752
11.571192889386504 506.03266018669336 0.8666868306167764
11.57642044433992 506.2679897839935 0.8673264000701648
11.581647999293336 503.4118891454613 0.8656203332040687
11.586875554246753 499.6723833032681 0.8626670583130097
11.592103109200169 499.1237180201851 0.8628192638456642
11.597330664153585 497.16623283126296 0.8617768647897883
11.602558219107001 495.54939293165455 0.860964060895907
11.607785774060417 492.2754410658092 0.8587226475244643
11.613013329013834 489.0498062911249 0.8567485106800727
11.61824088396725 482.99962059962525 0.8527031528377081
11.623468438920666 481.1277462564355 0.8515126227866631
11.628695993874082 477.5946181106401 0.8486822448621927
11.633923548827498 473.6769679665188 0.8455081405961783
11.639151103780915 472.8310258486318 0.8445038196706791
11.64437865873433 469.9316475189123 0.8426665967496092
11.649606213687747 468.43148357332785 0.8425141816520435
11.654833768641163 458.47467338830626 0.8341643965607395
11.66006132359458 454.0637478785328 0.8310394086744395
11.665288878547996 450.509527286901 0.8280884861593433
11.670516433501412 448.7427985340116 0.8263550305415184
11.675743988454828 447.60194083642045 0.8263497714931483
11.680971543408244 445.30127470407007 0.8239193841378905
11.68619909836166 445.0649944080219 0.8243380782140569
11.691426653315077 445.12964735067567 0.8250594529209496
11.696654208268493 443.9733924397002 0.8246217014004144
11.701881763221909 440.6456495616167 0.8219589374419417
11.707109318175325 438.38799006072804 0.8204322751171179
11.712336873128741 439.052955271418 0.8211963208452595
11.717564428082158 439.62867175189496 0.8224683278700066
11.722791983035574 439.5177696436643 0.8223363185290484
11.72801953798899 437.7281380245844 0.8204671521256165
11.733247092942406 434.15781594905314 0.8172306258492419
11.738474647895822 432.42101221824055 0.8154970970995059
11.743702202849239 430.57702723235593 0.8138656137896291
11.748929757802655 431.10346894924777 0.8153261537637527
11.754157312756071 428.3040181259326 0.813171133138707
11.759384867709487 429.20999400140886 0.8144553215631785
11.764612422662903 430.2007714523489 0.8160197869094028
11.76983997761632 429.59134996231916 0.8155690023510577
11.775067532569736 431.90338674576765 0.8185360924460132
11.780295087523152 433.01269485464655 0.8193278220968364
11.785522642476568 437.3672211725654 0.8237429554345604
11.790750197429984 437.3967410837738 0.8239575402031767
11.7959777523834 437.9587524234519 0.8240108009378689
11.801205307336817 439.6130171735805 0.8256846742230177
11.806432862290233 443.23372836400335 0.8287937619310958
11.81166041724365 447.23843096857456 0.8322325002730289
11.816887972197065 449.4397318592946 0.8337275355297534
11.822115527150482 452.42452532241197 0.8359309104972141
11.827343082103898 451.1390906007074 0.8344123606944839
11.832570637057314 453.17398441112266 0.8361890887780372
11.83779819201073 457.9637880214246 0.8407063232136645
11.843025746964146 458.1909200373344 0.8416936113169317
11.848253301917563 460.7515025647315 0.8448971293165591
11.853480856870979 460.5071754423504 0.845150870610329
11.858708411824395 457.1688246632555 0.84230562536986
11.863935966777811 455.46844817394566 0.8409201230018413
11.869163521731227 455.04513086681555 0.8412056963776761
11.874391076684644 449.19160324284513 0.8361073548887112
11.87961863163806 445.9694882348666 0.8333534930329809
11.884846186591476 443.1410796430663 0.8306469950296234
11.890073741544892 438.29404879557956 0.8269940763513038
11.895301296498308 440.1819346102808 0.8288884886854784
11.900528851451725 438.2322478856412 0.8270278435798585
11.90575640640514 439.43349208634044 0.827967875684078
11.910983961358557 444.2242945563312 0.8322108932116268
11.916211516311973 444.4686255675588 0.8326784902602137
11.92143907126539 444.99834570648164 0.833304423937087
11.926666626218806 444.6131616014694 0.8333069685552189
11.931894181172222 442.60732162154244 0.830619237725617
11.937121736125638 446.42409242874487 0.8345019937132389
11.942349291079054 449.5058937387559 0.8378358095319578
11.94757684603247 449.8493872103158 0.8385032530353523
11.952804400985887 450.48179349805326 0.8396621698952444
11.958031955939303 453.75860411986156 0.8429940343240189
11.963259510892719 455.72954425346404 0.8447676262028032
11.968487065846135 457.5100886249878 0.8470345750533739
11.973714620799552 455.8458240336697 0.8457433499828987
11.978942175752968 451.0543995364937 0.841693441624802
11.984169730706384 450.00662154334304 0.8414811994144362
11.9893972856598 447.2875399068561 0.838706865658808
11.994624840613216 446.1386150887722 0.8377832298452716
11.999852395566633 442.4230774286747 0.834891280268931
12.005079950520049 444.618396169651 0.8363341268493553
12.010307505473465 445.8458871063687 0.8376965829295572
12.015535060426881 444.0475404469247 0.8360172345549163
12.020762615380297 448.94207907547724 0.8409736489045067
12.025990170333714 449.9100476042696 0.8425459955851407
12.03121772528713 454.93280857139393 0.8474740008215701
12.036445280240546 465.2837898836838 0.856851608276703
12.041672835193962 472.91050277626243 0.863543662274514
12.046900390147378 482.91243730864255 0.8728706463156146
12.052127945100795 499.4901716625834 0.8877725295067668
12.05735550005421 520.8194334813134 0.906396080669775
12.062583055007627 546.7223149517991 0.9285712920528792
12.067810609961043 577.4355862846821 0.9540711864504798
12.07303816491446 609.1215313287349 0.9800045150900903
12.078265719867876 654.4851835140931 1.0161031389086512
12.083493274821292 712.8886775973647 1.0606054020841422
12.088720829774708 786.5565696571588 1.114550282471614
12.093948384728124 862.3913432701128 1.1671730781020173
12.09917593968154 939.9343078885483 1.2187514688878516
12.104403494634957 1005.6320855910963 1.2612676273749277
12.109631049588373 1059.0473146340596 1.2941608445240604
12.114858604541789 1087.6095349512832 1.3118444330306256
12.120086159495205 1089.128977773992 1.3135130917431233
12.125313714448621 1062.6327492992289 1.2972689221558493
12.130541269402038 1015.1642464429054 1.268509073087687
12.135768824355454 955.9289398219123 1.2313436016778931
12.14099637930887 888.9454544362043 1.1872508593011482
12.146223934262286 826.7198123234215 1.145597378894068
12.151451489215702 769.5774586860267 1.1054297538859992
12.156679044169119 714.8690311429165 1.0654396428683848
12.161906599122535 674.6979984923491 1.0357564116340463
12.167134154075951 631.5548104479818 1.0019160260072908
12.172361709029367 593.6288187392465 0.9716160684049521
12.177589263982783 564.0516945848416 0.9480087264669514
12.1828168189362 535.4490429149231 0.9235710958350319
12.188044373889616 515.9882532250963 0.9072381477618976
12.193271928843032 500.60257707192983 0.8942342377474047
12.198499483796448 485.6971286888791 0.8805115532475063
12.203727038749864 469.4069101990662 0.8661973487778329
12.20895459370328 456.77225866629755 0.8545681238441819
12.214182148656697 445.8595552994321 0.8450295265789973
12.219409703610113 442.27428124706614 0.8429380678185562
12.22463725856353 443.17168428603946 0.8439878934969144
12.229864813516945 438.71225447456965 0.8405300103497886
12.235092368470362 432.3764768781456 0.8344353775653875
12.240319923423778 427.4156507280968 0.8292794977677361
12.245547478377194 422.376781700401 0.8242956776589145
12.25077503333061 423.21393222414264 0.8250255739512259
12.256002588284026 422.440334487005 0.8239494322265902
12.261230143237443 418.92536704794935 0.8216293106082617
12.266457698190859 414.81637780110316 0.8180197891230414
12.271685253144275 411.85857096394494 0.8158250541280078
12.276912808097691 407.4543295730758 0.8119470320966926
12.282140363051107 407.66964032350074 0.8124203642793628
12.287367918004524 405.45752541723635 0.8104671627434122
12.29259547295794 401.6340172379457 0.8067270685532251
12.297823027911356 399.8712321480026 0.805247771045016
12.303050582864772 396.74347232932314 0.8022151942783781
12.308278137818188 400.358337323454 0.8056184148641036
12.313505692771605 404.5544084459025 0.8133480590635815
12.31873324772502 407.05994764432177 0.8244993942253211
12.323960802678437 411.0126547240788 0.8330143475350579
12.329188357631853 408.3987136323223 0.8338060786311137
12.33441591258527 406.2022906859433 0.8353506418272734
12.339643467538686 404.0144351067333 0.8370108317845166
12.344871022492102 399.1663735018985 0.8357863681608594
12.350098577445518 399.9149235984043 0.8390685580455244
12.355326132398934 396.2856662798274 0.8369973965935249
12.36055368735235 394.20460258390733 0.8364546739493836
12.365781242305767 390.7218046512494 0.8342794245649848
12.371008797259183 388.6046163918888 0.8332923924031717
12.376236352212599 386.9059447338605 0.8336908551119653
12.381463907166015 385.41505683927676 0.8348532715394942
12.386691462119432 381.76371815744096 0.8335082076681392
12.391919017072848 374.0014166838518 0.8272987983538501
12.397146572026264 374.5705445520677 0.8301393088890617
12.40237412697968 372.60847158889385 0.8301814377029832
12.407601681933096 370.0309884196528 0.8297237051511877
12.412829236886513 370.9918836611515 0.8329871432756858
12.418056791839929 368.8963250788168 0.8328230947982773
12.423284346793345 366.5976413010369 0.8307162880115988
12.428511901746761 367.84027776205244 0.8333962915952126
12.433739456700177 368.6891839074992 0.8347550430130001
12.438967011653594 367.88240098222224 0.8353802922848204
12.44419456660701 365.31135789484887 0.835016114949057
12.449422121560426 362.62769522094703 0.8331008346919302
12.454649676513842 359.9491699023106 0.8317924376543526
12.459877231467258 362.17957152251273 0.8351920535631766
12.465104786420675 364.52109518954 0.8397665884527089
12.47033234137409 363.00144086688607 0.8395618370673846
12.475559896327507 362.68386606503907 0.8403503852585008
12.480787451280923 360.33681177537363 0.8378365937973813
12.48601500623434 355.59239550205695 0.8326711010706258
12.491242561187756 356.87316558683534 0.8353356688992141
12.496470116141172 356.3632588609243 0.8369777307620843
12.501697671094588 358.34837472894606 0.8409845453721931
12.506925226048004 361.0011989692671 0.845564246413303
12.51215278100142 356.60418537552187 0.8419981499122879
12.517380335954837 351.77916497173334 0.8370975519551809
12.522607890908253 352.07101281164154 0.838771321692893
12.527835445861669 352.065410001944 0.8410279864864405
12.533063000815085 354.31184980811366 0.8430095955723473
12.538290555768501 355.2466175884858 0.8443909803122428
12.543518110721918 356.17275945908847 0.8460557968979756
12.548745665675334 355.42234653382053 0.8459824204622602
12.55397322062875 355.614809626767 0.8494087568381339
12.559200775582166 353.32282873956126 0.847836494019881
12.564428330535582 351.6263852385549 0.8405946671713083
12.569655885488999 348.6247898175886 0.8289744370747083
12.574883440442415 351.53944878956156 0.8283776358847978
12.580110995395831 354.6541667095489 0.8285470867552689
12.585338550349247 354.12607127631753 0.8267784894765463
12.590566105302663 350.5837108325182 0.8200974052040529
12.59579366025608 345.6391620734415 0.81336771596363
12.601021215209496 342.17725393546203 0.8089299804441537
12.606248770162912 342.4576736205997 0.8075280180569137
12.611476325116328 341.9081127442964 0.8052429704815636
12.616703880069744 344.4478352724361 0.8060803990866742
12.62193143502316 348.3747512259378 0.8101698533772078
12.627158989976577 354.0396435035465 0.8161389773440018
12.632386544929993 355.6628187019049 0.8172802754402166
12.63761409988341 355.79719162908196 0.8145079585951406
12.642841654836825 357.30933651003966 0.8147359761964653
12.648069209790242 359.71150554890903 0.816059014835272
12.653296764743658 362.3735719562471 0.8185975248791683
12.658524319697074 365.4443346184564 0.8213777940535623
12.66375187465049 369.4287846789768 0.8246900297923205
12.668979429603906 374.79479649629525 0.828705592345596
12.674206984557323 382.3903344036168 0.8362133832017891
12.679434539510739 390.09927748743917 0.8439403591051946
12.684662094464155 398.1498572627081 0.8516211477425021
12.689889649417571 402.9237724564609 0.8573128260856037
12.695117204370987 408.9232074270514 0.8632716358524158
12.700344759324404 415.79329904491453 0.8702049169857398
12.70557231427782 419.51657876561103 0.8744228075376103
12.710799869231236 419.52686348295964 0.8736693179093022
12.716027424184652 418.34034214368734 0.8712067287595171
12.721254979138068 412.9950664005987 0.8652779794982599
12.726482534091485 412.35460724516815 0.8639077036489796
12.7317100890449 414.29173702783464 0.8655256046789839
12.736937643998317 422.9957288347769 0.8744945041321188
12.742165198951733 437.0397451934053 0.888290698502406
12.74739275390515 451.7554174035601 0.9026257615536193
12.752620308858566 472.3892590929834 0.9227164804265138
12.757847863811982 491.0516676629833 0.9396308361452007
12.763075418765398 506.6450249786949 0.9543709517261008
12.768302973718814 514.853081748234 0.9614385970064913
12.77353052867223 517.0698837740167 0.9628420958822786
12.778758083625647 511.30705770409145 0.9569965831378776
12.783985638579063 501.0024826672132 0.9463254677209265
12.789213193532479 494.40088759333827 0.9395031570526111
12.794440748485895 487.077021548458 0.9320967465448746
12.799668303439312 487.37308901713004 0.931501304938785
12.804895858392728 491.47589050214543 0.9354072208761629
12.810123413346144 497.07806603334586 0.9404620432227658
12.81535096829956 507.4441748800655 0.9497279499157517
12.820578523252976 523.349133736603 0.9645750799011117
12.825806078206393 543.5002849942538 0.9827913203265115
12.831033633159809 567.2768295461995 1.0035496457099202
12.836261188113225 593.4028803370684 1.0263763127353611
12.841488743066641 623.891104140116 1.0521344083183788
12.846716298020057 650.8208975468982 1.074529557304606
12.851943852973474 669.5101866642256 1.0897646085259638
12.85717140792689 672.9162989810852 1.0921801010232874
12.862398962880306 663.4344481441378 1.084032836625545
12.867626517833722 637.6274460354427 1.062684205336065
12.872854072787138 603.0028508984326 1.032943324036431
12.878081627740555 564.0678825484516 0.9988643400996143
12.88330918269397 526.8633007565988 0.9652614168656877
12.888536737647387 493.8888188593397 0.9340097081932521
12.893764292600803 464.2078874863634 0.9053610354695409
12.89899184755422 444.98282582241694 0.8865719277666902
12.904219402507636 430.07127327873707 0.8719766826604308
12.909446957461052 420.92075091778753 0.8626042286270353
12.914674512414468 412.491015867979 0.854356162240099
12.919902067367884 404.5730991699958 0.8454790149155922
12.9251296223213 400.12301649475575 0.8406323829738134
12.930357177274717 396.85131618891427 0.8369303677298058
12.935584732228133 394.98027173242133 0.8338669689527582
12.940812287181549 391.4038885109264 0.8300993866092433
12.946039842134965 390.5963404199824 0.8283337011873884
12.951267397088381 386.28625821908673 0.8240701561025745
12.956494952041798 381.48552237787516 0.8192931836921924
12.961722506995214 382.1248740658312 0.8197259959549446
12.96695006194863 379.1834749861378 0.816662911331609
12.972177616902046 379.0010929126037 0.8155358148133736
12.977405171855462 376.2468420646856 0.8118622722740825
12.982632726808879 372.75575473595126 0.8076549485052741
12.987860281762295 368.8852283465609 0.8027311954313424
12.993087836715711 365.46073957970356 0.7983648869485311
12.998315391669127 362.68521069680867 0.7949464406642865
13.003542946622543 362.52347939617596 0.7954418702903403
13.00877050157596 361.80795133182943 0.7954936543567676
13.013998056529376 364.23319065237814 0.7991474977205292
13.019225611482792 367.04699300132233 0.8025836856061811
13.024453166436208 367.8066980294678 0.8039522017754213
13.029680721389624 366.5391854377848 0.803342157983507
13.03490827634304 366.39554738673326 0.8031262897544511
13.040135831296457 366.4068118323886 0.8030608697771027
13.045363386249873 370.99151636732444 0.8073245703872415
13.05059094120329 374.3939936699181 0.8097231584834651
13.055818496156705 375.6836483498428 0.8112208174775041
13.061046051110122 382.4577154325681 0.8188698567752705
13.066273606063538 388.3454785220792 0.8252208355688313
13.071501161016954 397.1142184899203 0.8350066009899796
13.07672871597037 406.2602156929244 0.843978199936393
13.081956270923786 416.7602948863792 0.8547098687354343
13.087183825877203 428.37363715165054 0.8669996997660993
13.092411380830619 443.6284186332662 0.8811242029588093
13.097638935784035 457.50110433818685 0.8945203710944898
13.102866490737451 470.10380391690455 0.9062915699505247
13.108094045690867 481.65479639715176 0.9164210026880394
13.113321600644284 496.44925904593765 0.9308780611125101
13.1185491555977 511.8589827325578 0.9451095375717664
13.123776710551116 530.2108823144558 0.961661960121003
13.129004265504532 546.3618136425271 0.97648692930024
13.134231820457948 559.111592629393 0.9873370085696664
13.139459375411365 572.4269856642521 0.999096722921905
13.14468693036478 581.4107830403248 1.0070355672425577
13.149914485318197 582.632672530023 1.008225180129152
13.155142040271613 581.4786141736625 1.0074782879876436
13.16036959522503 580.0943426079391 1.006600752386338
13.165597150178446 577.6333411712684 1.004622804774506
13.170824705131862 575.5248801054406 1.003174409363425
13.176052260085278 567.7996251095714 0.9967773295429723
13.181279815038694 560.348596024896 0.9904060590512844
13.18650736999211 552.7009742791623 0.9835576912415948
13.191734924945527 539.4843854949988 0.9718343608629058
13.196962479898943 522.5993884146927 0.9562760740747054
13.202190034852359 506.72466172187643 0.9419850345120828
13.207417589805775 492.1804112106432 0.9287210742012699
13.212645144759191 479.7949128056913 0.9168211859549222
13.217872699712608 467.7073780030041 0.905481493865495
13.223100254666024 454.8439350005952 0.892704697031905
13.22832780961944 444.7153777567948 0.8833586098208657
13.233555364572856 431.97687680552235 0.8717058656507274
13.238782919526273 421.3115298428515 0.861115988824702
13.244010474479689 410.1203212746247 0.8496697727991858
13.249238029433105 398.7866394401756 0.8376518047078254
13.254465584386521 393.9414095472869 0.8324090106024528
13.259693139339937 389.1182323731787 0.8284050706036196
13.264920694293354 380.3902695865868 0.8195974960164938
13.27014824924677 373.2385513376755 0.8121469062584425
13.275375804200186 366.66583084380693 0.8054659648794539
13.280603359153602 364.0414212528699 0.8031606993177604
13.285830914107018 360.604306828344 0.7997602373498688
13.291058469060435 357.3183976108065 0.7968231557148624
13.29628602401385 353.0910625324532 0.7920699351583387
13.301513578967267 350.9115983632384 0.7890417166323377
13.306741133920683 349.14784895200336 0.7876012320676844
13.3119686888741 343.2189654663538 0.7806031742069035
13.317196243827516 336.8805357579556 0.7744964977260528
13.322423798780932 334.22132657034143 0.7716553328620429
13.327651353734348 335.15762032191753 0.77237930674678
13.332878908687764 336.6446507715806 0.7748415566898809
13.33810646364118 339.42789423124407 0.7783421961296187
13.343334018594597 338.14404268314075 0.7778482227012369
13.348561573548013 336.6960725866399 0.7754824014088144
13.353789128501429 335.4992082982958 0.7744187292624473
13.359016683454845 334.3957354551751 0.7726739920044392
13.364244238408261 336.1915129702907 0.7752632772527811
13.369471793361678 341.5039818463279 0.7810391698158319
13.374699348315094 342.73566752224235 0.7812981026037041
13.37992690326851 346.6363794292458 0.7858545576519842
13.385154458221926 350.09094238138215 0.7888538975952782
13.390382013175342 353.18011490539345 0.7919544632373955
13.395609568128759 356.2510269172691 0.7943616046454057
13.400837123082175 359.8045939373732 0.7978625071096125
13.406064678035591 360.30808153840445 0.7991673294683852
13.411292232989007 361.8112497648991 0.8008683200004499
13.416519787942423 357.8410379516573 0.7966392021314644
13.42174734289584 350.7292190805633 0.7882770796825262
13.426974897849256 347.0166308784653 0.7835388294161278
13.432202452802672 340.96259979352095 0.7766992239038127
13.437430007756088 339.6579784722677 0.7765788645857095
13.442657562709504 338.25649276115075 0.7757792903256552
13.44788511766292 335.4000346691441 0.7731679501384632
13.453112672616337 332.8507023523625 0.7706785901231916
13.458340227569753 329.0967994272747 0.7656547903438006
13.46356778252317 324.04807084883754 0.7603359703475655
13.468795337476585 323.2542494738775 0.7594562340412022
13.474022892430002 323.52136253448543 0.7595244525465575
13.479250447383418 326.1112447461389 0.7619709505669444
13.484478002336834 327.3809413282297 0.7644749377766029
13.48970555729025 324.96358679347907 0.7616533974004788
13.494933112243666 321.0473392741717 0.7576178094065953
13.500160667197083 318.6533549300316 0.7543227784780485
13.505388222150499 316.65737902499404 0.7521296557830874
13.510615777103915 317.7142059559129 0.7537614239990585
13.515843332057331 320.629009681021 0.7560055434071211
13.521070887010747 323.389809025797 0.7595225455528363
13.526298441964164 323.0607058738382 0.7586992868651303
13.53152599691758 322.86184429316324 0.7590917650978872
13.536753551870996 322.62896485826946 0.7590232543230369
13.541981106824412 321.2870484882344 0.7590027453016538
13.547208661777828 323.19528332627027 0.7620128411451155
13.552436216731245 324.86100590177006 0.7637400434895614
13.55766377168466 326.54485117806604 0.7648511353070311
13.562891326638077 328.01275340119787 0.7656108515531236
13.568118881591493 326.5282951276533 0.7642662885931062
13.57334643654491 324.36158945565904 0.7622760598434812
13.578573991498326 320.1470446429675 0.7569404465079622
13.583801546451742 316.88017473085625 0.7533263224231795
13.589029101405158 312.19552881695773 0.7487320205032838
13.594256656358574 309.0095558852069 0.7448645531676272
13.59948421131199 307.1161275321625 0.7442591816971356
13.604711766265407 303.93477946949014 0.7406193150217181
13.609939321218823 302.170930394003 0.7385753237588425
13.615166876172239 300.80617417120664 0.7371732874873271
13.620394431125655 299.74805739206096 0.7354009150052154
13.625621986079071 302.1179522568676 0.7388420318590819
13.630849541032488 302.2867935655743 0.7386111779334945
13.636077095985904 301.4680365101788 0.736626515025353
13.64130465093932 303.53137703642494 0.7381133622240162
13.646532205892736 306.70349181298093 0.7416768090805183
13.651759760846153 307.411206481073 0.742256381520096
13.656987315799569 311.68576635081234 0.7465819739590991
13.662214870752985 315.78551832426297 0.7508436058528233
13.667442425706401 318.7069264004286 0.7543075280964048
13.672669980659817 319.09345138256845 0.7551114587469214
13.677897535613234 318.2569330626298 0.7527764844707558
13.68312509056665 318.3259736106848 0.7531721207005766
13.688352645520066 320.99467865256753 0.7572383729533794
13.693580200473482 323.05697808610216 0.7605959250539891
13.698807755426898 322.8769401214017 0.7610059393914047
13.704035310380315 321.2288301732618 0.7591117489127159
13.70926286533373 318.3009229251977 0.7560988251273607
13.714490420287147 314.3301224875372 0.7521439895996985
13.719717975240563 311.45467856709246 0.7489866774894972
13.72494553019398 310.0459310259234 0.7477108607759358
13.730173085147396 310.4758552894879 0.7478363665143763
13.735400640100812 311.16190668778887 0.7469206648921655
13.740628195054228 310.59888355824955 0.7455964518694367
13.745855750007644 312.11245674483484 0.7462786819480322
13.75108330496106 310.26558876432114 0.7442188497582305
13.756310859914477 307.9152627948135 0.7425729370790032
13.761538414867893 302.8310428711247 0.7385394229895456
13.766765969821309 301.6992803237255 0.7375759222357723
13.771993524774725 303.281537453576 0.7384821888453803
13.777221079728141 305.5746227758725 0.742230078112618
13.782448634681558 308.7163722286487 0.7476820776709984
13.787676189634974 309.9368773729148 0.7495411990397797
13.79290374458839 313.3888850387028 0.7526994921022776
13.798131299541806 316.3251494740814 0.7533270175570055
13.803358854495222 317.22362434324776 0.7531412617278141
13.808586409448639 320.3749325428773 0.7569998617600254
13.813813964402055 322.8688639597454 0.7612964531805892
13.819041519355471 324.3861470008492 0.7624097561397063
13.824269074308887 333.24547167961475 0.7724495442645872
13.829496629262303 336.7129931951662 0.7757336376222571
13.83472418421572 344.48246944859477 0.7848108933860439
13.839951739169136 354.2195075146805 0.7952723128193872
13.845179294122552 361.0562793544079 0.802415375469953
13.850406849075968 368.9821566889039 0.810755949803321
13.855634404029384 376.08771990964146 0.8166541397163787
13.8608619589828 384.78657655346257 0.8258685964857979
13.866089513936217 394.8297295608166 0.8359751143468928
13.871317068889633 404.4915839294335 0.8462200218484389
13.87654462384305 411.5040445370687 0.8533497145057362
13.881772178796465 417.229762334151 0.8583834569801747
13.886999733749882 425.5725864996054 0.8671338102258146
13.892227288703298 429.9395967596648 0.8713481969680337
13.897454843656714 431.1826822521943 0.8724041297963184
13.90268239861013 429.24575394126157 0.8716340274764648
13.907909953563546 419.81247302373146 0.862776219375439
13.913137508516963 409.7267532605266 0.8532052907809671
13.918365063470379 398.94388873520285 0.8429025148366313
13.923592618423795 386.2878452981155 0.8279940829315529
13.928820173377211 378.47930293013263 0.8195062650214284
13.934047728330627 370.3319712772097 0.8107321782087391
13.939275283284044 363.4398721573426 0.8035941436721391
13.94450283823746 356.5715522133832 0.7971656502515337
13.949730393190876 352.4999708372297 0.792799120577001
13.954957948144292 346.4503861353927 0.7850443238883755
13.960185503097708 345.37422041005925 0.7851317965484792
13.965413058051125 341.84322890448686 0.7814441530127457
13.97064061300454 336.82556128264133 0.776911242301924
13.975868167957957 330.67859183292614 0.7704342985322975
13.981095722911373 328.5514372158524 0.7672588761390923
13.98632327786479 325.57569420831175 0.7635013331418228
13.991550832818206 326.0848861924422 0.7636289096784634
13.996778387771622 321.4884936898105 0.7584795107566102
14.002005942725038 314.2130269537568 0.7504964341877696
14.007233497678454 314.5625573394994 0.7509167378880902
14.01246105263187 317.4647426833791 0.7549986395688177
14.017688607585287 324.0550042180936 0.7625819396787157
14.022916162538703 327.8912351483384 0.7668368963497226
14.028143717492119 330.49610251068566 0.7698305770453405
14.033371272445535 330.37399474551205 0.7693325028878621
14.038598827398951 329.8658652802361 0.7690561035130353
14.043826382352368 333.0793585169453 0.7729344504269268
14.049053937305784 334.0002151877426 0.7737059288916265
14.0542814922592 334.68624760357403 0.7739058465407099
14.059509047212616 339.17501124265635 0.778423940286095
14.064736602166032 340.9941240397516 0.7803449508635631
14.069964157119449 346.48672997753073 0.7869792692687445
14.075191712072865 350.82423307832454 0.791939613386225
14.080419267026281 354.32299812495893 0.7957572662287362
14.085646821979697 358.61052853974667 0.7993188499828368
14.090874376933114 358.1237077572868 0.7981378446534523
14.09610193188653 358.5666732537432 0.7990415013435654
14.101329486839946 356.9060784225365 0.7968398785587095
14.106557041793362 356.20361814088494 0.7966277474150886
14.111784596746778 357.12976794285606 0.7977140910078118
14.117012151700195 352.1039157252331 0.7924384824840821
14.12223970665361 352.48040005741666 0.7933059916056021
14.127467261607027 349.31692406577355 0.7914618062880683
14.132694816560443 348.02020627847156 0.7898555997215985
14.13792237151386 345.00601037239045 0.7863923301770828
14.143149926467276 343.7681916577037 0.7839686866724068
14.148377481420692 344.35200195573253 0.7844324134668369
14.153605036374108 343.223143114707 0.7836787487125947
14.158832591327524 339.31333781761384 0.7782433101879289
14.16406014628094 337.1170071794865 0.7752716378991914
14.169287701234357 338.2161754033065 0.7761062735351654
14.174515256187773 338.998669076803 0.7762975391380353
14.179742811141189 339.57608185813535 0.7767935051531785
14.184970366094605 340.10778399591834 0.7774552598366393
14.190197921048021 336.79771109931903 0.7740915619333193
14.195425476001438 332.1870650823653 0.7706075238603683
14.200653030954854 329.79419936079375 0.7674617826476581
14.20588058590827 328.9347189937612 0.7663545059373619
14.211108140861686 330.3611136551445 0.7679378419670719
14.216335695815102 331.623043664785 0.7675483027858327
14.221563250768519 329.6747175573161 0.7653907069637025
14.226790805721935 328.9170523941754 0.7641056097899779
14.232018360675351 325.5166478604584 0.7598760338067925
14.237245915628767 327.85339470787306 0.7626514365989832
14.242473470582183 327.8300909738157 0.7626563069902891
14.2477010255356 329.3819793404139 0.7644573021318394
14.252928580489016 333.67249825153493 0.7698262763565721
14.258156135442432 337.3771079377028 0.7741413814676887
14.263383690395848 341.24061861956454 0.7787681305841855
14.268611245349264 344.10951426191804 0.7823269499444844
14.27383880030268 345.24309260519425 0.7826129445332507
14.279066355256097 348.56786124434996 0.7850114400578905
14.284293910209513 354.61947376865805 0.7911755811244509
14.28952146516293 362.3828195681418 0.7983276793031131
14.294749020116345 370.23215180430924 0.8065875046059651
14.299976575069762 379.951507416829 0.8171356690425894
14.305204130023178 388.4359359402688 0.8260521835910307
14.310431684976594 396.2075036780713 0.8344530796124803
14.31565923993001 400.995719272837 0.838538691952326
14.320886794883426 404.30685643318117 0.8414446011758369
14.326114349836843 407.736730499084 0.8452586754663888
14.331341904790259 410.25261135816686 0.8472223712870633
14.336569459743675 404.7099814864919 0.8416076656654188
14.341797014697091 398.0233630161576 0.8346556970480653
14.347024569650507 394.4961794399668 0.8309272100398034
14.352252124603924 392.1324439491588 0.8290310827645756
14.35747967955734 393.94572851368395 0.8311083166382023
14.362707234510756 392.03805998856535 0.8289621529818776
14.367934789464172 389.74664146271317 0.8270591414197485
14.373162344417588 388.0869649530415 0.8254155547482855
14.378389899371005 389.197724630228 0.8277430773464353
14.38361745432442 391.6774464104825 0.8307043153418291
14.388845009277837 391.2463914375442 0.8298481327725059
14.394072564231253 391.03633296896055 0.8293801443013281
14.39930011918467 391.71054087965416 0.8297332846083855
14.404527674138086 394.02042178513045 0.8316840369861201
14.409755229091502 398.93557320197067 0.8364128118336875
14.414982784044918 398.3310530530133 0.8364207991617261
14.420210338998334 395.84380922817354 0.8339431025698534
14.42543789395175 395.25709023277403 0.8336903571019411
14.430665448905167 391.1387555800599 0.8290787935471328
14.435893003858583 387.81625327050966 0.8254643352138676
14.441120558811999 385.1044995343007 0.8222637413343267
14.446348113765415 381.91620884933104 0.8187073570541716
14.451575668718831 379.2658894181415 0.8164745116534035
14.456803223672248 379.97761174401336 0.8169665180683521
14.462030778625664 387.77513474409784 0.8254063162057441
14.46725833357908 398.73939730864487 0.8366949405299806
14.472485888532496 415.9035949167188 0.8539070879631416
14.477713443485912 436.5371233167974 0.8741515254067188
14.482940998439329 461.5201429000741 0.8986779138099411
14.488168553392745 490.6960606023907 0.9264808344089764
14.493396108346161 522.8319389617875 0.9564473152744174
14.498623663299577 542.9461639537619 0.9748101214538485
14.503851218252994 549.1632931720264 0.9803131649216299
14.50907877320641 536.112812773824 0.9691128925671667
14.514306328159826 504.4051006110032 0.9402077261980802
14.519533883113242 466.1749372194565 0.9051573471684123
14.524761438066658 430.4552107943747 0.8706029456688718
14.529988993020075 401.05114290597874 0.8420021938931276
14.53521654797349 377.8903350399329 0.8179244005986072
14.540444102926907 362.63732853579205 0.8010639458832672
14.545671657880323 350.4833713772915 0.7870702110511283
14.55089921283374 343.3619303684716 0.7786626664001327
14.556126767787156 337.6148577320848 0.7718982888154222
14.561354322740572 332.70349514969416 0.7668823795604692
14.566581877693988 328.4908298939199 0.7618713856793387
14.571809432647404 326.54701152030805 0.7586655947615076
14.57703698760082 326.5462814191684 0.759454583403252
14.582264542554237 327.32235860016107 0.760469191095913
14.587492097507653 327.2716431293933 0.7613256816735405
14.592719652461069 327.03461095694126 0.7614644452565779
14.597947207414485 327.3115639018278 0.7616031176653295
14.603174762367901 328.7804039206956 0.7623472936357555
14.608402317321318 331.98666658374657 0.765198547575819
14.613629872274734 333.52425985639206 0.7662617737780277
14.61885742722815 337.79391932473493 0.770195542518008
14.624084982181566 338.8883852217098 0.7710925862547439
14.629312537134982 341.04304741885267 0.7732519643125239
14.634540092088399 343.008479177109 0.7751919062437106
14.639767647041815 341.6322659580621 0.774240138876319
14.644995201995231 341.0080025669701 0.7739805359352583
14.650222756948647 340.27697020617484 0.7725214810476129
14.655450311902063 340.9929039265914 0.7731451495737846
14.66067786685548 341.02627348297864 0.7725892700517116
14.665905421808896 342.74348785354505 0.7736932980059817
14.671132976762312 344.1307346834356 0.7752686624350488
14.676360531715728 339.77465720013896 0.7714627599553386
14.681588086669144 337.6907180512311 0.7699158176949134
14.68681564162256 331.5228975514229 0.763818104931284
14.692043196575977 330.639787736703 0.7615817076998421
14.697270751529393 329.9916710601241 0.7606566892091698
14.70249830648281 330.32145393631157 0.7613476079455569
14.707725861436225 329.51444050563157 0.7600331065232236
14.712953416389642 328.5223534196328 0.7589289253038292
14.718180971343058 328.01824038598716 0.7585988483327532
14.723408526296474 329.505849116366 0.7601346232161224
14.72863608124989 332.47817560920726 0.7638826080514337
14.733863636203306 332.55922361752977 0.7628997453643825
14.739091191156723 330.77795874479335 0.7606293774631693
14.744318746110139 328.5108555668829 0.7580053855766105
14.749546301063555 327.61542805168847 0.7565574958417937
14.754773856016971 325.30379400602504 0.7540050815373133
14.760001410970387 324.8378849434235 0.7536372640161307
14.765228965923804 328.0816248035653 0.7571955480925906
14.77045652087722 331.32023482944993 0.7614998420090893
14.775684075830636 336.3227395750327 0.7667375463899727
14.780911630784052 337.37027623311195 0.7679679916599472
14.786139185737468 336.55952050298947 0.7674500099748666
14.791366740690885 337.18264113660865 0.7678583108967533
14.7965942956443 338.8462566215671 0.7698469188669841
14.801821850597717 340.9273922911647 0.7725918194222847
14.807049405551133 344.74924475558464 0.7769524803117803
14.81227696050455 350.2983925064386 0.7832229725565975
14.817504515457966 358.476535964209 0.792338885335645
14.822732070411382 367.41874124180725 0.8006633358605195
14.827959625364798 375.93861761797774 0.8090138279786077
14.833187180318214 382.67553340244814 0.8156845268982801
14.83841473527163 391.86950071375554 0.8248801777763486
14.843642290225047 401.41268723156054 0.8349464390609593
14.848869845178463 413.3167592235274 0.8469871343543753
14.854097400131879 423.60000925966455 0.8568897435202845
14.859324955085295 427.72957779763266 0.8610694458283589
14.864552510038711 429.02739399245803 0.861855059904835
14.869780064992128 426.1665899375923 0.8599099690833837
14.875007619945544 425.6740043795901 0.860107523881753
14.88023517489896 422.8084111819059 0.857119380913268
14.885462729852376 414.8106968697938 0.8497270843592098
14.890690284805792 404.01080186155804 0.8382142410214074
14.895917839759209 393.76943243892197 0.8270650027572468
14.901145394712625 387.78216453173536 0.8210615092381615
14.906372949666041 386.2835152805871 0.818966456534839
14.911600504619457 382.6413053612999 0.8158542073487128
14.916828059572873 376.65071681238294 0.809987682233199
14.92205561452629 365.03479633858285 0.7977251107743951
14.927283169479706 358.1515890739502 0.7913201119044269
14.932510724433122 355.29303191926886 0.7885888932787763
14.937738279386538 355.52413892628607 0.7882673001738172
14.942965834339955 356.3802514280967 0.7896313016010236
14.94819338929337 354.35857739018985 0.7866847036238409
14.953420944246787 351.09931394439826 0.7831757022866463
14.958648499200203 349.74282102096106 0.7818594741367199
14.96387605415362 347.16788042769775 0.778310012554084
14.969103609107036 346.7481609785451 0.7778936009786845
14.974331164060452 348.8102484008193 0.7796915930233582
14.979558719013868 351.28319597559835 0.7825909155972058
14.984786273967284 352.09626660626174 0.7845652095882466
14.9900138289207 353.85200744285896 0.7868400103506156
14.995241383874117 358.8508437932269 0.7917575272127729
15.000468938827533 364.39634556593376 0.7977199698587878
15.005696493780949 369.82612474910064 0.8032268818217897
15.010924048734365 374.3273470756131 0.8083041663799453
15.016151603687781 377.0964015755463 0.8116832889076198
15.021379158641198 380.7832780166086 0.8147675500701033
15.026606713594614 382.0636763112854 0.8155383073805739
15.03183426854803 384.57834061807023 0.817573691123276
15.037061823501446 386.98499890795443 0.8197159325191224
15.042289378454862 391.3878894449486 0.8245646026014778
15.047516933408279 389.9048533043903 0.82371362390138
15.052744488361695 388.988446760258 0.8225436364729721
15.057972043315111 385.77789456847256 0.8197242883106383
15.063199598268527 382.82527439854067 0.8168632730055038
15.068427153221943 381.06441876391455 0.8149333541985202
15.07365470817536 379.3896628933041 0.8134484903205823
15.078882263128776 372.94920284584646 0.8063625993204958
15.084109818082192 364.26187082899486 0.7965624726558257
15.089337373035608 357.01810108958875 0.7887377387709072
15.094564927989024 352.3512044043848 0.7843800837529264
15.09979248294244 349.237729243144 0.781348072678888
15.105020037895857 346.8894265974783 0.7789528764857454
15.110247592849273 341.5169926455304 0.7728924209391659
15.11547514780269 337.099881918252 0.7675684764795563
15.120702702756105 336.01118408485473 0.7663874021731593
15.125930257709522 333.85851391894187 0.7634367382211921
15.131157812662938 330.09949990780433 0.7594540803315577
15.136385367616354 328.674692022927 0.7588715275281017
15.14161292256977 325.6499775519015 0.7549355597345839
15.146840477523186 323.42129564719687 0.752843993638056
15.152068032476603 321.7487794618452 0.7503601981320955
15.157295587430019 316.89899052763525 0.7444016945565679
15.162523142383435 314.0781333148549 0.7419452951520641
15.167750697336851 311.92473419479677 0.7398109528495568
15.172978252290267 312.69503560374574 0.7416075392700667
15.178205807243684 311.1530897651214 0.7409037511097554
15.1834333621971 308.8052084867865 0.7377039077958298
15.188660917150516 302.97301772534234 0.7317896552343977
15.193888472103932 299.2321896994832 0.7278040394358403
15.199116027057348 298.45599238022464 0.7274242803046908
15.204343582010765 297.96434333464066 0.7267457331612014
15.20957113696418 300.440183309991 0.7296457638863261
15.214798691917597 300.51195406481486 0.7288478632814931
15.220026246871013 299.27296254478324 0.727067771304853
15.22525380182443 298.2009990469188 0.7253342209880271
15.230481356777846 298.1934707103096 0.7259272223722163
15.235708911731262 297.62151391855105 0.7272586085487719
15.240936466684678 297.82312428331574 0.7275094069864374
15.246164021638094 299.57061148810965 0.7303578396675989
15.25139157659151 300.16140787010517 0.7283843305521039
15.256619131544927 298.0575713577176 0.7247682092183421
15.261846686498343 294.1132403832572 0.7208307022552145
15.267074241451759 290.3305088483712 0.7168788760396624
15.272301796405175 289.6449050269427 0.7169938153382583
15.277529351358591 290.7520658250683 0.7193321645361516
15.282756906312008 291.26426035228855 0.7192220636056199
15.287984461265424 292.0331665839847 0.7201479461136233
15.29321201621884 291.20227011230975 0.7187215296035936
15.298439571172256 291.69400284888286 0.7186836723327449
15.303667126125672 290.2814171434549 0.7168097603111402
15.308894681079089 290.8683398853567 0.7174483584349611
15.314122236032505 292.570440799573 0.72049164700481
15.319349790985921 287.7236274604712 0.7153980954714837
15.324577345939337 288.3541137610744 0.7156864256886984
15.329804900892753 287.2110326540913 0.7147220920200262
15.33503245584617 289.87096510055204 0.719338373288718
15.340260010799586 294.4108028568762 0.7260075563802694
15.345487565753002 297.27232607947207 0.7290197510570864
15.350715120706418 298.2599003604232 0.7278304504895928
15.355942675659835 299.95221589298626 0.7277932735297395
15.36117023061325 300.60691813701357 0.7277681292866549
15.366397785566667 301.571015661488 0.7291677213336668
15.371625340520083 304.0066405673185 0.7323319075125653
15.3768528954735 307.1212446134927 0.7363634676515072
15.382080450426916 308.6347676570489 0.7381502715114641
15.387308005380332 312.71533007634474 0.742615131297338
15.392535560333748 313.73973194739443 0.7443675899295226
15.397763115287164 315.11924400137906 0.75504633389565
15.40299067024058 318.2786458480891 0.7666752096131997
15.408218225193997 319.3143046271052 0.7726775180400861
15.413445780147413 320.9195720069825 0.7776288917161762
15.418673335100829 321.05309899722425 0.781220142436277
15.423900890054245 321.5855416760412 0.7847194066345695
15.429128445007661 322.78145017536804 0.789026470724875
15.434355999961078 320.9138535936539 0.7893496547645655
15.439583554914494 321.4467592622165 0.793052913793105
15.44481110986791 318.6039208049643 0.7933058686947275
15.450038664821326 317.71878964865437 0.7952180813479144
15.455266219774742 314.2233567015299 0.7927672305496539
15.460493774728159 311.5405408678796 0.7911706437487623
15.465721329681575 312.1071816864968 0.7928553793868122
15.470948884634991 313.3364635389189 0.7970271752760566
15.476176439588407 313.6266470942133 0.7995784456119089
15.481403994541823 310.64938793883704 0.7977649046806032
15.48663154949524 307.342954242713 0.7972000926877889
15.491859104448656 306.50281573838873 0.7984714736451121
15.497086659402072 303.8274332811697 0.7972974857599371
15.502314214355488 305.1438907754394 0.8019915577159357
15.507541769308904 304.67047864355186 0.8027230199170097
15.51276932426232 305.1865008757321 0.8056735846627877
15.517996879215737 306.73321321311556 0.810430213349547
15.523224434169153 303.66001423153403 0.8074270638321744
15.52845198912257 304.4776318299123 0.8088338131644632
15.533679544075985 302.2507786519011 0.8079240385902828
15.538907099029402 300.93379741427265 0.8069802533323723
15.544134653982818 302.4890902131294 0.8113198768802516
15.549362208936234 303.575152430757 0.8133588105929663
15.55458976388965 303.3026206304259 0.8148937297621337
15.559817318843066 304.8439056343812 0.8199216713500797
15.565044873796483 303.900151565696 0.8206239906776376
15.570272428749899 307.1993510926882 0.8258349468831088
15.575499983703315 313.5062309769093 0.8352184731454776
15.580727538656731 315.6070439299276 0.8378560454907584
15.585955093610147 319.3553093783606 0.8452963597646478
15.591182648563564 319.4059862584798 0.8468663208818821
15.59641020351698 320.7490873397023 0.8502333274155903
15.601637758470396 318.7636772125938 0.8484226540600255
15.606865313423812 315.22809465943027 0.8452522212052695
15.612092868377228 315.12472106018555 0.8476952585433012
15.617320423330645 316.23350829847544 0.850804573073578
15.62254797828406 318.1338162187035 0.8554702783070277
15.627775533237477 317.32128166508886 0.8550593336165271
15.633003088190893 312.85368723548623 0.8503284299585717
15.63823064314431 309.5566140492945 0.8429833343878753
15.643458198097726 304.0583092326315 0.8243239798131099
15.648685753051142 305.2813449106392 0.8209651468684613
15.653913308004558 306.5780350018699 0.8196609845825793
15.659140862957974 306.67652327145373 0.8156637513997369
15.66436841791139 306.6937674411997 0.81099950004291
15.669595972864807 306.0288303310848 0.8069070141573847
15.674823527818223 306.40242048499306 0.8051521773747694
15.680051082771639 309.3880642213081 0.8084559154906278
15.685278637725055 309.0535931539748 0.8063957940550506
15.690506192678471 307.3724358398531 0.8012823067985714
15.695733747631888 305.6851559436296 0.7967735494759922
15.700961302585304 303.5779607041427 0.792317493994792
15.70618885753872 304.32003762242294 0.793338437769083
15.711416412492136 305.35622231821793 0.7937350968779284
15.716643967445552 308.6908209165185 0.796506802747015
15.721871522398969 308.63768356027873 0.7953950077224131
15.727099077352385 307.2244803153893 0.7921063492531256
15.732326632305801 303.75930157353775 0.7876043122381672
15.737554187259217 304.4758218007711 0.787303787326686
15.742781742212633 307.41612437035764 0.7903013621507556
15.74800929716605 312.79170284810107 0.7962815704401898
15.753236852119466 315.28954378819844 0.7996991910200096
15.758464407072882 318.6967115577515 0.8026358881641014
15.763691962026298 317.43979036116167 0.7993689134630619
15.768919516979715 318.44205546244 0.7990319510136183
15.77414707193313 317.1910439381678 0.79625608737195
15.779374626886547 318.4443750389648 0.7964859935654123
15.784602181839963 321.61108974558937 0.799760921798376
15.78982973679338 321.9864495063821 0.7996237642231537
15.795057291746796 324.50420049683856 0.8023590824600915
15.800284846700212 326.148898076159 0.8040351120498854
15.805512401653628 325.0980898556259 0.8024782860309053
15.810739956607044 328.73900873330047 0.806490452876563
15.81596751156046 327.20071290571883 0.8042799799664796
15.821195066513877 327.12152381207585 0.8040582808997336
15.826422621467293 330.6143252521401 0.8076429356138475
15.831650176420709 331.3255696870367 0.808121424716222
15.836877731374125 329.52152943617955 0.8055548126358646
15.842105286327541 327.37065016267826 0.8031950540579774
15.847332841280958 325.4160967134209 0.8000879349763969
15.852560396234374 322.82845558096335 0.7967305272920251
15.85778795118779 319.5621998348322 0.7917404137168528
15.863015506141206 316.28700177159004 0.7869842042972872
15.868243061094622 314.00894496494345 0.7838804256846045
15.873470616048039 310.3605986701232 0.7782547517522302
15.878698171001455 306.2984739808841 0.7723637576733662
15.883925725954871 305.59405326562614 0.7702281814404415
15.889153280908287 306.1058229421737 0.7707198828370837
15.894380835861703 308.5339785838702 0.7733415298723609
15.89960839081512 308.09918497145276 0.7720181333124866
15.904835945768536 307.11829731445755 0.7699982310811478
15.910063500721952 307.42651485412244 0.7704044593426672
15.915291055675368 304.93028892851856 0.7682722637061887
15.920518610628784 306.36787668107377 0.7705825308309544
15.9257461655822 306.4686044859444 0.7703084013809814
15.930973720535617 305.9385551216878 0.7687562150661392
15.936201275489033 302.332681068592 0.7636446858346781
15.94142883044245 302.8110694478102 0.7637792498481797
15.946656385395865 304.6915775854786 0.7665235069015107
15.951883940349282 304.51701719943367 0.766294573708363
15.957111495302698 307.97690452515656 0.7704705669988919
15.962339050256114 307.61620218174573 0.7697785077013284
15.96756660520953 307.52367838833044 0.7692217476375137
15.972794160162946 305.05559074806285 0.7665353104120356
15.978021715116363 304.3942887929899 0.7651159748546111
15.983249270069779 305.48090547099866 0.7664493842123
15.988476825023195 308.2921750560073 0.7701416168688512
15.993704379976611 306.97190106586964 0.7703642598453623
15.998931934930027 304.03691935009647 0.7673061160647149
16.004159489883442 301.3324977577437 0.7645350819927366
16.009387044836856 299.68691100282734 0.7623566922167613
16.01461459979027 299.21200715979836 0.7617769684320372
16.019842154743685 297.46736542150506 0.7600784589451973
16.0250697096971 296.48419436079394 0.7574367027471784
16.030297264650514 298.5685329823652 0.7598346269569815
16.03552481960393 300.8699700057511 0.7623046802578636
16.040752374557343 305.253704450354 0.7674973400414343
16.045979929510757 307.2610780258424 0.7700512784980518
16.05120748446417 308.2230485370319 0.7703411720443695
16.056435039417586 308.89718980568733 0.7698934411991559
16.061662594371 309.22004411441765 0.7696684796960126
16.066890149324415 313.09183874629105 0.774163439451834
16.07211770427783 315.42724229924085 0.7771470920243408
16.077345259231244 319.8226750133067 0.7825435140171049
16.08257281418466 321.50937300180254 0.7836199571550002
16.087800369138073 320.2812475255999 0.7819271764617443
16.093027924091487 320.59926026953684 0.782629536720221
16.0982554790449 320.2442437564423 0.7825878254459375
16.103483033998316 324.26498738701054 0.7880289828542766
16.10871058895173 328.55439400034817 0.7932179546422284
16.113938143905145 328.8363217224547 0.7933468683471623
16.11916569885856 328.6008022344029 0.7936594989960113
16.124393253811974 324.0402802736821 0.7885925465650733
16.129620808765388 320.9115181657647 0.7853859762014451
16.134848363718802 318.9571144360724 0.782409958346932
16.140075918672217 318.0889862051857 0.7808741432557311
16.14530347362563 315.1530241348233 0.778684964668089
16.150531028579046 310.65196978265095 0.7730696880903493
16.15575858353246 310.50952553795355 0.7726413967207382
16.160986138485875 311.5925405165604 0.7732500221021008
16.16621369343929 313.5143585342614 0.7751884776321175
16.171441248392703 308.44698936898993 0.7691916748065816
16.176668803346118 307.9715247613135 0.7693852468110223
16.181896358299532 307.55058819050913 0.7681820840704351
16.187123913252947 307.79503890793643 0.7677057729898525
16.19235146820636 306.287167777912 0.7654113354025309
16.197579023159776 303.20762073060314 0.7618271484726622
16.20280657811319 300.05454920090204 0.7581866026735411
16.208034133066604 297.4796033334391 0.7545022209999234
16.21326168802002 296.6404816376351 0.7528710979239734
16.218489242973433 291.1579132891974 0.7460883068800304
16.223716797926848 289.74785855783506 0.7446317270671614
16.228944352880262 287.39008538645794 0.7414038115521528
16.234171907833677 287.21529166988256 0.7412524875538734
16.23939946278709 283.70922297256243 0.7372094397226217
16.244627017740505 281.17643674164424 0.7344611864384798
16.24985457269392 278.73336097840144 0.7305135381870005
16.255082127647334 274.6108282539226 0.7252430639046806
16.26030968260075 272.9092547033806 0.7236954103886911
16.265537237554163 272.8126118792043 0.7242230961500621
16.270764792507578 272.6997943606751 0.7234337515580073
16.275992347460992 273.4689181914314 0.7241037663613366
16.281219902414406 272.5965794893031 0.7217561554093528
16.28644745736782 271.86179074155166 0.7205290725187515
16.291675012321235 270.5832014978232 0.7184411192259165
16.29690256727465 271.4279021707293 0.7193588759815763
16.302130122228064 272.4163794610442 0.7203917232536065
16.30735767718148 275.9859901389842 0.7247781312605436
16.312585232134893 277.0545369610195 0.7269031673775943
16.317812787088307 279.10996939287236 0.7299665320131645
16.323040342041722 279.71897656941985 0.730443441965905
16.328267896995136 280.8210589573413 0.7314637563825054
16.33349545194855 279.98145901462215 0.7300327294541739
16.338723006901965 283.2722804297185 0.7342598418637076
16.34395056185538 286.82314574081295 0.7364308644940647
16.349178116808794 292.0196457014697 0.7435438432152526
16.35440567176221 295.59167908527877 0.7456754845390926
16.359633226715623 301.0662554455781 0.7517301836642557
16.364860781669037 306.6522136433557 0.75862272636302
16.37008833662245 318.7501850370865 0.7728083782124978
16.375315891575866 329.8544318585525 0.7864865068122716
16.38054344652928 339.66039470724036 0.7969407654838708
16.385771001482695 347.25785061298006 0.8038902408337203
16.39099855643611 351.4998756854391 0.808240103420486
16.396226111389524 350.1802001097485 0.8065820563402435
16.401453666342938 345.4242430843261 0.8010502393970026
16.406681221296353 339.4495600903558 0.7948373154100715
16.411908776249767 334.93473296231434 0.7894819813371322
16.41713633120318 335.81905516853715 0.7905065211212907
16.422363886156596 335.4871892548185 0.7900753540734822
16.42759144111001 335.63316655273474 0.7896008068052413
16.432818996063425 335.42839727136925 0.7895193152124028
16.43804655101684 336.5505686156069 0.7895646955198558
16.443274105970254 335.8145046786613 0.7878976812138228
16.448501660923668 340.4592308701377 0.792568447884929
16.453729215877082 345.57709351578075 0.7981912825815134
16.458956770830497 353.95310422617206 0.8087810073072906
16.46418432578391 359.23742210893255 0.8147086090394989
16.469411880737326 362.8273425389727 0.8176850070118934
16.47463943569074 366.5513086954468 0.8215515430596451
16.479866990644155 366.02709578018613 0.820240978505191
16.48509454559757 364.46057023340626 0.8183862336843548
16.490322100550983 359.14856453652675 0.8132823156699341
16.495549655504398 350.4296283137249 0.8031703943825949
16.500777210457812 338.5206019236089 0.7907443147938281
16.506004765411227 328.62384148814624 0.7792691525915597
16.51123232036464 319.93300888960823 0.7694329422173461
16.516459875318056 312.56512527260105 0.7611979672037598
16.52168743027147 302.39719048093957 0.7496922486428103
16.526914985224884 295.701668359863 0.7420160976041972
16.5321425401783 293.19169463925425 0.7396872645891226
16.537370095131713 293.7206482932627 0.7387417055334491
16.542597650085128 294.5418505367853 0.7403296351890851
16.547825205038542 293.4102147896859 0.7379408354216712
16.553052759991957 296.2058958855268 0.7409460175240539
16.55828031494537 296.84405355869126 0.7419377519934544
16.563507869898785 296.6126718419801 0.7414088178991405
16.5687354248522 295.87928262588093 0.7400158736306636
16.573962979805614 293.2166284309593 0.7369824935027707
16.57919053475903 291.2049885131889 0.7344937368621454
16.584418089712443 288.66850889297325 0.7328172597083348
16.589645644665858 286.4391678749307 0.7295380224032654
16.594873199619272 284.458081175627 0.7262485719398192
16.600100754572686 280.563343715807 0.7218718985304101
16.6053283095261 277.59884353735123 0.7176635234846254
16.610555864479515 275.87902726413716 0.7156923077282643
16.61578341943293 272.9613612836634 0.7122258853830787
16.621010974386344 270.86849994980065 0.7088335495126216
16.62623852933976 268.89815281639267 0.7070123388564492
16.631466084293173 266.467023879269 0.7047315771404749
16.636693639246587 265.1472361022496 0.7030459003274296
16.641921194200002 264.0662881024492 0.7024941815316613
16.647148749153416 263.4902767698651 0.701345712159572
16.65237630410683 264.3920890200251 0.7014215101578228
16.657603859060245 265.2362340360725 0.7032133923417466
16.66283141401366 265.22651172314403 0.7039451508521324
16.668058968967074 264.7299990344153 0.7032134208960092
16.67328652392049 260.71123864276353 0.6965840084821071
16.678514078873903 255.0077340621635 0.6867576204678517
16.683741633827317 255.08382378243337 0.6877079119730828
16.68896918878073 254.4157116841932 0.6885374650148639
16.694196743734146 252.78471439563708 0.6875349274996156
16.69942429868756 250.87540508055113 0.6845945565688397
16.704651853640975 251.2843060336407 0.6841668746749939
16.70987940859439 250.70434055069964 0.6828176880048821
16.715106963547804 250.5976182979428 0.6829195273983074
16.720334518501218 247.61464879996515 0.6799922947751826
16.725562073454633 247.91003978862446 0.6794108109580953
16.730789628408047 250.2162243683688 0.6824270130583135
16.73601718336146 253.5312606793144 0.6865952029868095
16.741244738314876 254.86963404020946 0.6878813574791464
16.74647229326829 252.16241583612893 0.6856741599815618
16.751699848221705 247.78993206533949 0.6799202475793228
16.75692740317512 241.48640338598526 0.6719467470791477
16.762154958128534 240.63234003074407 0.6704727543351724
16.767382513081948 239.16726053196368 0.6668585166968903
16.772610068035362 238.52028000361955 0.6649817423731271
16.777837622988777 239.98850113056145 0.6670263189864915
16.78306517794219 240.14665280669513 0.6674522815760353
16.788292732895606 239.80944520841194 0.6671392041158236
16.79352028784902 238.89235640428137 0.6670963829901259
16.798747842802435 239.65185616973525 0.6666494927536863
16.80397539775585 241.68030268742635 0.668234542981715
16.809202952709263 238.40894994655028 0.6622242350773023
16.814430507662678 235.2607531819168 0.659449258833897
16.819658062616092 235.58617294231638 0.6617709063683236
16.824885617569507 238.20025155253614 0.6679797050726177
16.83011317252292 239.0536105851105 0.6704255963367505
16.835340727476336 240.24226201412168 0.670144286253589
16.84056828242975 237.99284447836223 0.6665012672118614
16.845795837383164 236.34682217261314 0.6634165583148055
16.85102339233658 234.75906398828286 0.6616008634402757
16.856250947289993 235.92160747535863 0.6634210918471215
16.861478502243408 236.21264206853604 0.6637464581449912
16.866706057196822 235.52631920639521 0.6624842033516655
16.871933612150237 235.02398970655983 0.6602267965417098
16.87716116710365 235.85501426700048 0.6607334416297267
16.882388722057065 234.99093363752195 0.6592980934426446
16.88761627701048 232.50739706319646 0.6569541657054346
16.892843831963894 229.62858812452274 0.6549332586130497
16.89807138691731 232.35913022612723 0.6593707986043303
16.903298941870723 232.9891441247956 0.6609900795452286
16.908526496824138 235.26960084470602 0.6634393208886628
16.913754051777552 234.86410025506635 0.6618998426386619
16.918981606730966 233.29700371223365 0.6595042362556416
16.92420916168438 230.756554865844 0.6559375411432493
16.929436716637795 225.8952606368817 0.6492387118255378
16.93466427159121 225.71345646797033 0.648916889692458
16.939891826544624 226.94448664534676 0.6507148686167299
16.94511938149804 230.4963984958732 0.6554605396102384
16.950346936451453 231.43440018671438 0.6563950509228155
16.955574491404867 233.1587704779906 0.6602079849048783
16.960802046358282 232.59939386681495 0.6591372741632311
16.966029601311696 230.3177730144276 0.6552700116579161
16.97125715626511 229.92061780636433 0.6531300717669173
16.976484711218525 227.93791388290475 0.6501431583405944
16.98171226617194 226.11462165611553 0.6488018484701356
16.986939821125354 224.58013365901667 0.6473118918961567
16.99216737607877 226.20475122541444 0.6492869760500758
16.997394931032183 228.64669796246645 0.6507531754557507
17.002622485985597 232.5835212399434 0.6560779452076545
17.00785004093901 232.2578692027449 0.655182861272072
17.013077595892426 233.8253352353103 0.6576078386851376
17.01830515084584 231.16600312364224 0.654707335707271
17.023532705799255 229.86992472934463 0.6523649619662139
17.02876026075267 229.14592521708832 0.6527366601894767
17.033987815706084 232.18240483985886 0.6573573013845245
17.039215370659498 233.78280437926801 0.661464978626358
17.044442925612913 233.89600491562473 0.6601032753568635
17.049670480566327 232.4964060017534 0.6556389529198909
17.05489803551974 235.03085303965193 0.6598477237976178
17.060125590473156 241.09945808931485 0.6693298768658477
17.06535314542657 244.03066653159834 0.6747377441413799
17.070580700379985 246.8545814413601 0.678503340719111
17.0758082553334 245.67964833371076 0.6741612743931487
17.081035810286814 243.05805749445955 0.67064004134382
17.086263365240228 243.85977273557208 0.671628150245608
17.091490920193642 246.02725702258277 0.6745834170540828
17.096718475147057 245.50586677610704 0.6730897578761905
17.10194603010047 244.24312759233925 0.6693766581587314
17.107173585053886 240.95713667527374 0.6650363742662926
17.1124011400073 241.6890741162704 0.66656380782579
17.117628694960715 242.95145739800967 0.6686273064008532
17.12285624991413 243.31363418853826 0.6696567294506383
17.128083804867543 242.18166651542163 0.6683774870764206
17.133311359820958 242.94347555803216 0.6686087104887195
17.138538914774372 239.17314686365265 0.664432612354834
17.143766469727787 240.75360425475205 0.6668315392899555
17.1489940246812 243.53021298132327 0.670799622711243
17.154221579634616 246.09522604081144 0.6740542018914727
17.15944913458803 246.12510506921726 0.6724566880271288
17.164676689541444 246.03633791456613 0.6713083413827841
17.16990424449486 243.82237899561585 0.6679062165341133
17.175131799448273 244.5467655378977 0.6683730918158682
17.180359354401688 242.6031128188644 0.6666524753571422
17.185586909355102 243.64737291071623 0.6680735867261535
17.190814464308517 245.72066288993778 0.6717112575386255
17.19604201926193 251.17949669530665 0.6790655098142717
17.201269574215345 250.41020940393946 0.6771741808021594
17.20649712916876 248.8729253711345 0.6745084637791433
17.211724684122174 247.15899531683363 0.6724616826617316
17.21695223907559 247.54510592442693 0.672688909026499
17.222179794029003 252.9156803508506 0.6810862560178665
17.227407348982418 252.52606768065849 0.6805310728198065
17.232634903935832 254.14308095305643 0.6825055896895675
17.237862458889246 254.61554522770723 0.6824399991987531
17.24309001384266 251.68577997164874 0.6787956152543926
17.248317568796075 248.776277838186 0.6747869559108819
17.25354512374949 244.89987992176256 0.6704194948792832
17.258772678702904 245.72951163831254 0.6718748297964141
17.26400023365632 246.49518195110403 0.6737118793812773
17.269227788609733 246.94004347365464 0.6751579498902769
17.274455343563147 243.60223869401375 0.6700644705773675
17.279682898516562 239.65738124374252 0.6640001565046676
17.284910453469976 239.51460918939273 0.6630527837163496
17.29013800842339 239.53101889656733 0.6625100810968464
17.295365563376805 242.44361766900232 0.6664655054747491
17.30059311833022 246.36687394787418 0.6716533877552562
17.305820673283634 247.2573685677 0.6722154434846914
17.31104822823705 249.06430622118043 0.673656168591923
17.316275783190463 249.69901825067976 0.6743381137126566
17.321503338143877 252.13528545273084 0.6785851389491514
17.32673089309729 253.0479472821205 0.6810182665330836
17.331958448050706 252.13506121097365 0.6802308648864105
17.33718600300412 251.8001697666196 0.6794401437319826
17.342413557957535 255.06329659335867 0.6833168626925419
17.34764111291095 257.882689387009 0.6849867305617925
17.352868667864364 260.73113163698787 0.6881853753669434
17.358096222817778 262.99636575645115 0.6913743137868407
17.363323777771193 262.40731713222533 0.6906861430983503
17.368551332724607 262.90882937133523 0.6912297203603085
17.37377888767802 261.6256178807565 0.6879879867143635
17.379006442631436 262.89970598041737 0.6891656784409375
17.38423399758485 263.9773222095411 0.6911347909177464
17.389461552538265 263.5416840066413 0.6923459577823251
17.39468910749168 264.8991079232875 0.6952717909232227
17.399916662445094 268.1121932683796 0.6990835310244281
17.405144217398508 271.8434538599699 0.7023425127059146
17.410371772351922 271.7809064381768 0.7012898654806062
17.415599327305337 274.2038592459611 0.7035481234014588
17.42082688225875 275.5234255184804 0.7055207286871614
17.426054437212166 277.88629739452097 0.7084372896912037
17.43128199216558 282.5609921499054 0.7133578822419798
17.436509547118995 285.27518968442587 0.7168252920730893
17.44173710207241 289.49652212649386 0.7225035108533064
17.446964657025823 291.08120438796635 0.7249128728846616
17.452192211979238 290.44673843733847 0.7238425450175483
17.457419766932652 290.2078966825223 0.7218707533349634
17.462647321886067 291.6131530260805 0.7235143571133222
17.46787487683948 291.38344711888953 0.7226101445741587
17.473102431792896 291.15380439111925 0.7234096830581037
17.47832998674631 292.5913704263275 0.726162779646519
17.483557541699724 290.89482658549497 0.7239239421649286
17.48878509665314 291.9304906920955 0.7247762139732725
17.494012651606553 290.67832082819916 0.723302096802351
17.499240206559968 290.48406724317414 0.7220581278829963
17.504467761513382 290.33210728196957 0.7217363565885964
17.509695316466797 292.4304732891593 0.7234518875255875
17.51492287142021 292.9160633195621 0.7252093171180394
17.520150426373625 290.18438149603674 0.721968369776295
17.52537798132704 290.6877784015624 0.7225861422344786
17.530605536280454 291.8220464040075 0.723133727535743
17.53583309123387 294.7019910685623 0.7273044651719918
17.541060646187283 292.65868199596787 0.7249208414941516
17.546288201140698 291.966124695158 0.7245023164567789
17.551515756094112 292.8005085701943 0.7250982009828522
17.556743311047526 296.67797703151973 0.7297414594873787
17.56197086600094 299.43041053064104 0.7328791578423335
17.567198420954355 299.41210410134187 0.7332622455308054
17.57242597590777 295.67179789268096 0.728851920399919
17.577653530861184 289.6797579656359 0.7223766195544508
17.5828810858146 284.2668987334704 0.715495056642461
17.588108640768013 282.5624829617193 0.7133087585159977
17.593336195721427 284.8822645741072 0.71578998888961
17.598563750674842 287.36883493187963 0.7179050985589235
17.603791305628256 286.38690665932353 0.7163226456859935
17.60901886058167 287.6346289117532 0.7181182869307415
17.614246415535085 290.1367162450443 0.7213826130941684
17.6194739704885 291.1154823544836 0.7223335622673682
17.624701525441914 290.75452339648774 0.7226586698288731
17.62992908039533 291.94377018200606 0.7245650723869403
17.635156635348743 290.91341676037524 0.7235428522711601
17.640384190302157 290.05710854989945 0.7226003418542541
17.64561174525557 285.82318251384464 0.7171140272732508
17.650839300208986 284.8199777550537 0.7159657225021613
17.6560668551624 287.9794672891578 0.7192739722712845
17.661294410115815 290.2987649974254 0.7214487695723423
17.66652196506923 291.44611169280967 0.7219146445261277
17.671749520022644 292.91699690039945 0.7235123019125702
17.676977074976058 293.4380941697854 0.724541949803575
17.682204629929473 292.7866630390213 0.7240961937420147
17.687432184882887 293.6764538893625 0.7251688193627389
17.6926597398363 294.2432594463248 0.7261748374549943
17.697887294789716 298.07738923404924 0.7315428053677566
17.70311484974313 300.3512240319896 0.7348717012871266
17.708342404696545 299.63798353974255 0.7338291367946022
17.71356995964996 299.1746398820067 0.7327091170053857
17.718797514603374 297.6657403004353 0.7307206349973843
17.724025069556788 300.13665051624054 0.733665958839762
17.729252624510202 301.2191164794835 0.7355078069875061
17.734480179463617 300.7451118120381 0.7346272963778567
17.73970773441703 300.040418863943 0.7331174157630864
17.744935289370446 299.86715717760484 0.7329607282580736
17.75016284432386 301.19735947363483 0.7348643985371665
17.755390399277275 303.7942061363534 0.7383185427458697
17.76061795423069 301.4824901454874 0.7351042471367184
17.765845509184103 298.9265438600775 0.7314541917397548
17.771073064137518 294.29929534214995 0.726117276305284
17.776300619090932 289.86822191938177 0.7218249591509461
17.781528174044347 287.2468449559852 0.718006550170924
17.78675572899776 284.7759361147925 0.7152720241100659
17.791983283951176 282.41245337101475 0.7117835381875972
17.79721083890459 277.2529945554967 0.7055790053335683
17.802438393858004 275.413141178006 0.7043311726972433
17.80766594881142 274.90036961688935 0.703970748894374
17.812893503764833 273.7513400821621 0.7024476320307464
17.818121058718248 273.3616208619265 0.70223748182937
17.823348613671662 271.2123697623919 0.699329227816476
17.828576168625077 271.54189889840035 0.6992933568781928
17.83380372357849 270.783275943031 0.6977507917415477
17.839031278531905 269.49898055964934 0.6957605452803012
17.84425883348532 266.903396045485 0.6939363844131825
17.849486388438734 264.0946240161874 0.6898772346523878
17.85471394339215 262.94883185449794 0.6898853654721847
17.859941498345563 261.950209020647 0.6896934336334776
17.865169053298978 263.45489036925846 0.692738740580448
17.870396608252392 263.26595759178525 0.6926701508868276
17.875624163205806 263.22337284285516 0.6903572262296556
17.88085171815922 263.42337324676504 0.6894692886673801
17.886079273112635 265.44297325328165 0.6923412895139323
17.89130682806605 269.5749990736838 0.6980219281627426
17.896534383019464 270.7710898945022 0.700471553211149
17.90176193797288 274.7430891981416 0.704378550624376
17.906989492926293 278.35910408951554 0.7068052453536089
17.912217047879707 282.3652143094827 0.7114085497422624
17.917444602833122 284.15000728048796 0.7134368477582576
17.922672157786536 285.21249437607383 0.7163890673862303
17.92789971273995 286.7746580014891 0.7191018905450983
17.933127267693365 292.11077285492195 0.7247317477758205
17.93835482264678 296.59992870608 0.7300296518091478
17.943582377600194 295.5480466881182 0.7285132686826431
17.94880993255361 294.64090321921077 0.7269704177238072
17.954037487507023 296.2765109819253 0.7300326318616212
17.959265042460437 298.14638797907776 0.7321410424983759
17.96449259741385 298.3906711086447 0.7322939767218978
17.969720152367266 300.9588095941387 0.7357581045646641
17.97494770732068 303.89464028726917 0.7380009596342308
17.980175262274095 304.62979506382567 0.7389922648623127
17.98540281722751 302.8750068415142 0.7364434277392202
17.990630372180924 299.08744695592196 0.7307346213640113
17.995857927134338 298.64238081425253 0.7301703427572449
18.001085482087753 299.56179772233475 0.7313789021686822
18.006313037041167 296.5886017634658 0.7288408537967724
18.01154059199458 296.06000136955294 0.7286907745787563
18.016768146947996 294.6577616382128 0.7260984739231563
18.02199570190141 296.33449209078907 0.728441054856323
18.027223256854825 298.01033114252334 0.7293545670194723
18.03245081180824 295.5350173749159 0.7267594302558303
18.037678366761654 294.32407344223964 0.7249072448255139
18.042905921715068 295.72536745097324 0.7258769547822927
18.048133476668482 293.30669073594265 0.723382332272468
18.053361031621897 293.6640736851458 0.7239249152691033
18.05858858657531 288.99163487026095 0.7180534297905754
18.063816141528726 287.0644571097923 0.7165209402897277
18.06904369648214 286.8718786780267 0.7156032985281007
18.074271251435555 289.11391737430165 0.7179929648518985
18.07949880638897 291.1854041242757 0.7214207826034994
18.084726361342383 291.9444713034765 0.7221686830273752
18.089953916295798 293.86544850494244 0.7255845600471127
18.095181471249212 296.9907689043203 0.7286154928441402
18.100409026202627 303.3561002904074 0.7361480001082737
18.10563658115604 311.255548821484 0.7457342001575589
18.110864136109456 319.3415418230294 0.7550603691026277
18.11609169106287 330.0861745669411 0.7671063551919103
18.121319246016284 343.9658869590897 0.7824146938988837
18.1265468009697 361.0407556416086 0.8004783703219648
18.131774355923113 380.9837435975479 0.8218761661191564
18.137001910876528 402.00658287504496 0.8435761008916123
18.142229465829942 430.6589406982804 0.8729300490295088
18.147457020783357 459.43278609531063 0.9016748411447854
18.15268457573677 487.4107559644241 0.928396805363288
18.157912130690185 508.66039238885764 0.9488861392526599
18.1631396856436 511.9753979754257 0.9520156552208722
18.168367240597014 503.8067456981297 0.9440650754003755
18.17359479555043 482.97886234546434 0.9247106602519082
18.178822350503843 456.1733413866626 0.8982242891056291
18.184049905457258 428.2615392574936 0.8706735000352763
18.189277460410672 406.70671328373163 0.8483576776097801
18.194505015364086 393.05454797062004 0.8340495061322021
18.1997325703175 382.1463366316299 0.822595791492055
18.204960125270915 378.7933677817354 0.8191397060452655
18.21018768022433 377.8980349250495 0.8180103151472853
18.215415235177744 381.354663721162 0.8218987881946518
18.22064279013116 387.662363936951 0.8283530703486518
18.225870345084573 393.0910214499278 0.8337886230077319
18.231097900037987 394.34322437240127 0.835069984530924
18.236325454991402 398.384560629062 0.8391948445199627
18.241553009944816 405.76670592098714 0.8471505490034021
18.24678056489823 411.5009457165371 0.8529675414778315
18.252008119851645 412.5410419751716 0.8544552872239936
18.25723567480506 409.04399329261406 0.8507099579039724
18.262463229758474 404.0246970536635 0.8456128051115109
18.26769078471189 398.1962850878174 0.8395650863032088
18.272918339665303 391.35855736243053 0.8326740466996772
18.278145894618717 384.7649458354551 0.8258204078062313
18.28337344957213 376.1107120492448 0.8165425364179006
18.288601004525546 370.5369749382819 0.8105516111322392
18.29382855947896 363.29543510888044 0.8022949049278282
18.299056114432375 358.283070847206 0.7966396221198246
18.30428366938579 350.4278194854026 0.7882149668166442
18.309511224339204 344.0748178707735 0.7813517860771115
18.314738779292618 336.0629323874639 0.7723717650669347
18.319966334246033 327.03476858896244 0.7624376716672858
18.325193889199447 320.5766428372225 0.7550624092415501
18.33042144415286 314.72756180855225 0.7488173442446808
18.335648999106276 312.6080324181053 0.7459886974210037
18.34087655405969 310.09099283420676 0.7436669827102623
18.346104109013105 305.62014112212364 0.7381199517648523
18.35133166396652 303.61780222815696 0.7360110680323847
18.356559218919934 301.73461016445634 0.7337540963635732
18.361786773873348 299.61621979788697 0.7318181452564672
18.367014328826762 298.87777945713606 0.7308539225993392
18.372241883780177 295.99868257440914 0.727681122765799
18.37746943873359 297.3738791375163 0.7289277155459802
18.382696993687006 298.2569527868919 0.7298155334335267
18.38792454864042 303.5090508815644 0.7380180085643616
18.393152103593835 311.62573799979987 0.7589975204640691
18.39837965854725 322.5887918086859 0.778236896188049
18.403607213500663 336.19719163618186 0.7998338721971975
18.408834768454078 355.53630590590114 0.8266282800135987
18.414062323407492 381.0436617942007 0.8601897910263612
18.419289878360907 409.73149422296615 0.8963105492446888
18.42451743331432 436.36409845824267 0.9285592818820777
18.429744988267736 459.32600573136733 0.9571300234856023
18.43497254322115 474.09611022164484 0.9755251443679606
18.440200098174564 475.95595342378743 0.9812736716280251
18.44542765312798 470.6288432067805 0.9800179287084294
18.450655208081393 456.20722312268566 0.9679963234788911
18.455882763034808 443.67819787365517 0.9581516568126056
18.461110317988222 432.6492425874256 0.9494380317169042
18.466337872941637 421.670926121663 0.9397058889995722
18.47156542789505 412.0989084022808 0.9321225519225437
18.476792982848465 399.7521389201908 0.9203627807128718
18.48202053780188 389.2514194999754 0.9117873936062422
18.487248092755294 380.9028596536096 0.9059154317999402
18.49247564770871 376.29444833428505 0.903002134363152
18.497703202662123 366.9154375760638 0.8942751160252589
18.502930757615538 362.88780918392416 0.8905084501170158
18.508158312568952 355.2003858698014 0.8827804561110995
18.513385867522366 353.36750967872155 0.8834570473248652
18.51861342247578 353.33346122696713 0.8852718444448415
18.523840977429195 350.066542890473 0.8847110298387525
18.52906853238261 351.20051069665226 0.8885600013805341
18.534296087336024 350.578443707488 0.8898191127813456
18.53952364228944 349.5364777367093 0.8912442697072124
18.544751197242853 347.6703638016175 0.8907679694040578
18.549978752196267 347.6048076011017 0.8928064215224739
18.555206307149682 344.3052846787548 0.8905104204942785
18.560433862103096 344.69421176037474 0.8919809534902091
18.56566141705651 343.9928158732973 0.8934536530382604
18.570888972009925 346.6684191048366 0.8984061352378555
18.57611652696334 351.032667659905 0.9059972681469625
18.581344081916754 352.6988608906805 0.9105825782350697
18.58657163687017 355.23833344047745 0.9157673942596519
18.591799191823583 358.54965643465385 0.9224797604324126
18.597026746776997 365.71067936620574 0.9338118900993433
18.60225430173041 373.1054736671322 0.9451438653822779
18.607481856683826 380.26230457525776 0.9568080368159004
18.61270941163724 384.2282753460157 0.9631783173071842
18.617936966590655 390.68024755818305 0.972717972348911
18.62316452154407 396.39172411698513 0.9795432189585563
18.628392076497484 404.74513980039956 0.9703695556168296
18.633619631450898 401.34211602319556 0.9560951577621615
18.638847186404313 393.73735901257237 0.9394390873552383
18.644074741357727 387.3431001294575 0.9267183885701702
18.64930229631114 383.0442764585746 0.9188878899067462
18.654529851264556 379.53861522623487 0.9098761954818329
18.65975740621797 380.20678874183096 0.907684749405466
18.664984961171385 381.3450673477041 0.9056324183250023
18.6702125161248 383.5025074215352 0.904798938385264
18.675440071078214 386.7483106855582 0.9071125824900553
18.680667626031628 391.1146063702734 0.9082604086961009
18.685895180985042 396.5415178628891 0.9117473364134449
18.691122735938457 398.351204958151 0.9112663684343003
18.69635029089187 400.72322979041496 0.9108630415637758
18.701577845845286 399.8926100679261 0.9085461926533038
18.7068054007987 398.6468629065399 0.9056863511676644
18.712032955752115 395.36658750792503 0.9006493947562813
18.71726051070553 389.5171033094176 0.8928895489616621
18.722488065658943 381.2194014991814 0.8813107907625831
18.727715620612358 371.1308372901247 0.8685582236844313
18.732943175565772 362.9898835667431 0.8576431191032238
18.738170730519187 360.5299013750586 0.8537725849447056
18.7433982854726 358.05612293989117 0.850420302857765
18.748625840426016 353.370247430583 0.8438242481170791
18.75385339537943 349.31561857088155 0.838444812531699
18.759080950332844 346.4977749676722 0.8347782978087871
18.76430850528626 345.1606082883548 0.8313716316449347
18.769536060239673 341.0630688671814 0.82566688137253
18.774763615193088 335.4361093471137 0.8168042674683328
18.779991170146502 328.54496485241714 0.8067805611922114
18.785218725099917 324.32362041695 0.8002099431522264
18.79044628005333 322.26839277022924 0.796728625609881
18.795673835006745 319.9469200863394 0.7931453727092134
18.80090138996016 316.3053200933011 0.7892517716155037
18.806128944913574 312.9877241805304 0.7848615832527355
18.81135649986699 309.4464837824963 0.780465348568026
18.816584054820403 309.25400448976393 0.780376734330969
18.821811609773818 308.2510705424173 0.7770771954841152
18.827039164727232 304.9306590968186 0.7722044489020425
18.832266719680646 301.02129116335993 0.7654790657525895
18.83749427463406 299.90395883022063 0.7634486505139843
18.842721829587475 299.76545921537553 0.7637219392186262
18.84794938454089 296.13425082760864 0.759144617707841
18.853176939494304 292.68794247599044 0.7543827991076156
18.85840449444772 290.3286486222403 0.7506020743951932
18.863632049401133 289.1904970460965 0.748013011307378
18.868859604354547 291.3632859253514 0.7514603175934654
18.87408715930796 292.5356910198966 0.7526426753556975
18.879314714261376 293.47498607899774 0.75379627109701
18.88454226921479 289.6579728793433 0.7489241944136654
18.889769824168205 289.07435407069175 0.7475419489531281
18.89499737912162 288.2960023226255 0.7467155986836331
18.900224934075034 286.9940681349836 0.7455574218584077
18.90545248902845 286.7120706896979 0.7454777738348598
18.910680043981863 282.68044931616953 0.7410580168547821
18.915907598935277 281.08621230754846 0.7388293280562046
18.92113515388869 279.18172763960393 0.7356334911113234
18.926362708842106 280.264489097641 0.7364683896224322
18.93159026379552 280.5247535447759 0.7363999887118815
18.936817818748935 279.7110508961078 0.7354825706156878
18.94204537370235 280.9149316574115 0.7374306272562747
18.947272928655764 282.00245329610044 0.7387198628469457
18.952500483609178 284.435139683969 0.7403446133025566
18.957728038562593 285.904243162688 0.7415913600119921
18.962955593516007 285.66598093719966 0.7411145944707462
18.96818314846942 283.2815742803051 0.7375181284131648
18.973410703422836 282.25119829066426 0.7364389763743372
18.97863825837625 281.8188773554927 0.7342701517414274
18.983865813329665 281.01220763482274 0.7332601872282241
18.98909336828308 279.38701605399075 0.73020437293989
18.994320923236494 277.78191607448053 0.7283368322011842
18.999548478189908 279.7673364509022 0.7304980003502258
19.004776033143322 279.85226779478205 0.7300115181196803
19.010003588096737 284.67839789890553 0.7361528541489084
19.01523114305015 286.4247337964529 0.7381209810940942
19.020458698003566 288.49717707378676 0.7409621103133257
19.02568625295698 287.28076897560237 0.7395568494976056
19.030913807910395 286.54422645272456 0.738371179772344
19.03614136286381 287.8959810779958 0.7387666944473663
19.041368917817223 289.7472989678541 0.7396918520359186
19.046596472770638 292.6541646105439 0.7427155280055211
19.051824027724052 290.2120881567926 0.7392943891488434
19.057051582677467 292.55129236777736 0.7421388705902894
19.06227913763088 290.96553137107065 0.7399520702840041
19.067506692584296 292.87953360453656 0.7418477253590477
19.07273424753771 290.5498785104936 0.7370556958844808
19.077961802491124 292.88892726687874 0.7402422072841683
19.08318935744454 295.7054753321965 0.7432835559701338
19.088416912397953 295.8230199520588 0.743987945281449
19.093644467351368 294.7543941248794 0.7431209122194521
19.098872022304782 295.15535418663234 0.743267058192009
19.104099577258197 297.4245375316668 0.7458432543875649
19.10932713221161 298.3920134157827 0.7460316879288882
19.114554687165025 298.0116575701508 0.7449218038428116
19.11978224211844 301.21734830787 0.7505415944620815
19.125009797071854 301.81021838852786 0.7510051958965933
19.13023735202527 302.19463145762643 0.751344501223434
19.135464906978683 302.18216364444726 0.7506828943620497
19.140692461932098 305.06730261662057 0.7532072505435244
19.145920016885512 305.19038933688614 0.753973872638829
19.151147571838926 301.1449448954394 0.7488193921621205
19.15637512679234 301.0178559505183 0.748593695691198
19.161602681745755 299.2849852666489 0.7465908741282696
19.16683023669917 297.1361630753506 0.7431424627877457
19.172057791652584 293.73186917607444 0.7393695930110673
19.177285346606 293.3703317505991 0.7387063139005998
19.182512901559413 295.8992835347649 0.7417990724749249
19.187740456512827 301.94443988821297 0.7504979119638141
19.19296801146624 299.85122036214625 0.7473527062012769
19.198195566419656 297.27424832185255 0.7440025408516565
19.20342312137307 293.44309622545643 0.7384771224408523
19.208650676326485 290.87040874228836 0.7340705154398298
19.2138782312799 291.24236121672703 0.7350124407005695
19.219105786233314 293.7603644776088 0.7388224310561812
19.22433334118673 297.35687937372677 0.7436892890105109
19.229560896140143 297.5632694224979 0.7447888348754563
19.234788451093557 299.467983752753 0.7457423374841026
19.24001600604697 296.51363825512544 0.7419761150055202
19.245243561000386 294.82757500603515 0.7386084054740326
19.2504711159538 289.89079283826317 0.7322328621059943
19.255698670907215 288.20928004645174 0.7304586112082591
19.26092622586063 285.3113237166317 0.7260874337217077
19.266153780814044 286.31805684157956 0.728215008998441
19.271381335767458 286.5954272409269 0.7287723960751158
19.276608890720873 289.06407051745043 0.7318556577716719
19.281836445674287 291.7207173799025 0.7342480181096579
19.2870640006277 293.2906961348458 0.7360654678088995
19.292291555581116 292.5915335523028 0.7361339359052234
19.29751911053453 292.1945599580603 0.7365661070086371
19.302746665487945 291.45787844063017 0.7354533553102905
19.30797422044136 293.14382001588854 0.7366092982355871
19.313201775394774 297.08135371250853 0.7408716598495532
19.318429330348188 300.2064148738711 0.7439530014331681
19.323656885301602 300.4428926879187 0.7445526349133033
19.328884440255017 300.29319694841064 0.7445287268848065
19.33411199520843 302.5759576264689 0.7472222764655969
19.339339550161846 305.501489359854 0.7503793125506022
19.34456710511526 312.06551585742 0.7566727545173327
19.349794660068675 320.88641360569846 0.7679453920197066
19.35502221502209 329.05023072833404 0.7775522134335594
19.360249769975503 336.52122257667264 0.7856477919912233
19.365477324928918 345.24978782914144 0.7958457083493305
19.370704879882332 353.9581092948627 0.8044737261093359
19.375932434835747 364.6769250760649 0.8161251943028642
19.38115998978916 370.6741746634694 0.8226325420087032
19.386387544742576 375.94025254139854 0.8278235954528275
19.39161509969599 377.776948817732 0.8300468754295258
19.396842654649404 378.7116095290219 0.8308029306102503
19.40207020960282 378.6109087940861 0.8305562507562275
19.407297764556233 378.8320700943808 0.8312449374797624
19.412525319509648 376.83946031570594 0.828533859274692
19.417752874463062 375.23527657661293 0.8271216745870942
19.422980429416477 373.7362716643773 0.8252226543533588
19.42820798436989 368.5921980371653 0.8194718162343438
19.433435539323305 363.86251548255325 0.8146649188177659
19.43866309427672 359.5188874537405 0.8096439404191312
19.443890649230134 359.21830821173546 0.8093332178548819
19.44911820418355 356.2986874960541 0.8057342943556334
19.454345759136963 351.79721959159605 0.7996197075901571
19.459573314090377 349.28724388592644 0.796876965780889
19.464800869043792 348.1577697263283 0.7955845023844661
19.470028423997206 349.4560504631345 0.7972878164742869
19.47525597895062 349.1369817048016 0.7970077424374872
19.480483533904035 345.1686559510184 0.7918824060847922
19.48571108885745 342.23311630863566 0.7890267508603434
19.490938643810864 341.1948160881004 0.7875964930882484
19.49616619876428 342.7308754157585 0.78914986268807
19.501393753717693 342.86631693747876 0.7894291162390205
19.506621308671107 343.54809359752625 0.7900524528701404
19.51184886362452 342.2123520315006 0.78838224564346
19.517076418577936 341.59464927192414 0.7873810903480186
19.52230397353135 340.89840005907337 0.7866255264418055
19.527531528484765 340.83169580050924 0.7870218461151421
19.53275908343818 340.9274530457008 0.7868095859178629
19.537986638391594 342.7708014944263 0.7881296163806141
19.54321419334501 345.8229924478387 0.7917073320405609
19.548441748298423 346.66490361478617 0.7926855928626022
19.553669303251837 344.7419941549301 0.7908094035910932
19.55889685820525 344.7615789052953 0.7909362628028439
19.564124413158666 346.922274374528 0.7931871958646743
19.56935196811208 349.90946718005193 0.7965438971637782
19.574579523065495 351.1024223917733 0.7977332697983565
19.57980707801891 351.595435592265 0.7984229377024813
19.585034632972324 353.96896936902806 0.8010539228366712
19.590262187925738 359.8928706977753 0.8072735924804402
19.595489742879153 363.5785419943641 0.8109133232492541
19.600717297832567 367.2357502916653 0.8145349976228298
19.60594485278598 369.93190714430733 0.8173702176533072
19.611172407739396 372.71071881535244 0.8207206817088449
19.61639996269281 375.6531079954433 0.8241493712826908
19.621627517646225 379.2245915197019 0.8281492473907248
19.62685507259964 381.19067516074847 0.8302913929953938
19.632082627553054 385.42868507146966 0.8343799885396534
19.637310182506468 387.0913114407347 0.835944998991826
19.642537737459882 389.4687014807969 0.8385387014399562
19.647765292413297 390.39143229747066 0.838976139095046
19.65299284736671 393.7370792475321 0.8432935198025676
19.658220402320126 394.3555206013836 0.8439464705391206
19.66344795727354 396.818541269071 0.8465568894213817
19.668675512226955 393.50446715277405 0.8424327525541992
19.67390306718037 392.6473263260869 0.841420262096727
19.679130622133783 391.6237930678421 0.840491015395778
19.684358177087198 389.8836039155864 0.838899374421624
19.689585732040612 389.65865757675044 0.8380690125554645
19.694813286994027 387.2565453594844 0.8355723692706745
19.70004084194744 384.31428429678516 0.8320384859373903
19.705268396900856 379.82290762060626 0.826930357883579
19.71049595185427 377.6962936610658 0.8251389943100688
19.715723506807684 373.9422913794803 0.8205917395005038
19.7209510617611 371.39585878222823 0.818448589738394
19.726178616714513 369.8711373230772 0.8165662974042908
19.731406171667928 369.4016320460002 0.8157563499208504
19.736633726621342 368.9127335225776 0.8152762710005963
19.741861281574757 367.6693615998655 0.8137186818566551
19.74708883652817 366.6577553416659 0.8126672357483452
19.752316391481585 366.1959593044679 0.8122041837785152
19.757543946435 364.50464313016647 0.8101552203201074
19.762771501388414 361.7151757053932 0.8077339516728864
19.76799905634183 361.0922862623271 0.8073354234709422
19.773226611295243 360.87569862852183 0.8070715221316566
19.778454166248657 359.1965965525791 0.8051561223736838
19.783681721202072 355.96424032024055 0.8006956992889248
19.788909276155486 351.2536658173549 0.7960451623196947
19.7941368311089 348.60795620635173 0.7928485200799954
19.799364386062315 343.5413529455131 0.7868913415512199
19.80459194101573 341.9078601953199 0.7841918131698514
19.809819495969144 338.3092904402873 0.780023605498382
19.81504705092256 333.1782810366081 0.7743449929512938
19.820274605875973 329.2744811964453 0.7697608475133295
19.825502160829387 327.3757736864483 0.767651113155712
19.8307297157828 326.0505231937503 0.7664705198078655
19.835957270736216 323.87867123011574 0.7645168062643751
19.84118482568963 321.9071956590238 0.7621653384610314
19.846412380643045 318.37793531423034 0.7584268911649956
19.85163993559646 318.21912963304004 0.7573865413186004
19.856867490549874 316.0554346090847 0.7547719828712474
19.86209504550329 312.68486609837487 0.7502632240120166
19.867322600456703 310.93298034861994 0.748015744992333
19.872550155410117 310.07715815563586 0.7474246294233092
19.87777771036353 309.31718551635583 0.7463744770764684
19.883005265316946 311.3294299722477 0.7489612784177655
19.88823282027036 311.14970686375983 0.7488161471162895
19.893460375223775 308.7425054761675 0.7457153657546658
19.89868793017719 310.1372159353393 0.7469696038891728
19.903915485130604 312.1082882658516 0.7505863087208926
19.909143040084018 313.0954477572695 0.7521513405860368
19.914370595037433 313.55158296123705 0.7528723724804722
19.919598149990847 310.76115987298846 0.7478264417305022
19.92482570494426 309.2570408185876 0.7466296128438712
19.930053259897676 305.93721293344043 0.7433709605615458
19.93528081485109 303.62551914549437 0.7408701050128164
19.940508369804505 303.0264203535348 0.7401840779762998
19.94573592475792 305.8466426378255 0.7428014054914408
19.950963479711334 308.1636921710775 0.7458801000299774
19.956191034664748 309.014335772924 0.7474152767233742
19.961418589618162 306.9282520658173 0.7446709980660203
19.966646144571577 305.91165213526114 0.7428933996909398
19.97187369952499 308.046681040333 0.7443405594357498
19.977101254478406 314.8197151383958 0.7515735564158947
19.98232880943182 321.80655990223534 0.7598892482867236
19.987556364385235 325.7534221762044 0.7644622034380308
19.99278391933865 327.5352892806986 0.7675012016590403
19.998011474292063 330.26303593342266 0.7708631646855657
20.003239029245478 335.3587560663701 0.776839840559547
20.008466584198892 347.3282207523724 0.790338136195394
20.013694139152307 364.37569157773737 0.8079569164932723
20.01892169410572 385.6524597320536 0.8306933781666634
20.024149249059136 406.7446362115933 0.8527115491940858
20.02937680401255 421.47200841367555 0.8676150471058562
20.034604358965964 428.4955008879986 0.8748308864316083
20.03983191391938 428.8345654962194 0.8751854454646362
20.045059468872793 422.9666078897724 0.8691927295064017
20.050287023826208 415.0787843036789 0.8611352551223269
20.055514578779622 401.8085633185327 0.8469779326121673
20.060742133733036 392.83487347133405 0.838351726132506
20.06596968868645 386.0115493009721 0.830925903708742
20.071197243639865 380.9668011046785 0.8259280786000339
20.07642479859328 374.41231301231636 0.8182787311125103
20.081652353546694 373.105083167156 0.8168093781571577
20.08687990850011 376.2923009099242 0.8199959125035908
20.092107463453523 379.7163423362044 0.8235036652475071
20.097335018406937 386.69212142586844 0.830590800378369
20.102562573360352 392.49354947211515 0.8368116728957339
20.107790128313766 396.0834110107752 0.8403639360950623
20.11301768326718 402.18114916484524 0.8469520714460586
20.118245238220595 407.2270905093173 0.8523036202369354
20.12347279317401 416.78773702783656 0.86185539910668
20.128700348127424 419.86176144508886 0.864902271621507
20.13392790308084 418.4815788136772 0.863517195856096
20.139155458034253 412.76773533919084 0.8575020996989081
20.144383012987667 401.64384170175987 0.846094782029467
20.14961056794108 389.8829349131697 0.8338917729366015
20.154838122894496 374.64610359009 0.8177353228241944
20.16006567784791 362.7218045507387 0.8049476150053101
20.165293232801325 354.6127707287254 0.7956441984364108
20.17052078775474 345.22479518297735 0.7851910855327554
20.175748342708154 339.1127561264039 0.778077978831249
20.18097589766157 336.040301748764 0.7743285645504754
20.186203452614983 335.77590772358985 0.7741139991739
20.191431007568397 333.46705455661026 0.7715567249719603
20.19665856252181 328.0785118939723 0.7662431553928261
20.201886117475226 328.55713756490087 0.767013526870325
20.20711367242864 326.3355805193383 0.7636784823078363
20.212341227382055 326.9651609835983 0.7640939262438653
20.21756878233547 328.95049650526937 0.7666736133126094
20.222796337288884 327.4387223764282 0.7649356091382756
20.228023892242298 328.72521088735675 0.7665683538665027
20.233251447195713 328.61600982173405 0.7659802202698727
20.238479002149127 329.32778304504166 0.7665589617029789
20.24370655710254 332.1401801026665 0.7708651198329105
20.248934112055956 335.07629591643786 0.7739253718214373
20.25416166700937 337.12760227798526 0.7763773834997951
20.259389221962785 339.40393519536957 0.7777815883086974
20.2646167769162 342.38294514610055 0.781114057612257
20.269844331869614 342.8745533795448 0.7816557739803076
20.275071886823028 344.67514831183905 0.7832622074640415
20.280299441776442 340.30822289844843 0.7787916872111904
20.285526996729857 340.3890602525798 0.7791818119290661
20.29075455168327 337.3180566497158 0.7756232949197065
20.295982106636686 337.59491729766273 0.7756344345952051
20.3012096615901 336.7366287670211 0.7742169258310312
20.306437216543515 337.70472824689165 0.7756884711437672
20.31166477149693 338.7432523379907 0.7771649160261593
20.316892326450343 338.59447793829656 0.7765102442588608
20.322119881403758 333.2598748497277 0.7702563402978775
20.327347436357172 328.4820190115633 0.764399588432514
20.332574991310587 324.4631005441544 0.7605645433508607
20.337802546264 326.0119778656547 0.7625167592962474
20.343030101217416 324.7651633387665 0.7607234311744717
20.34825765617083 323.2391983238682 0.7584402701990067
20.353485211124244 319.32747726597654 0.7541307622479948
20.35871276607766 316.5479548380394 0.7509206875525752
20.363940321031073 317.375137721378 0.7525747205659675
20.369167875984488 316.49956700721197 0.7516204888132578
20.374395430937902 314.82982361020083 0.7498790486734286
20.379622985891316 312.29167683142185 0.7468765745457473
20.38485054084473 307.4550856545004 0.741011928882029
20.390078095798145 307.16881909938076 0.7407446489897728
20.39530565075156 307.85381726803416 0.7410472358989598
20.400533205704974 308.65282977395924 0.7418641895076677
20.40576076065839 306.92945394956564 0.739596357476463
20.410988315611803 305.8111236921238 0.7376957055100067
20.416215870565217 304.8857081562708 0.7366248397031194
20.421443425518632 301.68239436635776 0.7331629636449494
20.426670980472046 300.5779212241724 0.7335626797787528
20.43189853542546 303.76971292897923 0.7383128464082132
20.437126090378875 308.61260290871223 0.7437566519616527
20.44235364533229 309.45579710979393 0.7444350420800041
20.447581200285704 304.2931080605815 0.7369267533152808
20.45280875523912 302.4598419110515 0.7342146879314942
20.458036310192533 303.9190855958796 0.7365821438258494
20.463263865145947 307.5497266307943 0.7410729595133038
20.46849142009936 307.7808849639379 0.7418487969671844
20.473718975052776 307.27691817676174 0.7408113207610045
20.47894653000619 308.54040541111345 0.7413939484855645
20.484174084959605 309.1831999011884 0.7423628127377339
20.48940163991302 312.77023155280597 0.7465040652279783
20.494629194866434 311.9862647272081 0.7461902811838327
20.49985674981985 311.7796136230834 0.7456874225859947
20.505084304773263 312.5590454382479 0.7462800096317981
20.510311859726677 315.62707462740894 0.7496496870514374
20.51553941468009 316.74505209756234 0.7510761327391662
20.520766969633506 315.17744558167067 0.7494401720774974
20.52599452458692 312.3603134280399 0.7461116842170952
20.531222079540335 313.4344178590459 0.7458057575809827
20.53644963449375 312.82410486796687 0.744974800845824
20.541677189447164 311.75679488703616 0.7437524589415344
20.546904744400578 309.0015814734215 0.7410756120246986
20.552132299353993 307.3514336572875 0.7394830746582276
20.557359854307407 311.79574216894906 0.7441340876844659
20.56258740926082 313.76415490146184 0.7468341729101439
20.567814964214236 315.1144895174694 0.7484536740323194
20.57304251916765 311.48574454425506 0.743569341386749
20.578270074121065 312.8818315248691 0.7454694630985713
20.58349762907448 314.6683881266854 0.7476247513472363
20.588725184027894 317.2233339509145 0.7509277183310861
20.593952738981308 319.9888170970909 0.7538669284999384
20.599180293934722 320.6783236018597 0.7540189721930175
20.604407848888137 320.79649434117874 0.755272978777772
20.60963540384155 320.5266175158141 0.7545777652960728
20.614862958794966 317.9326221842774 0.7511233555264765
20.62009051374838 316.07943747300396 0.7489436818124371
20.625318068701795 315.2825686483465 0.7483333509430544
20.63054562365521 317.383592327195 0.7525722619700209
20.635773178608623 313.79054155534567 0.7488115386929399
20.641000733562038 311.93202162477206 0.7455302128289308
20.646228288515452 309.0136356105362 0.7404010812424496
20.651455843468867 308.55456389830715 0.7389965473906794
20.65668339842228 307.17276620163875 0.738094276861978
20.661910953375695 308.4239493265712 0.7399243742885963
20.66713850832911 305.99949469798617 0.7376445227752769
20.672366063282524 306.01023296483777 0.7376139489001873
20.67759361823594 305.2131647523671 0.7368902590084623
20.682821173189353 304.93947568946265 0.7367103736165289
20.688048728142768 301.946641276426 0.7330536131518236
20.693276283096182 298.3734870998636 0.7278438330723435
20.698503838049596 296.24578289785785 0.7260102537648258
20.70373139300301 297.92859755984375 0.7277295313545489
20.708958947956425 300.20768641756086 0.7303604845740291
20.71418650290984 302.9504957688857 0.7332912716263408
20.719414057863254 306.0828571800588 0.7370961007733241
20.72464161281667 309.9832391951987 0.7428040310596071
20.729869167770083 308.29209718415154 0.7401227336411593
20.735096722723497 306.00262207050014 0.7375232216218331
20.740324277676912 301.6659227431052 0.7324948610653452
20.745551832630326 300.37682910724754 0.7302049748442809
20.75077938758374 300.35401193940123 0.7305270354451755
20.756006942537155 301.3860981797877 0.7314692064300434
20.76123449749057 304.74262332995295 0.7349119583956392
20.766462052443984 305.82022670197426 0.7360170230769759
20.7716896073974 307.24569929034357 0.7382421899423751
20.776917162350813 308.40218756003685 0.7401561713484878
20.782144717304227 311.7831790725431 0.7440405758044226
20.78737227225764 311.49835732683346 0.7426421069226441
20.792599827211056 308.08720854377543 0.737991756332835
20.79782738216447 308.64309539091784 0.7381920047167162
20.803054937117885 309.8255101807788 0.7398814347998162
20.8082824920713 314.4193138864382 0.745253172447526
20.813510047024714 319.95766930996405 0.7517779470270524
20.81873760197813 326.86954753225575 0.7602706547940145
20.823965156931543 330.0124479970135 0.7637695690929716
20.829192711884957 336.2850518774375 0.7711645347506865
20.83442026683837 337.58541486391147 0.7724801094071746
20.839647821791786 339.9339112584895 0.7749945346261471
20.8448753767452 340.8859701542798 0.7761491760555436
20.850102931698615 342.14065133299965 0.7769558140161642
20.85533048665203 345.8139040750314 0.7812785565523916
20.860558041605444 345.02694194881093 0.7806447813926044
20.865785596558858 345.458113044038 0.7807476220541456
20.871013151512273 344.4402430415798 0.780214641891232
20.876240706465687 344.071227501503 0.7803592687318659
20.8814682614191 344.6356619065633 0.7810808571285686
20.886695816372516 344.2188778132337 0.7801577286034497
20.89192337132593 346.79038000896014 0.7823592154093948
20.897150926279345 344.6319394374218 0.779820825335194
20.90237848123276 341.5354850933306 0.7765702404983107
20.907606036186174 334.7783353423325 0.7681675071793596
20.912833591139588 333.6392176281429 0.7668692915509214
20.918061146093002 332.7514189911486 0.7654580310054026
20.923288701046417 333.6242889225833 0.7671577435032001
20.92851625599983 332.952409145924 0.7660974607554863
20.933743810953246 332.7350261939661 0.7662005758018372
20.93897136590666 332.130768568593 0.7653189570310286
20.944198920860075 329.1475451474004 0.7621833630248332
20.94942647581349 328.7096930156003 0.761743212876754
20.954654030766903 327.74197308779276 0.760930687851418
20.959881585720318 330.23468398310615 0.7637726150115511
20.965109140673732 330.0073537712388 0.7627523598210607
20.970336695627147 329.57394235008803 0.7621046915562822
20.97556425058056 329.2568891021594 0.761096104900176
20.980791805533975 327.3565086444239 0.7593801924671959
20.98601936048739 324.4470211310099 0.7558854195626968
20.991246915440804 322.49542311865036 0.7540880904583779
20.99647447039422 319.12579631782154 0.7508738031395377
21.001702025347633 315.37855514610106 0.7471402781004488
21.006929580301048 314.2371080982952 0.7455763461169164
21.012157135254462 315.2829589149841 0.7465925181782219
21.017384690207876 314.2034790876282 0.7445057202404886
21.02261224516129 313.03520536466584 0.742784624721399
21.027839800114705 314.1734426457689 0.7444532148786044
21.03306735506812 317.1205659840821 0.7478673038407638
21.038294910021534 317.5103846230683 0.7485534000003728
21.04352246497495 315.61838187657406 0.7460653617754217
21.048750019928363 313.99231898867464 0.7440744961955265
21.053977574881777 313.0288370750789 0.7435835365262154
21.059205129835192 314.43687392754043 0.7450321964321563
21.064432684788606 316.5650579711571 0.7475365835359223
21.06966023974202 314.82211218969456 0.7450029264607237
21.074887794695435 311.72664841494316 0.7411151739613341
21.08011534964885 308.3426905141715 0.7374703262610833
21.085342904602264 308.92340410275546 0.7386045864637202
21.09057045955568 306.4231135165364 0.7359684688484106
21.095798014509093 305.64573325074895 0.735053833368065
21.101025569462507 300.31669318938026 0.727459918198159
21.10625312441592 300.40089261800307 0.7268546661687152
21.111480679369336 299.3173263112275 0.7255313462471197
21.11670823432275 296.9947453963505 0.7230396363054612
21.121935789276165 292.00993170737274 0.7168221889065426
21.12716334422958 291.81203109477656 0.7161434688950694
21.132390899182994 290.84154538657003 0.7141963598403861
21.13761845413641 292.38596686314276 0.7163834662527769
21.142846009089823 289.9532658353313 0.7125493273125678
21.148073564043237 288.94930990072726 0.7111716034204286
21.15330111899665 286.75706654088856 0.7074346057327825
21.158528673950066 284.392724824232 0.704360410245985
21.16375622890348 281.74817762009945 0.7011499922088009
21.168983783856895 281.58443183900937 0.7011581850899249
21.17421133881031 280.0536471444388 0.6992139466113921
21.179438893763724 278.22546564377905 0.6964099420227541
21.184666448717138 276.0202190858421 0.6940834271770671
21.189894003670553 277.2311558460409 0.6961302369662745
21.195121558623967 278.1189069623887 0.6969587281729187
21.20034911357738 281.3529136509392 0.7012671787556785
21.205576668530796 281.15006356708307 0.7008164888294319
21.21080422348421 282.5049369306998 0.7026113480109113
21.216031778437625 282.47052850005355 0.7022179260366492
21.22125933339104 283.38258764770336 0.7014840355979818
21.226486888344454 282.292446734249 0.6995209304690193
21.231714443297868 282.11550126840615 0.6985946625789325
21.236941998251282 280.58659009461917 0.69739516691527
21.242169553204697 279.27530403985725 0.6964670995632214
21.24739710815811 280.622636174219 0.6982637468704209
21.252624663111526 278.71640458245815 0.6953229900606314
21.25785221806494 282.18269351925073 0.6986362370779532
21.263079773018355 282.1436561391949 0.6983239910331743
21.26830732797177 283.24014599165105 0.700165518601602
21.273534882925183 281.729474872214 0.6980094366220304
21.278762437878598 281.7968866331611 0.6978096345707762
21.283989992832012 280.7078994062567 0.7032999110132018
21.289217547785427 281.9078463807568 0.7163304268773183
21.29444510273884 281.60234934668676 0.72322399831903
21.299672657692255 279.2293977856073 0.7251811890237759
21.30490021264567 281.61214016655896 0.732197734991073
21.310127767599084 283.8268533149497 0.7391159439131302
21.3153553225525 283.9114093895896 0.7429338197270808
21.320582877505913 280.53651108902454 0.7421675360069675
21.325810432459328 278.1778204687594 0.7413876615301285
21.331037987412742 280.6229260665 0.7473517430891132
21.336265542366156 283.9944520078696 0.7549512262623629
21.34149309731957 284.62913702387306 0.758943414678481
21.346720652272985 282.86306357373314 0.7597429110845673
21.3519482072264 278.58636007457324 0.7563399455391131
21.357175762179814 279.2790652077988 0.7596859926749909
21.36240331713323 279.6316423799014 0.7622424519290386
21.367630872086643 284.11820728374175 0.7703575251300687
21.372858427040057 285.1080677676018 0.7736378200254341
21.378085981993472 284.77780099287577 0.7753109872768769
21.383313536946886 281.8195199750215 0.7728065741860619
21.3885410919003 282.37834053924416 0.7765221477918332
21.393768646853715 283.8381506298698 0.7803917236261574
21.39899620180713 284.64835714824443 0.7839800186070383
21.404223756760544 283.8695779246653 0.7841441775217344
21.40945131171396 282.8820616172165 0.7845391377404117
21.414678866667373 282.5930340188148 0.7859658464667258
21.419906421620787 283.96220525022267 0.7895327876556487
21.4251339765742 285.1689470714761 0.7936808842927386
21.430361531527616 285.38035524597865 0.7953386715159393
21.43558908648103 289.1026257599962 0.8021335422056999
21.440816641434445 286.71599417666744 0.8009732504759619
21.44604419638786 288.93479318716027 0.8053833400273567
21.451271751341274 292.81453553647566 0.8129370655200456
21.45649930629469 299.25388232432465 0.8226113036072891
21.461726861248103 304.09445664230833 0.8308309212887718
21.466954416201517 303.0729480405183 0.8317770045212355
21.47218197115493 300.83233638366437 0.8304407490724219
21.477409526108346 297.74149673391884 0.8288457995896152
21.48263708106176 297.2782441574659 0.8298705560480505
21.487864636015175 298.2187329955279 0.8325775174394894
21.49309219096859 298.55142488484 0.8360841533910739
21.498319745922004 297.76468548982734 0.8364763952728355
21.503547300875418 298.21955177957364 0.8403530919461487
21.508774855828833 299.97855236399954 0.841378653557516
21.514002410782247 294.61034125134717 0.8169427810680304
21.51922996573566 292.05366794055647 0.8041014687586014
21.524457520689076 291.5330952731997 0.7961172378467557
21.52968507564249 294.45750669316277 0.7948676671691971
21.534912630595905 296.6838714674221 0.7928293273142495
21.54014018554932 296.9344352185948 0.7886552137389989
21.545367740502734 298.98514176186734 0.7881865491710927
21.550595295456148 294.2715273468721 0.7795520239171464
21.555822850409562 292.5965663595508 0.7763111167558123
21.561050405362977 292.42586396836765 0.7754015737823882
21.56627796031639 291.22609405934685 0.7727354850491072
21.571505515269806 292.9713943331269 0.7740946251093325
21.57673307022322 293.23570979021054 0.7732761964851924
21.581960625176634 293.8434019336988 0.7714866899278255
21.58718818013005 293.9427353108074 0.7698508222194345
21.592415735083463 294.301325186565 0.7683495162456214
21.597643290036878 294.2326166823205 0.7665304785190862
21.602870844990292 292.4654971299536 0.7617820835728304
21.608098399943707 292.0192466971768 0.7598588587498109
21.61332595489712 291.81468752828414 0.7591786866886888
21.618553509850535 293.88746272938204 0.7608040306183227
21.62378106480395 292.9865896668817 0.7593044380031176
21.629008619757364 295.6888444592007 0.7613414673222161
21.63423617471078 293.96001756294305 0.7588861136589518
21.639463729664193 292.13258995619697 0.7550281095757042
21.644691284617608 291.6265062356434 0.7541091963351197
21.649918839571022 293.8717617382699 0.7559577587253379
21.655146394524436 296.1461955029829 0.75822399607542
21.66037394947785 297.3778007904614 0.7583757757356706
21.665601504431265 296.4558619199876 0.7566029226068736
21.67082905938468 297.95218722601805 0.7573619571087364
21.676056614338094 299.4587081918243 0.7591210275445314
21.68128416929151 297.9182797653711 0.756547570444501
21.686511724244923 298.37213750686095 0.7557018686383183
21.691739279198337 301.5039658162268 0.7584264746919201
21.696966834151752 305.1917720002269 0.7620395272191115
21.702194389105166 306.86834604597476 0.7635462468709807
21.70742194405858 307.9935997971047 0.7646394448266025
21.712649499011995 310.58408409321856 0.7675415597198461
21.71787705396541 313.7799784450349 0.77104045779124
21.723104608918824 316.5256995043282 0.7743630053384055
21.72833216387224 318.42729339184507 0.7759510823054538
21.733559718825653 318.9511491519338 0.7757751880884711
21.738787273779067 325.260549887242 0.7825760818944894
21.74401482873248 329.0972597794221 0.7869442919911436
21.749242383685896 330.53852526663053 0.7892625726552503
21.75446993863931 332.49654095731285 0.7916865604233682
21.759697493592725 338.1013825148224 0.798610598903399
21.76492504854614 342.19653279721723 0.8024800100979026
21.770152603499554 340.0901626045823 0.7996921079113217
21.77538015845297 334.613238340617 0.7924881891647081
21.780607713406383 335.31067159191457 0.7925542731665834
21.785835268359797 338.58976031284345 0.795861828246131
21.79106282331321 342.5072309120119 0.7996767563580346
21.796290378266626 344.4120852735034 0.8027305381940162
21.80151793322004 344.78359086187487 0.8028160107833167
21.806745488173455 346.6120970633529 0.8052864123825177
21.81197304312687 351.5694860690942 0.8110398598460645
21.817200598080284 353.0948207130088 0.8134426552296702
21.822428153033698 357.9508747304867 0.8186938849891382
21.827655707987113 358.6986691888994 0.8191721778432458
21.832883262940527 358.86848346426905 0.8189991612573317
21.83811081789394 360.7822705390427 0.8212045251105495
21.843338372847356 358.0308886110674 0.8175513054358466
21.84856592780077 355.45428068582845 0.8142016588300685
21.853793482754185 350.70999005133734 0.8085401563831588
21.8590210377076 346.10021205801866 0.8029739935996861
21.864248592661014 343.6739353360724 0.8005587079077112
21.869476147614428 343.1914993841086 0.7993128778813162
21.874703702567842 344.0932578467142 0.8003948387423631
21.879931257521257 344.9614321961424 0.8011464432597575
21.88515881247467 345.65800934827763 0.801972877325899
21.890386367428086 345.47098202458955 0.8012034945684321
21.8956139223815 342.09347754624207 0.7962505154877462
21.900841477334914 335.5036999100976 0.7879333987230992
21.90606903228833 334.58026898742656 0.7875417786533901
21.911296587241743 336.70029679237865 0.7900461674502859
21.916524142195158 340.3570345043288 0.7947753592118209
21.921751697148572 339.57986576794156 0.7938204865737178
21.926979252101987 337.2427318407369 0.790258955030338
21.9322068070554 337.81113657594864 0.7902022468854376
21.937434362008815 340.5063368794898 0.7927556360908682
21.94266191696223 343.87685270466505 0.7960692469221594
21.947889471915644 344.6703751992813 0.7969563731654422
21.95311702686906 343.81686931948576 0.795971171348335
21.958344581822473 340.75032182805126 0.7925055270649259
21.963572136775888 340.5827726495951 0.7921390634557077
21.968799691729302 341.40686643714133 0.7924482328318514
21.974027246682716 344.1639260828754 0.7950290372937335
21.97925480163613 345.03548533511577 0.7954810526532194
21.984482356589545 342.9081024801005 0.7932015964635386
21.98970991154296 342.29950748663805 0.7932569212752361
21.994937466496374 343.1660453874512 0.7937799702080928
22.00016502144979 345.80610939229643 0.7971837568962626
22.005392576403203 345.28358502131226 0.7954310371210028
22.010620131356617 345.42213705930254 0.7955093527788807
22.015847686310032 347.75591153820426 0.7983888408477029
22.021075241263446 351.45878310267767 0.8017499220444093
22.02630279621686 355.4306497642327 0.8064159637346309
22.031530351170275 355.98155390086964 0.8062842655644546
22.03675790612369 357.48026547225413 0.808869321619806
22.041985461077104 360.2562186962071 0.811931333490174
22.04721301603052 364.9325983046533 0.8163612729734345
22.052440570983933 368.66978617280637 0.8198117429012627
22.057668125937347 367.05007295169804 0.8174508494348655
22.06289568089076 363.9769242032962 0.8143401893437673
22.068123235844176 360.72245597220575 0.8113029411715711
22.07335079079759 355.6083613113089 0.8053585270720061
22.078578345751005 354.5468760815421 0.8048264384649633
22.08380590070442 351.9540531410822 0.8012384965743417
22.089033455657834 350.3965974887735 0.7993587792290264
22.09426101061125 349.95386521988354 0.7984162412087764
22.099488565564663 350.8407289180357 0.7983896685401546
22.104716120518077 351.727849616025 0.799135731271993
22.10994367547149 353.58484369075006 0.8010993276297619
22.115171230424906 352.20172495381684 0.7997044164303159
22.12039878537832 352.0536667248453 0.8001276151147312
22.125626340331735 349.7428075483033 0.7972686527309216
22.13085389528515 346.0388940049125 0.7929409031451812
22.136081450238564 345.94534806558534 0.7924514001620033
22.141309005191978 345.1610431471492 0.7912152015311026
22.146536560145393 343.43170173863984 0.7895048016817287
22.151764115098807 341.9007092157966 0.7874524357550092
22.15699167005222 341.1770488994979 0.7869400245993462
22.162219225005636 341.800369051392 0.7878384475996008
22.16744677995905 341.0319238661139 0.7864129485692396
22.172674334912465 341.8403357996913 0.787587023279117
22.17790188986588 345.16126336975196 0.7905977331422891
22.183129444819293 343.40881688068504 0.790341825850102
22.188356999772708 341.2537576872182 0.7875227190907269
22.193584554726122 339.09433154351444 0.784128222433908
22.198812109679537 338.93653897423786 0.7832196008794646
22.20403966463295 340.8517960547646 0.7855719302100225
22.209267219586366 341.4448282090343 0.787015042348429
22.21449477453978 341.7354324546604 0.7872249590044926
22.219722329493194 341.7304644721345 0.7858135689318078
22.22494988444661 341.7678447212375 0.785334158807181
22.230177439400023 341.0277913034183 0.7837207502988821
22.235404994353438 337.39328812414266 0.7799170615858653
22.240632549306852 338.12157964892594 0.7810878721036663
22.245860104260267 337.990906732591 0.7806573946468807
22.25108765921368 335.6468622549208 0.7787234624862528
22.256315214167095 332.2509767101073 0.7739228463600528
22.26154276912051 327.01388017824246 0.7684119392205208
22.266770324073924 328.7965586851151 0.7700111077671555
22.27199787902734 329.6764909784638 0.7709471409250273
22.277225433980753 327.64872509639963 0.768186495704806
22.282452988934168 323.6573868783227 0.7632303015280788
22.287680543887582 317.0052649448229 0.7556467332943458
22.292908098840996 316.0159118239016 0.7543445474389406
22.29813565379441 314.20059233674766 0.7515206280087743
22.303363208747825 312.4691607156577 0.7502202985218528
22.30859076370124 309.9135496394546 0.7472616588008076
22.313818318654654 307.97928436143883 0.7458278968597571
22.31904587360807 309.7704539989649 0.7475508022365408
22.324273428561483 309.27194250689024 0.7461836255043082
22.329500983514897 307.80244734185203 0.744319022601299
22.334728538468312 305.1061993083748 0.7413962875155878
22.339956093421726 300.44326852276964 0.7360546475739149
22.34518364837514 301.13247833814813 0.7368302646609095
22.350411203328555 299.6753854781901 0.7346701081722949
22.35563875828197 301.153570945784 0.7369267056470099
22.360866313235384 301.56186710741576 0.7375737599520247
22.3660938681888 303.06598634932675 0.7401913198031115
22.371321423142213 302.6931453545092 0.7392799057040426
22.376548978095627 301.07345599500076 0.737571175262845
22.38177653304904 299.79060911736354 0.7361341522536593
22.387004088002456 298.2951400224035 0.7346118730062561
22.39223164295587 299.1938382501405 0.7353860811704893
22.397459197909285 296.53104013163477 0.7317501479161495
22.4026867528627 294.0589194817387 0.7286845371670907
22.407914307816114 291.154432145394 0.7254386813039418
22.41314186276953 290.4977072202163 0.7247935673159704
22.418369417722943 292.0312424624467 0.7259560044314481
22.423596972676357 289.0320971663093 0.7226539683517473
22.42882452762977 287.4126258669308 0.7193966545346001
22.434052082583186 286.3774886618038 0.71914353418385
22.4392796375366 287.36672120450885 0.7197578010402282
22.444507192490015 287.013256396327 0.7197490301726721
22.44973474744343 283.66521579758876 0.7152807478985829
22.454962302396844 281.4455065203275 0.7127493684935539
22.460189857350258 280.39508977871645 0.7116154701788784
22.465417412303673 282.7961078495232 0.7143622395784792
22.470644967257087 284.1544714347867 0.7156835152580332
22.4758725222105 282.51094853294865 0.7141902037750049
22.481100077163916 282.64801756279155 0.7148966779061845
22.48632763211733 284.1701567253314 0.7161964072439073
22.491555187070745 282.1707657536098 0.7123965293272766
22.49678274202416 278.45026719134466 0.7071918344144317
22.502010296977573 276.2806870802771 0.7050305988634659
22.507237851930988 275.3842369820931 0.7047038649222851
22.512465406884402 275.5104068044628 0.7050915557978343
22.517692961837817 276.8244656432249 0.7067265587478828
22.52292051679123 275.7668905166551 0.7056981427522209
22.528148071744646 275.65790809978057 0.7059353619718809
22.53337562669806 273.69701471868524 0.7024438448755556
22.538603181651474 273.13029240436674 0.7007962843226864
22.54383073660489 273.7037349135048 0.7020701868490005
22.549058291558303 273.00796625882225 0.7010624230662813
22.554285846511718 272.4007757706219 0.7000302178762821
22.559513401465132 274.1470641068237 0.7022129596910236
22.564740956418547 276.33048956795784 0.7051916906984765
22.56996851137196 279.5448114184163 0.7090737710482568
22.575196066325375 277.1360307672172 0.7048872126533489
22.58042362127879 274.0333963080832 0.701771209838587
22.585651176232204 271.69269904721045 0.6996794530195833
22.59087873118562 273.3250933069335 0.7025527841612753
22.596106286139033 273.36719096005174 0.7014855766096276
22.601333841092448 273.2939790752575 0.7013110562749296
22.606561396045862 274.49706258009496 0.7038265586966183
22.611788950999276 273.5011934613115 0.7027417896754827
22.61701650595269 275.0167061065949 0.7024385876808754
22.622244060906105 275.37675444526565 0.7006622942953001
22.62747161585952 272.71886891202496 0.6978832478476988
22.632699170812934 270.79433933658765 0.6961618421147918
22.63792672576635 272.25754685813354 0.6995258667532587
22.643154280719763 275.3277384230299 0.7036877372236846
22.648381835673177 277.29152802130716 0.7056235031234541
22.653609390626592 278.6518876213088 0.7072026721444409
22.658836945580006 275.94740532402926 0.7036899647264026
22.66406450053342 274.9884878259998 0.7032736465357305
22.669292055486835 274.31195656920465 0.7026319848722274
22.67451961044025 277.5491526157842 0.706515944743781
22.679747165393664 283.507603638223 0.7123405694737754
22.68497472034708 287.21372477050744 0.7158532310688057
22.690202275300493 286.9213222678771 0.7151543149507702
22.695429830253907 282.63424394619705 0.709989801331165
22.70065738520732 279.3046503648624 0.7066523575541137
22.705884940160736 277.36979542336155 0.7036644169269531
22.71111249511415 278.93022409034484 0.7048461437012559
22.716340050067565 278.3317840733353 0.7038715130236559
22.72156760502098 281.43964446418346 0.707804030847957
22.726795159974394 282.7035887778058 0.709557000411295
22.73202271492781 284.447893755285 0.7106134663950942
22.737250269881223 284.4790285721541 0.7111876755085883
22.742477824834637 286.0640737183138 0.7139764879423137
22.74770537978805 287.64270723164583 0.7166407741463374
22.752932934741466 286.1127464281911 0.7144608917684003
22.75816048969488 287.6647724903347 0.7155893287455822
22.763388044648295 289.9460457621803 0.7185405270315443
22.76861559960171 292.9167888554927 0.7221138698662454
22.773843154555124 293.1324125455748 0.7219698824431441
22.779070709508538 293.340693320762 0.7220581972081652
22.784298264461952 291.23719690784907 0.7190642221896533
22.789525819415367 290.4392611239332 0.7179204233273818
22.79475337436878 293.66850995048065 0.7216806774544234
22.799980929322196 296.8088917324503 0.7256059575782033
22.80520848427561 303.35440738215885 0.7336841689452895
22.810436039229025 306.82693371594627 0.7371587110735166
22.81566359418244 307.155041422479 0.7381125239205027
22.820891149135853 306.30451361910303 0.7371171195330911
22.826118704089268 306.23206970128973 0.7371552642289424
22.831346259042682 308.9558611632305 0.7401104404144905
22.836573813996097 310.11586956348674 0.7407550995988832
22.84180136894951 310.2906869003359 0.7411388649438554
22.847028923902926 311.6276307086351 0.7422556576483132
22.85225647885634 313.1603452871506 0.743720254507413
22.857484033809754 315.50574983744843 0.7460257927817101
22.86271158876317 316.9464556065946 0.7472247692748334
22.867939143716583 317.85469426195414 0.748095460457218
22.873166698669998 319.0970714870916 0.7494797478457453
22.878394253623412 320.16344580053146 0.750351830264492
22.883621808576827 319.95679250881324 0.7500674668971435
22.88884936353024 318.4166185929979 0.7480694928282227
22.894076918483655 320.0253255019006 0.7511154556837553
22.89930447343707 320.4012688367504 0.7520289445209598
22.904532028390484 319.1062676496899 0.7496910175327388
22.9097595833439 317.4820067101229 0.7474451668078956
22.914987138297313 318.17009000844206 0.7476951813282113
22.920214693250728 320.64122798670394 0.7512786947446007
22.925442248204142 320.2140743188955 0.7513133461467201
22.930669803157556 320.75719882188554 0.7520879170794399
22.93589735811097 320.0951025354575 0.7511346061468016
22.941124913064385 320.5277120925039 0.751315521136922
22.9463524680178 319.0627250917272 0.7507364587310298
22.951580022971214 318.8205877163204 0.7507153286917991
22.95680757792463 315.7589655546361 0.7464255937021088
22.962035132878043 315.5691038435497 0.7449809035669794
22.967262687831457 313.8555328120129 0.7423476175954924
22.972490242784872 319.6406333207923 0.7491780073534502
22.977717797738286 323.58587754198544 0.7541439454846929
22.9829453526917 324.91711313237954 0.7558961916899773
22.988172907645115 324.03104976619517 0.755402611426217
22.99340046259853 320.0261244918178 0.749808306010124
22.998628017551944 317.36507569072614 0.7467268623060629
23.00385557250536 313.94629980179246 0.7422052394846966
23.009083127458773 315.0983004999423 0.7434511425899943
23.014310682412187 316.5817531845425 0.7453796777270485
23.0195382373656 321.1394979762389 0.7506989329251136
23.024765792319016 324.23332835418023 0.7546280063965356
23.02999334727243 326.397361978078 0.7564046386368759
23.035220902225845 325.436697438564 0.7558358536440615
23.04044845717926 320.6940022439174 0.7505011246645401
23.045676012132674 317.3140710893689 0.7465363038475032
23.05090356708609 314.7846472642068 0.7436284602219462
23.056131122039503 316.6917709003945 0.745397496016083
23.061358676992917 316.66430729604514 0.7459474336746383
23.06658623194633 317.36200118804777 0.7468351698739405
23.071813786899746 313.03786912409737 0.7425104364903337
23.07704134185316 311.4116758061548 0.7411278336251469
23.082268896806575 309.50764331751316 0.7383073878823379
23.08749645175999 309.4667546995969 0.737904570781574
23.092724006713404 309.3083888396548 0.7377802844013858
23.097951561666818 314.2520009695044 0.7434295806469489
23.103179116620232 315.55561224973695 0.7454884098317448
23.108406671573647 314.65779146379066 0.7439458442993435
23.11363422652706 311.2953133584125 0.7396068748020206
23.118861781480476 308.405135092723 0.7357052708255479
23.12408933643389 307.6033819464755 0.7340257649622158
23.129316891387305 307.2223490172589 0.7334973743639399
23.13454444634072 307.5684952959624 0.7341887115090612
23.139772001294133 304.93692125998734 0.7308376288125515
23.144999556247548 304.90660428778114 0.7315332490431221
23.150227111200962 306.0813092448259 0.733225068212391
23.155454666154377 310.17444932734634 0.7384755619726958
23.16068222110779 311.91267060640246 0.7410233452437495
23.165909776061206 310.1635221397743 0.7378667567111143
23.17113733101462 307.41508858018653 0.7350538089210421
23.176364885968034 305.52791021565736 0.7314015104952551
23.18159244092145 304.08959674445754 0.730341628261016
23.186819995874863 302.40258312965204 0.7275600561287834
23.192047550828278 302.61131511825346 0.7287232160089304
23.197275105781692 305.0434858273614 0.7314002045370017
23.202502660735107 301.89642850301743 0.7271839328327038
23.20773021568852 303.150374836308 0.7282855136994937
23.212957770641935 301.04673307027474 0.725456030166005
23.21818532559535 301.64407376667145 0.7271988074565143
23.223412880548764 300.01983215407773 0.7253235752545008
23.22864043550218 303.65080965555995 0.7301133608406261
23.233867990455593 305.80267845132886 0.7327611995042431
23.239095545409008 308.08782696023434 0.7352493371765919
23.244323100362422 309.0206775279861 0.7364365318271905
23.249550655315836 312.03681380490497 0.7399268365283457
23.25477821026925 309.6985289002182 0.7365956008204322
23.260005765222665 307.82483413016973 0.7343244728534853
23.26523332017608 303.74093146203165 0.7291134012727509
23.270460875129494 306.99986637184077 0.732891258796508
23.27568843008291 310.05763607825696 0.7357894781894181
23.280915985036323 311.5620766102788 0.7380178901086001
23.286143539989737 309.84476384529984 0.7366969019432853
23.291371094943152 311.5510069142913 0.737881830594043
23.296598649896566 316.72258476471774 0.7429824527471393
23.30182620484998 317.1425523793759 0.7436533015370739
23.307053759803395 311.80858244543896 0.737438374127511
23.31228131475681 311.638431373435 0.7379894716654248
23.317508869710224 313.5454065212121 0.7395459864153101
23.32273642466364 316.8507723921695 0.7428800079236692
23.327963979617053 319.0834490636027 0.7446684755942659
23.333191534570467 322.8560469199813 0.7490352914817068
23.33841908952388 325.9016395844172 0.7530474891402292
23.343646644477296 326.14794117270935 0.7536788575698438
23.34887419943071 324.5156855151787 0.7524763611719656
23.354101754384125 323.7390408916473 0.7523159397600291
23.35932930933754 322.9863127875362 0.7510284210098389
23.364556864290954 322.4411467045521 0.750047820137344
23.369784419244368 322.08584086889056 0.7485945611839748
23.375011974197783 321.3544672133587 0.7477440372643053
23.380239529151197 320.2539148608126 0.7464875710244103
23.38546708410461 319.45140358286045 0.746268254899874
23.390694639058026 322.53369294457525 0.7497502059336689
23.39592219401144 325.056463419109 0.7523256643135628
23.401149748964855 327.7566445659125 0.755544799988245
23.40637730391827 326.49143854667955 0.7543461716576305
23.411604858871684 322.25131389598664 0.7494273672408993
23.416832413825098 324.5925299517471 0.7515121041325866
23.422059968778512 324.30143598479583 0.7511275050874658
23.427287523731927 327.09942743603847 0.7547160122321087
23.43251507868534 324.5481755993108 0.7515977190157194
23.437742633638756 325.58267558955913 0.7526990562439325
23.44297018859217 324.93326950980423 0.7516450388252689
23.448197743545585 325.84027587605266 0.7522479772574847
23.453425298499 328.64321786867805 0.7558708369441111
23.458652853452413 329.1222628298195 0.7566716364382136
23.463880408405828 327.11069948711446 0.7538007141853861
23.469107963359242 322.79623796020076 0.7481392304430368
23.474335518312657 321.50960970224435 0.7460133918492265
23.47956307326607 320.64799525249634 0.7454495992408074
23.484790628219486 321.1021214274516 0.7466874960836675
23.4900181831729 319.92658656539555 0.7454967049013697
23.495245738126314 320.66017915654453 0.7463197652476897
23.50047329307973 320.0385362852007 0.7459055514338583
23.505700848033143 319.4136997976391 0.7457343633794096
23.510928402986558 317.0066463767158 0.743481007680944
23.516155957939972 311.9260989787003 0.7372979090443579
23.521383512893387 306.4058890018297 0.730282024238183
23.5266110678468 306.1406928654515 0.7301410815801732
23.531838622800215 308.2339826979723 0.7327267191020506
23.53706617775363 307.3369061010276 0.7309381516601717
23.542293732707044 308.04951718435393 0.7303645317201637
23.54752128766046 306.6170320604546 0.727679469090196
23.552748842613873 309.4749043988649 0.7305475056903605
23.557976397567288 308.1204896258978 0.7293339258855248
23.563203952520702 308.67715632817084 0.729159777917255
23.568431507474116 307.65679702132076 0.7274688309419421
23.57365906242753 308.1642183245254 0.7277433776400879
23.578886617380945 307.8693887712869 0.7269454554245504
23.58411417233436 307.6857594471558 0.7269414981848039
23.589341727287774 306.30686631151866 0.7244046865173517
23.59456928224119 306.78265476827295 0.7248490511700475
23.599796837194603 307.109943244592 0.7252370613527539
23.605024392148017 310.7723298657953 0.7292261802389672
23.610251947101432 314.99025369323425 0.7340959465176988
23.615479502054846 315.12306623412604 0.7338731447859712
23.62070705700826 312.2069951187513 0.7310576955705835
23.625934611961675 309.01487667538464 0.7275410720496923
23.63116216691509 310.9527499506391 0.7293064939170257
23.636389721868504 312.4870807954895 0.7295268281654085
23.64161727682192 311.60519315511 0.7289079732693141
23.646844831775333 309.43241648070966 0.7260978910201255
23.652072386728747 308.0298739227755 0.7246525486868306
23.65729994168216 311.4986016523136 0.7275964389451507
23.662527496635576 312.98578622527265 0.7290912471119442
23.66775505158899 316.6995803187221 0.7328605751435708
23.672982606542405 316.05390117191234 0.7323122993558546
23.67821016149582 317.72794908028317 0.7342430610517771
23.683437716449234 317.8773367588968 0.7340922049366262
23.688665271402648 318.7470264157574 0.7344866325876355
23.693892826356063 320.31839023214803 0.7352192577568601
23.699120381309477 324.2383754034459 0.7391936841999704
23.70434793626289 330.1570935028135 0.7456298778643602
23.709575491216306 336.36110452193077 0.752514913156158
23.71480304616972 335.27218216054 0.7510927053541407
23.720030601123135 330.63114819559485 0.7455710849710242
23.72525815607655 325.3167095556766 0.7392445760363284
23.730485711029964 325.8937857417206 0.7402731103558227
23.735713265983378 327.6057221409979 0.7420618641128321
23.740940820936792 327.5488488269659 0.7428227094756177
23.746168375890207 327.8626318793442 0.7425806354228107
23.75139593084362 328.5265134164632 0.743356341951012
23.756623485797036 329.6203606497655 0.7443397899151886
23.76185104075045 329.10329917706747 0.7432410372341772
23.767078595703865 329.1908499743881 0.7428081388956818
23.77230615065728 333.2636215876414 0.7461766286783269
23.777533705610693 337.0297509264761 0.7501150750840379
23.782761260564108 341.0833500111061 0.7540952756397912
23.787988815517522 346.98543906050895 0.7599145199953605
23.793216370470937 351.736126276313 0.7644403264628382
23.79844392542435 357.59198755514217 0.7703093743025877
23.803671480377766 359.11781836514683 0.7715106538709424
23.80889903533118 362.40379325545985 0.7748578790458353
23.814126590284594 364.62819753001315 0.7771195082643697
23.81935414523801 365.0359459937159 0.7776850070459654
23.824581700191423 366.3111819053508 0.7782330477123024
23.829809255144838 361.7100904261147 0.7731581497176638
23.835036810098252 357.60123773130573 0.7685550171230414
23.840264365051667 351.20740473446415 0.7613916549805274
23.84549192000508 348.56519902594545 0.7583780524247636
23.850719474958495 347.8223101796691 0.7577249816250049
23.85594702991191 345.68285188475477 0.7554129897213205
23.861174584865324 344.61662403658437 0.7538130712598652
23.86640213981874 343.54730236370074 0.7516153262935982
23.871629694772153 339.4665666494043 0.7468894254569988
23.876857249725568 335.13358888331425 0.7421082191824924
23.882084804678982 335.4368796558538 0.7422992973746275
23.887312359632396 334.3148320078692 0.7406560265825685
23.89253991458581 335.80215392985093 0.7414461807305407
23.897767469539225 331.46742503247236 0.7369373274823332
23.90299502449264 329.07012339352804 0.7337222982723576
23.908222579446054 325.689845407912 0.7302134654112465
23.91345013439947 326.5448982442616 0.730342814503285
23.918677689352883 328.54948452729695 0.7325310625382662
23.923905244306297 331.62048576508136 0.736780797170845
23.929132799259712 334.8624248029455 0.7402547809904713
23.934360354213126 337.7056691145539 0.7435278168603995
23.93958790916654 335.14820216733267 0.7397203329092243
23.944815464119955 332.19764271000986 0.7371434951410155
23.95004301907337 330.53351579402545 0.735343817436949
23.955270574026784 329.5791276251126 0.7347151039335227
23.9604981289802 328.958527512631 0.7345041138330497
23.965725683933613 329.02771060154356 0.7340663946650217
23.970953238887027 330.7698480497442 0.7353341331273937
23.97618079384044 334.5112774254305 0.7392260707180565
23.981408348793856 336.46291836698293 0.7414672664778929
23.98663590374727 338.5990665168473 0.7440180585224158
23.991863458700685 335.2710401577394 0.7400910996062358
23.9970910136541 335.9394008684991 0.7415123265768967
24.002318568607514 333.55925519585736 0.7389922505883455
24.007546123560928 335.04244608742505 0.7405008433722821
24.012773678514343 333.0155020681108 0.7380159293283032
24.018001233467757 334.59785968316544 0.7388620420733514
24.02322878842117 334.91295462171325 0.738765770579368
24.028456343374586 336.67828673204815 0.7402595896304991
24.033683898328 340.18571373817923 0.7440836093156933
24.038911453281415 342.49780966331167 0.7473945508916991
24.04413900823483 347.0005462784015 0.7522660854292237
24.049366563188244 345.4578941369813 0.7509496373381335
24.054594118141658 347.3819249415274 0.7523964390397774
24.059821673095072 346.9173670508269 0.7515908036090749
24.065049228048487 348.4197333031079 0.7539683872463567
24.0702767830019 346.62858122511204 0.7659782221716724
24.075504337955316 348.8221072099557 0.7789279221160891
24.08073189290873 352.64692005097817 0.7896641908938079
24.085959447862145 358.25187982447113 0.8016133447733823
24.09118700281556 361.7298481031559 0.8107959107165702
24.096414557768973 361.8567035352015 0.8157655706646544
24.101642112722388 362.68091277724255 0.8211537635440324
24.106869667675802 362.33677620652605 0.8253398051066726
24.112097222629217 359.5249461732158 0.8267899694659651
24.11732477758263 354.3854254812821 0.8246305228012177
24.122552332536046 350.1733896584765 0.8236477816154565
24.12777988748946 349.6372168855826 0.826036294365217
24.133007442442874 347.0338658152619 0.827166429177062
24.13823499739629 343.4076086289732 0.8261014923671389
24.143462552349703 337.9978317113906 0.8230434339946202
24.148690107303118 335.99378878806897 0.8230937851186425
24.153917662256532 335.6736165078335 0.8263294964958099
24.159145217209947 335.25973048236574 0.828539633481866
24.16437277216336 331.667696319122 0.8272781794526036
24.169600327116775 330.48056020327334 0.8281071085751347
24.17482788207019 329.4724250468079 0.8303138286185284
24.180055437023604 333.1202595516012 0.8379842331122361
24.18528299197702 331.2175331971269 0.8386248867691556
24.190510546930433 327.7492305224912 0.8374165070352156
24.195738101883848 323.86527621134536 0.8353980652081326
24.200965656837262 321.5632829834663 0.8357341541335811
24.206193211790676 321.5362805758916 0.8384053530390256
24.21142076674409 321.76877515997916 0.8420782660096021
24.216648321697505 321.379535396038 0.8436377546601673
24.22187587665092 321.17312029042944 0.8461453474936129
24.227103431604334 318.6352454457949 0.8446324959743141
24.23233098655775 315.14559993339765 0.842417557543556
24.237558541511163 312.29742571817775 0.8407751666582378
24.242786096464577 311.0931132440062 0.8424787901137499
24.248013651417992 312.76839497600577 0.8478490026176544
24.253241206371406 311.34184201439547 0.8484568057748305
24.25846876132482 309.78790988673444 0.8488696501158172
24.263696316278235 305.7954982980105 0.8452734613918134
24.26892387123165 304.9383890998675 0.8465477110171327
24.274151426185064 307.3317870641789 0.8510883463058562
24.27937898113848 308.2992115146538 0.854043847275188
24.284606536091893 311.2738718139449 0.859334968999056
24.289834091045307 312.45127911387294 0.8630780258303942
24.29506164599872 311.7523946276916 0.8651824653425659
24.300289200952136 309.66746688289237 0.8645047869757225
24.30551675590555 306.42236732623167 0.8619809041705898
24.310744310858965 306.1371777322754 0.862679105216374
24.31597186581238 310.7382272049162 0.8720885830747186
24.321199420765794 314.20036716861637 0.8799745292194229
24.326426975719208 315.4198571645361 0.8838910073474812
24.331654530672623 315.42720436922167 0.8860552935878385
24.336882085626037 315.5286429645128 0.8866837390490533
24.34210964057945 318.56162991776716 0.892216934811946
24.347337195532866 316.8809225917411 0.8915758412406053
24.35256475048628 320.91740032811566 0.8990682775915289
24.357792305439695 320.0147423282175 0.9003201621168393
24.36301986039311 321.4869295342649 0.9049075536854214
24.368247415346524 318.9043350026589 0.9034407366660241
24.373474970299938 322.6226314106814 0.9114110423956792
24.378702525253352 325.8939854055517 0.9171992594606727
24.383930080206767 328.32351504427504 0.9218079835148757
24.38915763516018 328.5748780652613 0.9237639677666569
24.394385190113596 329.4603268550649 0.9283175842421143
24.39961274506701 328.0745180505764 0.929978822342233
24.404840300020425 330.4938449500946 0.9360060720849412
24.41006785497384 333.27326558856106 0.9434162391923818
24.415295409927253 330.62411254067484 0.9408796715471376
24.420522964880668 322.46853502402746 0.931837453257549
24.425750519834082 319.2304491273522 0.9287214455689262
24.430978074787497 320.0225066779167 0.9324975615085306
24.43620562974091 325.46937730152246 0.9424108242889834
24.441433184694326 325.65371570435724 0.9447939676414412
24.44666073964774 326.4045446737029 0.9484459122905421
24.451888294601154 329.52985275351915 0.9551138269892172
24.45711584955457 330.13311822577907 0.9576266587605844
24.462343404507983 334.152371859219 0.9648445769181576
24.467570959461398 330.93879976650885 0.9626843031293095
24.472798514414812 330.8407634369882 0.9656367259582015
24.478026069368227 330.6070866910279 0.9687817989137504
24.48325362432164 328.44437900663064 0.9685007897464083
24.488481179275055 330.14764782765116 0.9733520606104292
24.49370873422847 330.7932624439398 0.9759394580066383
24.498936289181884 334.52647446466796 0.9834317616386206
24.5041638441353 334.1597272895055 0.9846472721271416
24.509391399088713 334.0818750888214 0.9869097043286833
24.514618954042128 329.5669100530844 0.9823429724413462
24.519846508995542 329.04759108439686 0.9854962606880797
24.525074063948956 329.8231306830766 0.9895588990446923
24.53030161890237 333.9383664362111 0.997558041850851
24.535529173855785 333.6511305201088 0.9988102861144972
24.5407567288092 330.23037724633116 0.996604726738667
24.545984283762614 326.31228593145914 0.9948193798671465
24.55121183871603 330.68129899394586 1.0042425636860344
24.556439393669443 333.0127594526238 1.0098979507350085
24.561666948622857 337.6408481036284 1.019291490406856
24.566894503576272 333.66893219949065 1.0160751160414974
24.572122058529686 330.52762847256804 1.0137156775191343
24.5773496134831 327.8904023030224 1.0107317995444915
24.582577168436515 324.81669250385227 1.007525768404358
24.58780472338993 324.326116738845 1.0092350878588685
24.593032278343344 324.25546096923193 1.0137283260825478
24.59825983329676 328.01309287417365 1.021777947318674
24.603487388250173 325.699036824922 1.0206839154387721
24.608714943203587 322.70432586952967 1.0180512042579162
24.613942498157 321.0011175372881 1.0189850784016024
24.619170053110416 319.7663011147438 1.0197276479685524
24.62439760806383 318.6315683753637 1.0196832371846924
24.629625163017245 313.41990714340386 1.0132919288478646
24.63485271797066 316.8529802588001 1.0219028889930677
24.640080272924074 316.38053869980735 1.0236493570511425
24.645307827877488 319.8021661856248 1.0316798737882256
24.650535382830903 317.2489272581322 1.029976430708077
24.655762937784317 318.7618210442195 1.0347284861019728
24.66099049273773 317.0133714041756 1.0349865122683295
24.666218047691146 318.4824781143538 1.0409704171360497
24.67144560264456 313.7180391408584 1.0372109075475642
24.676673157597975 314.6421302160865 1.0402460938199058
24.68190071255139 311.42382107628555 1.0358065942661112
24.687128267504804 313.82306677481284 1.0414265013165829
24.692355822458218 315.96886167271884 1.0496321122380532
24.697583377411632 320.73142901280454 1.06134785713951
24.702810932365047 321.3750637016887 1.0641105911235604
24.70803848731846 319.4405694482343 1.062382848761825
24.713266042271876 312.2979093629175 1.0518177785019793
24.71849359722529 312.3606113072713 1.056097517516578
24.723721152178705 311.1855906675876 1.058993030391019
24.72894870713212 315.08106864551917 1.0683772522449047
24.734176262085533 311.5783077761896 1.0637141364526856
24.739403817038948 313.9036542851436 1.0678818749550159
24.744631371992362 313.6934203846053 1.0714317854129378
24.749858926945777 316.55464181040793 1.0794742713478427
24.75508648189919 317.4008507930366 1.0864511022168275
24.760314036852606 316.9509648154311 1.0885953039568084
24.76554159180602 315.09040946989285 1.0892097889726964
24.770769146759434 311.3948362348609 1.083045537500994
24.77599670171285 308.35633077699896 1.08062105441557
24.781224256666263 307.0233034494636 1.0805972123908458
24.786451811619678 308.9615371656678 1.0871082044179428
24.791679366573092 308.023061135906 1.0864120805922877
24.796906921526507 304.1231330226543 1.0825943799164308
24.80213447647992 301.15266504177976 1.0810363900510618
24.807362031433335 300.012742436333 1.0824641174316196
24.81258958638675 305.6113456190667 1.095601212343828
24.817817141340164 309.4210464868085 1.1024728316457122
24.82304469629358 311.3200375695953 1.1099009778784412
24.828272251246993 313.48060467011817 1.1162724796779915
24.833499806200408 311.9807658078057 1.1173283635015299
24.838727361153822 312.01865091775716 1.1206096993460426
24.843954916107236 313.1036893106017 1.123594135403494
24.84918247106065 317.39713654301005 1.1352065118449524
24.854410026014065 321.9959262693872 1.1453774403299826
24.85963758096748 323.51110927957734 1.1519583353664782
24.864865135920894 323.87126984347475 1.1540212657109261
24.87009269087431 321.5595831620382 1.152661372680501
24.875320245827723 324.1399431508786 1.1606301658874432
24.880547800781137 330.0136544005446 1.1750288234718478
24.885775355734552 328.30908029184553 1.1746635430818324
24.891002910687966 326.1399483870521 1.1726945160089415
24.89623046564138 323.00788901628 1.16951112680237
24.901458020594795 324.963542875353 1.1768057222668484
24.90668557554821 328.6525154631491 1.1881685491664566
24.911913130501624 330.62298069076996 1.195451796835728
24.91714068545504 334.0507245465878 1.2043086988775573
24.922368240408453 332.65147222825226 1.2041075968636326
24.927595795361867 329.2215514276417 1.2028727918148008
24.93282335031528 329.012904554947 1.2058574035152902
24.938050905268696 331.31221097179133 1.2125969639588097
24.94327846022211 328.4611600499229 1.2091733631911465
24.948506015175525 324.1923018649153 1.206361842901966
24.95373357012894 317.98386094834115 1.199755597490947
24.958961125082354 318.7814876179626 1.2043814944317115
24.964188680035768 328.7702182833547 1.2254328513308408
24.969416234989183 330.50116934863473 1.2298184324163093
24.974643789942597 331.7337912166906 1.234696807144879
24.97987134489601 324.1150663724716 1.2232959872303442
24.985098899849426 322.0318672659166 1.223842440568781
24.99032645480284 321.2733223814695 1.2256930635532195
24.995554009756255 316.0203822876299 1.2199096619749739
25.00078156470967 316.62426417191966 1.2245987852005245
25.006009119663084 319.1789413063532 1.2358186337193438
25.011236674616498 323.20448165857897 1.2479614757347448
25.016464229569912 322.5233276926396 1.2510849284693826
25.021691784523327 324.4411443347118 1.2569323570382254
25.02691933947674 329.56931237317934 1.2696804314701533
25.032146894430156 332.3349740509289 1.2789752255348348
25.03737444938357 329.9741826230845 1.2786034886112427
25.042602004336985 324.18767651015975 1.2704133685933576
25.0478295592904 323.94447335675426 1.2734322915627772
25.053057114243813 326.5704071212944 1.2818206766475362
25.058284669197228 329.0772926870636 1.2925100473663178
25.063512224150642 328.72459056235573 1.2970424478979012
25.068739779104057 327.62827402516194 1.2989580345480851
25.07396733405747 326.0883413710688 1.298295264432943
25.079194889010886 327.4068826567671 1.303911818196291
25.0844224439643 323.896595055464 1.3002923548261862
25.089649998917714 325.76698233835884 1.3108873118038924
25.09487755387113 329.3513672176668 1.3213400885522375
25.100105108824543 336.32505857855983 1.3393875381650033
25.105332663777958 340.94563045906784 1.3528743216598167
25.110560218731372 341.89449182940666 1.3575895946540537
25.115787773684787 339.7900750676886 1.36054785061585
25.1210153286382 334.2956889505654 1.3547771383208838
25.126242883591615 332.0980481519421 1.3558158588735234
25.13147043854503 331.90987992496116 1.359746596447062
25.136697993498444 336.49827710502757 1.3703450389759357
25.14192554845186 339.21567225268143 1.37901908998936
25.147153103405273 339.617780066078 1.3825911750482949
25.152380658358688 340.4581211958911 1.3888351701313555
25.157608213312102 343.25865514469257 1.4003842786824288
25.162835768265516 351.76580931470795 1.4244070722951168
25.16806332321893 353.93783969209477 1.4310242110282343
25.173290878172345 352.03926808852117 1.4312185831250164
25.17851843312576 347.79792684460784 1.425860323931259
25.183745988079174 349.42097307565274 1.4338946670097732
25.18897354303259 345.5034728482246 1.4302952185896478
25.194201097986003 343.46080329192677 1.4306981077973098
25.199428652939417 338.82821664095735 1.4246196707985987
25.204656207892832 345.59965014711133 1.4444760307725797
25.209883762846246 347.1303578570483 1.4553775746761528
25.21511131779966 350.9425513326187 1.4707586926540501
25.220338872753075 343.7364488041848 1.4632277322204885
25.22556642770649 340.2515402341322 1.4586551100887166
25.230793982659904 336.7384155411206 1.4549471939162815
25.23602153761332 342.4919022425246 1.4698267466499932
25.241249092566733 346.13760967065235 1.4829863731415978
25.246476647520147 348.43846279173675 1.4912694782868177
25.25170420247356 350.3651298876777 1.5029287584678939
25.256931757426976 352.21820708072505 1.5143382449304055
25.26215931238039 353.11469635982684 1.5249919284842053
25.267386867333805 349.41607107780027 1.5218208615567996
25.27261442228722 340.47135036136706 1.5056596139589309
25.277841977240634 340.7392041338575 1.5128926351756966
25.283069532194048 340.7468785045011 1.5195349041359405
25.288297087147463 348.154229210542 1.5438112124004997
25.293524642100877 348.4383902672659 1.548650555776147
25.29875219705429 349.02436150747707 1.5536151055259817
25.303979752007706 342.09040116253396 1.5402333136637707
25.30920730696112 336.15673364118953 1.5316626243236853
25.314434861914535 329.5558484534293 1.5215374809626518
25.31966241686795 328.8985447042946 1.5268348609810143
25.324889971821364 330.82666106350064 1.537574206350319
25.330117526774778 326.4017036613514 1.5349847473487956
25.335345081728192 330.7799985681278 1.552685956061163
25.340572636681607 327.6873802524899 1.555519973916897
25.34580019163502 337.3749150485303 1.5857599905936854
25.351027746588436 334.1415497895023 1.583822509460553
25.35625530154185 334.97995139627375 1.593299995672177
25.361482856495265 326.06700166969046 1.5776192348990894
25.36671041144868 324.19667612683605 1.5819117334103243
25.371937966402093 325.41186645136673 1.5885847803984523
25.377165521355508 332.2561043751079 1.6125969304906833
25.382393076308922 335.8366556408125 1.6299607154395617
25.387620631262337 337.7926178629563 1.642682110270429
25.39284818621575 330.54918311218347 1.628337377716808
25.398075741169166 326.7557221518148 1.6229904354076425
25.40330329612258 326.7033337708929 1.6285184997350444
25.408530851075994 329.18660864691213 1.6420742225518532
25.41375840602941 334.8401530020886 1.667134914544106
25.418985960982823 335.0322344736786 1.6783686419796582
25.424213515936238 330.85319058160565 1.6799014868417173
25.429441070889652 325.65988566536305 1.6740432382415562
25.434668625843067 324.13769060364365 1.673678104198581
25.43989618079648 329.60027517895463 1.6928896809558942
25.445123735749895 339.0450782852911 1.7226339133388417
25.45035129070331 339.8653794101703 1.731795586149874
25.455578845656724 338.505545039899 1.735654456359952
25.46080640061014 332.9197242150865 1.7289775176682405
25.466033955563553 334.8458593732853 1.7429312084693631
25.471261510516968 342.1880000390227 1.7697464107824281
25.476489065470382 348.4014482780177 1.7897533934076582
25.481716620423796 341.7818142414348 1.7836630504415394
25.48694417537721 334.5316803678604 1.7713674709764484
25.492171730330625 334.6980294715182 1.782448469880182
25.49739928528404 344.6472806426159 1.8146092017679138
25.502626840237454 353.6355704587863 1.8470411639669642
25.50785439519087 351.9205954490446 1.8537512666117497
25.513081950144283 350.4400351484812 1.8603074161797828
25.518309505097697 347.794846515075 1.8632010063040616
25.523537060051112 350.1961486129187 1.8766553920554268
25.528764615004526 355.724169005454 1.9013282851193014
25.53399216995794 360.47793309708857 1.9222305140850124
25.539219724911355 363.2985867121559 1.9432611863473321
25.54444727986477 364.18782700974197 1.9531028269088935
25.549674834818184 364.5986186823599 1.96765594332142
25.5549023897716 367.00911787022676 1.9828421544981205
25.560129944725013 369.79139538500584 2.006178530920957
25.565357499678427 372.7665277098402 2.0248347213035003
25.57058505463184 375.597430584817 2.044945933891155
25.575812609585256 372.6461751896292 2.0452262435086124
25.58104016453867 370.8647881958131 2.050978395600004
25.586267719492085 366.546324312432 2.052296647557088
25.5914952744455 363.4924798607141 2.0535047137589486
25.596722829398914 360.4406680032324 2.0601308679734256
25.601950384352328 353.2972294727333 2.0492650372071974
25.607177939305743 353.06226700479897 2.0648483274541745
25.612405494259157 351.78814902266123 2.0704763750756103
25.61763304921257 357.3087302303509 2.102317414023262
25.622860604165986 356.8114298701411 2.112035724212026
25.6280881591194 344.3701704673342 2.089300269888914
25.633315714072815 341.63393333944293 2.0953093323450163
25.63854326902623 332.84923462011136 2.085322720749754
25.643770823979644 338.8459049631991 2.1190702241761827
25.648998378933058 335.7662928569879 2.1211021920772146
25.654225933886472 335.66913043636396 2.1373102193671905
25.659453488839887 336.52914794865495 2.152411848921379
25.6646810437933 341.5178952617118 2.1876463933958665
25.669908598746716 344.2865685126481 2.2051241360425715
25.67513615370013 335.35815544585097 2.1946262489428867
25.680363708653545 330.52965229724344 2.191538203812788
25.68559126360696 331.746180401506 2.217980527745824
25.690818818560373 343.8743150840084 2.2748257062489374
25.696046373513788 351.181828460567 2.31674238010336
25.701273928467202 350.9458040938324 2.3343682112289446
25.706501483420617 340.14630013959527 2.3202573801002457
25.71172903837403 331.6256855086186 2.3178651248433986
25.716956593327446 320.01493367039706 2.290471423841766
25.72218414828086 322.2984800678742 2.3126169646106036
25.727411703234274 323.6023604535353 2.3265332787217874
25.73263925818769 328.8293055212261 2.3687178657536094
25.737866813141103 332.709106337607 2.398479706380857
25.743094368094518 340.5572996473243 2.4517881787345233
25.748321923047932 337.28982267681073 2.4617261484803077
25.753549478001347 341.63528803687575 2.5113784764121894
25.75877703295476 341.87598001067784 2.536468312279413
25.764004587908175 346.45552323569007 2.574963133964045
25.76923214286159 340.12041683389066 2.567996315438035
25.774459697815004 335.48612135856456 2.5683874179470143
25.77968725276842 328.33861914734115 2.575676389244855
25.784914807721833 328.7527282898918 2.6037649689387075
25.790142362675248 338.5586005372578 2.6818478486582844
25.795369917628662 345.8369063243461 2.729614939152631
25.800597472582076 350.5044927483469 2.7764515743149927
25.80582502753549 334.4657209037748 2.7281561814520816
25.811052582488905 342.48799555747985 2.7954970008727726
25.81628013744232 351.97857997805585 2.8640294992216107
25.821507692395734 356.30429002463603 2.9165496478445143
25.82673524734915 342.1415899521008 2.8935329082671393
25.831962802302563 336.98966179199005 2.9030558836278604
25.837190357255977 343.18328378628104 2.971787955784827
25.84241791220939 338.2151393316883 2.9813788186077477
25.847645467162806 340.120222076645 3.03594886086874
25.85287302211622 331.56211063615785 3.0304890372981674
25.858100577069635 338.47920639757757 3.1114890617203708
25.86332813202305 342.1810896204537 3.165082077358989
25.868555686976464 353.51643038973555 3.2717773800273267
25.87378324192988 359.4669700701445 3.3424212519700447
25.879010796883293 352.90164831183023 3.367149894048082
25.884238351836707 349.2788449151802 3.4029855266924645
25.88946590679012 339.69372819283615 3.410111579281306
25.894693461743536 348.5379841197967 3.518694548078816
25.89992101669695 340.33375819774426 3.540410246029748
25.905148571650365 337.7663239282665 3.612876388317212
25.91037612660378 338.33940476719357 3.6748152523809035
25.915603681557194 330.6867185549385 3.707295032338611
25.920831236510608 333.71235106121634 3.7729201840012974
25.926058791464023 338.3144333021421 3.8906451252520333
25.931286346417437 351.96345062754426 4.044489087849764
25.93651390137085 355.059374530767 4.168712830721299
25.941741456324266 356.2514419918494 4.269127757646137
25.94696901127768 346.48581399412564 4.320618911831424
25.952196566231095 337.758320846567 4.384250659846106
25.95742412118451 323.86660836268845 4.405688051049128
25.962651676137924 326.4309328803803 4.52849749255268
25.967879231091338 332.52737655272716 4.645951507963621
25.973106786044752 361.05809449479244 4.919911842204667
25.978334340998167 363.05520484047514 5.010345784410532
25.98356189595158 373.27761441065877 5.17763004698926
25.988789450904996 359.5588489564624 5.153989433342054
25.99401700585841 354.4445416872182 5.232675845979935
25.999244560811825 349.26053551634277 5.262702765528479
26.00447211576524 336.74699791425803 5.304709964881843
26.009699670718653 310.89227876166836 5.168861535560873
26.014927225672068 300.7912366412153 5.219713142932845
26.020154780625482 312.1556769541041 5.411285149406663
26.025382335578897 346.5973073205404 5.852868757763889
26.03060989053231 367.36222233355596 6.158671429406662
26.035837445485726 370.1186023647441 6.343815125451531
26.04106500043914 358.97755729359227 6.4191613551419024
26.046292555392554 359.8322941106134 6.593452091294341
26.05152011034597 358.46962577539296 6.80565487142545
26.056747665299383 339.9109028378887 6.796565951191406
26.061975220252798 334.83862180901247 7.033568446736611
26.067202775206212 320.4777924954603 7.053724862989771
26.072430330159627 341.7990080542317 7.677647902196018
26.07765788511304 337.9542209449111 7.858482993015983
26.082885440066455 338.226290019208 8.323163887013276
26.08811299501987 340.5551494075632 8.695084879074173
26.093340549973284 315.57209681815857 8.918021230386813
26.0985681049267 331.4473125362929 9.679434735164048
26.103795659880113 319.94750019490243 10.234260872551657
26.109023214833528 352.69056992333975 11.7099363905877
26.114250769786942 333.49763789964464 12.475910889595843
26.119478324740356 323.47123991150073 14.184416844223975
26.12470587969377 299.2102080925704 15.585610712955324
26.129933434647185 285.9282128290814 21.061505108194112
26.1351609896006 242.17034806543913 27.41913783732657
