# Supplementary material for: Unraveling metal effects on CO2 uptake in pyrene-based metal-organic frameworks
Source: Nat Commun. 2025 Feb 11;16:1516. doi: 10.1038/s41467-025-56296-w (PMC11814143; doi:10.1038/s41467-025-56296-w)
Supplement: Supplementary file 3 — Source Data [file 41467_2025_56296_MOESM3_ESM.zip › SourceCode/SuppInf/FigureS5_Ga-TBAPy_InSitu_VariableT_PXRD/Data/GaTBAPy_0034p.dat]

0.002613777476707968 23.835133549035756 5.388455634264268
0.007841332430123905 24.16868259255304 4.946517121118919
0.01306888738353984 24.099964934948716 4.764765003332716
0.018296442336955775 23.6339030879261 3.53959849400004
0.02352399729037171 20.844765095747672 2.979355113199619
0.028751552243787646 19.69334411586309 2.747172632752353
0.03397910719720358 20.642301121094324 2.3466137130263935
0.03920666215061952 18.37715725598694 2.1522229247441214
0.04443421710403546 18.40745883891789 2.050120899377326
0.0496617720574514 16.646038598851415 1.8259885904971542
0.054889327010867336 15.99553805868725 1.6843727888655455
0.060116881964283275 17.07129233167025 1.6836287332393503
0.06534443691769921 16.790921788481285 1.5890498527872392
0.07057199187111515 18.002089046373744 1.5796978602921101
0.07579954682453109 15.791357532476466 1.4391406926864867
0.08102710177794703 16.045640445130623 1.426419307594016
0.08625465673136297 16.375645723996858 1.4701660130968077
0.09148221168477891 17.326247617965013 1.442158557517754
0.09670976663819485 19.773825888497505 1.488756622652911
0.10193732159161079 19.29455305512868 1.4520922118998127
0.10716487654502672 18.95418332766428 1.3927057566223655
0.11239243149844266 18.07670056154548 1.361503681951658
0.1176199864518586 17.08641439101635 1.2964069106675657
0.12284754140527454 18.86731411716157 1.2969027571145892
0.12807509635869047 18.88843367437659 1.2386445169745937
0.1333026513121064 17.97871665606282 1.1899789921629147
0.13853020626552232 18.320751361593636 1.180627401957654
0.14375776121893824 18.251994300276483 1.139101918322186
0.14898531617235417 18.518560697400577 1.1444669480285374
0.1542128711257701 17.657749270488964 1.0963255851506655
0.15944042607918602 15.905040012471975 1.0004150569613026
0.16466798103260194 15.722211509657589 0.9588005419338091
0.16989553598601786 16.345912627839382 0.9571074022792083
0.1751230909394338 17.485559028624866 0.983910568250202
0.18035064589284971 17.770962856145232 0.9881225543470047
0.18557820084626564 18.323972568926493 1.0090081926928611
0.19080575579968156 18.16836117277809 0.9906679113106941
0.1960333107530975 17.88132793767952 0.9847053716282923
0.20126086570651341 18.008137523288912 0.9853080553326237
0.20648842065992934 18.357549336779403 0.9851203224967698
0.21171597561334526 17.860982970252323 0.9474372758515586
0.2169435305667612 18.7013849658263 0.9385903780009314
0.22217108552017711 18.700777020523503 0.9195565400706279
0.22739864047359304 17.97991001439898 0.9200062426702758
0.23262619542700896 16.850577319342655 0.8870851160344791
0.2378537503804249 16.772341522086375 0.883064310828288
0.2430813053338408 17.86149068568074 0.8934812567770791
0.24830886028725674 18.87785130599296 0.8851575819487363
0.25353641524067266 19.848378797541027 0.8750409733690265
0.2587639701940886 20.720295510299522 0.9104308438112906
0.2639915251475045 21.248599232352156 0.9604182848389545
0.26921908010092044 19.952798693720027 0.9352999201663901
0.27444663505433636 20.7057477114497 0.9669737073504794
0.2796741900077523 19.17198716666065 0.905861348398357
0.2849017449611682 18.776632286518232 0.8767886736407544
0.29012929991458414 17.44941178688437 0.8482553556975366
0.29535685486800006 17.40150572442379 0.8358210525237187
0.300584409821416 17.95816908380933 0.8181866067048486
0.3058119647748319 17.14966244628603 0.8091333225827875
0.31103951972824784 17.7295021721017 0.8131347872439323
0.31626707468166376 17.235892114584008 0.7968634962979613
0.3214946296350797 16.847296456260118 0.7822947872075959
0.3267221845884956 18.02387167256203 0.8091152951040343
0.33194973954191154 17.87011531232585 0.7993225853726672
0.33717729449532746 17.958120797396052 0.8059405132521775
0.3424048494487434 18.61675745911768 0.8276688132635949
0.3476324044021593 19.334263478586728 0.8467107157484919
0.35285995935557524 20.427946389784772 0.8664153422908576
0.35808751430899116 19.573933811422748 0.8534982786440065
0.3633150692624071 18.5019011442521 0.818653180357806
0.368542624215823 17.123086652627883 0.7814954447154375
0.37377017916923894 17.838020227209075 0.7802836010113023
0.37899773412265486 17.61243803305387 0.7819255027877113
0.3842252890760708 17.316486041176397 0.7726766078691845
0.3894528440294867 17.56036132094919 0.7954160926643851
0.39468039898290264 17.756577893934836 0.833162836078569
0.39990795393631856 21.502806411600897 0.9220687583492344
0.4051355088897345 23.647722652360354 0.9393812873526416
0.4103630638431504 23.76061865799886 0.9289209225819002
0.41559061879656634 22.670163910735898 0.905961233200965
0.42081817374998226 19.73740371289885 0.8559100014327289
0.4260457287033982 18.444927724431317 0.8403565761742158
0.4312732836568141 19.40177301084873 0.8416756506967736
0.43650083861023004 21.181769946702513 0.8740000829331189
0.44172839356364596 20.75623891945995 0.846135442319373
0.4469559485170619 20.179836699836876 0.8256268016354963
0.4521835034704778 20.261734438868633 0.8148777250245571
0.45741105842389373 20.56861262398746 0.8267874168526664
0.46263861337730966 21.70922829247971 0.8579955547957312
0.4678661683307256 22.19807838345582 0.8660096838021641
0.4730937232841415 20.19140351428249 0.8170147530154062
0.47832127823755743 20.06119412795257 0.8005688016856702
0.48354883319097336 19.977919585550268 0.7779734402377863
0.4887763881443893 20.860080706416785 0.799143326150108
0.4940039430978052 21.20774091640264 0.802772112048592
0.49923149805122113 20.188511457526964 0.7810196263749463
0.5044590530046371 20.1664292341142 0.801574330439073
0.5096866079580531 20.03322066766803 0.7884074236169366
0.5149141629114691 21.18141716261396 0.8276589486403426
0.5201417178648851 20.886942200659146 0.8140299340032461
0.525369272818301 19.85382062373285 0.78382849757765
0.530596827771717 18.186284339004086 0.7346932156181549
0.535824382725133 17.67577896771254 0.7132932848720704
0.541051937678549 18.026752613936118 0.7130928652256118
0.546279492631965 18.60128508799595 0.7253729476684158
0.5515070475853809 19.031288400166165 0.7610374719592167
0.5567346025387969 19.172749232151002 0.7627046538171465
0.5619621574922129 19.905865978595322 0.7668036562680273
0.5671897124456289 20.48832752551151 0.7632078336748455
0.5724172673990449 21.31075492995717 0.7671651620858714
0.5776448223524608 21.827898029051706 0.767279947827043
0.5828723773058768 21.665028105581495 0.7813087932590578
0.5880999322592928 19.954350024624986 0.772911086531022
0.5933274872127088 18.122844889078774 0.7423885957577905
0.5985550421661248 17.404603681682694 0.7379953457901819
0.6037825971195407 18.011738348840428 0.7329227336845865
0.6090101520729567 18.662857099917545 0.7323119335458814
0.6142377070263727 19.35077124806871 0.7087245408806795
0.6194652619797887 20.135383035993385 0.7043055998950539
0.6246928169332047 20.32504341237054 0.7129303764675131
0.6299203718866206 20.793638377719496 0.7142626156170047
0.6351479268400366 20.543033543422 0.7193785559467076
0.6403754817934526 19.543057314954883 0.7038522634314518
0.6456030367468686 19.998882519390367 0.7041732078839145
0.6508305917002846 20.550266876458565 0.7149381541172981
0.6560581466537005 21.922219803709297 0.7334392963865477
0.6612857016071165 21.71393330123581 0.735246740282108
0.6665132565605325 22.463637343832094 0.742905398869865
0.6717408115139485 22.280755643575834 0.7491632145698252
0.6769683664673645 21.21629244903428 0.7188837401713863
0.6821959214207804 21.323583961461456 0.712624920436661
0.6874234763741964 20.311654598873616 0.6967258754797627
0.6926510313276124 20.061269208898338 0.6817768397346949
0.6978785862810284 21.466574992007693 0.7041606984812381
0.7031061412344444 22.494494866454843 0.7294054379845191
0.7083336961878604 24.06571720177184 0.7483706124872305
0.7135612511412763 23.77532168645978 0.7538410853663857
0.7187888060946923 23.793224666408566 0.7483872975993129
0.7240163610481083 22.513551108255434 0.729790056576292
0.7292439160015243 23.516720128076635 0.7433892971502893
0.7344714709549403 24.4349006072171 0.7466492059857268
0.7396990259083562 24.806179133747154 0.7488872101452346
0.7449265808617722 25.780907471956017 0.7713412328376488
0.7501541358151882 26.76152777152701 0.7900934778775907
0.7553816907686042 27.67314156547783 0.8219846355414685
0.7606092457220202 29.82082242356844 0.8564148655023374
0.7658368006754361 29.44547840537092 0.8275780337887435
0.7710643556288521 29.095636931646606 0.7919555933725763
0.7762919105822681 30.577929265135577 0.8054271298204203
0.7815194655356841 31.116796185855076 0.8162445896874063
0.7867470204891001 34.62899545557445 0.8935928905233561
0.791974575442516 34.3609665962077 0.8876698068797464
0.797202130395932 35.433763847515536 0.898804745608904
0.802429685349348 37.056042432077106 0.9213056879700257
0.807657240302764 36.87066945520452 0.922107647094912
0.81288479525618 40.294558836800334 0.9799374225430467
0.8181123502095959 41.71381667372076 0.9861257462604434
0.8233399051630119 42.529851511930445 0.9943575132900041
0.8285674601164279 44.31347571042955 1.0158705452154595
0.8337950150698439 46.66575209462662 1.0390588222145754
0.8390225700232599 51.79819528950928 1.1045011067676285
0.8442501249766758 54.004782304912105 1.1414697817713255
0.8494776799300918 54.83230720208897 1.1724995229696207
0.8547052348835078 55.440323579712214 1.1728007365815887
0.8599327898369238 58.43037792096233 1.221498387848809
0.8651603447903398 61.4577452540547 1.2491631311106262
0.8703878997437557 63.22666787793168 1.2502743528875606
0.8756154546971717 68.05244470016288 1.283014842080174
0.8808430096505877 71.27637957415527 1.2989880878915816
0.8860705646040037 75.2664395789368 1.3211247545092983
0.8912981195574197 79.01179389885398 1.35883548945782
0.8965256745108356 80.60785492486683 1.378309894735699
0.9017532294642516 78.5780299148575 1.3559514451291295
0.9069807844176676 78.12549771089382 1.3471349196077094
0.9122083393710836 78.45942206818158 1.3553732546700048
0.9174358943244996 79.67161473117596 1.3520258195218793
0.9226634492779155 83.61037595564076 1.4016871262560802
0.9278910042313315 88.85004048567411 1.453325157260418
0.9331185591847475 90.5252724808924 1.4612773960905658
0.9383461141381635 95.2515099298315 1.5003184148150877
0.9435736690915795 94.5071785506196 1.4963925041922561
0.9488012240449955 94.26294295350634 1.454167970679932
0.9540287789984114 99.07353599171358 1.4896818328794514
0.9592563339518274 104.94185486724464 1.529256817011273
0.9644838889052434 105.78407696780468 1.53860379891508
0.9697114438586594 111.02121732033491 1.5710808895306654
0.9749389988120754 109.99778977062621 1.5471428285313307
0.9801665537654913 110.54213349322265 1.5571268309780755
0.9853941087189073 117.64731807488728 1.610377021142427
0.9906216636723233 119.00536532446682 1.6175731012443963
0.9958492186257393 116.99356403052671 1.6024421535991908
1.0010767735791553 116.03293344433769 1.5972834365805755
1.0063043285325712 114.6138786491759 1.5812941363272603
1.0115318834859872 113.44860081697378 1.5544449933716098
1.0167594384394032 115.96130556303353 1.5653835961914464
1.0219869933928192 118.43682646061944 1.5706387284547705
1.0272145483462352 119.09666037255408 1.576123890969395
1.0324421032996511 121.66224926352344 1.605943739423206
1.0376696582530671 125.26343333814211 1.6192057164962104
1.042897213206483 131.75711510263108 1.6642082954880886
1.048124768159899 130.5744059211257 1.633674975485222
1.053352323113315 130.11839637500125 1.6152606823053262
1.058579878066731 129.70740306988398 1.5833391837122008
1.063807433020147 125.65133329110202 1.549179461907091
1.069034987973563 129.0569358610824 1.5882244439496447
1.074262542926979 129.84555872065872 1.604949702172135
1.079490097880395 130.88869636121518 1.6086367820810525
1.084717652833811 130.74654901128872 1.6333908732121452
1.089945207787227 132.84047447064378 1.6824284041349915
1.095172762740643 132.5685044000321 1.672876164528725
1.1004003176940589 134.79619799804058 1.687024582080079
1.1056278726474749 136.9855619295284 1.6667788639154446
1.1108554276008908 142.3979260210695 1.700843097544031
1.1160829825543068 141.72589263965668 1.6964884702304663
1.1213105375077228 139.56666601983574 1.6620558613190102
1.1265380924611388 138.36408960902907 1.6365967276356523
1.1317656474145548 137.73463226095265 1.6277556048521373
1.1369932023679707 138.93585033688916 1.6236640064283172
1.1422207573213867 141.4015629230292 1.6454315120807372
1.1474483122748027 141.29393436630403 1.6484088358483897
1.1526758672282187 144.77214712241394 1.6524019783285198
1.1579034221816347 149.92133532267027 1.688141699582315
1.1631309771350506 148.84528694251787 1.6802560798790114
1.1683585320884666 150.8222790841275 1.677474696016871
1.1735860870418826 151.88676030794878 1.6972213895824646
1.1788136419952986 151.55139054407195 1.6995738877201931
1.1840411969487146 149.0775684412488 1.6671715205305098
1.1892687519021305 150.524972246421 1.692835000591029
1.1944963068555465 153.2265682664609 1.7073732789814202
1.1997238618089625 153.44180200783438 1.6975952293486556
1.2049514167623785 154.66296042497484 1.7237008255726678
1.2101789717157945 156.65722079671087 1.7265200543953119
1.2154065266692105 161.64342563302006 1.7520281171580812
1.2206340816226264 161.99837198740974 1.7365501515190829
1.2258616365760424 160.6418156195379 1.7228038919132445
1.2310891915294584 163.4037711397247 1.7088455116629984
1.2363167464828744 160.5921872328997 1.682978932744017
1.2415443014362904 160.98163915887739 1.681603929975277
1.2467718563897063 161.87242174403843 1.7128320776575015
1.2519994113431223 164.83796359983677 1.754713628161485
1.2572269662965383 164.71072519126577 1.759728363763117
1.2624545212499543 164.0065598862367 1.747392240484973
1.2676820762033703 164.2549625763285 1.761044660982356
1.2729096311567862 160.74668247544625 1.7201228031108207
1.2781371861102022 169.7800021202405 1.787708738904628
1.2833647410636182 170.69680764958423 1.8018955159957752
1.2885922960170342 168.80943669726028 1.7713555061227337
1.2938198509704502 168.61318728115154 1.7609724457176223
1.2990474059238661 170.52094635774293 1.7529926396111974
1.3042749608772821 177.25608661238218 1.779511920474004
1.309502515830698 181.01735250856026 1.788565704492537
1.314730070784114 182.541010622292 1.8088240960059099
1.31995762573753 179.74842344628078 1.80604378424252
1.325185180690946 173.97820441234828 1.7713268845520176
1.330412735644362 172.03888282833952 1.7609050400777033
1.335640290597778 173.7073513064612 1.7733941261930686
1.340867845551194 176.1310093406049 1.7889820082272074
1.34609540050461 173.28052461361943 1.7805847580258753
1.351322955458026 171.04648213773467 1.7435305407507917
1.356550510411442 171.05160529964797 1.726801599357155
1.361778065364858 165.83724447791062 1.6730296731027998
1.3670056203182739 164.88744950506842 1.6545005110149833
1.3722331752716899 173.13693932911397 1.7160439563470118
1.3774607302251058 176.61790936979966 1.7321595914654955
1.3826882851785218 183.20589426717163 1.7753914892010665
1.3879158401319378 184.72792633682022 1.767182415916167
1.3931433950853538 176.88916986200445 1.7206403856997996
1.3983709500387698 172.32425129444317 1.6881293417173682
1.4035985049921857 171.16022526418172 1.6854021753746353
1.4088260599456017 170.7761719644107 1.6933068679323375
1.4140536148990177 176.62332056239677 1.7526276483106353
1.4192811698524337 178.00550261475024 1.7774139376911924
1.4245087248058497 177.1224927821901 1.76732683814971
1.4297362797592656 184.19480150527627 1.8109822557256263
1.4349638347126816 183.52599189341615 1.807721639502825
1.4401913896660976 188.1657231813363 1.8321708388851947
1.4454189446195136 192.91875485249557 1.8472994201790782
1.4506464995729296 189.45378400710098 1.8107914269755485
1.4558740545263456 182.6836823918438 1.747864232742352
1.4611016094797615 172.69204046036845 1.683696365792785
1.4663291644331775 168.8168396192605 1.667835479668607
1.4715567193865935 171.38631042988712 1.6876580152825211
1.4767842743400095 175.6457665663466 1.7171354766952371
1.4820118292934255 180.83406013199885 1.7580021343385357
1.4872393842468414 181.36884660200442 1.7662533080895109
1.4924669392002574 182.3685922096033 1.7549408041371453
1.4976944941536734 184.02856360173644 1.7558858087034945
1.5029220491070894 183.81132455648344 1.7469122798951862
1.5081496040605054 189.95806580113484 1.78723245620087
1.5133771590139213 187.20067432439473 1.7906078056832706
1.5186047139673373 193.52834131059916 1.8423237729426605
1.5238322689207533 192.53831233801534 1.833927698496881
1.5290598238741693 193.42926969955278 1.8197315808305763
1.5342873788275853 190.35622216472188 1.7779988437842975
1.5395149337810012 184.18674779059864 1.7360433628662053
1.5447424887344172 187.0147265414104 1.7458356335657923
1.5499700436878332 191.03722053113725 1.7806022444755192
1.5551975986412492 190.68017021623982 1.7802249488595432
1.5604251535946652 193.99009917372672 1.8071088026213402
1.5656527085480811 188.30470908116547 1.7861505641956634
1.5708802635014971 192.3260688881465 1.7912400090195608
1.576107818454913 197.9281292369256 1.838796878336551
1.581335373408329 195.5511055602658 1.827228386751895
1.586562928361745 204.45168623779713 1.8666326625483378
1.591790483315161 209.26005211058163 1.8966393523071094
1.597018038268577 210.7916843264276 1.8712360329326863
1.602245593221993 213.34195756698227 1.8613856554450061
1.607473148175409 219.13948097107726 1.8882829494732483
1.612700703128825 211.6347067484369 1.8450952530517684
1.617928258082241 209.58961828490658 1.8288766515549568
1.623155813035657 213.64545698078692 1.8599844944465607
1.628383367989073 215.05831612014399 1.8584639240109109
1.6336109229424889 221.0676293282182 1.883654274460799
1.6388384778959049 221.79563083317373 1.8828663792021738
1.6440660328493208 229.28676197985428 1.9196609503529103
1.6492935878027368 235.74255434923006 1.9539733418427438
1.6545211427561528 230.05416070251798 1.9036494936452013
1.6597486977095688 236.23496846840135 1.9116544150410064
1.6649762526629848 249.50943725694304 1.9651688081202987
1.6702038076164007 259.0654396867053 2.003618591150779
1.6754313625698167 263.8312853057169 2.010524638484186
1.6806589175232327 262.8133472205563 2.011166303057085
1.6858864724766487 264.43225801324166 2.0201242520620832
1.6911140274300647 266.0567858909343 2.022210655517233
1.6963415823834807 271.5594434199983 2.041793919148386
1.7015691373368966 263.1398145382959 1.9849467565499141
1.7067966922903126 261.424226791954 1.9638695126068604
1.7120242472437286 265.82982693718424 1.9805909568612468
1.7172518021971446 263.17883055558286 1.9629774307891446
1.7224793571505606 272.8112354781113 1.9892458325902014
1.7277069121039765 276.27162250308993 1.9950926476713664
1.7329344670573925 278.43716656378814 1.9976334204307844
1.7381620220108085 280.59108708118885 1.9952934868712315
1.7433895769642245 286.2344205424671 2.019625703581363
1.7486171319176405 288.40173818801395 2.034016364081383
1.7538446868710564 291.50729950976904 2.041587064707852
1.7590722418244724 295.202818704986 2.0556563841596853
1.7642997967778884 291.42766026884414 2.036099101267433
1.7695273517313044 292.5871091072574 2.0166230468563464
1.7747549066847204 295.82982967786165 2.020615586001297
1.7799824616381363 301.3778881651377 2.031466280538174
1.7852100165915523 310.9008670139695 2.0640712381848485
1.7904375715449683 318.2547354150935 2.1021150438502922
1.7956651264983843 313.0325230689263 2.0793449820400087
1.8008926814518003 309.2924833409644 2.0264611058217894
1.8061202364052162 309.8550028407937 2.0099100496661757
1.8113477913586322 306.6462575250737 1.97835739147787
1.8165753463120482 308.6067412020009 1.9565401441270982
1.8218029012654642 310.4281364427069 1.955591308775257
1.8270304562188802 308.2708463485956 1.9335937670487995
1.8322580111722961 304.5333464597411 1.9040122865166145
1.8374855661257121 308.2540699545114 1.920253370736149
1.842713121079128 308.64524221737537 1.9282685219455789
1.847940676032544 311.29339237674054 1.9176513361121572
1.85316823098596 314.1145371932426 1.9279006364552493
1.858395785939376 310.8781213621206 1.9098873577351474
1.863623340892792 310.28743361542024 1.903975695020381
1.868850895846208 310.2843926572283 1.9029779464226668
1.874078450799624 305.53027047367544 1.8749161035955944
1.87930600575304 307.4864470678558 1.871583704032621
1.884533560706456 308.9013569754055 1.867513488223917
1.889761115659872 308.9942291232653 1.8642101368474826
1.894988670613288 312.2353570707535 1.8600975902763954
1.9002162255667039 315.5729103452477 1.8654186881453492
1.9054437805201199 314.44257342213837 1.842633582273129
1.9106713354735358 310.85923796480114 1.7965321817585256
1.9158988904269518 311.5171101427698 1.7875043158667743
1.9211264453803678 309.70886071638097 1.7826925756133367
1.9263540003337838 311.1724553443302 1.79411806318727
1.9315815552871998 311.60710856475146 1.8135993033297635
1.9368091102406157 303.9258156974912 1.7766860692644517
1.9420366651940317 300.69519694539633 1.7441339794683022
1.9472642201474477 295.4977885402784 1.7056891113259778
1.9524917751008637 296.8475838366035 1.6941404147033607
1.9577193300542797 297.2913173551702 1.688075299414726
1.9629468850076957 295.3787872125638 1.6846152668591523
1.9681744399611116 291.55348611056706 1.6580939202915757
1.9734019949145276 287.55938959101195 1.6315537243832543
1.9786295498679436 284.4155230965673 1.6172201216370086
1.9838571048213596 289.1138936276053 1.6250215407828403
1.9890846597747756 290.5969202076673 1.6300988967906866
1.9943122147281915 280.80849666150925 1.5889972170290332
1.9995397696816075 282.16541340600907 1.583057503643186
2.0047673246350235 276.15076408086503 1.5651095145318328
2.0099948795884393 274.64859547764416 1.560331057442798
2.015222434541855 278.18232238727927 1.5682496502614032
2.0204499894952708 276.72284273407166 1.560590344972343
2.0256775444486865 282.6686396187381 1.589420755914071
2.0309050994021023 285.5741584941655 1.5809686809348709
2.036132654355518 283.8122057533807 1.5683347995593009
2.041360209308934 279.06920003032803 1.54342155363291
2.0465877642623496 274.9266705740633 1.5212811375856505
2.0518153192157653 266.737562458848 1.4885372057162822
2.057042874169181 260.97020569822314 1.4671032538668791
2.062270429122597 264.72555992066856 1.4807522508699837
2.0674979840760126 267.4962245777919 1.502751387673324
2.0727255390294284 271.97082220935556 1.524402475034603
2.077953093982844 277.2904949778055 1.5518516477478113
2.08318064893626 274.7103985347052 1.5407978548429166
2.0884082038896756 269.4520423512589 1.526189833779528
2.0936357588430914 267.9184516365953 1.5294618188655453
2.098863313796507 270.4277775744663 1.5316918635889931
2.104090868749923 270.14340143842895 1.5301200051269266
2.1093184237033387 274.1868334958402 1.5378182421049718
2.1145459786567544 271.29992263454005 1.5224264352200914
2.11977353361017 271.5051062920782 1.5194522009089113
2.125001088563586 270.47120476968763 1.5103144185943784
2.1302286435170017 270.4290340510664 1.5068305893204264
2.1354561984704175 268.13394335510054 1.4978509770263637
2.140683753423833 271.0846443281127 1.5186556320901512
2.145911308377249 272.5750473749022 1.5312735718409163
2.1511388633306647 273.2669286504672 1.5448895174628265
2.1563664182840805 278.54247252681546 1.5607984587837715
2.1615939732374962 276.9513663844235 1.5470397944427905
2.166821528190912 276.9574267065595 1.5448975836021077
2.1720490831443278 274.32175401745604 1.5252607533230904
2.1772766380977435 261.0580284840163 1.4785091503747556
2.1825041930511593 262.16037868896865 1.4792910289254002
2.187731748004575 264.5747393427284 1.4906801086516812
2.192959302957991 268.63886470655234 1.4996492376715471
2.1981868579114066 271.5684636354211 1.5046614721694154
2.2034144128648223 268.80776533903565 1.4930731083861601
2.208641967818238 264.6739987691972 1.4691620659080824
2.213869522771654 263.0867276162729 1.4604811034705856
2.2190970777250696 261.8190796108748 1.451789297968246
2.2243246326784853 266.5194931523001 1.4630214307393425
2.229552187631901 265.3952961173519 1.4624803820551464
2.234779742585317 265.60491479701676 1.4638912122535757
2.2400072975387326 268.18078230583546 1.4787946211458478
2.2452348524921484 265.09800595791074 1.472658539169949
2.250462407445564 263.55339704254 1.46825553231917
2.25568996239898 257.47150208205517 1.446229287528767
2.2609175173523957 256.63525477804586 1.4455299072722527
2.2661450723058114 263.91232119243296 1.4765037744077227
2.271372627259227 265.5131392510996 1.4873520083661729
2.276600182212643 268.89185199068305 1.5089068356178723
2.2818277371660587 267.1945373485345 1.505827376566424
2.2870552921194744 265.5976876955285 1.4972619985124582
2.29228284707289 266.59123211074154 1.492383195285084
2.297510402026306 268.89653766415097 1.492754442629214
2.3027379569797217 266.29896799779635 1.4729862242315064
2.3079655119331375 268.26574441508177 1.4830382108870495
2.3131930668865532 265.85090293260504 1.48103943674904
2.318420621839969 265.93580539164356 1.485384865548572
2.3236481767933848 262.6183376618136 1.4713553914822066
2.3288757317468005 259.1298240016425 1.4560733145550642
2.3341032867002163 263.2243142838295 1.4582891444556478
2.339330841653632 266.0820671792326 1.4592208459888252
2.344558396607048 270.35340346607467 1.4758668593590043
2.3497859515604635 268.75530218898206 1.472228595756155
2.3550135065138793 272.43771575514336 1.4912325289757993
2.360241061467295 269.8166012126259 1.482666403399085
2.365468616420711 264.753012868205 1.461411647237449
2.3706961713741266 269.8509029167406 1.461789357766886
2.3759237263275423 263.0519481365146 1.4339262514662448
2.381151281280958 265.7438875790377 1.4322404027935527
2.386378836234374 272.22141870126165 1.455744470873703
2.3916063911877896 270.9519898782107 1.4612792447310008
2.3968339461412054 267.1880412714172 1.461765657647551
2.402061501094621 270.40366395386394 1.472833089601964
2.407289056048037 269.31731158616384 1.4691060392480222
2.4125166110014526 267.63549214061794 1.4650445739123832
2.4177441659548684 261.7684854623345 1.429123373690592
2.422971720908284 254.86830187015582 1.4008452335511805
2.4281992758617 254.671041294476 1.406320015818241
2.4334268308151157 258.81537402156977 1.4124602765851966
2.4386543857685314 265.2691670451074 1.4230100173694689
2.443881940721947 262.4691661491701 1.3884241960914425
2.449109495675363 262.40397932609375 1.3719343499452963
2.4543370506287787 266.35765466851865 1.3809492082528028
2.4595646055821945 269.26801886033775 1.3797587583420203
2.4647921605356102 286.77806596162895 1.4231265299886637
2.470019715489026 306.8836286149101 1.4675430844157908
2.4752472704424417 335.23291461612627 1.5044892294656447
2.4804748253958575 398.4683793583789 1.5969126389942332
2.4857023803492733 520.7419283380025 1.7636732216933502
2.490929935302689 761.969695312648 2.0843563490439334
2.496157490256105 1206.8370124135126 2.595955195026348
2.5013850452095205 1826.438081735927 3.169721869256505
2.5066126001629363 2529.2784525232323 3.715868717310055
2.511840155116352 3228.7114100822164 4.205144205884213
2.517067710069768 3780.866040203132 4.558442878594805
2.5222952650231836 4130.161081734712 4.787617236521438
2.5275228199765993 4248.708484631431 4.849762815346809
2.532750374930015 4260.913959697782 4.838083624977206
2.537977929883431 4305.693995627735 4.845505348823427
2.5432054848368466 4499.773614028901 4.956359161435547
2.5484330397902624 4837.36195849928 5.136268002698646
2.553660594743678 5283.243353810464 5.36520392121744
2.558888149697094 5804.847289599502 5.615119614868719
2.5641157046505096 6324.75763926306 5.8661099715476706
2.5693432596039254 6680.528314475054 6.025386143550836
2.574570814557341 6736.926285318367 6.039759552509342
2.579798369510757 6390.275077463835 5.852112459178356
2.5850259244641727 5720.6801573257235 5.524145109815176
2.5902534794175884 4775.243002042081 5.032583371143416
2.595481034371004 3737.737502987121 4.443648971058881
2.60070858932442 2782.904705587623 3.8414381478095647
2.6059361442778357 1959.3160443816544 3.2301284275886823
2.6111636992312515 1338.0565158228098 2.6753676630806393
2.6163912541846672 914.858199056147 2.2183908712344045
2.621618809138083 645.3754868774629 1.8798664821066073
2.6268463640914987 494.4047672170818 1.6626971914728907
2.6320739190449145 405.1603036419881 1.52551175355222
2.6373014739983303 357.79665120630966 1.4517897069900558
2.642529028951746 332.6519198481667 1.4239055578373963
2.6477565839051618 309.66269602998534 1.3921477757443217
2.6529841388585775 300.46053808578296 1.390417505025205
2.6582116938119933 287.5777234303108 1.3613524323713049
2.663439248765409 286.1321202459317 1.3668682877658496
2.668666803718825 284.03209884160174 1.3627621445809441
2.6738943586722406 277.5906835220918 1.3488712897610746
2.6791219136256563 270.3584663169712 1.3402896439455572
2.684349468579072 266.2951728494844 1.3378299234080082
2.689577023532488 263.4376245804045 1.3350798135022852
2.6948045784859036 263.95423758721176 1.3451904268292014
2.7000321334393194 269.24577794493854 1.3721527039390953
2.705259688392735 267.435365440332 1.372045711473127
2.710487243346151 268.7660696235663 1.3868936221452983
2.7157147982995666 272.8050206953951 1.415397516324718
2.7209423532529824 272.24089854204726 1.4087090929619335
2.726169908206398 270.7303136280601 1.4138871628360323
2.731397463159814 271.3566822458579 1.4166011239472642
2.7366250181132297 268.07224579316016 1.4165425270967875
2.7418525730666454 262.47931895703124 1.4031020259802114
2.747080128020061 264.3677391417407 1.4225224925339428
2.752307682973477 262.44026946989317 1.4179812488837145
2.7575352379268927 265.93841825747296 1.4324644333607237
2.7627627928803085 262.7915341339754 1.43580962951906
2.767990347833724 262.58781369385315 1.437201891867372
2.77321790278714 256.4909097597872 1.4162957108085272
2.7784454577405557 257.56589274160115 1.4185746368994379
2.7836730126939715 255.77426934451339 1.4058656380001076
2.7889005676473873 256.67801843519834 1.4156193730398214
2.794128122600803 264.48797853099285 1.4383603881292846
2.7993556775542188 268.6135055545135 1.4403023456361432
2.8045832325076345 270.33599223619944 1.4405101033471777
2.8098107874610503 270.2340298295945 1.4357569396800869
2.815038342414466 276.0169997242156 1.458251068143371
2.820265897367882 275.2339950177398 1.4708477018503983
2.8254934523212976 277.0324741965085 1.477761490871567
2.8307210072747133 273.5606185064294 1.4678070816583344
2.835948562228129 265.3111781038291 1.4429054372126244
2.841176117181545 265.3039701514573 1.4504814631448089
2.8464036721349606 271.84762635005006 1.4826604968328385
2.8516312270883764 274.9425686179771 1.4914926581480177
2.856858782041792 273.3313055893155 1.4724634805830794
2.862086336995208 269.333455712138 1.4543369602881953
2.8673138919486236 260.6408091581972 1.4177161993756275
2.8725414469020394 263.09396298020624 1.4318138539151064
2.877769001855455 268.7238865550766 1.4595236070610258
2.882996556808871 269.51612429059077 1.464589845773222
2.8882241117622867 274.52363210530774 1.4850791740066118
2.8934516667157024 280.976232203412 1.5053595407093856
2.898679221669118 287.23886399754093 1.522541469432439
2.903906776622534 279.19526518177804 1.4770961942797962
2.9091343315759497 279.34401655983214 1.480369949863574
2.9143618865293655 275.0668713230147 1.4578798024611648
2.919589441482781 269.2495353278565 1.4327772997478367
2.924816996436197 269.58648795030166 1.4360799288759847
2.9300445513896127 270.23031942555224 1.4375080790939658
2.9352721063430285 274.29304837654456 1.453327440030248
2.9404996612964442 283.45315083157135 1.4889411847166556
2.94572721624986 285.37406964724875 1.4987042405062103
2.9509547712032758 288.7980236463458 1.5141392894423105
2.9561823261566915 282.84655720556475 1.4909861672063653
2.9614098811101073 275.99118207231487 1.4536253600416522
2.966637436063523 275.13719782046303 1.4507718548592385
2.971864991016939 274.8787937672339 1.4528077629532188
2.9770925459703546 275.210123305375 1.4456545959865492
2.9823201009237703 272.1265514319846 1.4337165341797904
2.987547655877186 267.15939675763445 1.4080196485530474
2.992775210830602 269.7050798581682 1.4163675865537708
2.9980027657840176 267.88252888636043 1.4083105440824206
3.0032303207374333 271.5558125646853 1.4062089052718516
3.008457875690849 276.2168329179177 1.4135328784434158
3.013685430644265 281.90185787736254 1.4219512152728313
3.0189129855976806 284.9990274070401 1.4145131875662307
3.0241405405510964 281.388471938062 1.3967076067602426
3.029368095504512 276.62570925059487 1.3722669704504673
3.034595650457928 274.3172939440258 1.3508703516975042
3.0398232054113437 278.0776348336181 1.3647001497233644
3.0450507603647594 280.19343564079793 1.3654426251975655
3.050278315318175 279.8038054428741 1.3603039888436939
3.055505870271591 281.7167788087285 1.364013266458973
3.0607334252250067 284.2917483996792 1.3664729192499794
3.0659609801784224 294.08643083294425 1.387941639636439
3.071188535131838 295.21295431985527 1.3778125731508097
3.076416090085254 294.7948335539846 1.3623924571394566
3.0816436450386697 295.82548584470834 1.3451160442208137
3.0868711999920855 299.66530765416115 1.3363377170509483
3.0920987549455012 308.8841972788946 1.3542285075751719
3.097326309898917 315.1700368377976 1.3610096948223607
3.1025538648523328 319.9405729412325 1.3636665369214116
3.1077814198057485 325.0269184093195 1.364839211490571
3.1130089747591643 329.4540934863118 1.3628123849245781
3.11823652971258 335.4700482680643 1.3646375942292401
3.123464084665996 346.55342530659976 1.3789805307591372
3.1286916396194115 361.80297034784496 1.3990596481711024
3.1339191945728273 375.48546664042846 1.4105324729974738
3.139146749526243 398.13689310202255 1.4444877758004475
3.144374304479659 418.2969719009959 1.4711464173501883
3.1496018594330746 436.68593249798397 1.4939599430761288
3.1548294143864903 453.5002722865727 1.523412434505365
3.160056969339906 469.6701519533826 1.5501266532374876
3.165284524293322 489.40646040975236 1.582740043914558
3.1705120792467376 517.7672292299004 1.6254162142233495
3.1757396342001534 554.4971611672399 1.676525398634323
3.180967189153569 588.4681254738707 1.7316209558225992
3.186194744106985 615.1318782058354 1.7685746803013584
3.1914222990604006 636.2622160787878 1.7898368058259517
3.1966498540138164 650.6645096806669 1.8056165649411682
3.201877408967232 670.1109029281795 1.8300217646617751
3.207104963920648 678.5120247290636 1.8372943016143763
3.2123325188740637 669.6865256603651 1.8175359144200243
3.2175600738274794 669.9942023241127 1.8145710326438864
3.222787628780895 648.3345950182559 1.7829675217816014
3.228015183734311 633.28130484494 1.7645468672861166
3.2332427386877267 612.2074514621132 1.734338808871015
3.2384702936411425 588.2401643376439 1.6940511618492666
3.2436978485945582 568.0481447989515 1.6595768257166645
3.248925403547974 546.0786226125516 1.6250859828971747
3.2541529585013897 528.5817132072926 1.5972753187957358
3.2593805134548055 520.0730677427358 1.587030291099045
3.2646080684082213 514.294936272976 1.577575693507812
3.269835623361637 514.4422086586717 1.577497621098583
3.275063178315053 522.7883362771166 1.589908811955041
3.2802907332684685 534.3224766585822 1.602691827288245
3.2855182882218843 553.8745258872132 1.630444110453595
3.2907458431753 571.2267291246461 1.6547776095555446
3.295973398128716 589.8702644595296 1.67804386171688
3.3012009530821316 609.3116508584582 1.7029105467353993
3.3064285080355473 611.2796585327102 1.7033700272451322
3.311656062988963 603.8609004511112 1.691866406731278
3.316883617942379 567.9145652718375 1.6335820923007067
3.3221111728957946 531.426039405561 1.5817149192483049
3.3273387278492104 496.0835160208656 1.5340938137435474
3.332566282802626 454.0944298753824 1.4746099255220466
3.337793837756042 422.2443972197536 1.4305784231564578
3.3430213927094576 381.65097576751054 1.3679567710296592
3.3482489476628734 355.37891859420836 1.3339008713021805
3.353476502616289 336.055509184501 1.3133796599774732
3.358704057569705 323.2651770878978 1.3047928449192017
3.3639316125231207 311.66143679766856 1.2952498330928237
3.3691591674765364 305.21516400714546 1.3011361350809185
3.374386722429952 300.9112224807452 1.312692647500076
3.379614277383368 294.8970647820825 1.3232451257095799
3.3848418323367837 287.49592065069993 1.3271606858005243
3.3900693872901995 279.6355822837587 1.3221073639645247
3.3952969422436152 267.5523580401739 1.289217352249487
3.400524497197031 260.07336677533954 1.2626738772610486
3.4057520521504467 249.13585604839352 1.2185423289581963
3.4109796071038625 247.29328601604493 1.2222226149485156
3.4162071620572783 250.71965075116276 1.2391422263078327
3.421434717010694 250.45281780092802 1.2343527728414587
3.4266622719641098 248.26698534757784 1.2241230984754436
3.4318898269175255 247.81277013676237 1.2206917994150972
3.4371173818709413 243.12783486593025 1.2096635838862544
3.442344936824357 242.7989476724353 1.2133334062873284
3.447572491777773 243.0824828939408 1.2156754739137214
3.4528000467311886 241.86268194762036 1.2196217285900965
3.4580276016846043 237.21953263941512 1.2086641736292232
3.46325515663802 239.30996398853662 1.2117703375030562
3.468482711591436 243.2871405348468 1.2229023058429733
3.4737102665448516 246.10233915000313 1.2294701990640629
3.4789378214982674 245.66494981733476 1.2159888082493595
3.484165376451683 245.4620777301741 1.2146326290230316
3.489392931405099 246.81706421745395 1.226859691277043
3.4946204863585146 249.8418860812348 1.2265517224481446
3.4998480413119304 251.36000290109666 1.2210955579163385
3.505075596265346 252.08795966290222 1.2190010464691907
3.510303151218762 257.30463392711226 1.2229167273272255
3.5155307061721777 263.7202928369717 1.238479553664395
3.5207582611255934 267.44592355909214 1.2411484103767845
3.525985816079009 273.3139489791457 1.2427482102660645
3.531213371032425 276.92482003482735 1.239673961751033
3.5364409259858407 284.8260871065156 1.237469292985433
3.5416684809392565 298.642174110911 1.2452444547757704
3.546896035892672 321.6869652840954 1.2694620451365268
3.552123590846088 354.8212503376764 1.316578439554457
3.5573511457995037 416.3940810181169 1.4083709763430505
3.5625787007529195 528.5576849702563 1.5726319053677253
3.5678062557063353 741.0231890915329 1.8490472387116965
3.573033810659751 1211.5897570155605 2.358272841332244
3.5782613656131668 2182.6062490480604 3.1644366490613227
3.5834889205665825 4120.3143232494995 4.346912716048583
3.5887164755199983 7312.002946720741 5.7903824789524085
3.593944030473414 11498.66835047905 7.210902635256143
3.59917158542683 15387.859254224873 8.30288797313355
3.6043991403802456 17958.16072696749 8.939156228978621
3.6096266953336613 18352.185488685744 9.02048859982115
3.614854250287077 16676.66432170116 8.602936157587058
3.620081805240493 13603.402135375749 7.771655737102657
3.6253093601939086 10021.954075320435 6.676792915424765
3.6305369151473244 6826.251485717028 5.491204181189583
3.63576447010074 4281.157590173758 4.335669366105598
3.640992025054156 2676.2829109824706 3.416024994120434
3.6462195800075716 1609.0568627435416 2.6452348043822806
3.6514471349609874 1013.3641388710706 2.099699913442201
3.656674689914403 691.0370806938732 1.735161000297508
3.661902244867819 535.5668334663433 1.5294133781278445
3.6671297998212347 446.49547884246965 1.4028437142795467
3.6723573547746504 400.4510338814576 1.3446479324500091
3.677584909728066 367.6082500632094 1.2980997260961116
3.682812464681482 345.1932689917765 1.2705345131149304
3.6880400196348977 330.2038878197777 1.2458731177839273
3.6932675745883135 315.8711116557439 1.220491425902366
3.698495129541729 304.84683185551853 1.199971103840785
3.703722684495145 297.42493475012566 1.1883304282383995
3.7089502394485607 292.62913198787226 1.1795054520930246
3.7141777944019765 284.23121403932765 1.161612520433492
3.7194053493553922 280.69233163790864 1.1556292326458024
3.724632904308808 277.9016348777073 1.154325403209092
3.7298604592622238 273.6360976739428 1.1497620976504888
3.7350880142156395 271.29584889742597 1.1488432415905816
3.7403155691690553 268.7757747844044 1.1486412095883745
3.745543124122471 269.23013306192263 1.152452568905674
3.750770679075887 270.35152292526016 1.1545280517761858
3.7559982340293026 274.2179081169233 1.1563689970151887
3.7612257889827183 273.9644224067224 1.1502857558676387
3.766453343936134 276.7366614782692 1.1514268564800272
3.77168089888955 282.1345464249829 1.1551284054699253
3.7769084538429656 279.0224768270409 1.141035358179945
3.7821360087963813 278.435368534386 1.1313003672509916
3.787363563749797 279.83896133810083 1.1291644552775872
3.792591118703213 286.9693029043479 1.1413571993512024
3.7978186736566286 291.92732375188757 1.148498137665045
3.8030462286100444 299.6957614646276 1.1561937658708794
3.80827378356346 308.01290152855114 1.1654866354864424
3.813501338516876 313.0349751169633 1.1715792450508782
3.8187288934702917 318.2502570392147 1.1774007639376152
3.8239564484237074 313.1936409235931 1.159566783442102
3.829184003377123 314.00568636877443 1.160578132463311
3.834411558330539 311.8978334692726 1.163527420154334
3.8396391132839547 308.17163500540283 1.1624215935216848
3.8448666682373704 310.5543352126744 1.1755878500857149
3.850094223190786 306.35881788578075 1.1692112148549632
3.855321778144202 305.67967873933753 1.1770173245404354
3.8605493330976177 299.25178036181256 1.162299944376677
3.8657768880510335 296.70249947738256 1.1547138642618735
3.8710044430044492 293.58573162580683 1.1408399941384535
3.876231997957865 298.649072140208 1.15361864001882
3.8814595529112808 298.7350691016857 1.148082238065921
3.8866871078646965 299.275043769738 1.1510706494053395
3.8919146628181123 302.3277500289922 1.1530585354715663
3.897142217771528 308.54576496095433 1.16117458160673
3.902369772724944 309.6488692811124 1.1612185179402827
3.9075973276783595 310.0138557965165 1.1538062734593941
3.9128248826317753 307.2791955850127 1.1439602984058703
3.918052437585191 308.7952424481507 1.1398887160739666
3.923279992538607 314.1713978859811 1.1473653643798636
3.9285075474920226 325.63693297780327 1.1659741486716493
3.9337351024454383 331.1897114744567 1.1771047290262413
3.938962657398854 335.82652266054936 1.1789184876769148
3.94419021235227 342.6971221998065 1.1791240836391481
3.9494177673056856 354.3914770362302 1.195331644153901
3.9546453222591014 360.3849048089961 1.2003970269945154
3.959872877212517 373.19015417622154 1.2205784073436237
3.965100432165933 382.7716745513779 1.231616139511217
3.9703279871193486 400.15672429051006 1.2551244162064499
3.9755555420727644 423.1750315116141 1.28411895623302
3.98078309702618 447.0879599599605 1.316744476705234
3.986010651979596 469.2552484284938 1.3457939492966744
3.9912382069330117 495.1437239138647 1.3835956331914767
3.9964657618864274 528.4685051363809 1.431935620071092
4.001693316839844 563.1691738564699 1.4779175055009561
4.00692087179326 602.3161250631277 1.5227998065151183
4.012148426746676 642.9633042764494 1.5777141197087816
4.017375981700092 687.0152327846278 1.6491627340844364
4.0226035366535084 743.1007787381093 1.7259309645641503
4.027831091606925 807.9015192567648 1.8058399213302845
4.033058646560341 883.436386786315 1.8920700927952208
4.038286201513757 971.108594510459 1.9826362985366677
4.043513756467173 1070.425846265596 2.0871554930227236
4.0487413114205895 1186.149955311981 2.1974612848396937
4.053968866374006 1323.4950713883816 2.3248054228376454
4.059196421327422 1466.426205324744 2.449002161962551
4.064423976280838 1632.789053789267 2.5853449915489533
4.069651531234254 1830.206344852418 2.734996871800629
4.0748790861876705 2047.2106638505002 2.903144143157249
4.080106641141087 2281.150337702956 3.064942774924446
4.085334196094503 2520.629819317174 3.2210871678398525
4.090561751047919 2743.6896084444747 3.3598780010777323
4.095789306001335 2979.455801089602 3.5003347985971303
4.1010168609547515 3202.738615501828 3.6310243039764836
4.106244415908168 3357.1596244744683 3.7180380908105626
4.111471970861584 3479.914301031067 3.7828166082585732
4.116699525815 3518.3797369554745 3.8043546644424127
4.121927080768416 3478.3912229997286 3.7384219550449562
4.1271546357218325 3374.1603648095142 3.6490935241837485
4.132382190675249 3190.790303108185 3.5328643837265004
4.137609745628665 2997.54090947017 3.414958114291851
4.142837300582081 2749.7354108484574 3.2601425690029435
4.148064855535497 2498.731250077512 3.1031702235039935
4.1532924104889135 2255.263747943864 2.9424156610285017
4.15851996544233 2004.6055213567263 2.7705748090186906
4.163747520395746 1792.6564352283483 2.620783551007739
4.168975075349162 1594.4324121730065 2.46951290766042
4.174202630302578 1408.5490829851885 2.315402854031715
4.1794301852559945 1275.2206637269671 2.1999543459272295
4.184657740209411 1127.7512951757135 2.062635519083595
4.189885295162827 1028.5485198803854 1.9690212395386062
4.195112850116243 1072.5392329946383 2.009888675748515
4.200340405069659 983.307306369849 1.9221482147113107
4.2055679600230755 910.4703173477345 1.8487428529349677
4.210795514976492 765.3448077823708 1.699335791276256
4.216023069929908 699.4633906858564 1.6242438387860862
4.221250624883324 628.519579386467 1.5395528332353985
4.22647817983674 494.0606964810573 1.3657815894187173
4.2317057347901565 452.3147840762766 1.3096053394357676
4.236933289743573 419.6173738227902 1.2651915941800664
4.242160844696989 387.66641590129814 1.2178986647325276
4.247388399650405 363.67506819559827 1.1814965472804593
4.252615954603821 340.7031249837904 1.147010110822143
4.257843509557238 327.5593856346461 1.1266509327707572
4.263071064510654 316.55875851526287 1.116044984631228
4.26829861946407 309.4633098657039 1.1093616347565032
4.273526174417486 304.20645022387407 1.106062058010872
4.278753729370902 295.2887984099485 1.089941898677335
4.283981284324319 288.6995316151884 1.0856908935382263
4.289208839277735 281.33993464688064 1.072754046412619
4.294436394231151 275.2677206916254 1.0654477254547396
4.299663949184567 268.00081313991916 1.0551771736512474
4.304891504137983 267.56571342104064 1.0575924195509956
4.3101190590914 264.6065377915311 1.0492327211462162
4.315346614044816 263.14156233855203 1.053926775652663
4.320574168998232 262.945460329512 1.058253991729643
4.325801723951648 258.0032129468715 1.0489207224271218
4.331029278905064 253.38996170528532 1.0437446238722856
4.336256833858481 249.06046367150026 1.0349181124931004
4.341484388811897 244.76232543772406 1.02617481876849
4.346711943765313 241.7092351794094 1.019659354369067
4.351939498718729 241.754369073427 1.0203967105753387
4.357167053672145 244.65068644210047 1.0261704034629482
4.362394608625562 243.37232345592923 1.02768418265429
4.367622163578978 244.45267105764478 1.0259531596355365
4.372849718532394 241.8714214007804 1.0200342939787146
4.37807727348581 240.26957819886124 1.0166247725028874
4.383304828439226 241.2757771241156 1.0232627169776973
4.388532383392643 245.45065151832304 1.0339124481211541
4.393759938346059 247.65205354024602 1.0475717611047144
4.398987493299475 245.19701111789348 1.0446681606047217
4.404215048252891 237.17140331019107 1.0260232769385387
4.409442603206307 226.76239488412904 0.9958942206327998
4.414670158159724 225.6443837121937 0.9977689424056376
4.41989771311314 226.59725908209046 1.0052191112692541
4.425125268066556 226.47819959191503 1.0115325789992755
4.430352823019972 227.33951845441277 1.016224262421697
4.435580377973388 224.0878574502173 1.0068135033972443
4.440807932926805 223.04197783905556 1.007807391795641
4.446035487880221 225.0875349885237 1.022304794554437
4.451263042833637 219.4812535676353 1.014950044832063
4.456490597787053 215.53671725075128 1.0020071544958886
4.4617181527404695 212.67495006730672 0.9922951984912765
4.466945707693886 212.59166089826348 0.9892970065495927
4.472173262647302 213.79020442733685 0.9842798559515524
4.477400817600718 218.67561397980512 0.9960873862414374
4.482628372554134 217.8829348445843 0.990333116164544
4.4878559275075505 220.83548440257204 0.9959408296597504
4.493083482460967 216.9725884808394 0.9858048861581854
4.498311037414383 213.54306370958224 0.9884520587830514
4.503538592367799 209.30886488831106 0.9789384242555098
4.508766147321215 207.39609814504362 0.9775133992696884
4.5139937022746315 204.56397075161263 0.9614034597507395
4.519221257228048 206.90976218755367 0.9635835952342873
4.524448812181464 209.15827628181498 0.9656334974795634
4.52967636713488 208.77249386485167 0.9742303091803535
4.534903922088296 213.39276217551307 0.9950904050735788
4.5401314770417125 212.8083894518284 0.9933571094603237
4.545359031995129 214.79287024780342 1.0054393517983655
4.550586586948545 214.8970650160405 0.9966210216645094
4.555814141901961 213.68098113960684 0.9889303806457226
4.561041696855377 209.21534564647277 0.9765066093677837
4.5662692518087935 208.84872986750173 0.9646703152584111
4.57149680676221 208.34323456832456 0.9622012982173389
4.576724361715626 209.2627690836803 0.960025766981325
4.581951916669042 214.9616853637686 0.9702489115964201
4.587179471622458 211.30458645449517 0.968509973385977
4.5924070265758745 212.13120167189567 0.9797372337255306
4.597634581529291 210.40061539924406 0.9818346425867353
4.602862136482707 206.42706058620257 0.9704399791931644
4.608089691436123 207.21999101968822 0.9664763737712919
4.613317246389539 205.8484507912242 0.9603609502137209
4.6185448013429555 205.4010105817713 0.9647530849136743
4.623772356296372 207.75220325913094 0.9810958273387712
4.628999911249788 207.8280926499034 0.985855008889511
4.634227466203204 204.2445294165775 0.9731979798661411
4.63945502115662 200.39663616001582 0.9504696909998204
4.6446825761100365 198.48260981276403 0.9372631355540385
4.649910131063453 201.47009083660154 0.9442392287122184
4.655137686016869 209.62892533500724 0.9719675737147216
4.660365240970285 210.24148897840035 0.9839567237123902
4.665592795923701 206.66415302148067 0.9827797641819682
4.6708203508771176 203.20581444020502 0.9748880933339301
4.676047905830534 201.39077998904642 0.9687630037625792
4.68127546078395 202.07574688240427 0.964334464503171
4.686503015737366 205.08036352382612 0.9732479364993566
4.691730570690782 202.7435711229874 0.9645018676407974
4.696958125644199 202.75289906717833 0.9606813961752229
4.702185680597615 202.15411981557983 0.9527894642477897
4.707413235551031 204.99365123439455 0.9584725603651489
4.712640790504447 208.20012403598668 0.9705201331308214
4.717868345457863 209.78634698567274 0.978343925518983
4.72309590041128 206.25018864068971 0.973788625148331
4.728323455364696 204.13226649891897 0.9736841296612857
4.733551010318112 202.49646599911145 0.9628395092175958
4.738778565271528 206.9924126736992 0.9797006588536785
4.744006120224944 212.10649086044393 0.9851973281548616
4.749233675178361 211.42978195332157 0.9847101925224411
4.754461230131777 207.7130390581091 0.9729538032366706
4.759688785085193 203.09132424561952 0.9573650468815381
4.764916340038609 199.70043964559102 0.945516667551946
4.770143894992025 199.35607915019074 0.9404144020700265
4.775371449945442 200.52690185216116 0.9340861078338829
4.780599004898858 201.76661855885914 0.9337849525333846
4.785826559852274 204.57012372970547 0.9452833907538415
4.79105411480569 204.08921601528476 0.9367906740177324
4.796281669759106 200.18320154440897 0.922821737752691
4.801509224712523 204.68198916305812 0.9396528850138739
4.806736779665939 208.68236654736626 0.9584177926843924
4.811964334619355 210.191062812965 0.9636671793644314
4.817191889572771 207.2132240051678 0.9608489610296737
4.822419444526187 200.38727672313343 0.9400638864263249
4.827646999479604 198.43525227358717 0.9289717646535628
4.83287455443302 198.93826469417905 0.9326129883692966
4.838102109386436 203.88557185932117 0.9495212794734574
4.843329664339852 206.44258756953002 0.9596367993957584
4.848557219293268 209.02099103945955 0.9707812149884472
4.853784774246685 206.2285157361105 0.9552751452076547
4.859012329200101 205.0317035947385 0.9461564367222265
4.864239884153517 205.6546754787607 0.9352555093549914
4.869467439106933 207.1455600998747 0.9392590491070623
4.8746949940603495 207.75924671367443 0.9430634777495867
4.879922549013766 207.10927194143804 0.9351074595099275
4.885150103967182 207.10907081368936 0.935317482219727
4.890377658920598 206.93459420518076 0.9296018768082264
4.895605213874014 205.12043716005374 0.9233027245971339
4.9008327688274305 206.44841865784724 0.9296522777339917
4.906060323780847 206.92957699893694 0.9299466200337891
4.911287878734263 208.3883497826817 0.9332237530797881
4.916515433687679 208.043333530094 0.9304154005950098
4.921742988641095 204.56217957336136 0.9176331860756229
4.9269705435945115 205.49844938391772 0.9112030152065256
4.932198098547928 208.00458076016676 0.9188014439678313
4.937425653501344 212.57808681180737 0.9347399276008002
4.94265320845476 209.31107845228485 0.9297094389713315
4.947880763408176 207.54003010112365 0.9218108366244413
4.9531083183615925 207.46004917665357 0.9219411431283699
4.958335873315009 209.56325397072393 0.9302422301514804
4.963563428268425 218.3667266393598 0.9524995160972028
4.968790983221841 224.56169599273622 0.9636356110830605
4.974018538175257 227.01127616765694 0.9608793344428322
4.9792460931286735 232.1925101125133 0.9566218947855044
4.98447364808209 233.7860298295591 0.945437338625418
4.989701203035506 237.09277669916509 0.9350273258214336
4.994928757988922 244.99427878773062 0.929997971819865
5.000156312942338 264.7806032959839 0.9493287775675107
5.0053838678957545 308.6738479208332 1.0027883725472913
5.010611422849171 388.0156272997363 1.1045698768352625
5.015838977802587 512.8186799875461 1.2524028213585938
5.021066532756003 682.2049992596379 1.4322269746206329
5.026294087709419 894.1922470313648 1.6367534543822564
5.0315216426628355 1105.7620488441546 1.8187861444105624
5.036749197616252 1283.8234085772965 1.9624449655586738
5.041976752569668 1394.1222689634888 2.0421146918813284
5.047204307523084 1441.9639635973576 2.073617421936381
5.0524318624765 1431.048112151478 2.0623383921426925
5.0576594174299165 1389.8250828448101 2.0327691383780824
5.062886972383333 1309.8483978435406 1.9738465412028106
5.068114527336749 1212.0258254236883 1.900371499578501
5.073342082290165 1115.112051630715 1.8215781148783001
5.078569637243581 1022.3340795986524 1.740647713675344
5.0837971921969975 954.1431773990045 1.6785957995552763
5.089024747150414 897.4452991279884 1.6279252987724648
5.09425230210383 858.6162672494643 1.5924888840893987
5.099479857057246 841.9854009479419 1.580596111445891
5.104707412010662 833.6149455695808 1.5731621188116927
5.109934966964079 835.1132237042501 1.5736406002716368
5.115162521917495 834.4412886824548 1.570156166796168
5.120390076870911 838.7175720200238 1.5727208541507238
5.125617631824327 846.7205605026343 1.5786634465499763
5.130845186777743 856.4283439146265 1.5853330913333956
5.13607274173116 865.082526587574 1.5935400741647496
5.141300296684576 868.1829737759633 1.5949810239982285
5.146527851637992 867.2951651755088 1.5935557330890946
5.151755406591408 854.3131830930307 1.5803268524690253
5.156982961544824 839.1419718459464 1.567034757551814
5.162210516498241 816.4031777097541 1.5454419614199404
5.167438071451657 778.3918152995761 1.5083573071319358
5.172665626405073 726.9751461184242 1.4540962450454535
5.177893181358489 669.8733009225726 1.3939136681351691
5.183120736311905 603.1755484303237 1.3256798411792143
5.188348291265322 532.7447838156465 1.250671526187984
5.193575846218738 468.9702201300647 1.1809426394295688
5.198803401172154 409.4158272748978 1.113730783274135
5.20403095612557 360.2746209672531 1.05620683799441
5.209258511078986 321.4569098939127 1.0100120008293778
5.214486066032403 291.10992280773115 0.9742548613939903
5.219713620985819 271.4367683483608 0.9555384676923504
5.224941175939235 252.44283575310266 0.9283496977554395
5.230168730892651 237.88440887573842 0.90445382223142
5.235396285846067 229.195867367911 0.8871540969987399
5.240623840799484 224.84226411537935 0.8862712006040361
5.2458513957529 219.78300177017212 0.8874604601133491
5.251078950706316 216.6011607274989 0.8874017437518427
5.256306505659732 214.84378035960535 0.8901120595937108
5.261534060613148 212.0785650702363 0.8831246531117874
5.266761615566565 212.94950528078627 0.8865286907321976
5.271989170519981 212.86380108158397 0.8846265751216206
5.277216725473397 215.02107833694606 0.8932426323492099
5.282444280426813 215.5137902972139 0.9016558206761439
5.2876718353802294 214.91528825357028 0.8985823026379014
5.292899390333646 211.28951130049208 0.8884564405834577
5.298126945287062 205.39265385823802 0.8793726715196164
5.303354500240478 201.19671307034608 0.868577726909079
5.308582055193894 200.93249778272494 0.8667890362857358
5.3138096101473105 206.92105947845388 0.8757898419066786
5.319037165100727 211.91773298777312 0.8828973106334806
5.324264720054143 213.19095636243065 0.8852052939366513
5.329492275007559 215.81604146739616 0.8930573577136023
5.334719829960975 210.11200019736967 0.8822667338410821
5.3399473849143915 207.49258246632826 0.8790574524496603
5.345174939867808 205.4845806788048 0.8776846569310274
5.350402494821224 207.3974442058694 0.880763017695368
5.35563004977464 207.6376739365979 0.8790947715685515
5.360857604728056 208.39794649679195 0.8730124235538234
5.3660851596814725 206.93704487780172 0.8641340257588752
5.371312714634889 209.63494169918553 0.8646465835521385
5.376540269588305 215.08930662425036 0.8757915951973134
5.381767824541721 214.9993540685154 0.8768173524632725
5.386995379495137 215.60809731069423 0.8779922463017393
5.3922229344485535 217.66957215841975 0.8778558376600368
5.39745048940197 216.58340964629076 0.8703804377919144
5.402678044355386 218.42761015527591 0.8655874225751432
5.407905599308802 220.33993358038677 0.869464921778966
5.413133154262218 222.60816837939885 0.8742241543287363
5.4183607092156345 221.81860693359135 0.8681686614857542
5.423588264169051 224.52682963985788 0.8698839696652418
5.428815819122467 224.13939767802893 0.8658053352748435
5.434043374075883 228.0981664302155 0.880107011259648
5.439270929029299 228.51457057050243 0.8834226158265641
5.4444984839827155 226.4711536439338 0.8799866399815425
5.449726038936132 223.37362970722032 0.8678696902848638
5.454953593889548 222.10174614154283 0.8648664820679783
5.460181148842964 223.2496776181273 0.8732450683358101
5.46540870379638 222.1366129317919 0.8782594827919225
5.4706362587497965 223.40174860365872 0.8831598769133427
5.475863813703213 219.19592171788503 0.8722036924020171
5.481091368656629 219.88195734369293 0.8707043095211218
5.486318923610045 218.78260707615155 0.8676098125173418
5.491546478563461 214.14201629620513 0.8561657022448542
5.4967740335168775 213.7225451506089 0.8555831701555339
5.502001588470294 213.0962955431948 0.8575575141728284
5.50722914342371 210.37897085937416 0.8584456560452385
5.512456698377126 210.86817915148404 0.8606451231714272
5.517684253330542 208.81692687913633 0.8543570141566801
5.522911808283959 206.60857689411702 0.8428124673658434
5.528139363237375 205.6931160217088 0.8385035108609454
5.533366918190791 204.46474760960217 0.8360348270483301
5.538594473144207 206.62678987738056 0.844958876749211
5.543822028097623 210.0975802500649 0.8563824995898399
5.54904958305104 212.19044858720991 0.8586742632956108
5.554277138004456 211.67698482233243 0.8530996202592027
5.559504692957872 207.99571388085147 0.8432352371636138
5.564732247911288 208.27027884281483 0.8447767625426256
5.569959802864704 207.36057569156557 0.8447085019092649
5.575187357818121 207.34394344862955 0.8435189359856814
5.580414912771537 210.61921361668067 0.8432770771234416
5.585642467724953 211.8857945271541 0.8490723355958758
5.590870022678369 212.88872021440753 0.8447580598085578
5.596097577631785 214.156320808688 0.8440478191409251
5.601325132585202 215.49678356050492 0.8416480088600048
5.606552687538618 218.9422009988658 0.8428886003148246
5.611780242492034 223.79533570545217 0.8467825617457828
5.61700779744545 224.18492902343553 0.847317889704234
5.622235352398866 228.6900268298602 0.8498618481073612
5.627462907352283 236.28077839902045 0.8499210393657733
5.632690462305699 254.1593192009123 0.8698505970581865
5.637918017259115 286.56023822169453 0.9117866829938787
5.643145572212531 339.7830408518546 0.9789947790905255
5.648373127165947 428.93465208131704 1.083868360484897
5.653600682119364 556.1320503324799 1.2249329768241364
5.65882823707278 708.7035272949248 1.3738998035488232
5.664055792026196 847.6232044865945 1.4991671715608081
5.669283346979612 962.1442936351541 1.5961986336118252
5.674510901933028 1018.4951758712706 1.6383341715714281
5.679738456886445 1024.0585170533775 1.6399954764354399
5.684966011839861 993.2945187971015 1.612952078772134
5.690193566793277 935.9257080818437 1.563253911556181
5.695421121746693 874.8152110257383 1.5123462059772923
5.700648676700109 816.1867808106422 1.4605841248646396
5.705876231653526 767.2352022963197 1.4169875629266486
5.711103786606942 730.9628473723644 1.381510483566823
5.716331341560358 714.6979712726637 1.3655591751149965
5.721558896513774 715.9808359751559 1.3651995649191562
5.7267864514671905 735.2089206150551 1.3839391455855306
5.732014006420607 770.4786467310469 1.4162673653387585
5.737241561374023 823.9286771290797 1.4651542234258799
5.742469116327439 886.2960319832977 1.5188680874011007
5.747696671280855 952.5884943121988 1.5743129028591518
5.7529242262342715 996.4279995749287 1.6088569572651463
5.758151781187688 1003.4271185642821 1.6119740142648569
5.763379336141104 965.6923258274159 1.5803956435071385
5.76860689109452 885.1261875654352 1.5098487837555448
5.773834446047936 780.2654467141679 1.418100504439362
5.7790620010013525 662.0757335344832 1.3092113890993076
5.784289555954769 549.1903170978127 1.198523074272025
5.789517110908185 453.7794502999728 1.0943157069098386
5.794744665861601 385.1760102980224 1.0156394258732704
5.799972220815017 335.8099609295445 0.9597042977739866
5.8051997757684335 304.8095333282651 0.9300259393980707
5.81042733072185 278.31566531510344 0.9002443089421872
5.815654885675266 261.5079300543191 0.8804521086270001
5.820882440628682 252.42953132921883 0.863992271670136
5.826109995582098 247.77422118123718 0.8536832021243708
5.8313375505355145 247.29634358299418 0.8524413606393964
5.836565105488931 243.72670277092777 0.848727035506416
5.841792660442347 240.18934908647702 0.8428622407690436
5.847020215395763 235.71414531003333 0.8358123032419158
5.852247770349179 238.26720311565654 0.837914727498172
5.8574753253025955 239.970679210981 0.8416768048711192
5.862702880256012 241.42808411505533 0.8447633027983323
5.867930435209428 243.07883208528705 0.843051924685139
5.873157990162844 243.1914089088948 0.8451041452321695
5.87838554511626 246.39853903004726 0.8525567995825954
5.8836131000696765 245.7302302575976 0.8511407339672227
5.888840655023093 242.55327142255618 0.8429433745405278
5.894068209976509 244.3207312528647 0.8413872623544688
5.899295764929925 246.80452911466045 0.8430597945545941
5.904523319883341 247.6200949578311 0.8423847190386531
5.9097508748367575 252.0628911202538 0.8507695208300036
5.914978429790174 252.62381524528035 0.8503401107769343
5.92020598474359 254.3905818972242 0.8493800079731101
5.925433539697006 254.15523498088453 0.8472973780915914
5.930661094650422 258.37378011160365 0.854481139815527
5.9358886496038386 260.4543479537644 0.8512814611176999
5.941116204557255 263.44561209900553 0.8527111293359859
5.946343759510671 268.29883391104227 0.8611129202091502
5.951571314464087 275.1163699614666 0.8761822883571889
5.956798869417503 280.7898796550277 0.8877918277214726
5.96202642437092 289.0770266590054 0.9018950585118821
5.967253979324336 294.7147333307253 0.9083689607181635
5.972481534277752 309.6471840285493 0.9296956605121678
5.977709089231168 326.81779313619904 0.9528685566967446
5.982936644184584 348.5327119032124 0.9830019899985211
5.988164199138001 373.7253680668213 1.0145264449960187
5.993391754091417 401.8418234997749 1.0498138871143088
5.998619309044833 438.94213863245625 1.0980957754805425
6.003846863998249 494.43802975595776 1.16533625508546
6.009074418951665 568.097353604003 1.2496236784665486
6.014301973905082 661.6097898337466 1.3505194144023656
6.019529528858498 795.2315192377423 1.4816769908521792
6.024757083811914 949.1427619620968 1.6202292346646612
6.02998463876533 1127.6423084487185 1.7641524570027585
6.035212193718746 1345.2687798798343 1.9292819285512885
6.040439748672163 1551.7916720059209 2.0757773773891715
6.045667303625579 1719.5139502111588 2.187548505163707
6.050894858578995 1829.5595298815372 2.2589562426719434
6.056122413532411 1849.2541970347438 2.2735900402162987
6.061349968485827 1792.94844587317 2.2415540620903314
6.066577523439244 1681.7827053356716 2.172230661008455
6.07180507839266 1531.2730879651797 2.074530317900295
6.077032633346076 1371.9730690943943 1.9639088065143988
6.082260188299492 1207.9061835101895 1.84465946969507
6.087487743252908 1056.7420843170466 1.7269551707801207
6.092715298206325 920.2491463640843 1.614652684460007
6.097942853159741 798.1879071046121 1.5056176058712794
6.103170408113157 700.2770637578742 1.4152409900921432
6.108397963066573 619.6702691079511 1.3336248153857022
6.113625518019989 548.4631818567553 1.257516762210467
6.118853072973406 492.8833854369856 1.1931973481648874
6.124080627926822 449.87232697482676 1.1431774430191322
6.129308182880238 415.3243704168364 1.1017267090809766
6.134535737833654 388.6283779123341 1.0727468496088506
6.1397632927870704 366.6254885385022 1.0493689688529886
6.144990847740487 350.81396642378155 1.03300362779042
6.150218402693903 334.3929067978909 1.0118832439442482
6.155445957647319 321.9587610029757 0.9936884193597589
6.160673512600735 312.40899816638796 0.9801499077273931
6.1659010675541515 304.2238401605768 0.9709015072216486
6.171128622507568 303.3030866132721 0.9714540170847086
6.176356177460984 300.04346232412604 0.9690274466854051
6.1815837324144 294.1363796185397 0.9620294303099592
6.186811287367816 292.52830410684084 0.9617152133557064
6.1920388423212325 290.15778700692897 0.9607181229722579
6.197266397274649 288.21559973402856 0.9588591091715023
6.202493952228065 289.4950930904603 0.9621785131995537
6.207721507181481 282.95476409202524 0.9405791223067735
6.212949062134897 282.16107078986846 0.9345323958001728
6.2181766170883135 274.1973620659403 0.9184885371023053
6.22340417204173 265.9054776573389 0.9017676761959955
6.228631726995146 263.11024406495295 0.8937798534038235
6.233859281948562 260.4804763979157 0.889313186117749
6.239086836901978 264.0493121856485 0.8931792114502529
6.2443143918553945 266.2326854245952 0.8976801080996847
6.249541946808811 264.41854600491376 0.8920031992807943
6.254769501762227 263.0933722081466 0.8827490295582866
6.259997056715643 262.3708076571572 0.8782040396033661
6.265224611669059 262.31309456420854 0.8794030912147194
6.2704521666224755 263.5454390679515 0.8868546075762724
6.275679721575892 261.4102192360021 0.8826486564059322
6.280907276529308 260.14200354809583 0.8813938054637526
6.286134831482724 260.11787713307774 0.8791509957236741
6.29136238643614 258.96420732609573 0.8748754932563301
6.2965899413895565 259.1496778388894 0.8749357252538412
6.301817496342973 262.50007413607494 0.8820272098084526
6.307045051296389 261.46536842866215 0.8763133776770743
6.312272606249805 260.602418339204 0.8732747227987075
6.317500161203221 257.0032913294448 0.8639341329125868
6.3227277161566375 257.251019683862 0.8618270345797149
6.327955271110054 256.3729205725557 0.8568710357202218
6.33318282606347 259.470352419867 0.8623223986693506
6.338410381016886 260.55067865657287 0.8652657030935329
6.343637935970302 263.55509881131024 0.870300029965179
6.3488654909237185 266.3047118631189 0.8746976858899208
6.354093045877135 263.97071076116634 0.872051833579136
6.359320600830551 262.8335863726564 0.8645832615914435
6.364548155783967 264.6522792280861 0.8654193023943842
6.369775710737383 262.7379157053829 0.8580887841563497
6.3750032656908 261.2464737324709 0.8534380477754092
6.380230820644216 260.2414398820807 0.8538203113718822
6.385458375597632 260.70250719919665 0.8547317975845024
6.390685930551048 259.85818089606664 0.8560403196726376
6.395913485504464 262.08054150942127 0.8607800036439571
6.401141040457881 261.7900450326225 0.8584752650672903
6.406368595411297 260.2099773743116 0.8551198601476554
6.411596150364713 263.773878484851 0.8560901818565414
6.416823705318129 264.30033149346747 0.8552720494019811
6.422051260271545 269.0835498743611 0.8628457160521386
6.427278815224962 269.37902837333587 0.8645915998456154
6.432506370178378 269.97745313713557 0.8652212355463809
6.437733925131794 270.50522813643244 0.8651213563672063
6.44296148008521 271.7437580163969 0.8631269741633392
6.448189035038626 274.2350780244641 0.864249696028289
6.453416589992043 275.14731936285193 0.8629550022213188
6.458644144945459 278.35657552503585 0.8648544467258064
6.463871699898875 281.2786382733449 0.8660646454681848
6.469099254852291 283.58877031029704 0.8683399928859575
6.474326809805707 286.5689920278052 0.8722873997548636
6.479554364759124 294.3490999278771 0.8836390084878945
6.48478191971254 298.0554095555481 0.8884303542407708
6.490009474665956 303.22422323009806 0.8935883078569445
6.495237029619372 310.40898087187975 0.9024850634944677
6.500464584572788 317.92565300061574 0.9049000264727363
6.505692139526205 332.7955105089022 0.921071601314785
6.510919694479621 352.2934816134344 0.9410671282968417
6.516147249433037 370.9969604312292 0.9629209538064012
6.521374804386453 403.4665255432036 1.000742417839313
6.526602359339869 447.4620503883168 1.0493351574200716
6.531829914293286 502.8767494103107 1.1096678478461033
6.537057469246702 570.182682328962 1.1780068433916915
6.542285024200118 647.1744556864517 1.2529142951848464
6.547512579153534 716.5547376455909 1.3171387607133318
6.55274013410695 768.9683832059932 1.3626553254994331
6.557967689060367 796.2189750637485 1.385096039140777
6.563195244013783 797.6886945907873 1.386125213696097
6.568422798967199 773.8032562016884 1.3651869789886621
6.573650353920615 733.5005656547587 1.3283372869143097
6.5788779088740315 680.5814340064928 1.2790810252970688
6.584105463827448 624.5165837067012 1.2254074825032877
6.589333018780864 567.3474761720521 1.1683303534464535
6.59456057373428 519.5566141946053 1.1191125844263732
6.599788128687696 476.2697181888876 1.0717751329540215
6.6050156836411125 439.61583249583487 1.032223865574489
6.610243238594529 412.4666627016023 1.004404284309693
6.615470793547945 388.61964272355056 0.9765451769730922
6.620698348501361 369.36271383005715 0.9530770569896696
6.625925903454777 356.15018809214087 0.9350334826444776
6.6311534584081935 352.06462077738706 0.9319800816795208
6.63638101336161 341.5605083477744 0.9207238802895222
6.641608568315026 343.21067385169755 0.9264862641985323
6.646836123268442 336.2016865164896 0.9180346132340892
6.652063678221858 320.5512013713921 0.8956977046900781
6.6572912331752745 313.3504069958726 0.8874757983131084
6.662518788128691 299.6455724630562 0.8668131833833723
6.667746343082107 298.3100421466116 0.8681104881340201
6.672973898035523 296.5138772124648 0.8675086007315607
6.678201452988939 291.4102956728281 0.8600319186294685
6.6834290079423555 290.1784052383871 0.8582175990489106
6.688656562895772 289.1276906305655 0.8552341946612798
6.693884117849188 289.5911294750713 0.8545990799128286
6.699111672802604 290.6917108862627 0.8582542295274027
6.70433922775602 289.10888020133274 0.8572437086468138
6.7095667827094365 288.35956232823486 0.8535429279549163
6.714794337662853 289.11473908980065 0.8529345881685041
6.720021892616269 287.99495510875096 0.8506446102100239
6.725249447569685 284.9413661774794 0.8422825177029464
6.730477002523101 286.0241397778462 0.8396036830916175
6.7357045574765175 289.1402759542694 0.8424218896447401
6.740932112429934 291.130462934233 0.8444214160827007
6.74615966738335 291.84704167883064 0.8473227464914259
6.751387222336766 294.3147471482619 0.8513917913647002
6.756614777290182 299.2048866242696 0.8610451004796366
6.7618423322435985 302.1363345852665 0.8687487188626541
6.767069887197015 303.3123638061279 0.8673514459055229
6.772297442150431 300.0526105578445 0.8617654092110424
6.777524997103847 301.0158737064526 0.860388946005594
6.782752552057263 302.26713183861125 0.8601300559951564
6.7879801070106796 302.84847612200497 0.860339859533622
6.793207661964096 300.91230149617553 0.8584771303355718
6.798435216917512 299.59973699958084 0.854519673188015
6.803662771870928 305.08724449407106 0.8585076013635499
6.808890326824344 308.8319685025384 0.8625180077285164
6.814117881777761 314.0543058272941 0.8678266273232907
6.819345436731177 315.83159465836445 0.8725128383851596
6.824572991684593 314.13296551916255 0.8697869974152878
6.829800546638009 317.4406813547932 0.8748357630904876
6.835028101591425 314.81255412943494 0.8705770712111962
6.840255656544842 318.75345976543525 0.8743546760016555
6.845483211498258 325.2052542701646 0.8800377436465087
6.850710766451674 328.5123012744627 0.8837938475060072
6.85593832140509 332.2956551954437 0.8862996419425516
6.861165876358506 332.9925074859601 0.8878309925850733
6.866393431311923 334.3950851089792 0.88802300599297
6.871620986265339 339.81701852808766 0.8931906880987773
6.876848541218755 343.5087736069521 0.8953913296277358
6.882076096172171 346.6370398881407 0.8998307822496497
6.887303651125587 353.93131574848474 0.90843798643001
6.892531206079004 354.955064657484 0.9079520266612662
6.89775876103242 358.0392218358721 0.9081075498014833
6.902986315985836 363.0325272910144 0.9126868083558825
6.908213870939252 370.09682907847525 0.9198014036474873
6.913441425892668 375.92957631612927 0.925260043077969
6.918668980846085 382.3457707498558 0.9320147101104084
6.923896535799501 384.48209140188226 0.9337290187744446
6.929124090752917 392.48819689618375 0.9440253774186257
6.934351645706333 398.3770732158688 0.9503134093119274
6.939579200659749 403.5201710977932 0.9569494046192105
6.944806755613166 408.1388468486574 0.9603593405821447
6.950034310566582 410.31336780104533 0.961071686232075
6.955261865519998 412.01223735229246 0.9594829130765421
6.960489420473414 415.39254865969883 0.9618783254542098
6.96571697542683 422.31145429464317 0.9680990324437065
6.970944530380247 429.51061688972493 0.9745363090625981
6.976172085333663 441.76789642108844 0.9881475985575794
6.981399640287079 453.9244369343849 1.000651515692956
6.986627195240495 470.82186687841886 1.0192526612690598
6.9918547501939114 494.0951434756953 1.0436464361799624
6.997082305147328 526.5184082190372 1.076155124173539
7.002309860100744 566.5268228428889 1.114689643205878
7.00753741505416 630.0811845046115 1.174480938373357
7.012764970007576 706.641714749926 1.2427092984690964
7.0179925249609925 796.7827093556327 1.318693719368263
7.023220079914409 889.0549852468322 1.3918059084081114
7.028447634867825 960.7280268100413 1.4448965387907178
7.033675189821241 1014.6417612568721 1.4834019215011074
7.038902744774657 1041.9494097417842 1.5017912325850415
7.0441302997280735 1039.6063784593587 1.4995218933786696
7.04935785468149 1020.0662658731874 1.4846111688409072
7.054585409634906 990.9305612368972 1.4614115417968305
7.059812964588322 956.150034873432 1.4347996651702868
7.065040519541738 928.4057344068109 1.4143007045282567
7.0702680744951545 890.567593131204 1.3851020331578263
7.075495629448571 848.543849084138 1.3516786636383697
7.080723184401987 803.9073486310473 1.3153189841133002
7.085950739355403 754.2867319152546 1.2737376995434564
7.091178294308819 708.5245328940294 1.2340764675878013
7.0964058492622355 660.554985917562 1.190229711070366
7.101633404215652 615.8385813668609 1.1498305397982256
7.106860959169068 578.5109034618062 1.1152620838337373
7.112088514122484 540.2256212576349 1.0790268667910963
7.1173160690759 506.28123079594576 1.04468986339905
7.1225436240293165 478.42195344709955 1.017313649049449
7.127771178982733 457.14507976966706 0.9944299498780744
7.132998733936149 447.819010473771 0.9856597750179609
7.138226288889565 435.73089049584144 0.9735290915556598
7.143453843842981 426.89186553247964 0.9638967460995247
7.1486813987963975 418.4186476209481 0.9545563143002159
7.153908953749814 413.4787319637907 0.9471949521408825
7.15913650870323 416.25769907550085 0.949717168561745
7.164364063656646 422.35818442652726 0.9555951013058611
7.169591618610062 432.0838982438382 0.9640322419292753
7.1748191735634785 459.8973553748393 0.9922348578652918
7.180046728516895 501.56329842409787 1.0345000185133228
7.185274283470311 566.0341434248124 1.0984176960976515
7.190501838423727 674.9320983557049 1.1988398190256864
7.195729393377143 842.3271966991647 1.3373156933653223
7.2009569483305595 1111.6041497948686 1.5339564452441397
7.206184503283976 1514.4134038454308 1.7873565451412308
7.211412058237392 2120.421173980031 2.1115124172834476
7.216639613190808 2855.559062343255 2.4493396839199777
7.221867168144224 3626.2248521317656 2.755944910894733
7.227094723097641 4225.781305142561 2.975720516516957
7.232322278051057 4473.981993104291 3.0610992604609506
7.237549833004473 4343.752308216484 3.0144521167965266
7.242777387957889 3840.0231358657047 2.830565491420491
7.248004942911305 3175.310840000679 2.5703791646513
7.253232497864722 2492.5492045202127 2.276626602036446
7.258460052818138 1887.6250465185703 1.98286948353143
7.263687607771554 1394.0455800054945 1.7041137754743754
7.26891516272497 1020.2620188013515 1.4575984719714798
7.274142717678386 771.0262789304129 1.2660828409573126
7.279370272631803 618.5357029618917 1.135484462279625
7.284597827585219 525.2344302428096 1.0494486509557788
7.289825382538635 471.91119679715626 0.9976599579592363
7.295052937492051 437.36501137991445 0.9637629998913794
7.300280492445467 416.3667955951007 0.9409544521496507
7.305508047398884 401.7994965427118 0.9251234636068342
7.3107356023523 394.96160376599977 0.9159590963455617
7.315963157305716 386.28860156442823 0.905787720411149
7.321190712259132 380.5704745153316 0.897873836365097
7.326418267212548 378.2649856809719 0.8951631018268206
7.331645822165965 372.33047483768644 0.8879279262379182
7.336873377119381 368.2068111103112 0.8814997846506379
7.342100932072797 367.5596463437093 0.881513069473074
7.347328487026213 369.1752337218627 0.8828473193564784
7.352556041979629 371.683464405519 0.8872067091124797
7.357783596933046 372.7642389754727 0.8888729662900634
7.363011151886462 371.0593702434144 0.8861549110709036
7.368238706839878 370.48796368481953 0.8841943287575099
7.373466261793294 375.72368259056134 0.8910534902867123
7.37869381674671 373.86791833800174 0.8900312254433367
7.383921371700127 373.57451915590826 0.8897410716352829
7.389148926653543 371.65599288150145 0.8875645159749963
7.394376481606959 371.0859566341707 0.886643959822917
7.399604036560375 373.9025848919762 0.8880448902307175
7.4048315915137914 375.6396041266746 0.8889894795124079
7.410059146467208 374.1660675601449 0.8841524168460773
7.415286701420624 373.8980532914858 0.8832695753029303
7.42051425637404 376.15397629806614 0.8872459722223317
7.425741811327456 377.60614470922786 0.8907854700657192
7.4309693662808725 383.51139401583924 0.8976395356816035
7.436196921234289 387.67110035640303 0.901313173172638
7.441424476187705 391.80225173604646 0.9048200698910641
7.446652031141121 395.086162566306 0.9071754822478542
7.451879586094537 398.98709828093126 0.9123122488195406
7.4571071410479535 406.87119336695014 0.9211318160703869
7.46233469600137 414.7134853404964 0.9266530894094568
7.467562250954786 428.5020662900902 0.9398460401782102
7.472789805908202 438.57867130652465 0.9487197509265859
7.478017360861618 450.66502671249714 0.9624379700287649
7.4832449158150345 463.82249825710534 0.9755051908016071
7.488472470768451 474.0687456313305 0.9845099674413512
7.493700025721867 485.7368097057696 0.9945823413229629
7.498927580675283 498.22560510058037 1.006112947567689
7.504155135628699 509.83629778632087 1.0175563165115804
7.5093826905821155 522.1165068306921 1.028042653853415
7.514610245535532 532.4481986555373 1.0373084511417543
7.519837800488948 538.3468156428384 1.0434023989435695
7.525065355442364 538.0830593789549 1.0434375158798244
7.53029291039578 534.3354412359002 1.0398700500346765
7.5355204653491965 533.173172381446 1.038203302101405
7.540748020302613 538.6092960710279 1.0432678173021748
7.545975575256029 546.8711583740779 1.0498515542038265
7.551203130209445 561.6469263105985 1.0632021299715064
7.556430685162861 576.1343190836019 1.0760067548620318
7.5616582401162775 591.3521674606387 1.088589952711028
7.566885795069694 603.6431440328797 1.0994963321081772
7.57211335002311 609.6143299972495 1.1042515606729353
7.577340904976526 616.6728924135978 1.1097893166426809
7.582568459929942 612.4134358204882 1.1048229753038084
7.5877960148833585 608.8183412950303 1.1018843882533822
7.593023569836775 591.1747369095804 1.0856170327239387
7.598251124790191 576.6044812277453 1.0715310778991827
7.603478679743607 560.8235558349362 1.0568983757274188
7.608706234697023 546.3497417728489 1.0428945662177596
7.6139337896504395 539.4358451226196 1.0361755975480578
7.619161344603856 532.166749848093 1.0290914187758262
7.624388899557272 526.5706456953717 1.0241205202337573
7.629616454510688 520.9443659705946 1.0186913169112395
7.634844009464104 514.4831224760543 1.0123749022268398
7.6400715644175206 512.7713692050978 1.0107935731590818
7.645299119370937 516.8206532933034 1.0150010296539416
7.650526674324353 521.0091958524712 1.017649090617149
7.655754229277769 524.9266072145509 1.0211495936256458
7.660981784231185 523.7009263112816 1.018475996332656
7.666209339184602 528.2163326065172 1.0223143228312799
7.671436894138018 529.6842899755142 1.024414039649033
7.676664449091434 534.9710755684207 1.0283563757128804
7.68189200404485 539.7437611398545 1.0318825585845042
7.687119558998266 546.2821800945761 1.0368597574537541
7.692347113951683 555.0594489883907 1.0437242636413666
7.697574668905099 561.3044910798715 1.0500760315753428
7.702802223858515 566.3698348156977 1.0538014037642016
7.708029778811931 574.4929850006865 1.0615149978437934
7.713257333765347 579.7511062753597 1.0650391158227404
7.718484888718764 585.4274905205601 1.0694168747242625
7.72371244367218 591.6820888133096 1.07495317130997
7.728939998625596 597.3694884097171 1.0784209942161103
7.734167553579012 603.2198715390707 1.083519853393931
7.739395108532428 612.4942953254921 1.0918872421626755
7.744622663485845 623.7880565946722 1.1021413696909683
7.749850218439261 633.2318424674521 1.1102742148632463
7.755077773392677 640.0721505648792 1.1163527111932976
7.760305328346093 639.73600526755 1.1165223653537946
7.765532883299509 637.9817705864715 1.1144047278984275
7.770760438252926 639.8895542583327 1.1140019905374285
7.775987993206342 637.0182016263815 1.1103595082879996
7.781215548159758 632.5757238145862 1.1049118086236733
7.786443103113174 628.0077095946606 1.1005019493584542
7.79167065806659 622.7687933030753 1.0961446993521202
7.796898213020007 619.8149700023229 1.0931317673260739
7.802125767973423 613.2524143400107 1.0869544002044238
7.807353322926839 609.0600100089044 1.082761593488629
7.812580877880255 605.6592527894403 1.0803313682681102
7.817808432833671 601.842249716906 1.0772234916951458
7.823035987787088 603.1852677049042 1.0782108384434486
7.828263542740504 602.7576456058323 1.0769449965956202
7.83349109769392 603.1333229116441 1.0767042265350082
7.838718652647336 608.465122037564 1.0811116032520658
7.8439462076007525 615.0041800566814 1.0867022949979894
7.849173762554169 623.1936701323892 1.093173345268051
7.854401317507585 635.052834572925 1.103591009550645
7.859628872461001 648.940775973102 1.1151555972300404
7.864856427414417 664.0974412972553 1.1276608274550355
7.8700839823678335 675.34676295791 1.1357758785706147
7.87531153732125 689.7763616101998 1.1479292211745198
7.880539092274666 695.3006595232741 1.1505341982939872
7.885766647228082 704.9968751894492 1.1580098622835777
7.890994202181498 708.3274653750977 1.159686725358104
7.8962217571349145 708.5251686334195 1.1606348963703277
7.901449312088331 702.5848499809456 1.1554191132467735
7.906676867041747 690.1719798229398 1.1452817796628565
7.911904421995163 675.8186261983873 1.1326243910630824
7.917131976948579 658.705403607176 1.1179715256558818
7.9223595319019955 651.6535578486483 1.1118422971792192
7.927587086855412 637.7528514642935 1.1003608975216252
7.932814641808828 631.0989769056113 1.0940680748871245
7.938042196762244 624.7691956587886 1.089189971405268
7.94326975171566 616.3760744391261 1.0816273827959575
7.9484973066690765 612.6804761321341 1.0781422766617097
7.953724861622493 604.9794182658405 1.0707400521080748
7.958952416575909 599.8467504182611 1.0637107089056954
7.964179971529325 598.4647502282182 1.0619524485557121
7.969407526482741 596.4370422077263 1.0586832208307344
7.9746350814361575 603.5125652925702 1.0640837419043092
7.979862636389574 614.504837249808 1.0745283813402882
7.98509019134299 630.0128835206274 1.0863161260868224
7.990317746296406 650.8933329328652 1.1032286534988185
7.995545301249822 667.1400624975898 1.1168247440720598
8.000772856203238 678.1809326106635 1.1262941059251985
8.006000411156654 685.188280941022 1.1337533452607833
8.01122796611007 685.9967495699466 1.134031245803241
8.016455521063486 680.203053771955 1.1282669250640285
8.021683076016902 673.7215595059251 1.1216417669179972
8.026910630970319 663.6366221252223 1.112452856588587
8.032138185923735 653.8099795917276 1.1032477019452203
8.037365740877151 645.3147081110898 1.0961511061035614
8.042593295830567 643.1777723596367 1.0938571437479259
8.047820850783983 641.5163961316047 1.092907514071563
8.0530484057374 642.555440066869 1.092571390903212
8.058275960690816 642.9928241410946 1.0924487595395835
8.063503515644232 645.6358879300873 1.0945552392703854
8.068731070597648 654.3671702791698 1.1020572075487076
8.073958625551064 657.6574812549167 1.1048872411274338
8.07918618050448 658.4823592830224 1.1051366340833322
8.084413735457897 656.3571453381485 1.1019942274556453
8.089641290411313 658.6277065515982 1.103140216809376
8.09486884536473 661.3237226576726 1.1039105943607896
8.100096400318145 668.6109688364593 1.1104415269818058
8.105323955271562 671.4079192391355 1.112760885164067
8.110551510224978 679.6188461230258 1.1206058909213605
8.115779065178394 685.9486968489626 1.1254425022521517
8.12100662013181 692.1051226227195 1.1295321539291898
8.126234175085226 704.7009029388998 1.1388627735921009
8.131461730038643 716.6963569326311 1.1475506776226352
8.136689284992059 739.0986478905845 1.1645720616226605
8.141916839945475 757.6263516917485 1.178461992780067
8.147144394898891 779.5929548172635 1.195348027608534
8.152371949852308 804.6840989658974 1.2129098567790988
8.157599504805724 839.5429901028709 1.2389196482495008
8.16282705975914 875.8881230335411 1.265432278344587
8.168054614712556 913.3429940511782 1.293528810409198
8.173282169665972 942.5196568791625 1.3127062699606302
8.178509724619389 962.5684069249411 1.3255378544378857
8.183737279572805 979.3338694874075 1.3364528416548829
8.188964834526221 979.2272776553524 1.3347454633394593
8.194192389479637 966.9100423117077 1.3253628905850907
8.199419944433053 946.1736796058086 1.3090363990268
8.20464749938647 919.7307335943117 1.2898431151018264
8.209875054339886 895.3906972501114 1.2731598235153103
8.215102609293302 876.0418413931983 1.2615444618399447
8.220330164246718 855.5525856591338 1.2463368286284362
8.225557719200134 841.2564809899475 1.2356267736087085
8.23078527415355 823.7345926599057 1.2213547101377829
8.236012829106967 813.071982699165 1.2131089244966944
8.241240384060383 804.4172313965514 1.2049392112495674
8.2464679390138 796.9533055862609 1.1977595076653602
8.251695493967215 792.1536748990927 1.1941371568266417
8.256923048920632 783.8814463700115 1.1880637366791726
8.262150603874048 775.1899604916186 1.1815056107791602
8.267378158827464 767.0632373061281 1.176034594893855
8.27260571378088 762.3417103565904 1.1714369011765722
8.277833268734296 751.3461183321588 1.1624880250251912
8.283060823687713 740.1557504618146 1.1534323223272733
8.288288378641129 729.321430817203 1.1451118434684953
8.293515933594545 714.070221970739 1.1327781745387615
8.298743488547961 705.6062701824483 1.1251022103745938
8.303971043501377 695.8317387722756 1.116475482915502
8.309198598454794 690.6989523320867 1.1117780226252456
8.31442615340821 685.0127278129247 1.1068461601887245
8.319653708361626 682.0664916593546 1.1048852257893098
8.324881263315042 677.5624713333234 1.1005073141284
8.330108818268458 674.3796558158701 1.098394079551558
8.335336373221875 668.8768731941507 1.0935361132444508
8.34056392817529 670.2090966850924 1.0942260303881368
8.345791483128707 668.1150872756042 1.091539008406969
8.351019038082123 662.3280850912129 1.0860301073334764
8.35624659303554 656.9475387920429 1.081755846104704
8.361474147988956 649.4076415722974 1.0751697410049372
8.366701702942372 643.2661557402306 1.0692906228888643
8.371929257895788 636.601552229161 1.0628041091365954
8.377156812849204 630.8521136733472 1.058005859851961
8.38238436780262 627.9341743665567 1.05581541989399
8.387611922756037 619.9745054278 1.049663803408846
8.392839477709453 613.4036533564652 1.0427403829941102
8.398067032662869 604.5290834194549 1.035377518106286
8.403294587616285 596.9800161264432 1.0293605649348765
8.408522142569701 594.38414645238 1.026956941454708
8.413749697523118 592.4619972277976 1.0236281969514287
8.418977252476534 591.9986034316114 1.0223457135845422
8.42420480742995 587.4391841473794 1.017605408948748
8.429432362383366 582.1973525533904 1.013592498282749
8.434659917336782 577.2364115456563 1.0092945280419192
8.439887472290199 575.4254270959527 1.0062888829226424
8.445115027243615 573.1196882077792 1.004522023556932
8.450342582197031 569.4354791044475 1.0007895110689198
8.455570137150447 568.3339613811063 1.00038123373258
8.460797692103863 563.9718028607332 0.9958915262984999
8.46602524705728 566.2315740059664 0.9977075595035386
8.471252802010696 566.8823710700891 0.9978249766433502
8.476480356964112 569.1085465341135 0.9991028925070187
8.481707911917528 573.0949444628544 1.0023355129511093
8.486935466870944 574.6451135475211 1.0041479640818158
8.49216302182436 575.593466376324 1.0044681814075085
8.497390576777777 575.125320809797 1.0036403853779183
8.502618131731193 578.1192131319922 1.0058325220226285
8.50784568668461 582.8612853521736 1.0096319667616884
8.513073241638025 587.3634703915753 1.0132481646538731
8.518300796591442 585.7414106777272 1.0112833667798813
8.523528351544858 581.8550469681772 1.0075514062632462
8.528755906498274 582.6272942818863 1.0077018905346282
8.53398346145169 578.5611640762799 1.00379940153488
8.539211016405106 578.5649654896971 1.0033580838544844
8.544438571358523 582.3285187730163 1.0062478376991568
8.549666126311939 579.5958313162065 1.0036094612398363
8.554893681265355 585.029983057562 1.008464647196506
8.560121236218771 584.668177986353 1.0073085211480661
8.565348791172188 584.2726365699947 1.00719171824698
8.570576346125604 589.3110547445118 1.0110898571607916
8.57580390107902 590.6342486961579 1.0113824633340402
8.581031456032436 594.5981618492287 1.013442993917972
8.586259010985852 597.6973107032358 1.0155151340162274
8.591486565939269 597.2096054347631 1.0145954806578055
8.596714120892685 603.2235252449105 1.0194150138013542
8.601941675846101 605.689925417163 1.020470508683317
8.607169230799517 607.3113895507173 1.0217106145067723
8.612396785752933 606.9451613498776 1.0210791022941124
8.61762434070635 610.4227291859569 1.0245553395869804
8.622851895659766 618.3337324470543 1.0324026813720037
8.628079450613182 632.1017240777558 1.043660028864645
8.633307005566598 645.7373174979484 1.0544162547772622
8.638534560520014 656.1035631055026 1.0610730229796659
8.64376211547343 666.6892836767722 1.069083558764844
8.648989670426847 678.3813956678295 1.0773184682916928
8.654217225380263 694.6757021133799 1.0904917303292712
8.65944478033368 714.4446468692711 1.1058582908652905
8.664672335287095 733.357401101247 1.1208574302788032
8.669899890240512 755.7313504390495 1.1377475127313659
8.675127445193928 778.2157871590596 1.1544721958576611
8.680355000147344 802.5086877074322 1.1701122744243173
8.68558255510076 825.4336479078504 1.185740843242606
8.690810110054176 845.201751380894 1.1990151418051844
8.696037665007593 856.6006576544831 1.2061370317301237
8.701265219961009 862.8142626807905 1.2095671391158365
8.706492774914425 861.8363500075973 1.208507531009089
8.711720329867841 852.2386901730209 1.2024651491641798
8.716947884821257 833.7903740940837 1.1883567261766017
8.722175439774674 815.8038522919718 1.1749571342285885
8.72740299472809 795.5267676850252 1.1584500575317243
8.732630549681506 783.9349893400197 1.150804333267266
8.737858104634922 768.9229535181852 1.1400294096423411
8.743085659588338 761.9784304784574 1.136144341176713
8.748313214541755 754.6337048996425 1.1315178111144304
8.75354076949517 750.7462437337152 1.129061497144469
8.758768324448587 743.33478536492 1.121498716196185
8.763995879402003 731.0751748564004 1.1107249520241098
8.76922343435542 719.6967458033339 1.1010126594790313
8.774450989308836 712.3547104917039 1.095966040659536
8.779678544262252 702.8108536232868 1.087643128433489
8.784906099215668 695.5446174023532 1.0814497287800429
8.790133654169084 690.8855773346354 1.0782661850172712
8.7953612091225 685.7898799336249 1.0741189548368526
8.800588764075917 675.7917189763585 1.0655344324595475
8.805816319029333 665.236115856266 1.0553327243417567
8.811043873982749 660.4121055049679 1.0515402750822755
8.816271428936165 652.6436163867504 1.0443808625920774
8.821498983889581 651.9136122349236 1.044934791200162
8.826726538842998 649.9042165240215 1.0436658909772483
8.831954093796414 645.645739632143 1.0393954078519279
8.83718164874983 640.6148981524397 1.0346894769147958
8.842409203703246 634.8893518710131 1.0297169550374778
8.847636758656662 628.844733310342 1.025093220208922
8.852864313610079 628.6954986959612 1.0248822079491133
8.858091868563495 636.2077178874094 1.0299607056717714
8.863319423516911 643.5851752637046 1.035188064723452
8.868546978470327 650.0912748137492 1.040036991688
8.873774533423743 651.1084868252397 1.0402178112931628
8.87900208837716 649.6569950629638 1.0389922365486217
8.884229643330576 649.9131204660057 1.0388288250050302
8.889457198283992 648.8011570268799 1.0380164009021904
8.894684753237408 650.1174284142265 1.0382467300696057
8.899912308190824 653.2162670508773 1.0417619652168766
8.90513986314424 657.260759748357 1.0442285842647503
8.910367418097657 662.5142291572123 1.047580299655026
8.915594973051073 669.0758262529705 1.0517258792348705
8.92082252800449 675.9710013915718 1.0562470070957068
8.926050082957905 680.8374767360356 1.0619179745127458
8.931277637911322 686.1460465048448 1.065630430449298
8.936505192864738 691.349235510579 1.0679351085546522
8.941732747818154 696.8222923652456 1.0709974977200376
8.94696030277157 702.4315548168735 1.0745813384583556
8.952187857724986 705.8321204943281 1.0763931796584372
8.957415412678403 709.1227883609517 1.0782361142522963
8.962642967631819 715.950587007604 1.0831997256135972
8.967870522585235 726.3448329106712 1.091686663552441
8.973098077538651 733.099858066767 1.0961990647585784
8.978325632492067 741.8928048633801 1.102280367882376
8.983553187445484 752.3350510638526 1.1103160740967095
8.9887807423989 762.322368264613 1.1168156416003139
8.994008297352316 771.9447270701364 1.1237161322184224
8.999235852305732 779.5846025732018 1.1292832066015872
9.004463407259149 786.3348847575955 1.1335588414551445
9.009690962212565 793.2485673930728 1.1385271480079011
9.014918517165981 799.6105592839244 1.1416775267843684
9.020146072119397 809.2542579535678 1.1482761639358146
9.025373627072813 818.8584975457222 1.1537264671174237
9.03060118202623 830.9056516908536 1.1598551676563227
9.035828736979646 846.0885310612313 1.170139046484301
9.041056291933062 861.3093966935454 1.1811771603065369
9.046283846886478 879.5801853355799 1.1946195230921368
9.051511401839894 891.0541898123495 1.202228161717634
9.05673895679331 906.6624079014175 1.2105215069020285
9.061966511746727 928.2296507865813 1.2250366028676296
9.067194066700143 952.1670917109545 1.240436868493488
9.07242162165356 975.2906923080915 1.2540701653619635
9.077649176606975 992.9206522998345 1.2649630531463893
9.082876731560392 1018.1647270875018 1.2810420138222738
9.088104286513808 1044.3936129634667 1.2988493711743645
9.093331841467224 1073.507909901486 1.31565984555861
9.09855939642064 1105.1655441144842 1.334125478568008
9.103786951374056 1129.3524075904725 1.3476630460705123
9.109014506327473 1151.012081834387 1.3592897769918184
9.114242061280889 1166.854604655432 1.3687291189007351
9.119469616234305 1176.9563428584815 1.373166835328732
9.124697171187721 1191.027006084119 1.3811462769004594
9.129924726141137 1193.0192749428409 1.381983573667205
9.135152281094554 1191.2464023218172 1.380834436214357
9.14037983604797 1185.673547153286 1.377961239155734
9.145607391001386 1176.19676463859 1.3711249111564436
9.150834945954802 1172.1138796261807 1.3680371575818762
9.156062500908218 1170.9186246461163 1.3678035812712346
9.161290055861635 1177.3532745510172 1.3832829167790377
9.16651761081505 1192.170415631561 1.4000170178839664
9.171745165768467 1211.8161724584877 1.4171910567644133
9.176972720721883 1231.3453516560544 1.4325316384187847
9.1822002756753 1248.783693531205 1.4466389012581475
9.187427830628716 1258.2632683875852 1.4554754907631982
9.192655385582132 1251.0479808726625 1.4522032027850675
9.197882940535548 1245.4290118266808 1.4513289422810738
9.203110495488964 1234.0240073884981 1.446898595474755
9.20833805044238 1230.2818944922244 1.4486675796054962
9.213565605395797 1234.7731466130388 1.4536269483082418
9.218793160349213 1243.3881287412403 1.4619338562285022
9.224020715302629 1261.9467049258312 1.4754421812269054
9.229248270256045 1294.4326450418678 1.4955352786212226
9.234475825209461 1333.8032956488523 1.5203499688056141
9.239703380162878 1384.6945733492435 1.5499722881606846
9.244930935116294 1449.3211529672642 1.5865875972414627
9.25015849006971 1522.1515542256784 1.6283515967432325
9.255386045023126 1598.7824654591586 1.6704204122977404
9.260613599976542 1673.889129890609 1.7109372768687603
9.265841154929959 1726.0372555400158 1.7390770893966074
9.271068709883375 1748.4655757480677 1.751235202010538
9.276296264836791 1741.0302219342746 1.7496262032977716
9.281523819790207 1682.2436919658355 1.7225206602365535
9.286751374743623 1581.2032954147155 1.6705942213260854
9.29197892969704 1457.1087580187414 1.6063209874692397
9.297206484650456 1327.8429424446326 1.535288950396935
9.302434039603872 1205.2480031682933 1.4637435051517256
9.307661594557288 1095.5529282891202 1.3975585570317213
9.312889149510704 1011.053265762779 1.344090594778422
9.31811670446412 942.2511670637956 1.298876952925515
9.323344259417537 891.0274649755397 1.264389275065302
9.328571814370953 855.698824650224 1.2388224981760414
9.33379936932437 838.47427354225 1.2270920203843467
9.339026924277785 821.5582463709742 1.2159739103340064
9.344254479231202 808.2402713620506 1.2082329405022136
9.349482034184618 791.4991941896526 1.196490983571504
9.354709589138034 776.5945112360054 1.1864090958843525
9.35993714409145 761.9528107250244 1.1757717453987877
9.365164699044866 755.0946646080242 1.1718191075692699
9.370392253998283 747.8013271871257 1.1675847051406263
9.375619808951699 743.0817580668594 1.1631142814484605
9.380847363905115 736.8571146581697 1.1583528339353162
9.386074918858531 727.6932562739881 1.1507858252006917
9.391302473811947 727.4746813632379 1.151554280277609
9.396530028765364 726.6332984755675 1.1518220589922545
9.40175758371878 726.0052777731507 1.1534491213658598
9.406985138672196 727.1583132112761 1.1542374986351442
9.412212693625612 725.0990888961344 1.1515803231830242
9.417440248579029 720.2324780377893 1.1362678301815525
9.422667803532445 716.3679712142285 1.1278148076691226
9.427895358485861 715.064467498664 1.1233009147297772
9.433122913439277 717.6983799173421 1.1229629223864879
9.438350468392693 716.7115772068945 1.1189584556646202
9.44357802334611 720.773490181555 1.1198821444515423
9.448805578299526 719.586222723405 1.1165348647665265
9.454033133252942 719.0412059021038 1.1148350046965636
9.459260688206358 720.5264347193965 1.1143716398356174
9.464488243159774 722.6520339319151 1.114444829216014
9.46971579811319 725.3932867709877 1.1144021650082505
9.474943353066607 723.4878049411371 1.1111680494849168
9.480170908020023 724.1849938370494 1.1095891250785888
9.48539846297344 724.9048859035113 1.108856165470121
9.490626017926855 724.3718658044054 1.1069455220274165
9.495853572880272 728.3262185137157 1.109971255389808
9.501081127833688 728.5786258088144 1.1091682440578317
9.506308682787104 730.800732322092 1.110203524926958
9.51153623774052 729.9042493105217 1.1080226854960402
9.516763792693936 729.1527775152374 1.1065817543623868
9.521991347647353 730.0352159185488 1.1046523656765779
9.527218902600769 733.665443430679 1.1065973156568543
9.532446457554185 738.5411997358582 1.1096449052929103
9.537674012507601 737.108085377553 1.1064331517355757
9.542901567461017 741.0597074061102 1.1072676124162948
9.548129122414434 745.3080929453408 1.109443384146019
9.55335667736785 744.8707151631245 1.109064721034504
9.558584232321266 747.7910646850635 1.1117044151275353
9.563811787274682 747.3699569641243 1.1109686849493097
9.569039342228098 744.7300730119106 1.1074729898574975
9.574266897181515 738.0022134845029 1.1010240885952092
9.57949445213493 740.2743659199065 1.101525093308191
9.584722007088347 740.9449419804163 1.101057819003873
9.589949562041763 745.0305167338872 1.1038279532556923
9.59517711699518 746.486395195776 1.1047771456719873
9.600404671948596 754.358779738535 1.1114078812130606
9.605632226902012 757.7010545837758 1.1129219607804426
9.610859781855428 759.384416702955 1.1126409420262848
9.616087336808844 756.1292725576078 1.1087023746426532
9.62131489176226 755.5193062620552 1.1072294101282818
9.626542446715677 756.4395506657656 1.1077218501463202
9.631770001669093 759.1616473389266 1.1100623762648425
9.636997556622509 756.4767168752647 1.1074371680143813
9.642225111575925 755.3103003972182 1.10438441622762
9.647452666529341 753.2587714047347 1.1021811891729918
9.652680221482758 755.8069379385944 1.104057217985345
9.657907776436174 757.7614538837413 1.1048389191511903
9.66313533138959 754.3625994866261 1.1016007951996925
9.668362886343006 755.7342137784512 1.1026300606282697
9.673590441296422 750.289576601065 1.0980510044315557
9.678817996249839 749.4774533356717 1.0958564277965714
9.684045551203255 744.1082410297674 1.09110073391179
9.689273106156671 743.5583462152656 1.090183220764756
9.694500661110087 746.525228186922 1.0917831982732302
9.699728216063503 749.7552587379122 1.0936580367420272
9.70495577101692 754.299233131745 1.0961401332933567
9.710183325970336 755.3393392487517 1.096855851979701
9.715410880923752 753.0219982703983 1.0943588254197556
9.720638435877168 745.9088992854201 1.0884911454521538
9.725865990830584 738.4861298742962 1.0829707944335774
9.731093545784 733.9885246911529 1.0790573760534043
9.736321100737417 735.5047701461775 1.079876910068583
9.741548655690833 738.8903790154101 1.0820730540091563
9.74677621064425 739.270214713493 1.0813609160767628
9.752003765597665 737.8130290868469 1.0804971579481457
9.757231320551082 734.4928805869562 1.0776192201473511
9.762458875504498 730.7431977466124 1.0727477094461293
9.767686430457914 730.8463471423813 1.0724855291693338
9.77291398541133 734.2312368113954 1.0744617611354015
9.778141540364746 733.9333285168993 1.0735853573318455
9.783369095318163 730.793482276844 1.0702666106543948
9.788596650271579 724.4319434632566 1.0648820070067588
9.793824205224995 721.4433423853393 1.0619205614284883
9.799051760178411 724.2677773356302 1.062990430710367
9.804279315131827 724.3189508357664 1.0627441489244989
9.809506870085244 724.9283972068803 1.0628715160902813
9.81473442503866 725.6043499844707 1.0627894928514352
9.819961979992076 727.1785151342822 1.0627451463607087
9.825189534945492 730.687075414146 1.0652153967244244
9.830417089898909 737.3719795002108 1.0697267298475148
9.835644644852325 739.0895219145774 1.0707740161478687
9.840872199805741 736.2780505186214 1.067822054870783
9.846099754759157 740.0713049409268 1.0704631055386433
9.851327309712573 744.8739973338367 1.072768633927798
9.85655486466599 744.8633770564848 1.0718672621289527
9.861782419619406 748.9987693115521 1.0746047564491505
9.867009974572822 753.1997984791705 1.0771345286773528
9.872237529526238 759.0179943825407 1.0815474295841176
9.877465084479654 768.6086054199538 1.0882374354809863
9.88269263943307 776.4060136428824 1.0931743254232917
9.887920194386487 779.6944820130501 1.0946587127835787
9.893147749339903 787.8073445407529 1.1004195487226256
9.89837530429332 789.362562192087 1.0997279262412691
9.903602859246735 792.5214820986886 1.1011492842555182
9.908830414200152 795.5873283826726 1.1029584571851265
9.914057969153568 798.9609777893271 1.1051614504877334
9.919285524106984 801.9654998746606 1.1070136190059314
9.9245130790604 800.5667404900843 1.1054279152649698
9.929740634013816 801.5190465828312 1.1063443639420985
9.934968188967233 801.3918840928668 1.1059221368264982
9.940195743920649 796.6751888060962 1.1023683728876694
9.945423298874065 800.7381747068407 1.1046387448332902
9.950650853827481 802.5702566710239 1.1056028351923441
9.955878408780897 806.7019474934455 1.1070489613567003
9.961105963734314 805.605153804795 1.1052029349499493
9.96633351868773 799.1158155324691 1.1005175036671513
9.971561073641146 793.0350594988876 1.095845889110027
9.976788628594562 789.4035815342546 1.0932184352726346
9.982016183547978 785.0032445185586 1.0898995879629034
9.987243738501395 780.3542022424263 1.085743296465759
9.99247129345481 776.6257860865619 1.0817220989187966
9.997698848408227 774.1666316151885 1.079731957343973
10.002926403361643 772.095371824171 1.0772662561459878
10.00815395831506 766.9472119440853 1.073276144743816
10.013381513268476 755.9152400889051 1.0645281861050233
10.018609068221892 750.7955681747054 1.0607041861598223
10.023836623175308 741.1707479107346 1.053787879218058
10.029064178128724 739.5623092380026 1.0525057582395467
10.03429173308214 744.8222097416956 1.0562088973590786
10.039519288035557 747.3911429210335 1.0580839020535928
10.044746842988973 753.0154893189128 1.0624628849313686
10.049974397942389 748.6175948437915 1.059610635339186
10.055201952895805 743.7787978025965 1.0558313965774635
10.060429507849221 742.6822800107802 1.0539087027294252
10.065657062802638 745.4960594097311 1.0556095506425496
10.070884617756054 746.4608499846598 1.055922343921679
10.07611217270947 746.3620622542974 1.0554597575599503
10.081339727662886 750.0841684401167 1.0577313037256553
10.086567282616302 751.9143371498972 1.0590739225450214
10.091794837569719 755.6253429723901 1.0607527543298243
10.097022392523135 759.3243087130924 1.0620598997950714
10.102249947476551 763.4980561183734 1.0649722228994398
10.107477502429967 762.1424119879956 1.0635477569382579
10.112705057383383 755.8005208384578 1.0585571875823527
10.1179326123368 746.2364267365343 1.0520167102309748
10.123160167290216 742.4200555865464 1.0495642284115032
10.128387722243632 739.541557025573 1.0472536179150822
10.133615277197048 737.940919790474 1.045104215561339
10.138842832150464 734.8180298746453 1.042074644812155
10.14407038710388 729.6195377938046 1.0385094864258704
10.149297942057297 724.3720620437955 1.034744792548165
10.154525497010713 718.5766853032205 1.0307645954988338
10.15975305196413 718.2437090476278 1.0305896786670683
10.164980606917545 717.9536319641147 1.029133246335231
10.170208161870962 715.3707991446164 1.0261494137719842
10.175435716824378 712.8476333347874 1.0240931088507228
10.180663271777794 711.7200537938111 1.0226161975891885
10.18589082673121 713.1211395852122 1.0238064766610488
10.191118381684626 709.4442404134593 1.0211691405234065
10.196345936638043 711.0490904872497 1.0232521059460786
10.201573491591459 705.7505097526168 1.0191727323470825
10.206801046544875 700.0686507753752 1.0149040245958632
10.212028601498291 695.8476197938081 1.0103284026547459
10.217256156451707 691.2858873116897 1.0065271729840402
10.222483711405124 694.2998112747981 1.0083913052587372
10.22771126635854 695.9671544868969 1.0093772037973328
10.232938821311956 699.4966292502553 1.0122709907211807
10.238166376265372 699.4236459824921 1.011813212444627
10.243393931218788 700.8804613004087 1.013246196356294
10.248621486172205 696.7119957084468 1.0099131162645962
10.253849041125621 701.2585239585846 1.0130630388243322
10.259076596079037 697.1198729295892 1.0096933176681142
10.264304151032453 694.5094357270871 1.0075614500768422
10.26953170598587 692.282780541864 1.004363882129086
10.274759260939286 689.4627744613609 1.0024263573901953
10.279986815892702 694.3446522256643 1.0058863883773923
10.285214370846118 699.3505844196768 1.010842535035224
10.290441925799534 703.3615977676632 1.013250561705158
10.29566948075295 706.3084324032035 1.0150251569197748
10.300897035706367 706.9868583370147 1.0143503483722918
10.306124590659783 710.6463572175342 1.0163314564181645
10.3113521456132 712.5839244633606 1.0179723849597908
10.316579700566615 719.2357431906098 1.023334201452081
10.321807255520032 723.0122380750742 1.0253990770353245
10.327034810473448 727.0984390822823 1.0272600203665683
10.332262365426864 731.3849529160422 1.028306777868346
10.33748992038028 741.3506750215666 1.0348117394703789
10.342717475333696 750.8461191734531 1.0415165251781073
10.347945030287113 761.3906516644363 1.0482045968280573
10.353172585240529 776.8023028862931 1.0585682157511345
10.358400140193945 791.6115675738641 1.0680816732911462
10.363627695147361 805.4826998473818 1.07663462643869
10.368855250100777 817.2097500334028 1.0844263236874458
10.374082805054194 820.8017096227317 1.085952587749006
10.37931036000761 816.3871842074303 1.0821091573869712
10.384537914961026 809.7652406497922 1.0776466805810465
10.389765469914442 805.878778024123 1.0742051421659182
10.394993024867858 807.4592597808946 1.0753311315485587
10.400220579821275 809.3368409150384 1.0765806269368718
10.40544813477469 805.2530734082226 1.0736928234457779
10.410675689728107 799.511736884091 1.0696887452419273
10.415903244681523 793.0347721710589 1.0653127257764614
10.42113079963494 792.1541523395116 1.064541787785824
10.426358354588356 790.0767799826117 1.0627721254382478
10.431585909541772 779.5674350559431 1.0553795526360066
10.436813464495188 771.4328702824629 1.0501899753195747
10.442041019448604 762.7228318801359 1.0440045315539372
10.44726857440202 752.8425714001849 1.0363625954082087
10.452496129355437 747.169174387436 1.031718613938427
10.457723684308853 737.4856579796052 1.0251326945779213
10.462951239262269 726.8677334735917 1.0171640358996477
10.468178794215685 712.326694799449 1.0070273648111003
10.473406349169101 700.9988439814148 0.9990232186173649
10.478633904122518 691.2726170799059 0.9909549047480313
10.483861459075934 685.6183571265401 0.9865109187071257
10.48908901402935 677.9876171671572 0.9805547366745354
10.494316568982766 670.9724087342428 0.9737498718746389
10.499544123936182 664.2530939061006 0.968410224078839
10.504771678889599 660.166338639149 0.9657852313846744
10.509999233843015 659.7833400189501 0.9660637530122539
10.515226788796431 654.7144505471733 0.9620963034140327
10.520454343749847 646.1577587325913 0.9550199306077991
10.525681898703263 643.3138038336584 0.9527537251918677
10.53090945365668 638.8301940546748 0.9493779192660352
10.536137008610096 642.1582043480897 0.9522056253904436
10.541364563563512 640.6745438287619 0.9509006673433309
10.546592118516928 642.3862805402199 0.9516938468088408
10.551819673470344 642.1552324272636 0.9509315568467708
10.55704722842376 642.817355750869 0.9518843019452013
10.562274783377177 639.6539182369274 0.9494429657626426
10.567502338330593 635.1385756637985 0.9461558919455582
10.57272989328401 632.2508654190004 0.9433484687463686
10.577957448237425 628.4378795089696 0.9403841813304752
10.583185003190842 629.8424217880138 0.9411129786020379
10.588412558144258 628.4408142791701 0.9396001337588573
10.593640113097674 628.1098498987408 0.9390865558666404
10.59886766805109 626.0937972112511 0.9355855725118728
10.604095223004506 621.7377156588105 0.9315079612621301
10.609322777957923 617.025868089697 0.928482906788193
10.614550332911339 618.6578743631829 0.9301365550825262
10.619777887864755 620.1230354053961 0.930717732566045
10.625005442818171 625.0345853413965 0.9347679048195404
10.630232997771587 628.5410344529239 0.9366040957955993
10.635460552725004 629.279019348672 0.9370600597678882
10.64068810767842 630.9516664215614 0.9380364843550245
10.645915662631836 635.368691081756 0.940835047865624
10.651143217585252 637.1141744645613 0.9421313657467655
10.656370772538668 641.8549210262911 0.9452587206384837
10.661598327492085 646.175146986723 0.9485114211562302
10.666825882445501 657.2774732663219 0.9566650745268819
10.672053437398917 663.4260186874523 0.9591231811851393
10.677280992352333 674.0760325285738 0.9661764582059879
10.68250854730575 680.4221856843942 0.9708539239320024
10.687736102259166 688.5750388451315 0.976496063821736
10.692963657212582 692.030473313113 0.9792032765256956
10.698191212165998 692.3309035478393 0.9793962798382908
10.703418767119414 686.5283356189366 0.9741834799414062
10.70864632207283 679.5874107130891 0.9687930485997569
10.713873877026247 676.6505886648321 0.9658820973648728
10.719101431979663 672.1253431979685 0.9621980466829714
10.72432898693308 670.1554508630334 0.9604127444439245
10.729556541886495 668.5950832752122 0.9594623644123108
10.734784096839912 665.0823472002589 0.9570855765307135
10.740011651793328 659.1386159565095 0.9526316252417911
10.745239206746744 654.0894766247986 0.9484120886285958
10.75046676170016 649.0474037916076 0.9450901831023436
10.755694316653576 645.3678285923817 0.9420768776301717
10.760921871606993 640.1829714197629 0.9369072676720953
10.766149426560409 637.5401776846331 0.9346461008456264
10.771376981513825 640.3485933935245 0.9365650147779372
10.776604536467241 641.8164927160334 0.938735986073393
10.781832091420657 645.1868012689927 0.9406637062876467
10.787059646374074 647.3519325591083 0.9418964944711414
10.79228720132749 649.1323939005405 0.9421288976564023
10.797514756280906 657.3329127418791 0.9474549550455867
10.802742311234322 664.1617414850189 0.9524207408749179
10.807969866187738 674.7794860477359 0.9592254566617805
10.813197421141155 686.0767045761366 0.9668485362194722
10.81842497609457 703.9635229432937 0.9795518651267524
10.823652531047987 732.0455409896774 0.9986811982544228
10.828880086001403 769.7166589704822 1.0235643540904824
10.83410764095482 816.7386527757739 1.0541021474679106
10.839335195908236 888.1419917034762 1.0989616367867319
10.844562750861652 969.9546111430329 1.1483972040582933
10.849790305815068 1052.3943527517822 1.1944833030771362
10.855017860768484 1124.554577705964 1.2328567695200428
10.8602454157219 1165.4499338774895 1.2551885731520707
10.865472970675317 1172.282390556351 1.2601730930084212
10.870700525628733 1136.217118196725 1.2407646262837204
10.875928080582149 1075.1942507514236 1.2070273818179438
10.881155635535565 996.7784978654339 1.15945208322454
10.886383190488981 919.6368923605221 1.1131905468513525
10.891610745442398 853.4625841231908 1.0726316161583882
10.896838300395814 800.6500941200217 1.0391059595198682
10.90206585534923 757.710806431355 1.01069542639497
10.907293410302646 728.6630627526575 0.9909718873498953
10.912520965256062 706.1586377039574 0.9750020086288852
10.917748520209479 691.5454160691158 0.9646877021251132
10.922976075162895 680.6747276699222 0.9567111306123084
10.928203630116311 674.2816697046567 0.9524678201439425
10.933431185069727 670.4467423260746 0.9496934153225471
10.938658740023143 666.0176815250059 0.9461317379059564
10.94388629497656 662.4960551141862 0.9430683333699084
10.949113849929976 657.7035743439728 0.9396841905022253
10.954341404883392 651.4731221160473 0.9345424345783805
10.959568959836808 646.474504104572 0.9308618174100582
10.964796514790224 644.8745625158709 0.9296020918844197
10.97002406974364 647.7499804290468 0.9336373077859585
10.975251624697057 648.1001962714581 0.9364108248580875
10.980479179650473 645.1394986339529 0.935876424883661
10.98570673460389 641.3367436062429 0.9342749991005408
10.990934289557305 637.9719128755141 0.9327298608214902
10.996161844510722 634.2458299657093 0.9312159741619925
11.001389399464138 630.7872704390967 0.9292349129901266
11.006616954417554 625.2301794743458 0.9256499099508619
11.01184450937097 620.7804678522473 0.9228693147239737
11.017072064324386 615.3314226873551 0.9192930166272331
11.022299619277803 612.1995740938177 0.9176873482184418
11.027527174231219 607.5796238018967 0.9147838972693689
11.032754729184635 606.811303821493 0.9149853926972273
11.037982284138051 603.6568822749684 0.9132870136025952
11.043209839091467 594.928486166839 0.9068534523971579
11.048437394044884 592.3747672978816 0.9052226811861509
11.0536649489983 590.3206615693539 0.9039901135691838
11.058892503951716 590.0554467580369 0.9040672772813817
11.064120058905132 593.6715456880435 0.9070347072669225
11.069347613858548 592.9367821815226 0.90719143897202
11.074575168811965 591.1716469378941 0.9061046554381722
11.079802723765381 585.3667415293029 0.9018489208430789
11.085030278718797 581.6068527000856 0.8996049109120627
11.090257833672213 577.2792415559803 0.8961971300718367
11.09548538862563 576.5339774487246 0.89563921863799
11.100712943579046 576.5075732888217 0.8963818344620569
11.105940498532462 575.0008541491627 0.8953790391906901
11.111168053485878 573.2903329962086 0.8941783356093708
11.116395608439294 568.970642891858 0.8907786957869299
11.12162316339271 563.6966237046889 0.8861737588191129
11.126850718346127 560.3346089401142 0.8839658644995223
11.132078273299543 558.8138340009574 0.8834562397765094
11.13730582825296 556.9023119784707 0.8824238448677612
11.142533383206375 554.5847306695597 0.8809632983310581
11.147760938159792 551.238995750971 0.8782164837270443
11.152988493113208 548.808215222008 0.8758041664748214
11.158216048066624 546.2229946905394 0.8743002642156811
11.16344360302004 542.4848048592557 0.8711939913535277
11.168671157973456 538.8199131237317 0.8682419868397528
11.173898712926873 538.6770024747036 0.8688581960536748
11.179126267880289 535.0680561806635 0.8661065176507577
11.184353822833705 532.6755770907058 0.8643868950269703
11.189581377787121 528.9489505958267 0.8617620256529284
11.194808932740537 525.1922803659874 0.8588876818305884
11.200036487693954 523.3377651637426 0.8573820044358935
11.20526404264737 521.9237298986375 0.8567067775162536
11.210491597600786 519.1459770879718 0.8541674991699498
11.215719152554202 515.677356230318 0.8517143478165966
11.220946707507618 514.4225906865149 0.8501960138881567
11.226174262461035 513.3061646115373 0.8491962898056032
11.23140181741445 514.6537601665436 0.850882440947544
11.236629372367867 510.9291658912831 0.8476451994449975
11.241856927321283 510.1881848090069 0.8474208122201264
11.2470844822747 508.12346665452327 0.8457747179952563
11.252312037228116 505.7670221439298 0.8432453934386187
11.257539592181532 505.87976470630633 0.8434555912445733
11.262767147134948 504.1291817660893 0.8423769620113515
11.267994702088364 504.3733717846198 0.8427058710742438
11.27322225704178 505.12671488435853 0.8443015764521907
11.278449811995197 500.5259447121897 0.8403657234699587
11.283677366948613 499.0158711859191 0.8385401801062765
11.288904921902029 498.7195912162618 0.8376020464588945
11.294132476855445 496.81871639500224 0.8355029805019217
11.299360031808861 496.4946455738323 0.8358154352211769
11.304587586762278 501.2596967892247 0.8397195588113846
11.309815141715694 497.7699030989783 0.8367072002870667
11.31504269666911 498.45376634276374 0.8367989905876383
11.320270251622526 501.5916980441533 0.8389255997559395
11.325497806575942 501.7076861961499 0.8389159144734458
11.330725361529359 505.40998532083523 0.8412838744809903
11.335952916482775 506.67748372853237 0.8421339603976485
11.341180471436191 500.94502880085827 0.8372445473033636
11.346408026389607 498.1516055299988 0.8351632152814764
11.351635581343023 495.3409076876899 0.832897556918853
11.35686313629644 492.29100931965047 0.8304669384328119
11.362090691249856 491.3090835520911 0.8289738234212727
11.367318246203272 488.4199001313046 0.8264768557015434
11.372545801156688 483.7021877316405 0.8222454659819942
11.377773356110104 481.69159681716593 0.8203594579999004
11.38300091106352 484.27705272281264 0.8233949149646484
11.388228466016937 487.711542483572 0.8264038788732735
11.393456020970353 492.4244257058623 0.8302265113743766
11.39868357592377 490.79521865099167 0.8290131566975311
11.403911130877185 487.1540263076268 0.8254558309424419
11.409138685830602 483.3758828898287 0.8226105065776006
11.414366240784018 483.5261338612035 0.8227471123534533
11.419593795737434 486.1810347846584 0.8254728647322954
11.42482135069085 490.56956047501734 0.8292774131650885
11.430048905644266 491.67526007723455 0.8300893559975596
11.435276460597683 489.37733194362943 0.8278760141007346
11.440504015551099 488.1921229585013 0.8270345748868039
11.445731570504515 483.8842813879791 0.8230175187443307
11.450959125457931 487.59514816567383 0.8254857986600976
11.456186680411347 492.5361464626245 0.8298951118982044
11.461414235364764 494.0007046324296 0.8310936801781393
11.46664179031818 492.9715368923322 0.8306702255642341
11.471869345271596 494.2192772663942 0.8323116416742457
11.477096900225012 495.7094184437574 0.8343184704129724
11.482324455178428 499.5110038428535 0.8444207238569266
11.487552010131845 500.4822897074494 0.8471929605878852
11.49277956508526 502.71698543422406 0.8501729834989054
11.498007120038677 507.17615844608815 0.855084697402145
11.503234674992093 509.1614962018571 0.8580182278126925
11.50846222994551 513.0215145185894 0.8630899206073419
11.513689784898926 514.3011704328435 0.8654824120057408
11.518917339852342 516.6510639475813 0.8680550732540933
11.524144894805758 512.4705233334181 0.8655867946308518
11.529372449759174 507.8034574964887 0.8622240581837047
11.53460000471259 506.0943126824655 0.8614170210356228
11.539827559666007 505.697208403747 0.8622984441768734
11.545055114619423 508.4657552194202 0.865429167557462
11.550282669572839 507.44173407737094 0.8654902960949823
11.555510224526255 504.06552867305504 0.8637492432943814
11.560737779479672 498.1665868114374 0.8595023747537232
11.565965334433088 496.5039167348542 0.8590796182022875
11.571192889386504 494.75503985050875 0.8578861618244626
11.57642044433992 492.4694088332399 0.8562519186177161
11.581647999293336 491.2415301135228 0.8551682109201219
11.586875554246753 491.4614546595548 0.8558493317550439
11.592103109200169 493.07189218927317 0.8582796650624891
11.597330664153585 494.24825606198175 0.8602208004908476
11.602558219107001 494.9202961005357 0.861408878402538
11.607785774060417 492.3616604171806 0.8595020923713985
11.613013329013834 491.2122117625444 0.8591638391389347
11.61824088396725 484.17739973613794 0.8535345169735
11.623468438920666 478.0214760073704 0.8482376083285007
11.628695993874082 472.9114988587305 0.8440448245219029
11.633923548827498 467.2329243324801 0.8398081705376238
11.639151103780915 464.8333468955614 0.8379786830433483
11.64437865873433 460.0373549012097 0.8345858094528011
11.649606213687747 456.7417198181225 0.8319364697639866
11.654833768641163 452.38541045839116 0.8290096791188807
11.66006132359458 450.61064010301953 0.8283399582874501
11.665288878547996 447.1525563517205 0.8251938504772334
11.670516433501412 446.00478123075686 0.8247843473838254
11.675743988454828 443.2426501485879 0.8223926213195705
11.680971543408244 442.42874241134797 0.8215115130659002
11.68619909836166 440.3460898802075 0.8205567708936604
11.691426653315077 438.78376837287345 0.8200003026558538
11.696654208268493 437.6112848829185 0.8192309535471392
11.701881763221909 435.02733102291 0.8170385396360879
11.707109318175325 433.45781329321045 0.8151986140857828
11.712336873128741 430.25463709240796 0.811127535613087
11.717564428082158 430.8117301049952 0.8129778130760398
11.722791983035574 431.99310983496196 0.8156784233950073
11.72801953798899 429.96534059857447 0.8148627520683308
11.733247092942406 428.43994004021704 0.8148986722519778
11.738474647895822 424.8799957139243 0.8107878350693347
11.743702202849239 422.21341797822583 0.8079308497248829
11.748929757802655 422.6585501638365 0.8091687105159265
11.754157312756071 423.76790477270015 0.8100962280526691
11.759384867709487 423.2895304009042 0.8107884010093763
11.764612422662903 423.5095379883194 0.8110329096963558
11.76983997761632 423.7499793244617 0.8107002338956147
11.775067532569736 424.158326998279 0.8115292846581487
11.780295087523152 428.65931517659754 0.8153125934375232
11.785522642476568 432.1861450643219 0.818678248892769
11.790750197429984 432.1422252673836 0.8189891519728908
11.7959777523834 433.322061619258 0.8196090806716158
11.801205307336817 431.89127739451584 0.8174898196880007
11.806432862290233 436.456898864046 0.8219260706277711
11.81166041724365 441.0170645756334 0.8260785644306169
11.816887972197065 443.7932451657904 0.8289064170345148
11.822115527150482 445.287626947802 0.8302008866836685
11.827343082103898 445.63805030776325 0.8301564688081686
11.832570637057314 447.19038510245326 0.831405440831581
11.83779819201073 450.7362062490756 0.834940823236032
11.843025746964146 450.1286614521898 0.8346994658492436
11.848253301917563 453.43733502136104 0.8384382338561831
11.853480856870979 453.25601248276945 0.838267979108454
11.858708411824395 451.46826378508473 0.8357361264340879
11.863935966777811 450.0331695206712 0.8349359662463173
11.869163521731227 447.7352695619912 0.8339026327744644
11.874391076684644 441.7387527413697 0.8293483918575284
11.87961863163806 440.7297087768362 0.8296253106491411
11.884846186591476 439.0505008447385 0.8279197149393827
11.890073741544892 435.78725016078545 0.8248104158868127
11.895301296498308 436.60967690788056 0.8255447949580037
11.900528851451725 433.89189045274395 0.8232796945105398
11.90575640640514 433.0017568064934 0.8228072474977226
11.910983961358557 435.20568988553975 0.8256247499946987
11.916211516311973 436.77780840616197 0.8266821534267372
11.92143907126539 436.3859145396773 0.8263396670899332
11.926666626218806 436.91972875967195 0.8266301822871491
11.931894181172222 435.7474382884552 0.8255663633366569
11.937121736125638 437.8997488358509 0.8278953940130975
11.942349291079054 443.0950681858976 0.8330001327750213
11.94757684603247 445.71194836338555 0.8354610170884951
11.952804400985887 450.77597710598013 0.8402523900564639
11.958031955939303 451.7319072136822 0.8412927123728322
11.963259510892719 450.65573285940184 0.8396366308445588
11.968487065846135 450.6475503428542 0.8404088242021529
11.973714620799552 448.93605288159887 0.83888382409378
11.978942175752968 445.8625583067134 0.8361445180501934
11.984169730706384 445.5369655396323 0.8359672457093462
11.9893972856598 439.78880911113714 0.8307094643897621
11.994624840613216 440.8618526452401 0.8326535947794843
11.999852395566633 441.00775530666186 0.8331572426066158
12.005079950520049 441.49265033197867 0.8331631914772518
12.010307505473465 443.52834493547346 0.83518083475486
12.015535060426881 442.6547496911745 0.8352315360622047
12.020762615380297 446.63887156732255 0.8397847119339514
12.025990170333714 448.7895697878047 0.8427120407836016
12.03121772528713 451.69719749822235 0.8450132181520813
12.036445280240546 455.4461323885798 0.8474000317302693
12.041672835193962 458.50722893660236 0.8501248713841483
12.046900390147378 467.57811677146617 0.858510573052937
12.052127945100795 482.7348132014808 0.8726710914880469
12.05735550005421 506.12623113166694 0.8940532187610709
12.062583055007627 530.9941605267326 0.915823266325142
12.067810609961043 561.9314054476746 0.9420350096869047
12.07303816491446 597.1423127117972 0.9708763081761643
12.078265719867876 640.1429990997043 1.005161694208143
12.083493274821292 699.2498728604711 1.0505559848665533
12.088720829774708 764.5195230817446 1.0988261214139752
12.093948384728124 838.042587990795 1.1505781228835976
12.09917593968154 915.0262024590074 1.2024946879566591
12.104403494634957 980.1487099056417 1.245184409888536
12.109631049588373 1036.921028508566 1.2805702707887292
12.114858604541789 1069.2808091164118 1.30074366575739
12.120086159495205 1074.8344807925075 1.304864885542321
12.125313714448621 1051.9893530199013 1.2907558087209496
12.130541269402038 1009.6869649266123 1.265082347517536
12.135768824355454 956.7423433613537 1.2318673677398195
12.14099637930887 892.3701686234547 1.1895356374313852
12.146223934262286 833.8953481267333 1.1505582585387266
12.151451489215702 776.40022956977 1.1103190936378184
12.156679044169119 719.9222412582345 1.0691986597792855
12.161906599122535 671.7193020300815 1.0336674484265753
12.167134154075951 628.6588088285212 0.9998861821425616
12.172361709029367 589.6593623396012 0.9689727741980926
12.177589263982783 561.7454530421794 0.9466599593659929
12.1828168189362 535.7873344075466 0.9246549480843685
12.188044373889616 516.1632718496115 0.90838879286171
12.193271928843032 497.5368890972365 0.8918833409336262
12.198499483796448 483.647497399648 0.8788807447660741
12.203727038749864 469.10485646377424 0.8659688651797038
12.20895459370328 457.4631789308036 0.8552163944444435
12.214182148656697 446.28609100691955 0.8452339000703403
12.219409703610113 435.9129074384557 0.8357267617151254
12.22463725856353 430.3115348039937 0.8307990137991056
12.229864813516945 429.0650304601319 0.8301677842940708
12.235092368470362 429.34153275859796 0.8314488999403576
12.240319923423778 427.0279026975455 0.8298585622236601
12.245547478377194 421.0898196676941 0.8245008093969216
12.25077503333061 419.78897910281955 0.8233046172526152
12.256002588284026 416.3301840025969 0.8191295463088681
12.261230143237443 417.2289578362203 0.8201994782675687
12.266457698190859 413.42089453779033 0.8164636554840292
12.271685253144275 410.3411623664293 0.8137587199258848
12.276912808097691 405.50479449046793 0.8099023482009499
12.282140363051107 402.0677728499866 0.8066001633313532
12.287367918004524 400.8223859124465 0.8061612972159456
12.29259547295794 397.1558592494002 0.8028821558573177
12.297823027911356 396.67109724501574 0.8020301484325736
12.303050582864772 393.5403292519087 0.7984217336423526
12.308278137818188 394.3125570015599 0.7987961989446108
12.313505692771605 395.2866221023121 0.8036353162744482
12.31873324772502 396.8640837840842 0.8142804564215846
12.323960802678437 398.6278809398093 0.8209036649801214
12.329188357631853 397.03700824271607 0.8227957940206586
12.33441591258527 393.4069644468135 0.8224343061109605
12.339643467538686 391.61571894553794 0.8235735306108647
12.344871022492102 388.08279172439285 0.8229073373266714
12.350098577445518 387.7328971497796 0.8246235464596111
12.355326132398934 388.5057512893321 0.8286205790186528
12.36055368735235 387.5155090064831 0.8306095135955496
12.365781242305767 385.5399941988333 0.8312452032508535
12.371008797259183 383.6073115488992 0.8316678679813737
12.376236352212599 382.58380894989807 0.8322528554935084
12.381463907166015 381.81838567053893 0.8331117189441577
12.386691462119432 384.72621436422344 0.8392336855384048
12.391919017072848 382.2208857652414 0.8383221458546274
12.397146572026264 381.5370585005075 0.8396672708074727
12.40237412697968 377.6124313479255 0.8368431851714938
12.407601681933096 368.97217533406143 0.8278770226017005
12.412829236886513 368.23002253213343 0.8287828966647569
12.418056791839929 368.6400592710057 0.8307716602037587
12.423284346793345 368.488861242691 0.8315945418199964
12.428511901746761 367.55536280886224 0.8321077872660666
12.433739456700177 365.83581747118603 0.8315989314395444
12.438967011653594 366.787566136654 0.833921682517991
12.44419456660701 365.886487649106 0.8342102160031473
12.449422121560426 366.0119559539118 0.8357017526399018
12.454649676513842 364.80915781945026 0.8356932045334586
12.459877231467258 362.1991066310651 0.8336064836981123
12.465104786420675 360.2270886824524 0.8326494126834523
12.47033234137409 357.2726704401946 0.8309451448206447
12.475559896327507 357.11115143260395 0.8319186669383059
12.480787451280923 356.1250213903912 0.8330521553005946
12.48601500623434 355.7888610281016 0.8338218890313001
12.491242561187756 355.0599937088346 0.834347782019973
12.496470116141172 356.78432237602294 0.8392797532581138
12.501697671094588 359.18863185408657 0.842881320112535
12.506925226048004 360.06477301348866 0.8445048316066767
12.51215278100142 357.26419134374447 0.8414924515566502
12.517380335954837 350.41052402555573 0.8330986148285429
12.522607890908253 346.33327460737195 0.8301805000098486
12.527835445861669 344.43664588637665 0.828913782822734
12.533063000815085 346.6048544515826 0.8323504571705731
12.538290555768501 345.998907580725 0.8333886154828812
12.543518110721918 346.38337389367354 0.8350691724192442
12.548745665675334 345.6797463715768 0.8351868229915137
12.55397322062875 344.3686993107647 0.8361004857533133
12.559200775582166 345.31262205383274 0.8380368265302388
12.564428330535582 343.88063792950294 0.8306084652222827
12.569655885488999 338.7073733265993 0.8166060844515874
12.574883440442415 338.7004063290551 0.813377841957897
12.580110995395831 338.2357778311631 0.8106603816363029
12.585338550349247 336.7109331802083 0.8076493093772477
12.590566105302663 338.7498161141552 0.8085982050935304
12.59579366025608 338.41709564855154 0.806255108657938
12.601021215209496 342.0077464739301 0.8089254885043994
12.606248770162912 343.18968274142395 0.8077005114403438
12.611476325116328 342.6926057645996 0.8052085812258326
12.616703880069744 342.95869936681055 0.8034206164876204
12.62193143502316 342.9851102693715 0.8008296981113439
12.627158989976577 347.2548011819009 0.8036763291688829
12.632386544929993 345.9928883122781 0.8020295334603527
12.63761409988341 346.1788645212758 0.8019603789327666
12.642841654836825 346.3695757668294 0.8019103751673888
12.648069209790242 349.73345829645984 0.8065013525767374
12.653296764743658 355.32560216810214 0.8115185636870662
12.658524319697074 359.4177251021857 0.8160626200971672
12.66375187465049 364.94736375289534 0.8217636641338649
12.668979429603906 371.4464975919931 0.8265219687884694
12.674206984557323 378.24453610072425 0.8333293906309899
12.679434539510739 386.12040803593334 0.841073480059844
12.684662094464155 396.291549743509 0.851468464704967
12.689889649417571 399.28296919784225 0.8544000230518999
12.695117204370987 401.82394904449365 0.8565917900174969
12.700344759324404 406.59491849376053 0.8602501592136717
12.70557231427782 410.30083779833893 0.8634785218866061
12.710799869231236 413.85267158960914 0.8672721622295637
12.716027424184652 418.54989423340953 0.8716004746169089
12.721254979138068 416.5476055283004 0.8691673421875459
12.726482534091485 415.2967939911696 0.8668861250426682
12.7317100890449 419.0255046589809 0.8698603370027519
12.736937643998317 423.1549494109642 0.8746098918176124
12.742165198951733 434.30207631975213 0.8856908238233796
12.74739275390515 451.3446971455147 0.9026638030046024
12.752620308858566 470.62096173358384 0.9208968901990741
12.757847863811982 490.3038375336862 0.938783633540992
12.763075418765398 503.29178573067344 0.9509012243387186
12.768302973718814 511.053240305899 0.9572108142722761
12.77353052867223 508.5063938444947 0.9541708669900016
12.778758083625647 505.90552644622056 0.9512403051824913
12.783985638579063 499.53755788589206 0.9447822526960957
12.789213193532479 493.8285012774059 0.9392991672992018
12.794440748485895 487.558822692027 0.9328620775543701
12.799668303439312 483.2330692492509 0.9277495232463525
12.804895858392728 485.4708054805185 0.9295791910211667
12.810123413346144 489.9662011622501 0.9337853823251603
12.81535096829956 498.69206181683796 0.9417731592096862
12.820578523252976 513.2656156118906 0.955423044560528
12.825806078206393 529.6274652354326 0.9704035199765244
12.831033633159809 553.7587309501644 0.9918672864519752
12.836261188113225 584.132649310254 1.0185678421570732
12.841488743066641 613.3848464589482 1.0434564226034357
12.846716298020057 641.0491425089821 1.0664322823277392
12.851943852973474 661.8142796197134 1.0834831748588665
12.85717140792689 668.3242456032509 1.0884471442123211
12.862398962880306 661.5262998851343 1.082472784345332
12.867626517833722 637.0613667917843 1.0621378260155496
12.872854072787138 603.7235144320641 1.0334732051578295
12.878081627740555 565.0913476525523 0.9998650351193157
12.88330918269397 528.2103013864921 0.9669696057830198
12.888536737647387 492.3349452153138 0.9331394768351353
12.893764292600803 462.57988001924235 0.904005986541795
12.89899184755422 439.8540259266511 0.8812135175111634
12.904219402507636 424.4951965957104 0.8659321485637518
12.909446957461052 415.16372689919694 0.8565530370633466
12.914674512414468 409.82334005534005 0.851082620955503
12.919902067367884 403.46620460316063 0.8442834402342881
12.9251296223213 399.33156497908294 0.8396693233229247
12.930357177274717 396.732434544442 0.8362445524763605
12.935584732228133 393.1014601971394 0.8318275730370317
12.940812287181549 391.69157764128096 0.8297567898767972
12.946039842134965 387.55720500953146 0.8247992812554962
12.951267397088381 383.3606560061025 0.8199705917199562
12.956494952041798 377.4755939991803 0.8128043710980838
12.961722506995214 375.56694997211457 0.8114079321741335
12.96695006194863 375.06550716905343 0.8113301977790903
12.972177616902046 374.28491183034924 0.8111221781054279
12.977405171855462 369.9236104726114 0.8058946416300989
12.982632726808879 364.9758346751722 0.7995013702231243
12.987860281762295 362.21660645307054 0.7962934236636692
12.993087836715711 361.78274682910427 0.79615895958201
12.998315391669127 363.68213742567855 0.799635992967889
13.003542946622543 362.5990254284829 0.7983666670293167
13.00877050157596 364.7712728776558 0.8008587292944711
13.013998056529376 369.9952430348285 0.806546802272208
13.019225611482792 370.53468855399973 0.8062949545472353
13.024453166436208 370.8150776282937 0.8068694943906856
13.029680721389624 368.30851161515767 0.8051468605697016
13.03490827634304 364.76751461259227 0.8017275800951784
13.040135831296457 364.50145614076706 0.8020252599485109
13.045363386249873 368.3478691011408 0.8061743547474921
13.05059094120329 371.5594413085111 0.809134873986603
13.055818496156705 375.33120906841015 0.8127667870617419
13.061046051110122 380.76429107163597 0.8182775908996585
13.066273606063538 385.9952839333794 0.8241931011121875
13.071501161016954 393.77662276458045 0.8324069138939935
13.07672871597037 403.9587589980106 0.8425104352067593
13.081956270923786 412.8296315279256 0.8507440587700381
13.087183825877203 423.0734076639055 0.8605599013418168
13.092411380830619 434.9670838046004 0.8711274072796599
13.097638935784035 448.3286753044566 0.8842989711826068
13.102866490737451 463.74054696950367 0.8995729774900413
13.108094045690867 474.65870671653107 0.9098139521721259
13.113321600644284 487.12821900424706 0.92176467584457
13.1185491555977 500.34539879297887 0.9340383994429825
13.123776710551116 516.0664774391934 0.9484770457379704
13.129004265504532 530.2097155979317 0.9619203365232516
13.134231820457948 543.5454697925909 0.9739429960897915
13.139459375411365 556.0717590013527 0.9852432626779912
13.14468693036478 563.9438763529718 0.9919708710690637
13.149914485318197 571.4922589924862 0.998537938537954
13.155142040271613 574.8965348192539 1.001758276495007
13.16036959522503 574.912771287969 1.0019529716088504
13.165597150178446 571.9361383298824 0.9995016022521687
13.170824705131862 568.7125694681978 0.9972196024446612
13.176052260085278 562.457362473367 0.9922121870452397
13.181279815038694 555.8509566134719 0.9866475265937033
13.18650736999211 541.8743695872157 0.9740981610104263
13.191734924945527 526.7111110875937 0.9605061917416357
13.196962479898943 513.7327987648816 0.9483960504883963
13.202190034852359 499.77094037148663 0.9355806267910279
13.207417589805775 488.92956708543 0.9253561186263316
13.212645144759191 473.39200212668914 0.9104166275577401
13.217872699712608 459.9884966428719 0.8977392089527643
13.223100254666024 448.4481710914656 0.8865231969611409
13.22832780961944 439.1399224361921 0.8775908447695645
13.233555364572856 428.59369333418584 0.8673994158255179
13.238782919526273 416.27321693080603 0.8547896395065189
13.244010474479689 403.9718250693938 0.8428489399354199
13.249238029433105 393.37348822894114 0.8324321265336488
13.254465584386521 387.6919590502352 0.82603192860637
13.259693139339937 381.89181158456495 0.8202736469882116
13.264920694293354 375.68205381948997 0.8137069542103056
13.27014824924677 369.1881568307725 0.8064690201229168
13.275375804200186 363.17979112004764 0.8008663462283823
13.280603359153602 356.6607010851572 0.7939868655851534
13.285830914107018 354.46153550701393 0.7924701605326935
13.291058469060435 351.4458488655858 0.7905673961487707
13.29628602401385 347.7473929467179 0.7860201211313765
13.301513578967267 348.14759367613294 0.7853859042767919
13.306741133920683 343.0710052197683 0.7800084859145064
13.3119686888741 339.2281620652667 0.7762153929974251
13.317196243827516 336.00018853630326 0.7734428033062525
13.322423798780932 335.5672940662977 0.7748669227145193
13.327651353734348 334.9939837540172 0.7736389958696571
13.332878908687764 335.98549427540183 0.7754117883761731
13.33810646364118 336.2830653062933 0.7760872516503764
13.343334018594597 335.70299037241847 0.7748354540111059
13.348561573548013 335.36911696959714 0.7740539273726983
13.353789128501429 333.46737882046745 0.7715206690532029
13.359016683454845 330.48222722998327 0.7674508699941295
13.364244238408261 330.76139838438394 0.7681527525246035
13.369471793361678 335.8875863997972 0.7739650300350693
13.374699348315094 338.5149463891472 0.7767290542293617
13.37992690326851 341.0426895059003 0.7790505547701995
13.385154458221926 347.39193208524483 0.7856735803209796
13.390382013175342 350.74454146432754 0.7889483030831023
13.395609568128759 352.7552871733318 0.7910183689241718
13.400837123082175 354.87409964485806 0.7930225250949667
13.406064678035591 354.17241310490635 0.7919605448423501
13.411292232989007 351.18191802530237 0.7892840672982857
13.416519787942423 349.5798532102577 0.7882053520742387
13.42174734289584 345.6460757655328 0.7843892238256223
13.426974897849256 341.7068093935289 0.779093993757617
13.432202452802672 341.4195921964574 0.7775234249593936
13.437430007756088 339.3025365817897 0.7750615078669159
13.442657562709504 337.2135985810385 0.7724662604862215
13.44788511766292 337.4423322707929 0.7753001339480043
13.453112672616337 333.29066515905293 0.7724581183720526
13.458340227569753 331.9563925408222 0.771605381700126
13.46356778252317 329.31883267130746 0.7689476197084162
13.468795337476585 326.3756468174594 0.7640615071062391
13.474022892430002 326.14257479162836 0.763780323928356
13.479250447383418 326.05002497132654 0.7640738043241425
13.484478002336834 325.6370167173276 0.7641963910142869
13.48970555729025 323.0095862690481 0.7614199579469865
13.494933112243666 317.44578038289666 0.7550925847053251
13.500160667197083 313.67691977044404 0.7509687310665074
13.505388222150499 311.4868141111368 0.7476067976376091
13.510615777103915 311.82321999882174 0.7484620503784893
13.515843332057331 313.359041266081 0.7490268780181136
13.521070887010747 316.6518340848571 0.7517402531040999
13.526298441964164 315.35514008203364 0.7500822015477155
13.53152599691758 316.49549379576365 0.7514851993550761
13.536753551870996 318.3861681218328 0.7549992357224512
13.541981106824412 318.57881568627226 0.7556182378189719
13.547208661777828 320.40904216549177 0.7570394742781404
13.552436216731245 320.0569913781015 0.7562405627671849
13.55766377168466 317.9138088551922 0.7532992063780978
13.562891326638077 319.40231085706256 0.7548338124950495
13.568118881591493 317.23899685676025 0.7524533403011452
13.57334643654491 314.97231683660686 0.7505638682073337
13.578573991498326 313.5685524821659 0.7506535991645469
13.583801546451742 308.3077551309847 0.7453050417001412
13.589029101405158 305.8159539177475 0.742040605430185
13.594256656358574 305.70714899937326 0.740491843287882
13.59948421131199 308.0045250359288 0.7446010932190149
13.604711766265407 307.1734578114713 0.744605876154668
13.609939321218823 304.260391240601 0.742340461390943
13.615166876172239 299.5233053541458 0.7367797459921477
13.620394431125655 298.1531140388296 0.7344256145185342
13.625621986079071 297.75549868235134 0.7348687467046358
13.630849541032488 297.34616238836645 0.7339595431383108
13.636077095985904 296.69091592717183 0.731375171923682
13.64130465093932 298.35619477155444 0.7340085026604182
13.646532205892736 300.727274859914 0.7366476630594199
13.651759760846153 301.5762841097459 0.7375154555040005
13.656987315799569 305.7454746001915 0.742071319232106
13.662214870752985 309.2454576919681 0.7462811586332633
13.667442425706401 310.45620950128426 0.7465193961365104
13.672669980659817 312.9508843947572 0.7497596701155497
13.677897535613234 311.2810044986777 0.74730703887357
13.68312509056665 309.35843146295514 0.745063729336091
13.688352645520066 309.4951635805479 0.7446715932727204
13.693580200473482 308.978653692333 0.7435013984458071
13.698807755426898 309.94306088770895 0.7450380119722245
13.704035310380315 311.39599459369146 0.7471694014924019
13.70926286533373 310.93233731356867 0.7470517165206199
13.714490420287147 310.6334896060228 0.7478413188340848
13.719717975240563 309.3083688033574 0.7461331721380319
13.72494553019398 308.5668478316141 0.7449209421840297
13.730173085147396 304.4594100891257 0.7390302432102448
13.735400640100812 304.8766349979695 0.7397390121225618
13.740628195054228 300.5571880111073 0.7346097105519049
13.745855750007644 301.8195382025965 0.7373438648598248
13.75108330496106 302.0107070798847 0.7378462317362858
13.756310859914477 303.969736129898 0.7410577253925745
13.761538414867893 304.9834370329209 0.7421772516546933
13.766765969821309 303.6279924258492 0.738908182191153
13.771993524774725 307.5368574878098 0.7435497287603314
13.777221079728141 307.63644696483834 0.7435967751142746
13.782448634681558 309.2233026231924 0.7457591326319796
13.787676189634974 309.57804018709817 0.7468179646380437
13.79290374458839 310.2468105779102 0.7469770346268928
13.798131299541806 312.45012059412494 0.749345939586679
13.803358854495222 312.67420582064693 0.7497415302710376
13.808586409448639 314.6026149447393 0.7505682202082014
13.813813964402055 315.70993227528254 0.751496669028343
13.819041519355471 319.1974710673589 0.7558081203017519
13.824269074308887 322.6555013231364 0.7596777096922872
13.829496629262303 326.4683207158993 0.7643576285431803
13.83472418421572 333.3174134676734 0.7720506967040743
13.839951739169136 342.20970517162203 0.7810140659341431
13.845179294122552 348.0194660922341 0.7865082075050471
13.850406849075968 357.63323540725906 0.7962238348340178
13.855634404029384 366.69992515871013 0.8054503057918475
13.8608619589828 374.586179847658 0.8143212432690511
13.866089513936217 384.72128389021896 0.8249914634307153
13.871317068889633 394.5978619276333 0.8359657284514084
13.87654462384305 404.29212782843405 0.8466077694497551
13.881772178796465 413.3868243853096 0.8551702792744232
13.886999733749882 423.67870018062115 0.8654648518733868
13.892227288703298 428.9326197386464 0.8703407706794467
13.897454843656714 430.7079326302914 0.8716277005393465
13.90268239861013 429.3515191124542 0.8710593308636603
13.907909953563546 421.1925613741337 0.8632526629456877
13.913137508516963 411.72720299837033 0.8538899160260299
13.918365063470379 400.23429286874347 0.8422337997881209
13.923592618423795 388.282306661054 0.8293876269155731
13.928820173377211 375.7043923755058 0.8158614365945936
13.934047728330627 366.53424249553996 0.8061571770191736
13.939275283284044 358.98821560535754 0.7976559657522764
13.94450283823746 352.9851732724363 0.7921154565254039
13.949730393190876 348.33741319516747 0.7881032189184134
13.954957948144292 343.7586962447074 0.7829666605942286
13.960185503097708 343.5029298934129 0.7826810260628646
13.965413058051125 340.30107294520855 0.7787365024773745
13.97064061300454 336.1860508553133 0.773870311991069
13.975868167957957 328.42506555860274 0.7659578715721919
13.981095722911373 322.7040024762073 0.7593855111252601
13.98632327786479 321.9940654902182 0.7587443349263532
13.991550832818206 321.57402975692474 0.7585974992808786
13.996778387771622 317.32328502761266 0.7532522471079852
14.002005942725038 312.8949506966845 0.7484190852483313
14.007233497678454 311.3128211573658 0.7463349269875854
14.01246105263187 312.54481506305086 0.7480717329666807
14.017688607585287 315.60055325323964 0.7523795815012474
14.022916162538703 318.8639286739458 0.7571318265472878
14.028143717492119 319.1172652909241 0.7560320556273463
14.033371272445535 321.331065745098 0.7584587939650471
14.038598827398951 323.1086987176461 0.7599790445158743
14.043826382352368 326.62231846293656 0.7641453628229739
14.049053937305784 330.73372746015383 0.7697491224693438
14.0542814922592 330.8843264331485 0.7685014076536918
14.059509047212616 335.6248893971548 0.7737429452322558
14.064736602166032 336.49689069038504 0.7741685031773006
14.069964157119449 340.62529831824673 0.7789965847753512
14.075191712072865 344.8992520421105 0.7842969763709795
14.080419267026281 348.82118526454764 0.7886236633878099
14.085646821979697 353.14076663215445 0.7928670950821112
14.090874376933114 353.7299703984457 0.7929226357462065
14.09610193188653 354.0715833040637 0.7929766913264277
14.101329486839946 352.2586455382253 0.7909402438491506
14.106557041793362 349.25590672490927 0.788185061028061
14.111784596746778 347.418319724222 0.7862900635124371
14.117012151700195 343.27974577103043 0.7815705863179995
14.12223970665361 341.6354487088325 0.7803864049810589
14.127467261607027 339.8223133084946 0.7788509900730247
14.132694816560443 337.6626487079117 0.7766332534811016
14.13792237151386 335.86512487527244 0.7747566406832959
14.143149926467276 333.90575365416373 0.7720442072223633
14.148377481420692 337.6675215843232 0.7765352849100262
14.153605036374108 338.0274345963213 0.7771435819000183
14.158832591327524 338.15297995113343 0.7772848502882312
14.16406014628094 338.36441991594796 0.7783050507458686
14.169287701234357 337.08514150317114 0.7762985838553063
14.174515256187773 338.66914916497274 0.7777791580352256
14.179742811141189 335.9687832131061 0.774963711315257
14.184970366094605 335.62853221279926 0.7736056758142587
14.190197921048021 330.87040803970507 0.7685360785548376
14.195425476001438 327.388946769822 0.7651125930535174
14.200653030954854 327.57172743808695 0.764458571603124
14.20588058590827 326.8442941461772 0.7628479982646671
14.211108140861686 329.61111546636687 0.7662561116536902
14.216335695815102 331.188986701206 0.7681219716708856
14.221563250768519 331.7649672277995 0.7696181305097238
14.226790805721935 331.2768450411988 0.7691929072189995
14.232018360675351 328.51515392960147 0.7654615432076207
14.237245915628767 328.3773382849003 0.7641615759012205
14.242473470582183 327.11279215615934 0.7620425697574728
14.2477010255356 326.9908725680841 0.7618677865523469
14.252928580489016 327.1908971844257 0.7616301979849689
14.258156135442432 326.56116517970275 0.7601724286043864
14.263383690395848 332.36942273479787 0.7664698527857744
14.268611245349264 338.04779261604784 0.7721717898337581
14.27383880030268 343.84804251344923 0.7782350772524431
14.279066355256097 347.19477565076215 0.7817891296221066
14.284293910209513 350.66515926978263 0.7860176660480286
14.28952146516293 357.19830371673714 0.793048615245465
14.294749020116345 363.3002194392196 0.7997900413288722
14.299976575069762 371.0105304904187 0.8075113012890475
14.305204130023178 377.6680943565302 0.8146043788138251
14.310431684976594 382.1512517501558 0.8198453879569405
14.31565923993001 386.7086768751825 0.8241259043972219
14.320886794883426 390.56437648441255 0.8282601199169145
14.326114349836843 390.99024672371417 0.8284060348804029
14.331341904790259 392.32803179911707 0.8287875699742113
14.336569459743675 390.3029014017933 0.8268101839200872
14.341797014697091 389.3722800227415 0.8255057711296436
14.347024569650507 392.0189181810718 0.828215598559246
14.352252124603924 390.65058234145636 0.8273795995713892
14.35747967955734 389.8571020148481 0.8267594843535775
14.362707234510756 388.13432340888977 0.8254907578431163
14.367934789464172 385.4297496657832 0.8229755196630499
14.373162344417588 385.4879532502907 0.8224576657639422
14.378389899371005 382.93535831745334 0.8203914269250803
14.38361745432442 383.89079095447886 0.8215806274867105
14.388845009277837 383.5134729047703 0.820475822640673
14.394072564231253 384.8419430105358 0.8219589165045658
14.39930011918467 385.2196861173521 0.8223141975916379
14.404527674138086 385.9137936209411 0.8226024945738829
14.409755229091502 388.42726790447796 0.8258456995509738
14.414982784044918 386.69581651495844 0.8238685933661463
14.420210338998334 387.6624030147157 0.8248290247941789
14.42543789395175 387.6561565672829 0.8259200874540642
14.430665448905167 386.61172992159175 0.8246157243486238
14.435893003858583 385.19016764978187 0.8234061459558714
14.441120558811999 385.2628305082891 0.823544875005799
14.446348113765415 385.255151316619 0.823122496515698
14.451575668718831 383.7938977891025 0.8220290886341927
14.456803223672248 384.40578364549833 0.82277786597288
14.462030778625664 388.14625836114374 0.8267302682513823
14.46725833357908 393.5609594380968 0.8321072655851708
14.472485888532496 408.26561285589315 0.846678029621304
14.477713443485912 427.9202958252611 0.8661966127020541
14.482940998439329 455.8721976884814 0.8936428929393136
14.488168553392745 486.93858107332494 0.9236830141876793
14.493396108346161 516.1123313905097 0.9509550154394617
14.498623663299577 533.5505033581188 0.9669332227229328
14.503851218252994 538.4142337308936 0.971152226808206
14.50907877320641 528.3265683864498 0.9620886126000904
14.514306328159826 502.36615546744656 0.9382268245704916
14.519533883113242 466.45735319112487 0.9040639847984361
14.524761438066658 429.5873697189891 0.8676318234807113
14.529988993020075 395.645495591276 0.8334133896996342
14.53521654797349 371.59016387907076 0.8080842642241249
14.540444102926907 356.0283512608362 0.7918272450422796
14.545671657880323 348.4660386361387 0.7837229009314257
14.55089921283374 340.32112693008696 0.774738265859688
14.556126767787156 334.7700403694181 0.7692960380769128
14.561354322740572 329.5295413197584 0.7633802161218923
14.566581877693988 325.7827223416881 0.7595956082796136
14.571809432647404 328.92601536650534 0.7638005119559598
14.57703698760082 325.03211273023993 0.7589788058652617
14.582264542554237 324.96672796558653 0.7581693594417883
14.587492097507653 322.2475544350149 0.7547570176383703
14.592719652461069 322.76616645936656 0.7554493730467036
14.597947207414485 322.2103908083406 0.7548642818810015
14.603174762367901 321.14962775156283 0.7530061178721702
14.608402317321318 323.6983772002492 0.7555606151382146
14.613629872274734 321.5098475620556 0.751801905511575
14.61885742722815 324.1600873863916 0.7551883841159253
14.624084982181566 325.8001507762179 0.7569043136385635
14.629312537134982 327.96818789621034 0.758722080368058
14.634540092088399 333.9358088619188 0.7654462998147755
14.639767647041815 337.4037017800124 0.7694468746006826
14.644995201995231 336.2139434839614 0.7685158442013265
14.650222756948647 337.4884430029895 0.7691872660501637
14.655450311902063 338.4707079096598 0.770145738248063
14.66067786685548 337.7989549938722 0.7688496816753432
14.665905421808896 338.87337802982415 0.7696296350404385
14.671132976762312 337.4598270752867 0.7685690045610922
14.676360531715728 337.3343441220262 0.7686635067133358
14.681588086669144 332.72998994857477 0.7642132272026474
14.68681564162256 331.72400665956934 0.7646372028971716
14.692043196575977 327.44958349742075 0.7592636993750909
14.697270751529393 325.4354433330825 0.7566843160499521
14.70249830648281 323.76454482851824 0.75351762602753
14.707725861436225 322.86710729808027 0.7515118936996673
14.712953416389642 323.70835087655394 0.7533966171368275
14.718180971343058 323.529009595389 0.753913580998579
14.723408526296474 323.8352435214736 0.7545121700712408
14.72863608124989 326.1216407857191 0.7573526182071342
14.733863636203306 329.7296857660616 0.7604979799774851
14.739091191156723 330.8268794994836 0.7609223987364793
14.744318746110139 328.3621716371448 0.7576192206179555
14.749546301063555 327.1487702118021 0.7559182970491125
14.754773856016971 323.20715883560814 0.75186813581812
14.760001410970387 323.5220022380558 0.752872064477665
14.765228965923804 328.20063978289284 0.7582142040412312
14.77045652087722 331.08403203679046 0.7614225444029205
14.775684075830636 333.43212907251626 0.763468217711984
14.780911630784052 332.31695368715816 0.761461030538675
14.786139185737468 334.52269652722435 0.7649417384391416
14.791366740690885 335.5902662836236 0.7665526171011404
14.7965942956443 338.3149097842373 0.7690562262139665
14.801821850597717 341.8588338343117 0.7726303665380011
14.807049405551133 343.7381560507405 0.7733122855576945
14.81227696050455 346.4992549240276 0.7762208548468378
14.817504515457966 353.7288991278974 0.7846246779027748
14.822732070411382 360.61952760528334 0.7917867428028733
14.827959625364798 370.92969608953405 0.8029612885873473
14.833187180318214 383.4897968716358 0.816621331021352
14.83841473527163 395.1116297372675 0.8286168727022518
14.843642290225047 403.2668247531458 0.8376711383166973
14.848869845178463 409.26755096544855 0.8432778422842044
14.854097400131879 414.93292551710164 0.8489256206514185
14.859324955085295 420.6369723929275 0.8553721309064274
14.864552510038711 425.6020376698904 0.8599484511227422
14.869780064992128 428.0833748161137 0.8628456305119117
14.875007619945544 425.766591605082 0.8601074186861336
14.88023517489896 418.0984332811578 0.8514670985870028
14.885462729852376 412.4364081973296 0.8463009186659394
14.890690284805792 401.2434445036577 0.8351163496138925
14.895917839759209 394.02421960069853 0.8277536029305601
14.901145394712625 386.5225591425657 0.8202527716011436
14.906372949666041 382.00410367001376 0.8153537098684179
14.911600504619457 377.9232230393851 0.8114706773457445
14.916828059572873 373.05744940944766 0.806951462737494
14.92205561452629 364.82885900421974 0.798425168719748
14.927283169479706 355.84402074977936 0.790084192654502
14.932510724433122 350.88083490892996 0.7853092657944043
14.937738279386538 351.2917329036353 0.7855867512183202
14.942965834339955 350.5745041416647 0.7852791742964655
14.94819338929337 351.03772976767806 0.7844764049357913
14.953420944246787 348.76223523939865 0.7824395035723085
14.958648499200203 346.8940060034992 0.7803624031938196
14.96387605415362 342.26700933942755 0.7749952620488824
14.969103609107036 342.5922787367272 0.7753343803812606
14.974331164060452 343.38322567324764 0.7751925768681223
14.979558719013868 347.13194563682634 0.7798273583412696
14.984786273967284 349.830115191123 0.7829332023242837
14.9900138289207 351.41573953798377 0.7844495331655729
14.995241383874117 358.16263638442007 0.7911388587925533
15.000468938827533 363.4179733801827 0.7963938486543646
15.005696493780949 369.5394928298882 0.8024914956522379
15.010924048734365 371.5417246903128 0.8045837564068465
15.016151603687781 372.6017548182267 0.8052762361555811
15.021379158641198 375.7267861394038 0.8086306547412041
15.026606713594614 378.8481092950034 0.8123117028456336
15.03183426854803 381.41640700730414 0.8149222069254022
15.037061823501446 385.0916099299332 0.8192170903102166
15.042289378454862 385.9096307978752 0.8197349460061805
15.047516933408279 389.37241382752404 0.8234384209423645
15.052744488361695 391.0633904667159 0.8250771288931195
15.057972043315111 391.97049407534695 0.8262870657756113
15.063199598268527 387.18334597592934 0.8214199586083495
15.068427153221943 381.5523959389091 0.8154577108940078
15.07365470817536 376.2306780379578 0.8102884380196661
15.078882263128776 368.04153953905814 0.8019833274424794
15.084109818082192 363.5164313325935 0.797504489386729
15.089337373035608 359.17144594140336 0.7930598661341355
15.094564927989024 356.536109358834 0.7899399891962854
15.09979248294244 352.0683708477669 0.7848097884502054
15.105020037895857 345.93774410779287 0.7774707611672186
15.110247592849273 339.5442262295958 0.7701107831179967
15.11547514780269 333.0338782656309 0.762691081695381
15.120702702756105 334.2889305288363 0.765038914968936
15.125930257709522 333.878334132338 0.7651675597453939
15.131157812662938 332.6433804649548 0.7638633075954736
15.136385367616354 329.97481902261967 0.7611463878354453
15.14161292256977 322.1770467215423 0.7521189747896877
15.146840477523186 317.2636545335129 0.7469166141997422
15.152068032476603 316.85038413220553 0.7469271601364811
15.157295587430019 318.4653148284357 0.7488700609616739
15.162523142383435 320.7469220620514 0.7519546542147482
15.167750697336851 317.762016461951 0.7482204001718858
15.172978252290267 314.6541437014695 0.7445254166570417
15.178205807243684 308.82829826624953 0.737737326386847
15.1834333621971 303.82629365822606 0.7319831489752573
15.188660917150516 299.8560442703284 0.7280072795293948
15.193888472103932 295.76660301374596 0.723764241103858
15.199116027057348 294.66473383470213 0.7223675962156856
15.204343582010765 296.5139529523567 0.7246037294835381
15.20957113696418 298.72304773917585 0.7270369077737503
15.214798691917597 300.8599678712968 0.7282018294209845
15.220026246871013 300.25964742392193 0.727274484335031
15.22525380182443 299.0242914333562 0.7260867767694485
15.230481356777846 294.70800045874734 0.7221028279314635
15.235708911731262 292.71723187274887 0.7212133455493337
15.240936466684678 290.7134776364082 0.7183413073218663
15.246164021638094 289.0697197105706 0.7157720593229162
15.25139157659151 289.3114891103184 0.716338213422882
15.256619131544927 288.70406012302567 0.7156020833892853
15.261846686498343 289.0359475702522 0.7174437127749789
15.267074241451759 286.7965000721175 0.7144038534634355
15.272301796405175 286.32775297231257 0.7136755907129622
15.277529351358591 287.7162251355314 0.7150269869766432
15.282756906312008 289.13551401650864 0.7167956744016357
15.287984461265424 289.38069876683056 0.7158011637937799
15.29321201621884 289.70658096910364 0.715852459770527
15.298439571172256 290.3446741306296 0.7156498335856203
15.303667126125672 292.1517715788079 0.7188420401654404
15.308894681079089 292.61136808706607 0.7199054938261773
15.314122236032505 292.6247658192266 0.7205223673635031
15.319349790985921 289.29832668345733 0.717664437918106
15.324577345939337 289.5582415582142 0.7174287030099528
15.329804900892753 291.1074929804805 0.7187323952044212
15.33503245584617 293.00171858490324 0.7216069624278915
15.340260010799586 294.2363842327438 0.7228365757299563
15.345487565753002 295.8433938985203 0.7250783102402016
15.350715120706418 297.96605760806887 0.7274328265284703
15.355942675659835 298.2849016065786 0.7264187600670804
15.36117023061325 299.47948869684893 0.7271155559305716
15.366397785566667 299.6615039264029 0.7276233657079649
15.371625340520083 302.1632297398121 0.730107003516353
15.3768528954735 303.42286593922694 0.7316539779916938
15.382080450426916 306.47935139984696 0.7347781595242893
15.387308005380332 309.7150381661378 0.737670023738314
15.392535560333748 308.95838875665004 0.7375341140764363
15.397763115287164 310.04199032632056 0.7484219585210351
15.40299067024058 310.0238258654571 0.7552773146195357
15.408218225193997 310.70631622120396 0.760986622936729
15.413445780147413 313.6869107657933 0.768623799099933
15.418673335100829 317.2231278743845 0.7768384225328658
15.423900890054245 318.9128865726535 0.7824873209214129
15.429128445007661 320.9726164362282 0.7878861791599414
15.434355999961078 319.1843166031721 0.7883689668673232
15.439583554914494 316.6027212019265 0.7879825081600988
15.44481110986791 316.04091316285025 0.7903591047937766
15.450038664821326 316.3967887265241 0.7939945102154304
15.455266219774742 311.36728621055704 0.7892696340282122
15.460493774728159 307.14108028079033 0.7867237065902578
15.465721329681575 306.46967402614393 0.7886522706473792
15.470948884634991 309.37084858309515 0.7946017181607755
15.476176439588407 312.1156052371222 0.7998389698547521
15.481403994541823 308.94040750435937 0.7974639486849863
15.48663154949524 305.3652083651693 0.794409387265461
15.491859104448656 304.347091057649 0.7954622139504591
15.497086659402072 303.34574119285816 0.7961076275125847
15.502314214355488 303.135482932622 0.7971499569293085
15.507541769308904 301.04767883741175 0.7960482477531536
15.51276932426232 298.717165992316 0.796177677966283
15.517996879215737 296.4518460312842 0.7949734303115394
15.523224434169153 297.20846052590036 0.7980427448807987
15.52845198912257 297.8153968471887 0.8014426357905544
15.533679544075985 300.24690089293904 0.8053589139999412
15.538907099029402 304.5609635509856 0.812900016655736
15.544134653982818 307.6340277348013 0.8190426949426307
15.549362208936234 311.3962545733234 0.825727493260221
15.55458976388965 310.9221973144316 0.8266338659474363
15.559817318843066 310.1715514010621 0.826465742388439
15.565044873796483 306.2852197046689 0.822582172017811
15.570272428749899 306.8715419739143 0.8244441110449127
15.575499983703315 309.3134649469005 0.8294458604800973
15.580727538656731 314.0138940139263 0.8374188297786854
15.585955093610147 313.09373256926904 0.8381321418396113
15.591182648563564 310.8018628271782 0.8370349396680381
15.59641020351698 308.50232687936597 0.8352646235382355
15.601637758470396 311.27222858405855 0.8397991964378123
15.606865313423812 312.96526349168363 0.8423784434560665
15.612092868377228 312.9170673350628 0.8434052866165077
15.617320423330645 313.66384187681507 0.8460489519646675
15.62254797828406 312.31343878172606 0.8466651305548645
15.627775533237477 311.7529412678792 0.8474867578958106
15.633003088190893 309.72226707907487 0.8471490781232044
15.63823064314431 307.3430122645386 0.8421960742567486
15.643458198097726 303.80901058149954 0.8250532385514207
15.648685753051142 302.2332622767588 0.8171433895116534
15.653913308004558 301.31766477053975 0.8116695574798692
15.659140862957974 300.7051171474491 0.8069246479035024
15.66436841791139 299.62748435875045 0.8022836399173959
15.669595972864807 299.87823388627373 0.798796113691613
15.674823527818223 299.25974594182276 0.7955380014626523
15.680051082771639 301.52713331674215 0.7968081293094488
15.685278637725055 302.3424685101062 0.7964027638108094
15.690506192678471 303.30353014010285 0.7965268578957017
15.695733747631888 304.01416298104067 0.7955517328255808
15.700961302585304 302.5349436750337 0.7914639974329831
15.70618885753872 301.2453708117887 0.7881023308431225
15.711416412492136 300.0533432573055 0.7857129525307005
15.716643967445552 300.4669357561816 0.7852875555957746
15.721871522398969 300.20006103334714 0.7846027423946922
15.727099077352385 304.46499747573114 0.7893252525934709
15.732326632305801 306.8318123858887 0.7917556159035031
15.737554187259217 307.3408995519485 0.7920229871479909
15.742781742212633 306.3346900855207 0.7884578084971388
15.74800929716605 308.22612739275144 0.7892484657922669
15.753236852119466 308.33502973520814 0.7884741002684486
15.758464407072882 312.9712792357666 0.7932171795800559
15.763691962026298 313.78051496425445 0.793580297204967
15.768919516979715 315.8974556326912 0.7941871711422713
15.77414707193313 314.5027714161576 0.7921847842011706
15.779374626886547 317.0222005027389 0.7949078745107696
15.784602181839963 323.2726662591638 0.8027488888253577
15.78982973679338 327.37671485004984 0.8076577669533805
15.795057291746796 327.99446359989923 0.8070555936631439
15.800284846700212 324.41782492071053 0.8020494767394821
15.805512401653628 323.30622047173955 0.8004978932801761
15.810739956607044 325.8831507957615 0.8037050249232937
15.81596751156046 325.1866786036566 0.8017713203315076
15.821195066513877 324.90620683938937 0.8010808363220598
15.826422621467293 326.95521078269684 0.802068218601818
15.831650176420709 326.2009667990749 0.8001353267146353
15.836877731374125 326.71821444678443 0.8005487841472786
15.842105286327541 326.7155477560996 0.7998916905755222
15.847332841280958 324.3023934270523 0.7972527497878225
15.852560396234374 320.8206379221085 0.7934976223558645
15.85778795118779 319.205836224102 0.7911747016630863
15.863015506141206 319.7869301558377 0.7928414537725469
15.868243061094622 315.1328153689634 0.7859280854438607
15.873470616048039 308.5287952708672 0.7772203204638434
15.878698171001455 304.47970448119975 0.7703857265448663
15.883925725954871 303.66064044787197 0.7680507618602559
15.889153280908287 302.72494817172145 0.7662949975041028
15.894380835861703 305.92412179553 0.7705337909708575
15.89960839081512 304.506107159758 0.7697933275756046
15.904835945768536 304.50480625645366 0.7695276692229098
15.910063500721952 305.7577986607249 0.770882738864933
15.915291055675368 305.17597256576096 0.7701728832057605
15.920518610628784 306.11805552630756 0.7709896588269427
15.9257461655822 305.8337449842266 0.7707884328453821
15.930973720535617 306.06423610218525 0.7699485928063418
15.936201275489033 304.335668216774 0.7670118837855335
15.94142883044245 301.52876068671713 0.7624944378371524
15.946656385395865 302.5205507152705 0.7636499463450831
15.951883940349282 301.60617600223327 0.7641829446972719
15.957111495302698 308.6602988929169 0.7746405301051543
15.962339050256114 311.9077333666646 0.7781055790292557
15.96756660520953 311.4130117274346 0.776122466121704
15.972794160162946 306.448117779275 0.7681467982605549
15.978021715116363 303.0103381387663 0.7635239308804477
15.983249270069779 300.770142355447 0.7613245649865712
15.988476825023195 302.82523156956506 0.764346181254253
15.993704379976611 302.03012727061736 0.7648285782687434
15.998931934930027 300.10274174844864 0.7619178069871962
16.004159489883442 296.11089639569514 0.7563443978464235
16.009387044836856 293.97342575538744 0.7530915574224094
16.01461459979027 295.37910447511916 0.7536035401874425
16.019842154743685 298.51197565599534 0.7582130725987815
16.0250697096971 297.1068213685036 0.7570043824063595
16.030297264650514 296.0621873359738 0.7569852063313286
16.03552481960393 294.47896689133603 0.7547385161267282
16.040752374557343 296.19835723364145 0.756343474213642
16.045979929510757 297.5689283649341 0.757595773779257
16.05120748446417 300.74822299822523 0.761009624127303
16.056435039417586 305.1087878261401 0.7658611779481731
16.061662594371 306.0558110428438 0.7658672726308966
16.066890149324415 309.4797437964484 0.7692503920582027
16.07211770427783 311.66113279508613 0.7719705583344313
16.077345259231244 315.3192604777811 0.7768194410763504
16.08257281418466 313.37396541363427 0.7742500679290023
16.087800369138073 312.9406532485849 0.7739080794349702
16.093027924091487 313.06410312358025 0.77332378073017
16.0982554790449 316.82379638549935 0.7773127074930399
16.103483033998316 322.48809822545473 0.784803839916455
16.10871058895173 325.0537048023501 0.7888279011108662
16.113938143905145 324.65776164093097 0.7887623433654538
16.11916569885856 320.46707964185026 0.7831514732384535
16.124393253811974 318.1951648673174 0.7807472243250049
16.129620808765388 317.06660280622634 0.778166323413235
16.134848363718802 314.66389231982413 0.7752721482432015
16.140075918672217 312.99296209265026 0.7734423433999442
16.14530347362563 308.72252127636995 0.76871489614971
16.150531028579046 305.1187824771896 0.7647613595399118
16.15575858353246 305.48448432948794 0.7652581775346436
16.160986138485875 302.5240528539815 0.7612252322406051
16.16621369343929 301.94075767771125 0.760286462363734
16.171441248392703 300.08860022633297 0.7583037491161412
16.176668803346118 300.63760809645845 0.7588604966838245
16.181896358299532 305.5820602356126 0.7647241465556085
16.187123913252947 310.344140565673 0.7710191875470481
16.19235146820636 305.8286478689434 0.7646539972248898
16.197579023159776 301.8450390411854 0.7609079695755587
16.20280657811319 296.07447171050757 0.7548277634887526
16.208034133066604 292.12177083625704 0.7505525799284427
16.21326168802002 290.75239292193794 0.7483480263770702
16.218489242973433 288.7586491766845 0.7449171604711455
16.223716797926848 287.91473094409 0.7430413989767577
16.228944352880262 286.62161487827916 0.7407702140181257
16.234171907833677 281.9284597518542 0.7344709810723047
16.23939946278709 276.4563611661063 0.7282319525515747
16.244627017740505 270.86954863676516 0.7221438554351859
16.24985457269392 269.88117045786 0.7218572598574412
16.255082127647334 267.983472679283 0.7201110089850801
16.26030968260075 263.887800740284 0.7148707724486376
16.265537237554163 263.8153569233865 0.714432818963028
16.270764792507578 266.4918838338307 0.7180687610864792
16.275992347460992 270.7360794675962 0.7228348705521763
16.281219902414406 270.4038443710104 0.7215026782687377
16.28644745736782 270.3158575179628 0.7202493168898987
16.291675012321235 272.0562971918699 0.7216300160172808
16.29690256727465 273.41345891472776 0.7232780310361157
16.302130122228064 275.5977078874282 0.7263899415815602
16.30735767718148 276.2314014693665 0.728380195454111
16.312585232134893 273.7891852385314 0.7253900688262921
16.317812787088307 272.09155444223364 0.7225234432499312
16.323040342041722 270.6499206009122 0.719612418395653
16.328267896995136 271.6972712126091 0.719073497852658
16.33349545194855 274.39972441446207 0.7229140713493861
16.338723006901965 272.1995933103884 0.7199900563957491
16.34395056185538 275.7459178298297 0.7238739948560371
16.349178116808794 278.37629970241517 0.7272037339769298
16.35440567176221 285.8085346934862 0.7358609903203316
16.359633226715623 293.9589459394522 0.7458562592435136
16.364860781669037 302.3311422500232 0.7559616402629241
16.37008833662245 312.53058664094436 0.7658884996030262
16.375315891575866 321.10962000420085 0.7743401736267574
16.38054344652928 329.48153891226656 0.7830481134367018
16.385771001482695 338.3858931215439 0.7928048415798937
16.39099855643611 344.4553908922899 0.8005313600343404
16.396226111389524 344.3133819437559 0.8000775191150139
16.401453666342938 340.7220531138504 0.7960938575803451
16.406681221296353 336.58099026412555 0.7917506249030578
16.411908776249767 332.991360957207 0.7863605114292106
16.41713633120318 333.16639006332247 0.7863923984683359
16.422363886156596 330.6610215627561 0.7834192271686212
16.42759144111001 329.25720451721344 0.7812813307506955
16.432818996063425 329.06880568986696 0.78187097467717
16.43804655101684 331.8896929519179 0.7845863344589504
16.443274105970254 333.7791510677417 0.7860468931472437
16.448501660923668 338.2274308777209 0.790968093983951
16.453729215877082 342.4745539055279 0.794393811207032
16.458956770830497 349.14455520136 0.8027011926654917
16.46418432578391 353.1003634356515 0.8071224121979237
16.469411880737326 358.1262550374474 0.8126656536687163
16.47463943569074 362.89513592975817 0.8182693650080654
16.479866990644155 363.66835229700064 0.8186676711020515
16.48509454559757 360.5859541850108 0.8146787095863159
16.490322100550983 352.73767607440607 0.8062972412905693
16.495549655504398 343.91783957210475 0.796013941271717
16.500777210457812 335.5210954855385 0.787548545462335
16.506004765411227 328.16199781429094 0.7789550788869113
16.51123232036464 317.66366631358136 0.7664741459614123
16.516459875318056 308.62884179756776 0.7563431771686597
16.52168743027147 301.4776201816578 0.7481826833215303
16.526914985224884 296.310221506756 0.7432365929406066
16.5321425401783 295.3712346149894 0.7430468887730918
16.537370095131713 294.1107477239809 0.740297076196894
16.542597650085128 290.76211782112466 0.7353844259833919
16.547825205038542 289.7081265643876 0.7328228934165903
16.553052759991957 290.958443044406 0.734127567657791
16.55828031494537 291.318883812447 0.735634941370352
16.563507869898785 291.74448850343936 0.7365612043668316
16.5687354248522 290.9845674072655 0.7358815033694597
16.573962979805614 290.9420794746062 0.7365134710551701
16.57919053475903 293.7694880714319 0.7395740655510956
16.584418089712443 292.5969587467606 0.7387070802211873
16.589645644665858 287.772770012857 0.7329052843360931
16.594873199619272 281.7435393975169 0.7248087786621195
16.600100754572686 276.25682399237957 0.7183801732082308
16.6053283095261 276.4317641174371 0.7182830510846447
16.610555864479515 275.3419227563884 0.7161000861928556
16.61578341943293 273.03385357092475 0.7147060836787336
16.621010974386344 269.2680527878856 0.7094640064806171
16.62623852933976 268.71085665694886 0.7080701959072333
16.631466084293173 266.75707109833144 0.7040986176795663
16.636693639246587 265.2632080523402 0.7011381983874055
16.641921194200002 262.3969465475795 0.6970716615996944
16.647148749153416 262.7716385840048 0.6972623559414373
16.65237630410683 264.16694662420844 0.6995991686273991
16.657603859060245 263.7431495889595 0.7010684190794415
16.66283141401366 259.7358505364574 0.6970860637144786
16.668058968967074 257.6123194195408 0.6951210834100086
16.67328652392049 252.50781429910649 0.6888694242602897
16.678514078873903 251.66519917826807 0.6862817229034723
16.683741633827317 253.0713970871299 0.6872067573300332
16.68896918878073 252.67543742545908 0.6854125660760167
16.694196743734146 251.6745080272406 0.6839394135738294
16.69942429868756 250.2811961650631 0.6827132396001768
16.704651853640975 247.72002215063992 0.6798883894743225
16.70987940859439 248.28259229349237 0.6798367222731991
16.715106963547804 247.26016381679239 0.678986086998241
16.720334518501218 245.81204411079446 0.6765989251977773
16.725562073454633 246.2427980170864 0.6785094363911307
16.730789628408047 245.82848829792638 0.6785861861191017
16.73601718336146 247.15339961361852 0.6803035634134943
16.741244738314876 245.97748717679494 0.6780183577510271
16.74647229326829 244.41813300000047 0.6749235236851927
16.751699848221705 244.23574009639893 0.6752428004789173
16.75692740317512 243.37764378211776 0.6761009788572867
16.762154958128534 243.56417171346988 0.6773909690003328
16.767382513081948 240.07405936465165 0.671196140155925
16.772610068035362 239.70228243486375 0.668232148224718
16.777837622988777 240.84563955860708 0.667317525947493
16.78306517794219 242.9063936962017 0.6709257956789008
16.788292732895606 243.36575968308722 0.6727905975791265
16.79352028784902 240.59593841978864 0.6710683784507875
16.798747842802435 239.40393832352507 0.6682632833383638
16.80397539775585 237.0598090891191 0.6646529369872505
16.809202952709263 238.54200047108475 0.6661272343867735
16.814430507662678 238.73771880499805 0.666667815574709
16.819658062616092 236.4523218710663 0.6635752406272473
16.824885617569507 237.0697963680775 0.6647812923415912
16.83011317252292 237.5449075455728 0.666332149192785
16.835340727476336 237.4138922228039 0.6655152958633311
16.84056828242975 235.3160768884455 0.6630593965789013
16.845795837383164 234.98556230786187 0.6629976856454253
16.85102339233658 233.50905158741062 0.6616700043724265
16.856250947289993 234.53444076694302 0.663301465098345
16.861478502243408 233.0054926851794 0.6613199343340318
16.866706057196822 233.0985898782007 0.6608996634346952
16.871933612150237 231.4613012024734 0.657503777886598
16.87716116710365 232.34931274580865 0.6585042232699911
16.882388722057065 229.68868347712498 0.654975995489349
16.88761627701048 228.95135122341455 0.654097220738186
16.892843831963894 227.791250164915 0.6528920285931963
16.89807138691731 230.20121133157363 0.6561017273002218
16.903298941870723 231.76738160499346 0.6589923793210047
16.908526496824138 231.7370813145711 0.6584726432698026
16.913754051777552 232.6431497950042 0.6599477943097557
16.918981606730966 232.3990731404141 0.6595248996137419
16.92420916168438 231.53936966824912 0.6568662493414746
16.929436716637795 228.01825753300886 0.6517043401758905
16.93466427159121 227.1108447114195 0.6489697949341234
16.939891826544624 228.29258875758563 0.6510072543862596
16.94511938149804 230.3366594867236 0.6538127345783256
16.950346936451453 230.82476416433568 0.6552453779672973
16.955574491404867 230.32951335986647 0.6559953816621864
16.960802046358282 230.46474390582947 0.6559233485646023
16.966029601311696 231.09740520360316 0.6565445197600913
16.97125715626511 230.68656214793094 0.6548339701981967
16.976484711218525 229.42190155980776 0.6525655045511416
16.98171226617194 227.63206265769116 0.6503080083648476
16.986939821125354 227.12753544271257 0.6509328367171748
16.99216737607877 226.5924027623565 0.6502595761668971
16.997394931032183 228.80575805668633 0.6546693594563383
17.002622485985597 230.61678797327642 0.6562989833592306
17.00785004093901 231.02655286587162 0.6553786467284712
17.013077595892426 231.9467038104436 0.6567695969307336
17.01830515084584 232.37492278506346 0.6558918482099422
17.023532705799255 230.99983435546113 0.6535241526185137
17.02876026075267 229.65084975192437 0.652510030856648
17.033987815706084 230.55827034736595 0.6543244780595936
17.039215370659498 231.1922699409656 0.6552403636234688
17.044442925612913 233.58135398770517 0.6578032931406951
17.049670480566327 236.2908538738446 0.6615531934798864
17.05489803551974 236.85943352311105 0.6624335511504638
17.060125590473156 239.028078782592 0.6657344165394242
17.06535314542657 239.92908187473424 0.667012978613292
17.070580700379985 243.02813326011193 0.6721339508013036
17.0758082553334 243.73597519627265 0.6730468195808991
17.081035810286814 243.40935706700088 0.6712241736611568
17.086263365240228 243.48951034501968 0.6705043417299394
17.091490920193642 241.87008974360998 0.6676537494701704
17.096718475147057 241.5048801415275 0.6679358198578236
17.10194603010047 239.54569433028811 0.6652925346993821
17.107173585053886 238.3724100526655 0.6633964461722975
17.1124011400073 239.26400439242136 0.6650066755667859
17.117628694960715 239.02370347050126 0.6644293509226747
17.12285624991413 239.1172056844709 0.6648440285116433
17.128083804867543 240.4994574575942 0.6663339080130409
17.133311359820958 240.8332843100766 0.665597149735406
17.138538914774372 238.92596397377423 0.6631442982558698
17.143766469727787 238.05507345929215 0.6607618436108414
17.1489940246812 237.44535631709977 0.6595853084036787
17.154221579634616 237.4919958529696 0.6600390462585276
17.15944913458803 236.64491570844174 0.6594257938121887
17.164676689541444 237.7177201240308 0.6616602883138221
17.16990424449486 240.9092182715282 0.6669277295986867
17.175131799448273 247.34101690215016 0.6755510912315584
17.180359354401688 246.28192866015368 0.6742540571219872
17.185586909355102 245.1775611937146 0.6717490842636726
17.190814464308517 240.86010302434534 0.6653468501536302
17.19604201926193 243.54472285700822 0.6681769336374741
17.201269574215345 245.41861978631826 0.6715045968454839
17.20649712916876 248.46203778735946 0.675706148924679
17.211724684122174 248.66884243096501 0.6770792650874716
17.21695223907559 247.77445909518323 0.6757021518538497
17.222179794029003 250.55942471412678 0.6785500328791602
17.227407348982418 250.72829532950678 0.6788372411582989
17.232634903935832 250.51161685558677 0.6785667973449077
17.237862458889246 248.11287753766746 0.6753325615373106
17.24309001384266 246.39597764971685 0.672467616407097
17.248317568796075 245.5686670356389 0.6715594340643699
17.25354512374949 247.37787052686036 0.6736575241848262
17.258772678702904 247.88490836929438 0.675881991423955
17.26400023365632 248.09801772786847 0.6758340993417163
17.269227788609733 246.6617729846426 0.6748551753494284
17.274455343563147 241.60359453457482 0.6686009549927084
17.279682898516562 241.27642404965937 0.6681046734779967
17.284910453469976 240.72285668470226 0.6672030692193227
17.29013800842339 243.51122756585667 0.669218780710118
17.295365563376805 243.99912838625067 0.6688318880001163
17.30059311833022 244.75722299799605 0.6697413923717184
17.305820673283634 245.54566078057707 0.6714405380100236
17.31104822823705 246.5201656130448 0.6733302028544595
17.316275783190463 246.51289256469101 0.6738230168179379
17.321503338143877 248.41952469071688 0.676543540485466
17.32673089309729 246.77643662857375 0.6733608159732907
17.331958448050706 248.48853617932528 0.6756083504721783
17.33718600300412 249.45500849037504 0.67567666188661
17.342413557957535 248.66415864223305 0.6737336015431341
17.34764111291095 249.8611552513065 0.6744639541862353
17.352868667864364 249.6665591350889 0.6742184143475991
17.358096222817778 252.11074090847055 0.6770694269925175
17.363323777771193 253.85927652708895 0.679761563331187
17.368551332724607 255.99072199179358 0.6819572604130382
17.37377888767802 257.17226104818513 0.6834297698020426
17.379006442631436 260.9755588697022 0.6884355920330638
17.38423399758485 264.057148614264 0.6935702802549915
17.389461552538265 264.64655161414504 0.6951949797702516
17.39468910749168 264.0165775978728 0.6943557609826843
17.399916662445094 264.9909835435061 0.6942541015739994
17.405144217398508 268.0245510335482 0.6969232338123522
17.410371772351922 268.7299172777025 0.6976883338589513
17.415599327305337 270.0274742212155 0.6995119911973529
17.42082688225875 270.47444221488803 0.6999122447642596
17.426054437212166 270.7371802306268 0.6993148191763869
17.43128199216558 272.86355684290874 0.70163518156558
17.436509547118995 274.81223850718493 0.703116716937567
17.44173710207241 280.7408789642854 0.709890043796181
17.446964657025823 287.2376002653523 0.7181528688840687
17.452192211979238 290.5741222380156 0.7232175518766044
17.457419766932652 288.1608690769417 0.7209909162869345
17.462647321886067 286.7785694057206 0.7199967413877675
17.46787487683948 288.53782195634733 0.7214436721753171
17.473102431792896 291.7459077766979 0.7259218302563769
17.47832998674631 292.0577941425047 0.7263984668219493
17.483557541699724 290.35957082283244 0.7245019693366815
17.48878509665314 289.07539919812933 0.7230656941471509
17.494012651606553 288.42780306929 0.7222552880321499
17.499240206559968 289.53938842260357 0.7234196262719137
17.504467761513382 291.8649901044667 0.7259937652123424
17.509695316466797 292.1440792257221 0.7253149577291771
17.51492287142021 293.2801260742606 0.7262672352661901
17.520150426373625 291.9628844247815 0.7245328453609914
17.52537798132704 292.3088966522997 0.7248472354047394
17.530605536280454 294.12038785044524 0.7269562286113574
17.53583309123387 294.23324178187335 0.7270610396740724
17.541060646187283 291.1322718306778 0.7227053696677836
17.546288201140698 288.1713650567871 0.7194496708886353
17.551515756094112 287.5353395950686 0.7190134157450133
17.556743311047526 290.53014340286194 0.7231868935783984
17.56197086600094 293.89248981604453 0.7271103353117986
17.567198420954355 297.0678841181128 0.7302358099634562
17.57242597590777 296.8857727038225 0.7298260996786837
17.577653530861184 293.36384717222114 0.7257955889480328
17.5828810858146 288.07620099343745 0.7191141786062932
17.588108640768013 283.028986713981 0.7133984562686448
17.593336195721427 283.59703835793346 0.7136198536356689
17.598563750674842 286.5473526226733 0.7178151739058224
17.603791305628256 289.3166512131487 0.7212216645319155
17.60901886058167 289.99428575151325 0.7214896472133875
17.614246415535085 289.3234968037733 0.7203196058598141
17.6194739704885 290.1401784478316 0.7213512633792671
17.624701525441914 288.47952506581646 0.7200398645620609
17.62992908039533 288.56570103317097 0.7210464763270497
17.635156635348743 290.4349212765196 0.7243452046275906
17.640384190302157 288.7364609746176 0.7216077508705001
17.64561174525557 291.0344356389245 0.7235603961167193
17.650839300208986 289.42158672833585 0.7200417572147086
17.6560668551624 289.9006432985612 0.7210471377083318
17.661294410115815 288.82702146983365 0.7204690720146038
17.66652196506923 289.3464537258464 0.7210114052412148
17.671749520022644 293.1107811394758 0.7257311803720359
17.676977074976058 295.1574285506699 0.7276870862575266
17.682204629929473 296.711353987659 0.7298292970478899
17.687432184882887 297.79293650376553 0.731160137881581
17.6926597398363 294.67511650202766 0.7275092868776776
17.697887294789716 291.91508899291136 0.7242866108966568
17.70311484974313 292.09871679136626 0.7252232002212442
17.708342404696545 291.46882445728374 0.7242005202793024
17.71356995964996 294.3916969702067 0.7268468985747343
17.718797514603374 295.71272021698496 0.7278853601711889
17.724025069556788 299.58487766166996 0.7325015884569007
17.729252624510202 301.1345599181318 0.734625345390473
17.734480179463617 301.0420002400722 0.734235790143463
17.73970773441703 300.90390444370837 0.7333772024947868
17.744935289370446 299.28772586988543 0.7316932425123883
17.75016284432386 299.64243835707003 0.7317530625952766
17.755390399277275 299.0346809811664 0.7305876885282974
17.76061795423069 296.49125734944 0.7276847244358522
17.765845509184103 293.01754883836014 0.7231506280519995
17.771073064137518 291.4300072059032 0.7218882244544084
17.776300619090932 291.5526394593798 0.7228445704917222
17.781528174044347 289.04540932243316 0.7208711419460652
17.78675572899776 284.58533329190834 0.7169107827395156
17.791983283951176 282.63378190795527 0.7144490538529393
17.79721083890459 279.8988983050133 0.7109350377883924
17.802438393858004 278.50887295287276 0.7089707892257974
17.80766594881142 275.2234318891879 0.7041615895349488
17.812893503764833 270.79704008830083 0.698093791341537
17.818121058718248 269.69724552321486 0.696700677273222
17.823348613671662 269.30702887576433 0.6967869520444036
17.828576168625077 271.10786914887916 0.7003886072088177
17.83380372357849 269.6858124107849 0.6980935734016656
17.839031278531905 266.00499712025936 0.6929298170476244
17.84425883348532 261.12594837245825 0.6858976658027993
17.849486388438734 261.8146568845612 0.6875230792622561
17.85471394339215 263.7245654802464 0.6917929149726826
17.859941498345563 264.47042558653845 0.6935433397083067
17.865169053298978 262.167100528342 0.6893413878842671
17.870396608252392 263.53844179550856 0.6902924832643251
17.875624163205806 263.5752345048735 0.6888048654530472
17.88085171815922 265.4570012918462 0.6914365850981905
17.886079273112635 265.095517542955 0.6910827274171788
17.89130682806605 265.98679908601457 0.6922032214595362
17.896534383019464 266.8355460828821 0.6940959794717294
17.90176193797288 270.8905733762779 0.6987665181713844
17.906989492926293 274.6640092650166 0.7026877449143871
17.912217047879707 279.8267614583605 0.7090048269838619
17.917444602833122 284.19662787580256 0.7137530691326576
17.922672157786536 284.74342836543843 0.7146881752535846
17.92789971273995 284.78889681712553 0.7149068006576561
17.933127267693365 286.35902699751585 0.7163806135789873
17.93835482264678 289.8850307651235 0.7214640723515147
17.943582377600194 290.2094471867716 0.7213843575678982
17.94880993255361 294.125861774494 0.7262866122665119
17.954037487507023 297.1857986400941 0.7298229917524873
17.959265042460437 300.69581694613413 0.7330246704059902
17.96449259741385 302.42355247653774 0.7350449570561742
17.969720152367266 301.63789056007727 0.7347677912325339
17.97494770732068 302.5332477800163 0.7351401837337737
17.980175262274095 302.91842120802346 0.7356769971463808
17.98540281722751 299.9764836658643 0.7314235314879107
17.990630372180924 297.0090693506919 0.7275475798967861
17.995857927134338 293.578782431012 0.7235857834164581
18.001085482087753 294.94573869694847 0.725896915647456
18.006313037041167 292.8847024746726 0.7250964631797707
18.01154059199458 291.9775911351702 0.7243323504798275
18.016768146947996 292.6830933269141 0.7250160265757684
18.02199570190141 293.9220016754123 0.7258496359381169
18.027223256854825 295.8320645423635 0.7276869831718462
18.03245081180824 295.3420609168894 0.7268914630745902
18.037678366761654 294.6839372833867 0.7261926624198723
18.042905921715068 293.7354944112294 0.7247762722254255
18.048133476668482 293.5675765127503 0.7258136669914377
18.053361031621897 292.31347315180506 0.7239056301936095
18.05858858657531 289.6197799486494 0.7204615214542012
18.063816141528726 287.4525160646507 0.7180172368551311
18.06904369648214 284.0385864235047 0.7135923688095314
18.074271251435555 284.63937654750765 0.7137727095814771
18.07949880638897 285.53238429137406 0.7150346382886882
18.084726361342383 289.7679846221295 0.7203288074252299
18.089953916295798 293.34026226352574 0.7247891723590384
18.095181471249212 295.97285438030246 0.7273419125425238
18.100409026202627 301.4556752228119 0.7329202252143104
18.10563658115604 308.131876667717 0.740298922981327
18.110864136109456 317.0261404800507 0.750314520629217
18.11609169106287 330.5402298323761 0.7661177712407015
18.121319246016284 342.57062482432474 0.7796154162871426
18.1265468009697 356.4243672164384 0.7942227855795002
18.131774355923113 373.0598731615975 0.812667665866649
18.137001910876528 396.8229426354322 0.8380995843915752
18.142229465829942 427.7235638938102 0.8701769116980341
18.147457020783357 459.0392553504077 0.9015236927515622
18.15268457573677 483.39784098530754 0.9246166949042768
18.157912130690185 500.15469933811744 0.9409191739827245
18.1631396856436 505.4700174747631 0.946053298994948
18.168367240597014 499.7653217717728 0.9405086589494392
18.17359479555043 481.04259866407284 0.9230887424225542
18.178822350503843 456.31970450388354 0.8985170864391342
18.184049905457258 426.3339431730079 0.8685075856101909
18.189277460410672 402.06653997337804 0.8436647745734038
18.194505015364086 383.9056073092415 0.8250383060546435
18.1997325703175 373.6675836833741 0.8144305797176649
18.204960125270915 371.99762047587313 0.8124480804466119
18.21018768022433 371.6341234429523 0.8111510624831202
18.215415235177744 372.8704199684837 0.81237353299539
18.22064279013116 379.189501989886 0.8189860080008796
18.225870345084573 387.1157517472319 0.8275727028605084
18.231097900037987 393.9340595116889 0.834847106943132
18.236325454991402 403.0318911027485 0.8442166584024812
18.241553009944816 406.3366549893827 0.8479764380615713
18.24678056489823 409.5528631761114 0.8512610970518396
18.252008119851645 408.32288946200623 0.8502635331109054
18.25723567480506 406.23025898839546 0.8478584099870269
18.262463229758474 403.6663978242644 0.84497523956849
18.26769078471189 397.2884330969132 0.8382673580021489
18.272918339665303 391.0461647505966 0.8315444827340674
18.278145894618717 382.11709963056074 0.8218912161512614
18.28337344957213 373.6647424614571 0.8129796463041248
18.288601004525546 365.87093578278245 0.8046744624730062
18.29382855947896 358.91304422924634 0.7975456267505563
18.299056114432375 353.57822258060105 0.7918702301438626
18.30428366938579 344.4396306023489 0.7816980696521043
18.309511224339204 336.14889490416584 0.7717765891046979
18.314738779292618 330.6424117339701 0.7653751905396092
18.319966334246033 326.33881477956595 0.7617875952418907
18.325193889199447 322.93577935989174 0.7581758901945937
18.33042144415286 317.0705702164686 0.7517750448993916
18.335648999106276 312.48419719052526 0.7459369588897119
18.34087655405969 306.68425324397583 0.7397245652865666
18.346104109013105 305.89584868965494 0.7395684648316484
18.35133166396652 304.27056570024797 0.7374099445703723
18.356559218919934 303.7468434131819 0.7359840481860601
18.361786773873348 302.8509724630858 0.7346354579138942
18.367014328826762 296.68791100496145 0.7267203898599426
18.372241883780177 292.46111419522225 0.7214153744074849
18.37746943873359 291.2009684620197 0.7194646930702965
18.382696993687006 293.1067168223085 0.721028185606078
18.38792454864042 300.2283702876449 0.7322739430285441
18.393152103593835 306.53786278240455 0.7515389647000467
18.39837965854725 316.56851630290896 0.7703890941086076
18.403607213500663 328.71298273483654 0.7907178613338813
18.408834768454078 347.9147399102858 0.8183147539220493
18.414062323407492 377.5124363583743 0.856558723855457
18.419289878360907 408.30696668816654 0.8952513834533089
18.42451743331432 438.71103859034724 0.9313195712485707
18.429744988267736 458.292773526126 0.9562106416342878
18.43497254322115 469.5054419008567 0.9710815347406067
18.440200098174564 472.65460032717124 0.9781908488390189
18.44542765312798 470.3136786023699 0.9799035920512962
18.450655208081393 461.5526830806791 0.9736797584366553
18.455882763034808 447.39145919832043 0.9620785534154465
18.461110317988222 434.8002134975533 0.951527981422772
18.466337872941637 418.900836927251 0.9368450580421074
18.47156542789505 407.67449470064554 0.9275406114337392
18.476792982848465 396.1202684966635 0.916660617142012
18.48202053780188 385.55273930202725 0.9069977925783425
18.487248092755294 378.7195380912884 0.9018612444745476
18.49247564770871 371.0147301554287 0.8952350803342269
18.497703202662123 366.3023631635124 0.8932796970028954
18.502930757615538 360.0895986339978 0.8875841550707172
18.508158312568952 354.11246073051564 0.8828599618527695
18.513385867522366 351.4525142620169 0.8816376301003166
18.51861342247578 350.7415663240458 0.8826912500719089
18.523840977429195 350.3615036646942 0.8849918662850543
18.52906853238261 347.56564382721837 0.8834554969147257
18.534296087336024 343.49436968061735 0.8805043407008231
18.53952364228944 339.31409394928556 0.877824902953343
18.544751197242853 334.3962827736897 0.8730789877096619
18.549978752196267 336.1158693411461 0.877155264885496
18.555206307149682 334.381834357321 0.876662345395288
18.560433862103096 337.84502508874044 0.8833301463892137
18.56566141705651 339.98000353099934 0.8892619650278671
18.570888972009925 341.8265204073114 0.8933545285737766
18.57611652696334 345.2858946330112 0.8997089486198221
18.581344081916754 346.75863456192974 0.9038493194501885
18.58657163687017 349.40209753623714 0.9079719025050973
18.591799191823583 352.5539018106886 0.9142216473508777
18.597026746776997 359.569426186784 0.9250404402733866
18.60225430173041 366.58379793343056 0.9357532790819943
18.607481856683826 374.5562250017902 0.9486308816030449
18.61270941163724 378.25422990235194 0.9544258465059647
18.617936966590655 385.2334826972415 0.9654506129919704
18.62316452154407 389.3630345409007 0.9699412517911272
18.628392076497484 394.7683833921932 0.9576450072396115
18.633619631450898 393.27856962341235 0.9460836992954482
18.638847186404313 384.9097914608611 0.9286014904342083
18.644074741357727 380.90603599196476 0.9188886914976718
18.64930229631114 378.63886632453705 0.9132523891038825
18.654529851264556 376.75404503486055 0.9063668122727396
18.65975740621797 378.87412456017523 0.9063453784854103
18.664984961171385 381.90953378029366 0.9062331268481246
18.6702125161248 383.92098210682235 0.9050965869710197
18.675440071078214 387.58325120856017 0.9068502003890881
18.680667626031628 394.78682081935085 0.9116151631741595
18.685895180985042 396.58765454724 0.9109618904562887
18.691122735938457 397.1248657867781 0.909394199417288
18.69635029089187 395.9804418211833 0.9054278301019956
18.701577845845286 395.4774456124842 0.9037704767094128
18.7068054007987 395.66000469392065 0.9022884387054084
18.712032955752115 392.3847278203852 0.8968001024630023
18.71726051070553 388.296244302226 0.8911099446025313
18.722488065658943 381.1953992340164 0.8813867143480849
18.727715620612358 372.58744954638644 0.8707394832854789
18.732943175565772 366.2697453889452 0.8623279828988317
18.738170730519187 357.80080980394683 0.8506510142297571
18.7433982854726 353.7084129493655 0.8449204186641405
18.748625840426016 347.55100149000157 0.8359566844183297
18.75385339537943 340.6877235830657 0.8268074241755113
18.759080950332844 336.1184627732164 0.8203305539235695
18.76430850528626 335.05538733247624 0.8172447800939959
18.769536060239673 331.99838363619716 0.8130095417343551
18.774763615193088 329.65156975286317 0.8090408517680748
18.779991170146502 326.0138740074566 0.8039517081331936
18.785218725099917 322.19819714880055 0.7980914769580086
18.79044628005333 322.58148144967566 0.7977763186234803
18.795673835006745 320.40941680249165 0.7938776490750523
18.80090138996016 317.87389444451355 0.7902375867143212
18.806128944913574 313.70460798223263 0.784719936569464
18.81135649986699 307.61517531700764 0.7765143937178233
18.816584054820403 303.96673685606424 0.7716825406419342
18.821811609773818 304.96293835262395 0.7725620608753141
18.827039164727232 305.8900964627584 0.7741479446391212
18.832266719680646 305.2357534107366 0.7729858306341446
18.83749427463406 300.44683721662614 0.7669347487278129
18.842721829587475 297.85466629397956 0.762095589576029
18.84794938454089 295.226438676417 0.758727106008633
18.853176939494304 295.3502517578987 0.759344369933851
18.85840449444772 296.68322559203176 0.7611469664050797
18.863632049401133 296.70062797130674 0.7598666170630948
18.868859604354547 294.85139840874143 0.7569301344513256
18.87408715930796 293.42315315315847 0.7537910028717667
18.879314714261376 293.89004920121323 0.7545893042623161
18.88454226921479 289.5942678992585 0.7496309090957369
18.889769824168205 286.9048400898074 0.7460673909441653
18.89499737912162 284.00282896444855 0.7428326454918192
18.900224934075034 284.03890581147306 0.7422450440644253
18.90545248902845 284.12713143946456 0.7428903048582707
18.910680043981863 281.2835566762314 0.7389996847295419
18.915907598935277 280.03401545110256 0.7374372932559179
18.92113515388869 279.38680511477537 0.7373481999399223
18.926362708842106 280.0377849864248 0.7379885690108359
18.93159026379552 281.00986496575314 0.7384068625603445
18.936817818748935 280.7770034563809 0.7382742596419113
18.94204537370235 282.501111819779 0.7403119977871502
18.947272928655764 282.46688429630075 0.7402735990364552
18.952500483609178 283.5725401907249 0.7403230515754204
18.957728038562593 280.2008302990854 0.7353447049448835
18.962955593516007 277.79726998641905 0.7303757482847502
18.96818314846942 278.6775512317368 0.7309051526880644
18.973410703422836 281.9143585018484 0.7352186468684532
18.97863825837625 283.12496557314086 0.7353235712820418
18.983865813329665 281.1353947163597 0.731824213870938
18.98909336828308 279.03479746232676 0.7299163157643919
18.994320923236494 278.90107870802467 0.730393858873573
18.999548478189908 280.9812352923449 0.7342844907656843
19.004776033143322 282.2315107777109 0.7360328178610378
19.010003588096737 281.20961885853745 0.7333160836671405
19.01523114305015 282.6332792301737 0.7342691909716007
19.020458698003566 280.2475355695213 0.7300546414298973
19.02568625295698 283.88589068206704 0.7341922075222255
19.030913807910395 285.87109406076496 0.7365900061392756
19.03614136286381 289.8271772486116 0.7417892312393584
19.041368917817223 290.91868007621576 0.7427044099743465
19.046596472770638 291.01497066663563 0.7429277995156481
19.051824027724052 291.0942484037874 0.7422422088275855
19.057051582677467 292.3056185563337 0.7426715403167867
19.06227913763088 291.77922447866786 0.7406468177085653
19.067506692584296 291.7012799934068 0.7404932933716668
19.07273424753771 289.8423568847955 0.7371061691522415
19.077961802491124 287.74084295744285 0.7345746783087048
19.08318935744454 288.2284053311154 0.7340221683427163
19.088416912397953 289.3242175300412 0.735159924936386
19.093644467351368 293.2455568274568 0.7415447362973686
19.098872022304782 296.4659832001634 0.7463053455196256
19.104099577258197 297.1728391131205 0.7467279181439044
19.10932713221161 297.59557750699565 0.7462124169572082
19.114554687165025 298.3288553822948 0.7461670456295042
19.11978224211844 302.6649057898905 0.7519727097220245
19.125009797071854 309.5795370814797 0.7600314684913918
19.13023735202527 316.0457381926349 0.7679884761934738
19.135464906978683 318.7075186679772 0.7712205890241033
19.140692461932098 315.44495625954517 0.7669362258272955
19.145920016885512 310.2379094470544 0.7605083489593049
19.151147571838926 305.5068981388743 0.753950222579023
19.15637512679234 301.8966688162704 0.7491552919997873
19.161602681745755 296.9571001686993 0.7434485579416192
19.16683023669917 293.46178357991414 0.7395037690319665
19.172057791652584 293.5172672620402 0.7403660941059816
19.177285346606 296.45468682637335 0.7439548637932624
19.182512901559413 301.00052999397786 0.7483647004084061
19.187740456512827 301.0040134446375 0.7475271423563349
19.19296801146624 296.87419099618467 0.741675490050079
19.198195566419656 292.264154249036 0.7357034342883955
19.20342312137307 293.92451710740556 0.7383954626441519
19.208650676326485 290.7022754265779 0.7337702551454046
19.2138782312799 292.5930822487199 0.7372951678159323
19.219105786233314 291.26749100134134 0.7346185859331222
19.22433334118673 292.67641733174526 0.736729695943468
19.229560896140143 292.7127244402067 0.7375888346041489
19.234788451093557 293.8388342209955 0.7388299064522972
19.24001600604697 295.94127843891334 0.7427924372786502
19.245243561000386 295.03746385341844 0.7409857958143086
19.2504711159538 293.24393299071755 0.738242869499163
19.255698670907215 290.23012293389036 0.7342597314926603
19.26092622586063 284.5175488677767 0.7266275721622928
19.266153780814044 280.6862155902291 0.7223399120831633
19.271381335767458 280.87803432487806 0.723061145608079
19.276608890720873 283.9153012602071 0.7257245966429
19.281836445674287 288.8680019499674 0.7316521040081231
19.2870640006277 291.1136162388858 0.7334056132786329
19.292291555581116 292.889371467799 0.7365422743295958
19.29751911053453 291.03098829505785 0.7346653926075221
19.302746665487945 291.0175302483421 0.7342803600792339
19.30797422044136 290.69776355638066 0.7335706090146191
19.313201775394774 291.77634626691 0.7351855997819168
19.318429330348188 294.2543638219692 0.7382387355490398
19.323656885301602 295.6852255428096 0.7401624624221906
19.328884440255017 297.4577229343869 0.7419283808602212
19.33411199520843 300.9500861354632 0.7452151568085326
19.339339550161846 303.29670701422526 0.7478123212751844
19.34456710511526 309.9556073719904 0.7539872755772072
19.349794660068675 317.45183617131323 0.7632506964885645
19.35502221502209 327.0574610156994 0.7748425062853577
19.360249769975503 332.49791645844795 0.7813307221525679
19.365477324928918 337.2688019630915 0.7863381597624253
19.370704879882332 344.01730858390624 0.792794440481231
19.375932434835747 353.4583927320293 0.8030212251316085
19.38115998978916 360.6965253000317 0.811202649809665
19.386387544742576 370.40136763666374 0.8217722048587911
19.39161509969599 376.4631828779428 0.8287233156606308
19.396842654649404 377.3848527802928 0.8295168851774787
19.40207020960282 376.7626014421583 0.8286904866320205
19.407297764556233 372.2906183016392 0.8236446551900206
19.412525319509648 372.53524379042295 0.8232465861916599
19.417752874463062 371.73620117851493 0.8228975131577702
19.422980429416477 369.00618784040523 0.819918749200273
19.42820798436989 364.88471322469366 0.8151269632883742
19.433435539323305 361.2609661970871 0.8112925304725449
19.43866309427672 355.3911559946549 0.8038151762796956
19.443890649230134 350.71166832260496 0.7987812977599089
19.44911820418355 347.0403147961294 0.7948271549176685
19.454345759136963 346.5851159585303 0.7940699314206494
19.459573314090377 351.3359048658664 0.7997488727480213
19.464800869043792 348.3997040324685 0.7960061992934838
19.470028423997206 345.70740994510396 0.7929644374532557
19.47525597895062 342.70177014995136 0.7895681814944353
19.480483533904035 341.7901360306864 0.7880009344314692
19.48571108885745 338.7283491566357 0.785114778306541
19.490938643810864 339.70558814491307 0.7864969613354663
19.49616619876428 338.9582728097608 0.7853725893160793
19.501393753717693 339.6718921055543 0.7867444512582191
19.506621308671107 336.88229202669316 0.7828226071314457
19.51184886362452 336.59359445326925 0.7833844586143873
19.517076418577936 335.4274864494622 0.7817351838195971
19.52230397353135 337.1946919946637 0.7831597929127119
19.527531528484765 339.2407837943637 0.784719214171887
19.53275908343818 337.34972679737984 0.782380411202655
19.537986638391594 337.4684321772516 0.7825782115546297
19.54321419334501 336.77743362543146 0.7823912504316073
19.548441748298423 338.8899083928539 0.7847523144148971
19.553669303251837 342.4603974223078 0.7885545358043909
19.55889685820525 346.2830459710062 0.7925374502888737
19.564124413158666 349.6986668557515 0.7960361021093694
19.56935196811208 351.78482778512574 0.7990123311799644
19.574579523065495 352.8862105918639 0.8005189931463905
19.57980707801891 352.08527835599244 0.7997797906716623
19.585034632972324 352.54456304729257 0.8000166629146653
19.590262187925738 352.0376786273698 0.7984984504411973
19.595489742879153 353.6920813359497 0.7998023419747561
19.600717297832567 359.90288495532315 0.806152905588792
19.60594485278598 364.8799858738279 0.8115596814948784
19.611172407739396 368.40104444225335 0.8156094237442181
19.61639996269281 370.8611281277077 0.8186277656333509
19.621627517646225 375.6439098893068 0.8240895870607963
19.62685507259964 379.17584151846455 0.828734059445264
19.632082627553054 381.09208267570386 0.8305570378408089
19.637310182506468 382.2766185292405 0.831241439445404
19.642537737459882 388.78912958621555 0.8378805395692517
19.647765292413297 392.0961206815662 0.840971057613918
19.65299284736671 395.8950547994924 0.8453777943563386
19.658220402320126 395.96403310037743 0.8451529239695824
19.66344795727354 396.827333846842 0.8459116552593144
19.668675512226955 395.51644769719303 0.8443385984657613
19.67390306718037 391.93871227507276 0.8401752207401325
19.679130622133783 390.5999836204483 0.8388306198482043
19.684358177087198 388.2302294281963 0.836633188657517
19.689585732040612 387.18015305029814 0.8357839313236431
19.694813286994027 386.90138108140064 0.8354942988984124
19.70004084194744 384.8958478655014 0.8336394081327492
19.705268396900856 381.22928107636614 0.8296933418336914
19.71049595185427 378.14691263347044 0.8268125478377778
19.715723506807684 375.26274299478195 0.8230501857435122
19.7209510617611 374.7484140318398 0.8225595476817055
19.726178616714513 374.1412518338514 0.8214165325347765
19.731406171667928 373.60273571012016 0.8208353745931888
19.736633726621342 371.41031671566986 0.8185792926920796
19.741861281574757 370.0533385137562 0.817034727561841
19.74708883652817 367.17079495544243 0.8134362091773754
19.752316391481585 364.75110264187873 0.8112207018887811
19.757543946435 364.5779840460145 0.8106325328997616
19.762771501388414 361.66544704581025 0.8075898303085501
19.76799905634183 360.94472059121586 0.8069835997592534
19.773226611295243 358.37959036642036 0.8035256802787845
19.778454166248657 356.544915063088 0.8018178080249393
19.783681721202072 352.92924323094144 0.7968276201959986
19.788909276155486 349.3529645178858 0.7929986109062768
19.7941368311089 346.87443187584614 0.7900703914027292
19.799364386062315 343.4518254023685 0.7867976754173005
19.80459194101573 338.7050841345995 0.7813277836284312
19.809819495969144 333.3134237959575 0.775044842098103
19.81504705092256 328.9115372165136 0.769845343736201
19.820274605875973 325.25020697944404 0.765745658618221
19.825502160829387 323.5064045896021 0.76371927635603
19.8307297157828 319.330693259696 0.7591445172330928
19.835957270736216 316.578062373733 0.7555214597328991
19.84118482568963 312.1573172094227 0.7497906054973273
19.846412380643045 311.2664309100932 0.7499409311021951
19.85163993559646 310.7807233524229 0.74934323564543
19.856867490549874 311.10295392924274 0.750578708014615
19.86209504550329 311.42811899045813 0.7508950595085697
19.867322600456703 309.28178848961403 0.7479355046793762
19.872550155410117 310.8172418194133 0.7494606774073768
19.87777771036353 311.4068898633823 0.7492945522004895
19.883005265316946 311.6387483987004 0.7494420998241365
19.88823282027036 311.1894314948136 0.7489221784325318
19.893460375223775 309.9095455367812 0.7476713953405335
19.89868793017719 311.0943573389262 0.7496336460795054
19.903915485130604 308.4031001667777 0.7466851875776437
19.909143040084018 305.2414606988928 0.7424649976166118
19.914370595037433 307.4099326246951 0.7448160875808365
19.919598149990847 308.4243113248911 0.7452276365030597
19.92482570494426 309.2379774233597 0.7468230482474968
19.930053259897676 309.0603715905181 0.746787778840132
19.93528081485109 307.4341322761169 0.7444833107324292
19.940508369804505 306.2922300272461 0.7434880261194349
19.94573592475792 306.80119358412315 0.7441256111296206
19.950963479711334 306.7654571006396 0.7447356911565585
19.956191034664748 306.1843565008309 0.7437024354026097
19.961418589618162 306.6171697428261 0.7437545225968688
19.966646144571577 305.4383221066436 0.7421567955160855
19.97187369952499 307.79489658530156 0.7449365985227278
19.977101254478406 311.65107534311227 0.7492603216501657
19.98232880943182 315.32307492439145 0.7536246891684383
19.987556364385235 317.45404765819404 0.7553952206770751
19.99278391933865 324.2394334167338 0.7630449745400573
19.998011474292063 331.46899602880245 0.7712214324135779
20.003239029245478 339.9295252914753 0.7802881030911671
20.008466584198892 347.2823097523409 0.7886813120083863
20.013694139152307 362.2349334612873 0.8050950324343368
20.01892169410572 381.7580291820991 0.8262690758791903
20.024149249059136 403.56784925976586 0.8493356256758635
20.02937680401255 419.3030388537732 0.8655179797955579
20.034604358965964 427.6405041847535 0.8741439995602334
20.03983191391938 429.92919548918934 0.8762524912142186
20.045059468872793 424.3658091037292 0.8704699866931317
20.050287023826208 415.52184256216026 0.8615846974891513
20.055514578779622 400.38763077838126 0.8458254038302414
20.060742133733036 389.0829991260635 0.8341768739863525
20.06596968868645 378.29303439998705 0.8223052096793244
20.071197243639865 374.80295828358715 0.8181215707804875
20.07642479859328 370.61199476441243 0.813193871788129
20.081652353546694 371.7436039466931 0.8142115903182671
20.08687990850011 372.22460602234037 0.8148496193539105
20.092107463453523 373.6623703801897 0.8165625845817791
20.097335018406937 376.42819372177985 0.8192127177952793
20.102562573360352 384.18634032117586 0.8278901081480761
20.107790128313766 391.39772382934746 0.8355850227462822
20.11301768326718 398.94691185240714 0.8435029983417712
20.118245238220595 405.08393747003606 0.8498969537022013
20.12347279317401 410.17423627327577 0.8547038720828851
20.128700348127424 414.2646562557603 0.8590120178501768
20.13392790308084 411.81528847878957 0.8564920041007514
20.139155458034253 404.7933709624738 0.849248498431507
20.144383012987667 393.5297249703453 0.8374677071676794
20.14961056794108 379.7840529779304 0.8230485866343127
20.154838122894496 368.68404240641735 0.8111782674145475
20.16006567784791 358.75254156427224 0.800242826220831
20.165293232801325 349.02924719327694 0.7888072207453529
20.17052078775474 339.14245424609476 0.7774728463215514
20.175748342708154 334.3573669576529 0.7723971455616924
20.18097589766157 334.88483158820367 0.7734992009301406
20.186203452614983 336.707568179946 0.7759200647637581
20.191431007568397 336.77768187712144 0.7755964136374941
20.19665856252181 331.5851929078346 0.7696702846621196
20.201886117475226 327.71589705094715 0.7650958449061149
20.20711367242864 327.31016060698363 0.7640678432668384
20.212341227382055 328.0966876142298 0.7647362671122556
20.21756878233547 326.31450458520476 0.7623189488580449
20.222796337288884 323.3027219157716 0.7590586882758559
20.228023892242298 322.8031129319694 0.7591821548096895
20.233251447195713 326.37965758013866 0.7634004948390748
20.238479002149127 328.3519716728733 0.7660477742723599
20.24370655710254 327.3936897587209 0.7647951632478489
20.248934112055956 330.4869968178785 0.7676469198765381
20.25416166700937 335.13472254029426 0.7730675167962409
20.259389221962785 338.80599960008755 0.7764820098550747
20.2646167769162 342.52544463073093 0.780933629203993
20.269844331869614 342.62998179058803 0.7812101715225281
20.275071886823028 344.2009140355251 0.7835312381092392
20.280299441776442 340.48279245149706 0.7792671653962041
20.285526996729857 335.92472911900205 0.7743955057772514
20.29075455168327 334.1880690400304 0.7719992145280784
20.295982106636686 333.73600125220935 0.7720684983100614
20.3012096615901 335.4217376374766 0.7735375384457309
20.306437216543515 333.54125047422826 0.771856671348378
20.31166477149693 333.04536996841085 0.7709344679456436
20.316892326450343 332.04053097353096 0.7688679069383594
20.322119881403758 326.0842690504911 0.7618360506204056
20.327347436357172 323.68643421331126 0.7589339311945328
20.332574991310587 320.544002886432 0.7556081866628132
20.337802546264 321.6436209600947 0.7570872730838681
20.343030101217416 321.25273591236254 0.7566641408200171
20.34825765617083 320.2595480889549 0.755704227934811
20.353485211124244 318.5805788792265 0.7538946029791557
20.35871276607766 314.77211122834353 0.7488039290913273
20.363940321031073 311.10338535786804 0.7453960121348705
20.369167875984488 310.52826993571887 0.7445032301290866
20.374395430937902 311.4660893397028 0.7460147954686599
20.379622985891316 313.8489989702057 0.7483184246004262
20.38485054084473 310.14422653379495 0.7431983950312597
20.390078095798145 308.61731125934466 0.7416720313668991
20.39530565075156 307.87668112133673 0.7404186657225064
20.400533205704974 309.334459987013 0.7419542356011312
20.40576076065839 309.1273656464658 0.7417981969336603
20.410988315611803 305.0038323845656 0.7369487777208755
20.416215870565217 303.28466703651776 0.7353099554081339
20.421443425518632 300.89399867064503 0.7328031431011987
20.426670980472046 303.33339323753756 0.7371942282021033
20.43189853542546 302.09877324221355 0.7358481803213027
20.437126090378875 302.44344927447935 0.7360036818109081
20.44235364533229 303.63298098732594 0.7366133919228537
20.447581200285704 305.001358081569 0.7381247451028828
20.45280875523912 306.7270931408008 0.7399178773245759
20.458036310192533 306.43263457153375 0.7397207239685901
20.463263865145947 304.24115525349566 0.7367395832668321
20.46849142009936 305.31711464368647 0.7396275326230695
20.473718975052776 306.2565043127011 0.7411137464490191
20.47894653000619 308.71478558283894 0.7427996610800954
20.484174084959605 307.5953827428959 0.7405434438381745
20.48940163991302 308.24293683688023 0.7417339486697051
20.494629194866434 305.0939842222425 0.7385078757866576
20.49985674981985 304.9029892006201 0.7384615776615381
20.505084304773263 304.0435856467105 0.7366189912860138
20.510311859726677 307.7281841175663 0.741094958588848
20.51553941468009 308.639828204818 0.7422480591263889
20.520766969633506 309.03571399376244 0.7426301299339787
20.52599452458692 303.29481579129174 0.736550112889013
20.531222079540335 305.14542513428495 0.7378769850245391
20.53644963449375 306.36166534652364 0.7394193471954126
20.541677189447164 308.4224372087588 0.7411151005478785
20.546904744400578 309.47709477600296 0.74198017507372
20.552132299353993 309.7205112218214 0.7427480009136936
20.557359854307407 309.34049707894224 0.7420006415452375
20.56258740926082 311.075185453237 0.743809969660802
20.567814964214236 309.0195539544458 0.74064115703936
20.57304251916765 307.9199729811711 0.7393424342787542
20.578270074121065 310.18799897304393 0.7428924594499711
20.58349762907448 311.7871189682742 0.7449711109859405
20.588725184027894 312.8784641008563 0.746726191173206
20.593952738981308 311.1524436798446 0.744293047346346
20.599180293934722 312.3315460431333 0.7449880454924105
20.604407848888137 311.91958143919055 0.7447308162804944
20.60963540384155 312.2458817309763 0.7442845719684095
20.614862958794966 308.3622585120392 0.7398048369117058
20.62009051374838 307.2616995672315 0.7387851301160372
20.625318068701795 308.66912547588356 0.7405278466350568
20.63054562365521 311.64596147039816 0.7444003707593028
20.635773178608623 312.7370039528552 0.745481098223945
20.641000733562038 312.34766773600364 0.744677235902236
20.646228288515452 310.47045298864805 0.7428131805814439
20.651455843468867 306.7839554732423 0.7380306011598414
20.65668339842228 304.25532678468704 0.7352628130214659
20.661910953375695 301.5601803244508 0.731852767685648
20.66713850832911 301.8550360792937 0.7326319054653887
20.672366063282524 300.4750619933404 0.7308223219460839
20.67759361823594 301.66586660466317 0.7320047494497963
20.682821173189353 300.63379113461417 0.7307490965849579
20.688048728142768 301.3038134473987 0.7320753979564474
20.693276283096182 303.15199313215413 0.7349145892386876
20.698503838049596 299.51681379315716 0.7310571900431563
20.70373139300301 298.83237424780197 0.7296165525258476
20.708958947956425 299.2925143844502 0.7297720011306743
20.71418650290984 300.7573538987449 0.7312607919964719
20.719414057863254 300.78156930536096 0.7310678477984736
20.72464161281667 299.2355704039434 0.7299805254933338
20.729869167770083 299.6474717172705 0.7302957737720555
20.735096722723497 300.59464513533163 0.7314468075807312
20.740324277676912 301.9676151991677 0.7322678237313154
20.745551832630326 300.64200761549836 0.7308894982244365
20.75077938758374 298.214586853255 0.7276769917206636
20.756006942537155 299.2883063093858 0.7292132843130162
20.76123449749057 301.2294328458386 0.7324305661266107
20.766462052443984 303.99760947247046 0.7362188903518608
20.7716896073974 307.3340516697199 0.7403242008158357
20.776917162350813 306.95445161349414 0.7381198770128882
20.782144717304227 307.0652663583728 0.7371153262062454
20.78737227225764 305.36691242601773 0.7344429449265498
20.792599827211056 302.69439207281465 0.7319412235409596
20.79782738216447 304.7404472627517 0.7343628743057764
20.803054937117885 309.4517256684563 0.7406803411882966
20.8082824920713 315.4326101986889 0.7478303933096606
20.813510047024714 321.42985197534864 0.7548720691447403
20.81873760197813 326.5653779619609 0.7606528283788976
20.823965156931543 328.5696072630803 0.762271499780099
20.829192711884957 333.71143027261076 0.7682322718966729
20.83442026683837 336.9924955095794 0.7722880831187072
20.839647821791786 341.24594732651786 0.7767003596246863
20.8448753767452 342.78402352787606 0.7782936586466364
20.850102931698615 343.13266287602437 0.7786446732902809
20.85533048665203 344.57814773085386 0.7801084150305487
20.860558041605444 341.6815047617016 0.7768666631082746
20.865785596558858 341.87857259553954 0.7764017906894477
20.871013151512273 337.91379591745493 0.7717429978865487
20.876240706465687 338.2424407851044 0.7726018233895102
20.8814682614191 336.476471706441 0.7704629598736642
20.886695816372516 335.8381744393499 0.7698819649752748
20.89192337132593 336.4094058819226 0.7701962107429532
20.897150926279345 335.0804624746322 0.7692515498796979
20.90237848123276 334.84688961992777 0.7692243399303776
20.907606036186174 332.3185001937828 0.7659291798536153
20.912833591139588 332.96176274820806 0.7660514230260739
20.918061146093002 332.2425533634196 0.7652197008118836
20.923288701046417 331.37132909928886 0.7649997391155758
20.92851625599983 330.9678387280509 0.7651154061221903
20.933743810953246 329.50735259895833 0.7637044859509524
20.93897136590666 331.11696284458964 0.7652736560119153
20.944198920860075 326.6692744320057 0.7601732941175952
20.94942647581349 325.44709527234136 0.7586705625060068
20.954654030766903 323.90780607857533 0.7564269680484071
20.959881585720318 325.40168024823987 0.7580095613980248
20.965109140673732 328.25684476268606 0.761516860035383
20.970336695627147 329.8689182228622 0.7634690887945753
20.97556425058056 325.968547630604 0.758402991738674
20.980791805533975 321.0590521956475 0.752780387379914
20.98601936048739 313.8754520949034 0.7442627807392725
20.991246915440804 312.11492432019116 0.7422961594880525
20.99647447039422 311.2115828434951 0.7409622105759085
21.001702025347633 311.59260232578646 0.7413416390581051
21.006929580301048 313.7219860910687 0.7437916786940583
21.012157135254462 314.1369414136865 0.7452602821842036
21.017384690207876 313.222361825982 0.7451900647817299
21.02261224516129 311.9789181516752 0.7437265106640094
21.027839800114705 312.10502299973496 0.7436346248762391
21.03306735506812 314.14810432887714 0.7451649210703377
21.038294910021534 314.10516272501883 0.7451988465335503
21.04352246497495 311.10121055915215 0.7410094462127035
21.048750019928363 309.4570837622496 0.7392542115260778
21.053977574881777 311.5258761331727 0.7418232210401156
21.059205129835192 313.37075627530373 0.7441230077139618
21.064432684788606 313.9796455140841 0.7444809126193941
21.06966023974202 307.9868376370401 0.7367060193660481
21.074887794695435 304.68312424437954 0.7324425267797472
21.08011534964885 301.480754646608 0.7292209163039082
21.085342904602264 299.0181766078951 0.7260973153045409
21.09057045955568 297.350428335028 0.7243861765734939
21.095798014509093 298.6511953668517 0.7256230295951878
21.101025569462507 298.190196957902 0.7254441429043442
21.10625312441592 297.49454420767137 0.7247564758180113
21.111480679369336 294.3554583596464 0.7206913985432741
21.11670823432275 294.64279661692666 0.7210273061164751
21.121935789276165 290.6846259919529 0.7154561184558904
21.12716334422958 287.8594069485914 0.7116503727057658
21.132390899182994 286.69408461069264 0.7096560540312334
21.13761845413641 288.1892005988522 0.7114188907135202
21.142846009089823 287.8538666102525 0.7112570703372552
21.148073564043237 283.7355911556219 0.7058108151195331
21.15330111899665 280.099208058132 0.7005043602175188
21.158528673950066 278.9446875717274 0.6978594627011097
21.16375622890348 278.152535022114 0.6967484631535786
21.168983783856895 279.502317404132 0.699378571181453
21.17421133881031 281.4790445617387 0.7029642567020201
21.179438893763724 282.5004005286963 0.7039866782816191
21.184666448717138 281.72338602323777 0.7021446178734415
21.189894003670553 278.81122099013436 0.6971934739228753
21.195121558623967 279.4699130764274 0.697701853403739
21.20034911357738 280.5810846718543 0.6993927303004781
21.205576668530796 279.5857272598161 0.6973745429403584
21.21080422348421 277.93926516804737 0.6946276686583038
21.216031778437625 276.90548342815714 0.6931707377609634
21.22125933339104 278.1414111993967 0.6951191995492787
21.226486888344454 276.11919578279344 0.6924097635711897
21.231714443297868 276.85329132513874 0.6927074068821791
21.236941998251282 276.9282686670365 0.6924861873987402
21.242169553204697 275.9110547595185 0.6919388807756288
21.24739710815811 273.81513813668175 0.6889455792930214
21.252624663111526 272.47428406718325 0.6873156339998825
21.25785221806494 276.279231175104 0.6908636774175088
21.263079773018355 279.6042828253424 0.6936606649952545
21.26830732797177 282.1853213487381 0.6971181922597087
21.273534882925183 281.5464586602207 0.696360677392635
21.278762437878598 282.5860285329598 0.6986357118069879
21.283989992832012 282.7292863781505 0.707150478464735
21.289217547785427 282.1069593629853 0.7174400508830541
21.29444510273884 280.9900630342944 0.7226168863399862
21.299672657692255 275.61898643516446 0.7206204146975727
21.30490021264567 278.9846124486782 0.729234150454273
21.310127767599084 278.7729844090047 0.7326112403083299
21.3153553225525 282.1142098886465 0.74052661360522
21.320582877505913 283.13246985798594 0.7451568021463769
21.325810432459328 282.0407439295224 0.7463244448097225
21.331037987412742 282.47843824006515 0.7500196942051413
21.336265542366156 284.2363301124815 0.7551430599351373
21.34149309731957 285.73518269716726 0.7602333509717034
21.346720652272985 284.36668262656264 0.7603714738832812
21.3519482072264 281.3503264002725 0.7582373602382692
21.357175762179814 279.3341953906056 0.7579478819069412
21.36240331713323 276.60827768402663 0.7568168394629733
21.367630872086643 277.85294451580245 0.7611298275573595
21.372858427040057 278.0361137134045 0.7628804992803075
21.378085981993472 280.8774049681162 0.7685789563548714
21.383313536946886 280.6462375354523 0.7711092059459285
21.3885410919003 284.0550419041853 0.7796073821139642
21.393768646853715 284.6459080272832 0.782356446140996
21.39899620180713 284.3798819361618 0.7842823029264923
21.404223756760544 284.3666031135365 0.7862509720270533
21.40945131171396 286.53069990402895 0.792203090807207
21.414678866667373 288.27642438612884 0.7962240900239884
21.419906421620787 288.1420111488887 0.7974583660509922
21.4251339765742 287.34341191844254 0.7979932860179731
21.430361531527616 285.9545474353306 0.797622837730368
21.43558908648103 285.9975357532546 0.7990817905691251
21.440816641434445 283.64534926015017 0.7976888849005136
21.44604419638786 284.83699200759105 0.8010563710058324
21.451271751341274 287.5883198816733 0.8069202531361324
21.45649930629469 293.75190170902783 0.8160178852422678
21.461726861248103 297.41239749289866 0.8226207443032594
21.466954416201517 296.67270579153615 0.8231287019311934
21.47218197115493 293.691001826127 0.8199194043714553
21.477409526108346 293.12697677304794 0.8204651267612048
21.48263708106176 295.17497493870616 0.8252534541482441
21.487864636015175 297.4338745510744 0.8325021931276807
21.49309219096859 294.50713202682834 0.8312480726821396
21.498319745922004 292.31864596068596 0.8300781069660588
21.503547300875418 289.27840407037945 0.8269396817109546
21.508774855828833 293.1461593061364 0.8312572210937422
21.514002410782247 293.5238720499926 0.8147964796227773
21.51922996573566 294.6492389165822 0.8066316213121681
21.524457520689076 296.0714569940138 0.8010269230806029
21.52968507564249 297.44005659919674 0.7993441679313489
21.534912630595905 296.09864211996955 0.7942306589289807
21.54014018554932 293.31198450044195 0.7878036242008926
21.545367740502734 293.53379563868066 0.7848596273118432
21.550595295456148 294.09145481962787 0.7828170692800994
21.555822850409562 292.104872053463 0.7775918979415544
21.561050405362977 293.01079203704654 0.7763383810023429
21.56627796031639 293.526223175431 0.7749152490075434
21.571505515269806 297.44685421445206 0.7790852276282291
21.57673307022322 298.25069134075403 0.7792189201369891
21.581960625176634 296.5214237409054 0.7758421125925936
21.58718818013005 291.26590029205107 0.7682002939379989
21.592415735083463 289.69530994159777 0.7638316600806607
21.597643290036878 290.02073265647374 0.7625768120916143
21.602870844990292 290.53429315615784 0.7608431151756561
21.608098399943707 292.9287127335203 0.762021373186175
21.61332595489712 292.9880465683492 0.7603627771723739
21.618553509850535 292.78715952712844 0.7582062721420674
21.62378106480395 293.3844749814254 0.7586786250063171
21.629008619757364 293.6503455030561 0.7595328891162734
21.63423617471078 293.294097798356 0.7587644320382934
21.639463729664193 293.19082231349915 0.757357011011269
21.644691284617608 291.2035035746913 0.7522165967945549
21.649918839571022 292.75504127072475 0.7530077380741734
21.655146394524436 291.3168833226041 0.7502480614515052
21.66037394947785 292.51028025381424 0.7507535100701822
21.665601504431265 294.2967523843296 0.7533175775218115
21.67082905938468 296.8434656341677 0.7565652929513846
21.676056614338094 301.1854968843493 0.7615070741248922
21.68128416929151 302.6249698314876 0.7626273282241557
21.686511724244923 304.4095840318969 0.7639787467149899
21.691739279198337 304.3324231640702 0.7632021520232402
21.696966834151752 304.81328815622754 0.7628491393954688
21.702194389105166 306.03131817263125 0.7639386320048112
21.70742194405858 307.8410886299973 0.7680810603901699
21.712649499011995 310.9246314335723 0.7714002725525382
21.71787705396541 316.66998395668554 0.778126938309099
21.723104608918824 318.4625327144359 0.7789962325350305
21.72833216387224 320.2205429231381 0.7790846390627835
21.733559718825653 318.7688075350221 0.7771172721202912
21.738787273779067 322.3535577103215 0.7802508054754239
21.74401482873248 328.08133647589017 0.787379641976214
21.749242383685896 333.9700345475936 0.7948464512511189
21.75446993863931 335.32745122441435 0.796194407386566
21.759697493592725 334.6570092812135 0.7944645410451748
21.76492504854614 333.725105413401 0.7927332244633882
21.770152603499554 333.69859475295664 0.7925984844462151
21.77538015845297 335.4091580375708 0.7942416006239345
21.780607713406383 337.74290621632895 0.7960686592431322
21.785835268359797 341.0800169036894 0.799043377341597
21.79106282331321 340.7946989447815 0.7983015248436435
21.796290378266626 342.0590638941472 0.7998512091988975
21.80151793322004 341.05856958595626 0.7989722843083665
21.806745488173455 343.12226331465894 0.8012498174975446
21.81197304312687 346.07871539631844 0.8041765044019439
21.817200598080284 349.23625769026665 0.807724771836915
21.822428153033698 352.7129663056274 0.811238876961987
21.827655707987113 352.9854114753252 0.811932753978377
21.832883262940527 354.10640782456636 0.8131643093038391
21.83811081789394 352.541439753431 0.8123698812496538
21.843338372847356 351.7985172921767 0.8118592971868027
21.84856592780077 351.5721865574156 0.811259503575359
21.853793482754185 352.47964426819243 0.8114285072991586
21.8590210377076 350.8607990524022 0.8081632771883807
21.864248592661014 346.67284890974787 0.8031139945214516
21.869476147614428 342.284587706219 0.7973350450680506
21.874703702567842 338.89418351937644 0.7934105860550618
21.879931257521257 341.39968883422296 0.796868907459645
21.88515881247467 340.94783688976537 0.7966704872610761
21.890386367428086 342.53621766867093 0.7986194752470521
21.8956139223815 337.4815389154869 0.7926551171839346
21.900841477334914 332.92333229825994 0.7865910074416954
21.90606903228833 331.4949912257156 0.7841775150467774
21.911296587241743 331.8658055094492 0.7842852152092898
21.916524142195158 330.9327028235461 0.7830799846482434
21.921751697148572 330.70832857726344 0.7830679774794322
21.926979252101987 330.0199587419085 0.7810284652640774
21.9322068070554 331.39570673416716 0.7824513560877712
21.937434362008815 337.9214222166531 0.7898876988599444
21.94266191696223 341.8493089733508 0.7945134419526967
21.947889471915644 341.36939740089093 0.7939472062665205
21.95311702686906 338.939010900208 0.7902986107471122
21.958344581822473 339.68423350582907 0.791539434043508
21.963572136775888 339.9600133563785 0.7915883106249099
21.968799691729302 337.34234665607954 0.7885149061593988
21.974027246682716 338.3334206536117 0.7889178563684442
21.97925480163613 340.0872679971414 0.7905450272013016
21.984482356589545 340.4563435226777 0.7910060046599825
21.98970991154296 340.44380613262416 0.7915546500276014
21.994937466496374 339.5674132882311 0.7900822971007458
22.00016502144979 342.02948823740803 0.7929661650019195
22.005392576403203 342.31515134825315 0.7923093000852997
22.010620131356617 343.19876468415634 0.7931782411598167
22.015847686310032 345.6302202744096 0.7958824621545124
22.021075241263446 349.11737951295066 0.7991310194919976
22.02630279621686 349.27814156640295 0.799927229079428
22.031530351170275 351.254372428831 0.8015946433367656
22.03675790612369 352.93863757317285 0.8034388592591396
22.041985461077104 358.1850096255512 0.8088467886390112
22.04721301603052 363.7741167139657 0.8149607941805648
22.052440570983933 367.6886678880117 0.8193181470801174
22.057668125937347 366.3114755703894 0.8170938093668192
22.06289568089076 363.0100735575197 0.8127188059124884
22.068123235844176 360.2125134052619 0.8098590459125852
22.07335079079759 355.64457347244667 0.8045356870668547
22.078578345751005 352.8965376792864 0.8018204093001339
22.08380590070442 350.0862758724995 0.7984588006208715
22.089033455657834 348.4311803892173 0.7961479200353245
22.09426101061125 348.96082051872884 0.7966312188829253
22.099488565564663 348.02923468351054 0.794998181564879
22.104716120518077 350.35130565941233 0.7979704957533864
22.10994367547149 351.49244978625876 0.7989061789232308
22.115171230424906 350.6274043163065 0.7980171515868757
22.12039878537832 348.4019913272502 0.7956131137794352
22.125626340331735 346.0346457560159 0.793008000509363
22.13085389528515 342.4139996099014 0.7890097438844511
22.136081450238564 338.343513471631 0.7838523699090504
22.141309005191978 336.2240204402631 0.7813433096840775
22.146536560145393 336.7807499597634 0.7821705591730366
22.151764115098807 338.5012405973043 0.7840534859372572
22.15699167005222 338.8887732553941 0.7844304438754728
22.162219225005636 339.77994215559403 0.7848702641985433
22.16744677995905 338.85815877612504 0.7835676348720616
22.172674334912465 339.9320356253159 0.7854473594174118
22.17790188986588 340.2770357718299 0.7852268242576765
22.183129444819293 338.82649506182463 0.7839532594098623
22.188356999772708 337.88992471636993 0.7822716812718554
22.193584554726122 336.32474894830204 0.7801113721307205
22.198812109679537 336.4122207353818 0.7802085226851473
22.20403966463295 338.50435333729774 0.7822936499909066
22.209267219586366 339.3385856580721 0.7836484641182334
22.21449477453978 339.18153195391335 0.7838384656886169
22.219722329493194 338.0292620711842 0.7821652210281345
22.22494988444661 338.62749713363667 0.7831701763082776
22.230177439400023 338.45543756611227 0.781742040335373
22.235404994353438 338.80143118008084 0.7820206648028067
22.240632549306852 340.98752894404964 0.784353783276929
22.245860104260267 341.8253698498308 0.7857000816867142
22.25108765921368 338.4342444743642 0.7830756247889102
22.256315214167095 333.0175444334835 0.7754962147309735
22.26154276912051 328.90767477611416 0.7702347007754923
22.266770324073924 325.85257666178353 0.7663955636413073
22.27199787902734 319.069565818642 0.7587465769859076
22.277225433980753 316.8360791322627 0.7566024049989327
22.282452988934168 312.7929454378017 0.7508723036953299
22.287680543887582 310.5115622596115 0.7480779549160628
22.292908098840996 309.46508374274 0.7468513124249034
22.29813565379441 310.92582625335973 0.7490070654267142
22.303363208747825 310.46438179761157 0.7495355671784104
22.30859076370124 309.3833248923116 0.7483211237430308
22.313818318654654 309.0836489266989 0.7478742143632723
22.31904587360807 311.37334948995607 0.7506688305366164
22.324273428561483 311.7200113551367 0.7502975155446799
22.329500983514897 312.1588629722194 0.7500594474846349
22.334728538468312 309.04486073937034 0.7449819444849434
22.339956093421726 304.4005592729413 0.7395301998010659
22.34518364837514 302.2921106286919 0.7371248850499618
22.350411203328555 300.81942649662926 0.7361945756653664
22.35563875828197 299.26624621749437 0.735386843753307
22.360866313235384 298.70104873445825 0.7346666381922214
22.3660938681888 298.44980869051886 0.7335325326509057
22.371321423142213 299.70214021863796 0.7349091134700296
22.376548978095627 297.19612558749856 0.7312628355926509
22.38177653304904 296.8094783497696 0.731268539532339
22.387004088002456 295.7267752030132 0.7299271492650746
22.39223164295587 295.01758719009854 0.7297072645036534
22.397459197909285 291.98856930812946 0.7262633287013033
22.4026867528627 288.7602917219942 0.7227369446285107
22.407914307816114 289.3574683028087 0.7239432291905488
22.41314186276953 287.2219763328621 0.7200306192618071
22.418369417722943 291.0849180445987 0.7239798183131205
22.423596972676357 287.7346139408189 0.7203437252307042
22.42882452762977 284.5027801823239 0.7162967616106882
22.434052082583186 281.3094860124706 0.7125789489777998
22.4392796375366 283.25053444029896 0.7147160690495729
22.444507192490015 284.7312131991811 0.7172367709322182
22.44973474744343 284.27746532695113 0.7171961176108089
22.454962302396844 280.376715726587 0.7115240855189222
22.460189857350258 278.6502007929897 0.7090391245700974
22.465417412303673 278.30989027608473 0.708067374578894
22.470644967257087 281.4237944497534 0.7128704498210277
22.4758725222105 283.1142228380216 0.7144548284352538
22.481100077163916 282.2443123190521 0.7139137730691494
22.48632763211733 283.2690292674043 0.7159283543817634
22.491555187070745 280.6321823323655 0.7122373259739521
22.49678274202416 279.6084705143122 0.710136652463461
22.502010296977573 278.0809464516441 0.7086655013306402
22.507237851930988 275.533509579325 0.7049461874228466
22.512465406884402 277.1174616711491 0.7060555698148421
22.517692961837817 276.7849187039286 0.7051006771183707
22.52292051679123 274.7415992254534 0.7025613678039141
22.528148071744646 273.9104716267565 0.7027587693284165
22.53337562669806 272.9086768869569 0.7022746832831775
22.538603181651474 273.3979987307319 0.7031476285869287
22.54383073660489 273.0023986960393 0.7019161655243431
22.549058291558303 274.19327229079124 0.702925172250945
22.554285846511718 273.8296460112957 0.7024693142348406
22.559513401465132 274.4073571234696 0.7039424999935493
22.564740956418547 272.13672496764354 0.7014554748611328
22.56996851137196 270.0698893034544 0.6981392514914296
22.575196066325375 267.6548543571762 0.6945324191324439
22.58042362127879 267.2355038971816 0.6935113648600771
22.585651176232204 267.7724248218666 0.6936059080081952
22.59087873118562 268.50974065562735 0.6942979041947663
22.596106286139033 269.7531147674393 0.6958130472675363
22.601333841092448 269.00635862782764 0.6947204589814663
22.606561396045862 272.3097314800788 0.6992949396829077
22.611788950999276 274.6783895409916 0.7028979397634519
22.61701650595269 275.80795263354577 0.7048100706889338
22.622244060906105 274.4160848282705 0.7027385490721858
22.62747161585952 271.380999687416 0.6991297355015822
22.632699170812934 269.2169628627669 0.6957977675520931
22.63792672576635 269.52395949559934 0.6958974538912918
22.643154280719763 272.7358925839471 0.698767125232803
22.648381835673177 277.558963010736 0.7043166423114141
22.653609390626592 275.27682060269706 0.7009927287843203
22.658836945580006 273.6333091407941 0.6995839277809578
22.66406450053342 273.6705567031556 0.7010469119467095
22.669292055486835 276.13364864467616 0.7044501075265217
22.67451961044025 276.69865993274254 0.705269062788896
22.679747165393664 276.9392019386711 0.7045351032741659
22.68497472034708 275.39476608195986 0.7021450356839594
22.690202275300493 274.12553834602727 0.7002210953248563
22.695429830253907 272.686783834622 0.6982909041509481
22.70065738520732 272.00814383279135 0.6976325007652588
22.705884940160736 271.75689359798486 0.6966945627656133
22.71111249511415 276.70024436147946 0.7038436762050009
22.716340050067565 279.3467735806426 0.7066456143072412
22.72156760502098 282.095551193885 0.710314548754845
22.726795159974394 281.696209063983 0.7101478102763336
22.73202271492781 283.0564116568215 0.7119449386853757
22.737250269881223 282.78140084742813 0.7114374726825052
22.742477824834637 280.1053597264068 0.7070221536876197
22.74770537978805 280.6193321015708 0.7067444995042843
22.752932934741466 283.1178438331927 0.7095751295848642
22.75816048969488 288.11367504642146 0.7157135098312335
22.763388044648295 289.6262066893756 0.7186944877463566
22.76861559960171 289.4062371239727 0.7187207187050999
22.773843154555124 290.42114525876167 0.7198824318350113
22.779070709508538 288.59983213421964 0.7163559918105371
22.784298264461952 288.1177741275817 0.7152126609672117
22.789525819415367 287.74451426968074 0.7140232920206169
22.79475337436878 290.0853501151424 0.7170580660414541
22.799980929322196 292.1142520714361 0.7187011793364246
22.80520848427561 294.2917171839314 0.7216677992168256
22.810436039229025 297.65979887463817 0.7255446665039543
22.81566359418244 299.54163059057913 0.727793337655664
22.820891149135853 301.32954478908925 0.7300717848820152
22.826118704089268 301.311184107984 0.7299061176590476
22.831346259042682 304.8666320044587 0.7345494843525158
22.836573813996097 306.6192804413682 0.7362769538560184
22.84180136894951 312.4446234690459 0.7432493499602812
22.847028923902926 312.25842595432135 0.7425223272506831
22.85225647885634 313.73527240683336 0.7448163386400405
22.857484033809754 315.1876953062948 0.7465067419388138
22.86271158876317 313.9929833324342 0.7448601798131325
22.867939143716583 313.8003165154432 0.7439928881137599
22.873166698669998 314.1972777874672 0.7443834087371508
22.878394253623412 316.2540215965439 0.7466810910985753
22.883621808576827 315.8348745484497 0.746505348724083
22.88884936353024 317.49463003222013 0.7485373664578676
22.894076918483655 317.1225275717229 0.7477271738447631
22.89930447343707 319.09680532816736 0.7501460582893619
22.904532028390484 316.8647974261927 0.7476518545201091
22.9097595833439 316.23994845259614 0.7473583542577743
22.914987138297313 316.7078341615467 0.7473485633174219
22.920214693250728 317.62593324254397 0.7477668249366165
22.925442248204142 319.54879831947704 0.7494275506602041
22.930669803157556 316.33225781371465 0.7452320527425994
22.93589735811097 313.2005923773671 0.7423357694256009
22.941124913064385 315.09296583604106 0.7444102979156608
22.9463524680178 318.04372006551876 0.7480335939674744
22.951580022971214 320.52883126582634 0.7505793972936714
22.95680757792463 315.2079053946655 0.743861199474941
22.962035132878043 313.5172826398678 0.7425519346017048
22.967262687831457 314.10023623872524 0.7435702069918005
22.972490242784872 318.49481433484505 0.748943373474088
22.977717797738286 321.8416073353726 0.7525137112324056
22.9829453526917 321.0249545867476 0.7508929637876701
22.988172907645115 319.4906876300616 0.7495957695053084
22.99340046259853 315.6562594332752 0.7444943624666402
22.998628017551944 312.11161488351087 0.7400224180228345
23.00385557250536 313.50486743330225 0.7413380651111656
23.009083127458773 315.1830167662661 0.7435828780769049
23.014310682412187 315.0592376196009 0.7439492466607464
23.0195382373656 312.512059941305 0.7402073790196089
23.024765792319016 313.7133350003897 0.741275603115322
23.02999334727243 316.18956694343046 0.7438073777554823
23.035220902225845 317.7708739444289 0.7459213133413592
23.04044845717926 314.86742479337835 0.7435077797359223
23.045676012132674 313.0028626680378 0.7415014850867562
23.05090356708609 310.8854427298186 0.7400065395516086
23.056131122039503 309.9060256425751 0.7383044817878989
23.061358676992917 310.9110551079711 0.7396497663027918
23.06658623194633 313.6431806316686 0.742757061725799
23.071813786899746 313.62637684151855 0.7432489001765942
23.07704134185316 310.26223304776636 0.7392405336934601
23.082268896806575 306.9701442845987 0.735017455736137
23.08749645175999 306.0447670491873 0.7329369385693775
23.092724006713404 307.1259802130724 0.7351277559852447
23.097951561666818 306.96848343232205 0.7344040588256731
23.103179116620232 305.1724297448592 0.7329872816354802
23.108406671573647 302.02675404860855 0.728820871861496
23.11363422652706 300.62978642090394 0.7271884504656414
23.118861781480476 302.5024447050372 0.7294859362387628
23.12408933643389 304.03931275102815 0.7306595168218025
23.129316891387305 308.9960258158897 0.7357171586920083
23.13454444634072 308.8757591816195 0.7356898537622196
23.139772001294133 308.87751301124047 0.7355969808361477
23.144999556247548 308.1344187714194 0.7352946987452332
23.150227111200962 308.11489338845934 0.7344368854749643
23.155454666154377 303.74378961467596 0.7299653927355584
23.16068222110779 297.9492456394128 0.7228793906865764
23.165909776061206 295.3126806973635 0.7193142840351965
23.17113733101462 297.3861536053928 0.7216696638835916
23.176364885968034 299.48085193383054 0.7238963932746298
23.18159244092145 301.3820276282748 0.7271253542341881
23.186819995874863 299.1721445515177 0.7247158880895563
23.192047550828278 299.3109454598985 0.7256708065469465
23.197275105781692 299.15324889142613 0.7249797520832617
23.202502660735107 299.47862505047357 0.7254473351825919
23.20773021568852 300.24536554146283 0.7257767821639516
23.212957770641935 298.51228365783504 0.7227936965208848
23.21818532559535 298.8114000238431 0.7227577553598039
23.223412880548764 299.29431286113294 0.723687097883987
23.22864043550218 301.82818273285216 0.7266542217329787
23.233867990455593 302.7630792916386 0.7271758347269285
23.239095545409008 305.10617448874393 0.7299093495173236
23.244323100362422 306.6589627850531 0.7324999050530491
23.249550655315836 306.13424685584044 0.7325049486496154
23.25477821026925 304.31106495936444 0.7302176284320963
23.260005765222665 302.49768635784056 0.7286720913011009
23.26523332017608 301.14879348978553 0.7264529934632392
23.270460875129494 298.64199834118546 0.7226880981404384
23.27568843008291 301.296641851321 0.7246652067539334
23.280915985036323 300.5073713065801 0.7236339882323736
23.286143539989737 302.240184619915 0.7263263123105792
23.291371094943152 303.8255506555628 0.7277620226505674
23.296598649896566 306.2164243656805 0.7305086943429753
23.30182620484998 305.5026201219004 0.7289873747825626
23.307053759803395 305.55227214420586 0.728425609660093
23.31228131475681 311.67803535041367 0.736234687628275
23.317508869710224 316.81886552645955 0.7431030778229325
23.32273642466364 320.9761573937876 0.7483215897889123
23.327963979617053 318.5874281486416 0.7456849234159316
23.333191534570467 319.90905497708343 0.747472798508846
23.33841908952388 321.40485309849345 0.7493160485880976
23.343646644477296 321.8183058186862 0.7491597581720416
23.34887419943071 323.42276524590824 0.7509023944700597
23.354101754384125 323.6159563734376 0.7521260051800438
23.35932930933754 324.6048108415166 0.7528920870274874
23.364556864290954 323.23214751488604 0.7512896384220049
23.369784419244368 320.3741447676137 0.746725369106326
23.375011974197783 317.92660658184167 0.7436543367017304
23.380239529151197 319.0060399444682 0.7447560919949264
23.38546708410461 319.4176513347491 0.7447811661233658
23.390694639058026 322.80639930236305 0.7489061988381234
23.39592219401144 322.5194519143634 0.7484540806889244
23.401149748964855 320.6000268169871 0.7465472663538156
23.40637730391827 319.3062743154618 0.7454048658841735
23.411604858871684 319.8730509567425 0.7461536682263541
23.416832413825098 322.7218597693026 0.750179036875031
23.422059968778512 320.0317569193146 0.7467507191302621
23.427287523731927 318.7082891170828 0.7450360708676877
23.43251507868534 315.87628435453337 0.7406109753728807
23.437742633638756 318.27606780952664 0.7428068771513223
23.44297018859217 320.2670398052287 0.7454241240053119
23.448197743545585 322.09011545356896 0.7478263292458112
23.453425298499 322.0978496487551 0.7483133549988097
23.458652853452413 320.8097574709503 0.7468241748662647
23.463880408405828 319.35417755362363 0.7448646173578289
23.469107963359242 320.38978507934297 0.7462335066251781
23.474335518312657 319.6542297527426 0.7448090760407159
23.47956307326607 318.68713811013663 0.7443317821203851
23.484790628219486 317.95204018534156 0.7436029845080169
23.4900181831729 318.25893588142907 0.7443155419224395
23.495245738126314 316.75374125454636 0.7421528071821578
23.50047329307973 314.37575443678304 0.7387244563571146
23.505700848033143 314.6967012455922 0.738996231773699
23.510928402986558 311.4848635310841 0.7352049548107847
23.516155957939972 307.79372642130244 0.7313532670935118
23.521383512893387 302.89433369484277 0.7261197987219236
23.5266110678468 303.5374189161462 0.72702555606721
23.531838622800215 305.4380990890221 0.7281843819483088
23.53706617775363 307.15502862646923 0.7287975302209783
23.542293732707044 307.67461508090383 0.7281032103161861
23.54752128766046 306.99745745360616 0.7274319234542851
23.552748842613873 307.60074301625383 0.7279103637976854
23.557976397567288 308.0534810316369 0.7287204217211398
23.563203952520702 308.27653583429174 0.729646968173581
23.568431507474116 307.51736914286647 0.7291399361804122
23.57365906242753 306.48923239319055 0.72775013971521
23.578886617380945 305.74652825613293 0.7258153681855054
23.58411417233436 305.2557932640211 0.7249217098917393
23.589341727287774 306.2953795035343 0.7261467679009029
23.59456928224119 306.21303520230714 0.7258578816461492
23.599796837194603 305.50210883161566 0.7251595743691478
23.605024392148017 301.23941315948787 0.7196307509319992
23.610251947101432 303.48519677856757 0.7214504397509726
23.615479502054846 305.59818512816224 0.7229016410123531
23.62070705700826 307.20844798196117 0.7239327425512947
23.625934611961675 305.9506561985478 0.7222112023628532
23.63116216691509 306.6394923386495 0.7224393995092274
23.636389721868504 306.17205865997374 0.7220691722221066
23.64161727682192 306.1117870796671 0.7224268990754513
23.646844831775333 305.60660335926076 0.7218082775072168
23.652072386728747 306.89131701817377 0.7229807747826328
23.65729994168216 307.24251394720363 0.7221149710445928
23.662527496635576 306.0515085312757 0.720332041267786
23.66775505158899 306.46765180526864 0.7212422011826181
23.672982606542405 311.2767914543699 0.7266915991217026
23.67821016149582 316.5750774636542 0.7324422029720086
23.683437716449234 321.0721391971818 0.7363555609809177
23.688665271402648 322.35083065599315 0.7381459196358154
23.693892826356063 323.2678670594778 0.7389131546009927
23.699120381309477 326.9012237580195 0.742796690442075
23.70434793626289 331.20780930785605 0.7472553519012473
23.709575491216306 334.5248275192603 0.7503303510751406
23.71480304616972 333.34635625861836 0.7485838230385214
23.720030601123135 332.51836529663797 0.7466200749034992
23.72525815607655 329.812944825464 0.7432904759513267
23.730485711029964 328.3646029722836 0.7423153652934477
23.735713265983378 324.85944227322125 0.7390762833700933
23.740940820936792 320.26848038804496 0.7344923796845283
23.746168375890207 322.5831633010995 0.7364682896538015
23.75139593084362 325.45335998288687 0.7386276514988883
23.756623485797036 327.42054288409713 0.7404957661371377
23.76185104075045 329.51445279633816 0.7427753527214547
23.767078595703865 330.1872299094431 0.7438407579328686
23.77230615065728 331.7873272344585 0.7448036220833504
23.777533705610693 332.240532049805 0.7446793495075892
23.782761260564108 340.04942387174856 0.7525051652722887
23.787988815517522 346.3498172558344 0.7582357833326029
23.793216370470937 348.59992806812005 0.7607959296479239
23.79844392542435 351.31344452266893 0.7636035939132347
23.803671480377766 355.45060541131966 0.767579105388856
23.80889903533118 360.7133384580595 0.7730082775268992
23.814126590284594 362.42097432173694 0.774568390302643
23.81935414523801 362.5098668827887 0.7747606479812954
23.824581700191423 357.8138085785255 0.76944361904425
23.829809255144838 352.9691896662325 0.7641073932050974
23.835036810098252 351.6622728052888 0.7621145993630749
23.840264365051667 352.03885642998284 0.7623196093429381
23.84549192000508 350.92027010187365 0.7612289420819353
23.850719474958495 349.57184153943365 0.7593354682607033
23.85594702991191 345.7898902755149 0.7554738242982338
23.861174584865324 343.18683443932355 0.7524362944820692
23.86640213981874 338.07340699875164 0.7464771666927306
23.871629694772153 333.0468534846419 0.7404916982659623
23.876857249725568 330.12288812636575 0.7367548197543855
23.882084804678982 331.4068732611258 0.7377184192919325
23.887312359632396 331.71661391071075 0.7376668095516188
23.89253991458581 332.9127066939738 0.7381856621794523
23.897767469539225 330.32531145657043 0.7349940886842782
23.90299502449264 327.70992796343205 0.7313949301922094
23.908222579446054 324.9063650154949 0.728928036664035
23.91345013439947 323.21002843077264 0.727386888563615
23.918677689352883 325.3755540494465 0.7303197965492226
23.923905244306297 326.8644823999836 0.7320689176968919
23.929132799259712 332.4444353025857 0.7374560235163417
23.934360354213126 330.4342943577481 0.7353659652756872
23.93958790916654 328.71409223928885 0.7332682275659328
23.944815464119955 324.9156242390115 0.7285905447034065
23.95004301907337 325.6459340236126 0.7295710713566077
23.955270574026784 324.2466539139315 0.727971019426728
23.9604981289802 325.9293421142132 0.7304369900602476
23.965725683933613 328.0835448485191 0.7331656971285591
23.970953238887027 334.2566705504607 0.7397402383799052
23.97618079384044 335.4948723474114 0.7410290615852191
23.981408348793856 336.0455986653444 0.740807487674323
23.98663590374727 335.53711855636044 0.7402072853544515
23.991863458700685 333.6180146841285 0.7377109409060449
23.9970910136541 334.8002518067387 0.739314909678305
24.002318568607514 335.23685862540214 0.7400239061516031
24.007546123560928 336.8337527486373 0.741850836227065
24.012773678514343 336.044748123354 0.7411714745457519
24.018001233467757 338.4206178211686 0.7436922573908982
24.02322878842117 339.040641385133 0.7441970997443451
24.028456343374586 341.7800896323533 0.747067594760714
24.033683898328 344.09539666279807 0.7492031471389772
24.038911453281415 345.0572114185114 0.7507679246854143
24.04413900823483 345.8697167068719 0.7511519553134836
24.049366563188244 344.1470291447958 0.7504506902833282
24.054594118141658 344.8643804158215 0.75159283514751
24.059821673095072 346.06654620471744 0.7529451407608989
24.065049228048487 348.19216589251033 0.7549290676885446
24.0702767830019 348.70616507604944 0.7686596953360263
24.075504337955316 351.49195495898516 0.7812172464902268
24.08073189290873 351.85058146418896 0.788424159306559
24.085959447862145 355.2724151721311 0.798435941907817
24.09118700281556 355.4988086029147 0.8045911287571614
24.096414557768973 356.165584854381 0.8104756263750437
24.101642112722388 355.78445545132234 0.8146577825784889
24.106869667675802 356.6541204484057 0.81928571728236
24.112097222629217 353.5680141053537 0.8197619265591964
24.11732477758263 352.73118770174017 0.8222309789999265
24.122552332536046 348.9517035621345 0.8224337444382995
24.12777988748946 348.49506458426714 0.8255815439917936
24.133007442442874 345.52208426392605 0.825726373427758
24.13823499739629 346.0358782358895 0.829257266960301
24.143462552349703 344.4951817765873 0.8306913731897547
24.148690107303118 338.608397272905 0.8267941487713344
24.153917662256532 333.3921595313944 0.8243421382244612
24.159145217209947 329.02114094507215 0.8228677455125388
24.16437277216336 326.93717745976414 0.8239090101344697
24.169600327116775 327.8464650459698 0.8269553195458089
24.17482788207019 328.5008358714595 0.8293535131004581
24.180055437023604 331.95206111098696 0.8363961188599283
24.18528299197702 332.49792256308314 0.8408846826448286
24.190510546930433 329.2118758215835 0.8406848498346523
24.195738101883848 323.3093891958439 0.8354040948860976
24.200965656837262 319.8610640765407 0.8342544737248361
24.206193211790676 319.6323009819638 0.8380001122557602
24.21142076674409 318.9823745079343 0.840326207957473
24.216648321697505 318.8962567040015 0.8425302496271748
24.22187587665092 319.00594566273526 0.8437317167251163
24.227103431604334 315.70589394649926 0.8416095605621141
24.23233098655775 310.0151280871752 0.8358347466247229
24.237558541511163 308.9810347930093 0.8360092434662938
24.242786096464577 313.51374021072377 0.845004737006284
24.248013651417992 316.0657206287073 0.8508430667145207
24.253241206371406 313.8594038078325 0.8497054657464571
24.25846876132482 308.88607336708753 0.8458606364686081
24.263696316278235 305.66330827356467 0.8446024532606704
24.26892387123165 306.02393039222494 0.8476292894096767
24.274151426185064 306.5866976432255 0.8504588662296243
24.27937898113848 310.0627060087479 0.8575486598726787
24.284606536091893 310.2701217984222 0.8597579580055079
24.289834091045307 310.05385096612696 0.8607520380429418
24.29506164599872 305.7693626832418 0.8575330775841435
24.300289200952136 304.8360973900553 0.8576456189197514
24.30551675590555 303.4931107047438 0.8585396337671316
24.310744310858965 306.3676124073066 0.8637586870402727
24.31597186581238 310.4695235806292 0.8724373668899151
24.321199420765794 312.49053770909615 0.8774866211938056
24.326426975719208 312.70963567457204 0.8800916860222783
24.331654530672623 314.9752395727535 0.8845298188096941
24.336882085626037 322.30465135311374 0.8946316111380516
24.34210964057945 326.28305106356976 0.901088779162208
24.347337195532866 323.1832035550437 0.8991652869655693
24.35256475048628 321.8194753593731 0.9006001103852963
24.357792305439695 320.4551262162896 0.9008154738006001
24.36301986039311 322.15265480729323 0.9053212552532761
24.368247415346524 321.6494349363356 0.9060428067057371
24.373474970299938 326.45670318594324 0.9151734517676455
24.378702525253352 325.8577771680182 0.917363261818258
24.383930080206767 325.46141208437587 0.9184483885357274
24.38915763516018 324.49239352194303 0.9187336460215411
24.394385190113596 326.2910182102283 0.922819816503127
24.39961274506701 324.4939964931179 0.9230999006062358
24.404840300020425 323.5721227327809 0.9252738190052191
24.41006785497384 326.3338071278021 0.932435888153328
24.415295409927253 327.59860449826647 0.9360568625013128
24.420522964880668 327.8502610632481 0.9394423358155323
24.425750519834082 328.5157520486993 0.9433392870509548
24.430978074787497 328.4170703015161 0.9468549946871663
24.43620562974091 329.1488446795567 0.9491224318182937
24.441433184694326 327.9624595902595 0.9492196975723602
24.44666073964774 324.21324123416184 0.9453792947165492
24.451888294601154 325.32995396196884 0.9502157346187944
24.45711584955457 324.3878504974071 0.9521048418815411
24.462343404507983 329.09508414657165 0.9605296812838389
24.467570959461398 328.66054117270875 0.9614368973587899
24.472798514414812 329.2300044680446 0.9633022249589587
24.478026069368227 332.95841402812135 0.9724066947558687
24.48325362432164 330.6127951617771 0.9724954233604902
24.488481179275055 331.1619690299978 0.9762699268944728
24.49370873422847 328.0193343002553 0.9729126091698239
24.498936289181884 330.76843897924095 0.9786163725413759
24.5041638441353 332.1422413417209 0.9817745295701242
24.509391399088713 336.27046437361423 0.9896263685191381
24.514618954042128 338.3976265513622 0.9950622119608452
24.519846508995542 338.05417101377265 0.9971152958398464
24.525074063948956 338.95234513099894 1.0019902251411883
24.53030161890237 333.4691936171957 0.9957988319938558
24.535529173855785 328.498301296319 0.9922776002681976
24.5407567288092 322.0318219593281 0.9849583455852168
24.545984283762614 321.5814775656873 0.9870536561539307
24.55121183871603 324.3962892864265 0.9925333864561334
24.556439393669443 328.3844286636151 1.0008073998702658
24.561666948622857 330.3579335074002 1.0067210137376428
24.566894503576272 325.7837387889094 1.0025952064946848
24.572122058529686 320.1752952342064 0.9979315782523951
24.5773496134831 317.6053620265618 0.9968585321400417
24.582577168436515 315.28017122520635 0.9958253860844606
24.58780472338993 317.4711760976605 1.0013468011314066
24.593032278343344 318.9971088423658 1.0051586705740234
24.59825983329676 322.35637667897925 1.0131326477220994
24.603487388250173 317.87949652502647 1.0088472250746987
24.608714943203587 315.7236411193503 1.0080188243513972
24.613942498157 318.8279528165772 1.0139009277153506
24.619170053110416 322.2363930064901 1.0206073583273225
24.62439760806383 317.44968142961375 1.014043096036337
24.629625163017245 312.61616687036303 1.00888981511871
24.63485271797066 315.913253329392 1.0186920215251631
24.640080272924074 319.43914870379143 1.0301822340211304
24.645307827877488 319.3321248475508 1.0338796275657745
24.650535382830903 313.7443812811912 1.0263149809364853
24.655762937784317 315.2708636298687 1.0306121930576417
24.66099049273773 319.34794388991895 1.0395962720037362
24.666218047691146 319.9721632399454 1.0441077611279241
24.67144560264456 314.477111213767 1.0368864643073878
24.676673157597975 313.7936423624906 1.037618791092467
24.68190071255139 317.9329030234205 1.0462574886157283
24.687128267504804 320.7689045345944 1.053447947511421
24.692355822458218 317.3638117365998 1.0508429942457616
24.697583377411632 314.68296679983774 1.0503562086671387
24.702810932365047 313.3340193162716 1.052040789175401
24.70803848731846 315.22378192653866 1.0593257131841822
24.713266042271876 311.04801108299057 1.0524767667561299
24.71849359722529 312.99185961493487 1.0566851769790446
24.723721152178705 310.7277771762451 1.0535252181170673
24.72894870713212 312.96308860000727 1.060294022780761
24.734176262085533 312.3698162171159 1.0625282232022997
24.739403817038948 314.21922331146857 1.0696248916374118
24.744631371992362 314.4647508038764 1.0741174639205777
24.749858926945777 313.0955829084635 1.0745205976272896
24.75508648189919 309.0310682590766 1.0710803373406883
24.760314036852606 307.9389695194614 1.071600250997441
24.76554159180602 305.2983263980984 1.0700057651765755
24.770769146759434 304.13527999944336 1.0715136746406728
24.77599670171285 302.3469096446233 1.071015746838258
24.781224256666263 299.1739913902051 1.0680514997051846
24.786451811619678 301.0671629895492 1.0731098864954136
24.791679366573092 301.05156775606497 1.0756660284646515
24.796906921526507 306.36651498922316 1.0875789682326076
24.80213447647992 308.51273824399635 1.0944517379274719
24.807362031433335 308.4884201067561 1.0973557149891688
24.81258958638675 303.57127248634 1.0907536317220505
24.817817141340164 302.8449281860405 1.0902239796063198
24.82304469629358 301.69365277496274 1.0906137161007385
24.828272251246993 306.35983596393413 1.102054745092029
24.833499806200408 303.61922977194354 1.1004604028076124
24.838727361153822 308.082226956854 1.1116201800907786
24.843954916107236 309.65040843309424 1.1171017568258648
24.84918247106065 317.3571522122202 1.1333215260688627
24.854410026014065 320.3990164244046 1.1403635538498962
24.85963758096748 319.13122880527754 1.1413779310838652
24.864865135920894 315.93262307713525 1.1388138316569276
24.87009269087431 311.0904035250483 1.1350235041469208
24.875320245827723 313.3047314274627 1.142047988597578
24.880547800781137 317.23376521565484 1.1520127499795605
24.885775355734552 324.3107791744942 1.1662290140873321
24.891002910687966 327.91826608278353 1.1765570856668797
24.89623046564138 328.7572887395833 1.1822528882819447
24.901458020594795 326.16827390700337 1.182145086221854
24.90668557554821 325.4067828303503 1.1835645460302369
24.911913130501624 324.164323908604 1.1835266233801391
24.91714068545504 329.2855106302045 1.1975914043192566
24.922368240408453 329.88301200005105 1.2023203252908847
24.927595795361867 333.15611535101795 1.213854910702463
24.93282335031528 329.31536410258803 1.2075263361370978
24.938050905268696 330.8917576998743 1.2134478448844563
24.94327846022211 328.3655158970858 1.2113049049328508
24.948506015175525 327.9569967134865 1.2153477364145442
24.95373357012894 326.92828861851604 1.2157075837740057
24.958961125082354 322.8132177777577 1.211222952650704
24.964188680035768 322.63018361772527 1.2142424194108774
24.969416234989183 318.7361431958525 1.2108743818377536
24.974643789942597 320.8167809893727 1.2193487967192098
24.97987134489601 318.7567470763157 1.2192216441761003
24.985098899849426 317.60298682707077 1.2208465717713666
24.99032645480284 316.06183738872744 1.2219869780186132
24.995554009756255 316.2802234402927 1.2259428103362173
25.00078156470967 319.04076609080664 1.2354881448488444
25.006009119663084 320.41365349553143 1.2416958237130271
25.011236674616498 322.2290834259462 1.2456193702159384
25.016464229569912 323.52807534843913 1.2514918280507206
25.021691784523327 327.56328447436766 1.2619042862976502
25.02691933947674 327.1565322117034 1.2654142018778338
25.032146894430156 325.88560879752146 1.2661677460301823
25.03737444938357 323.3263732337325 1.265516102119999
25.042602004336985 322.0831453607027 1.2666685139062084
25.0478295592904 324.1354146776146 1.276113862922885
25.053057114243813 322.90065676436024 1.2779373198346515
25.058284669197228 318.8670011020308 1.2739855088235585
25.063512224150642 313.76814838668423 1.2666201086632871
25.068739779104057 312.3603331371596 1.2664462736550852
25.07396733405747 320.1934664012852 1.2855347627897384
25.079194889010886 329.95085847912975 1.3101917908654963
25.0844224439643 330.9788656428185 1.3175646715004286
25.089649998917714 329.34985327179487 1.3184513429725833
25.09487755387113 326.95822053233854 1.3162350775079297
25.100105108824543 331.8006042953002 1.327613342034147
25.105332663777958 332.42808780313817 1.3349049187352184
25.110560218731372 335.77149442719224 1.346156019391571
25.115787773684787 335.40478165926413 1.3507359048672791
25.1210153286382 333.83572502319015 1.350159858106145
25.126242883591615 333.46397181471565 1.3535143438133632
25.13147043854503 331.00738547105743 1.35285913532397
25.136697993498444 333.39430224705063 1.3643191973831155
25.14192554845186 334.03806126575677 1.3691508889760757
25.147153103405273 336.4643914904911 1.379408017818217
25.152380658358688 339.07085621641005 1.3861654623561919
25.157608213312102 343.6336675460158 1.3995934747986296
25.162835768265516 345.13513005721774 1.406414007292115
25.16806332321893 348.20155562639906 1.4175430589672473
25.173290878172345 349.05569858850555 1.4246542252398533
25.17851843312576 345.39359490280293 1.423162619247115
25.183745988079174 342.8916924056103 1.4234900632815652
25.18897354303259 339.63629548997574 1.4229175329781198
25.194201097986003 342.2163082586273 1.4335239947816172
25.199428652939417 340.6771509195739 1.4352127805712795
25.204656207892832 336.9852350405624 1.431807573400297
25.209883762846246 335.8077610842457 1.4322384788000093
25.21511131779966 335.0861549850763 1.4350081269541148
25.220338872753075 335.2571013529801 1.441881573910001
25.22556642770649 332.2663323930903 1.4412471234747437
25.230793982659904 333.36437814709467 1.4499041540931485
25.23602153761332 338.72885230856633 1.4628652578445005
25.241249092566733 346.14285359196083 1.4851762787402307
25.246476647520147 349.9884483392691 1.4980846864925303
25.25170420247356 350.23758195252753 1.5060575640722025
25.256931757426976 348.5009484999434 1.5082775168810454
25.26215931238039 343.13027914185614 1.5031367978661563
25.267386867333805 339.01363449917807 1.4973243150461513
25.27261442228722 333.4326686322092 1.4889398360130706
25.277841977240634 332.17464915105705 1.491358965983206
25.283069532194048 336.54002042109096 1.5106314454279293
25.288297087147463 347.7284977750615 1.5429583185399582
25.293524642100877 352.4326491059285 1.5594029147659905
25.29875219705429 351.4008160987957 1.560731072103439
25.303979752007706 339.8945022388353 1.5401798848557082
25.30920730696112 335.1183688238549 1.5363506071389554
25.314434861914535 330.1135068197562 1.5322214196445736
25.31966241686795 327.6404456362025 1.5321797226742773
25.324889971821364 323.82780299207343 1.5294777294567032
25.330117526774778 323.94310520157876 1.5334340807225617
25.335345081728192 324.047333473924 1.5408093725430683
25.340572636681607 327.6517396183002 1.5607390942381132
25.34580019163502 329.1633887554796 1.5737086666779463
25.351027746588436 329.15446867980074 1.578493491107608
25.35625530154185 328.6110516858469 1.5775774479431224
25.361482856495265 325.41705403098416 1.5706250611684311
25.36671041144868 327.3808197486807 1.5812867205493573
25.371937966402093 332.00283925386304 1.59877823940458
25.377165521355508 333.3623821793594 1.61133153545785
25.382393076308922 329.935184132815 1.6130295544198467
25.387620631262337 327.08465845127193 1.6150266059206966
25.39284818621575 330.3175093707422 1.6336747390650908
25.398075741169166 333.9603685061905 1.649662622605706
25.40330329612258 328.3813084652936 1.6423474570784358
25.408530851075994 325.5159016360775 1.6369852244791956
25.41375840602941 328.92731881568267 1.649614837262864
25.418985960982823 332.81754385592865 1.6637100637500555
25.424213515936238 336.2680733965056 1.680665059761261
25.429441070889652 329.3013508990315 1.6713263430462926
25.434668625843067 330.69338882492093 1.6829328266544017
25.43989618079648 327.6723434586113 1.6845096918014868
25.445123735749895 329.38932049766174 1.6950452059234011
25.45035129070331 324.25736241857686 1.6896215261879963
25.455578845656724 325.2838016785536 1.6973916299440739
25.46080640061014 332.3318947872522 1.7247716846544985
25.466033955563553 341.8831032607645 1.7586909978418175
25.471261510516968 348.37389655211706 1.785136030621395
25.476489065470382 349.49885588291903 1.7952025547480035
25.481716620423796 340.3710009249523 1.7823894296483902
25.48694417537721 341.80702317246806 1.795420591639876
25.492171730330625 349.74774228864516 1.8269303638661014
25.49739928528404 358.7548887811446 1.8596014571931205
25.502626840237454 362.6421855476506 1.8767588343846873
25.50785439519087 359.25217761271585 1.8771061256955917
25.513081950144283 362.24868848681285 1.8924563185416905
25.518309505097697 356.90727923538674 1.887451677474903
25.523537060051112 353.6995874265176 1.8860192661397952
25.528764615004526 350.267206161338 1.8866883225315458
25.53399216995794 348.9705762076214 1.8913004689815534
25.539219724911355 350.0338115494882 1.9074550865956312
25.54444727986477 347.2593874762112 1.9071699417658312
25.549674834818184 345.46588991339905 1.9184945734922088
25.5549023897716 350.47784638189717 1.940934911797942
25.560129944725013 353.5106471928357 1.9648757551696137
25.565357499678427 357.0853406128345 1.9824687610822584
25.57058505463184 359.7168270670771 2.004735988991512
25.575812609585256 364.40974064787025 2.026118348619794
25.58104016453867 365.64192586925896 2.0401693546212014
25.586267719492085 356.7705248562155 2.0285278165843286
25.5914952744455 347.3315087626594 2.011007021721363
25.596722829398914 350.78587815484923 2.036124768782026
25.601950384352328 355.4865532925172 2.0568069420703714
25.607177939305743 361.3361122407806 2.088902584658841
25.612405494259157 350.80254633454547 2.0675739202551315
25.61763304921257 349.1849749718484 2.07828090807433
25.622860604165986 342.17106531234066 2.0682523281995495
25.6280881591194 347.52581030220006 2.0988511029650945
25.633315714072815 341.29193114080545 2.095378418925891
25.63854326902623 338.9499235470847 2.1043574750937823
25.643770823979644 342.05714711677945 2.129098962630328
25.648998378933058 347.68028088467247 2.157183147384074
25.654225933886472 350.0107996292614 2.1843494704622244
25.659453488839887 340.197908639525 2.1688657077453715
25.6646810437933 340.3190416009441 2.1886858928113773
25.669908598746716 336.6530471136648 2.1842305668846786
25.67513615370013 339.9386453530994 2.209563071349785
25.680363708653545 329.1142349320445 2.18684078986541
25.68559126360696 328.93346266741776 2.2085579129281516
25.690818818560373 327.5226595570902 2.224808407135516
25.696046373513788 330.1497343854199 2.2518163700583456
25.701273928467202 334.7624415726858 2.283172452130941
25.706501483420617 337.8937160399918 2.313949135391455
25.71172903837403 346.612091091781 2.3636410532267487
25.716956593327446 346.71454910503985 2.3801513226229662
25.72218414828086 341.3828018622054 2.3756058331470973
25.727411703234274 337.82254846125574 2.3824723838992656
25.73263925818769 332.75890951497735 2.389343853720077
25.737866813141103 331.0453808717664 2.3986107285953593
25.743094368094518 331.84501505205816 2.4202236419563965
25.748321923047932 331.049028543981 2.4403615243274723
25.753549478001347 339.2076353583823 2.496617564751679
25.75877703295476 341.9273591482877 2.5298079780005267
25.764004587908175 344.16579120424757 2.564696468755426
25.76923214286159 342.538803430311 2.5821793994185676
25.774459697815004 323.75699182896193 2.530938334146624
25.77968725276842 328.9615818641216 2.578792113558796
25.784914807721833 322.7341046300021 2.577525409218654
25.790142362675248 341.5760642571224 2.6847519043792487
25.795369917628662 336.07030468570315 2.681658654444274
25.800597472582076 345.7540798626334 2.7491243216682992
25.80582502753549 339.5642993786667 2.7508040488215895
25.811052582488905 349.06479786832074 2.839508377024219
25.81628013744232 343.7005371715065 2.8620759362666717
25.821507692395734 343.49157116575304 2.8964059563063684
25.82673524734915 333.69066575183734 2.8755668562592187
25.831962802302563 324.59087716038977 2.8491549535918113
25.837190357255977 325.6521500172967 2.8948877624997635
25.84241791220939 322.2268236039963 2.910056927514471
25.847645467162806 341.4911780378375 3.0420613560273826
25.85287302211622 351.2958345039503 3.1193691274035955
25.858100577069635 364.47656038404335 3.228769807918301
25.86332813202305 345.99804653873184 3.182686028466002
25.868555686976464 328.6137991941725 3.162013466961687
25.87378324192988 309.1378701714986 3.1150035178971933
25.879010796883293 319.4404961781488 3.2244672343585714
25.884238351836707 334.4693995964646 3.3594892757494392
25.88946590679012 342.6727930514989 3.4438532602730745
25.894693461743536 359.45848416632845 3.5911462893345663
25.89992101669695 363.4473106413502 3.64841655743842
25.905148571650365 367.45001421206865 3.7453257673739615
25.91037612660378 358.1876759007756 3.75727928157646
25.915603681557194 351.49752517522404 3.830042176972206
25.920831236510608 342.2535892594654 3.8469677520129464
25.926058791464023 341.96574953811376 3.93959161904221
25.931286346417437 329.2437600527702 3.9169699457247726
25.93651390137085 337.16743968125 4.062321592242818
25.941741456324266 329.685619051364 4.106868885997666
25.94696901127768 329.37857117482923 4.212606599635204
25.952196566231095 337.92253567034254 4.385316320433965
25.95742412118451 340.4356796588157 4.516980252054018
25.962651676137924 339.5176451721679 4.6183798913473355
25.967879231091338 315.8312936509103 4.527813699286066
25.973106786044752 332.0023170794356 4.717797928370886
25.978334340998167 334.78052667952136 4.811289170035117
25.98356189595158 342.58264342147544 4.960183245120671
25.988789450904996 323.0629940732816 4.885422631717805
25.99401700585841 320.2115017986781 5.018237013269832
25.999244560811825 341.6117885418248 5.271636452805967
26.00447211576524 355.8206708552126 5.526785189663204
26.009699670718653 368.12535297130427 5.657389965142788
26.014927225672068 369.48102308710355 5.785089943343209
26.020154780625482 360.8261148070035 5.817866910361317
26.025382335578897 352.09591200171985 5.899112587261081
26.03060989053231 346.9501832029154 5.985126699898458
26.035837445485726 345.82623719245834 6.13209721008032
26.04106500043914 348.08140756061766 6.3209893220535225
26.046292555392554 363.5606463269581 6.627522632356521
26.05152011034597 352.4039834224762 6.747830183372238
26.056747665299383 321.57987643508034 6.61076044638729
26.061975220252798 291.57261326631726 6.563436833013001
26.067202775206212 292.9186134043387 6.743619071270308
26.072430330159627 320.392662757796 7.433341292798337
26.07765788511304 325.56002360845906 7.713035242759187
26.082885440066455 323.67519223735945 8.142157003669379
26.08811299501987 341.83356622974793 8.711389918424743
26.093340549973284 329.8243400953982 9.117180548017489
26.0985681049267 365.442882440423 10.163715473621053
26.103795659880113 336.5276479379346 10.496088826890109
26.109023214833528 344.46362049593256 11.572556052441962
26.114250769786942 315.76451477410046 12.139688539463213
26.119478324740356 306.31200080317745 13.803068874114913
26.12470587969377 318.92066905973525 16.0907747266821
26.129933434647185 344.4829523431988 23.117707589270932
26.1351609896006 282.40802431975436 29.60955142921024
