# Supplementary material for: Unraveling metal effects on CO2 uptake in pyrene-based metal-organic frameworks
Source: Nat Commun. 2025 Feb 11;16:1516. doi: 10.1038/s41467-025-56296-w (PMC11814143; doi:10.1038/s41467-025-56296-w)
Supplement: Supplementary file 3 — Source Data [file 41467_2025_56296_MOESM3_ESM.zip › SourceCode/SuppInf/FigureS5_Ga-TBAPy_InSitu_VariableT_PXRD/Data/GaTBAPy_0035p.dat]

0.002613777476707968 28.441693433738784 16.237264891163935
0.007841332430123905 25.785722441419246 7.029293353910247
0.01306888738353984 22.78109846626126 5.40330591677334
0.018296442336955775 24.552983588150422 4.047721812730838
0.02352399729037171 25.520822096078728 3.462077685088371
0.028751552243787646 20.329934408048736 2.8111920000044606
0.03397910719720358 19.507711692191954 2.2325023386086897
0.03920666215061952 20.43972610616708 2.206848484441134
0.04443421710403546 21.391944354926824 2.1583446177079373
0.0496617720574514 23.072944420169677 2.1439452539787265
0.054889327010867336 21.620675835152753 2.066759658616016
0.060116881964283275 17.970344999732532 1.8603193172711194
0.06534443691769921 16.220554776228937 1.7267354868024254
0.07057199187111515 16.231113554277233 1.5987540955451744
0.07579954682453109 18.54304262112752 1.744072422903011
0.08102710177794703 21.89282562725125 1.8018573201704942
0.08625465673136297 23.10176286679784 1.780996144001611
0.09148221168477891 24.79088849543228 1.757565376371909
0.09670976663819485 22.93829342997216 1.6161327655530924
0.10193732159161079 22.485532163007335 1.5723925746461165
0.10716487654502672 21.920439894428917 1.6128258919756566
0.11239243149844266 20.772879828326577 1.5619340853739014
0.1176199864518586 23.450403960945042 1.6755350175077224
0.12284754140527454 22.1546894304725 1.4869065825904086
0.12807509635869047 21.484585049534612 1.3227664182947552
0.1333026513121064 21.383359437811766 1.3127939384601683
0.13853020626552232 18.71900322213133 1.1692973046526591
0.14375776121893824 16.705209399644133 1.1146595707935936
0.14898531617235417 15.701917074642296 1.1284402757772969
0.1542128711257701 15.293161636687815 1.0840876458448494
0.15944042607918602 15.342153208024268 1.090729396272989
0.16466798103260194 16.42790104636445 1.1013272281149435
0.16989553598601786 16.18924995116933 1.020381743866133
0.1751230909394338 16.38561537644506 1.0188325859741696
0.18035064589284971 16.952880092209153 1.0191829052740098
0.18557820084626564 17.607382780148686 0.9805880012826635
0.19080575579968156 17.60195050601196 0.9817289709487935
0.1960333107530975 18.311847178473894 0.9785675579861002
0.20126086570651341 18.981012830275652 0.9878532405066581
0.20648842065992934 19.15701649344898 1.0027802918837707
0.21171597561334526 21.001745994426084 1.0366501544481583
0.2169435305667612 22.218439072789764 1.0513970661274163
0.22217108552017711 22.26065437232341 1.036614329831217
0.22739864047359304 20.688748255348646 1.0115141806831272
0.23262619542700896 18.916980296469866 0.9767520545094313
0.2378537503804249 17.78313739637164 0.9594922669424214
0.2430813053338408 18.09109679204292 0.9520871500074694
0.24830886028725674 20.67921066319272 0.9577030587025869
0.25353641524067266 21.732509947828685 0.9371806540862339
0.2587639701940886 21.264706285218015 0.9106869583582116
0.2639915251475045 19.76237644991341 0.9169096010249143
0.26921908010092044 17.996845647040015 0.8999436234332792
0.27444663505433636 18.65319775592704 0.923448359345914
0.2796741900077523 19.118454506118553 0.9437747501634801
0.2849017449611682 18.94533442755508 0.914555946421158
0.29012929991458414 18.17119643186241 0.8485703252474519
0.29535685486800006 17.588521565469247 0.8132072303945572
0.300584409821416 17.560969892240582 0.7713202788301013
0.3058119647748319 18.98649205793167 0.7844770155349541
0.31103951972824784 19.685470845770574 0.8163044262712672
0.31626707468166376 18.645070522699505 0.794672561490208
0.3214946296350797 18.93954390628132 0.8008888833584297
0.3267221845884956 17.626477505334456 0.7802050847485262
0.33194973954191154 17.649018940382145 0.8052757181565147
0.33717729449532746 19.697272961028023 0.8592594459821201
0.3424048494487434 20.48019037842445 0.8921348365882262
0.3476324044021593 20.786515520559554 0.8908466515683577
0.35285995935557524 20.37750009122482 0.8678736718918205
0.35808751430899116 18.864552646876085 0.8301481431928602
0.3633150692624071 18.479626166134494 0.8538459645032042
0.368542624215823 18.88153195232261 0.8885178667684622
0.37377017916923894 18.48616421030789 0.8670816363595718
0.37899773412265486 19.77318333048385 0.8832396175627836
0.3842252890760708 19.659134971519453 0.8778440634498599
0.3894528440294867 21.92110831840934 0.8986969280692033
0.39468039898290264 22.98469086705893 0.9351905075356961
0.39990795393631856 21.991833232120076 0.8671830959251171
0.4051355088897345 20.67861004873881 0.8259945910410423
0.4103630638431504 19.194548926172246 0.7902858705550835
0.41559061879656634 18.017027257629955 0.7702024000160921
0.42081817374998226 18.091653325649343 0.7761176567341588
0.4260457287033982 18.358737495702005 0.8092782806249128
0.4312732836568141 20.246780131465272 0.8528216057393415
0.43650083861023004 21.0791915277204 0.8644876092208498
0.44172839356364596 21.527378073484847 0.870729065774932
0.4469559485170619 21.992559908962747 0.8536832631463762
0.4521835034704778 20.54750220589249 0.8133130159510658
0.45741105842389373 19.413408552104485 0.7841722821602908
0.46263861337730966 19.09017761557556 0.7766871931620741
0.4678661683307256 18.915034122040844 0.7740742802070956
0.4730937232841415 19.072198124325563 0.7800445567516534
0.47832127823755743 19.390573061459087 0.7924646550563875
0.48354883319097336 19.52272249002376 0.7763776015155371
0.4887763881443893 19.286876893761477 0.7608829589978983
0.4940039430978052 18.91031566750192 0.7394991855559258
0.49923149805122113 18.958599635393302 0.7318673546060493
0.5044590530046371 19.254076141432964 0.7664784337555652
0.5096866079580531 20.01984183124643 0.7909196807036851
0.5149141629114691 20.46328273439542 0.7985443629803818
0.5201417178648851 19.970209978821178 0.7787496208615177
0.525369272818301 19.25175647773233 0.7466230779460477
0.530596827771717 19.903809270776204 0.7581480273439108
0.535824382725133 19.011196675503847 0.7323213788557251
0.541051937678549 18.334408660480545 0.7042488153617698
0.546279492631965 18.435030638160143 0.705824209840421
0.5515070475853809 17.531369031851714 0.7020804739058099
0.5567346025387969 18.400216601528662 0.7145268056237261
0.5619621574922129 19.52784441268358 0.744526999661992
0.5671897124456289 19.856837779033604 0.7482393366897813
0.5724172673990449 20.351461399667222 0.7385669600012574
0.5776448223524608 19.93180467368917 0.7223418341755274
0.5828723773058768 19.26154104894296 0.7013668963482238
0.5880999322592928 18.598478752745912 0.7024702631798975
0.5933274872127088 18.848827812593164 0.7488918588279214
0.5985550421661248 18.493855739327856 0.7545065949658711
0.6037825971195407 19.097118006938018 0.7690107646509889
0.6090101520729567 19.275447758493552 0.7495028662321842
0.6142377070263727 19.629756565850254 0.7321883231520132
0.6194652619797887 20.18262543657318 0.7225092023477446
0.6246928169332047 19.966311044447654 0.7204391268204731
0.6299203718866206 20.37643966631388 0.7164890880106101
0.6351479268400366 20.45884459936162 0.7250855926983474
0.6403754817934526 20.646846742203163 0.7333354468757493
0.6456030367468686 20.852342565704323 0.7275975418597258
0.6508305917002846 21.166107205196802 0.7268845283064598
0.6560581466537005 21.704227319437052 0.7298800862365403
0.6612857016071165 21.09609114431576 0.7326554205950646
0.6665132565605325 21.83047598994332 0.7493664071268352
0.6717408115139485 21.165151631409984 0.7351023226651285
0.6769683664673645 21.04959667886696 0.7117861396862167
0.6821959214207804 21.02571030820111 0.7068857373547455
0.6874234763741964 20.716395615258516 0.7096604235316613
0.6926510313276124 21.024478980753862 0.7044585835239622
0.6978785862810284 20.57670499247752 0.6846205333924678
0.7031061412344444 20.302104080083414 0.6719256331967993
0.7083336961878604 20.89042669403848 0.6897686181533137
0.7135612511412763 21.17783914212565 0.7048074779756308
0.7187888060946923 21.505853710455483 0.7173620393554798
0.7240163610481083 21.705761582325483 0.7101297678776827
0.7292439160015243 21.768585133063965 0.7035670337268496
0.7344714709549403 22.767202943503772 0.7177968323874109
0.7396990259083562 22.74259192296836 0.7214561249585358
0.7449265808617722 23.76560080978246 0.7407594751034825
0.7501541358151882 25.05689703987946 0.7667710441192376
0.7553816907686042 25.683666136974857 0.7735304373119495
0.7606092457220202 28.10959272187132 0.7994336523407313
0.7658368006754361 30.532333883511278 0.8267824520486428
0.7710643556288521 32.52298582599053 0.834749761950056
0.7762919105822681 32.87230544137835 0.8357297915391331
0.7815194655356841 32.446325828242124 0.8382477526179861
0.7867470204891001 32.855449847528696 0.8515832339221527
0.791974575442516 30.856721049583232 0.8282934427397063
0.797202130395932 30.597946033649617 0.8164738408747525
0.802429685349348 31.673214182338594 0.8281732183455948
0.807657240302764 32.26629928110489 0.8339068833671862
0.81288479525618 34.96974372636036 0.8758220852660079
0.8181123502095959 37.618019821382475 0.9156953045640097
0.8233399051630119 42.72500895584945 0.999617915438311
0.8285674601164279 47.38564786714398 1.0653026774094283
0.8337950150698439 50.13211103457485 1.0856165569118434
0.8390225700232599 53.868059962445166 1.1221934523239454
0.8442501249766758 55.79520998667616 1.1371343259387712
0.8494776799300918 59.16357196616512 1.1957203208548357
0.8547052348835078 61.09552898557208 1.2199762098608953
0.8599327898369238 64.7571569055276 1.2537991006780664
0.8651603447903398 68.23529713439429 1.2857134944594533
0.8703878997437557 71.95862033279651 1.3274821818759306
0.8756154546971717 75.21481134923846 1.3520858698538196
0.8808430096505877 75.09459633915723 1.3577210530291697
0.8860705646040037 75.11871185551188 1.3388184270893264
0.8912981195574197 73.76809950922315 1.307560675892127
0.8965256745108356 75.71700345765458 1.3335774891478558
0.9017532294642516 75.69891133596299 1.3209814121637609
0.9069807844176676 79.22113206851436 1.363103322206929
0.9122083393710836 83.28746314613971 1.4109730449300901
0.9174358943244996 83.12818353922525 1.4183139946339112
0.9226634492779155 89.6868730848786 1.4679590560066562
0.9278910042313315 92.5272127842682 1.4626609305117795
0.9331185591847475 93.55901585464781 1.4362326499989533
0.9383461141381635 93.762000781805 1.4264834822830352
0.9435736690915795 91.12987769079824 1.3973422347151143
0.9488012240449955 98.19588962256901 1.4683980366277871
0.9540287789984114 98.69453709617436 1.4710549322631106
0.9592563339518274 103.9521402343486 1.5178329638395889
0.9644838889052434 105.29475222089222 1.5380302773562384
0.9697114438586594 108.10147661675931 1.553563562623166
0.9749389988120754 110.0925490342422 1.5622350488375285
0.9801665537654913 110.00033264738445 1.5440510567834247
0.9853941087189073 111.46525088142556 1.5483009830616699
0.9906216636723233 110.74798089626604 1.5437291440218353
0.9958492186257393 106.52757239850621 1.5114911904819195
1.0010767735791553 108.10162078170022 1.525747644203506
1.0063043285325712 107.81371256025179 1.5039073405716061
1.0115318834859872 105.90684684207437 1.4797661997271585
1.0167594384394032 109.34295992730321 1.4868149370791635
1.0219869933928192 114.28850966665836 1.535251182402788
1.0272145483462352 118.05880357003605 1.572215078454972
1.0324421032996511 128.64169881507794 1.6736736363638227
1.0376696582530671 135.54288289064803 1.7147579886597393
1.042897213206483 139.58757612249715 1.7214974718216436
1.048124768159899 140.01988239676984 1.7162624165641025
1.053352323113315 138.77886206570585 1.6967905875534879
1.058579878066731 138.96392378846303 1.6935424314076417
1.063807433020147 135.13959246161633 1.6488017435322622
1.069034987973563 129.4616691903279 1.5974646275439535
1.074262542926979 126.189284298092 1.5822210677177793
1.079490097880395 123.66396978105107 1.556138869678757
1.084717652833811 124.74634154620095 1.563525523403566
1.089945207787227 127.03466890572146 1.58874115385082
1.095172762740643 128.8092971953888 1.5977751817166497
1.1004003176940589 130.3304819281245 1.6235725621582804
1.1056278726474749 135.66234970015313 1.6748220387617838
1.1108554276008908 137.04697550222946 1.6703441546551399
1.1160829825543068 139.64645005021353 1.6903403327324078
1.1213105375077228 139.29185817019476 1.6592294190175072
1.1265380924611388 142.85109247894982 1.6751250886752957
1.1317656474145548 142.13053099863998 1.655241172515184
1.1369932023679707 146.85470077135935 1.678805340565749
1.1422207573213867 151.8449044559693 1.7271055074152626
1.1474483122748027 151.6763862820125 1.7403991072728129
1.1526758672282187 155.40405793175213 1.756657977269461
1.1579034221816347 157.80722170783008 1.7817459041108368
1.1631309771350506 157.22826188838013 1.7755595553778418
1.1683585320884666 158.3004494232671 1.7640013166650697
1.1735860870418826 157.54350181092502 1.7695408376185449
1.1788136419952986 155.40451837457226 1.7292515594010007
1.1840411969487146 154.9056451094041 1.6772343038445037
1.1892687519021305 153.78327639671627 1.663619803559674
1.1944963068555465 162.99533507206735 1.72515880785435
1.1997238618089625 163.19667588367972 1.7360453680129673
1.2049514167623785 162.70968936096938 1.7523993105026463
1.2101789717157945 162.90277242100385 1.7633938463220102
1.2154065266692105 160.5574369728334 1.734597017928427
1.2206340816226264 165.61992761402905 1.7752374158371151
1.2258616365760424 162.71680736263755 1.7550814306646352
1.2310891915294584 169.80212227865852 1.7951067516769634
1.2363167464828744 168.33904441323074 1.7861426402836322
1.2415443014362904 161.77338766967765 1.7479227013558691
1.2467718563897063 155.53822999404508 1.7195982848630016
1.2519994113431223 153.8551081466209 1.7153641612778785
1.2572269662965383 151.6132264826578 1.67472844787485
1.2624545212499543 155.84750795747345 1.6676477625513515
1.2676820762033703 162.04870992151987 1.7067558081429206
1.2729096311567862 163.3775166933031 1.7158122179182123
1.2781371861102022 166.90945390741297 1.7436601550984372
1.2833647410636182 169.691049560268 1.7665738977393965
1.2885922960170342 166.341691408263 1.7412332999543954
1.2938198509704502 166.67158804723732 1.7435235728769123
1.2990474059238661 162.39640437292897 1.721079603147767
1.3042749608772821 166.70447511506617 1.7052521774324296
1.309502515830698 173.4937982491137 1.7236780136323344
1.314730070784114 177.3793964903751 1.742932351298812
1.31995762573753 182.2730962920618 1.7638190146074453
1.325185180690946 180.59715538219464 1.7652220881347187
1.330412735644362 184.58847881344914 1.8038261652742427
1.335640290597778 181.32557111837139 1.7875088136182653
1.340867845551194 181.45606705630175 1.7967672316219456
1.34609540050461 184.07158788036372 1.8138898799436103
1.351322955458026 179.45050698331528 1.7853491527134413
1.356550510411442 179.38709402477124 1.774205402174171
1.361778065364858 168.29645090938106 1.703909965846157
1.3670056203182739 163.35533716195656 1.6757371011681461
1.3722331752716899 162.71381385258334 1.6787165716448134
1.3774607302251058 165.19159438628418 1.7075290962021434
1.3826882851785218 170.3979699491067 1.7172323068186517
1.3879158401319378 175.6850980879688 1.7340706024207284
1.3931433950853538 172.84207120821492 1.7102250677474413
1.3983709500387698 170.17843619094108 1.6956348707272062
1.4035985049921857 169.05605797726605 1.6956425037659435
1.4088260599456017 172.44795995315144 1.7397471896430323
1.4140536148990177 181.81686765159318 1.8036353166719268
1.4192811698524337 185.59782658431374 1.829514551169633
1.4245087248058497 188.66915863871765 1.8487260783866648
1.4297362797592656 184.3024459809899 1.8047342967769215
1.4349638347126816 177.1184236039515 1.756408565606411
1.4401913896660976 177.93530554447628 1.750674570198916
1.4454189446195136 180.5577218477003 1.738796189323967
1.4506464995729296 174.66136622513818 1.7113322322309912
1.4558740545263456 175.1290739384208 1.7137218243636099
1.4611016094797615 173.0582372755444 1.7063323695271164
1.4663291644331775 172.864830560936 1.7264072129962063
1.4715567193865935 176.3291784650124 1.740334553039749
1.4767842743400095 183.42750586339298 1.7457158326744253
1.4820118292934255 188.16583648124055 1.7872988348034533
1.4872393842468414 191.66045624450553 1.8059857889803632
1.4924669392002574 190.5817626761229 1.7939245771833885
1.4976944941536734 185.883424352602 1.7828067184726177
1.5029220491070894 185.58417992029499 1.777545408421613
1.5081496040605054 187.10171388018196 1.775457617431631
1.5133771590139213 185.3668759930094 1.7754498463885264
1.5186047139673373 185.78345460524213 1.7773554152978202
1.5238322689207533 178.44538565784865 1.721817314319779
1.5290598238741693 176.97775418473853 1.6955751494048708
1.5342873788275853 172.27336998292438 1.6702624236654573
1.5395149337810012 173.36530180663766 1.685940335992903
1.5447424887344172 178.14666389865457 1.7289628911048165
1.5499700436878332 188.89564585811505 1.7970000973419509
1.5551975986412492 194.35173739890234 1.7988953507558925
1.5604251535946652 197.92919793280188 1.8097751054522695
1.5656527085480811 195.82282454039577 1.814815483555482
1.5708802635014971 194.93048078880824 1.7973418478476526
1.576107818454913 198.88002601884327 1.8365072393114674
1.581335373408329 194.27456337397987 1.8039755249484544
1.586562928361745 199.15602847481728 1.8210552845558936
1.591790483315161 201.28404532144395 1.8356066378257032
1.597018038268577 200.2010806389172 1.7886049264788986
1.602245593221993 205.76292929021835 1.8076964164465448
1.607473148175409 207.86561084376828 1.825260209796537
1.612700703128825 206.411545592891 1.8093951595019195
1.617928258082241 205.41796920212812 1.7884635052132851
1.623155813035657 201.68183253717828 1.7576376808111085
1.628383367989073 209.05919615265628 1.8053350525110365
1.6336109229424889 213.96247350402382 1.8442800498567526
1.6388384778959049 220.15541709169307 1.8756712402103124
1.6440660328493208 223.24519768612004 1.8746322185536655
1.6492935878027368 226.15324778989088 1.887034811675958
1.6545211427561528 229.37981717453204 1.8909227599069358
1.6597486977095688 230.65070241761018 1.8870815258939353
1.6649762526629848 244.47585863043676 1.9514899476552314
1.6702038076164007 246.5092531244876 1.948586341529786
1.6754313625698167 258.3962001313396 2.007629668015916
1.6806589175232327 259.53318136436815 2.00579667815241
1.6858864724766487 261.9483322858431 2.0226923774417576
1.6911140274300647 268.9431203444739 2.051532076210319
1.6963415823834807 266.3828390174351 2.021947728838258
1.7015691373368966 263.0442813499393 2.0107960862883494
1.7067966922903126 255.79809600763824 1.9576585338199584
1.7120242472437286 257.92131108408637 1.9646540704582254
1.7172518021971446 260.7111062724459 1.950185681539917
1.7224793571505606 267.09857024346866 1.9670197241170078
1.7277069121039765 281.32771843423654 2.0330117826644543
1.7329344670573925 285.6778114221166 2.030262418274132
1.7381620220108085 291.4510550379743 2.0452224367404623
1.7433895769642245 286.93308976025656 2.012703357190261
1.7486171319176405 284.9371986536192 2.005876170165586
1.7538446868710564 301.10791786187826 2.0808140206072796
1.7590722418244724 305.8174684062802 2.0965399746104545
1.7642997967778884 302.520800948141 2.074111473648312
1.7695273517313044 299.0685593342628 2.0403366614534604
1.7747549066847204 292.2701941524683 2.0038550157058266
1.7799824616381363 292.61157604166084 1.9958640718450136
1.7852100165915523 306.3921946303857 2.020787473772919
1.7904375715449683 313.4586075484057 2.045654101448155
1.7956651264983843 310.0423093111068 2.035872627058215
1.8008926814518003 304.83756740151546 1.9988030332013815
1.8061202364052162 301.9507946120441 1.9894647762957705
1.8113477913586322 302.8876140420279 1.9748907448559627
1.8165753463120482 312.56494321754946 2.00128163561391
1.8218029012654642 310.62971646343897 1.9911670119288918
1.8270304562188802 308.6172679775599 1.96900420832456
1.8322580111722961 310.3168891361441 1.963031690133589
1.8374855661257121 303.8861907054749 1.9250504319410748
1.842713121079128 301.42118603966077 1.8949863185122795
1.847940676032544 298.87353791948874 1.8696555768140546
1.85316823098596 304.64418854198965 1.8928553332018676
1.858395785939376 308.6408427514444 1.9012379585611567
1.863623340892792 311.977361003967 1.9202921603195562
1.868850895846208 313.10019777788045 1.9201384421675518
1.874078450799624 307.27849616065197 1.8760106715459348
1.87930600575304 311.47177951592994 1.875874717373847
1.884533560706456 307.7874499257642 1.8424420868094546
1.889761115659872 303.64977293203555 1.8276932469526215
1.894988670613288 302.51400250093576 1.8050272487794459
1.9002162255667039 305.45221733760263 1.809334912134907
1.9054437805201199 311.3426974654618 1.8393973766181977
1.9106713354735358 312.43397320366046 1.83932720681245
1.9158988904269518 310.62310346214673 1.822771623333895
1.9211264453803678 307.9800875364131 1.8016569806018572
1.9263540003337838 309.2695375307962 1.7908663884049358
1.9315815552871998 312.7017814844254 1.8007172078223925
1.9368091102406157 305.05337196767704 1.7483232110165812
1.9420366651940317 297.78920346266506 1.7090951394308498
1.9472642201474477 290.1631398516969 1.6762136839089499
1.9524917751008637 292.3376782475359 1.6797369081937608
1.9577193300542797 295.4621251091661 1.6956060028662596
1.9629468850076957 295.54116077776365 1.687773949196996
1.9681744399611116 296.7514341511797 1.6888415420783545
1.9734019949145276 294.62817322684526 1.6739211177155806
1.9786295498679436 296.06727636138703 1.6808096223088755
1.9838571048213596 300.55641476500017 1.6866789609685775
1.9890846597747756 298.5928065750759 1.6700672104627783
1.9943122147281915 288.26208328885826 1.6253216625503595
1.9995397696816075 282.8651181273441 1.5927227310800762
2.0047673246350235 274.2944445502594 1.5576204021711637
2.0099948795884393 274.6672692146451 1.5654041946044377
2.015222434541855 279.7690180505201 1.5712717153879396
2.0204499894952708 278.45784964236094 1.552699449357339
2.0256775444486865 278.5780058905412 1.5482403050734304
2.0309050994021023 272.22328380456923 1.501898382079255
2.036132654355518 271.8722070487876 1.5092023365380016
2.041360209308934 268.03345103814223 1.5014011062839698
2.0465877642623496 273.29751551417075 1.5142271813449437
2.0518153192157653 273.69927995763123 1.5146494608656278
2.057042874169181 267.76403255216957 1.4841614754136838
2.062270429122597 270.55619240099423 1.4904941813575938
2.0674979840760126 267.36005245308957 1.4926470230964404
2.0727255390294284 265.08019074028203 1.5046290469892039
2.077953093982844 263.77484191705935 1.4973532533389042
2.08318064893626 262.006145531109 1.500343821634512
2.0884082038896756 261.602540986995 1.4916595543876086
2.0936357588430914 261.9130027549005 1.4891081542310975
2.098863313796507 267.4907458051521 1.5093873189896356
2.104090868749923 271.27728736319943 1.5219935512444964
2.1093184237033387 272.5865247269252 1.5197831506636934
2.1145459786567544 276.26414173416686 1.5339697908667917
2.11977353361017 272.5572321593081 1.5236042696992553
2.125001088563586 274.0658487378523 1.5335166109478038
2.1302286435170017 268.6085460215077 1.5150088288136425
2.1354561984704175 263.8046494096311 1.4908823769425639
2.140683753423833 260.96349309695154 1.4731995378810534
2.145911308377249 263.8482858836905 1.4868494827618883
2.1511388633306647 266.4559314312564 1.4988685479716524
2.1563664182840805 278.5945075668634 1.552967429692078
2.1615939732374962 279.8507396302059 1.5624537465919404
2.166821528190912 282.1422472691228 1.5696569216717484
2.1720490831443278 283.07306839790834 1.5690645741512927
2.1772766380977435 277.5690458282018 1.54385170611699
2.1825041930511593 273.57499217988845 1.5174281638170863
2.187731748004575 270.8836628420147 1.504561181706062
2.192959302957991 268.7798984914937 1.5045838635692734
2.1981868579114066 266.19948921162444 1.4885488118335357
2.2034144128648223 267.7566884566276 1.5061805205917143
2.208641967818238 261.923064390738 1.5006660024475198
2.213869522771654 262.32922281708494 1.4994068252363366
2.2190970777250696 270.5508520889876 1.5302222032853516
2.2243246326784853 270.5801981489902 1.5201076025359368
2.229552187631901 270.94426234639684 1.5053558832599638
2.234779742585317 271.4654459804809 1.5044434290915476
2.2400072975387326 265.90594832974386 1.4841187971227976
2.2452348524921484 264.3897879403033 1.4842624456662734
2.250462407445564 262.69045887288786 1.485976978267453
2.25568996239898 255.68381959495127 1.464909193734781
2.2609175173523957 258.31716975663994 1.4736431945921715
2.2661450723058114 263.0434462973296 1.479569727412879
2.271372627259227 262.1758093209512 1.4740748472577287
2.276600182212643 259.8910367773976 1.461867197134151
2.2818277371660587 257.85009054077034 1.4473441824724789
2.2870552921194744 259.57917218488933 1.463645875815595
2.29228284707289 263.2220430706642 1.4783978132458506
2.297510402026306 269.1698565426831 1.4959951385846935
2.3027379569797217 267.02270681515483 1.4799657199616767
2.3079655119331375 262.38270173114034 1.4471130555946967
2.3131930668865532 267.06329507286034 1.4688017689393744
2.318420621839969 264.40913753261697 1.4660924828809803
2.3236481767933848 266.36888895599253 1.4840434441826558
2.3288757317468005 264.897359087989 1.4915011082120513
2.3341032867002163 259.9146757502751 1.4653820826274089
2.339330841653632 257.5400104115884 1.4508213297782357
2.344558396607048 260.1239138543526 1.4590419576622806
2.3497859515604635 258.39860672848795 1.4377135914974206
2.3550135065138793 265.60168978135056 1.4485903598986272
2.360241061467295 264.34485517078093 1.4256206877113091
2.365468616420711 264.5245444511109 1.4233558337874448
2.3706961713741266 267.65588536614405 1.4299227814002133
2.3759237263275423 271.8864827755349 1.455408688750994
2.381151281280958 272.4076235213151 1.4647375459706722
2.386378836234374 275.6992881930037 1.4850599358556054
2.3916063911877896 273.49745515977605 1.4812922381002156
2.3968339461412054 258.78234967275455 1.4270189381315392
2.402061501094621 253.89364523908284 1.4114852492141081
2.407289056048037 249.7207473899962 1.4000100291001347
2.4125166110014526 246.9772519159733 1.3883744712234052
2.4177441659548684 250.14325338682193 1.3873697294220355
2.422971720908284 248.43548749706838 1.360885074742501
2.4281992758617 249.4279469420076 1.3615079688952194
2.4334268308151157 248.44522694787926 1.3556232330686226
2.4386543857685314 254.11701486391303 1.3815087886296706
2.443881940721947 255.391905110738 1.3865435198454659
2.449109495675363 260.2845372501817 1.389722627678733
2.4543370506287787 266.9467086773327 1.4053192375553374
2.4595646055821945 270.4931382261098 1.39721499380729
2.4647921605356102 280.05424429287035 1.4057186434460214
2.470019715489026 295.8521383651252 1.4203965912746317
2.4752472704424417 329.72331753494296 1.470466348860125
2.4804748253958575 387.90143081269173 1.550860091061325
2.4857023803492733 513.1525765779047 1.7286499274436715
2.490929935302689 758.4759546539228 2.0657328823640935
2.496157490256105 1203.7472918105655 2.5831755651605266
2.5013850452095205 1832.2350437051307 3.178768123001983
2.5066126001629363 2541.7695038914753 3.739551825072643
2.511840155116352 3230.839251055377 4.224379598521921
2.517067710069768 3764.424838179373 4.557510239433496
2.5222952650231836 4058.384561008721 4.7185172457071145
2.5275228199765993 4181.458096607435 4.77913563839829
2.532750374930015 4189.980620795398 4.762377548511614
2.537977929883431 4278.8191629175935 4.8126471999501845
2.5432054848368466 4481.645550868591 4.930399718785739
2.5484330397902624 4807.664276127613 5.093340244247876
2.553660594743678 5236.966131478191 5.305560733025326
2.558888149697094 5739.434830933654 5.546788014921798
2.5641157046505096 6228.897027619845 5.774385913510978
2.5693432596039254 6581.018904679425 5.942897976530423
2.574570814557341 6642.369547552188 5.970553248929118
2.579798369510757 6378.6194965943605 5.853748438338662
2.5850259244641727 5745.218643008738 5.553164811224917
2.5902534794175884 4822.083989015099 5.081266710751523
2.595481034371004 3825.712405560558 4.531781411116488
2.60070858932442 2843.558234827311 3.9051365297797407
2.6059361442778357 2008.9681683394447 3.2834884249920253
2.6111636992312515 1375.6321357833606 2.714595661371051
2.6163912541846672 943.2454508397628 2.2513013221480653
2.621618809138083 657.5626440521279 1.8918890555255325
2.6268463640914987 492.62300086438756 1.6451244937941771
2.6320739190449145 398.0989713997784 1.4953893986830875
2.6373014739983303 353.6687086992475 1.4319877252400603
2.642529028951746 329.20340968736446 1.3963875219091864
2.6477565839051618 308.18874587383 1.3682348867371188
2.6529841388585775 298.003782942026 1.3571808036925954
2.6582116938119933 289.3210225092296 1.3490231964898565
2.663439248765409 283.8132631411596 1.350602990142748
2.668666803718825 280.16969806270976 1.3601037604318693
2.6738943586722406 274.41613424856564 1.350466766859876
2.6791219136256563 268.9276804932197 1.3375747444188701
2.684349468579072 270.343832075456 1.3524720781585544
2.689577023532488 272.31099345514514 1.3684704741678126
2.6948045784859036 269.14256549601936 1.3600335869590912
2.7000321334393194 273.17977086962657 1.3797983349579026
2.705259688392735 271.9384271330132 1.3867836595608447
2.710487243346151 273.3574141011834 1.4026878860634595
2.7157147982995666 273.51438838653553 1.420370898590004
2.7209423532529824 274.9606059627656 1.4417783058469698
2.726169908206398 270.56134617205794 1.4246249420896877
2.731397463159814 269.2915307016289 1.4154348230889886
2.7366250181132297 268.86510736901306 1.4154043440452586
2.7418525730666454 263.2563123325219 1.3973086710556504
2.747080128020061 264.0614050047312 1.4166194234105298
2.752307682973477 266.2191946249066 1.4308988792970072
2.7575352379268927 262.5568652551915 1.4181621908247826
2.7627627928803085 260.87042559033307 1.4119128078046794
2.767990347833724 262.4026464101255 1.4246674094227647
2.77321790278714 259.10155433227936 1.4095149525690045
2.7784454577405557 261.5599363564931 1.414555522556319
2.7836730126939715 261.864362355459 1.4173785843258357
2.7889005676473873 261.17468324793776 1.4168934195618184
2.794128122600803 263.1858494464434 1.427860986877647
2.7993556775542188 262.7328746969182 1.4150626451802317
2.8045832325076345 267.2657626202838 1.4321076996293505
2.8098107874610503 273.6076861069202 1.4459660678502007
2.815038342414466 274.2781017014162 1.4484449205274978
2.820265897367882 273.6708602588458 1.4429964699453952
2.8254934523212976 269.58264502359697 1.4261260473169122
2.8307210072747133 270.0571937842003 1.4464921588632498
2.835948562228129 270.33884436804016 1.4610652064503167
2.841176117181545 265.3815268709727 1.4604921784297695
2.8464036721349606 274.84467450291277 1.5041986086144337
2.8516312270883764 271.89071230221685 1.4879544661278115
2.856858782041792 268.93918917057624 1.4757224198106058
2.862086336995208 273.47675152576227 1.4936369376518486
2.8673138919486236 274.2203387562273 1.5037577311454589
2.8725414469020394 271.8334092594437 1.489362692173301
2.877769001855455 277.04504450140837 1.5024699943478617
2.882996556808871 271.3417624898193 1.4698491810721386
2.8882241117622867 273.4041155797637 1.4713567036141924
2.8934516667157024 276.5255388472524 1.4791658120681865
2.898679221669118 277.77463439451753 1.4897577543890104
2.903906776622534 275.0513196545033 1.483164164031902
2.9091343315759497 277.512403859868 1.4860770067573217
2.9143618865293655 277.5735454439457 1.481673484632655
2.919589441482781 274.90186492142993 1.4641634278029736
2.924816996436197 275.0361627338482 1.4622291648281491
2.9300445513896127 274.4531079008555 1.4624507547324477
2.9352721063430285 276.3705758652749 1.4714738287432703
2.9404996612964442 275.8134136584339 1.472435263590263
2.94572721624986 278.3190380986126 1.4811300914973813
2.9509547712032758 275.6258123252563 1.4701469370142057
2.9561823261566915 271.6089501632494 1.4514678367747642
2.9614098811101073 269.88271069022585 1.4314732375053922
2.966637436063523 268.56023754193484 1.4242932620874993
2.971864991016939 271.9499212349617 1.4417274308845072
2.9770925459703546 271.51730767052305 1.4310230974726463
2.9823201009237703 268.71304387050867 1.4179231543953397
2.987547655877186 271.3994467975739 1.417554839572773
2.992775210830602 275.7134664503398 1.422999526741366
2.9980027657840176 276.9532401829674 1.4260936317765558
3.0032303207374333 279.02117666019234 1.4274877280390503
3.008457875690849 278.8630567616032 1.4273007859564029
3.013685430644265 278.1305689618944 1.4138216813811095
3.0189129855976806 278.63436263485033 1.4023694400586013
3.0241405405510964 277.805874221975 1.3970676409902825
3.029368095504512 279.66748822571736 1.387458766010884
3.034595650457928 277.8305131959579 1.3689553843077589
3.0398232054113437 271.1931297469532 1.3388936816607595
3.0450507603647594 270.87752978426573 1.3290186106051813
3.050278315318175 271.7574743273821 1.3253656500772169
3.055505870271591 278.26887081538575 1.3400455197349777
3.0607334252250067 288.6403622262161 1.3695379057347177
3.0659609801784224 297.08433517968916 1.3922203364229753
3.071188535131838 296.48988579803654 1.38536082717163
3.076416090085254 294.3860967338073 1.369553312469807
3.0816436450386697 297.5353866438025 1.3637928518495284
3.0868711999920855 299.26164591513236 1.3577229772250596
3.0920987549455012 303.8235598785947 1.3610591679721802
3.097326309898917 308.54535522238837 1.3577431427814277
3.1025538648523328 309.65893953345346 1.3460946539575924
3.1077814198057485 321.85252985745933 1.3650166561109964
3.1130089747591643 334.5066850702417 1.3784059715169985
3.11823652971258 343.3541067472484 1.386772648159512
3.123464084665996 358.29871828625403 1.4133950482469286
3.1286916396194115 373.2944637859036 1.43124834975915
3.1339191945728273 385.7945113722552 1.4455499122305207
3.139146749526243 406.3592572132095 1.4710209279654543
3.144374304479659 421.75188435019885 1.4876540845667552
3.1496018594330746 432.1293104854157 1.4979980776839217
3.1548294143864903 447.41984225665 1.5224505683572949
3.160056969339906 458.3350555621435 1.5358439255218337
3.165284524293322 480.68445999434186 1.569630512733302
3.1705120792467376 510.66244926732156 1.6134744500613212
3.1757396342001534 539.9243562889174 1.6526810357882133
3.180967189153569 570.5182779766436 1.6989803289441723
3.186194744106985 595.7870318383403 1.7357644655740778
3.1914222990604006 620.9071788058417 1.7686570168725566
3.1966498540138164 644.0840729054771 1.8026116582983611
3.201877408967232 660.8984198648627 1.8224309726227597
3.207104963920648 672.5239399197969 1.8339018696657625
3.2123325188740637 667.1619352762818 1.8183821683930268
3.2175600738274794 667.4886868731999 1.8140827935923658
3.222787628780895 658.6423465723188 1.8017688565675505
3.228015183734311 644.0167635925309 1.7826924229252346
3.2332427386877267 628.880488090166 1.7600822011463335
3.2384702936411425 605.8880013743551 1.7199350844276806
3.2436978485945582 585.1920861934055 1.684632898378312
3.248925403547974 567.0751540256205 1.6576014416757643
3.2541529585013897 547.6593408224537 1.6306345290792488
3.2593805134548055 531.8658588155002 1.6075829208258041
3.2646080684082213 518.2198523044881 1.5857914203355077
3.269835623361637 520.4694075080245 1.5874847620348873
3.275063178315053 531.7729170825503 1.601794949661552
3.2802907332684685 544.0837604024493 1.6145458376465396
3.2855182882218843 560.13375366308 1.6324315066353094
3.2907458431753 582.098888309673 1.6684263666460313
3.295973398128716 602.4479840965233 1.698555451007428
3.3012009530821316 622.2482557478888 1.7268835330584942
3.3064285080355473 617.3029864220852 1.7201479762222507
3.311656062988963 602.1394716425173 1.6954175190564853
3.316883617942379 570.2837130828051 1.6437872969500484
3.3221111728957946 532.7209231106052 1.583575794293461
3.3273387278492104 496.76656649839185 1.5306475525183265
3.332566282802626 457.1960992122993 1.4728511563761801
3.337793837756042 429.8659167636961 1.443564293816376
3.3430213927094576 396.5043453245288 1.401077622788731
3.3482489476628734 365.6981124423215 1.3624331219313817
3.353476502616289 346.0026589437048 1.3406270746772966
3.358704057569705 328.95212855470413 1.3160279341735095
3.3639316125231207 318.7150769966377 1.3104835690423144
3.3691591674765364 311.94428847817517 1.3069437848321206
3.374386722429952 298.7268917130296 1.2926052990044723
3.379614277383368 283.35385160300433 1.2795472869424174
3.3848418323367837 271.8910655698387 1.2641980157438735
3.3900693872901995 263.5583792438654 1.2564490553981713
3.3952969422436152 256.98350980061343 1.2415290140625115
3.400524497197031 259.9493366659997 1.2483142789486756
3.4057520521504467 256.3585077469681 1.2449746207546553
3.4109796071038625 252.6533254697658 1.239600951738773
3.4162071620572783 250.33480599773588 1.234273474305346
3.421434717010694 247.74693113715753 1.2336278069012085
3.4266622719641098 245.67160822941477 1.2288067496255966
3.4318898269175255 249.43620754183863 1.2351515806727222
3.4371173818709413 246.46735934040797 1.2314548246254706
3.442344936824357 249.7580308430753 1.2400433060511682
3.447572491777773 248.6174447352738 1.239915732165327
3.4528000467311886 244.7340115972217 1.2306941106265545
3.4580276016846043 241.19688638891972 1.218425019716932
3.46325515663802 241.72878329864994 1.2120620469749277
3.468482711591436 244.05943573356006 1.211198745123995
3.4737102665448516 244.70988247274923 1.2169006393905164
3.4789378214982674 245.55822630700345 1.2094179656141082
3.484165376451683 245.4490550551687 1.2077914249790864
3.489392931405099 249.4639434959467 1.220519645461958
3.4946204863585146 254.93172696088783 1.2344973460715218
3.4998480413119304 263.2339832746686 1.2531188857370321
3.505075596265346 267.8125519443507 1.2659931166901368
3.510303151218762 269.99002620073327 1.2673712770745562
3.5155307061721777 274.39254814695767 1.271088929117105
3.5207582611255934 278.1449673321412 1.2831486187619434
3.525985816079009 285.9557994240562 1.2857980362006285
3.531213371032425 291.1149852325268 1.2814001856977113
3.5364409259858407 291.24601304437806 1.2487323945497926
3.5416684809392565 302.8062015750446 1.2496597421917377
3.546896035892672 311.6006240200634 1.2409839549222565
3.552123590846088 342.94536116114773 1.285930831400618
3.5573511457995037 403.57687421649496 1.3804775010915147
3.5625787007529195 511.2343371204444 1.5377243113156494
3.5678062557063353 729.4353155678277 1.8318509337025672
3.573033810659751 1194.737647158524 2.3391051025782024
3.5782613656131668 2161.5602549677624 3.1474808437813753
3.5834889205665825 4095.2885074586397 4.333691549463648
3.5887164755199983 7300.371892161979 5.785775324201711
3.593944030473414 11460.657033565773 7.1889465407637605
3.59917158542683 15335.93805087235 8.268709764057878
3.6043991403802456 17939.747725709945 8.914840732538506
3.6096266953336613 18372.2961487854 9.009043580640004
3.614854250287077 16723.649982193274 8.593431104764774
3.620081805240493 13639.786413559472 7.755864006185368
3.6253093601939086 10121.681402275626 6.700373056470932
3.6305369151473244 6942.371277548991 5.545851495623145
3.63576447010074 4373.777041255431 4.393522822530406
3.640992025054156 2742.1880116162274 3.4684498677808526
3.6462195800075716 1644.3505012684145 2.6827434239956953
3.6514471349609874 1029.813295301556 2.1198146549024632
3.656674689914403 703.9845684224225 1.7553182134169887
3.661902244867819 542.9143619526684 1.5453251298253154
3.6671297998212347 453.88325838162854 1.419320944313922
3.6723573547746504 403.3604258544319 1.3450812098312137
3.677584909728066 367.9059370879012 1.2899941877083074
3.682812464681482 342.6551420641664 1.2486333993021423
3.6880400196348977 325.34228716152603 1.2282648769070748
3.6932675745883135 314.85145248515227 1.215622001763705
3.698495129541729 300.4568823770886 1.1936380247501888
3.703722684495145 289.21005644662006 1.1739948365276662
3.7089502394485607 281.89433050934986 1.1571210132809386
3.7141777944019765 277.1075480133145 1.1412621472944653
3.7194053493553922 278.113127581833 1.1467194631400943
3.724632904308808 279.50157576259846 1.1521589794448002
3.7298604592622238 280.77029584223357 1.165785851745631
3.7350880142156395 279.89712183482357 1.1726325339854786
3.7403155691690553 277.89706224321424 1.1674087204369261
3.745543124122471 274.92191758208855 1.1639369687562537
3.750770679075887 274.5380058422514 1.1667913986426828
3.7559982340293026 274.33909043352764 1.1621810632049197
3.7612257889827183 276.1460708876289 1.1631641752474928
3.766453343936134 278.0831828165758 1.1656158436862532
3.77168089888955 284.8458310941945 1.1774802993449218
3.7769084538429656 278.9436804376789 1.1510199898373086
3.7821360087963813 276.87642294578274 1.1374031452910642
3.787363563749797 275.7723045773099 1.125867826230315
3.792591118703213 278.3042755325706 1.1254722087626736
3.7978186736566286 284.8993673529923 1.1334559884489697
3.8030462286100444 295.3169513977653 1.1466549271479807
3.80827378356346 303.70780981759253 1.156710771324921
3.813501338516876 311.6267637653231 1.1703827613891513
3.8187288934702917 315.1997034070898 1.1772946480760826
3.8239564484237074 312.35890289871134 1.1681426727996127
3.829184003377123 314.89917306410365 1.1802003876013396
3.834411558330539 312.8735717234507 1.1813162270792072
3.8396391132839547 308.03623910558247 1.1749480836477466
3.8448666682373704 306.1543607839136 1.172881524001861
3.850094223190786 300.0867423563636 1.1582057808089423
3.855321778144202 299.1847152771047 1.1612451193120645
3.8605493330976177 297.1196200709866 1.1587561298380822
3.8657768880510335 296.19708220150005 1.160777565763349
3.8710044430044492 296.63704831033647 1.1681003829276142
3.876231997957865 297.0959368286882 1.164401628766586
3.8814595529112808 296.06109299771407 1.1544010787992052
3.8866871078646965 297.78166430092637 1.1536801610055132
3.8919146628181123 298.1290673256719 1.1441855279738375
3.897142217771528 300.12019935014933 1.1469606541568647
3.902369772724944 298.8402477057217 1.1438359699120448
3.9075973276783595 297.71539596785254 1.1299649892930108
3.9128248826317753 301.42801587784265 1.1312662579754402
3.918052437585191 305.6097926528602 1.1336044579474545
3.923279992538607 310.9319707427042 1.1392224273159814
3.9285075474920226 317.4052905591106 1.151146227392912
3.9337351024454383 322.38048223187116 1.1564389768018586
3.938962657398854 331.4365860116794 1.1730477822216838
3.94419021235227 338.2325382030632 1.178595570245663
3.9494177673056856 352.96005275851735 1.2047266594957722
3.9546453222591014 364.46118888561716 1.2178526624552366
3.959872877212517 377.55046379160075 1.2339650697102218
3.965100432165933 388.85659003217006 1.247793445105489
3.9703279871193486 401.0173856049535 1.2617843481601094
3.9755555420727644 423.7449657576511 1.2913839731200227
3.98078309702618 445.5791367897859 1.3229943982863184
3.986010651979596 467.0945874008642 1.3506082523610716
3.9912382069330117 490.340112558433 1.3812898717746092
3.9964657618864274 516.4321664239416 1.4138683404722876
4.001693316839844 548.7694867738566 1.4553524215684
4.00692087179326 588.3300989318518 1.5034303819042791
4.012148426746676 627.7364684398751 1.5594375948838646
4.017375981700092 667.3427771734583 1.626589477708286
4.0226035366535084 717.948514167362 1.6965053135221002
4.027831091606925 779.726542712214 1.7732030220260626
4.033058646560341 854.1856239987874 1.8608440326205395
4.038286201513757 939.768968282343 1.9498164788053771
4.043513756467173 1039.393216350199 2.055789908517524
4.0487413114205895 1152.2694108742414 2.1654239289063275
4.053968866374006 1291.1328583658649 2.290800085097945
4.059196421327422 1435.6057853289285 2.4192382326759585
4.064423976280838 1596.2552225194931 2.551067189262548
4.069651531234254 1786.482265531441 2.7005221586208363
4.0748790861876705 1985.9057244331736 2.853876170338567
4.080106641141087 2205.200612904514 3.0062000333921657
4.085334196094503 2438.825017706062 3.1580326160110332
4.090561751047919 2675.0735768937493 3.3094930050855074
4.095789306001335 2914.647627998683 3.4559627777616195
4.1010168609547515 3152.0695726387034 3.6017725387561743
4.106244415908168 3327.3409703679913 3.704755744895414
4.111471970861584 3469.445406458348 3.7826061152914376
4.116699525815 3537.2251655680893 3.8181654422969915
4.121927080768416 3522.6391444804867 3.7614031280984745
4.1271546357218325 3433.67232807163 3.6762995499369326
4.132382190675249 3287.679525904728 3.5810579124056257
4.137609745628665 3111.5297124578296 3.4737996809051768
4.142837300582081 2898.620381914902 3.3465041584317285
4.148064855535497 2664.9640948197152 3.2092709566455024
4.1532924104889135 2415.2527910159565 3.0474971608850483
4.15851996544233 2157.4567563340065 2.875625826911863
4.163747520395746 1919.4244037728454 2.7058368825273518
4.168975075349162 1702.3995408866285 2.5426096046018873
4.174202630302578 1511.7100001830245 2.3904581311983093
4.1794301852559945 1363.907854766009 2.269881904124062
4.184657740209411 1211.5150303613925 2.13833623432026
4.189885295162827 1098.7275053868282 2.033971076442061
4.195112850116243 1116.0397079450727 2.0461903375631016
4.200340405069659 1024.8474220849928 1.9565328972223888
4.2055679600230755 938.8495720165015 1.869201298218327
4.210795514976492 791.3499376786489 1.71724226110717
4.216023069929908 715.5832116572219 1.6329850219535313
4.221250624883324 641.3605124856008 1.5461953810143496
4.22647817983674 514.9050120509562 1.388211853912527
4.2317057347901565 475.1982503819269 1.3346007568945784
4.236933289743573 440.73665043866697 1.2880032076912178
4.242160844696989 406.2238800789352 1.238843497923299
4.247388399650405 377.5169719053476 1.19997704097332
4.252615954603821 354.7708677388298 1.1705648171425684
4.257843509557238 342.8286107951881 1.1559891166945135
4.263071064510654 330.0635323104458 1.1405179657378972
4.26829861946407 317.5470854085442 1.119643578251386
4.273526174417486 305.5561772433721 1.099413759172228
4.278753729370902 297.67995371692143 1.0876526483692506
4.283981284324319 286.8053986059892 1.072002590462796
4.289208839277735 278.3970345436723 1.0629688003945232
4.294436394231151 270.3538550908148 1.0549075328356055
4.299663949184567 259.4328051453891 1.0355746366644951
4.304891504137983 262.47238100083257 1.0486520748898709
4.3101190590914 262.2316485616878 1.051920573457193
4.315346614044816 260.4018950265992 1.0487465082730214
4.320574168998232 254.9698988130545 1.0380357526977486
4.325801723951648 248.42966580391055 1.0242679201313436
4.331029278905064 243.43454647126305 1.014464226437878
4.336256833858481 243.58922801742588 1.0122065699122438
4.341484388811897 246.58716473785663 1.0216857688397663
4.346711943765313 245.138877273695 1.0227224576386804
4.351939498718729 245.78948719675748 1.0322366185330543
4.357167053672145 246.36375711122565 1.0334325204232242
4.362394608625562 239.99339622562312 1.013981606066794
4.367622163578978 240.39710818814828 1.0103426214003028
4.372849718532394 242.4998300181548 1.0197988989909144
4.37807727348581 242.81690310044698 1.0252773234580224
4.383304828439226 246.50107624602384 1.03926265885839
4.388532383392643 246.44385464543626 1.03627458670244
4.393759938346059 246.1776668986559 1.0267482316565866
4.398987493299475 244.867881566672 1.02261763561187
4.404215048252891 242.5342694805743 1.022281467900968
4.409442603206307 239.21442688040784 1.0231743026885798
4.414670158159724 238.0937274239794 1.0266885447064849
4.41989771311314 233.61746334181345 1.0179528401225335
4.425125268066556 229.73933548864323 1.0127886873270278
4.430352823019972 227.63282831122655 1.0088181008320056
4.435580377973388 226.38454214697944 1.0067154643372336
4.440807932926805 221.23941724796154 0.9900864121698243
4.446035487880221 216.8523606644422 0.9797781657441912
4.451263042833637 210.4486724599154 0.959296394139432
4.456490597787053 210.79847590872146 0.9578545303508607
4.4617181527404695 206.82736398499745 0.956618692711073
4.466945707693886 209.9387181321947 0.9688986764630636
4.472173262647302 212.4605061604422 0.9851969920965172
4.477400817600718 212.67455692583846 0.9895950332001648
4.482628372554134 215.98111481595376 0.9920339255661123
4.4878559275075505 218.46560871507353 0.9980863153232816
4.493083482460967 216.5487312322653 0.983125122764074
4.498311037414383 216.44875155346335 0.9865928894644449
4.503538592367799 212.15006058993094 0.9778699272626196
4.508766147321215 207.7523706507024 0.9747968481950411
4.5139937022746315 204.38604412777963 0.9721936104735559
4.519221257228048 204.9156303102971 0.9735707998058943
4.524448812181464 202.39501781663554 0.9608244007200769
4.52967636713488 204.70621049936042 0.9706528261028347
4.534903922088296 206.15764959209096 0.9764232015080903
4.5401314770417125 210.5046846202211 0.9874316934261879
4.545359031995129 207.3473990109973 0.9797263739311287
4.550586586948545 209.48843442951326 0.9838917541450649
4.555814141901961 208.52527826038067 0.9760479563633874
4.561041696855377 203.3731256241734 0.9563400750220413
4.5662692518087935 203.9061528072308 0.9506093463734347
4.57149680676221 203.44948824144277 0.9409595015413541
4.576724361715626 204.70315480446914 0.9440620226682713
4.581951916669042 208.78124008966708 0.9564384926451036
4.587179471622458 207.3290335946843 0.9554353498846567
4.5924070265758745 208.21064510425822 0.974633011905388
4.597634581529291 208.89003760827265 0.9754108762147224
4.602862136482707 209.43243526505069 0.9829684100372028
4.608089691436123 211.4636822684167 0.994336131226716
4.613317246389539 210.16505485974366 0.9886053984005716
4.6185448013429555 208.00795802530536 0.9886994311290869
4.623772356296372 202.7772932358376 0.9707896068439802
4.628999911249788 204.31781076624767 0.971153831284279
4.634227466203204 203.64809315521765 0.969632666690224
4.63945502115662 205.07447661052785 0.9666465256234441
4.6446825761100365 203.54144423251688 0.9512923445114535
4.649910131063453 203.5846568879322 0.9497144237540321
4.655137686016869 201.5517015831518 0.9442879670970151
4.660365240970285 196.70495069608933 0.9371297180791197
4.665592795923701 194.64271984642318 0.9425668506764137
4.6708203508771176 202.0749174228806 0.9698432632525547
4.676047905830534 209.9937591743415 0.9967655856271945
4.68127546078395 216.58164887062355 1.021697116159686
4.686503015737366 217.00044923359093 1.0172426339857947
4.691730570690782 208.80494643079032 0.9887733961589046
4.696958125644199 204.0116564853114 0.9578346525497243
4.702185680597615 204.50212823696282 0.9573041320852933
4.707413235551031 207.50716143007892 0.9607501625811732
4.712640790504447 209.3451401747238 0.9678260613052326
4.717868345457863 210.31416365710515 0.9741283946223281
4.72309590041128 208.28926651849218 0.969071336536525
4.728323455364696 204.977402284469 0.9615821201456379
4.733551010318112 203.89602367276214 0.9565420322430495
4.738778565271528 203.06880286096282 0.951552466849778
4.744006120224944 205.7972332464887 0.9572786638770656
4.749233675178361 210.0475260523462 0.9700392817124791
4.754461230131777 212.58349842140942 0.9817724225964906
4.759688785085193 210.59632908900676 0.9746498679100009
4.764916340038609 204.5458529865554 0.9579192828863012
4.770143894992025 200.00050679015314 0.9428105544154511
4.775371449945442 199.3372543870069 0.929166553158858
4.780599004898858 201.96656524581545 0.9319937176055089
4.785826559852274 202.13025902922348 0.9326486199938065
4.79105411480569 201.0742704172682 0.9299767369860862
4.796281669759106 200.33444419063602 0.9319016397010965
4.801509224712523 200.80805183280205 0.9287917579535729
4.806736779665939 198.5180023133467 0.9277203393922755
4.811964334619355 202.6090624993351 0.9426454725635067
4.817191889572771 199.54478704714225 0.9354558388254739
4.822419444526187 198.64968964682075 0.936852846711166
4.827646999479604 199.20491779773866 0.9284507416088872
4.83287455443302 198.36852296259448 0.9244259328814848
4.838102109386436 201.8279686876619 0.9381676137930063
4.843329664339852 204.5137754338339 0.9437278989664616
4.848557219293268 205.5410546945113 0.9434554689638188
4.853784774246685 203.2409767246769 0.9340997270115381
4.859012329200101 202.2373922216048 0.9280956165681332
4.864239884153517 200.76807092463315 0.9154098176607632
4.869467439106933 200.55998555471285 0.9131417008250192
4.8746949940603495 199.04853907186768 0.9074943502604286
4.879922549013766 198.30910336506952 0.9072224499415716
4.885150103967182 199.3363518912043 0.9100818653796536
4.890377658920598 203.4759175774613 0.9142877631674554
4.895605213874014 202.61422154583153 0.907194361030601
4.9008327688274305 204.3045338903494 0.9092681158331057
4.906060323780847 206.2748197720238 0.9161305676120014
4.911287878734263 206.71172508327797 0.9211086680375408
4.916515433687679 203.27040528281472 0.9164793655125817
4.921742988641095 202.8310929239104 0.9139799653190397
4.9269705435945115 204.00996806172293 0.9166726879054559
4.932198098547928 204.20230324413723 0.9119625862435323
4.937425653501344 204.47597286850163 0.9102383559904086
4.94265320845476 206.57900505530452 0.9182634945716303
4.947880763408176 208.914359435481 0.9203885218305067
4.9531083183615925 209.7251467529753 0.9247640031176854
4.958335873315009 208.74135639500398 0.9214002225879138
4.963563428268425 207.60991283790716 0.9192739208962402
4.968790983221841 212.29230661245245 0.9264196983711787
4.974018538175257 213.87016347427362 0.9232791895594398
4.9792460931286735 224.63590166678182 0.9420965918876056
4.98447364808209 230.8581932558736 0.9419144932759063
4.989701203035506 233.42086662541007 0.9314342124705243
4.994928757988922 243.81473529559108 0.9323327584332973
5.000156312942338 259.46098130585676 0.9390845146955218
5.0053838678957545 300.2146354701444 0.988308013858476
5.010611422849171 380.2041993230287 1.091981538931748
5.015838977802587 511.3197430615319 1.250951176750708
5.021066532756003 683.9204694356886 1.436117856499798
5.026294087709419 897.4899092330013 1.6421201554354798
5.0315216426628355 1106.3811556541896 1.8210002928823905
5.036749197616252 1272.5595452766788 1.9542779002937927
5.041976752569668 1380.8702855302522 2.0325726481509463
5.047204307523084 1423.3454926791528 2.061706787093485
5.0524318624765 1407.7072316889414 2.0502841539973495
5.0576594174299165 1361.797671505538 2.016075531152589
5.062886972383333 1280.5251056239117 1.9542170007648032
5.068114527336749 1183.1425134898004 1.8775794500446974
5.073342082290165 1091.7420642692095 1.8040158061006115
5.078569637243581 1001.7093505702725 1.725572068684452
5.0837971921969975 938.0900855400356 1.6675670113895835
5.089024747150414 888.6079172682585 1.6214340434016734
5.09425230210383 861.3596002845959 1.5965653993621838
5.099479857057246 844.5861254746616 1.5831992145521887
5.104707412010662 831.9981418429718 1.5693618085249856
5.109934966964079 825.5364171493723 1.561353426331208
5.115162521917495 825.8497914487613 1.5594696138627295
5.120390076870911 833.2635447711298 1.5677050292769212
5.125617631824327 839.7074790004326 1.5741268576152125
5.130845186777743 842.8358475921208 1.5741533574089595
5.13607274173116 846.577344644283 1.5763872899531772
5.141300296684576 846.0657123121616 1.5736954966873384
5.146527851637992 843.372111197957 1.570517140850312
5.151755406591408 835.6490788118414 1.5617828589935927
5.156982961544824 819.640127305127 1.547586933315789
5.162210516498241 792.308550680883 1.5222044536487946
5.167438071451657 758.3526567270353 1.489612477512956
5.172665626405073 705.1694077711642 1.4315739030495462
5.177893181358489 650.3859065945104 1.3729084130238405
5.183120736311905 586.073532077667 1.3025653001035666
5.188348291265322 521.159169495986 1.2351310749894375
5.193575846218738 459.37064949119406 1.166900939516477
5.198803401172154 405.2858301735168 1.105603264102414
5.20403095612557 360.5393183707603 1.0566741193836762
5.209258511078986 321.400747373471 1.0123704956735513
5.214486066032403 290.3327146677841 0.9793121329978607
5.219713620985819 264.7755314350397 0.9449334228898728
5.224941175939235 243.65191015762935 0.9123593801391264
5.230168730892651 234.67233822120224 0.9020939748325377
5.235396285846067 227.75136922531286 0.8938478961784844
5.240623840799484 226.34036145425122 0.8972074297988141
5.2458513957529 225.19648007397947 0.9027260595971247
5.251078950706316 222.58599020301997 0.8951112370219892
5.256306505659732 224.1353434306621 0.9042085559592887
5.261534060613148 219.79104784291752 0.9048460551987024
5.266761615566565 216.37121985990322 0.894346606133754
5.271989170519981 212.28711480983623 0.887808319258455
5.277216725473397 211.6673176319931 0.8875210091817002
5.282444280426813 209.94752041952918 0.8910245710368543
5.2876718353802294 210.01890857444585 0.8968989882067094
5.292899390333646 208.5313445851175 0.8914814198334413
5.298126945287062 206.4233662676663 0.8805574601470946
5.303354500240478 206.8410125210272 0.873336965821077
5.308582055193894 207.3060395054486 0.8698270794306262
5.3138096101473105 205.88818543965107 0.8646339205227063
5.319037165100727 207.82825433939453 0.8652132676634554
5.324264720054143 206.82189716024237 0.8628091746579186
5.329492275007559 207.88458912726506 0.8740418155187323
5.334719829960975 206.1124280704938 0.8793784554639776
5.3399473849143915 204.5575397268513 0.8791264999513183
5.345174939867808 202.97941534520385 0.8741027740920342
5.350402494821224 204.09795024795562 0.8762171745126003
5.35563004977464 207.25574183334325 0.8822544598022735
5.360857604728056 211.05370919890578 0.8903967720299785
5.3660851596814725 215.4034009040116 0.8947391024581816
5.371312714634889 217.6754350546598 0.8950489983583573
5.376540269588305 217.62304866016848 0.8892557301990148
5.381767824541721 216.70483147063197 0.8879573905069078
5.386995379495137 214.26680014859372 0.8820628314080781
5.3922229344485535 212.11476696210886 0.8737687699992158
5.39745048940197 206.88040838650272 0.8577865627764193
5.402678044355386 211.4075883082833 0.8581267855602898
5.407905599308802 213.81318303833072 0.8523896042360647
5.413133154262218 218.78249610559655 0.8567152053653636
5.4183607092156345 224.50687889542795 0.8728183590584709
5.423588264169051 223.77396155596279 0.8709542481374312
5.428815819122467 225.86453998415078 0.8725725830476363
5.434043374075883 223.65199781809093 0.8684740449131453
5.439270929029299 222.42832921886827 0.8642355251587602
5.4444984839827155 220.14000689360552 0.8594245554153899
5.449726038936132 219.84394898275542 0.8589047127051241
5.454953593889548 218.96489685028146 0.8579590083015465
5.460181148842964 216.58349422458306 0.8568382313237854
5.46540870379638 214.1567220056472 0.8536756168064306
5.4706362587497965 215.37419144852095 0.8596725011886514
5.475863813703213 219.50487274249258 0.8747725739415053
5.481091368656629 222.7491786961536 0.88454992125835
5.486318923610045 223.32812637850733 0.8878584969686644
5.491546478563461 220.50529714817597 0.8795049890380613
5.4967740335168775 215.63005361954328 0.8643491097161664
5.502001588470294 214.46215772775108 0.8593836958341202
5.50722914342371 209.45580487300887 0.8507391766663698
5.512456698377126 209.6084345385271 0.85066264791035
5.517684253330542 209.37308533449345 0.853671398245172
5.522911808283959 206.35792207560831 0.8462275430399306
5.528139363237375 206.78989751443757 0.8463389632446591
5.533366918190791 205.47999499588818 0.8418524166151526
5.538594473144207 206.07896566144314 0.843204711411074
5.543822028097623 208.22183521733865 0.8477283264723766
5.54904958305104 210.28436159436987 0.851167456418678
5.554277138004456 211.75855061047517 0.8576534671711875
5.559504692957872 212.2316455376208 0.8619018291457646
5.564732247911288 212.44192483786514 0.8611328073339589
5.569959802864704 211.6136762991437 0.8554401203384701
5.575187357818121 210.30874766112558 0.8421246214077813
5.580414912771537 210.64532000457066 0.8333593254806444
5.585642467724953 213.99938897367807 0.8398810199844314
5.590870022678369 216.32847927585857 0.8436160541606058
5.596097577631785 215.00378564657643 0.8431787224506941
5.601325132585202 218.16449686444932 0.8443432772446158
5.606552687538618 219.5292254600952 0.8420767285991049
5.611780242492034 222.0976047928575 0.8414140909671183
5.61700779744545 224.32702722271947 0.842192045874439
5.622235352398866 225.33266248131383 0.8404183369375027
5.627462907352283 232.79283320287388 0.8467062618811287
5.632690462305699 245.80676348285894 0.8567688194132523
5.637918017259115 275.1219967558154 0.892805905615158
5.643145572212531 331.2078431290218 0.9641044179054606
5.648373127165947 425.71296881602944 1.0799766709817276
5.653600682119364 552.6888885343724 1.2215487745217604
5.65882823707278 700.3077652128783 1.3659087738987512
5.664055792026196 835.0735951212206 1.4841102455421837
5.669283346979612 951.1757457227618 1.5816781735494336
5.674510901933028 1012.7363988718514 1.6292999203522696
5.679738456886445 1023.345685596601 1.6375585521920986
5.684966011839861 991.1602694248927 1.6114072103286308
5.690193566793277 929.4096747305065 1.5594480367566774
5.695421121746693 869.1251941375206 1.507986544699267
5.700648676700109 814.8842282576798 1.459956177324165
5.705876231653526 769.9827365471449 1.4178898241437483
5.711103786606942 732.1734071103164 1.3818843136844903
5.716331341560358 715.5091292872393 1.3651246086312459
5.721558896513774 714.3252696538372 1.3635400391179975
5.7267864514671905 734.6469882034346 1.3823114909892336
5.732014006420607 769.824189096213 1.4148253583143604
5.737241561374023 821.8263836525089 1.4620505839138518
5.742469116327439 884.7175686067483 1.5166252855681492
5.747696671280855 948.2092452764524 1.5696569521458739
5.7529242262342715 994.0240139835006 1.6053200186962218
5.758151781187688 1008.3985733626972 1.6153064128053491
5.763379336141104 978.8783054227288 1.5908456773524922
5.76860689109452 899.6936833866635 1.5229644064629613
5.773834446047936 798.4325169212658 1.4364168449911132
5.7790620010013525 681.703692719476 1.3307840522324919
5.784289555954769 568.6901459699895 1.2217307310872958
5.789517110908185 470.621367179189 1.1152124881079999
5.794744665861601 395.7427341241587 1.027327978345371
5.799972220815017 342.25794309442006 0.9664089683504713
5.8051997757684335 303.94527040772107 0.9227080112943645
5.81042733072185 275.10421268253293 0.8852783514026823
5.815654885675266 258.6999126118008 0.8670846759886932
5.820882440628682 248.8302832956512 0.8514726108545343
5.826109995582098 243.68840157041723 0.8443847176758562
5.8313375505355145 240.6755813293623 0.8423132901891068
5.836565105488931 239.13942085900342 0.8439880986841779
5.841792660442347 239.6523532204752 0.8496126857371942
5.847020215395763 236.6520496664983 0.8447923615985334
5.852247770349179 233.95239606772267 0.8334018591308789
5.8574753253025955 236.16949136439052 0.8358994228946941
5.862702880256012 234.74324232604087 0.8331498365026598
5.867930435209428 240.4484611333343 0.844265040637194
5.873157990162844 240.41159691522503 0.8423935023274339
5.87838554511626 244.71621749155827 0.8454756041471739
5.8836131000696765 243.8851850997362 0.8427598753472793
5.888840655023093 244.01509112413817 0.8394316901098194
5.894068209976509 243.2549591595752 0.8407991437304596
5.899295764929925 241.99083893458618 0.8357036895982262
5.904523319883341 241.9167264535962 0.8323873715799656
5.9097508748367575 241.5766645377185 0.828359783629508
5.914978429790174 246.9089994811147 0.8380020659884074
5.92020598474359 252.60434485180207 0.844654905356925
5.925433539697006 252.72745801414118 0.8440125910787839
5.930661094650422 255.81929428021252 0.8464446322155743
5.9358886496038386 256.2356249721167 0.8449144815213085
5.941116204557255 262.19329459051727 0.8530796615791348
5.946343759510671 267.7844998067667 0.8611201649687193
5.951571314464087 271.66912794687636 0.8696707476515114
5.956798869417503 277.3994192288284 0.8751598813072502
5.96202642437092 287.09252378644044 0.8912716879432374
5.967253979324336 297.6499558503497 0.9106664590289822
5.972481534277752 314.07342935524866 0.9358453429055729
5.977709089231168 328.03112717383647 0.9559759739379584
5.982936644184584 345.3180758930569 0.9794758983122894
5.988164199138001 367.8005065436989 1.006897163363793
5.993391754091417 394.0812060507375 1.040278762152047
5.998619309044833 431.5193760039074 1.0887679468363936
6.003846863998249 484.1025353197628 1.1543724395511872
6.009074418951665 551.7500044462921 1.2341662814226069
6.014301973905082 641.038073925363 1.3320420500315773
6.019529528858498 768.6062375036836 1.457839778520344
6.024757083811914 922.4325638780266 1.5985665721407525
6.02998463876533 1107.4148188509002 1.7490100754497933
6.035212193718746 1329.5760217302504 1.9196919346567862
6.040439748672163 1532.9944808215266 2.0646332757059023
6.045667303625579 1707.3505498319967 2.1832341470303307
6.050894858578995 1818.9340723285525 2.255620073070601
6.056122413532411 1838.4786513990996 2.2663101669360275
6.061349968485827 1792.7178886856127 2.237568846381666
6.066577523439244 1686.723918220009 2.1704550024023104
6.07180507839266 1551.1637204795734 2.08479138250292
6.077032633346076 1393.5486195411333 1.9769282289531125
6.082260188299492 1224.6453815235877 1.8554168612334148
6.087487743252908 1072.7705222780455 1.7385588171046997
6.092715298206325 930.1631884529239 1.6228230373112051
6.097942853159741 805.958475095133 1.5126347826350344
6.103170408113157 705.9834975506112 1.4187327906042564
6.108397963066573 623.2859653903457 1.3331677419084638
6.113625518019989 556.2772904933976 1.2624022599785194
6.118853072973406 507.22318640069705 1.2127027182913221
6.124080627926822 464.2870631495077 1.164641887088842
6.129308182880238 430.05424578828087 1.127136095726395
6.134535737833654 396.926834391154 1.0864924207687625
6.1397632927870704 369.85182323565294 1.0529982444741894
6.144990847740487 351.94762374960135 1.0327080988282848
6.150218402693903 337.7294743858426 1.0173344660430408
6.155445957647319 326.66824200584983 1.003391930698412
6.160673512600735 316.6427680328626 0.9900885269959177
6.1659010675541515 307.25475885971946 0.9778276697955284
6.171128622507568 304.228304758635 0.9734653965622969
6.176356177460984 305.25977830564335 0.980242829450277
6.1815837324144 302.5553588740787 0.9828350709272798
6.186811287367816 295.68481044610115 0.9775364425781448
6.1920388423212325 291.95446239429305 0.977081090837163
6.197266397274649 286.39390913842743 0.9680151518095582
6.202493952228065 285.79956125290647 0.9634586755830704
6.207721507181481 278.0287846249936 0.9365712703407191
6.212949062134897 273.54726065947733 0.9204887925485962
6.2181766170883135 269.09597278133236 0.9126869856707983
6.22340417204173 268.0964577339775 0.9104024007271772
6.228631726995146 268.64803179657315 0.9111713399118452
6.233859281948562 265.9810992087283 0.9043552470307856
6.239086836901978 262.8819618171565 0.8927627634027626
6.2443143918553945 260.18449855536886 0.8862958176120921
6.249541946808811 260.3423702418577 0.8815767761527739
6.254769501762227 262.79983055538094 0.8849483756085195
6.259997056715643 265.69692714924713 0.8879603467365249
6.265224611669059 262.51938522038387 0.8820203777264057
6.2704521666224755 258.5606156964927 0.8797145560353226
6.275679721575892 253.06196199416857 0.8678691729361224
6.280907276529308 252.20258561739237 0.8682559774000089
6.286134831482724 252.45423374630522 0.8686936675187591
6.29136238643614 255.80433849333002 0.8733440900108056
6.2965899413895565 259.40361728045457 0.8789637709394643
6.301817496342973 262.13017021580475 0.881486602138259
6.307045051296389 262.83326661156167 0.8785491422133731
6.312272606249805 259.926151572315 0.8721775429378213
6.317500161203221 255.9650651373729 0.8628397465862586
6.3227277161566375 254.75038216429485 0.8595157872819488
6.327955271110054 255.5739327523387 0.8616880873893569
6.33318282606347 258.5864818526487 0.8673812234518478
6.338410381016886 258.5456189417742 0.870194338457641
6.343637935970302 256.55046460445124 0.8616191809031147
6.3488654909237185 253.14619306496402 0.8527370082425838
6.354093045877135 252.00713711607824 0.8477558782464196
6.359320600830551 256.0857366372104 0.851930206490525
6.364548155783967 258.6068403811787 0.857563862982709
6.369775710737383 259.69275987386686 0.8588034332532932
6.3750032656908 258.1917558556762 0.8561130692664496
6.380230820644216 258.5802712038678 0.8609255544322745
6.385458375597632 256.33953111876133 0.8521599418342976
6.390685930551048 255.24511771202492 0.8478742129207568
6.395913485504464 257.11951234322066 0.8481920968548449
6.401141040457881 256.3001909405281 0.8453024404218622
6.406368595411297 255.21087349761078 0.8425175925050365
6.411596150364713 258.50073492411695 0.8445213378041905
6.416823705318129 259.18223640338346 0.8440392091374775
6.422051260271545 261.97233393257886 0.8486481354526985
6.427278815224962 265.0122304404362 0.8567111675662574
6.432506370178378 263.9780638278821 0.8564607126637402
6.437733925131794 267.0195907886235 0.8605212971488717
6.44296148008521 271.38777600912346 0.8637131301789741
6.448189035038626 273.28953862666725 0.863301464168728
6.453416589992043 272.8760431527769 0.8597417476970949
6.458644144945459 273.94600434808245 0.8604475680054705
6.463871699898875 277.5742556181458 0.8644333821908298
6.469099254852291 278.1033450412516 0.8603879459208565
6.474326809805707 280.9206908261573 0.8622312543707664
6.479554364759124 286.5001168271335 0.8669447719073003
6.48478191971254 289.2859775387754 0.8716407184252095
6.490009474665956 297.529929892301 0.8824674896823732
6.495237029619372 306.52425961306693 0.8926693960533002
6.500464584572788 315.737668820591 0.9028795501269311
6.505692139526205 330.1737411050935 0.9172631057281319
6.510919694479621 347.66263563399446 0.9381294307255715
6.516147249433037 370.29957197829907 0.9637282231301133
6.521374804386453 400.0998659161979 0.9982005970848075
6.526602359339869 438.00043601215157 1.0390420695206666
6.531829914293286 490.32270301154523 1.0950445844260566
6.537057469246702 555.5200995089406 1.162352864811171
6.542285024200118 629.787285671371 1.23602439979185
6.547512579153534 694.7909845201782 1.294721658874717
6.55274013410695 749.584553220147 1.343347846527341
6.557967689060367 783.8848089363396 1.3739181867601677
6.563195244013783 789.5012939866382 1.3790395658981527
6.568422798967199 772.2152202884138 1.3625768275846881
6.573650353920615 730.9326978472444 1.3226032069933618
6.5788779088740315 682.4582763625484 1.2778208311034163
6.584105463827448 624.7750267817563 1.223529048496444
6.589333018780864 566.4172992612505 1.1647698293824458
6.59456057373428 518.7776343946015 1.1143998599767184
6.599788128687696 474.8247459391109 1.0665513714893227
6.6050156836411125 440.48072483685326 1.0313535710943278
6.610243238594529 411.23143930166833 0.9994483172287147
6.615470793547945 387.09899432369804 0.973024957513001
6.620698348501361 369.87169567678177 0.9536778018026135
6.625925903454777 353.1750148542185 0.9346830071397657
6.6311534584081935 348.8257237316838 0.9311948730747399
6.63638101336161 335.23844373771806 0.9158477307104352
6.641608568315026 333.2851526866131 0.9125309429440024
6.646836123268442 329.5458308428602 0.9067064755182753
6.652063678221858 316.36604167975287 0.8896749453242152
6.6572912331752745 310.4598714959461 0.8845339349870174
6.662518788128691 298.24630905578937 0.8669959589403828
6.667746343082107 294.98768630217194 0.862313294728152
6.672973898035523 292.9945846104412 0.859792408347507
6.678201452988939 288.64984084003584 0.8518143568941025
6.6834290079423555 284.4686259926431 0.8450719312024694
6.688656562895772 288.3025648212247 0.851418983889018
6.693884117849188 290.9507197473141 0.8556110693783457
6.699111672802604 292.46658142788965 0.8579463598803271
6.70433922775602 292.7911610637413 0.8586876935382456
6.7095667827094365 290.24737473923085 0.8553519878251638
6.714794337662853 288.8535339034018 0.8546323626091842
6.720021892616269 286.9712016013027 0.8516085117245195
6.725249447569685 287.107144936385 0.8521232214371972
6.730477002523101 290.86210508848876 0.85410684363147
6.7357045574765175 295.0891618876711 0.8579776967723438
6.740932112429934 296.0893243864835 0.8588126457939749
6.74615966738335 295.20153732509436 0.8566827506156658
6.751387222336766 293.7004724785108 0.8535157728506955
6.756614777290182 294.4791049380138 0.8527598932869561
6.7618423322435985 296.67155656833074 0.8557756335658858
6.767069887197015 297.5787334131624 0.8586916413615207
6.772297442150431 297.3104145673894 0.8590220689757015
6.777524997103847 297.53529182455105 0.8582153472069415
6.782752552057263 294.75198064450296 0.8521667342129472
6.7879801070106796 297.70079467493247 0.8564794514399988
6.793207661964096 293.52434641111734 0.8496316953032497
6.798435216917512 296.48723099695235 0.8545210816478551
6.803662771870928 296.76174757355534 0.8530678358243867
6.808890326824344 298.798769098829 0.8536493893882767
6.814117881777761 303.0696911774528 0.8584434595199713
6.819345436731177 304.9287379587136 0.8605696807270343
6.824572991684593 308.04742807443995 0.8653679671589585
6.829800546638009 310.9811424938448 0.8658217628971921
6.835028101591425 312.8748249401427 0.866804420834448
6.840255656544842 312.819338114923 0.8629816094206968
6.845483211498258 314.7667420010245 0.8629838921358168
6.850710766451674 315.85786297919657 0.863266734990119
6.85593832140509 320.62436459412675 0.8676847098845583
6.861165876358506 325.2005155003785 0.8750600294023974
6.866393431311923 332.6535285907987 0.8839965565173384
6.871620986265339 339.479462351789 0.8927178735146708
6.876848541218755 343.6545605376767 0.8978386638036592
6.882076096172171 348.0277747229627 0.9037517816996979
6.887303651125587 352.54858556853713 0.906939449052513
6.892531206079004 356.0917452077812 0.9094897173755098
6.89775876103242 360.321443487127 0.9139738656125327
6.902986315985836 363.10848035720306 0.9151355440889071
6.908213870939252 364.24648615821985 0.9138931139762871
6.913441425892668 368.0350213375479 0.9168991092372457
6.918668980846085 376.4850709950179 0.9260314458352757
6.923896535799501 380.92053862251424 0.9307926513396015
6.929124090752917 387.1149562193868 0.9374962018743611
6.934351645706333 389.4929242848164 0.9383455072799921
6.939579200659749 395.5497137586991 0.9438182075449136
6.944806755613166 401.7267102357184 0.9492901288655087
6.950034310566582 406.679480932614 0.95473167210568
6.955261865519998 411.7147062866061 0.960986002112851
6.960489420473414 417.8461298204775 0.9683074912797408
6.96571697542683 427.24489433244065 0.9789805702921762
6.970944530380247 432.92335729757406 0.9841423274587027
6.976172085333663 445.29504057526583 0.9970495996617713
6.981399640287079 458.44693228460176 1.0104830464069865
6.986627195240495 475.3190357167423 1.0267668768849452
6.9918547501939114 497.49058785244796 1.0488387480877317
6.997082305147328 529.2790966879511 1.0793565278526331
7.002309860100744 569.4244915297736 1.116902289543146
7.00753741505416 630.2577274176581 1.1740162989147676
7.012764970007576 709.6776184192275 1.2450330181175953
7.0179925249609925 800.3554420556738 1.3223011828500673
7.023220079914409 889.5923163015881 1.3931815789481259
7.028447634867825 964.5753160786534 1.4481900822171203
7.033675189821241 1018.4596780666932 1.4862152758496319
7.038902744774657 1046.3395386429486 1.5044104397412776
7.0441302997280735 1045.3886634064313 1.5032851558687028
7.04935785468149 1026.4367908696197 1.4898326754049482
7.054585409634906 995.4687620784523 1.4654228839791303
7.059812964588322 964.8312058142238 1.4424843730570633
7.065040519541738 931.3791759555294 1.4173747611737335
7.0702680744951545 897.6772534367567 1.3916284036245021
7.075495629448571 851.3156057237828 1.3540131433474452
7.080723184401987 801.8817568720181 1.3120199834942827
7.085950739355403 752.0378724702601 1.2698685403191023
7.091178294308819 707.7164907118012 1.2320861736778148
7.0964058492622355 667.4905046627189 1.1961176683367936
7.101633404215652 625.0913648687932 1.157916176336787
7.106860959169068 586.9004547845976 1.1229207334279174
7.112088514122484 548.4021431109588 1.0871397703167582
7.1173160690759 512.1165312372526 1.0506976564716453
7.1225436240293165 484.753075682346 1.023543250457136
7.127771178982733 462.4100402711202 1.0004276394190146
7.132998733936149 444.69855672024937 0.9822900037731941
7.138226288889565 429.78377678613253 0.9667516610311245
7.143453843842981 424.6366429255608 0.961296421045012
7.1486813987963975 418.9033255824974 0.9564202521382481
7.153908953749814 419.41310219780985 0.9574745103811536
7.15913650870323 423.5420296928123 0.9597136613661857
7.164364063656646 429.7496527067916 0.9647212253738369
7.169591618610062 442.96962227644497 0.976014610215676
7.1748191735634785 464.1717399423005 0.998159544618288
7.180046728516895 502.6758756636398 1.0375138417959064
7.185274283470311 564.3418299250443 1.0981926809937979
7.190501838423727 671.643229407734 1.1964383926644753
7.195729393377143 839.2045782205357 1.3349295140620778
7.2009569483305595 1105.1034860140444 1.5292882683785374
7.206184503283976 1501.434290855762 1.7798001210190735
7.211412058237392 2098.091954908963 2.1025372267006945
7.216639613190808 2828.6699114152457 2.442234635740513
7.221867168144224 3597.5511006311117 2.749171720515238
7.227094723097641 4200.620737248501 2.966801619515374
7.232322278051057 4468.433531704635 3.057182761839443
7.237549833004473 4358.146534933222 3.0172538405274802
7.242777387957889 3878.6705800041227 2.84446732132449
7.248004942911305 3221.0847608548765 2.588887266485175
7.253232497864722 2529.6005311891568 2.293488571659082
7.258460052818138 1915.6070001529476 1.9973391099192501
7.263687607771554 1412.8358734541612 1.7168898992431738
7.26891516272497 1032.4410637622025 1.4682636050035993
7.274142717678386 781.0860731191613 1.2784123110932668
7.279370272631803 625.7465809725518 1.1449536188241087
7.284597827585219 526.6545397866606 1.0520177821225623
7.289825382538635 474.8486801453381 1.0003402144460785
7.295052937492051 442.8517488297215 0.9677789188592977
7.300280492445467 421.3209323246543 0.9443906821020496
7.305508047398884 402.1354458745142 0.9216052178995301
7.3107356023523 394.60254067887945 0.9124766669582085
7.315963157305716 382.7616943161356 0.8991720126669072
7.321190712259132 378.89782250700915 0.8957819001726748
7.326418267212548 376.6218105061406 0.8939154775723445
7.331645822165965 377.6498299993459 0.8961230354886368
7.336873377119381 377.13602686943995 0.8969139200470648
7.342100932072797 374.45745763905796 0.8928725760576359
7.347328487026213 371.84343762138377 0.8881025899863215
7.352556041979629 367.2364309999995 0.8814613112951146
7.357783596933046 369.1043903571733 0.8834084618698016
7.363011151886462 367.46969357973154 0.8813286869615302
7.368238706839878 367.02534266298983 0.8815582874100946
7.373466261793294 367.5315543385837 0.8823229117812222
7.37869381674671 364.77182108101374 0.8801385070947502
7.383921371700127 364.70793926782596 0.8793247152478365
7.389148926653543 361.0716385295864 0.875177006996936
7.394376481606959 362.79376586418675 0.8735435336333705
7.399604036560375 364.9578032058901 0.8766198585500794
7.4048315915137914 368.7023713975013 0.8826423193684345
7.410059146467208 368.8577100264463 0.882629550957395
7.415286701420624 370.9812761932915 0.8841987121675059
7.42051425637404 373.304921453856 0.8864126460396696
7.425741811327456 374.74432869923174 0.8876281935442846
7.4309693662808725 379.36955725795406 0.8925082728384109
7.436196921234289 383.23631679722456 0.8956407891291628
7.441424476187705 389.357251432802 0.9004440444853399
7.446652031141121 394.3814668120827 0.905511115726934
7.451879586094537 398.46889086613237 0.9102279135601218
7.4571071410479535 405.58616570291395 0.9168316669041741
7.46233469600137 413.8234022831218 0.9245685128481466
7.467562250954786 424.33161609722987 0.9340950350943895
7.472789805908202 432.55188629379643 0.9428821975311451
7.478017360861618 440.7709426244989 0.9506167272518488
7.4832449158150345 452.11999537902534 0.9618288410806538
7.488472470768451 463.49145800355325 0.973045035330095
7.493700025721867 474.9047636256219 0.9844930047598262
7.498927580675283 494.5180580572137 1.0034463799397555
7.504155135628699 506.92824299746206 1.0147618351052656
7.5093826905821155 522.934429227177 1.030137271374793
7.514610245535532 533.3775896890545 1.0388515996504208
7.519837800488948 537.676532769604 1.0428740330083657
7.525065355442364 540.2409244412564 1.045032073977618
7.53029291039578 534.7239531216196 1.0396737812650718
7.5355204653491965 533.8306096734897 1.0390896220023866
7.540748020302613 536.3775269862401 1.0416261378522191
7.545975575256029 547.176700198715 1.0513924183618255
7.551203130209445 559.2527548258738 1.0623221719081424
7.556430685162861 575.0623399436391 1.0751912826222776
7.5616582401162775 588.7490002297336 1.0854509385543167
7.566885795069694 595.2884975750344 1.0903174135192393
7.57211335002311 603.0365367446262 1.0972562680985396
7.577340904976526 603.6569787568192 1.0978630199762502
7.582568459929942 594.7967238006096 1.089400842589426
7.5877960148833585 590.416754425787 1.0859395349520387
7.593023569836775 575.0256047994626 1.0715689322570108
7.598251124790191 563.760255385792 1.0608422945161473
7.603478679743607 554.334150102941 1.0514170685946969
7.608706234697023 543.0685492364842 1.040964427876682
7.6139337896504395 532.0851734753951 1.0292921209765467
7.619161344603856 522.5677727147342 1.0200364134508215
7.624388899557272 518.2357997699146 1.0155539506713402
7.629616454510688 516.3577146150549 1.013866025164462
7.634844009464104 518.2408308189819 1.0149140390290745
7.6400715644175206 518.2490381913375 1.014248709870746
7.645299119370937 517.6918887911537 1.013638455600289
7.650526674324353 519.6386022475499 1.0153898932699448
7.655754229277769 521.8468394045384 1.0176107523329136
7.660981784231185 521.141199698066 1.0165262407547333
7.666209339184602 522.6964678053009 1.0175811904322885
7.671436894138018 525.0261120006643 1.0198344911198893
7.676664449091434 530.0595233421462 1.0239236004230898
7.68189200404485 534.8202642958704 1.0275679404912252
7.687119558998266 540.7050033014549 1.0310285293804007
7.692347113951683 546.4153897685302 1.0345085145116417
7.697574668905099 550.2160356080952 1.0385672596425233
7.702802223858515 559.8634304368974 1.047832139016069
7.708029778811931 571.0431385162876 1.0590774197948927
7.713257333765347 580.175748963545 1.0660347890757669
7.718484888718764 585.4080808204545 1.0710152785173574
7.72371244367218 589.0840346764109 1.0738729840111674
7.728939998625596 596.2034119175607 1.078264234635476
7.734167553579012 599.9126291284642 1.0803121008078196
7.739395108532428 609.726402431765 1.0889424553670701
7.744622663485845 618.59955728148 1.097523909825206
7.749850218439261 627.4118143212557 1.1055330567049135
7.755077773392677 631.3129603744844 1.1077927552098812
7.760305328346093 635.5169520195793 1.1105918780279849
7.765532883299509 628.242747130323 1.1034560687153143
7.770760438252926 626.6742534548582 1.1009415436802759
7.775987993206342 627.5358551133313 1.1005892174105818
7.781215548159758 626.2615810932039 1.099001563203051
7.786443103113174 626.8777804073238 1.1004379405872657
7.79167065806659 625.4597814064929 1.100060131271351
7.796898213020007 616.9435000915381 1.0928222289674883
7.802125767973423 607.3677126367348 1.083394748409725
7.807353322926839 601.4198055738385 1.078388718604589
7.812580877880255 596.402871475913 1.0732045623626427
7.817808432833671 596.5268316818876 1.0725724421031453
7.823035987787088 597.2576602390068 1.073002571383366
7.828263542740504 595.5855893476332 1.0711832073414613
7.83349109769392 596.7658423053558 1.0718395082012195
7.838718652647336 599.517676632948 1.0729776737354986
7.8439462076007525 608.9002830006749 1.0812060873025773
7.849173762554169 623.3872852559731 1.0941037198643373
7.854401317507585 633.8085109805666 1.1030275599906203
7.859628872461001 644.005268218477 1.1104221208341811
7.864856427414417 658.793518674352 1.121194262302665
7.8700839823678335 670.9686091019119 1.1313300682137277
7.87531153732125 688.8145459981672 1.1463980192532794
7.880539092274666 701.4732219501469 1.1566266762204833
7.885766647228082 707.2726170985649 1.1603904025566796
7.890994202181498 707.9101773792393 1.1593551305198129
7.8962217571349145 704.9620524821164 1.1567828798219453
7.901449312088331 698.5730643537732 1.1515963618044731
7.906676867041747 689.9112356099873 1.1450159310741643
7.911904421995163 674.5906096789354 1.132504012207931
7.917131976948579 659.7253125578308 1.1190377584209268
7.9223595319019955 648.9981763968965 1.109344133060526
7.927587086855412 637.3500800379998 1.0988669973010952
7.932814641808828 629.2558440140863 1.0912895284861504
7.938042196762244 620.7627644533646 1.0838852938054322
7.94326975171566 610.4717754198228 1.0737349551790094
7.9484973066690765 603.9043981289688 1.0674745538563533
7.953724861622493 599.3133525080937 1.0629562215769424
7.958952416575909 598.1514300865936 1.0612204343929033
7.964179971529325 601.3661274924845 1.064214448358025
7.969407526482741 602.7604764644157 1.0644841646145446
7.9746350814361575 613.606210362276 1.0741832601235675
7.979862636389574 626.9843890309819 1.0863288326503355
7.98509019134299 642.5680414658598 1.0989097171174544
7.990317746296406 655.9569500130419 1.109077042772985
7.995545301249822 669.6388096988841 1.1201191589446349
8.000772856203238 679.4361028533764 1.1277109593566985
8.006000411156654 685.030949997039 1.1329395011090522
8.01122796611007 687.1512789049266 1.134251024813272
8.016455521063486 682.9276032982223 1.130061965148668
8.021683076016902 678.6527084587469 1.126138341728673
8.026910630970319 668.2608545554958 1.116507088107118
8.032138185923735 658.3174479994387 1.107330455464358
8.037365740877151 647.97023141376 1.098324133361289
8.042593295830567 643.71800189513 1.0943095191285586
8.047820850783983 641.3024985813086 1.0929253111254653
8.0530484057374 640.7005063320613 1.0914193948726152
8.058275960690816 640.5765861207591 1.0908608936461683
8.063503515644232 642.7396576108678 1.0917539864609611
8.068731070597648 647.80566425403 1.095544409890316
8.073958625551064 648.8587736299626 1.0961445813168509
8.07918618050448 651.7062907882422 1.0986700441788164
8.084413735457897 655.6856702666349 1.101326469354395
8.089641290411313 660.7411066861778 1.105620600757588
8.09486884536473 668.3219510066546 1.11131457346365
8.100096400318145 674.7367318480368 1.1169223903014085
8.105323955271562 675.8905267425746 1.1169647505905076
8.110551510224978 679.8608534302964 1.1190284408357765
8.115779065178394 683.5192094894621 1.121475893093792
8.12100662013181 688.2544178417946 1.1242607965226497
8.126234175085226 697.3420660850416 1.1308529011750261
8.131461730038643 705.6868964395288 1.1369638807332547
8.136689284992059 721.0825007668202 1.1485188533362274
8.141916839945475 742.0487106471026 1.1650871139593488
8.147144394898891 767.6433856168867 1.1846340628699359
8.152371949852308 794.8580172054147 1.205313773603367
8.157599504805724 827.3154415818576 1.2300638083338593
8.16282705975914 865.1969623075281 1.2579446510163101
8.168054614712556 903.3895534694989 1.2853603967449119
8.173282169665972 934.3735390294803 1.305439726839808
8.178509724619389 953.3508252476155 1.3176543028705787
8.183737279572805 969.6124841251919 1.329642090652101
8.188964834526221 968.5959765512246 1.327813046937287
8.194192389479637 961.1035820296569 1.3225104009510023
8.199419944433053 939.1912893317135 1.305696980113458
8.20464749938647 911.7143253243319 1.2853543144114843
8.209875054339886 883.5263833346179 1.2650384994683892
8.215102609293302 856.7900721192898 1.2455676112189855
8.220330164246718 835.896386441158 1.23047837966767
8.225557719200134 823.2125619787154 1.2210986485154336
8.23078527415355 812.3141827987323 1.2123937651612642
8.236012829106967 804.4322149109297 1.2062298713362682
8.241240384060383 791.5867212942928 1.1960435504615907
8.2464679390138 782.995899732311 1.1899974457275435
8.251695493967215 777.1391694806985 1.1852152037310493
8.256923048920632 773.8104682013485 1.181120242971853
8.262150603874048 771.0650896600523 1.1777099572864864
8.267378158827464 765.4549532778269 1.173846974799879
8.27260571378088 756.5276181008579 1.1657250404411827
8.277833268734296 748.514885632845 1.1584342794113263
8.283060823687713 737.4200210578508 1.1494656793316738
8.288288378641129 726.1068678072098 1.1413469293857494
8.293515933594545 714.3775899346554 1.1328637618314525
8.298743488547961 700.7114160856235 1.1208012723628236
8.303971043501377 696.9584793965796 1.1159393124091386
8.309198598454794 691.2483159399696 1.1110113955480347
8.31442615340821 686.6439570651775 1.1075450865912837
8.319653708361626 682.8234402209392 1.1050065789980612
8.324881263315042 677.8317006270153 1.1006953806460278
8.330108818268458 676.079522874119 1.0994320317141273
8.335336373221875 673.7240442851653 1.0988393029794872
8.34056392817529 667.7819075255283 1.0925654342754103
8.345791483128707 659.9647305996937 1.0854525070736534
8.351019038082123 653.4014813293533 1.0787772962011868
8.35624659303554 650.2541357554301 1.0762320807653059
8.361474147988956 645.467025407836 1.0713976234165885
8.366701702942372 641.1654207830377 1.0670159831109
8.371929257895788 637.0976008347394 1.062465144643405
8.377156812849204 632.2705049752789 1.0582956784282902
8.38238436780262 629.5497285967946 1.056131562958316
8.387611922756037 623.7246125906393 1.0515470604336459
8.392839477709453 620.2619182218692 1.0483456695111955
8.398067032662869 613.3215724645761 1.0428729930644038
8.403294587616285 603.6172185096915 1.034368227579691
8.408522142569701 599.3306839021076 1.0312720900103467
8.413749697523118 594.3519854720267 1.0267446917587792
8.418977252476534 592.6023209525582 1.0251670131470219
8.42420480742995 585.4019757584355 1.0170740015866913
8.429432362383366 579.3450926275463 1.0121702422823324
8.434659917336782 575.2044836352511 1.0084959145200394
8.439887472290199 573.6886278648242 1.00692843959677
8.445115027243615 575.1483736535815 1.0075225440393598
8.450342582197031 575.8058693916698 1.0075317847191874
8.455570137150447 576.8539686836215 1.0087106866643114
8.460797692103863 578.2486608422017 1.0095551667064597
8.46602524705728 575.6464236911596 1.006564513291331
8.471252802010696 570.4538781091879 1.0017905546586738
8.476480356964112 566.4139388471318 0.9974895491982895
8.481707911917528 565.3971294052736 0.9959523361489186
8.486935466870944 563.9450763811659 0.9940625820601657
8.49216302182436 566.4427876425541 0.9948147050364479
8.497390576777777 572.2673971258289 0.9993099628372686
8.502618131731193 574.1809642541067 1.0004980321571928
8.50784568668461 576.8268677976951 1.0027399625385403
8.513073241638025 575.3150060844029 1.0017466731820703
8.518300796591442 573.6661174795597 1.000206808966917
8.523528351544858 576.4224513036672 1.0022476189511724
8.528755906498274 575.0163768870715 1.0007558406043762
8.53398346145169 573.653745811124 0.9990850306920915
8.539211016405106 568.9463200131574 0.9947325958811354
8.544438571358523 569.2823397714644 0.9946237651429634
8.549666126311939 574.0310141460719 0.9993197838067126
8.554893681265355 577.2982870126332 1.001795053700751
8.560121236218771 580.155922350514 1.003826528271356
8.565348791172188 580.5641724257938 1.0029913584146175
8.570576346125604 586.3462777638722 1.0070769731471223
8.57580390107902 587.7043854914294 1.0068434786317213
8.581031456032436 592.9438484017188 1.0117555381906875
8.586259010985852 595.061600605162 1.01307946517715
8.591486565939269 595.470598610182 1.0139895867168152
8.596714120892685 600.6730545467742 1.0177828759064689
8.601941675846101 600.0124333883746 1.0167181273152328
8.607169230799517 602.6681087316623 1.0186443295441494
8.612396785752933 606.7450712597552 1.0210737988897818
8.61762434070635 608.9017635035977 1.022877616573455
8.622851895659766 617.3923918165353 1.0300640252575017
8.628079450613182 625.3613492812666 1.0367651681627565
8.633307005566598 635.1386075722917 1.0444862306288694
8.638534560520014 649.2766336068801 1.0564268491422855
8.64376211547343 663.6413274244001 1.0678028516074611
8.648989670426847 678.786295110843 1.078713670146084
8.654217225380263 690.6145209438071 1.0876987495835126
8.65944478033368 703.0697762104822 1.0967723319291498
8.664672335287095 715.7060954302485 1.105973553544586
8.669899890240512 738.6204402913337 1.1226066560351595
8.675127445193928 766.4158237375023 1.1428326310762291
8.680355000147344 797.2134845453858 1.165728785252488
8.68558255510076 819.5808648398498 1.1821906853658857
8.690810110054176 837.3413165197298 1.1945253316459103
8.696037665007593 849.6163743481369 1.2008210245577955
8.701265219961009 853.9404413044673 1.2030907130869934
8.706492774914425 857.3383126076011 1.2053095364763848
8.711720329867841 845.2900413997626 1.1973764452964704
8.716947884821257 829.9608087493859 1.1843484269356983
8.722175439774674 815.3325385970227 1.1733622051656654
8.72740299472809 795.5913879491783 1.1583025596537038
8.732630549681506 779.7321369069178 1.148046748694286
8.737858104634922 765.2456542106746 1.1379781950191719
8.743085659588338 755.4686109200982 1.1318695000063759
8.748313214541755 750.1547154134353 1.1282994449200519
8.75354076949517 741.3071526478432 1.1213236772577455
8.758768324448587 732.7105228287069 1.1130643848860855
8.763995879402003 723.5813431834122 1.1054191581986619
8.76922343435542 714.771748356655 1.0975139695101968
8.774450989308836 706.4407813571578 1.089989755821088
8.779678544262252 698.0359185297017 1.0824411579227846
8.784906099215668 691.8576350927904 1.0773807599846026
8.790133654169084 683.294898626048 1.0717152706164361
8.7953612091225 673.2873583148289 1.0637675429042754
8.800588764075917 664.6646247635844 1.0563259189403726
8.805816319029333 655.2517332565316 1.0482199752563708
8.811043873982749 651.2314794817916 1.0448421135339012
8.816271428936165 646.9365872849788 1.0401387296825524
8.821498983889581 645.0947751784087 1.0381732339033711
8.826726538842998 639.3673443382219 1.033786424845996
8.831954093796414 639.4959752871138 1.0344869352236248
8.83718164874983 635.9948565878468 1.0313056403915581
8.842409203703246 633.0805385849529 1.0283813236294748
8.847636758656662 630.9701853894059 1.0257635276858883
8.852864313610079 631.2600449158277 1.0265741006859344
8.858091868563495 636.1734956199854 1.0303146736956448
8.863319423516911 639.5730844349969 1.0326063679697906
8.868546978470327 642.0530287994592 1.034380658879099
8.873774533423743 642.3608804771326 1.0341301677150496
8.87900208837716 643.1527470309618 1.0330757361401806
8.884229643330576 642.3562719020456 1.031759256597296
8.889457198283992 644.931246309015 1.0339803695004859
8.894684753237408 644.7589761209478 1.0345825346640893
8.899912308190824 646.9271521612293 1.0368874582900192
8.90513986314424 646.6446585983634 1.0355764728341534
8.910367418097657 648.977966505229 1.0364498180203092
8.915594973051073 653.4392967286562 1.0394562222880954
8.92082252800449 658.7597395699021 1.0427393656358352
8.926050082957905 666.7974886824726 1.0488360990480063
8.931277637911322 676.9033927654801 1.056012991954678
8.936505192864738 680.837208681078 1.059105678020065
8.941732747818154 684.532340896315 1.06295748109981
8.94696030277157 689.3517317390553 1.0661636398479686
8.952187857724986 694.3533442902185 1.068932664911412
8.957415412678403 702.7247944243213 1.0747417566573603
8.962642967631819 712.9448512725855 1.0815460732251343
8.967870522585235 720.6856732714599 1.0868245486011683
8.973098077538651 726.4425592125465 1.0905848520633192
8.978325632492067 735.8393109779098 1.0976033858380023
8.983553187445484 748.4638337733987 1.106744305748638
8.9887807423989 759.8126409298706 1.1139320374393864
8.994008297352316 768.2660017471052 1.1196746303219922
8.999235852305732 778.5991103981299 1.1280749406151236
9.004463407259149 785.0459980616852 1.1329038807586786
9.009690962212565 796.0958172093642 1.140375161633261
9.014918517165981 805.148114153657 1.1458300259745808
9.020146072119397 815.4879482705036 1.152984105103176
9.025373627072813 829.9101073106622 1.1622392349179327
9.03060118202623 839.117008536581 1.1664779218228294
9.035828736979646 852.0756427579249 1.1749037948285705
9.041056291933062 861.1867562318632 1.1810585042821393
9.046283846886478 876.4188170631991 1.19245548904715
9.051511401839894 890.2102119822816 1.2016598552443107
9.05673895679331 905.4031132320209 1.2110112500214298
9.061966511746727 923.4826546802921 1.2223462376165855
9.067194066700143 944.4333141520556 1.2358623551341152
9.07242162165356 964.5698596425867 1.2475536352501382
9.077649176606975 983.3222900971867 1.2577452325390888
9.082876731560392 1009.6298639743584 1.2742993824324953
9.088104286513808 1036.4220981774488 1.2917027819312241
9.093331841467224 1062.9859557439288 1.3084384366613613
9.09855939642064 1091.2854592634571 1.3254323703141417
9.103786951374056 1112.4365741336608 1.3375421098178202
9.109014506327473 1135.853909271493 1.3506831987553585
9.114242061280889 1156.313653027956 1.362740516969121
9.119469616234305 1173.8753170592106 1.3735724437919428
9.124697171187721 1185.8314972609667 1.3800090906547346
9.129924726141137 1188.9908884512101 1.3807842948669755
9.135152281094554 1178.7832117019861 1.3728617090056618
9.14037983604797 1176.6455485250854 1.3719440720365708
9.145607391001386 1167.456643617478 1.3659641132197398
9.150834945954802 1162.3628706876618 1.3616643424215313
9.156062500908218 1166.001588274778 1.3641986720082615
9.161290055861635 1177.4773276640494 1.3826808252448761
9.16651761081505 1202.6098602294378 1.406524510114252
9.171745165768467 1228.8474883218241 1.4275238034549906
9.176972720721883 1241.0949219536474 1.438171879080338
9.1822002756753 1245.4498201890683 1.4438469644831655
9.187427830628716 1247.338682645091 1.4484298875935677
9.192655385582132 1244.3586668891744 1.4489986673015025
9.197882940535548 1244.7921251540351 1.4522235577365799
9.203110495488964 1239.0832037567313 1.4514081635952178
9.20833805044238 1228.75913398437 1.4480350544392766
9.213565605395797 1225.3921893667653 1.4477085217891592
9.218793160349213 1229.4255958198798 1.4524918067747774
9.224020715302629 1241.7267933070698 1.462084325721718
9.229248270256045 1270.614081389408 1.481263523558109
9.234475825209461 1303.5181763756889 1.502113289456755
9.239703380162878 1352.9475608667028 1.5303878879070958
9.244930935116294 1419.6776044470887 1.5684081524844151
9.25015849006971 1495.3654818610112 1.6126031014761708
9.255386045023126 1576.6099705509487 1.6591045231165866
9.260613599976542 1656.1480719401131 1.7018353295014643
9.265841154929959 1713.139198403385 1.7315474171718959
9.271068709883375 1738.2763493976552 1.7429519424088191
9.276296264836791 1736.1670676532704 1.7440444646855726
9.281523819790207 1685.7032290160466 1.7234053630431625
9.286751374743623 1584.9969277367968 1.6731111969751948
9.29197892969704 1460.9720738119977 1.6087380529019166
9.297206484650456 1332.9228501496968 1.536020930844917
9.302434039603872 1209.0447291896326 1.4635047210538772
9.307661594557288 1100.4990838345905 1.398206127225408
9.312889149510704 1011.8372099881645 1.3426474094551035
9.31811670446412 936.1642223418236 1.2927037541447624
9.323344259417537 882.9655590394472 1.257292300975534
9.328571814370953 853.2352969252798 1.2378757820064334
9.33379936932437 834.380807217786 1.225609881452161
9.339026924277785 818.8665315390656 1.2154033020069404
9.344254479231202 798.4245844338558 1.201361364851374
9.349482034184618 784.6967186221976 1.1917187407405974
9.354709589138034 769.5756185089895 1.1803071772522544
9.35993714409145 757.7107343460618 1.1708782871152608
9.365164699044866 752.0587134484384 1.1673751471054516
9.370392253998283 743.4806062388803 1.1625597403477297
9.375619808951699 741.1454625066937 1.1630267338298104
9.380847363905115 735.8443155092898 1.1599142617370926
9.386074918858531 729.9169784504692 1.1559699199732552
9.391302473811947 726.7529807189782 1.1531901164406084
9.396530028765364 724.8542246077982 1.1523693421279235
9.40175758371878 727.2358127593986 1.1545999859484135
9.406985138672196 730.1107730000974 1.1575156218714677
9.412212693625612 728.3565245302041 1.155111144987226
9.417440248579029 720.0117021722697 1.1361966567033965
9.422667803532445 713.001318266468 1.124083814845909
9.427895358485861 710.4527841061011 1.1184609354450932
9.433122913439277 715.5397179040848 1.1202230791587149
9.438350468392693 714.5517682666914 1.116566845186333
9.44357802334611 711.7445838699477 1.1120389990113688
9.448805578299526 710.8475644242625 1.1097017837357825
9.454033133252942 713.1190192340887 1.1099568986900046
9.459260688206358 717.2657837673131 1.111561608171833
9.464488243159774 722.1199151668739 1.1131061418153172
9.46971579811319 722.2564269786509 1.1113272408361519
9.474943353066607 720.0436524621291 1.1075752327169235
9.480170908020023 720.2760264345702 1.1066043711373676
9.48539846297344 721.1772376764608 1.1059770458382956
9.490626017926855 723.3342936250328 1.105966154064705
9.495853572880272 725.4596791203555 1.106313550490435
9.501081127833688 724.5856466589402 1.10412543421803
9.506308682787104 724.8122150903822 1.1031667484169356
9.51153623774052 725.0326367104979 1.1027448836827876
9.516763792693936 722.9017322974909 1.1002787523229913
9.521991347647353 722.6744324542858 1.099515351668706
9.527218902600769 724.5814191382169 1.099536975156783
9.532446457554185 730.0621086271901 1.1028326570884996
9.537674012507601 730.4355852680861 1.1010712800931504
9.542901567461017 730.4360393949108 1.0991426865859142
9.548129122414434 731.5324879552419 1.0990900313313157
9.55335667736785 730.6893792189386 1.0984402757515879
9.558584232321266 733.1310495915227 1.100503808901924
9.563811787274682 737.1158834906073 1.1032695849327467
9.569039342228098 738.7210650191405 1.1046334822306145
9.574266897181515 736.0721789184739 1.1016174367423484
9.57949445213493 739.5930178081994 1.1030032937712377
9.584722007088347 736.2273481239145 1.0988616548873829
9.589949562041763 738.3794379486345 1.1000560611375858
9.59517711699518 738.2301336368989 1.099488837637663
9.600404671948596 741.8679556983831 1.1021398437079541
9.605632226902012 744.872211263264 1.1035120541025543
9.610859781855428 746.2572669998749 1.10242814809885
9.616087336808844 748.6539806944946 1.1038188438880534
9.62131489176226 750.4146266193505 1.1043586407542454
9.626542446715677 752.1797990139494 1.10513837962775
9.631770001669093 754.1186235560745 1.1065773921606414
9.636997556622509 754.5830113157332 1.1062893841254613
9.642225111575925 754.3082264974526 1.1053897477856252
9.647452666529341 751.1800081493195 1.1014036321452665
9.652680221482758 751.3156298497969 1.1016136661740874
9.657907776436174 752.5159548845346 1.1016532502238463
9.66313533138959 749.8901815413641 1.0986618148145149
9.668362886343006 748.653996444367 1.0975096005922025
9.673590441296422 747.4574798768963 1.0952016187862812
9.678817996249839 750.3648035650782 1.0958339699713495
9.684045551203255 747.0584925217598 1.0930777556089306
9.689273106156671 745.9239957488201 1.0916892324733585
9.694500661110087 746.3955790202843 1.0914826524210075
9.699728216063503 745.4322122136523 1.0902167201084902
9.70495577101692 748.0290523418689 1.0918623291597314
9.710183325970336 750.6445728996399 1.0939531863356953
9.715410880923752 748.6429424048183 1.0917855434598893
9.720638435877168 747.8233174331588 1.0909729853955337
9.725865990830584 743.8373760510976 1.0879819442700585
9.731093545784 735.7125926002008 1.0798336559205766
9.736321100737417 737.6426712088206 1.0801196780217677
9.741548655690833 739.5347604937117 1.0814628599934348
9.74677621064425 739.8537879218065 1.0812406734368427
9.752003765597665 740.5032982230997 1.0821231140808734
9.757231320551082 735.4187167978284 1.0779507715539585
9.762458875504498 733.2756100366388 1.0749240305886536
9.767686430457914 731.2619446693842 1.0727348785161728
9.77291398541133 729.8003834720193 1.0714966476136705
9.778141540364746 730.8851794994579 1.073221975771706
9.783369095318163 726.5434165557624 1.069371341543363
9.788596650271579 720.7015816198045 1.0636488848708152
9.793824205224995 716.942326492617 1.0595053086603974
9.799051760178411 723.1764335230906 1.0630090369464462
9.804279315131827 725.1398277775371 1.0641286304672943
9.809506870085244 729.1625954299062 1.0668333987124745
9.81473442503866 729.1358419489923 1.065852538672327
9.819961979992076 725.4607089743716 1.0626078609517815
9.825189534945492 728.8908864503005 1.0645883325770709
9.830417089898909 731.329185344142 1.0660289883881886
9.835644644852325 735.5436887645535 1.0668875576505827
9.840872199805741 738.0437063482386 1.0671702324376384
9.846099754759157 739.0980346775667 1.0678823170093807
9.851327309712573 745.7608398492358 1.073404467783513
9.85655486466599 745.8743666948636 1.073740305166469
9.861782419619406 746.010408905273 1.0734974200122482
9.867009974572822 749.7711786051177 1.0753183236291393
9.872237529526238 753.8416838585301 1.0774066991801055
9.877465084479654 756.928563796424 1.0794186082018944
9.88269263943307 761.4983928530354 1.0820122762613265
9.887920194386487 768.8648458544199 1.086746240705539
9.893147749339903 774.5040712175738 1.0907814407824803
9.89837530429332 782.3230598603184 1.0955366837367557
9.903602859246735 787.8382129315273 1.0988885415122345
9.908830414200152 795.0077654867724 1.1032876701383278
9.914057969153568 801.502581855727 1.1068558332050555
9.919285524106984 802.5426905710401 1.1069052003273778
9.9245130790604 803.2600748170737 1.1062706367668511
9.929740634013816 801.3489662797133 1.1054007880022365
9.934968188967233 801.3441466110532 1.1049865606773792
9.940195743920649 795.733489265821 1.1010349923465044
9.945423298874065 799.5666274161867 1.1030417188517583
9.950650853827481 802.5126415582257 1.1047736977729576
9.955878408780897 804.9778934815977 1.1056204557341422
9.961105963734314 800.8300864960968 1.1024859043381208
9.96633351868773 793.7474896170668 1.09740364166323
9.971561073641146 787.8209369953929 1.0922145956060376
9.976788628594562 787.3010873987569 1.0909156917643117
9.982016183547978 784.6403816314705 1.0887314909830657
9.987243738501395 777.4128001242626 1.0827831411058635
9.99247129345481 773.4234268806459 1.07912636175032
9.997698848408227 770.616244412629 1.076681393040281
10.002926403361643 766.4584990806155 1.072473757769044
10.00815395831506 759.9293477930967 1.067588934472269
10.013381513268476 751.8747758515444 1.0614489745639457
10.018609068221892 750.3860064251448 1.061243114060676
10.023836623175308 747.8100865685299 1.0592230079827145
10.029064178128724 744.9286615791777 1.0570436738107964
10.03429173308214 744.225659133387 1.0561478552509904
10.039519288035557 746.1234855653353 1.0573061788994063
10.044746842988973 745.6950122241121 1.0563936752391578
10.049974397942389 744.1657700921287 1.0545820241071588
10.055201952895805 738.1120403921469 1.0501325915086053
10.060429507849221 735.2329966332032 1.0481447097293684
10.065657062802638 734.4730089315814 1.0475456679030186
10.070884617756054 741.3836038648135 1.0523444422005324
10.07611217270947 749.3744417006844 1.0589426001544382
10.081339727662886 757.7534269306016 1.0649032572586081
10.086567282616302 760.5371136604706 1.0667089245309929
10.091794837569719 758.4085470793334 1.0624244938150336
10.097022392523135 758.8060906734132 1.0612357781844954
10.102249947476551 767.1680129331072 1.0673396175552443
10.107477502429967 767.8291590505219 1.0690630588623642
10.112705057383383 765.1750145485174 1.0669376459671214
10.1179326123368 753.7393783065605 1.0583521193301686
10.123160167290216 743.516796747442 1.0491962825825667
10.128387722243632 738.3441864898854 1.0451409689168762
10.133615277197048 736.330428015534 1.0435728106829905
10.138842832150464 738.310358540667 1.0452049016920935
10.14407038710388 734.6717263889693 1.0424671828472973
10.149297942057297 731.2474487667027 1.039276820091192
10.154525497010713 722.5704011258197 1.0332098426606104
10.15975305196413 717.5004579832062 1.0295588185548745
10.164980606917545 715.0907402041851 1.028130924238313
10.170208161870962 712.8599447283136 1.0258659071957967
10.175435716824378 712.7927394185735 1.0257045922033177
10.180663271777794 711.2932668127764 1.0228344794266644
10.18589082673121 710.9560630204636 1.0221945695773427
10.191118381684626 705.8076597599518 1.018343479726855
10.196345936638043 704.660062360234 1.017205142779579
10.201573491591459 701.1304042897514 1.0145001303415835
10.206801046544875 699.1815324662205 1.0129950814209991
10.212028601498291 699.9730877261276 1.0119784485082517
10.217256156451707 698.5255684143675 1.0103478192003152
10.222483711405124 697.6629357754554 1.0099895115433821
10.22771126635854 699.227123619173 1.0126643546019236
10.232938821311956 698.1567764555363 1.0118653999793166
10.238166376265372 695.2335033786743 1.0092757798004557
10.243393931218788 695.5002803541581 1.0094426199960447
10.248621486172205 691.9658713583705 1.0067652944027388
10.253849041125621 691.6135634658995 1.0054670506571124
10.259076596079037 690.5150071433067 1.0049354751116861
10.264304151032453 687.2656587756276 1.002412281131787
10.26953170598587 691.1300291143954 1.005220286297572
10.274759260939286 691.2921836147187 1.0047520904126663
10.279986815892702 698.6094433814695 1.009744127573217
10.285214370846118 701.1352079502304 1.0116916702885481
10.290441925799534 706.7079758425034 1.0151124776367646
10.29566948075295 706.2636873715516 1.0144674751208167
10.300897035706367 701.9660410650315 1.0099867721696705
10.306124590659783 703.0648978307275 1.0098897331399133
10.3113521456132 702.2648266544254 1.0093740174478092
10.316579700566615 712.2097224323217 1.0160712466654573
10.321807255520032 717.8048628631094 1.0194119927449545
10.327034810473448 724.5090129484031 1.024092356980294
10.332262365426864 727.8188923294698 1.0267104500355788
10.33748992038028 736.481668077303 1.032685443592117
10.342717475333696 743.3399275067594 1.036670369084541
10.347945030287113 755.4327576482723 1.0440355114192312
10.353172585240529 772.9743630610152 1.055727348171832
10.358400140193945 784.651606753149 1.0634508922172987
10.363627695147361 797.4576671064208 1.0715216481541239
10.368855250100777 809.2769245866705 1.0796033239367944
10.374082805054194 814.317746065998 1.0828287395588054
10.37931036000761 816.8337375689812 1.083937846016198
10.384537914961026 813.3448193296375 1.0814654078891053
10.389765469914442 805.528276569468 1.0732726328363205
10.394993024867858 803.1583132609525 1.071140544808151
10.400220579821275 800.1617369491535 1.0694273852029015
10.40544813477469 798.12865390712 1.0692288003743418
10.410675689728107 792.9319149706831 1.0659963956251284
10.415903244681523 783.8932978283947 1.0594365782201571
10.42113079963494 780.0349475637812 1.0546597634154655
10.426358354588356 774.6948576137668 1.050710137459173
10.431585909541772 772.1989557693637 1.0491883737455114
10.436813464495188 769.1063425929202 1.0485216419806
10.442041019448604 760.0851697961548 1.0422181425580768
10.44726857440202 747.6254475461375 1.032539280230023
10.452496129355437 735.7384815419861 1.0231863572105255
10.457723684308853 729.9670974036351 1.0191512938403258
10.462951239262269 721.223109316765 1.0127010232349847
10.468178794215685 710.5017815976375 1.00505777562854
10.473406349169101 698.9157616427178 0.9968359968271828
10.478633904122518 687.1255646372186 0.9880709994799597
10.483861459075934 680.36620090655 0.9830889947163534
10.48908901402935 675.0444200397629 0.9788757627268864
10.494316568982766 670.1349874877527 0.9740778216347272
10.499544123936182 664.74276427834 0.969884057250572
10.504771678889599 659.1969537737164 0.9663293687735485
10.509999233843015 653.6201792993872 0.9627706682014617
10.515226788796431 651.9328873289776 0.961451325041733
10.520454343749847 647.6359380872548 0.9576038259439867
10.525681898703263 645.806451497007 0.9559269309061044
10.53090945365668 647.7589747150004 0.9565804997019148
10.536137008610096 646.3507061335961 0.95538014092154
10.541364563563512 643.0341036172638 0.9523506197991143
10.546592118516928 640.506296005069 0.9503447761398842
10.551819673470344 636.4151336852669 0.9471036214368387
10.55704722842376 634.2193949826584 0.9454217015900667
10.562274783377177 631.4374864481726 0.9430924535123062
10.567502338330593 626.0971521901332 0.9384369307915742
10.57272989328401 622.3945702058531 0.9348797759034296
10.577957448237425 621.1741407551078 0.9338501593194145
10.583185003190842 620.3614597942033 0.9329609768411012
10.588412558144258 621.2555855560688 0.9332334659846094
10.593640113097674 621.8450376641546 0.9338139327730378
10.59886766805109 622.6931355349122 0.933988623873637
10.604095223004506 620.4821958913028 0.9317561723850182
10.609322777957923 618.9483109512931 0.9306056985229832
10.614550332911339 617.0690830609801 0.9284699104328415
10.619777887864755 613.5608733962009 0.9254581722538288
10.625005442818171 613.6829775248852 0.926102945860775
10.630232997771587 616.3614225006123 0.9271427182271637
10.635460552725004 620.0302805933518 0.9298531619017205
10.64068810767842 624.2610492629398 0.9323969338192005
10.645915662631836 629.8024405240579 0.9364890740918003
10.651143217585252 635.9039244825482 0.9410657665010191
10.656370772538668 639.8727299557778 0.9435187299771379
10.661598327492085 640.5190681870806 0.9429680400346563
10.666825882445501 652.159348238408 0.9516180603462165
10.672053437398917 662.51926749724 0.9583100359267468
10.677280992352333 675.0268238584054 0.9674557563961941
10.68250854730575 681.1065143273045 0.9719521208992729
10.687736102259166 686.5919083514123 0.9752148318517022
10.692963657212582 690.0370235898072 0.9778549077150833
10.698191212165998 692.6759430567195 0.9795088536388952
10.703418767119414 689.9358135967058 0.9760858468694684
10.70864632207283 680.9221912196285 0.969149565044717
10.713873877026247 677.6223918404007 0.9660879389779113
10.719101431979663 672.8462957430962 0.9623081877797214
10.72432898693308 673.4614665264385 0.9625533093824326
10.729556541886495 671.7399345840729 0.961573283296177
10.734784096839912 670.4459295637114 0.961339498043095
10.740011651793328 661.1683255905855 0.9543923743530645
10.745239206746744 655.6203316269662 0.9497654491347237
10.75046676170016 651.9592775618001 0.9473996978941129
10.755694316653576 649.8329288725075 0.9455764192365349
10.760921871606993 647.4178705903298 0.9435028029786182
10.766149426560409 648.4030321345141 0.9433207496017982
10.771376981513825 641.7393662137921 0.9380796070321762
10.776604536467241 641.0894637913614 0.9373655363165148
10.781832091420657 644.6981999213523 0.9395141308135452
10.787059646374074 647.5391207545002 0.9413906576120795
10.79228720132749 655.427975624707 0.9460668582311828
10.797514756280906 656.6858631159093 0.9466497710338959
10.802742311234322 663.5884140857504 0.9518673746459572
10.807969866187738 672.4502183264254 0.9584376083009987
10.813197421141155 682.174935279837 0.9647923871152537
10.81842497609457 701.2166670838485 0.9777761707014645
10.823652531047987 725.3912592401747 0.9940505009369607
10.828880086001403 763.1324112564668 1.0191676593761165
10.83410764095482 811.3343117085096 1.0507071996669042
10.839335195908236 880.3666995178205 1.0931173954306543
10.844562750861652 960.7642540214898 1.141876922252463
10.849790305815068 1044.1194364216299 1.1897871239710858
10.855017860768484 1115.9675137248541 1.2293007256566775
10.8602454157219 1157.513161925068 1.252084855322078
10.865472970675317 1159.5212481560714 1.2525492352513263
10.870700525628733 1125.6351583270832 1.2338680349308002
10.875928080582149 1066.416983665284 1.2012731721834906
10.881155635535565 991.6530506233967 1.1578989665750645
10.886383190488981 915.1925081991063 1.1122423343462173
10.891610745442398 848.1932604111646 1.0706893279105947
10.896838300395814 795.0227241288404 1.0352218870738126
10.90206585534923 750.1952603078943 1.0052624091269218
10.907293410302646 722.7423090575688 0.9863471306595368
10.912520965256062 702.7211260044479 0.9723786273580409
10.917748520209479 687.5381477881056 0.9618295414152811
10.922976075162895 677.395525078742 0.954683048693778
10.928203630116311 667.6252591076066 0.9480793413526015
10.933431185069727 659.7328213266826 0.9422993839835024
10.938658740023143 655.2082086996056 0.9385739882344705
10.94388629497656 651.3682262350593 0.9355866384526883
10.949113849929976 651.9334993058649 0.9359484688616974
10.954341404883392 650.7929780796793 0.9346838783825914
10.959568959836808 649.414782035705 0.9331364432873933
10.964796514790224 648.3922726363938 0.9323509877076673
10.97002406974364 650.7451598020717 0.9358876024964957
10.975251624697057 648.0413458489384 0.9363706567612318
10.980479179650473 645.8921106027169 0.9364118173032915
10.98570673460389 638.8741668694371 0.9324795798402412
10.990934289557305 635.5771636456067 0.9308756739103939
10.996161844510722 631.0912775868079 0.9285694842515078
11.001389399464138 626.9227504973547 0.9263634610866839
11.006616954417554 624.5300065700853 0.925111463062718
11.01184450937097 620.3624131122908 0.922772562801288
11.017072064324386 616.668171175971 0.9208318935474386
11.022299619277803 613.6505817333068 0.9191403196561708
11.027527174231219 609.8162806551213 0.9170181607160891
11.032754729184635 606.1321448885733 0.9147469433900927
11.037982284138051 603.7918921706798 0.9134711887951182
11.043209839091467 598.238531849661 0.909656755782273
11.048437394044884 595.7702221707872 0.9078812102886792
11.0536649489983 597.6120858675843 0.9095989016599016
11.058892503951716 596.7908749895861 0.9087773651490434
11.064120058905132 595.4455590787593 0.907719742604495
11.069347613858548 592.2151675710237 0.9059673743226031
11.074575168811965 584.2911100030701 0.9004003838876834
11.079802723765381 581.6275200436344 0.8985612393421548
11.085030278718797 581.8145491168053 0.899368184141608
11.090257833672213 581.7629899440288 0.8993578417725385
11.09548538862563 580.2142871303225 0.8983691853603074
11.100712943579046 574.7708056638149 0.894701972104609
11.105940498532462 570.1828910559323 0.8911444342850882
11.111168053485878 568.3248810500216 0.890057749833146
11.116395608439294 563.0002493477263 0.8862311213034152
11.12162316339271 559.6164930496568 0.8836777666712403
11.126850718346127 557.2268100516424 0.8821688357748555
11.132078273299543 556.9288074592406 0.8819442877273915
11.13730582825296 558.2849785943285 0.8830264767197189
11.142533383206375 556.7992139029104 0.8823070641070119
11.147760938159792 554.9228179353465 0.8806840301394705
11.152988493113208 552.2655869492672 0.8785710458775767
11.158216048066624 546.9036014264971 0.874511219264579
11.16344360302004 542.056287314567 0.8705078234050947
11.168671157973456 536.0273578705894 0.8661629429229918
11.173898712926873 537.8421009254076 0.8686616118387132
11.179126267880289 534.6724718864157 0.8666071757687732
11.184353822833705 534.1645030718826 0.8659104619469582
11.189581377787121 529.4129912454406 0.8625065263066946
11.194808932740537 522.8734412855299 0.8570780553490261
11.200036487693954 519.8878427376188 0.8547770647673512
11.20526404264737 517.5170418466116 0.8529835059342691
11.210491597600786 516.645115255611 0.8520116067081313
11.215719152554202 517.4964862034415 0.8532809663203218
11.220946707507618 517.6569258532793 0.8533776353060138
11.226174262461035 516.5670174811447 0.8526023175725468
11.23140181741445 517.1663367325799 0.8535029035489463
11.236629372367867 513.9655807037692 0.8507008938472371
11.241856927321283 507.5544792332086 0.8452888502419961
11.2470844822747 506.4680893210614 0.8444322397451486
11.252312037228116 503.6430124027003 0.8419674326256988
11.257539592181532 502.4563233846205 0.8411294200227013
11.262767147134948 501.6221013798158 0.8405395832047421
11.267994702088364 502.09589363655715 0.8411588454185921
11.27322225704178 503.8986494037037 0.8433888858045222
11.278449811995197 504.45908554254316 0.8440882920306554
11.283677366948613 503.5101231402894 0.843075839605736
11.288904921902029 505.56610807099344 0.8440651708709709
11.294132476855445 502.58735440342673 0.8410583631505784
11.299360031808861 500.4379598296329 0.8395922461361355
11.304587586762278 499.39502420035535 0.8383778800273622
11.309815141715694 498.51090878819906 0.8373264477262375
11.31504269666911 500.24904868671246 0.8380605542462182
11.320270251622526 502.6081081815231 0.8392494962194309
11.325497806575942 500.88173454182765 0.8369375929465618
11.330725361529359 500.01004398428313 0.8358042858259076
11.335952916482775 501.3943960460073 0.8371576128605421
11.341180471436191 498.58386666455056 0.8354722493863938
11.346408026389607 495.4129938972782 0.8337914721368415
11.351635581343023 490.89084040746195 0.8300174222281635
11.35686313629644 489.5618278280632 0.8288786717657762
11.362090691249856 490.4116311808858 0.8289703747453806
11.367318246203272 489.53617332012493 0.8281852815408826
11.372545801156688 489.47277698741044 0.8288118289260712
11.377773356110104 487.6642009853621 0.8272056445297435
11.38300091106352 485.7646425976329 0.8255975578620907
11.388228466016937 486.61857174004575 0.8264278445668725
11.393456020970353 484.91627758876564 0.8242533260648411
11.39868357592377 484.455305792087 0.8240822749185143
11.403911130877185 485.38166642918134 0.8251281127830572
11.409138685830602 486.2118867493174 0.8259722458994426
11.414366240784018 487.12155615679546 0.8264270548843632
11.419593795737434 484.86372072114403 0.8243754327104242
11.42482135069085 484.48316757141754 0.8249632191418773
11.430048905644266 488.1059738675236 0.827764229881166
11.435276460597683 484.77228413198935 0.8254002249621006
11.440504015551099 486.36259230322247 0.827141921577703
11.445731570504515 485.63099057224883 0.8254657580358976
11.450959125457931 485.81792982374475 0.8246897095903857
11.456186680411347 490.83885947820033 0.8285885537509473
11.461414235364764 493.1004468238949 0.8299452763257877
11.46664179031818 491.83969304070706 0.8293325031704946
11.471869345271596 493.8929422685312 0.8313604358815083
11.477096900225012 496.62581671302905 0.834303085364938
11.482324455178428 502.0666012587955 0.8461273861725364
11.487552010131845 505.7985480998566 0.8516194473868535
11.49277956508526 508.00922335772077 0.8551174261029233
11.498007120038677 505.6754325526096 0.8549890582847874
11.503234674992093 503.6344270885935 0.8539154755729458
11.50846222994551 504.5265308132646 0.8561349876943228
11.513689784898926 507.04990122722626 0.8597496287450964
11.518917339852342 508.6898391921191 0.862061194179859
11.524144894805758 504.8981480083102 0.8598840690957056
11.529372449759174 499.3456848279478 0.8557706729663143
11.53460000471259 495.5064408213869 0.8528270724552656
11.539827559666007 494.30681074754403 0.8526971348822165
11.545055114619423 496.4487170221851 0.8549179554827506
11.550282669572839 497.02197857596514 0.8564350642362238
11.555510224526255 496.7103137628715 0.8573432202094414
11.560737779479672 495.48055000191465 0.8569343744696145
11.565965334433088 497.7865806435691 0.8595674779680551
11.571192889386504 497.44369000842437 0.8599892108156435
11.57642044433992 494.52537693327804 0.8577985628581339
11.581647999293336 493.4631348161178 0.8572361589570765
11.586875554246753 491.9747913702704 0.8563251076752599
11.592103109200169 490.4772590999663 0.8551929044040868
11.597330664153585 490.96209535462367 0.8564226163012101
11.602558219107001 490.4489005760127 0.8565117359430479
11.607785774060417 484.63578720622615 0.8518827178273487
11.613013329013834 484.84103543141623 0.8523026826318326
11.61824088396725 479.8007220487488 0.8486329035831728
11.623468438920666 476.0104240787735 0.8455862484310065
11.628695993874082 473.59391024942227 0.8446179598152261
11.633923548827498 468.3091870289955 0.8412132967014475
11.639151103780915 466.4630720830058 0.8399575800926296
11.64437865873433 459.16052851504224 0.8339414817164198
11.649606213687747 455.228169361998 0.8307100606785728
11.654833768641163 449.76439243027573 0.8264848963792292
11.66006132359458 448.0366154665579 0.8255595814708862
11.665288878547996 447.06219256598666 0.8245030779149605
11.670516433501412 443.87004838009346 0.8209161651793078
11.675743988454828 438.3238149703461 0.8163819282536118
11.680971543408244 438.84589213838296 0.8170573028456991
11.68619909836166 438.51588561368004 0.8172119726409011
11.691426653315077 438.33467658265806 0.8185857804270998
11.696654208268493 437.16146233915305 0.8175941173841083
11.701881763221909 435.1142032836871 0.8159461174920684
11.707109318175325 433.414061314114 0.8148961168226154
11.712336873128741 433.2333845791445 0.8142578324078927
11.717564428082158 433.7972802645728 0.8164142311220873
11.722791983035574 432.1780726013875 0.8156661020416244
11.72801953798899 427.3069513576807 0.8113359386786099
11.733247092942406 424.12266875223406 0.8089112667755671
11.738474647895822 422.46995918767044 0.8070619232462849
11.743702202849239 422.2136453244189 0.8071305127329532
11.748929757802655 423.0779428809934 0.8083557822694397
11.754157312756071 420.4631089662836 0.8059987999585095
11.759384867709487 421.91782450286655 0.8083188257705803
11.764612422662903 424.64465054572963 0.8116164400569885
11.76983997761632 426.1681350543709 0.813544643478004
11.775067532569736 426.31216016496575 0.8138129692852522
11.780295087523152 426.33296976301284 0.8133617721068264
11.785522642476568 424.4156263735282 0.8104607749144584
11.790750197429984 425.0493214324261 0.8111099165145937
11.7959777523834 425.8236501492331 0.8115356011791509
11.801205307336817 425.3781551231501 0.8108997441074404
11.806432862290233 429.05952720011584 0.814685405808544
11.81166041724365 430.1748225579791 0.8157768678025492
11.816887972197065 433.2939666986428 0.8187485499814076
11.822115527150482 438.70389371343344 0.8237370948456134
11.827343082103898 442.32326831164573 0.8265618515664319
11.832570637057314 448.9968382174082 0.8328003724859265
11.83779819201073 450.21411945208433 0.8339565951714366
11.843025746964146 449.04614057013526 0.8337616339720632
11.848253301917563 447.8965044123096 0.8333114352234526
11.853480856870979 447.1763495048928 0.8328615999776042
11.858708411824395 443.82385334680095 0.8292249562053527
11.863935966777811 441.35700656297865 0.8268533557939127
11.869163521731227 439.0689678118671 0.8259095110713356
11.874391076684644 438.9186658015491 0.8264452652170613
11.87961863163806 438.78541834692703 0.8267993304279772
11.884846186591476 438.99575546633633 0.8276108547916545
11.890073741544892 434.62249583888064 0.8238352398414537
11.895301296498308 432.80222830359713 0.8226058063934385
11.900528851451725 430.9238902945601 0.8210974575338807
11.90575640640514 432.1562894489063 0.8221209932739029
11.910983961358557 436.789251982334 0.8263967466624769
11.916211516311973 439.11372501758785 0.8280426403406954
11.92143907126539 436.45480417967445 0.8253203092081336
11.926666626218806 435.8918457874124 0.8250643620350425
11.931894181172222 434.23440788497146 0.8236119047946101
11.937121736125638 436.2082487282449 0.8261508255382481
11.942349291079054 437.6144957079541 0.8278685479937051
11.94757684603247 439.0013020867193 0.8289767784554679
11.952804400985887 438.0553199836757 0.8286582984272228
11.958031955939303 442.33301421780374 0.8325466831464682
11.963259510892719 443.19155440089474 0.8327153440218791
11.968487065846135 442.67621423914807 0.8327832106469636
11.973714620799552 440.04037851227554 0.8304769196386879
11.978942175752968 435.4875185131382 0.8265051141976494
11.984169730706384 435.8681200707414 0.8275111315280487
11.9893972856598 435.9594553858092 0.8272647745974603
11.994624840613216 440.30230037677353 0.8311596578207022
11.999852395566633 441.1366050935864 0.8322599215851149
12.005079950520049 441.5825060774956 0.833494234944276
12.010307505473465 443.2717009790294 0.8359455971604814
12.015535060426881 441.4417730467164 0.8345300840931275
12.020762615380297 442.7284229773209 0.8357545194676804
12.025990170333714 444.0946420848912 0.8367648791140183
12.03121772528713 446.4686771778743 0.8392059866279336
12.036445280240546 451.16369706882074 0.8436324118432006
12.041672835193962 457.7420808189433 0.8501839159241839
12.046900390147378 467.2849536210242 0.8591653234427628
12.052127945100795 482.02366238332235 0.872275333186964
12.05735550005421 504.1005046017715 0.892024406821786
12.062583055007627 527.707217961846 0.9128590597578405
12.067810609961043 554.9307736658365 0.9359899935116636
12.07303816491446 586.0317323894967 0.9620519508149881
12.078265719867876 625.4123388735408 0.9939906853985476
12.083493274821292 681.1777118331669 1.0371626533961964
12.088720829774708 743.9056010670257 1.0843216185444353
12.093948384728124 815.688409330684 1.1353021596920703
12.09917593968154 890.2472090270109 1.1861011081421442
12.104403494634957 956.7347576781643 1.2302219291060108
12.109631049588373 1013.7405850861536 1.2661757486560932
12.114858604541789 1048.8954130802824 1.2882849300564614
12.120086159495205 1060.7658453301237 1.2962969913498392
12.125313714448621 1046.8480304414304 1.2875978299826825
12.130541269402038 1012.5361885561296 1.2668660504615195
12.135768824355454 960.6863893431537 1.2344038629065643
12.14099637930887 895.0617349751598 1.191328225076299
12.146223934262286 836.9603616927609 1.152670779130246
12.151451489215702 777.673696292905 1.111229304016514
12.156679044169119 722.6020271487863 1.0711867648446631
12.161906599122535 678.5481766807063 1.0387074902987525
12.167134154075951 634.3985438123057 1.0041691811541964
12.172361709029367 598.4242719924649 0.9755281368653864
12.177589263982783 567.5137777050237 0.9510061188128329
12.1828168189362 539.1109970395345 0.926668777575848
12.188044373889616 515.7927201045056 0.9072627100863807
12.193271928843032 496.53561053983896 0.8910811967774537
12.198499483796448 478.5724598273229 0.8747991254757311
12.203727038749864 465.48730147931076 0.8642377615242333
12.20895459370328 456.4134591302979 0.8558894476152771
12.214182148656697 447.59606188742987 0.8476338555670296
12.219409703610113 441.2567251222103 0.8418678161982646
12.22463725856353 435.5340891749979 0.8357837136493376
12.229864813516945 426.9638076022193 0.827736485321028
12.235092368470362 425.2736793959325 0.8268488089049828
12.240319923423778 423.779420163466 0.8260782818105867
12.245547478377194 418.22931367244223 0.8209886056871114
12.25077503333061 412.59641698331114 0.8158315027822445
12.256002588284026 406.788022841269 0.8107804797102862
12.261230143237443 408.23439346042204 0.8123677419311924
12.266457698190859 406.8424583432915 0.8115951988483436
12.271685253144275 407.501518277482 0.8113218640845857
12.276912808097691 404.98711867572524 0.8090180208996187
12.282140363051107 398.2702527489248 0.8023630211025276
12.287367918004524 394.5197416527753 0.7993287792651244
12.29259547295794 388.8780679268754 0.7950411519812342
12.297823027911356 389.03089774834075 0.7948673470663833
12.303050582864772 392.22772935293125 0.7989144164701386
12.308278137818188 396.9076360235031 0.803184297451738
12.313505692771605 398.5643415162748 0.8076520207630816
12.31873324772502 398.77054471283134 0.8164511324816476
12.323960802678437 397.1291534468182 0.8194449900626801
12.329188357631853 399.1851781595338 0.82563127629328
12.33441591258527 399.02329295650856 0.8284951042330347
12.339643467538686 398.2013826594206 0.8306943601342139
12.344871022492102 392.5427312009022 0.8274002553239665
12.350098577445518 390.65233231897685 0.8278965413918659
12.355326132398934 388.14703991297705 0.8283010159910551
12.36055368735235 388.91487912940073 0.8310327159972009
12.365781242305767 388.46102450458915 0.8336359489214268
12.371008797259183 385.77159822410266 0.8322170863701842
12.376236352212599 381.62880902704904 0.8297837006892554
12.381463907166015 375.9868451742888 0.8260889886222944
12.386691462119432 377.6583348290245 0.8301320012424565
12.391919017072848 374.3836115968526 0.8288111668569371
12.397146572026264 372.00563613668874 0.828006210730468
12.40237412697968 371.684140666778 0.8297565705167853
12.407601681933096 366.7160717978825 0.826914444671487
12.412829236886513 368.34563424404047 0.8306781182437364
12.418056791839929 369.7809165771658 0.8338223624105934
12.423284346793345 367.20341409089104 0.831449823051666
12.428511901746761 367.0761377902108 0.8334917053576338
12.433739456700177 365.782525918201 0.8335744351925574
12.438967011653594 366.92489143490826 0.8363103584475415
12.44419456660701 366.2786628326693 0.8368346328446675
12.449422121560426 362.47905322154446 0.832207146153064
12.454649676513842 360.43722068775713 0.8303965836104384
12.459877231467258 356.6857569211709 0.8270591777383961
12.465104786420675 355.33307823433125 0.8268054433134077
12.47033234137409 352.8798994125455 0.8271925344678374
12.475559896327507 353.65265486028267 0.8307864317253044
12.480787451280923 355.10619427129944 0.834077176738119
12.48601500623434 350.5688742832194 0.8297458913369546
12.491242561187756 352.7524632051877 0.8329513190296549
12.496470116141172 349.79899125632886 0.8304579117409664
12.501697671094588 348.8396947286221 0.8300779427138804
12.506925226048004 349.26183793437036 0.8304549863146784
12.51215278100142 345.3499497117597 0.8268975904683493
12.517380335954837 345.3105668548583 0.8285179512684547
12.522607890908253 348.00913847960277 0.8342919119231464
12.527835445861669 346.87994292087654 0.834313654305112
12.533063000815085 349.9371456689749 0.8379063712771164
12.538290555768501 345.77019371271837 0.8354947017969652
12.543518110721918 345.4566356698606 0.8362901757740097
12.548745665675334 346.8650460204355 0.8400325732986517
12.55397322062875 346.2075066387175 0.8412241152392779
12.559200775582166 347.85088650354066 0.8435118311292168
12.564428330535582 344.88851441797186 0.8344624027667294
12.569655885488999 341.9919022751522 0.8228052158491634
12.574883440442415 339.2518409042381 0.8152199890360818
12.580110995395831 338.13538096329575 0.8096418109100734
12.585338550349247 339.8055433507883 0.8095737850255514
12.590566105302663 339.36070561624933 0.8066225844800565
12.59579366025608 340.0505256869461 0.8063497330777377
12.601021215209496 341.41591894909396 0.8066884956295912
12.606248770162912 340.4872229257883 0.8038249550457294
12.611476325116328 341.89542320437306 0.8039515076096646
12.616703880069744 343.44742511111156 0.80432935116903
12.62193143502316 345.50046838119414 0.8049084885105198
12.627158989976577 347.32409195534484 0.8064110095533648
12.632386544929993 347.0146150717519 0.8057704098134809
12.63761409988341 347.636198516974 0.8050333908147862
12.642841654836825 350.3897854061036 0.8082686891872992
12.648069209790242 354.6543480811195 0.8124597606552106
12.653296764743658 357.3411178631996 0.8142804725253469
12.658524319697074 358.8774295356972 0.816255433552194
12.66375187465049 361.1678884214111 0.8178651777772588
12.668979429603906 367.6231722663724 0.8231599013230255
12.674206984557323 376.26336077250517 0.8314183122231662
12.679434539510739 385.0087909513642 0.840080943129827
12.684662094464155 391.00767083307187 0.8448471466694757
12.689889649417571 394.03314659686697 0.8477052148655618
12.695117204370987 397.817079096778 0.8513035302321846
12.700344759324404 404.94672120452486 0.8581357144668705
12.70557231427782 410.77706592285625 0.863867311465705
12.710799869231236 412.6717183993639 0.8648243960877509
12.716027424184652 413.0860366152712 0.8644610801490532
12.721254979138068 411.56760354359443 0.8629442804464527
12.726482534091485 411.8364751796433 0.8629877337253612
12.7317100890449 417.0059215827364 0.8688261724652943
12.736937643998317 424.57417552581126 0.8767468437684761
12.742165198951733 432.8361819356535 0.8844253436696188
12.74739275390515 447.6700345180855 0.898605344232635
12.752620308858566 465.555507978224 0.9151576862809025
12.757847863811982 485.53815364931995 0.9336869265246767
12.763075418765398 500.0635351626822 0.9477053944717597
12.768302973718814 506.49426477258424 0.9533501748563609
12.77353052867223 507.0201495680922 0.9528236268397395
12.778758083625647 499.7051683234237 0.9455094565356718
12.783985638579063 489.6842722534377 0.9349195897382656
12.789213193532479 484.05584646657326 0.9290113372096162
12.794440748485895 475.98804498434157 0.9209895909357415
12.799668303439312 476.69955303438604 0.9210637327928218
12.804895858392728 480.7795524162676 0.925494219082298
12.810123413346144 487.51089304407384 0.9316684521105851
12.81535096829956 496.1509728208569 0.9394471877092779
12.820578523252976 508.0669626010255 0.9508393193384653
12.825806078206393 525.2926854031589 0.9662722836842111
12.831033633159809 546.4505792398512 0.9853758775182491
12.836261188113225 571.0955006919752 1.0071975301762501
12.841488743066641 601.2457503823612 1.0331687369162679
12.846716298020057 631.0301619381488 1.0581705126946181
12.851943852973474 653.6920021331557 1.0768139933713536
12.85717140792689 663.9711005385038 1.0848965405066324
12.862398962880306 660.4749470693816 1.081612264253403
12.867626517833722 636.4578748295444 1.061634622125045
12.872854072787138 600.3548042016299 1.0304261594956046
12.878081627740555 562.4609846729148 0.9970202907950352
12.88330918269397 524.4414692398938 0.9630961022024944
12.888536737647387 492.0667416451843 0.932830431097966
12.893764292600803 463.87344016023957 0.9060461695545734
12.89899184755422 442.03504833976336 0.8846837838362821
12.904219402507636 423.0906847768615 0.8647148540630135
12.909446957461052 413.82216870952817 0.8548252735045039
12.914674512414468 407.6506160879087 0.8484843045720055
12.919902067367884 401.6645961000539 0.8415244161330324
12.9251296223213 397.65911059500877 0.8378028912440274
12.930357177274717 395.0509051740153 0.8351002049966485
12.935584732228133 390.3669075200594 0.8287654926599783
12.940812287181549 387.7430011347507 0.8250262549544221
12.946039842134965 383.7877131448949 0.8193245769588959
12.951267397088381 378.67295002399845 0.813529188392386
12.956494952041798 375.71665486271814 0.8111856806890251
12.961722506995214 377.6570848680915 0.8132365388652686
12.96695006194863 377.0262242440337 0.8133759016855706
12.972177616902046 376.30149537297956 0.8141977719984861
12.977405171855462 374.07169007620485 0.8127170049503168
12.982632726808879 372.6000460777109 0.8114635164102988
12.987860281762295 370.1829118799802 0.8075160861390591
12.993087836715711 368.69451490592246 0.8052424287080376
12.998315391669127 365.63755637740803 0.8020677369390058
13.003542946622543 361.78205142983046 0.7976367646541459
13.00877050157596 362.77963147582534 0.7991870010817876
13.013998056529376 363.64241558953347 0.8004567647298052
13.019225611482792 366.67503844315144 0.803818074405109
13.024453166436208 367.4330602417638 0.8047727804092433
13.029680721389624 364.6034924183727 0.8010889753726804
13.03490827634304 363.24669242948727 0.7986248506647066
13.040135831296457 363.32525327637495 0.7989289221777721
13.045363386249873 366.8653616848797 0.8026199969650223
13.05059094120329 369.59813234734776 0.8053310022511527
13.055818496156705 370.27986244989137 0.8063285789271021
13.061046051110122 374.0763606067114 0.8108964518762034
13.066273606063538 381.581973086739 0.8199509626882421
13.071501161016954 388.73952139528086 0.8275080355817515
13.07672871597037 395.70501669985055 0.8339732066304991
13.081956270923786 407.43308836352236 0.845729674671505
13.087183825877203 417.56787543388367 0.8556371130511425
13.092411380830619 432.5001689558482 0.8700806959840575
13.097638935784035 448.0079023741529 0.8849885508841451
13.102866490737451 458.8347598219364 0.8952661412394379
13.108094045690867 470.2770115018652 0.9059447267107301
13.113321600644284 483.1826332213084 0.918710397758881
13.1185491555977 495.8855733046448 0.9307638136374279
13.123776710551116 512.3653085238649 0.9458588148467507
13.129004265504532 524.6290225685133 0.9573928449222696
13.134231820457948 537.9639957299745 0.9687743854976367
13.139459375411365 552.2333111810353 0.9816006808978469
13.14468693036478 562.1345745870406 0.9902313605764086
13.149914485318197 568.822759870409 0.9959810491776684
13.155142040271613 571.2039961396451 0.9983133120398497
13.16036959522503 570.680019246345 0.9981748618242122
13.165597150178446 569.6347347442559 0.9974886369273624
13.170824705131862 566.2057164320724 0.9950193311242188
13.176052260085278 562.0286895858846 0.9916989282616221
13.181279815038694 551.2101045148196 0.9822968008716421
13.18650736999211 540.990049968109 0.9730818284741712
13.191734924945527 525.1153283948353 0.9588047093288826
13.196962479898943 513.224779352539 0.9476695799894439
13.202190034852359 501.26360560876776 0.9369760104097117
13.207417589805775 490.29797769654914 0.9266494365583094
13.212645144759191 476.3932707374728 0.9133841673329275
13.217872699712608 462.3873602189523 0.9002679054611735
13.223100254666024 448.6132372115745 0.8869353666427219
13.22832780961944 438.79310546785604 0.8779006588651062
13.233555364572856 428.5327470324743 0.8687507394945435
13.238782919526273 419.256374678662 0.8598605607563159
13.244010474479689 410.86487774058196 0.8520455759895766
13.249238029433105 401.3606671060978 0.8424663975540997
13.254465584386521 397.26996583640073 0.8378843241930218
13.259693139339937 388.74621749152004 0.8292284085304685
13.264920694293354 381.2206410707686 0.8214231788308578
13.27014824924677 372.0701488691968 0.8117324413922732
13.275375804200186 363.7846097226899 0.8034104495588148
13.280603359153602 356.70532077351635 0.7948284409123166
13.285830914107018 352.07011952166454 0.7895338113596738
13.291058469060435 346.78003767754745 0.7845437733938414
13.29628602401385 346.3710306561164 0.7850115468245628
13.301513578967267 344.22711663522074 0.7827238048618268
13.306741133920683 339.53024200524357 0.7780257793206679
13.3119686888741 334.24645946126947 0.7716710947920382
13.317196243827516 330.83127896912094 0.7679734786945549
13.322423798780932 330.3659082742226 0.7685614802297137
13.327651353734348 332.01595682309215 0.7694293436250426
13.332878908687764 330.7412726087628 0.7674393769335809
13.33810646364118 329.041509417299 0.7651698985226177
13.343334018594597 327.7253974387128 0.763843177259945
13.348561573548013 326.0324004908615 0.7625808609968356
13.353789128501429 328.87435151373427 0.7664025985613534
13.359016683454845 331.8743611394646 0.7698239733501714
13.364244238408261 331.84265763307957 0.7685353211636934
13.369471793361678 337.1117465171338 0.7745820342999926
13.374699348315094 339.22358388610627 0.7761576645410865
13.37992690326851 342.8376554747884 0.7815972471103292
13.385154458221926 347.83552599421193 0.7870249776064681
13.390382013175342 349.02904580035073 0.7875553030402744
13.395609568128759 350.179575078051 0.7877612904979581
13.400837123082175 352.86093550722853 0.7899035373770545
13.406064678035591 353.08922579448665 0.7909610497604029
13.411292232989007 352.31864428889116 0.7910252067468369
13.416519787942423 350.42583263706854 0.7892217628069795
13.42174734289584 347.6689085864535 0.7858200940094933
13.426974897849256 345.5590663842535 0.7824388361075504
13.432202452802672 342.4661145099887 0.7788776180723962
13.437430007756088 341.9589697861595 0.778716321721332
13.442657562709504 339.5242723276139 0.7764104403385901
13.44788511766292 334.2846788407045 0.7705851049357736
13.453112672616337 330.6157156038409 0.7674890452434613
13.458340227569753 329.2612333451479 0.7660612512533901
13.46356778252317 325.2414897333768 0.7609298877699004
13.468795337476585 322.34633753517096 0.7578859534242227
13.474022892430002 317.8395236712465 0.7536744156983762
13.479250447383418 316.5387100543665 0.7529498976854808
13.484478002336834 317.6793725980083 0.7548693513723906
13.48970555729025 316.6116530352081 0.7529248797410035
13.494933112243666 317.33172173583125 0.7554164670527844
13.500160667197083 318.5892562646231 0.7575290976768054
13.505388222150499 318.71949327380713 0.7573448562692946
13.510615777103915 317.36523084036963 0.7542958373963702
13.515843332057331 315.31777679135445 0.7502884976074259
13.521070887010747 315.32227962865755 0.7497705990036951
13.526298441964164 317.41854856402597 0.7524793412675752
13.53152599691758 317.754245965517 0.7540535965084655
13.536753551870996 318.73997117407873 0.7557081339688542
13.541981106824412 315.88680479275615 0.7520341660060008
13.547208661777828 315.53525039911966 0.7503270283631913
13.552436216731245 314.63241671864233 0.7487971216554786
13.55766377168466 314.4579909848128 0.7493803865510567
13.562891326638077 312.3770966746601 0.7471138082430604
13.568118881591493 313.86762044308733 0.7503490474212916
13.57334643654491 314.6399464125045 0.7520089427444108
13.578573991498326 313.4501574435203 0.7506175580356876
13.583801546451742 312.84295476252464 0.7508493583953648
13.589029101405158 310.4805464311357 0.7479549259938953
13.594256656358574 307.0706141063632 0.7435697971523254
13.59948421131199 305.9750776811306 0.7428137217951796
13.604711766265407 305.0304304695881 0.7416908569323256
13.609939321218823 301.2426539865098 0.7391415367407563
13.615166876172239 296.7664643440497 0.734264025352909
13.620394431125655 294.27645818141133 0.7309865974598307
13.625621986079071 292.09412966242326 0.727235080031262
13.630849541032488 294.4433793505019 0.7301486352356888
13.636077095985904 298.0555926699747 0.7348444745576751
13.64130465093932 299.99041841949537 0.7372607940895766
13.646532205892736 302.6747732127383 0.7388004830802564
13.651759760846153 304.3823651847444 0.7396712743799102
13.656987315799569 305.7197134755297 0.741159950572509
13.662214870752985 308.48297720704136 0.745049556750284
13.667442425706401 306.37532770012433 0.7428286112920007
13.672669980659817 305.78741430675626 0.7413954809904173
13.677897535613234 305.4785038591421 0.7397662884855647
13.68312509056665 306.96425972051935 0.7405323174560591
13.688352645520066 309.9103818076642 0.7445319076573492
13.693580200473482 308.83641164883863 0.7436245654426745
13.698807755426898 309.8988553772466 0.7459318867932919
13.704035310380315 310.6904973216539 0.7491923936449498
13.70926286533373 309.6788440192974 0.7492748096219309
13.714490420287147 308.11164767364176 0.7476290311445205
13.719717975240563 306.9019640838001 0.7452755800544761
13.72494553019398 306.70414956989276 0.7446738729555039
13.730173085147396 306.51985293300606 0.7445241280429292
13.735400640100812 305.30678435298097 0.7429447684223487
13.740628195054228 301.4014706785854 0.7373068737940555
13.745855750007644 303.10190092542877 0.7388008070535906
13.75108330496106 302.05466270409437 0.7371014187390236
13.756310859914477 300.16880520404516 0.7357201986477258
13.761538414867893 296.4068849071111 0.7311320156135318
13.766765969821309 297.4770088286144 0.7326038602896731
13.771993524774725 299.0885149853749 0.7357105824587191
13.777221079728141 302.08870300960785 0.7399515613603138
13.782448634681558 303.24903884358315 0.7412034463769857
13.787676189634974 305.29555240276346 0.7424926308018637
13.79290374458839 305.9048351049481 0.7415133567569174
13.798131299541806 309.92634947452 0.7459062782677675
13.803358854495222 311.4367784648145 0.747598470911028
13.808586409448639 311.58391705764615 0.7472748799084449
13.813813964402055 315.20029695118666 0.7511260989873407
13.819041519355471 317.583979303642 0.7533100554613302
13.824269074308887 321.36469457932566 0.7571829153564468
13.829496629262303 323.577147239838 0.7604649452818129
13.83472418421572 330.9927314057694 0.769523535199847
13.839951739169136 340.80995856020627 0.7798695378342841
13.845179294122552 349.03186899535433 0.7894344213005736
13.850406849075968 357.68736959148185 0.7973515186307817
13.855634404029384 365.38125982234385 0.8045022734424274
13.8608619589828 370.9971178789392 0.8108192184843208
13.866089513936217 379.1632966760082 0.818844042397922
13.871317068889633 389.0033262908826 0.8296055772823164
13.87654462384305 398.63780829289493 0.8398078625940385
13.881772178796465 408.21155211369177 0.8492627662449275
13.886999733749882 418.0368230904109 0.8594947979285006
13.892227288703298 424.94488930518304 0.8663939935586407
13.897454843656714 427.2670341342535 0.8687435574451434
13.90268239861013 424.8519017688069 0.8664587735379796
13.907909953563546 417.2615941164302 0.858521625709799
13.913137508516963 405.4525819617105 0.8466177298719418
13.918365063470379 394.85585083062284 0.8361198291744776
13.923592618423795 384.9844360416342 0.8256130455765706
13.928820173377211 376.9092339836107 0.8176046069298102
13.934047728330627 371.57817299516176 0.8123262384866573
13.939275283284044 362.27035874511176 0.8021672969555934
13.94450283823746 356.37583502600353 0.7957330739985174
13.949730393190876 349.5517087734124 0.7872509163070291
13.954957948144292 346.7397446996566 0.7852668347382796
13.960185503097708 347.11782696333495 0.7875462350388592
13.965413058051125 344.00356611831745 0.785608183992027
13.97064061300454 338.3316073921693 0.7802894499046789
13.975868167957957 330.12432112566574 0.7700021522278339
13.981095722911373 320.54632163983496 0.757177410926498
13.98632327786479 316.7816448610124 0.7531750301630533
13.991550832818206 315.1331042371475 0.7516848655065131
13.996778387771622 316.01286895707307 0.7540630265353873
14.002005942725038 314.0597572122515 0.7523457195232008
14.007233497678454 313.8717674756624 0.7527257941706941
14.01246105263187 318.6449904151086 0.7579166976648142
14.017688607585287 323.6352566659744 0.7638690602659315
14.022916162538703 327.1261789597908 0.7666487326492268
14.028143717492119 327.2442229808995 0.7656859223491415
14.033371272445535 324.4747753071514 0.7618070984237251
14.038598827398951 325.189771206728 0.7635078578676986
14.043826382352368 325.9363844216229 0.7645096389136294
14.049053937305784 328.6270599642382 0.7681043699663964
14.0542814922592 332.0694395886182 0.7720869413207448
14.059509047212616 337.3620253080224 0.7780436250983067
14.064736602166032 342.4630044469651 0.7827513058546914
14.069964157119449 344.0276746275033 0.7843001892398026
14.075191712072865 347.97294041775353 0.7893153284922004
14.080419267026281 348.48093491094215 0.7897190709594919
14.085646821979697 351.7616219877624 0.7931039422214679
14.090874376933114 350.5356247004449 0.7912722079242956
14.09610193188653 350.7367017046622 0.7914092365910274
14.101329486839946 352.101325113802 0.7928230782824311
14.106557041793362 351.2037779541841 0.791627114255758
14.111784596746778 350.15141126394883 0.7899290812501599
14.117012151700195 345.68517625262973 0.7853465340842681
14.12223970665361 341.10922625902907 0.7808458658893119
14.127467261607027 337.2160522869703 0.7767497810580644
14.132694816560443 335.9455384448958 0.7750802927328594
14.13792237151386 335.01195276452876 0.7743270315027835
14.143149926467276 332.82462215617534 0.7730222945628782
14.148377481420692 335.19785336427805 0.7763851521796131
14.153605036374108 334.59928717510735 0.7756180489127076
14.158832591327524 332.7634933087737 0.7721095995037761
14.16406014628094 336.53218398595254 0.7760498345734728
14.169287701234357 336.9832620388456 0.7761992394851367
14.174515256187773 337.4114140785158 0.7758955335872512
14.179742811141189 337.33264190782336 0.7754893936639291
14.184970366094605 337.4016998076186 0.7749292747583797
14.190197921048021 337.142335169542 0.7751050773151621
14.195425476001438 334.6863302722692 0.7737001553415394
14.200653030954854 333.01584291967885 0.7722297097305587
14.20588058590827 333.2583803285295 0.772977044442869
14.211108140861686 331.47382316004706 0.7707629258665878
14.216335695815102 332.42098378262733 0.7710833149906068
14.221563250768519 329.24830902624865 0.7669783049519675
14.226790805721935 326.66514717823475 0.7632484425038879
14.232018360675351 325.26723421764257 0.7611497908299492
14.237245915628767 327.979887716609 0.763807674533456
14.242473470582183 329.4348213746057 0.7655956175928886
14.2477010255356 328.6709411950896 0.7642448057777991
14.252928580489016 326.94970485755164 0.761817173824596
14.258156135442432 327.56124701386983 0.7622069701540675
14.263383690395848 331.06097295761714 0.7661498716010685
14.268611245349264 336.21630549315176 0.772309442194402
14.27383880030268 339.61489550383493 0.7749535556842432
14.279066355256097 342.8340229847119 0.7783546694273449
14.284293910209513 349.4280156642203 0.785163605864232
14.28952146516293 358.10719915246955 0.7938728574211539
14.294749020116345 364.1241473242283 0.8002295384344036
14.299976575069762 369.42443965460336 0.8053501342410717
14.305204130023178 373.5977041725473 0.8096208995986198
14.310431684976594 380.7096411135467 0.8175649707394156
14.31565923993001 387.3432966608797 0.8237495263386597
14.320886794883426 392.13213095133443 0.8287221008905014
14.326114349836843 395.46001713896254 0.8330298992143835
14.331341904790259 397.76117304285526 0.8351250889078549
14.336569459743675 395.6474640755415 0.8335615064976063
14.341797014697091 390.7985769207741 0.8278593513471392
14.347024569650507 387.2375457022961 0.823585124972593
14.352252124603924 386.4345765791674 0.8228548031940534
14.35747967955734 388.61146358796077 0.8250886385685795
14.362707234510756 385.96170622074385 0.8228036661022189
14.367934789464172 384.5649926827551 0.8215955026805744
14.373162344417588 386.2788169029478 0.8233502411612155
14.378389899371005 386.60027221350225 0.82413372192308
14.38361745432442 386.48507773511585 0.8243687380801902
14.388845009277837 384.2537861459288 0.8210645612205157
14.394072564231253 382.49041130681724 0.8195491727808579
14.39930011918467 384.24884174005103 0.8214711241104217
14.404527674138086 387.69795130196906 0.8249869114304158
14.409755229091502 389.08078566959955 0.8272096764535688
14.414982784044918 390.6380918312125 0.8285225781897932
14.420210338998334 387.9012642748317 0.8253549824010163
14.42543789395175 387.80458815340876 0.8254248715327311
14.430665448905167 383.8950538746752 0.8214756270758787
14.435893003858583 381.54145464957037 0.8198643559393298
14.441120558811999 379.6691662636263 0.817837891716783
14.446348113765415 376.7885988894354 0.8136178363664099
14.451575668718831 375.5789468059339 0.8128657161784989
14.456803223672248 377.8917471053645 0.8150442532586859
14.462030778625664 384.4996966889365 0.8223793497986225
14.46725833357908 394.4681780522977 0.8324372566000181
14.472485888532496 406.2310440204522 0.8443543415296142
14.477713443485912 425.50122893818315 0.8643618752302578
14.482940998439329 452.13571569352666 0.8908040384859544
14.488168553392745 483.1875924378934 0.9202488691453176
14.493396108346161 514.1454095503417 0.9485058100986863
14.498623663299577 530.6868620589895 0.9638601343146173
14.503851218252994 536.7591642587521 0.969237681068824
14.50907877320641 525.3620287518603 0.9592029691357984
14.514306328159826 501.60751907785493 0.9373701300466284
14.519533883113242 467.35210677862733 0.904760859706806
14.524761438066658 431.5362466434521 0.8701595899922964
14.529988993020075 403.0521327303455 0.841688414105288
14.53521654797349 380.974564259131 0.8188471336755796
14.540444102926907 363.05458880036065 0.8000375375472014
14.545671657880323 351.518479645332 0.7876460781546402
14.55089921283374 339.5653703715523 0.7745171919868121
14.556126767787156 330.8577581534068 0.7647809827607408
14.561354322740572 327.55774313123703 0.761153912753805
14.566581877693988 325.0698089274991 0.7585357110375099
14.571809432647404 323.9942754837478 0.7574838195734765
14.57703698760082 321.3835286886067 0.7536843829914568
14.582264542554237 318.50812931512525 0.7492009858206773
14.587492097507653 318.1061384566402 0.7496296819238654
14.592719652461069 323.24905824336355 0.7562304942156942
14.597947207414485 325.8855248389281 0.7608110254414223
14.603174762367901 326.60981828096595 0.7609125634360699
14.608402317321318 327.34728398608763 0.7607274768422062
14.613629872274734 326.35458485602464 0.7583340638983326
14.61885742722815 329.77585238687254 0.7611172735182796
14.624084982181566 330.17108194852705 0.7618701371644626
14.629312537134982 333.26170462088146 0.7650448508210809
14.634540092088399 337.15915150957017 0.7682257929428165
14.639767647041815 340.33971180038435 0.7719233725471765
14.644995201995231 340.6486360939183 0.7733352132853716
14.650222756948647 340.2864689899514 0.7727664221803228
14.655450311902063 340.05367572442566 0.7727665753399128
14.66067786685548 336.7946543959275 0.768304021815163
14.665905421808896 334.9215350384126 0.7657595197013434
14.671132976762312 330.8143964388004 0.7607786006477945
14.676360531715728 328.2126077513452 0.7564132995640546
14.681588086669144 327.67532056852156 0.7569251875711654
14.68681564162256 325.4964670874968 0.755059242859713
14.692043196575977 324.49064555552206 0.7543764530639092
14.697270751529393 320.26785369557405 0.750092266519023
14.70249830648281 319.28857694221557 0.7489434713225692
14.707725861436225 320.64905830409646 0.7493214866731127
14.712953416389642 321.8370989805611 0.7503147818000335
14.718180971343058 321.986841843504 0.750810951351006
14.723408526296474 323.4934353843992 0.7524856866185651
14.72863608124989 325.127618930062 0.7550067267583995
14.733863636203306 326.8637251622132 0.7564857480080162
14.739091191156723 326.9296422425973 0.7563733605340521
14.744318746110139 326.37712051162157 0.755745075715514
14.749546301063555 327.3778871185324 0.7566864602434162
14.754773856016971 325.45329904731096 0.7543908424793966
14.760001410970387 323.10054399574096 0.7517385748818222
14.765228965923804 322.4579040346649 0.7511840394387684
14.77045652087722 322.75773116198746 0.7518476323181429
14.775684075830636 323.86992009611487 0.7529070906962548
14.780911630784052 326.1552001747088 0.7553091374857858
14.786139185737468 329.7961600837021 0.7592383880777925
14.791366740690885 333.52742929585264 0.7635312070202689
14.7965942956443 333.3988121438821 0.7634831009088413
14.801821850597717 338.79569780634137 0.769941124449046
14.807049405551133 340.8730221410201 0.7716760409122763
14.81227696050455 347.5271368535305 0.7792871877009325
14.817504515457966 357.5242450999489 0.7899410593634054
14.822732070411382 362.80076998771267 0.7944118509895877
14.827959625364798 368.99367136847377 0.8008615441008456
14.833187180318214 375.6061466286707 0.8083644010480403
14.83841473527163 385.1471329765251 0.8186852925593929
14.843642290225047 398.3993969447656 0.8336325939770779
14.848869845178463 414.0156738030851 0.8489513509399744
14.854097400131879 424.0096008278749 0.8582141897528868
14.859324955085295 428.0343867104793 0.8620664213312177
14.864552510038711 425.4932322988742 0.8582935099226949
14.869780064992128 423.4636458902964 0.8568980178084769
14.875007619945544 420.6382797545694 0.8543619836547123
14.88023517489896 418.800990984124 0.8527753878151599
14.885462729852376 413.86629632297587 0.848372352852108
14.890690284805792 402.8994159869839 0.8372421412562101
14.895917839759209 394.0060220029987 0.827582340380106
14.901145394712625 385.3238037753651 0.8191551243083366
14.906372949666041 379.0626878550695 0.812604140566865
14.911600504619457 376.17570620856935 0.8099211537668682
14.916828059572873 370.7763022961609 0.8041182282545867
14.92205561452629 362.4839519437878 0.7942727161643557
14.927283169479706 354.7181056277584 0.7858982740067969
14.932510724433122 351.9465037847835 0.78307819452695
14.937738279386538 351.90091917215597 0.7830981032726153
14.942965834339955 348.5997688290318 0.7801121176490026
14.94819338929337 343.1668555624247 0.7733995034489909
14.953420944246787 338.62240070314107 0.768220545860807
14.958648499200203 339.22793913518376 0.769462417258783
14.96387605415362 339.3003855282766 0.7704774736374334
14.969103609107036 339.2196014407635 0.7700581193258257
14.974331164060452 341.45063360779403 0.7722852155760982
14.979558719013868 345.6399338658439 0.7763686386689198
14.984786273967284 347.5118656148007 0.7784851304517633
14.9900138289207 348.3916259547678 0.7796863962511907
14.995241383874117 354.9259243192774 0.786806791370491
15.000468938827533 357.2351649424302 0.7896998700052008
15.005696493780949 361.7156750077196 0.7946855794743236
15.010924048734365 364.5839102838957 0.7976426607434859
15.016151603687781 370.10235719443295 0.8040067273101161
15.021379158641198 374.9595800548831 0.8086621200138813
15.026606713594614 375.2513903876456 0.808241866674295
15.03183426854803 377.41464842834574 0.8102762142172715
15.037061823501446 380.80450188890916 0.8137304770312389
15.042289378454862 383.61910887700867 0.8171190491393032
15.047516933408279 382.3082832430253 0.8164079023018851
15.052744488361695 383.0406269320725 0.8165243424287594
15.057972043315111 382.92441963170717 0.8167419565515617
15.063199598268527 381.30779890508086 0.8149744152520586
15.068427153221943 379.6765980728697 0.8138208700078843
15.07365470817536 374.5205479966972 0.80917649443591
15.078882263128776 371.46194891000283 0.8058448648938307
15.084109818082192 362.7877935434906 0.7964539678361899
15.089337373035608 357.7645271626284 0.7905023151706694
15.094564927989024 352.8034615836211 0.7846416841594699
15.09979248294244 346.65678547505115 0.7776500123997782
15.105020037895857 343.6945924529545 0.7740574687295408
15.110247592849273 335.7238943642272 0.7653445480553313
15.11547514780269 330.82727876111034 0.7604253430184184
15.120702702756105 330.242781572288 0.7605171292780916
15.125930257709522 331.05294477799515 0.762156932485365
15.131157812662938 330.01924546968274 0.7620047561286523
15.136385367616354 329.15747088814334 0.761691901048354
15.14161292256977 323.35273589828824 0.7547556051351342
15.146840477523186 320.1183172935016 0.7509014732057728
15.152068032476603 316.63901686071443 0.7476970800100627
15.157295587430019 312.3141983969572 0.7424787135104373
15.162523142383435 309.3633338273233 0.7386640572445298
15.167750697336851 307.99797239078913 0.7364056066453908
15.172978252290267 309.62959533785016 0.7374563154606106
15.178205807243684 310.4407433876251 0.7401972636232867
15.1834333621971 306.27536965324725 0.7353271043340324
15.188660917150516 303.2049044336976 0.7332364703580815
15.193888472103932 299.427949072008 0.7291343320988154
15.199116027057348 297.87985622518534 0.7263335749344639
15.204343582010765 301.69954370387035 0.7313565966812255
15.20957113696418 304.5560328568492 0.7342045665798549
15.214798691917597 307.3576747375829 0.737835437035176
15.220026246871013 304.28882339855966 0.734897249323675
15.22525380182443 298.38591250510007 0.7273058537664537
15.230481356777846 294.12354131850856 0.7212955159703255
15.235708911731262 293.04146553987204 0.7212113308407408
15.240936466684678 293.81845593666145 0.7221162716736765
15.246164021638094 292.08308559911785 0.7210854317394501
15.25139157659151 293.2810612758929 0.7225707284148712
15.256619131544927 289.73879720704196 0.718442872321378
15.261846686498343 288.6802835595281 0.7174718013870531
15.267074241451759 286.4205362326715 0.715574952055143
15.272301796405175 281.9977694249072 0.7104599052794053
15.277529351358591 281.5412539875377 0.7090234440943892
15.282756906312008 280.8543367847357 0.7061101999514717
15.287984461265424 282.88746673513265 0.7073194129725279
15.29321201621884 286.1348508198145 0.710354341420078
15.298439571172256 289.0868220669128 0.7135685093151858
15.303667126125672 290.52131316514055 0.7159163659998227
15.308894681079089 287.27988415886364 0.7123410218311846
15.314122236032505 285.6955499258298 0.711659799274055
15.319349790985921 287.8598105730643 0.716314217222941
15.324577345939337 290.0513283201064 0.7200533988843577
15.329804900892753 293.17262172445754 0.7237092138507001
15.33503245584617 295.1378201152158 0.7258758167301624
15.340260010799586 292.1090889833767 0.7210161082392688
15.345487565753002 291.5690519894152 0.7195512777953588
15.350715120706418 291.44259591444666 0.7190745962205523
15.355942675659835 295.20009197554964 0.7234101743460047
15.36117023061325 300.6404321296978 0.7303904436433676
15.366397785566667 303.770976121782 0.7343643899556441
15.371625340520083 304.4653479032591 0.7342605425815822
15.3768528954735 306.35297610749615 0.7361785621954702
15.382080450426916 308.1483765200273 0.7376318429747307
15.387308005380332 311.8072210622618 0.7415522792101887
15.392535560333748 309.66247009684236 0.7389860208933143
15.397763115287164 308.3876456808781 0.7461639816267587
15.40299067024058 311.7955012353439 0.7573250661034285
15.408218225193997 311.5510418891728 0.7617167548559945
15.413445780147413 312.77550133000113 0.767526519840616
15.418673335100829 314.66438082468903 0.774060353573762
15.423900890054245 314.5268594645504 0.7776278866635346
15.429128445007661 316.8229407346017 0.7834715027741499
15.434355999961078 316.0025563334043 0.7848106570322583
15.439583554914494 314.54855830573086 0.785207342625536
15.44481110986791 312.63683903857003 0.7858393649504677
15.450038664821326 314.7087866365898 0.7910178405607309
15.455266219774742 311.73441746677395 0.7899560539344729
15.460493774728159 307.7789559718799 0.7877698996675069
15.465721329681575 306.3774904249664 0.7875544607241253
15.470948884634991 304.8994757729391 0.7891243641112525
15.476176439588407 307.89179353434207 0.7942014078308756
15.481403994541823 307.82580067402694 0.7960092195957856
15.48663154949524 306.90652491157357 0.7967890822877275
15.491859104448656 307.82260636126375 0.7987945322631783
15.497086659402072 303.3140378301016 0.795360803831389
15.502314214355488 303.73270602839233 0.7968754094643555
15.507541769308904 301.5319238215392 0.7955480454623831
15.51276932426232 298.5144319482892 0.7940322463549058
15.517996879215737 298.4360578873871 0.7969224469928515
15.523224434169153 299.12269267089886 0.8015282392990221
15.52845198912257 299.614102665335 0.8049629421076803
15.533679544075985 299.87049560513753 0.8074921247581073
15.538907099029402 300.59021601881267 0.8080799915068608
15.544134653982818 300.84397243796747 0.8087024827784761
15.549362208936234 301.6436602050663 0.8108098287333316
15.55458976388965 301.71393384136445 0.8121716825484206
15.559817318843066 301.6879487077545 0.8141430790158605
15.565044873796483 300.4088174044178 0.813191264673446
15.570272428749899 303.7970057271717 0.8193493989545043
15.575499983703315 309.61868022297904 0.8297555003295539
15.580727538656731 314.6194244857079 0.8381310220728844
15.585955093610147 315.7011986930166 0.8419530816604027
15.591182648563564 314.3079437334472 0.8405709592685116
15.59641020351698 313.6868399484131 0.8406285033412277
15.601637758470396 315.4681457150161 0.8443128944195998
15.606865313423812 314.4519993291175 0.8444067752552495
15.612092868377228 314.9490272870613 0.8468074487750376
15.617320423330645 311.8030334355496 0.8444196746063747
15.62254797828406 310.57489462917306 0.8453794102175402
15.627775533237477 308.56762416089015 0.8437238019972453
15.633003088190893 305.94931527775634 0.8423920228935002
15.63823064314431 306.1990887459418 0.840659672950686
15.643458198097726 303.8519684591831 0.8235788559879031
15.648685753051142 304.8293483276844 0.8183475056334097
15.653913308004558 299.8689224532808 0.8062688773893606
15.659140862957974 296.78788348781006 0.7983892277972701
15.66436841791139 296.7602824489803 0.795975538559993
15.669595972864807 297.9002274095077 0.794504738456678
15.674823527818223 299.2732680827198 0.7945045104996402
15.680051082771639 300.8036104103487 0.7945291394401869
15.685278637725055 302.7235851611959 0.7952223843139394
15.690506192678471 302.056436892938 0.7923233003172906
15.695733747631888 303.7127057685982 0.7932735236265357
15.700961302585304 305.0841162123359 0.7948158347394221
15.70618885753872 304.83183473338397 0.7942090240250332
15.711416412492136 300.0428714617964 0.7859911429317141
15.716643967445552 299.5066567964957 0.7842305575431148
15.721871522398969 297.5040298906259 0.780285996675979
15.727099077352385 301.064958098858 0.7841449333944553
15.732326632305801 303.51547976177136 0.7865882906787192
15.737554187259217 301.57199198919557 0.7831168065325773
15.742781742212633 302.9040521995516 0.7840330906116866
15.74800929716605 306.5234734180166 0.7884739356400127
15.753236852119466 308.05985220133044 0.7890669856424664
15.758464407072882 312.1258692606142 0.7931641983855285
15.763691962026298 312.5195712159486 0.7923746680601669
15.768919516979715 313.3855244361328 0.7916972052681164
15.77414707193313 316.23144729243916 0.7956811850417667
15.779374626886547 315.2691846089622 0.7943317623588491
15.784602181839963 319.58774769279904 0.7987631295736416
15.78982973679338 321.30454423252354 0.799642152478592
15.795057291746796 320.83577086735227 0.7985448300800543
15.800284846700212 322.4621011976745 0.7992759202948531
15.805512401653628 324.31300876726294 0.8013111065894484
15.810739956607044 328.4168993187076 0.8054995294218936
15.81596751156046 329.29275624321167 0.8058550424155366
15.821195066513877 329.29344296602653 0.8067698067976411
15.826422621467293 329.112200829778 0.8052926396086424
15.831650176420709 329.25653416559635 0.8051691802679514
15.836877731374125 327.268256876685 0.8020282820022581
15.842105286327541 322.5367527966062 0.7955623928209912
15.847332841280958 320.5381671716637 0.7935948065553732
15.852560396234374 316.8143869925968 0.7885118357938513
15.85778795118779 314.8793383552662 0.7860889148648919
15.863015506141206 314.3607097421301 0.7850924289174452
15.868243061094622 311.17042987298186 0.7812065852211469
15.873470616048039 308.4829387409686 0.778930787863564
15.878698171001455 305.3315319249117 0.7743892972358976
15.883925725954871 302.8276154759573 0.7702692658426775
15.889153280908287 303.2962853051126 0.7690638495416398
15.894380835861703 303.0403367360888 0.7682637648049507
15.89960839081512 304.5098691478206 0.7702086246288325
15.904835945768536 307.549900814671 0.7745088460848112
15.910063500721952 306.6182921287629 0.7724921227082135
15.915291055675368 302.06897718328474 0.7654543336878895
15.920518610628784 300.13797729587446 0.7621963387689158
15.9257461655822 299.77786793384064 0.7611760212056802
15.930973720535617 302.7246416404211 0.7650983933971212
15.936201275489033 302.32854938404375 0.7648700815831997
15.94142883044245 303.222825060194 0.7655900269466824
15.946656385395865 303.03571674879674 0.7657283200562223
15.951883940349282 302.0650582610167 0.7642546405339299
15.957111495302698 302.5120428972733 0.7638121686036908
15.962339050256114 303.0384403001801 0.7649728220858623
15.96756660520953 305.6792385786155 0.7679387505791844
15.972794160162946 307.2959008184531 0.7710580771147945
15.978021715116363 307.7595039078365 0.7719043320635784
15.983249270069779 308.00505782626846 0.7717281210380589
15.988476825023195 308.9510788861636 0.7745050704952046
15.993704379976611 306.69126606500373 0.7710456557091168
15.998931934930027 302.1363031112266 0.7640922100962424
16.004159489883442 298.35644206355306 0.7594875881571387
16.009387044836856 295.69607542497374 0.7555297558772165
16.01461459979027 293.19195256346353 0.7527508848568045
16.019842154743685 294.2461868122659 0.755353540694899
16.0250697096971 292.93554137980766 0.7539457699783708
16.030297264650514 294.49169772192005 0.7556633631104261
16.03552481960393 297.6616820746791 0.7584218286008523
16.040752374557343 299.3216934058749 0.7598472602213373
16.045979929510757 301.02792788990865 0.7610148299004311
16.05120748446417 302.51856807288533 0.7623416918693481
16.056435039417586 306.03842171178326 0.7665736395849697
16.061662594371 311.2841112568291 0.7729892137351329
16.066890149324415 316.8767775620151 0.7797893354309031
16.07211770427783 317.78725880931563 0.7807930853072785
16.077345259231244 317.4946609916221 0.7799976412746089
16.08257281418466 315.27278641378086 0.7782456564537806
16.087800369138073 317.00534465039505 0.7799500437492536
16.093027924091487 316.45135787840076 0.7783470886735463
16.0982554790449 317.39613782956036 0.7773303012793825
16.103483033998316 319.19981367972855 0.7794465771790352
16.10871058895173 323.10299504341117 0.7846899854491065
16.113938143905145 325.24067890468626 0.7878934915239666
16.11916569885856 321.28567641599466 0.7833164577735013
16.124393253811974 317.1309057177634 0.7777208923469797
16.129620808765388 312.13094604376977 0.7714032095983218
16.134848363718802 310.5830407239295 0.7696891170764475
16.140075918672217 308.874591112551 0.7672210123731226
16.14530347362563 308.36882742044315 0.7685882471811094
16.150531028579046 305.7648949727188 0.7656053184554424
16.15575858353246 304.1863494671334 0.7638471687880323
16.160986138485875 301.29534857251247 0.759906894320223
16.16621369343929 298.8759602226333 0.7560291823834384
16.171441248392703 299.9505528959328 0.7572452153203982
16.176668803346118 301.40609731107776 0.7592695450647942
16.181896358299532 305.17367168687554 0.7635142840962912
16.187123913252947 305.23213515321186 0.7628958156650754
16.19235146820636 305.04810605241005 0.7630257776970322
16.197579023159776 302.59115727752123 0.7597880371308673
16.20280657811319 298.58188174944434 0.7542898902611951
16.208034133066604 295.5114762584655 0.751582333531776
16.21326168802002 290.81509136697764 0.7459199877308815
16.218489242973433 287.9518174057913 0.7435823910013328
16.223716797926848 285.0724154922822 0.740816353723332
16.228944352880262 283.23556373154463 0.7382951540202284
16.234171907833677 282.1838339617329 0.7362430616805399
16.23939946278709 279.6025809517905 0.7323221749150385
16.244627017740505 276.3311231060362 0.7289395337504527
16.24985457269392 273.7311116298444 0.7247006535293145
16.255082127647334 271.07190389067614 0.7215552240644849
16.26030968260075 266.9084961807004 0.7151842074894363
16.265537237554163 268.8374323912949 0.7181774596192514
16.270764792507578 269.129353427879 0.7174596661627197
16.275992347460992 269.80484864564585 0.7189186544658975
16.281219902414406 266.22074946798745 0.7156534456323448
16.28644745736782 264.2906900673959 0.7136212843298578
16.291675012321235 266.92346462419346 0.7178357314385686
16.29690256727465 272.01851818446573 0.7233347050082709
16.302130122228064 272.67087073384323 0.7234927725220242
16.30735767718148 273.58378421815274 0.723429093276564
16.312585232134893 273.9958795249446 0.7246806176433135
16.317812787088307 276.0084560349158 0.7272541473078615
16.323040342041722 278.2679436362155 0.72962626140668
16.328267896995136 280.5806376525603 0.731979550375279
16.33349545194855 278.85122069550204 0.7289755877902632
16.338723006901965 277.3382275646699 0.728160634277918
16.34395056185538 279.50577576892647 0.7296354428146882
16.349178116808794 281.9187967148738 0.732779969568338
16.35440567176221 289.4080219614604 0.7398060944790953
16.359633226715623 297.2883742973881 0.7489407534546659
16.364860781669037 306.4809033527869 0.7601437460731372
16.37008833662245 318.8252445751355 0.7732515931389884
16.375315891575866 326.89789717163904 0.7814723807357121
16.38054344652928 333.50924571111585 0.7876206422670244
16.385771001482695 342.8955352745543 0.7982013274550335
16.39099855643611 348.5100226122569 0.804996567619132
16.396226111389524 349.0130160818892 0.8055136249810527
16.401453666342938 345.5723171344746 0.8019665548142144
16.406681221296353 340.21743905171155 0.795590174007209
16.411908776249767 334.84730620707455 0.7882605895186925
16.41713633120318 328.66364275985654 0.7806581244869241
16.422363886156596 323.58311256635636 0.7752552595369593
16.42759144111001 323.9572091693196 0.7755119612945327
16.432818996063425 326.75898885414296 0.7797451635073624
16.43804655101684 332.112614084933 0.7847130441996163
16.443274105970254 335.6968693456747 0.7884818813451555
16.448501660923668 338.4090681419695 0.7912193810457178
16.453729215877082 342.03916592342875 0.7943424910518535
16.458956770830497 348.48357627293655 0.8017789152662769
16.46418432578391 352.3709892026155 0.8061220204428328
16.469411880737326 358.4685371922763 0.812782792174286
16.47463943569074 362.46621909703236 0.8174170486547664
16.479866990644155 362.0015571252481 0.81666232550673
16.48509454559757 362.41842785437893 0.816825018697779
16.490322100550983 357.1235065048661 0.8108540416825402
16.495549655504398 350.2413413995946 0.8022993887508297
16.500777210457812 338.3313115269132 0.7893733332494379
16.506004765411227 328.63511526660886 0.7791621954245357
16.51123232036464 317.57843065225046 0.7663893877374753
16.516459875318056 307.19952575781633 0.7556815569890922
16.52168743027147 299.7437686409528 0.7463395489362392
16.526914985224884 293.2779489173983 0.7384480233025599
16.5321425401783 288.96190598226934 0.733659335248195
16.537370095131713 287.18703742561166 0.7311068601657971
16.542597650085128 288.20393793122105 0.7338528006995587
16.547825205038542 287.7857825982835 0.7326055906343546
16.553052759991957 287.0477923858138 0.7307302831291027
16.55828031494537 286.0737511109184 0.7293464387288373
16.563507869898785 289.1814332816882 0.7334615293322444
16.5687354248522 292.9128061196559 0.7379341574599303
16.573962979805614 294.4753854838875 0.7391729236363036
16.57919053475903 293.36103449101824 0.7360691931502901
16.584418089712443 291.0986399019224 0.7339648829655201
16.589645644665858 288.46967078864526 0.7326641751605788
16.594873199619272 286.0076612268564 0.7296777733757656
16.600100754572686 282.59383757078933 0.7265104792912337
16.6053283095261 278.3473159611984 0.7208967211900841
16.610555864479515 275.3130894885524 0.7168329175657636
16.61578341943293 272.19949871646196 0.7135182864387409
16.621010974386344 270.33253798837114 0.7109584773240458
16.62623852933976 268.60750640594705 0.7088269023525196
16.631466084293173 268.78971238474537 0.7085369335230416
16.636693639246587 267.8695085376449 0.7061656067908063
16.641921194200002 268.52803619540884 0.7074755070443283
16.647148749153416 268.63780311101004 0.7072154759986253
16.65237630410683 265.74422164975755 0.7033011041131542
16.657603859060245 262.14213608177994 0.6975682399932299
16.66283141401366 257.47991600848405 0.6913565854019637
16.668058968967074 252.57222523416516 0.6846024679246973
16.67328652392049 249.50088539594694 0.680584663736217
16.678514078873903 249.0463234351681 0.6803410197649762
16.683741633827317 252.64034611839728 0.6869272533490985
16.68896918878073 253.57865390401508 0.68860922953113
16.694196743734146 253.10627620885208 0.6887273249497555
16.69942429868756 251.15150799686475 0.6851688072321347
16.704651853640975 250.29096536845634 0.6837070350791213
16.70987940859439 248.81050498194935 0.6813727678905398
16.715106963547804 246.07211283403265 0.6785099483883911
16.720334518501218 242.63200135740803 0.6737129978307451
16.725562073454633 243.32596004379528 0.6749765875865684
16.730789628408047 245.13467612799403 0.6764479339888152
16.73601718336146 244.7359888601254 0.6762019484078671
16.741244738314876 242.80389341084293 0.6736836760331893
16.74647229326829 242.61493896724485 0.6733092749528111
16.751699848221705 244.0578454304571 0.6751274931475624
16.75692740317512 241.22102766747034 0.6716004734074815
16.762154958128534 241.8919853581935 0.6725000347458896
16.767382513081948 240.03388409799237 0.6693877451738969
16.772610068035362 240.28157796407913 0.6685341317096106
16.777837622988777 237.54992291840497 0.6645130300613231
16.78306517794219 236.9110892739993 0.6631467079702155
16.788292732895606 237.02215274301 0.6644498891632133
16.79352028784902 238.7397878239224 0.6678140344872698
16.798747842802435 240.98509341099833 0.6720309694854806
16.80397539775585 238.69038631425465 0.6683345934853835
16.809202952709263 235.17045485941222 0.6641950730600489
16.814430507662678 232.06057828047443 0.6601439297856
16.819658062616092 230.78954424017698 0.6569230291301532
16.824885617569507 229.6954690014951 0.6543784548779656
16.83011317252292 231.2373308612645 0.655401118398379
16.835340727476336 234.1872574896608 0.660259561766591
16.84056828242975 234.96687010680654 0.6625098854031937
16.845795837383164 235.22097976752147 0.6622147366326407
16.85102339233658 230.43226734327195 0.6558068716004266
16.856250947289993 229.97890428581434 0.6554284013534781
16.861478502243408 229.47312187401104 0.6567633233917237
16.866706057196822 231.6696410329535 0.6606068243909893
16.871933612150237 230.95227626188404 0.6590809357155588
16.87716116710365 232.07498997159476 0.6593098651788952
16.882388722057065 230.10469686364 0.6550552576655355
16.88761627701048 230.5104649113198 0.6552722336401855
16.892843831963894 231.02504381899425 0.6565500807519393
16.89807138691731 230.1323562173486 0.6570998274322939
16.903298941870723 229.71350266567046 0.6591358011656248
16.908526496824138 230.28295345879025 0.6596378891842922
16.913754051777552 230.26974027427127 0.6594482529370493
16.918981606730966 231.1000220781255 0.658743670512973
16.92420916168438 229.50923143389676 0.6539682236805124
16.929436716637795 228.25065750751344 0.652431808572095
16.93466427159121 228.53295978034163 0.6508160186787362
16.939891826544624 227.6632818332672 0.6509361580201846
16.94511938149804 227.51388072164008 0.650197341038183
16.950346936451453 228.62065777392976 0.651412690353995
16.955574491404867 227.7869229033933 0.6507630758982551
16.960802046358282 229.59787856786994 0.653661774941248
16.966029601311696 229.43263288708522 0.6548361169091947
16.97125715626511 230.8558073987425 0.6574497886346374
16.976484711218525 228.14110425619475 0.6535051293257613
16.98171226617194 225.2380596561863 0.6497666930528972
16.986939821125354 224.9145541389549 0.6510370111556767
16.99216737607877 224.3918715583622 0.6491291845878152
16.997394931032183 226.22111360756648 0.6526625951046495
17.002622485985597 227.16718657182778 0.6531443956625792
17.00785004093901 229.0257186695167 0.6546801730057333
17.013077595892426 229.98144418751852 0.6540620574754633
17.01830515084584 229.22949412241832 0.652421196291544
17.023532705799255 227.33021438457743 0.6488113061964663
17.02876026075267 227.1999475899157 0.649818755129713
17.033987815706084 227.82347503918456 0.6506986893955776
17.039215370659498 229.5137959207881 0.6532188378142573
17.044442925612913 231.06685092518498 0.6551687932394941
17.049670480566327 233.64676841455022 0.6580685425983965
17.05489803551974 236.6960275136594 0.6632717146126722
17.060125590473156 239.59049902650068 0.6660247901421162
17.06535314542657 241.46480208091876 0.6707732454609892
17.070580700379985 244.17084745821109 0.6746973036318692
17.0758082553334 243.9967273529672 0.6744594398683623
17.081035810286814 240.73013543876831 0.668567209518007
17.086263365240228 239.26461817243757 0.6657417941017397
17.091490920193642 240.4525544303421 0.6674363398230895
17.096718475147057 241.86897775214837 0.6696465679605856
17.10194603010047 241.6035745464651 0.6687102058116569
17.107173585053886 239.27872705145785 0.6649876285637393
17.1124011400073 240.98965772840432 0.6673781888734376
17.117628694960715 240.8344745433436 0.667365993539025
17.12285624991413 241.0209238233377 0.6680085900941021
17.128083804867543 240.2964052878659 0.6657843899205023
17.133311359820958 241.70268490197085 0.6651941097672477
17.138538914774372 240.81522935552096 0.6647150575833958
17.143766469727787 239.89200047731566 0.6645450529224476
17.1489940246812 238.1997967776072 0.6623979609831238
17.154221579634616 237.1644174375662 0.6620550858967009
17.15944913458803 235.9755688159869 0.660214188633191
17.164676689541444 236.7306178242461 0.6608078869861376
17.16990424449486 240.43335609242888 0.665392476379203
17.175131799448273 245.21648504321604 0.670124439989468
17.180359354401688 242.34976746362847 0.6657485282945106
17.185586909355102 242.61369502791877 0.6664430088218106
17.190814464308517 240.08699601423058 0.6632848233256589
17.19604201926193 241.05690733923004 0.665848900155751
17.201269574215345 241.39808940370315 0.6669989626685927
17.20649712916876 241.8512695199831 0.6676279768619311
17.211724684122174 242.77669837136557 0.6702500646248966
17.21695223907559 245.05169975226192 0.6728375987722572
17.222179794029003 247.1402170259865 0.6745253553361116
17.227407348982418 247.8878715559183 0.673501818990694
17.232634903935832 248.74216140424227 0.6734777986058265
17.237862458889246 247.24500408475203 0.6719959442980825
17.24309001384266 245.420977076412 0.6700574428963282
17.248317568796075 245.47731078663054 0.6703837978088713
17.25354512374949 245.1317605675613 0.6698776782593547
17.258772678702904 243.5161988124056 0.6685216697994212
17.26400023365632 240.8823722343438 0.6651080004414583
17.269227788609733 241.57506619884845 0.6660284208717473
17.274455343563147 239.09100876896758 0.662782405283884
17.279682898516562 237.93694899020824 0.6603189038535346
17.284910453469976 236.93675155764296 0.6582547568083628
17.29013800842339 237.70495714907162 0.6594464998867137
17.295365563376805 241.2152236847619 0.6649912497729584
17.30059311833022 243.253785667834 0.6692806465824445
17.305820673283634 242.10230782235465 0.668437639749215
17.31104822823705 242.6703754918235 0.6699526618871328
17.316275783190463 240.86987108832497 0.6670225225420806
17.321503338143877 242.87409608100558 0.6700562355311352
17.32673089309729 245.80554639654767 0.6730617136561747
17.331958448050706 248.65659505275477 0.6755164354623224
17.33718600300412 251.5441766725669 0.6788027332681159
17.342413557957535 251.22619479539685 0.676581772923263
17.34764111291095 252.8180440263694 0.6779754612074586
17.352868667864364 253.29956475114935 0.6799075693438955
17.358096222817778 253.60193835570863 0.6801688917454876
17.363323777771193 253.2635363603666 0.6818802322819681
17.368551332724607 255.44064630897776 0.6843747062092502
17.37377888767802 257.5661174683659 0.6876900175751829
17.379006442631436 259.76895723393557 0.6905973403560989
17.38423399758485 261.97292519423667 0.692454117902331
17.389461552538265 260.98611629935596 0.6892811913912514
17.39468910749168 261.99409742011085 0.6906677767574589
17.399916662445094 262.468475799381 0.6905526902577859
17.405144217398508 265.63035062854976 0.6945653219369103
17.410371772351922 266.66089647661516 0.69622649605156
17.415599327305337 269.41107186063806 0.7001323196126632
17.42082688225875 267.98096367820995 0.6983470062958813
17.426054437212166 268.66820454247784 0.699191208421892
17.43128199216558 269.10637135337686 0.6982836985870401
17.436509547118995 271.56260104628575 0.7008823717052476
17.44173710207241 277.6193437169861 0.7076714884506329
17.446964657025823 283.91911979607227 0.7160674237611141
17.452192211979238 287.0184722144608 0.7199120931778017
17.457419766932652 284.08125819150524 0.7162453851415299
17.462647321886067 284.8417978056895 0.7169942811141337
17.46787487683948 283.75216357801924 0.715552927950648
17.473102431792896 282.1637308896204 0.7136598624266082
17.47832998674631 281.4042890895202 0.7135520884131655
17.483557541699724 281.5047212762779 0.7135469352603847
17.48878509665314 284.269137033421 0.715957838068998
17.494012651606553 288.3192151857063 0.7202806599593098
17.499240206559968 288.47006798721196 0.7193486343720948
17.504467761513382 290.1694270609751 0.72231505283542
17.509695316466797 290.5159919075554 0.7229064526697496
17.51492287142021 290.96680564793064 0.7229990256413897
17.520150426373625 290.9915390346804 0.7238970838152595
17.52537798132704 291.60134070754765 0.7240616774546461
17.530605536280454 290.6407358429587 0.7231159583485954
17.53583309123387 289.7652087074909 0.7217555328649811
17.541060646187283 289.6274512992056 0.7210433532873886
17.546288201140698 290.26300518109394 0.7220922417082806
17.551515756094112 290.1405692013846 0.7220302880353879
17.556743311047526 290.6582480772069 0.7229770015996272
17.56197086600094 290.27379934995656 0.7223574837468172
17.567198420954355 292.2804985095371 0.7249598338760622
17.57242597590777 292.5347093999725 0.725080858281667
17.577653530861184 289.21781035275524 0.721825203797454
17.5828810858146 285.9042012535524 0.7169277831769368
17.588108640768013 282.12744137974715 0.7126733484625277
17.593336195721427 282.8652548601386 0.7135759953551877
17.598563750674842 285.0099115665416 0.7166053309471934
17.603791305628256 284.6201317768908 0.7159156768064892
17.60901886058167 285.7611256634191 0.7166162270180745
17.614246415535085 285.169954607769 0.7157284119751557
17.6194739704885 286.4646489065059 0.716807711481985
17.624701525441914 285.78766232166123 0.7167336142938519
17.62992908039533 286.25641313335876 0.7172152875688765
17.635156635348743 287.53786783400307 0.7185023888020098
17.640384190302157 287.2237711082007 0.7174455543569521
17.64561174525557 286.86488166250075 0.7166903829889375
17.650839300208986 284.1899737711675 0.7135073902214508
17.6560668551624 285.6866625404065 0.7156380274354659
17.661294410115815 285.7848637916156 0.7162729827422062
17.66652196506923 287.7250118005611 0.7186599163230416
17.671749520022644 290.839387046079 0.7225108795074952
17.676977074976058 291.2673668775965 0.7227090448692883
17.682204629929473 293.30237851337654 0.7252260784719877
17.687432184882887 292.34117551577367 0.7238349085733572
17.6926597398363 293.71419904488687 0.7250977201314492
17.697887294789716 295.3711735964653 0.7270821611693232
17.70311484974313 295.1421991383778 0.7268739055389243
17.708342404696545 294.9250740074139 0.7269631167895033
17.71356995964996 293.92113730226197 0.7264341672131684
17.718797514603374 295.9309715781523 0.7294776055827529
17.724025069556788 299.6014547121892 0.734053373930269
17.729252624510202 302.65871366158564 0.7371383235402307
17.734480179463617 304.7406990896209 0.738508066513253
17.73970773441703 302.40826392297475 0.7352292245934152
17.744935289370446 296.848975389703 0.7292801351251251
17.75016284432386 296.2966174065818 0.7284073544775703
17.755390399277275 294.7097154891335 0.7265407781945908
17.76061795423069 296.1814406379035 0.7288854514841283
17.765845509184103 292.7189288511984 0.7238959736029204
17.771073064137518 290.4622323174803 0.7215619483205721
17.776300619090932 288.07616746390465 0.7185609805138576
17.781528174044347 283.69785618761074 0.7140202139381064
17.78675572899776 281.7877495931318 0.7126767547926869
17.791983283951176 282.0124025172933 0.7119844811026558
17.79721083890459 279.3252462872676 0.7088337737423372
17.802438393858004 275.5760745663647 0.7037799648042881
17.80766594881142 272.1275545029029 0.6992859656489132
17.812893503764833 269.49204406814664 0.6967990403792713
17.818121058718248 270.11902698330675 0.6987994941529153
17.823348613671662 267.4933186680053 0.696086341330045
17.828576168625077 268.6652381172416 0.6979433736575407
17.83380372357849 266.30735123698224 0.6931720369954408
17.839031278531905 265.3252756275024 0.6919945548934441
17.84425883348532 264.83212191857484 0.6920038703578425
17.849486388438734 264.89006581147146 0.6927049070553775
17.85471394339215 264.46094452369977 0.6936476011969607
17.859941498345563 265.0238851152033 0.6936471482906345
17.865169053298978 263.0407630980165 0.6907652133213033
17.870396608252392 264.4942817150124 0.6927647574437784
17.875624163205806 262.85598232605236 0.6885227821439339
17.88085171815922 265.71807030465436 0.6936688386428812
17.886079273112635 266.6194016838188 0.6948376890356874
17.89130682806605 267.0665914043771 0.6954013216906977
17.896534383019464 268.5946054388108 0.6968339940355112
17.90176193797288 272.1043303727308 0.7001055739806061
17.906989492926293 276.9674743426363 0.705135939695527
17.912217047879707 279.66968273314524 0.7095542266173738
17.917444602833122 281.973532180728 0.7125732348057608
17.922672157786536 282.4069824042223 0.712816545168555
17.92789971273995 281.99898554404274 0.7119870213697952
17.933127267693365 284.8141595353082 0.7137502208168599
17.93835482264678 288.27373284205703 0.7184098019871522
17.943582377600194 292.7388893356665 0.7243831388135392
17.94880993255361 297.16519246010137 0.7294702954350167
17.954037487507023 300.65306087739356 0.7345128117426968
17.959265042460437 301.5260379481659 0.7352255995382028
17.96449259741385 302.89765772657535 0.7374046639506132
17.969720152367266 301.1374535205681 0.7353850924319213
17.97494770732068 301.15087025090526 0.7348078490994844
17.980175262274095 300.04228095428067 0.7335765392521105
17.98540281722751 296.9169338690359 0.7293771153088227
17.990630372180924 294.73392566754694 0.7269252648393592
17.995857927134338 291.2466450899495 0.7230400617479359
18.001085482087753 292.6259511078714 0.7243882131673215
18.006313037041167 291.9195692824327 0.7238218132203244
18.01154059199458 292.2472411815757 0.7241507207188778
18.016768146947996 290.45580434588686 0.7214115770544459
18.02199570190141 290.7198663809503 0.7220164110404472
18.027223256854825 290.4141796115648 0.7218525039316743
18.03245081180824 289.2890418020513 0.7201303302748231
18.037678366761654 288.2629302443103 0.719239583989402
18.042905921715068 289.0663816293122 0.7193952397600281
18.048133476668482 287.08480682597377 0.7177789934066103
18.053361031621897 289.9756295534394 0.7216833545780879
18.05858858657531 287.45300221412714 0.7179668146799577
18.063816141528726 285.07442788092516 0.7148178349720246
18.06904369648214 279.6878691677307 0.7073344800389152
18.074271251435555 284.12272595890136 0.7134184598134322
18.07949880638897 288.5367248700103 0.7195813456766779
18.084726361342383 294.5626948550817 0.7266105930082547
18.089953916295798 295.1891794606376 0.7272137732021867
18.095181471249212 296.8236833028797 0.7283046858908404
18.100409026202627 300.84044285557945 0.7322479936083439
18.10563658115604 306.02886392857806 0.7381266454575279
18.110864136109456 314.2035740604671 0.7467089212942388
18.11609169106287 325.8000925033062 0.7607522541976506
18.121319246016284 336.9299575012715 0.7735674205061507
18.1265468009697 352.15351973683215 0.7905668769177022
18.131774355923113 367.97283567331414 0.8078499495664305
18.137001910876528 390.9867064838925 0.8323589370623722
18.142229465829942 420.5829522452213 0.8630174892351952
18.147457020783357 451.1903718298326 0.8936812164231535
18.15268457573677 478.3208111298678 0.9196990151462685
18.157912130690185 496.5106553315738 0.9374852173851711
18.1631396856436 500.83397747013464 0.9415999705064287
18.168367240597014 496.1094274919197 0.9368254548198814
18.17359479555043 480.7047284058929 0.9225310646926909
18.178822350503843 458.82814578638397 0.9009011736322815
18.184049905457258 432.43504830346166 0.8749686641128992
18.189277460410672 409.50578887647043 0.85160127088144
18.194505015364086 394.7868371234298 0.8362933521799899
18.1997325703175 382.86827673120877 0.823949293750916
18.204960125270915 375.1524650043034 0.8154257801668053
18.21018768022433 369.80580704774263 0.8091352748653483
18.215415235177744 372.44538394724935 0.8119169263703521
18.22064279013116 378.54944399990046 0.8185277051004706
18.225870345084573 389.0396009250134 0.8298480371158031
18.231097900037987 394.26590731786047 0.8354950882290633
18.236325454991402 403.51792605642055 0.8449705391779607
18.241553009944816 407.86087680854166 0.8495431691505241
18.24678056489823 411.610692112086 0.8531729828083034
18.252008119851645 411.68330691318323 0.8535965244884578
18.25723567480506 410.7937365536637 0.8525243281189546
18.262463229758474 405.1754660835194 0.8467891534155239
18.26769078471189 395.88893273325215 0.8370981951322833
18.272918339665303 389.6952962678969 0.8303860190833431
18.278145894618717 379.0542584003344 0.8189920206963534
18.28337344957213 369.8163413687762 0.8089978691421187
18.288601004525546 362.9684306307179 0.8013215852422995
18.29382855947896 357.82921650886186 0.7956638818742661
18.299056114432375 352.7227611644463 0.7899204869239047
18.30428366938579 346.9966614663575 0.7846795964556593
18.309511224339204 339.73055875299417 0.7768962677927495
18.314738779292618 331.5722346372125 0.7674120013261514
18.319966334246033 322.9660060862263 0.7578963751551117
18.325193889199447 317.6523299789211 0.7513918864055243
18.33042144415286 314.1221230649316 0.7480434370115654
18.335648999106276 310.32416621433805 0.7429322844097437
18.34087655405969 304.8570469943199 0.736697187960458
18.346104109013105 298.176346271256 0.7281260077961268
18.35133166396652 296.8629892381022 0.7264911249679925
18.356559218919934 296.3215554952603 0.7251337173713667
18.361786773873348 295.9664210605759 0.7254703837961256
18.367014328826762 293.0991773814332 0.7221782027101895
18.372241883780177 291.958508846143 0.7215897616195773
18.37746943873359 291.2441977663866 0.7206884133913167
18.382696993687006 293.90413126352325 0.724875261830952
18.38792454864042 299.3330635326483 0.7329854891264569
18.393152103593835 310.46296914065204 0.7572135700587277
18.39837965854725 321.77672106893186 0.777180880220915
18.403607213500663 332.3004785892686 0.7948884506743685
18.408834768454078 350.657714963325 0.8213789541056757
18.414062323407492 374.6678447655058 0.8532307650512759
18.419289878360907 405.1541705989378 0.8912619086096683
18.42451743331432 430.95477574126693 0.9229863133267195
18.429744988267736 450.37952957751133 0.9480154175602348
18.43497254322115 462.9208563762063 0.9644135853673752
18.440200098174564 466.8540710536824 0.9722802153028008
18.44542765312798 463.90687035513554 0.9732210860393509
18.450655208081393 455.506237277198 0.967398628683956
18.455882763034808 441.75738441939137 0.9565708027158816
18.461110317988222 429.4470038449461 0.9465816205303935
18.466337872941637 417.48210962683015 0.9356613129636683
18.47156542789505 406.23699230040575 0.9257943559838878
18.476792982848465 389.4758056390101 0.9086269676357445
18.48202053780188 377.9042340904556 0.8979412642760072
18.487248092755294 369.45491401046223 0.890619993055297
18.49247564770871 367.51675700710206 0.8905621387958743
18.497703202662123 362.5954141426938 0.8879110651944355
18.502930757615538 359.9080734236209 0.886498602080933
18.508158312568952 355.30505232510137 0.8835130865165665
18.513385867522366 349.11750884983667 0.878293078917313
18.51861342247578 345.2664759578724 0.8753125807065678
18.523840977429195 339.04936917984554 0.8700871157091064
18.52906853238261 337.0018484894907 0.8694496363745352
18.534296087336024 333.5469411969197 0.8674461285040365
18.53952364228944 331.9557561811991 0.8686765532339616
18.544751197242853 329.02798739005976 0.8668432807898209
18.549978752196267 330.7155824729568 0.8709924271694307
18.555206307149682 333.3865496378968 0.8761806817675017
18.560433862103096 333.3124440841927 0.8772492366119974
18.56566141705651 336.76498553185655 0.8844171204996942
18.570888972009925 340.0133899174793 0.8906491129718169
18.57611652696334 342.51562284393157 0.8957071466057167
18.581344081916754 346.3691517851661 0.9033227961721485
18.58657163687017 348.41604040875524 0.9079566652573182
18.591799191823583 349.4627242813206 0.9111208940754322
18.597026746776997 356.7464452111444 0.9218192492010145
18.60225430173041 361.9445405762218 0.9301782586832571
18.607481856683826 370.33360992544146 0.943187207594895
18.61270941163724 376.4152156504893 0.9522833437553809
18.617936966590655 382.14273371768286 0.9613667177035392
18.62316452154407 388.2526902743622 0.9682413983646888
18.628392076497484 393.51485608830683 0.9558130413999724
18.633619631450898 393.58883481150303 0.9461794845298912
18.638847186404313 388.8078623566522 0.9329841236962271
18.644074741357727 384.7548952027105 0.9230032079982133
18.64930229631114 384.00523705233553 0.9188624338427498
18.654529851264556 378.0629052401731 0.9071860716428902
18.65975740621797 376.36421266255286 0.9026495571525615
18.664984961171385 374.77853455816626 0.8972694172279342
18.6702125161248 376.5074549595462 0.8961799329207996
18.675440071078214 380.26879802278177 0.8989512378474528
18.680667626031628 387.27284850571453 0.9041319865653025
18.685895180985042 392.38393402491755 0.9076173793856753
18.691122735938457 399.6264518401618 0.913862764760888
18.69635029089187 400.96820216553704 0.9129594048551076
18.701577845845286 396.78872624877636 0.9064595058659837
18.7068054007987 393.8230711134384 0.9007036004121602
18.712032955752115 391.4354676413627 0.8955715677399109
18.71726051070553 389.18735731247983 0.891922076293408
18.722488065658943 386.26473319881205 0.8871056332558704
18.727715620612358 377.14455050638526 0.8756167295715704
18.732943175565772 369.94535119570537 0.8659909945209054
18.738170730519187 361.3691837078581 0.8546194667201173
18.7433982854726 354.45118218037135 0.8458385386736609
18.748625840426016 350.16609851144295 0.840072433139881
18.75385339537943 344.32821154351194 0.8320447180257681
18.759080950332844 341.56735099551736 0.828169510739587
18.76430850528626 340.24090172045305 0.8254802306693592
18.769536060239673 338.6847064712654 0.8226655994737171
18.774763615193088 334.6712581766078 0.8163360070615503
18.779991170146502 329.63754671753367 0.8079358036787979
18.785218725099917 323.1433066523577 0.7986614474819874
18.79044628005333 320.38592217953703 0.7949369770202367
18.795673835006745 318.4290087077927 0.7920687049021118
18.80090138996016 314.29233456611655 0.7862539981167882
18.806128944913574 311.84262328288486 0.7819574826942948
18.81135649986699 308.24001337698684 0.7766280614892928
18.816584054820403 306.77476751011693 0.774710307425213
18.821811609773818 305.13508064513627 0.7714472213644116
18.827039164727232 304.7204036881999 0.7707288730548661
18.832266719680646 304.1331200901904 0.7700077603232706
18.83749427463406 300.5925536255463 0.7665475642728793
18.842721829587475 297.3599688312261 0.7631174379967
18.84794938454089 294.72455314830887 0.7583380052128542
18.853176939494304 294.8307572234328 0.7577594697728821
18.85840449444772 294.3714934181828 0.7570541647955772
18.863632049401133 290.8233614431621 0.7523534671922798
18.868859604354547 291.1512096921968 0.7530941941977027
18.87408715930796 293.1730559779885 0.7555183279189471
18.879314714261376 292.31734656389534 0.753578351198127
18.88454226921479 288.38046826198195 0.7489057943227144
18.889769824168205 282.14253320984 0.7400441721392532
18.89499737912162 279.7372772396061 0.7366635320607522
18.900224934075034 279.8368332875943 0.7359661245320134
18.90545248902845 279.51959696685134 0.734473510680867
18.910680043981863 276.53133236772453 0.7303276126766055
18.915907598935277 276.98158605814723 0.7310881549985329
18.92113515388869 277.6914702651188 0.7332334603463212
18.926362708842106 278.6885963856492 0.7333650500508121
18.93159026379552 276.8941544574045 0.7301761872971243
18.936817818748935 274.80816551673576 0.7272421810664339
18.94204537370235 274.4157358770179 0.727147018869648
18.947272928655764 275.43620447117956 0.7274814162698318
18.952500483609178 278.0312440979198 0.7299615294277277
18.957728038562593 278.5649673097399 0.7307565610298028
18.962955593516007 279.77585406206964 0.7332425901275272
18.96818314846942 278.22610711510436 0.7309878934790869
18.973410703422836 276.69654715638114 0.7281697655755129
18.97863825837625 277.9395973065981 0.7286267887023
18.983865813329665 278.03550644034425 0.7278183437106395
18.98909336828308 277.9130717454399 0.7278887518253054
18.994320923236494 276.7795014412542 0.7262085388391206
18.999548478189908 278.20869444299757 0.7284487704790846
19.004776033143322 277.42240292083363 0.7280102620902923
19.010003588096737 279.6696511191845 0.7301969902178992
19.01523114305015 282.7479210728547 0.7340161813513805
19.020458698003566 282.62878133763525 0.7346126370830407
19.02568625295698 282.5914636410451 0.734110015563704
19.030913807910395 283.5903414745457 0.7342106650289169
19.03614136286381 286.61439489157084 0.7362041274322841
19.041368917817223 288.593344590396 0.7384516328342561
19.046596472770638 288.3041521981726 0.7378177115910342
19.051824027724052 288.66356681724255 0.7385365404832047
19.057051582677467 288.63037975751206 0.738912490252642
19.06227913763088 289.02558600431587 0.7389227308527425
19.067506692584296 289.0985101017719 0.7380789004837937
19.07273424753771 289.6128309998371 0.7371068060391579
19.077961802491124 288.6593402591312 0.7350366291409205
19.08318935744454 288.7161650512504 0.7348718219213093
19.088416912397953 288.66680335224254 0.7350472461403192
19.093644467351368 291.51901521691667 0.7386564236405192
19.098872022304782 294.2805572826817 0.7412525749591095
19.104099577258197 295.35572009032484 0.7424411996411417
19.10932713221161 296.2583583792378 0.7431763023763005
19.114554687165025 297.70141596916505 0.7452615485868389
19.11978224211844 299.6127937012306 0.7478914475227902
19.125009797071854 305.837281369556 0.7550373297456369
19.13023735202527 311.5517016102525 0.761528901683666
19.135464906978683 313.51959010041946 0.7633398031590972
19.140692461932098 310.3296991402345 0.7589444297411302
19.145920016885512 304.81737372577857 0.7528940600533257
19.151147571838926 300.9236146654261 0.7474958613793459
19.15637512679234 299.10965649704053 0.7457561438566597
19.161602681745755 296.34412903487225 0.7432052052120112
19.16683023669917 293.3697648077249 0.739679953693297
19.172057791652584 292.0556179711342 0.738045457522437
19.177285346606 292.0787450568363 0.7376285237199481
19.182512901559413 293.83905200411635 0.7393047120821191
19.187740456512827 294.16763748570173 0.7395070847854145
19.19296801146624 294.7367871685649 0.7395787550087896
19.198195566419656 295.34790719776316 0.74053497082505
19.20342312137307 295.2124253197925 0.7405488663305992
19.208650676326485 292.2723425134737 0.7365580290828294
19.2138782312799 292.60731004146714 0.7379959712176809
19.219105786233314 295.516289806874 0.7414308599020785
19.22433334118673 297.0202057251017 0.7426860636842971
19.229560896140143 297.6098858875076 0.7435485468105905
19.234788451093557 296.4609815893254 0.7408473869567802
19.24001600604697 293.6055246239195 0.7382511295768017
19.245243561000386 291.0942636332615 0.7360825012291718
19.2504711159538 288.6648473205193 0.7328395247679664
19.255698670907215 287.1516719965599 0.7313599691388561
19.26092622586063 286.10491372165114 0.7303191776103174
19.266153780814044 283.59881465994266 0.7261233719906831
19.271381335767458 280.6619411398617 0.721957378699032
19.276608890720873 277.82203703076897 0.716885803182333
19.281836445674287 279.06927189385726 0.7188081942579997
19.2870640006277 280.7603579095588 0.7218182787534659
19.292291555581116 283.4524033156014 0.7262840353022695
19.29751911053453 286.23221670261006 0.7299380924556869
19.302746665487945 286.3573336033502 0.7298834236862176
19.30797422044136 287.8834332319469 0.7307710925088304
19.313201775394774 287.44359300097847 0.7293855626631275
19.318429330348188 289.9021675291176 0.7314206723406105
19.323656885301602 293.0639925284072 0.7349630265403576
19.328884440255017 296.8251991359432 0.7393701541917622
19.33411199520843 301.5971207684845 0.7448724124485516
19.339339550161846 305.1736815665867 0.7491199171157241
19.34456710511526 311.47025551797987 0.7562673790361851
19.349794660068675 315.62232494294415 0.761039062493324
19.35502221502209 322.51203551167436 0.7705916661442539
19.360249769975503 326.77106201977745 0.7754373521966952
19.365477324928918 334.9009574126977 0.7848598688666278
19.370704879882332 345.8831620605097 0.7957098059732368
19.375932434835747 359.1394989499735 0.8099917724975567
19.38115998978916 367.6319301335449 0.8195739045285396
19.386387544742576 370.16619269861997 0.8220088440007447
19.39161509969599 371.74344719439955 0.8242464388839077
19.396842654649404 373.26634073995575 0.8258788413087418
19.40207020960282 375.64811232720666 0.8281216363602036
19.407297764556233 374.2795822708144 0.8265034192600763
19.412525319509648 372.329335783011 0.8234413433932405
19.417752874463062 369.0261185216198 0.8201368055251882
19.422980429416477 365.7094522379014 0.8164193202195325
19.42820798436989 363.84651854374425 0.8143053506699723
19.433435539323305 361.93540253313313 0.8124152633955791
19.43866309427672 357.1595850973887 0.8068152920867263
19.443890649230134 350.37470403009473 0.7995710722936193
19.44911820418355 348.9499397542541 0.7985956434024082
19.454345759136963 348.1458277415949 0.7980204758257937
19.459573314090377 349.7570372327272 0.7997318709058955
19.464800869043792 350.3521309589454 0.7996522631093796
19.470028423997206 346.52464962060805 0.7943803083074493
19.47525597895062 345.50643667207436 0.7928080489845268
19.480483533904035 343.5028703735989 0.790644143966561
19.48571108885745 342.3426578006748 0.790069840234598
19.490938643810864 340.29650912646184 0.7878124523273221
19.49616619876428 338.41748747641293 0.7848236204210711
19.501393753717693 339.3432409606013 0.7853099742083778
19.506621308671107 340.93517853888426 0.7867761750310467
19.51184886362452 339.54942736753253 0.78579184536054
19.517076418577936 337.4754188532004 0.7839882295636715
19.52230397353135 334.50290617242774 0.7800746511229734
19.527531528484765 333.4580254085979 0.7787093455990233
19.53275908343818 333.92702346523356 0.7789428441012787
19.537986638391594 334.4956445466547 0.7790861709293581
19.54321419334501 335.619026966686 0.7805327347655298
19.548441748298423 338.60554710091094 0.784235983278842
19.553669303251837 339.7814680018731 0.7856599964060939
19.55889685820525 341.4809527158044 0.7875604042667008
19.564124413158666 344.96563439346755 0.7907318579512561
19.56935196811208 346.89931227696235 0.7926428193455621
19.574579523065495 349.4205689340544 0.795014162580962
19.57980707801891 351.5046546113762 0.7975788989110848
19.585034632972324 351.44787417925437 0.7981036011076064
19.590262187925738 354.71919082471953 0.8016899275232685
19.595489742879153 354.8383308683033 0.8017241418034878
19.600717297832567 360.18725253137677 0.807168109096782
19.60594485278598 363.8465961544899 0.8112220589519881
19.611172407739396 366.7838484345054 0.8146851855652192
19.61639996269281 369.9418632662242 0.817797294837452
19.621627517646225 372.5323550765121 0.8204984870031921
19.62685507259964 375.89222499928667 0.8238260214436262
19.632082627553054 380.95379881000645 0.8296685959832109
19.637310182506468 379.6683905205388 0.8284593202205784
19.642537737459882 384.10778508815395 0.8335484859129153
19.647765292413297 389.1085860920479 0.8382278635003267
19.65299284736671 395.102300005463 0.8443737085186509
19.658220402320126 397.00647376802203 0.8458546564443902
19.66344795727354 396.03864963540406 0.844861285616888
19.668675512226955 391.3167127530409 0.8398826759641541
19.67390306718037 390.7139722635731 0.8393180660181431
19.679130622133783 387.6011553089511 0.8361726384538354
19.684358177087198 387.2010400206006 0.835750027975573
19.689585732040612 386.68187625244366 0.8347953021004331
19.694813286994027 386.8622384892658 0.8353186549196623
19.70004084194744 381.19666667528446 0.8292221660116903
19.705268396900856 375.1077270726702 0.8224334178949211
19.71049595185427 371.5262728652893 0.8188010060242938
19.715723506807684 371.39322711470584 0.8182780034159465
19.7209510617611 372.7770105933103 0.8205266506757762
19.726178616714513 369.6080623785072 0.8171038378762118
19.731406171667928 366.0296712569084 0.8133268800267174
19.736633726621342 362.97002440696247 0.809839696292131
19.741861281574757 363.13201612519913 0.8094610110600206
19.74708883652817 361.4466476251639 0.8076172420230302
19.752316391481585 361.13544071859485 0.806915439404234
19.757543946435 361.07548125580735 0.806223533137746
19.762771501388414 358.58919164325954 0.8028487944028793
19.76799905634183 356.38615762276766 0.8004982727247711
19.773226611295243 352.4245834129443 0.7962283946983162
19.778454166248657 352.0381641866891 0.7960419540281582
19.783681721202072 349.20650845816493 0.7922448362377915
19.788909276155486 347.7666019926205 0.7908431750289643
19.7941368311089 344.1163727019808 0.787092342147113
19.799364386062315 341.90484827278107 0.7853925920470268
19.80459194101573 337.5960951261322 0.78121725215611
19.809819495969144 334.6296124295483 0.7773832294265002
19.81504705092256 332.5583903468148 0.7745379394863428
19.820274605875973 330.91287425641576 0.7721643230441096
19.825502160829387 326.79225203130807 0.7672139611202794
19.8307297157828 322.4080135688637 0.76208974163343
19.835957270736216 317.88431928332 0.7564952554253702
19.84118482568963 316.18211346237183 0.7539857221624052
19.846412380643045 316.65687743556117 0.7563322032479648
19.85163993559646 315.8592948661402 0.7553224858261662
19.856867490549874 315.3087063552497 0.755280385381219
19.86209504550329 308.43563469037935 0.7461416674939716
19.867322600456703 303.3787915288894 0.7390181539475384
19.872550155410117 302.93435397880864 0.7389064900658543
19.87777771036353 305.76957569260355 0.7421828774371336
19.883005265316946 308.0723888028375 0.7448691920721487
19.88823282027036 305.99475078154046 0.7424933426748943
19.893460375223775 301.64930863761333 0.7368991235583773
19.89868793017719 301.87828346326626 0.7375934368871666
19.903915485130604 304.9753308292941 0.7415743970482268
19.909143040084018 306.34592348861 0.7431040048305532
19.914370595037433 309.63239923283163 0.7468546992071836
19.919598149990847 308.32517773191154 0.7443757475438225
19.92482570494426 306.1423607240564 0.7420786287196961
19.930053259897676 303.8740768043807 0.7392672218939148
19.93528081485109 304.89028840783345 0.7410206315702758
19.940508369804505 307.82796360784226 0.7456628335526546
19.94573592475792 308.52352732172903 0.7459230197874837
19.950963479711334 308.6534724077826 0.7458982370961718
19.956191034664748 308.02128500425147 0.7448926620171683
19.961418589618162 308.41539393925467 0.7459656162086391
19.966646144571577 308.3952195994727 0.746524554330081
19.97187369952499 309.70687113634904 0.7475467879611237
19.977101254478406 315.29153689593505 0.7534182483505112
19.98232880943182 319.3950933205748 0.757999214031525
19.987556364385235 321.57165890480445 0.7601039125320935
19.99278391933865 325.7097122854968 0.7656212245584414
19.998011474292063 328.7274506206917 0.7690757173609962
20.003239029245478 337.797855512783 0.7792436496264542
20.008466584198892 346.37914338320047 0.7886168346270874
20.013694139152307 358.21515786577186 0.8011938555340397
20.01892169410572 374.10361973294124 0.818277100606811
20.024149249059136 393.7114301203597 0.8386975370354838
20.02937680401255 410.8529490934486 0.8562045000022445
20.034604358965964 421.3752372419389 0.8672814431431405
20.03983191391938 423.3170081434768 0.8690870476962796
20.045059468872793 417.68905164179347 0.8632203360692082
20.050287023826208 407.7395576958701 0.8530982164201488
20.055514578779622 394.2518791699757 0.8386701139750291
20.060742133733036 383.0676744224884 0.8271726869757132
20.06596968868645 376.68702199906335 0.8205795971615991
20.071197243639865 372.74334648450696 0.8159197016908354
20.07642479859328 371.09096307378667 0.813999220536042
20.081652353546694 371.0429934618051 0.8137147211650781
20.08687990850011 371.0847312763538 0.8138092696330462
20.092107463453523 373.88306213921715 0.8168193599039638
20.097335018406937 377.87597663011667 0.8205967250167518
20.102562573360352 384.63694777799907 0.8280181944119213
20.107790128313766 392.6420799742397 0.8365886374722118
20.11301768326718 400.7222595700031 0.8454607682354304
20.118245238220595 406.47036653942087 0.8516641875131511
20.12347279317401 414.45419830337454 0.859524061033323
20.128700348127424 416.2163886340757 0.8613800038862681
20.13392790308084 414.2167582786403 0.8588932278651075
20.139155458034253 412.5448133484787 0.8572448872902392
20.144383012987667 403.4192486799102 0.8478543794539826
20.14961056794108 392.14006319690054 0.8362915735286451
20.154838122894496 378.1357047089374 0.8214645445217924
20.16006567784791 366.58898430696263 0.8089262858175504
20.165293232801325 355.30968971032087 0.7960577519560029
20.17052078775474 346.1863449079945 0.785957061781131
20.175748342708154 337.33534845594096 0.775955547489561
20.18097589766157 332.8772330573296 0.7707074048882873
20.186203452614983 331.02881179210704 0.768435584436428
20.191431007568397 328.75443819723984 0.7658980722118803
20.19665856252181 325.668260678107 0.763244338693378
20.201886117475226 325.1091045380028 0.7627726570916245
20.20711367242864 328.96400434753446 0.7668426061304333
20.212341227382055 330.0630061632527 0.7675432280754614
20.21756878233547 328.6055977600327 0.7653599461260364
20.222796337288884 321.73671634258613 0.7570995256150039
20.228023892242298 320.0744810909269 0.7558522385869209
20.233251447195713 321.78504255292006 0.758707268197455
20.238479002149127 325.4143355016258 0.7635252720331506
20.24370655710254 324.4556610385428 0.7617822248296313
20.248934112055956 325.33912385374873 0.761738993539172
20.25416166700937 328.4240194866924 0.76488811846466
20.259389221962785 332.49458547350275 0.7689641111278053
20.2646167769162 338.5889329726442 0.7762658552603612
20.269844331869614 341.971788656123 0.7807059696071534
20.275071886823028 345.4568186073165 0.785739602951501
20.280299441776442 341.32661530051655 0.7814333800690298
20.285526996729857 338.5748667424796 0.7783620253939951
20.29075455168327 336.92995687580475 0.7759696955728138
20.295982106636686 337.3687740400609 0.7759549145481109
20.3012096615901 337.41850149102186 0.7754306380051802
20.306437216543515 335.31494027135994 0.7728140540470256
20.31166477149693 334.8719897379821 0.7725118757128027
20.316892326450343 333.7655974730787 0.7705460159081298
20.322119881403758 328.7370305865898 0.7657057044626998
20.327347436357172 327.0778495058917 0.7634176808678405
20.332574991310587 323.4880004923479 0.759698953065199
20.337802546264 323.70997326295355 0.7596216490840527
20.343030101217416 324.2810385403275 0.7605235091019714
20.34825765617083 323.1832622792356 0.7592184255770829
20.353485211124244 320.8947009251103 0.7566550360614882
20.35871276607766 316.4013498237127 0.7512077203642624
20.363940321031073 315.08136796008546 0.7503358763791718
20.369167875984488 311.92830473846743 0.7457815294397276
20.374395430937902 309.4012475595837 0.7424345366920139
20.379622985891316 308.2784757198524 0.7408749457558867
20.38485054084473 304.46527532581115 0.736591414310318
20.390078095798145 305.78518774238904 0.7394435357870582
20.39530565075156 305.47970752044364 0.739377734229934
20.400533205704974 307.35735020482696 0.7417488810552129
20.40576076065839 304.5890655074916 0.7379696013638349
20.410988315611803 302.21888737437234 0.7340611551869565
20.416215870565217 298.88913110330185 0.7304580601375833
20.421443425518632 297.882072847338 0.7294667628232365
20.426670980472046 300.23963558394814 0.7329139665021421
20.43189853542546 303.0658591086058 0.7354940176327645
20.437126090378875 305.63848190360403 0.7374656669524035
20.44235364533229 306.193465407736 0.7380134429384884
20.447581200285704 305.22584960669053 0.7371639785804166
20.45280875523912 303.12795936554465 0.7344768414770302
20.458036310192533 304.14275155217337 0.7365316708992955
20.463263865145947 306.6796300888501 0.7391580322647485
20.46849142009936 306.95265913826927 0.7402420497044032
20.473718975052776 305.8485413573294 0.7386900408797054
20.47894653000619 303.79079965413007 0.7364358379075296
20.484174084959605 305.919016517487 0.7404116914430746
20.48940163991302 306.4624740058884 0.7407870232484102
20.494629194866434 305.0711589133862 0.7385036910276135
20.49985674981985 302.78492807853945 0.7350895573693331
20.505084304773263 301.28303340409485 0.7324135416127889
20.510311859726677 304.5693726151581 0.7364506232350863
20.51553941468009 305.19307195928604 0.7370160365157339
20.520766969633506 304.50204327452036 0.7361295078610078
20.52599452458692 302.3413568562046 0.7336847285478503
20.531222079540335 302.8391966812828 0.7337267534069764
20.53644963449375 303.7830971895161 0.7353740366175763
20.541677189447164 303.71679232109335 0.7352984456796814
20.546904744400578 302.84672044550433 0.7339746272376707
20.552132299353993 304.81169591163365 0.7368635620221694
20.557359854307407 308.27987835061 0.7408775966160495
20.56258740926082 314.7285689069538 0.7491451585986426
20.567814964214236 317.3230964701873 0.7524008638282078
20.57304251916765 316.129010645763 0.7497072612207881
20.578270074121065 315.64837306151395 0.7482946904491149
20.58349762907448 316.1720353695743 0.7480122413384906
20.588725184027894 316.56921507339973 0.7490179515214896
20.593952738981308 317.4507602000538 0.7507253790241947
20.599180293934722 315.60412843306193 0.7483462888260215
20.604407848888137 316.6958882453413 0.7501901970149323
20.60963540384155 314.6807507483995 0.7475531805403748
20.614862958794966 312.21260471148787 0.7452416997727837
20.62009051374838 308.46052590753317 0.7416741056352397
20.625318068701795 311.2778222661145 0.744803548441781
20.63054562365521 311.1964323662033 0.7452885530479544
20.635773178608623 311.8299019383651 0.7455150054409205
20.641000733562038 311.3239746802523 0.7441877095756317
20.646228288515452 307.3124478712573 0.7397196961181385
20.651455843468867 305.1248612856718 0.7360919928558529
20.65668339842228 303.24899974909835 0.734205228643195
20.661910953375695 304.90465757611685 0.7357771767932818
20.66713850832911 305.37664974856017 0.7373321522420718
20.672366063282524 303.1560573465131 0.735590314282249
20.67759361823594 303.516117903335 0.735791951181846
20.682821173189353 302.79861669033545 0.7346541840847974
20.688048728142768 301.76739984264134 0.7332197536667246
20.693276283096182 300.1626567844466 0.7305795988631317
20.698503838049596 298.05583999739747 0.7290309725212576
20.70373139300301 298.02649590897016 0.7282741399805085
20.708958947956425 296.77053213477643 0.7262512474820636
20.71418650290984 296.5868604762774 0.7248796326362883
20.719414057863254 298.1624230049647 0.7261875739159581
20.72464161281667 299.91871992995857 0.7292043750662696
20.729869167770083 301.92959372869853 0.7318668092012656
20.735096722723497 301.4283658333979 0.7316117167060933
20.740324277676912 303.5026193280239 0.7341071973779029
20.745551832630326 302.20188198293056 0.7322131802875339
20.75077938758374 300.4545529545979 0.7308139066264273
20.756006942537155 298.2922889807484 0.7279712210010825
20.76123449749057 298.7019085441474 0.7279943544703252
20.766462052443984 300.2005835632153 0.7313609362635038
20.7716896073974 301.4469512880999 0.7331392837724258
20.776917162350813 304.1474238183211 0.7367135826131611
20.782144717304227 304.8993144135784 0.7361039761650842
20.78737227225764 302.9647058247014 0.7327922597819025
20.792599827211056 302.25684329880806 0.7317390753492966
20.79782738216447 304.5170021217625 0.7345659564044587
20.803054937117885 309.46585252465235 0.7412386929647261
20.8082824920713 314.58861517819173 0.7479391048802495
20.813510047024714 320.57251580824567 0.7543992311493729
20.81873760197813 322.6566680961103 0.7563010135059446
20.823965156931543 324.72446650835036 0.7573623547435203
20.829192711884957 326.8145743664925 0.7593825695739104
20.83442026683837 329.5115433377109 0.7623785265277906
20.839647821791786 330.492063496825 0.7636417973928588
20.8448753767452 331.86389524759755 0.7656280151932817
20.850102931698615 333.3315682424796 0.767205814863218
20.85533048665203 332.9063195366972 0.7661417550626392
20.860558041605444 332.8663605755905 0.7659891954252591
20.865785596558858 335.98420381117444 0.769758881042563
20.871013151512273 341.12234274115514 0.7756897154294757
20.876240706465687 341.6828801635634 0.7760670229699499
20.8814682614191 342.7499531507315 0.7771164308892947
20.886695816372516 339.68539462343756 0.7739004993212149
20.89192337132593 337.2524252371745 0.7708035900220022
20.897150926279345 334.70311755543065 0.7677108696054472
20.90237848123276 333.8320468262561 0.7668122811355016
20.907606036186174 332.53211625997596 0.7656429360558672
20.912833591139588 333.4541742289769 0.7666869014443811
20.918061146093002 331.55571502026623 0.7643094813823036
20.923288701046417 328.90215524770167 0.7608291241816157
20.92851625599983 325.7774868046208 0.7570962654637619
20.933743810953246 327.0350093451121 0.7589294649670653
20.93897136590666 326.61004452551066 0.7588520629230907
20.944198920860075 323.39181017759915 0.7552879598641103
20.94942647581349 324.4296631319696 0.7563074655235607
20.954654030766903 323.21352651434273 0.7550359301987378
20.959881585720318 324.22456494838156 0.7564038568671433
20.965109140673732 323.502885994518 0.7558759535803864
20.970336695627147 324.24493143811833 0.7571705475354741
20.97556425058056 323.8216354291161 0.7560643089198147
20.980791805533975 324.2740602892056 0.7569558470666607
20.98601936048739 322.8542833436892 0.7555964718137793
20.991246915440804 324.0406694212801 0.7578955883395798
20.99647447039422 319.44142858637537 0.7528166810140752
21.001702025347633 312.8242311782369 0.7451703146244473
21.006929580301048 309.8381702045393 0.7400912469988173
21.012157135254462 311.30642469620255 0.7415926032549756
21.017384690207876 308.61636967486197 0.7376614979359489
21.02261224516129 307.75823826277065 0.7371489928736067
21.027839800114705 307.8457473000256 0.7375934368191848
21.03306735506812 308.9929954855101 0.7389819443845427
21.038294910021534 308.377351577196 0.7380772639094367
21.04352246497495 305.86298565479115 0.7342125985331863
21.048750019928363 305.6094179073116 0.734267540211686
21.053977574881777 306.83692500153614 0.735585624075826
21.059205129835192 309.53778155604624 0.7384315770865524
21.064432684788606 311.902559644334 0.7409828054271275
21.06966023974202 312.21409901676617 0.7411638810417802
21.074887794695435 308.5217401391258 0.7374277972544254
21.08011534964885 305.29555012057557 0.7337827352722641
21.085342904602264 302.07422078661756 0.7297336649974635
21.09057045955568 300.44740354063555 0.7270946234841554
21.095798014509093 300.28639595347727 0.7268795630659506
21.101025569462507 298.71494334991 0.7244216331744239
21.10625312441592 297.4449694795907 0.723313941825154
21.111480679369336 295.313688694648 0.7198271370768378
21.11670823432275 295.3610817792044 0.7201877477609537
21.121935789276165 291.76433291447603 0.7156057990472113
21.12716334422958 289.47136551927224 0.7125615806031084
21.132390899182994 287.7242771205593 0.7112266375065972
21.13761845413641 287.0591685132211 0.7104503073691656
21.142846009089823 287.76035676893906 0.7109378491265357
21.148073564043237 284.93624634233504 0.7073694928637131
21.15330111899665 282.27842083890323 0.7034880191346828
21.158528673950066 277.867172442228 0.698583317369599
21.16375622890348 276.30561204282725 0.6971977259578912
21.168983783856895 274.4804756569333 0.6939331706168663
21.17421133881031 275.08134765551364 0.694405735188101
21.179438893763724 279.06778508477487 0.6986611483744695
21.184666448717138 284.31716510470466 0.7060011663557457
21.189894003670553 284.7926037224702 0.70598999936577
21.195121558623967 283.7213117702643 0.7043448925747426
21.20034911357738 282.1957929467726 0.7015694570503771
21.205576668530796 279.13757120975623 0.6968147239375994
21.21080422348421 276.7160187259434 0.6934343586398951
21.216031778437625 274.9180181114402 0.691430638077415
21.22125933339104 275.3240840892969 0.6915755375281999
21.226486888344454 275.1918088420696 0.692180497489218
21.231714443297868 276.5977802518762 0.6938335435160261
21.236941998251282 277.2402361544655 0.6939964128085399
21.242169553204697 277.6459674810034 0.6938225999959162
21.24739710815811 275.0242635177906 0.6897313102720222
21.252624663111526 272.65500076053627 0.6878690617844961
21.25785221806494 274.3571929869356 0.6903187181093053
21.263079773018355 274.0406017840093 0.6898489023172135
21.26830732797177 276.9058077418189 0.6930924835971993
21.273534882925183 277.29294369140854 0.6926505648752495
21.278762437878598 278.22797027274567 0.6939948026337168
21.283989992832012 278.0853478121226 0.7015057047335411
21.289217547785427 279.0428378211482 0.7134406613365154
21.29444510273884 278.0201746130329 0.7185999602538602
21.299672657692255 273.7083073129161 0.7169379911053854
21.30490021264567 272.76264039594315 0.7194807340751895
21.310127767599084 275.8859393871792 0.7262378064291574
21.3153553225525 279.767771421223 0.7362761654662429
21.320582877505913 280.1025066960405 0.7412471259258174
21.325810432459328 278.2861355219741 0.7429411102233925
21.331037987412742 278.0332945442091 0.7445517067823627
21.336265542366156 278.34013783927156 0.7485147867529672
21.34149309731957 276.61592494498194 0.7490137554910644
21.346720652272985 275.90828182044373 0.7509460256096989
21.3519482072264 274.08764888523535 0.7500715684115833
21.357175762179814 277.0296325445753 0.7574369763122227
21.36240331713323 275.574340511801 0.7584122552650596
21.367630872086643 274.3658170870247 0.7588901485222156
21.372858427040057 273.18746513686705 0.757851940827104
21.378085981993472 271.8659194620643 0.7557645453437515
21.383313536946886 273.3697590735541 0.7598706650333572
21.3885410919003 274.989824168193 0.7651650571494254
21.393768646853715 278.57912790345245 0.773207003957513
21.39899620180713 277.227422216092 0.7736567490504594
21.404223756760544 276.1359400135449 0.7724315376646774
21.40945131171396 276.33651676016825 0.7754598042179512
21.414678866667373 280.2716975277655 0.7839149066091615
21.419906421620787 281.8798851155576 0.788961197569571
21.4251339765742 280.7175364567995 0.7890565343503689
21.430361531527616 280.0455190687537 0.7886763068724276
21.43558908648103 281.7797681224795 0.7927498064378665
21.440816641434445 283.9019350485194 0.7983810472451426
21.44604419638786 285.35225960993506 0.802653651043016
21.451271751341274 285.949288721105 0.8051961463116957
21.45649930629469 289.51290565086373 0.8101483711674663
21.461726861248103 292.33387507971787 0.815567380273266
21.466954416201517 294.2140437234937 0.821378836694224
21.47218197115493 293.24370591652723 0.8220370549059226
21.477409526108346 293.6742075845415 0.8260688461384995
21.48263708106176 292.7120012782115 0.825827217672909
21.487864636015175 292.8491107046199 0.8279456374946209
21.49309219096859 292.429803544815 0.8287692547391318
21.498319745922004 292.30930563908555 0.8298858860455023
21.503547300875418 291.9182244382379 0.8324453159508621
21.508774855828833 293.69296999139596 0.833683704966627
21.514002410782247 292.87966985011354 0.8154764724660994
21.51922996573566 292.6470135565699 0.8060508576071366
21.524457520689076 291.3397626226493 0.7958636238029893
21.52968507564249 292.8825629545712 0.7925628337964205
21.534912630595905 292.7676138082521 0.7869475056111952
21.54014018554932 291.85319870280136 0.7835142139227455
21.545367740502734 294.0619708207047 0.7845779635604176
21.550595295456148 292.7783267873168 0.7815898460270289
21.555822850409562 293.5982399160786 0.7806091446346024
21.561050405362977 294.49573800544863 0.7798420167805423
21.56627796031639 293.2388966521534 0.7750398770585731
21.571505515269806 294.913447467014 0.7751525737520599
21.57673307022322 294.10463353798644 0.7716193919008323
21.581960625176634 294.7087304349127 0.7705411922511949
21.58718818013005 295.3802328635682 0.7707275680340611
21.592415735083463 297.186890169764 0.7723332512048727
21.597643290036878 298.338454969403 0.7733838279780253
21.602870844990292 291.09453607931823 0.7620423753977323
21.608098399943707 287.51578708672395 0.754712706495741
21.61332595489712 288.7325076178831 0.7546244725168437
21.618553509850535 292.96393201448416 0.7579869773363042
21.62378106480395 293.59875506539606 0.7578329796753784
21.629008619757364 292.7525935376823 0.7557427338053929
21.63423617471078 287.94788667651795 0.7495286240974717
21.639463729664193 287.75198567325543 0.7489404357831034
21.644691284617608 287.8520253015118 0.7487202301222273
21.649918839571022 288.63180673018013 0.7484744782689117
21.655146394524436 288.3660285115794 0.7477111059802792
21.66037394947785 287.3379092929266 0.7445549586696021
21.665601504431265 289.0885907710419 0.7464175396681552
21.67082905938468 292.78334166870155 0.751007490070787
21.676056614338094 296.6095232525319 0.7562384933717196
21.68128416929151 298.4756877074685 0.7581899518808547
21.686511724244923 303.1932686119375 0.7631578378306749
21.691739279198337 304.4261325609366 0.7634176208427188
21.696966834151752 304.9573758366842 0.7632014639695104
21.702194389105166 302.51167585248515 0.7598450380098818
21.70742194405858 302.2543581510232 0.7599232725055318
21.712649499011995 306.5470438114611 0.7648655633578403
21.71787705396541 312.9205965071462 0.7714578507262871
21.723104608918824 313.8285349754616 0.7721110207904429
21.72833216387224 315.83891011025105 0.7735777312016563
21.733559718825653 316.6896861837035 0.7743920364420939
21.738787273779067 321.7267905766433 0.7790639239358679
21.74401482873248 327.24346262346927 0.785060081006934
21.749242383685896 326.74312697591296 0.7847968176633963
21.75446993863931 327.8164724734189 0.786185866677132
21.759697493592725 331.70420868737733 0.7909858834706625
21.76492504854614 335.3228293444537 0.7937635631490437
21.770152603499554 337.84474978547195 0.7966058283514462
21.77538015845297 333.53298037062524 0.791035963911297
21.780607713406383 332.6307929674975 0.79009645965401
21.785835268359797 334.5256098781541 0.7923046967888143
21.79106282331321 336.928114795494 0.7943295030852757
21.796290378266626 337.40037280183464 0.7949181076891357
21.80151793322004 338.7035983644058 0.7964996033424082
21.806745488173455 338.3266871001449 0.7959370868301298
21.81197304312687 342.6649480205443 0.8001169574506937
21.817200598080284 346.47075158575365 0.8044520442739805
21.822428153033698 351.62503293652844 0.8096513268030099
21.827655707987113 354.2825291682546 0.8132996712065226
21.832883262940527 354.0889123580977 0.8126790834159369
21.83811081789394 354.85954877052 0.8137316890880962
21.843338372847356 353.75025106111434 0.8123127289416553
21.84856592780077 350.589276637867 0.8084662875459262
21.853793482754185 348.2502736574772 0.8059788190264068
21.8590210377076 346.4562589259756 0.8039389587213682
21.864248592661014 345.4145450140018 0.8026851814254176
21.869476147614428 343.8656132450791 0.8008176464386176
21.874703702567842 339.0710949297911 0.7945704987769723
21.879931257521257 336.42845750698683 0.791249360733568
21.88515881247467 333.7835044919214 0.7873992296910495
21.890386367428086 335.3692480053916 0.788501039714041
21.8956139223815 332.59350674916857 0.7853564305543532
21.900841477334914 332.94534543879524 0.7856337971202797
21.90606903228833 332.0740173359961 0.785157667102053
21.911296587241743 332.5755291749434 0.7855739568135867
21.916524142195158 329.4716108393163 0.7820896565543282
21.921751697148572 327.76878329075316 0.7799371982463268
21.926979252101987 330.20721433838736 0.7820371129224617
21.9322068070554 332.3362275995427 0.7843320524451072
21.937434362008815 334.8550874453998 0.7870717949136237
21.94266191696223 336.7585405657997 0.7897248828688364
21.947889471915644 337.778578957423 0.7909898473023242
21.95311702686906 337.9725675410168 0.7900096025324109
21.958344581822473 336.1666478265436 0.7867249016195155
21.963572136775888 336.0092258371996 0.7858378569618456
21.968799691729302 333.1883287253547 0.782079654300397
21.974027246682716 334.28190466940316 0.7834348329566553
21.97925480163613 335.8863583512752 0.7855435449811736
21.984482356589545 335.3560207498988 0.7850484978547763
21.98970991154296 336.6253938832877 0.7867565154493084
21.994937466496374 337.709097835174 0.7871272043552561
22.00016502144979 339.9977417058 0.789699255040317
22.005392576403203 339.93856042263667 0.7886737034502008
22.010620131356617 337.7850440912086 0.786306432846597
22.015847686310032 341.8333671274208 0.790742532644893
22.021075241263446 347.58981698458246 0.7969123547477176
22.02630279621686 351.6863835300901 0.8019710685117752
22.031530351170275 353.93231565231696 0.8042515140427993
22.03675790612369 355.01638023047155 0.805632430590888
22.041985461077104 356.0404457300985 0.8066145654025818
22.04721301603052 357.9153377389297 0.8080903658446871
22.052440570983933 358.31058942996884 0.8085007214315488
22.057668125937347 358.59910404264565 0.8083066065971238
22.06289568089076 359.82111621286265 0.8097138663953403
22.068123235844176 359.18538391508554 0.8095360184821296
22.07335079079759 355.50271227536336 0.805770182989691
22.078578345751005 352.95246987690535 0.8030777826462668
22.08380590070442 354.52344139957955 0.804631866598994
22.089033455657834 352.51606031282256 0.8022774394580696
22.09426101061125 350.36992687454256 0.800110178564781
22.099488565564663 348.8705769521097 0.7976886901235258
22.104716120518077 350.6091090913009 0.7995729786484854
22.10994367547149 351.7522296348102 0.8005457136866745
22.115171230424906 350.1245898038371 0.7983616793304149
22.12039878537832 349.2584672408158 0.7968747890147589
22.125626340331735 347.399381602409 0.7937931318745232
22.13085389528515 345.27395528267033 0.7915967439891131
22.136081450238564 341.9957137369576 0.7874311106635853
22.141309005191978 341.82828079511694 0.7870207576938447
22.146536560145393 343.2753614334887 0.7893661650124281
22.151764115098807 343.16635297261814 0.7888909047708788
22.15699167005222 341.2664423795909 0.7871151958995394
22.162219225005636 337.4320533813765 0.7821520745242427
22.16744677995905 334.65980449614267 0.7799429039232197
22.172674334912465 334.9717618127564 0.7807324172071077
22.17790188986588 338.4299702523738 0.7841836573347075
22.183129444819293 337.47461275468254 0.7826066561871323
22.188356999772708 337.91287571412875 0.782468386896644
22.193584554726122 340.1734345413927 0.784440653705591
22.198812109679537 340.5665073863223 0.7842654764969195
22.20403966463295 340.5242455361198 0.7833129943120243
22.209267219586366 337.782790345782 0.7803592649385024
22.21449477453978 334.4622549625354 0.7768468799829703
22.219722329493194 334.1720697866098 0.776528774981695
22.22494988444661 335.49532085444605 0.7783702343980617
22.230177439400023 339.41782206061805 0.7821178348648612
22.235404994353438 338.979732545292 0.7820909345822313
22.240632549306852 336.8702391793753 0.7797344734927475
22.245860104260267 334.31888168534005 0.7772778039841544
22.25108765921368 331.01058159049524 0.7740078218609746
22.256315214167095 330.8519333206348 0.7732666186733492
22.26154276912051 328.83766304100624 0.7714041158698361
22.266770324073924 329.02397805377 0.7714602225352042
22.27199787902734 326.57071344235123 0.7681706726371255
22.277225433980753 326.2246409863279 0.7680939430902358
22.282452988934168 323.1492346393276 0.7644623012694828
22.287680543887582 318.89331843195953 0.7601000806786874
22.292908098840996 316.24231552389875 0.7565515175704032
22.29813565379441 312.26604082565 0.7503367627790152
22.303363208747825 308.88372882688446 0.7462904071506048
22.30859076370124 306.0387370789844 0.7429296952443717
22.313818318654654 307.912550268077 0.745264357329123
22.31904587360807 308.1192292189727 0.7453719998167185
22.324273428561483 307.966871515806 0.7447614748620841
22.329500983514897 306.7876470025522 0.743939938273094
22.334728538468312 305.24745147355986 0.7420479303366907
22.339956093421726 301.8350764619969 0.7374289384381646
22.34518364837514 298.44201271812534 0.7329260020722862
22.350411203328555 295.67892024641753 0.729122634514379
22.35563875828197 295.37451572553226 0.7303211323413618
22.360866313235384 298.01145578844483 0.7339340006028942
22.3660938681888 299.9615699227454 0.7363213461177157
22.371321423142213 298.22938016083054 0.7334894682433382
22.376548978095627 292.9914945414999 0.7272885893780539
22.38177653304904 291.0074175548657 0.7254385733023545
22.387004088002456 289.6893739918851 0.7232228321303248
22.39223164295587 288.71376103643223 0.7218734081326407
22.397459197909285 290.8573062336274 0.7251035338041584
22.4026867528627 290.0142097123617 0.723817897496902
22.407914307816114 293.820227580525 0.7285752980086149
22.41314186276953 293.5220546326512 0.7276785273546599
22.418369417722943 293.39328667995915 0.727053858005961
22.423596972676357 289.54656303465975 0.7224839976050955
22.42882452762977 282.8417224049217 0.7133941620586667
22.434052082583186 278.93175433286615 0.7083763743221296
22.4392796375366 281.6246205226075 0.7114751997935778
22.444507192490015 283.5225003223377 0.7140851365951248
22.44973474744343 282.58658758909775 0.7137751038652641
22.454962302396844 276.41897891008176 0.7064898635485586
22.460189857350258 273.9754960980872 0.7037010094666917
22.465417412303673 275.2477824759153 0.7054572074285832
22.470644967257087 277.61519365576913 0.7077928245086089
22.4758725222105 281.02865386505334 0.7116637521958227
22.481100077163916 284.66238340560886 0.7174620413634077
22.48632763211733 286.4756344975455 0.7191493412990694
22.491555187070745 283.3473427381566 0.714584425080772
22.49678274202416 280.4461090313796 0.7094516828530798
22.502010296977573 276.90587704809184 0.705466727708292
22.507237851930988 275.28696107688256 0.7038386725705198
22.512465406884402 274.07460796424965 0.7022864496414919
22.517692961837817 273.36721364129886 0.7011447927583534
22.52292051679123 272.7290091123876 0.6996881918646044
22.528148071744646 273.11013326496425 0.700681423111795
22.53337562669806 274.4951102398366 0.702007474993402
22.538603181651474 273.5200146797492 0.7014503697343402
22.54383073660489 273.5540508724901 0.7008923322473354
22.549058291558303 272.33699509061734 0.6997060317709113
22.554285846511718 272.27913771205004 0.7002658260596528
22.559513401465132 272.2498991284968 0.7005108990267424
22.564740956418547 269.47979640131797 0.6979896027536746
22.56996851137196 270.0749457614061 0.6988853618253376
22.575196066325375 270.54294329440785 0.6987509357201419
22.58042362127879 274.5206630825029 0.7023825817157892
22.585651176232204 270.8498948411126 0.6961935331458325
22.59087873118562 270.0708533694848 0.6952737075065217
22.596106286139033 268.7616702303731 0.6944181121434444
22.601333841092448 269.56625356459307 0.6953337969347323
22.606561396045862 272.7260217206501 0.6992588645183685
22.611788950999276 274.46891199016443 0.7011602322555778
22.61701650595269 277.15071355963454 0.705411922964877
22.622244060906105 276.0353348589084 0.7044224737532542
22.62747161585952 273.5287850095619 0.7017708703246877
22.632699170812934 273.5189968769742 0.7014485493492546
22.63792672576635 272.77699917439315 0.699520697540593
22.643154280719763 274.07019988348895 0.7009573250342197
22.648381835673177 274.40792289273145 0.7006181345129291
22.653609390626592 273.7899942411647 0.6998966248221777
22.658836945580006 275.88502752985414 0.7023813045132907
22.66406450053342 273.56774409470427 0.6998786411044771
22.669292055486835 276.3329936499111 0.7038306665260624
22.67451961044025 277.7400486295744 0.706614985646687
22.679747165393664 278.7172391836208 0.7079027397398627
22.68497472034708 277.0743657800865 0.7057604809914442
22.690202275300493 274.5370236011062 0.7009259466291443
22.695429830253907 275.5078252674926 0.7017601773619822
22.70065738520732 277.2119050103585 0.7050287800565842
22.705884940160736 278.2727213750164 0.7077186024372067
22.71111249511415 280.2128955964802 0.7110276196349202
22.716340050067565 280.79367607549557 0.7099627092508606
22.72156760502098 281.70244743990145 0.7099791599978966
22.726795159974394 280.5020184640193 0.7081603365229358
22.73202271492781 282.72082619736676 0.7106493544605699
22.737250269881223 282.2172925219678 0.7099245662895939
22.742477824834637 280.9348811659171 0.707810691579797
22.74770537978805 282.42017512655553 0.710041698316553
22.752932934741466 285.9047462213689 0.7144171623515291
22.75816048969488 288.10297383332335 0.7165884370208361
22.763388044648295 288.40704611793404 0.7168350373549841
22.76861559960171 286.5833925206831 0.7142300053999484
22.773843154555124 291.57430453896893 0.7196804235766574
22.779070709508538 294.20342046196475 0.7224716838993769
22.784298264461952 293.56754163599066 0.7220284569798048
22.789525819415367 290.0512621221106 0.7179956140945531
22.79475337436878 291.95718867777754 0.7208635186672313
22.799980929322196 298.14787288874686 0.7279057148057542
22.80520848427561 301.77563179149183 0.7324977164086909
22.810436039229025 302.76359976815195 0.7327136067913003
22.81566359418244 301.0140657762594 0.7309255874223431
22.820891149135853 300.095613935645 0.7294359501452194
22.826118704089268 300.9361821113848 0.7306389615715329
22.831346259042682 302.7404763076105 0.7321837174203225
22.836573813996097 304.69222948713985 0.7335629462539752
22.84180136894951 309.4926425269487 0.7400541534079736
22.847028923902926 311.5969618000299 0.7424874933506641
22.85225647885634 310.32437176768735 0.7409014322052848
22.857484033809754 312.21218417218034 0.7424483463972182
22.86271158876317 317.7095409469 0.7483110420997906
22.867939143716583 320.7158751680694 0.7515730292604992
22.873166698669998 320.01011282112216 0.7504095335767058
22.878394253623412 316.05119256205023 0.7458338658543958
22.883621808576827 315.921829148153 0.7459806181423376
22.88884936353024 314.2203525214927 0.7438135061035291
22.894076918483655 314.3199296819864 0.7446258356284244
22.89930447343707 314.78387930061035 0.7458346185131625
22.904532028390484 318.0592756429661 0.7501190411554307
22.9097595833439 317.50089885346154 0.749050573659026
22.914987138297313 316.4480276437701 0.7466789837285176
22.920214693250728 315.4951087104952 0.7455672730107576
22.925442248204142 318.2440147211026 0.7490704253535431
22.930669803157556 319.43704566822817 0.7505221117075835
22.93589735811097 315.8251757282558 0.7459900496421737
22.941124913064385 314.96518696977756 0.7435113406847644
22.9463524680178 313.1885523120884 0.7416236288363749
22.951580022971214 314.1990531637479 0.743433932167834
22.95680757792463 313.2262848313378 0.7428308214865845
22.962035132878043 312.0258336629783 0.7421487081891099
22.967262687831457 311.2329438767973 0.7402623174554082
22.972490242784872 314.337097253772 0.744122189181479
22.977717797738286 317.13089139695484 0.7470740473353251
22.9829453526917 318.7398385509321 0.7491467438882806
22.988172907645115 319.5224677312711 0.7502179274445859
22.99340046259853 317.8453191018122 0.7477344824977076
22.998628017551944 316.21784209742145 0.7451817967123043
23.00385557250536 314.5003679237856 0.7422700854583056
23.009083127458773 315.4912872234666 0.7431296202730073
23.014310682412187 316.8825357615592 0.7452053773631004
23.0195382373656 316.4805136949087 0.7440606961272483
23.024765792319016 316.11690083972724 0.7434138967172896
23.02999334727243 315.25474509968484 0.7426244719849819
23.035220902225845 314.5402199871678 0.7422859395162107
23.04044845717926 312.23040963496584 0.7406332080538547
23.045676012132674 312.1690524766045 0.7398497415055493
23.05090356708609 311.09959455695616 0.7392241167659509
23.056131122039503 310.93694757425675 0.7383981766613885
23.061358676992917 310.33981874887905 0.7376609522645766
23.06658623194633 311.38433793617 0.7391822195940353
23.071813786899746 310.3095220908661 0.738025445094908
23.07704134185316 309.48741591746085 0.7388758629845633
23.082268896806575 307.5553241089097 0.73650003405924
23.08749645175999 310.2594834170712 0.7390782897286561
23.092724006713404 310.50521204950996 0.7384988396967964
23.097951561666818 310.52591423308616 0.7383304348859303
23.103179116620232 306.7012710286325 0.733744422775953
23.108406671573647 306.14815585931933 0.7330215648393571
23.11363422652706 306.2212278198618 0.7332508476895709
23.118861781480476 305.5808327207255 0.7334885889883406
23.12408933643389 299.0758295712996 0.725311619469112
23.129316891387305 299.506481074757 0.7255508224218171
23.13454444634072 302.8323887294439 0.7281637025501092
23.139772001294133 306.93906413433956 0.7324742111511218
23.144999556247548 306.18732707236785 0.7319273619395985
23.150227111200962 308.8605650576109 0.7350465278169029
23.155454666154377 307.58371730831755 0.7337077870479811
23.16068222110779 304.13748706500957 0.7303878314461348
23.165909776061206 300.0067610857331 0.72546517326587
23.17113733101462 297.81591226451013 0.7229880006336119
23.176364885968034 297.47801626506634 0.7216954508883897
23.18159244092145 297.7751027939489 0.7227825092894199
23.186819995874863 298.0937985779095 0.7231037759186837
23.192047550828278 299.04649716635424 0.7247646715763786
23.197275105781692 302.01184104364916 0.7283623273959646
23.202502660735107 300.6994902696212 0.726657157072218
23.20773021568852 301.7786201690781 0.7283565006211405
23.212957770641935 298.4951053750461 0.7238309182439703
23.21818532559535 301.8743131513837 0.728315850691662
23.223412880548764 301.191472883082 0.7278005818848889
23.22864043550218 301.271326721272 0.7276539415330684
23.233867990455593 300.5935281226272 0.7264167733050639
23.239095545409008 304.0884541804775 0.729323966057683
23.244323100362422 305.72687833230907 0.7310237845537372
23.249550655315836 304.0405625357971 0.7294220247701522
23.25477821026925 298.94805128293154 0.7229379819117323
23.260005765222665 296.6472104372204 0.7200444068179515
23.26523332017608 298.3501527439785 0.7211799745240549
23.270460875129494 300.69464220787097 0.724812528783006
23.27568843008291 306.42602692149353 0.7324311553977386
23.280915985036323 307.82745676274976 0.7340844828836388
23.286143539989737 308.4409866322124 0.7347811105934425
23.291371094943152 307.40849051152105 0.7329519330721471
23.296598649896566 308.7378377193656 0.7355416324399051
23.30182620484998 310.49615408170484 0.7380148186268181
23.307053759803395 310.511994208652 0.7372163420273858
23.31228131475681 309.807823360145 0.7355065127705777
23.317508869710224 310.5848668677644 0.7352657818242416
23.32273642466364 314.17712646971387 0.7396180758635096
23.327963979617053 319.05211198978117 0.7456871031894396
23.333191534570467 321.10934359122695 0.749055916304664
23.33841908952388 320.8848402784882 0.7484713822951505
23.343646644477296 318.5055703046588 0.7449332387782895
23.34887419943071 317.2883768015609 0.7431990537864941
23.354101754384125 315.5341342760628 0.7418229279649355
23.35932930933754 317.0546230394808 0.7441336911980527
23.364556864290954 318.83368551005225 0.7470262852108757
23.369784419244368 319.5500382801241 0.7466489062842818
23.375011974197783 319.1791830311169 0.7454369895107411
23.380239529151197 319.69479612374175 0.7456848652965071
23.38546708410461 319.2637377749702 0.7454382140353237
23.390694639058026 320.18513285895943 0.7465285843659342
23.39592219401144 320.7145879428211 0.7468245943439443
23.401149748964855 318.9146256249676 0.7445435165920273
23.40637730391827 320.328186189537 0.7464024926341418
23.411604858871684 321.7931908346543 0.7486110458306799
23.416832413825098 323.7827818626835 0.7507380160125167
23.422059968778512 317.98885775475225 0.7434552963475778
23.427287523731927 316.2700565314409 0.7414745288575532
23.43251507868534 316.54453037478015 0.7418974213111913
23.437742633638756 321.7733662274081 0.7478239813230706
23.44297018859217 321.4028436963135 0.7474852501898523
23.448197743545585 321.5780161405802 0.7476205384349092
23.453425298499 323.2331666846935 0.7499338687832182
23.458652853452413 326.81536435962073 0.7552596452475552
23.463880408405828 326.3602056779057 0.7546613246736407
23.469107963359242 323.31664801142426 0.7511163369658692
23.474335518312657 320.1904919303947 0.7460407712990985
23.47956307326607 317.64646815583166 0.743008171071312
23.484790628219486 318.01675067851323 0.7423528337452229
23.4900181831729 317.42333547751844 0.7410608800907533
23.495245738126314 315.6405859111774 0.7388410329037999
23.50047329307973 314.80055226794974 0.7384079154939381
23.505700848033143 313.0540169095603 0.7373689890409814
23.510928402986558 312.2538309581999 0.736124033222057
23.516155957939972 310.3420459179453 0.733171178510317
23.521383512893387 307.8849639554555 0.7301492648748955
23.5266110678468 306.4523170774676 0.7289668035016018
23.531838622800215 307.22994292965535 0.7302456045431907
23.53706617775363 308.33634899977 0.7311944125288156
23.542293732707044 309.1723885960737 0.731899484338928
23.54752128766046 307.53715006313195 0.7294170444372584
23.552748842613873 306.96924334122616 0.7278383653369839
23.557976397567288 303.4454393854279 0.7230056132622421
23.563203952520702 303.15226638421814 0.7232596356853973
23.568431507474116 304.2368427902253 0.7246864123474607
23.57365906242753 307.47879527396026 0.7282847502159405
23.578886617380945 304.61525918458847 0.7234485183682428
23.58411417233436 301.2315756445938 0.7190402760352431
23.589341727287774 301.2650517117529 0.7190670233864705
23.59456928224119 302.9699136541023 0.7208934176868635
23.599796837194603 304.3456917812291 0.7222030398291764
23.605024392148017 304.2807094413658 0.72147192697564
23.610251947101432 306.3476044508583 0.7237108836237773
23.615479502054846 307.99152519139557 0.7253990002044937
23.62070705700826 307.6744379160817 0.7244444782531178
23.625934611961675 307.34640987769166 0.7247982857779243
23.63116216691509 306.2680970714577 0.7226075376577477
23.636389721868504 305.8783949425445 0.7220501160349161
23.64161727682192 303.7823768409432 0.7198051460423543
23.646844831775333 302.43752597791604 0.7180439261915701
23.652072386728747 305.1931026951072 0.7209805896883849
23.65729994168216 307.1820602907336 0.7222535503081383
23.662527496635576 308.8887284890267 0.7243979923131936
23.66775505158899 308.7344786468796 0.7239579732211407
23.672982606542405 308.982551327809 0.7236980367624876
23.67821016149582 311.2413675783643 0.7266480992621476
23.683437716449234 312.8517426336384 0.7276153099146799
23.688665271402648 317.32790426445814 0.7335839330117855
23.693892826356063 321.8325264250713 0.7381181149690377
23.699120381309477 324.21276816399563 0.7405386277333096
23.70434793626289 327.920992839675 0.7431357659981709
23.709575491216306 330.36207765198844 0.7457012061299089
23.71480304616972 331.04642227452536 0.7463178771656178
23.720030601123135 328.95325350127746 0.7433783273591361
23.72525815607655 325.7775230211334 0.7386266357141394
23.730485711029964 324.5789674330054 0.737022086471103
23.735713265983378 322.57653996006434 0.7352414506477404
23.740940820936792 320.40047056637854 0.7335772148317963
23.746168375890207 322.6200937716938 0.736324152336187
23.75139593084362 323.41255225074997 0.7366121216553153
23.756623485797036 323.1226760922863 0.7360216940965554
23.76185104075045 323.81164299286615 0.7361675723847089
23.767078595703865 325.2992600818161 0.7382490280548849
23.77230615065728 328.60141920132156 0.7413235891577276
23.777533705610693 327.7879748966406 0.740092358716913
23.782761260564108 332.31375931960855 0.7447218577160858
23.787988815517522 338.5276466753425 0.7512469383954643
23.793216370470937 344.9082314739727 0.7574569154564779
23.79844392542435 350.30585727068564 0.762581977538625
23.803671480377766 353.6353388476263 0.7658659434870477
23.80889903533118 358.3441684177911 0.7707706476590299
23.814126590284594 361.2755235048038 0.773012183844489
23.81935414523801 361.2950666591752 0.773425903352174
23.824581700191423 358.03708585446043 0.7696734991547657
23.829809255144838 355.41506184733186 0.7667872882804573
23.835036810098252 356.10464554436464 0.766633861032637
23.840264365051667 355.51382011810335 0.7654070348412579
23.84549192000508 352.6808574957061 0.7626545402851012
23.850719474958495 351.51730750573734 0.761477076044248
23.85594702991191 348.69024461240747 0.7585203930907163
23.861174584865324 347.33747617562796 0.75608904186922
23.86640213981874 343.4400943237325 0.75125871779176
23.871629694772153 341.1067662221372 0.7488091538333473
23.876857249725568 335.5725958674117 0.7427441943458911
23.882084804678982 332.6800894641699 0.7396447170138661
23.887312359632396 327.22307564814446 0.7330977980266793
23.89253991458581 328.21581809681726 0.7337626556508375
23.897767469539225 329.25385533545557 0.7354347621607586
23.90299502449264 327.8419719284477 0.733966376627045
23.908222579446054 323.6172323097577 0.7288030366592138
23.91345013439947 322.8865524978025 0.7269638945953047
23.918677689352883 325.15475462194087 0.7291439096428709
23.923905244306297 326.84208350950007 0.7315082096829819
23.929132799259712 327.4537413385345 0.7319113666008777
23.934360354213126 322.96630455839664 0.727187258954442
23.93958790916654 324.11605420623704 0.727903011476657
23.944815464119955 327.1058086915813 0.7312714971586728
23.95004301907337 331.32693019795255 0.7360376018081242
23.955270574026784 329.4285984418903 0.734703354139865
23.9604981289802 326.35033134449213 0.731853758857236
23.965725683933613 323.9358270047605 0.7284777532832363
23.970953238887027 324.9015264127034 0.7288716128123873
23.97618079384044 326.822500077992 0.730456000195938
23.981408348793856 332.4547998392425 0.736622815348486
23.98663590374727 337.31214248174547 0.7423423266949265
23.991863458700685 339.7403789045975 0.7452195190069322
23.9970910136541 338.79822005428946 0.744230637765668
24.002318568607514 335.63564440727515 0.7400664075693031
24.007546123560928 334.9696126118545 0.7391600641898369
24.012773678514343 334.7385947470335 0.7396910359792636
24.018001233467757 335.04269354504976 0.7395351509316915
24.02322878842117 336.72380093088304 0.742102754771744
24.028456343374586 337.9728681427126 0.7435484251690949
24.033683898328 340.36451435755 0.7465587797914693
24.038911453281415 339.4457189313029 0.745877168171209
24.04413900823483 340.18990008024304 0.7459389649319721
24.049366563188244 337.34814223363486 0.7430834051180418
24.054594118141658 339.74072410271737 0.7453409438093195
24.059821673095072 339.3368168076809 0.7448683783323267
24.065049228048487 340.8429553590007 0.7470176471305658
24.0702767830019 339.9620961268124 0.7593515267586189
24.075504337955316 345.40468623419764 0.7753688152359246
24.08073189290873 350.3390597784219 0.7872891603010274
24.085959447862145 352.66970550938726 0.7958877344638873
24.09118700281556 353.10975119386666 0.801109405067457
24.096414557768973 351.2275524423718 0.8037225079657572
24.101642112722388 352.4884366738936 0.8092444920255816
24.106869667675802 354.7717103558628 0.8164120724528481
24.112097222629217 354.9450156257639 0.821373474739991
24.11732477758263 355.30597433576713 0.8264071503008638
24.122552332536046 348.1171168892074 0.8217747279084633
24.12777988748946 343.05519464660256 0.8189848897344196
24.133007442442874 340.37818734954493 0.8193216583816827
24.13823499739629 342.6387538977012 0.8255518746397531
24.143462552349703 339.9661736140681 0.8253683856484846
24.148690107303118 334.2051803504417 0.8210926248198317
24.153917662256532 327.37040234168364 0.8161101882188706
24.159145217209947 328.96665849696063 0.8213296829321224
24.16437277216336 330.0756839698934 0.8259787839880989
24.169600327116775 330.97324796899863 0.829893282800093
24.17482788207019 329.1204428572206 0.8300411071682681
24.180055437023604 330.095124762352 0.8343981494752646
24.18528299197702 328.32078177843937 0.8352901312476672
24.190510546930433 322.87812140772724 0.8313347151898409
24.195738101883848 317.99466672197 0.8275240368623915
24.200965656837262 314.434726669828 0.8252267224211847
24.206193211790676 313.6691342950849 0.8272594029105788
24.21142076674409 316.21116225003476 0.8345257289934886
24.216648321697505 315.48994281357614 0.8368831392310653
24.22187587665092 314.8105246210054 0.8388176171215784
24.227103431604334 313.5456142358531 0.8391932980052227
24.23233098655775 312.15183196932776 0.8401116208489497
24.237558541511163 308.7998630416018 0.8381028953215812
24.242786096464577 306.1682470474436 0.836317868472392
24.248013651417992 310.0106740178607 0.8434130655529324
24.253241206371406 311.65536521981784 0.8469349565270085
24.25846876132482 310.9070744679709 0.8494180797180949
24.263696316278235 306.01385273258774 0.8457435877055419
24.26892387123165 300.6720106424792 0.8410494575985198
24.274151426185064 302.9684723219221 0.8448055476755144
24.27937898113848 304.35304481688354 0.8478435394910764
24.284606536091893 307.4770646299363 0.8533359405161881
24.289834091045307 307.2536710362786 0.855259407148155
24.29506164599872 307.6711542443956 0.8581143509009163
24.300289200952136 307.0080576116848 0.8596352828547077
24.30551675590555 305.7716328150106 0.8611852880922369
24.310744310858965 304.6506532183084 0.8618684720756604
24.31597186581238 308.0692514588213 0.8706031968674703
24.321199420765794 310.71999871239007 0.8759723118149192
24.326426975719208 314.06768233775017 0.8826416099465936
24.331654530672623 313.96990279153147 0.8833715214567158
24.336882085626037 313.2110629621845 0.8827086053750971
24.34210964057945 311.40305070761343 0.8809627137721489
24.347337195532866 311.782724716982 0.8833228810341731
24.35256475048628 313.0478673306474 0.8883175886562178
24.357792305439695 318.258777786146 0.8978540728474123
24.36301986039311 320.09498213158696 0.9024877056141883
24.368247415346524 324.62799239835124 0.9101008425532013
24.373474970299938 328.071469281174 0.9178607868756591
24.378702525253352 329.3016270615587 0.9223722096014627
24.383930080206767 330.29256411213623 0.9267640834413048
24.38915763516018 327.6473882497759 0.9252805655028585
24.394385190113596 327.87315452094094 0.9279780284568964
24.39961274506701 325.4854639596062 0.926995557591672
24.404840300020425 329.65703705943235 0.9349417538119708
24.41006785497384 331.2214143920511 0.9389432646861644
24.415295409927253 331.104818843783 0.9397671160155446
24.420522964880668 322.6360155026289 0.929576830504042
24.425750519834082 319.31835140175656 0.9271005077598641
24.430978074787497 319.52565736983564 0.9308312572893194
24.43620562974091 323.87413101049157 0.9396899578218811
24.441433184694326 324.4752550691255 0.9422442022663579
24.44666073964774 324.99420049288125 0.9460204226976597
24.451888294601154 324.4224639208343 0.9477420337793051
24.45711584955457 326.47243754590454 0.9543883874351823
24.462343404507983 326.6215657985487 0.956883910146787
24.467570959461398 327.42720482469554 0.9602230813898379
24.472798514414812 329.78845098676334 0.966119274895048
24.478026069368227 330.77684578482956 0.9708093370751714
24.48325362432164 329.34605582136084 0.9713626434053735
24.488481179275055 327.2929212112832 0.9704107119925687
24.49370873422847 327.9467661497099 0.9718425686719806
24.498936289181884 330.94012618217187 0.9783032811247235
24.5041638441353 331.0626976034756 0.9808450830980344
24.509391399088713 329.3362258711193 0.9809940970400464
24.514618954042128 327.3297881011882 0.980747763094632
24.519846508995542 326.71718436713684 0.9815340476734115
24.525074063948956 329.00460991262105 0.9873760164697356
24.53030161890237 328.67802169571047 0.9884923100837458
24.535529173855785 333.4048383590082 0.9989677058291172
24.5407567288092 333.29154229894704 1.0007930378383856
24.545984283762614 331.5168006020659 1.0016177613406634
24.55121183871603 328.2358958612533 0.9989776411414485
24.556439393669443 328.4568782639714 1.0022686236876672
24.561666948622857 332.62192441397286 1.0105232509151103
24.566894503576272 333.06943602728734 1.0134403203077023
24.572122058529686 329.9694399341471 1.0110196484234348
24.5773496134831 325.6652094722973 1.0065642114566227
24.582577168436515 321.4120771839941 1.002969186695466
24.58780472338993 321.2360264632988 1.0057854477133492
24.593032278343344 321.1559468985819 1.0090103166790763
24.59825983329676 321.68744741854005 1.0118785492824098
24.603487388250173 317.1099160717025 1.006865785395056
24.608714943203587 318.1642558148773 1.0117476801012997
24.613942498157 317.44606946955867 1.013669371861051
24.619170053110416 317.4555020004156 1.0153334646694037
24.62439760806383 315.11730470539015 1.0130703226637559
24.629625163017245 313.69387896559044 1.0122838522228896
24.63485271797066 318.32859526903655 1.0222665150541659
24.640080272924074 313.63930568166285 1.0169092255311933
24.645307827877488 314.41442043155484 1.0223411305239682
24.650535382830903 309.2063944986809 1.017491646126578
24.655762937784317 312.54735124156394 1.0270517919889455
24.66099049273773 312.5774798613798 1.0293758316046824
24.666218047691146 313.9804519989825 1.0344490680595584
24.67144560264456 316.9491528043862 1.043771905355958
24.676673157597975 317.46885465163376 1.0474038723961032
24.68190071255139 320.1168283757733 1.054124986328074
24.687128267504804 315.5285429679608 1.0467677281116952
24.692355822458218 314.22526740196315 1.046319731915139
24.697583377411632 309.0361229048213 1.0403675319426966
24.702810932365047 308.10469284342037 1.0414696581824816
24.70803848731846 308.08063181907664 1.0447757613206092
24.713266042271876 309.9428363935638 1.0497777148370198
24.71849359722529 311.2278538350344 1.0538963959994878
24.723721152178705 309.5342608940361 1.052585107559547
24.72894870713212 310.0003244460666 1.0556120280199608
24.734176262085533 307.72281239663573 1.0541665729765004
24.739403817038948 310.0553482277752 1.062268722381651
24.744631371992362 307.68807580831117 1.061829026607988
24.749858926945777 310.8318704670353 1.0703918097878466
24.75508648189919 307.50608093718625 1.0662281217409386
24.760314036852606 306.4505457876488 1.066795227918759
24.76554159180602 306.84049903970083 1.0694266169443838
24.770769146759434 310.0208681871021 1.0783506410819905
24.77599670171285 313.6891981390742 1.091441348508625
24.781224256666263 313.2084057102494 1.0950608706771314
24.786451811619678 313.1693657883075 1.0977058392055579
24.791679366573092 309.3979135113068 1.0903491010235309
24.796906921526507 306.8614474272827 1.08928399902526
24.80213447647992 305.3378603741609 1.0903710055036098
24.807362031433335 301.1819831111912 1.0854527078900753
24.81258958638675 305.8056127243582 1.095754047958979
24.817817141340164 305.74458550532887 1.0971269029913253
24.82304469629358 310.70280982748216 1.1089822241122334
24.828272251246993 311.1965716845621 1.1124646843251766
24.833499806200408 313.73159668559856 1.1208162272931292
24.838727361153822 314.7097934842931 1.1275845323087805
24.843954916107236 310.533974587576 1.1234882531628196
24.84918247106065 307.92635288902 1.1198310257605928
24.854410026014065 311.05647605367733 1.1269112073394743
24.85963758096748 316.1858906634127 1.1385730363123288
24.864865135920894 317.3854002919025 1.1438909331129978
24.87009269087431 315.0420458657411 1.1427490816939714
24.875320245827723 316.6606020434115 1.1485717088314076
24.880547800781137 319.6956956925845 1.1579104443027237
24.885775355734552 323.19525712299 1.1673751895202844
24.891002910687966 323.7671061643998 1.1705016385333684
24.89623046564138 325.40932888624917 1.1767324544151578
24.901458020594795 324.5258709692855 1.178899290582649
24.90668557554821 323.8086452381687 1.1820186165863131
24.911913130501624 325.43189662748165 1.1878177769575213
24.91714068545504 330.86024652836124 1.1993457445382592
24.922368240408453 334.78208707357885 1.2085672146820188
24.927595795361867 334.66936787455154 1.2108820802338474
24.93282335031528 331.68844165671953 1.2084175270930535
24.938050905268696 328.42525831652466 1.2056740811637425
24.94327846022211 328.25723476916255 1.2097299927978442
24.948506015175525 326.7344011134713 1.212367227663386
24.95373357012894 325.8107047236289 1.214869165023616
24.958961125082354 323.58858031536533 1.2149993820773368
24.964188680035768 321.76718006033127 1.2134926168845768
24.969416234989183 321.1042644207939 1.214838484239763
24.974643789942597 320.64564321268386 1.215758002959231
24.97987134489601 322.313018763899 1.2214635478283173
24.985098899849426 324.0536549829169 1.229390849651793
24.99032645480284 323.5166744293486 1.2330360662789008
24.995554009756255 319.94777687096143 1.231256513745065
25.00078156470967 319.38607772014 1.2339086240024677
25.006009119663084 322.8130878952786 1.2465891078065612
25.011236674616498 323.4375336246849 1.254490838537803
25.016464229569912 325.7331531454315 1.2641091253308034
25.021691784523327 326.3706006363811 1.2658198090141803
25.02691933947674 331.68295774657673 1.2758676337879875
25.032146894430156 327.3916117057169 1.2696015514708134
25.03737444938357 319.54158085154546 1.2584050902933444
25.042602004336985 317.78273109955785 1.2584725525709144
25.0478295592904 320.9520696717957 1.2678555364409336
25.053057114243813 330.4729291694561 1.2905376455087754
25.058284669197228 328.7843146093037 1.2929349111580615
25.063512224150642 327.23335407080793 1.2950917875835737
25.068739779104057 324.5372963728953 1.2926507018273112
25.07396733405747 326.1951303085173 1.2991160205817975
25.079194889010886 327.4687375508689 1.306437661050093
25.0844224439643 328.27849694983706 1.3134696654548756
25.089649998917714 328.1760353810085 1.3176673397187786
25.09487755387113 329.57631725193966 1.3226089336209654
25.100105108824543 333.519295767175 1.3328530230658864
25.105332663777958 335.7900294597892 1.341330454155759
25.110560218731372 340.53118990752375 1.3537468487047302
25.115787773684787 337.08386935556166 1.353474507200811
25.1210153286382 331.3483290403385 1.345522575747864
25.126242883591615 325.06676127692896 1.336597267374713
25.13147043854503 318.0878071667097 1.3251721954771745
25.136697993498444 324.1328808695991 1.3419897532370522
25.14192554845186 326.63320100287575 1.3523639878133977
25.147153103405273 332.24288836896915 1.3673856725684876
25.152380658358688 335.72092481321783 1.3779288475056388
25.157608213312102 338.2362015588823 1.3861948435185993
25.162835768265516 341.5129974631353 1.397722337132436
25.16806332321893 339.252304636569 1.3982154085943899
25.173290878172345 341.9655080670591 1.4102967734676728
25.17851843312576 344.07384435173526 1.4190844204572863
25.183745988079174 351.2312698086382 1.437870195906404
25.18897354303259 348.5116342395107 1.4379634945678639
25.194201097986003 346.3874128332814 1.4389353454419738
25.199428652939417 341.75387540898606 1.434151873725626
25.204656207892832 342.1027143331375 1.4403315375672008
25.209883762846246 347.64747392978165 1.4569097056656504
25.21511131779966 350.43766916131386 1.4693755206787757
25.220338872753075 346.2711266524852 1.4635512686576437
25.22556642770649 342.7275489927109 1.4604568760514627
25.230793982659904 340.347203672371 1.4604021873977262
25.23602153761332 347.20815766921635 1.4817113547947567
25.241249092566733 350.0655478305367 1.496349042429736
25.246476647520147 348.49007354669186 1.498710601865303
25.25170420247356 350.5990263586581 1.5078469491271849
25.256931757426976 354.5895456565629 1.5224492202518765
25.26215931238039 353.7407689270932 1.5239735491077888
25.267386867333805 346.6032354131192 1.5125484583157622
25.27261442228722 338.11196258296076 1.4978911522256078
25.277841977240634 336.9832340524381 1.5008346870520661
25.283069532194048 338.38506376961874 1.508644672951297
25.288297087147463 341.2685762815987 1.521648738053889
25.293524642100877 340.47826507980056 1.5245856842950682
25.29875219705429 346.6912419961649 1.5462058139630632
25.303979752007706 342.6021724394779 1.5412399836033845
25.30920730696112 341.376029181354 1.5471045199833224
25.314434861914535 329.56058155324746 1.5273701399260107
25.31966241686795 322.702407246369 1.5175878676624213
25.324889971821364 320.0870373042361 1.516307323186527
25.330117526774778 319.6494873283379 1.520003886205002
25.335345081728192 320.8184408033438 1.5317895829220223
25.340572636681607 319.78334814951097 1.538343772070457
25.34580019163502 327.3018015847796 1.5618599675717817
25.351027746588436 331.93625348950206 1.5750162874378864
25.35625530154185 338.9546430940565 1.5969914177917113
25.361482856495265 335.2760525791028 1.5952449321667486
25.36671041144868 332.0346465172954 1.5983357549281862
25.371937966402093 331.6969788015452 1.6037796478834534
25.377165521355508 331.3436999934104 1.6109534210883358
25.382393076308922 329.3185102262628 1.610859927177329
25.387620631262337 326.2593362292981 1.6105007316394824
25.39284818621575 320.17259973079985 1.600892622247408
25.398075741169166 322.95886798345794 1.6137850549281794
25.40330329612258 319.24622250513187 1.6100975341389163
25.408530851075994 320.96115298627285 1.6192871582811048
25.41375840602941 325.512526287792 1.641814124366658
25.418985960982823 330.99536923264293 1.6637678584670799
25.424213515936238 335.4203677768339 1.690225224620855
25.429441070889652 331.6610568423493 1.6867375106454978
25.434668625843067 331.9761289627289 1.6932918585748706
25.43989618079648 332.5537448316647 1.7020454576362571
25.445123735749895 339.2885274401381 1.7268734615366543
25.45035129070331 334.98324052798216 1.7219666168477354
25.455578845656724 329.3150492254551 1.7106743575235268
25.46080640061014 320.87322823209877 1.6947988398559595
25.466033955563553 317.8833354060754 1.6935826667151235
25.471261510516968 323.1772107824793 1.7168678283567405
25.476489065470382 326.66279982591334 1.7340120524871259
25.481716620423796 324.44781718932836 1.7407933696462417
25.48694417537721 328.23255489236277 1.755960671193013
25.492171730330625 336.01471304850355 1.785461677367415
25.49739928528404 344.6833019189124 1.8160692546940786
25.502626840237454 350.47144078498985 1.8415426343267736
25.50785439519087 355.703832668427 1.8689126174695456
25.513081950144283 361.556569551727 1.8951509386084087
25.518309505097697 359.1248982129271 1.899344709382025
25.523537060051112 352.1560440220457 1.8876729645479622
25.528764615004526 351.01520807326744 1.8950139714884253
25.53399216995794 352.9833763195792 1.9083435948272909
25.539219724911355 354.99975885850176 1.9259056215021704
25.54444727986477 358.4151213091127 1.9391957383273277
25.549674834818184 357.7050500559465 1.948965663979796
25.5549023897716 360.5308219199546 1.9652640765009148
25.560129944725013 354.637523113818 1.964642435198572
25.565357499678427 358.6123337280007 1.9860205423825117
25.57058505463184 361.462479004315 2.0060979554032463
25.575812609585256 359.97944235941327 2.0101657669680417
25.58104016453867 351.64845814256404 1.9971360165546528
25.586267719492085 344.6093346960522 1.992763291518884
25.5914952744455 342.9506710768824 2.000573948311007
25.596722829398914 354.86567925626053 2.0536102390355437
25.601950384352328 360.2109851188976 2.0785717152221994
25.607177939305743 368.037521885755 2.114355679521557
25.612405494259157 363.3027845595791 2.106947890755021
25.61763304921257 358.8290786568823 2.106785345955741
25.622860604165986 358.2488417628328 2.1162856075781806
25.6280881591194 347.98561466809156 2.1002391177107076
25.633315714072815 340.8547140262169 2.0918776395690117
25.63854326902623 329.9562839779131 2.074496151546493
25.643770823979644 333.79708499851677 2.103525997924576
25.648998378933058 341.34586906988426 2.148317483886328
25.654225933886472 344.94240252422867 2.1763243973420057
25.659453488839887 344.8878226361474 2.1885925025240005
25.6646810437933 342.41147232383605 2.191664467928213
25.669908598746716 333.5896782614414 2.1738220091126266
25.67513615370013 322.75915497488114 2.1604042602370477
25.680363708653545 315.17907565057817 2.149908516556008
25.68559126360696 331.03527186850783 2.223053821752802
25.690818818560373 342.89140355519316 2.2752175023536023
25.696046373513788 347.7309919894423 2.308436220371774
25.701273928467202 342.59754683698696 2.3120874001510856
25.706501483420617 327.7537099780257 2.277526220967019
25.71172903837403 331.27816571185474 2.308347817719162
25.716956593327446 332.52497586767436 2.3342499483533516
25.72218414828086 350.0388866916136 2.4217616884373196
25.727411703234274 356.4917679304074 2.460494075029806
25.73263925818769 358.5949551608348 2.4855472736284883
25.737866813141103 347.98758162072767 2.4553876858171786
25.743094368094518 345.06816178543886 2.468558989623565
25.748321923047932 332.96504065816447 2.452843796539169
25.753549478001347 341.94956217218817 2.5139802585933935
25.75877703295476 340.53451418421497 2.5363348730486313
25.764004587908175 339.1371591831585 2.550067573468507
25.76923214286159 323.42487869320246 2.5170320994008066
25.774459697815004 305.0878152729969 2.4616381526899453
25.77968725276842 307.04788268324677 2.5018470118633087
25.784914807721833 310.3827890086997 2.5277860816034035
25.790142362675248 330.7674824903947 2.6420017529247755
25.795369917628662 336.99938864477883 2.6800587717354323
25.800597472582076 348.2516145973135 2.759035526428864
25.80582502753549 344.5257636346664 2.7688808917822887
25.811052582488905 338.5546834562654 2.7849945304414634
25.81628013744232 336.5869485837999 2.8302804272157522
25.821507692395734 337.09070764346313 2.869540342542025
25.82673524734915 344.1513638354973 2.9316884474173173
25.831962802302563 347.61492581127624 2.9543618162526615
25.837190357255977 346.12873363421187 2.9845137371116013
25.84241791220939 341.72153235872594 2.9967934607606757
25.847645467162806 345.08086375782955 3.0580083225023595
25.85287302211622 343.5413119888419 3.0847484484503997
25.858100577069635 346.40677333361 3.157121092640146
25.86332813202305 352.0300337602245 3.230043175516989
25.868555686976464 363.07778018884136 3.34792734752781
25.87378324192988 359.08695987772506 3.3655938051383405
25.879010796883293 356.2102955835184 3.3975878511284696
25.884238351836707 353.4321449014074 3.4231583083239823
25.88946590679012 359.5618157645266 3.508420238553167
25.894693461743536 374.1062542102043 3.645473914479109
25.89992101669695 364.83677142841333 3.6553838616563112
25.905148571650365 359.5912442795627 3.7050580644563893
25.91037612660378 343.55753107416655 3.6797464477580277
25.915603681557194 330.2107007674266 3.688501405158156
25.920831236510608 329.6507836054316 3.775069753491443
25.926058791464023 329.4050606480614 3.8946413842131298
25.931286346417437 331.0784575459085 3.981683687652256
25.93651390137085 332.24173260775086 4.079994987673642
25.941741456324266 335.3559704823762 4.176052029572747
25.94696901127768 352.05891446655727 4.392920352202978
25.952196566231095 356.3998919511051 4.565161640790567
25.95742412118451 363.56749531284333 4.758226069430912
25.962651676137924 350.16693370180457 4.786763350417252
25.967879231091338 349.65370236230683 4.847766309923614
25.973106786044752 345.7592685846344 4.823363813733689
25.978334340998167 350.90958177594825 4.925825007137936
25.98356189595158 330.9937372501466 4.875564781031366
25.988789450904996 338.9767406956609 5.004301680087737
25.99401700585841 330.18008309566824 5.050392387952766
25.999244560811825 331.1793194208538 5.124667455733592
26.00447211576524 322.31972693583396 5.189831058014514
26.009699670718653 321.1724126782844 5.253624727243751
26.014927225672068 364.47107048022883 5.7457348144455835
26.020154780625482 384.9848736619435 6.009476401580723
26.025382335578897 403.1075576641381 6.3119952574081
26.03060989053231 374.79024278738143 6.295174354508323
26.035837445485726 349.744440823373 6.276146109740202
26.04106500043914 324.80843927512603 6.220554076782061
26.046292555392554 305.8678285094804 6.129626453828507
26.05152011034597 293.5781843966561 6.158935136318865
26.056747665299383 267.78894289203623 6.032583034287053
26.061975220252798 293.4251234376184 6.584254257600732
26.067202775206212 338.5541874304528 7.319915918195655
26.072430330159627 377.418948740782 8.298005037971887
26.07765788511304 379.2815396143477 8.577483059128276
26.082885440066455 354.9344847576837 8.746583749094631
26.08811299501987 344.19438512683024 8.88566223537461
26.093340549973284 358.30331207576756 9.906806773306549
26.0985681049267 333.8045858163514 10.18086005727676
26.103795659880113 326.4094823268998 10.731965425731827
26.109023214833528 284.7688429112051 10.522134461776949
26.114250769786942 261.5984107455448 11.049520541412965
26.119478324740356 292.228223509299 13.482012577092426
26.12470587969377 292.76203983561345 15.416756168772539
26.129933434647185 330.19627949251196 22.633253443800445
26.1351609896006 190.01728953328055 24.2878946946078
