# Supplementary material for: Unraveling metal effects on CO2 uptake in pyrene-based metal-organic frameworks
Source: Nat Commun. 2025 Feb 11;16:1516. doi: 10.1038/s41467-025-56296-w (PMC11814143; doi:10.1038/s41467-025-56296-w)
Supplement: Supplementary file 3 — Source Data [file 41467_2025_56296_MOESM3_ESM.zip › SourceCode/SuppInf/FigureS5_Ga-TBAPy_InSitu_VariableT_PXRD/Data/GaTBAPy_0036p.dat]

0.002613777476707968 14.127611862366168 5.836062697309995
0.007841332430123905 18.175758762046414 4.659565262270246
0.01306888738353984 23.781644836342682 4.296456474783203
0.018296442336955775 21.263850268386197 3.309419006517005
0.02352399729037171 21.974505307627247 3.0753946672582035
0.028751552243787646 20.60894043220047 2.698868116123935
0.03397910719720358 17.879103823224632 2.07386336064277
0.03920666215061952 18.341802528571694 2.0342032569631567
0.04443421710403546 18.232109991917802 1.9367338482122725
0.0496617720574514 19.84812506374491 2.0232890797076637
0.054889327010867336 22.310495263176332 2.157707019053826
0.060116881964283275 20.607337596661697 2.022115251306387
0.06534443691769921 17.06031394161165 1.8006597694257738
0.07057199187111515 15.4349572960141 1.61619552432178
0.07579954682453109 13.042335382402861 1.4590642208141509
0.08102710177794703 15.54128434189887 1.5744158080644015
0.08625465673136297 17.264974473075277 1.6107102950806187
0.09148221168477891 18.67787419864251 1.5695651623135123
0.09670976663819485 19.68657004603275 1.586478770088166
0.10193732159161079 20.01053224719792 1.5266439432559762
0.10716487654502672 19.0963811473327 1.424164864785691
0.11239243149844266 17.792001056424326 1.3482438715576632
0.1176199864518586 18.737218033275276 1.4037239823366494
0.12284754140527454 18.6364340695739 1.388351770622765
0.12807509635869047 20.353354031158567 1.3818681686776257
0.1333026513121064 22.362667535392585 1.427585131319204
0.13853020626552232 21.213369894481 1.3227662750189035
0.14375776121893824 21.911940540496964 1.2988933353779992
0.14898531617235417 20.129196789138017 1.2612073722450285
0.1542128711257701 17.08440378057723 1.111025275557373
0.15944042607918602 18.467018440585417 1.1409564731238946
0.16466798103260194 18.69383432788406 1.1460102078744805
0.16989553598601786 19.137046449229405 1.10741232294565
0.1751230909394338 20.111146699243477 1.0789395691264319
0.18035064589284971 19.017112419637407 1.0250691316466674
0.18557820084626564 19.427890279456346 0.9886733850178516
0.19080575579968156 20.622301431623466 1.0041728530771923
0.1960333107530975 20.59603341185368 1.0004938196625741
0.20126086570651341 20.477142961065578 0.9835127865168517
0.20648842065992934 18.839815098804998 0.9286872806855448
0.21171597561334526 17.313822108446814 0.8811448742389905
0.2169435305667612 16.675877005040565 0.8541281854877306
0.22217108552017711 16.855187569119394 0.8866735961154394
0.22739864047359304 17.205343998809536 0.9256425524217547
0.23262619542700896 17.370166666278305 0.9493468587383623
0.2378537503804249 17.37463265354489 0.962345764962615
0.2430813053338408 17.3949068521041 0.9304269739194776
0.24830886028725674 17.20376736568478 0.892525742481889
0.25353641524067266 18.728724557708844 0.8766837452576308
0.2587639701940886 18.653403059753135 0.8544817074340341
0.2639915251475045 18.83032457230283 0.875584402963971
0.26921908010092044 18.608878874292763 0.870346052894929
0.27444663505433636 18.307478137294154 0.8866183096222643
0.2796741900077523 18.541722831684034 0.8894775428201582
0.2849017449611682 17.45624143482925 0.8384866332423818
0.29012929991458414 17.492679728014235 0.8312782613225644
0.29535685486800006 17.007601843437808 0.8052938142129216
0.300584409821416 16.862985681393603 0.7904474444312093
0.3058119647748319 17.20321426022906 0.797605257735597
0.31103951972824784 18.83613836379084 0.8358453531884236
0.31626707468166376 18.9633314283323 0.8119597952322193
0.3214946296350797 19.041514473364618 0.8317877349520115
0.3267221845884956 18.505767179359175 0.8328001985397709
0.33194973954191154 18.338002708728933 0.8557705908702457
0.33717729449532746 19.84490786198224 0.9233393760956187
0.3424048494487434 18.662554867319578 0.89007735738676
0.3476324044021593 18.226868002557868 0.8631773457207212
0.35285995935557524 17.74124453224556 0.8298260462537098
0.35808751430899116 16.546259753919163 0.7660392957666513
0.3633150692624071 17.876109271396928 0.7954429513812942
0.368542624215823 17.195896422298095 0.7740305706916334
0.37377017916923894 16.27023514877935 0.7602594139715751
0.37899773412265486 16.02924324420621 0.7688039472091023
0.3842252890760708 15.824555781937653 0.7795258051265963
0.3894528440294867 18.247338581845106 0.8256994664684617
0.39468039898290264 19.6405242790204 0.8477013560652595
0.39990795393631856 19.82400621074977 0.8309518040733993
0.4051355088897345 18.275245501094016 0.7890923756303996
0.4103630638431504 16.84649002896445 0.7617490099813122
0.41559061879656634 17.197030250222635 0.7699398075057772
0.42081817374998226 17.657112872226655 0.766069218463296
0.4260457287033982 18.231514209790536 0.7768078536884835
0.4312732836568141 19.358372346868986 0.7898340870061223
0.43650083861023004 19.280198555272737 0.7719648684309492
0.44172839356364596 19.646418550248057 0.7724412689097611
0.4469559485170619 18.403327531976984 0.7304114596916166
0.4521835034704778 17.7796516453713 0.7186762113914216
0.45741105842389373 16.668930013494982 0.7061941047389904
0.46263861337730966 17.050248265509094 0.7251352859237304
0.4678661683307256 17.66094560250315 0.7435711140863464
0.4730937232841415 19.348955888176988 0.7836723432039725
0.47832127823755743 19.275437015440104 0.7723025174453841
0.48354883319097336 19.431415328476213 0.7525333691493293
0.4887763881443893 19.72265825406311 0.7654570159792428
0.4940039430978052 20.631972958913444 0.7647300136102664
0.49923149805122113 21.11227001741409 0.7673695730133857
0.5044590530046371 20.19984263006751 0.7689418367075014
0.5096866079580531 18.604635260029614 0.7357101456865712
0.5149141629114691 17.21650820216533 0.7327924674281718
0.5201417178648851 17.32165197422956 0.730377874333728
0.525369272818301 17.374597951895783 0.7254297011423833
0.530596827771717 18.792954820168777 0.7492032378575965
0.535824382725133 18.77967135241165 0.728736034799379
0.541051937678549 19.23526072048254 0.7378490990861609
0.546279492631965 20.105294053294635 0.7540384506557359
0.5515070475853809 20.905916561338387 0.7837277368720922
0.5567346025387969 21.257631369432794 0.779800991510849
0.5619621574922129 20.997734749367428 0.7754982136024531
0.5671897124456289 19.44498412458762 0.7372383322364594
0.5724172673990449 18.499620399478182 0.7214462119382868
0.5776448223524608 17.508001920939886 0.6914837971607583
0.5828723773058768 17.75392716468292 0.6915683504436105
0.5880999322592928 18.453108070643268 0.7241294976771451
0.5933274872127088 18.101964747005763 0.7383314881644697
0.5985550421661248 18.997223741815592 0.7701332853427251
0.6037825971195407 18.96855269095968 0.765226514724297
0.6090101520729567 19.40145564951377 0.7564183705314383
0.6142377070263727 19.654795345426823 0.7470409084911811
0.6194652619797887 19.189384901091106 0.7248256488657829
0.6246928169332047 18.667346865739177 0.7051182218504555
0.6299203718866206 18.79612490326989 0.6843702090348783
0.6351479268400366 19.118130001876942 0.689768446303352
0.6403754817934526 20.062569193675124 0.7089618363750582
0.6456030367468686 20.817673884136845 0.72616091106366
0.6508305917002846 21.382457220359562 0.727366032603084
0.6560581466537005 20.90322174295912 0.7027636676444088
0.6612857016071165 20.512903622230287 0.7003238953700043
0.6665132565605325 20.471734091727594 0.6882012134477803
0.6717408115139485 19.80569530725676 0.681429312389628
0.6769683664673645 20.815533302975904 0.707794757168383
0.6821959214207804 21.502659837330555 0.7178136459468474
0.6874234763741964 21.310789471932306 0.7139956313389502
0.6926510313276124 21.827918760715594 0.7203321710051055
0.6978785862810284 21.841278875866767 0.7009311753050631
0.7031061412344444 21.826019305374285 0.7013423319522534
0.7083336961878604 22.34771261599352 0.7047741499536744
0.7135612511412763 22.68365633266561 0.7180659028289413
0.7187888060946923 23.87827141598472 0.7581854337100675
0.7240163610481083 25.206094523033073 0.8010025125026102
0.7292439160015243 24.639909386955498 0.7769474135794183
0.7344714709549403 24.13097207122733 0.7529984445195141
0.7396990259083562 23.810378475829484 0.7213813600838465
0.7449265808617722 24.11238024149111 0.7248094183967291
0.7501541358151882 24.588768709564487 0.7435789272152082
0.7553816907686042 25.197236719750872 0.7572604464946224
0.7606092457220202 27.13014732177834 0.789985072248439
0.7658368006754361 26.94348265535355 0.7887811690590413
0.7710643556288521 28.75037802058923 0.8069641261099821
0.7762919105822681 29.635885368507964 0.80497480284131
0.7815194655356841 29.113795998337118 0.7997410597106207
0.7867470204891001 31.344974261617732 0.839040139941661
0.791974575442516 31.6202766845472 0.8639082912203823
0.797202130395932 31.49941348444238 0.8547295510342728
0.802429685349348 32.40354957068855 0.8560291719853147
0.807657240302764 32.654923494992204 0.8543523575658982
0.81288479525618 36.75498749552425 0.9172903539727879
0.8181123502095959 39.030996908111284 0.9470578045675722
0.8233399051630119 40.504183545501775 0.9636522118070615
0.8285674601164279 41.772643479205236 0.9871859963789075
0.8337950150698439 44.34704447729392 1.0344663199941115
0.8390225700232599 48.85878949253878 1.0933261889730876
0.8442501249766758 54.97369595937189 1.1708490399979607
0.8494776799300918 58.542255264866185 1.2085457681533873
0.8547052348835078 61.17534249809604 1.2380273366410248
0.8599327898369238 66.0616687540762 1.301992634022494
0.8651603447903398 65.73298375645756 1.308924254510594
0.8703878997437557 65.64866322480083 1.2868497986030323
0.8756154546971717 65.5345869775919 1.259024755135942
0.8808430096505877 66.49407707075171 1.2587204910488299
0.8860705646040037 71.01065753676833 1.2807535756268547
0.8912981195574197 74.04011642533409 1.3040574984512137
0.8965256745108356 78.03448341396418 1.3446707148209236
0.9017532294642516 77.9214159002581 1.3362194977358806
0.9069807844176676 77.61231064217002 1.3230626073747325
0.9122083393710836 79.96442613574946 1.3572073588519833
0.9174358943244996 82.21245686525296 1.3780135716287105
0.9226634492779155 84.60799112006706 1.3967134194613942
0.9278910042313315 88.46044624189382 1.4274398280146565
0.9331185591847475 86.54592350625443 1.3996613205229702
0.9383461141381635 89.86445530818484 1.4078752942120327
0.9435736690915795 93.35145675581268 1.4295187680208334
0.9488012240449955 95.95385637902965 1.4464067527726998
0.9540287789984114 98.08956185705381 1.4455843517982643
0.9592563339518274 100.38155420730044 1.4701315212178947
0.9644838889052434 101.09464771687621 1.488079566013887
0.9697114438586594 106.92355077945466 1.5464232484388782
0.9749389988120754 115.20233636086083 1.6114864819034864
0.9801665537654913 114.23417957882175 1.609445169990831
0.9853941087189073 116.20684632628176 1.6058253950274515
0.9906216636723233 116.06331802677411 1.5915395526052094
0.9958492186257393 114.07958062783048 1.5693416618373082
1.0010767735791553 113.58962730183912 1.5542301504952771
1.0063043285325712 117.50109066975159 1.5787142653617374
1.0115318834859872 116.22330361480026 1.5861063925616417
1.0167594384394032 118.09310604305925 1.593642183911819
1.0219869933928192 120.06599464143382 1.5961623969257501
1.0272145483462352 116.43101464144524 1.5391937005245642
1.0324421032996511 121.97751389962768 1.573083763361284
1.0376696582530671 126.98108530384295 1.6101462241061404
1.042897213206483 132.20274340366674 1.6805533697578134
1.048124768159899 133.89317071304035 1.7217184344470446
1.053352323113315 131.07280593646124 1.7013757521982356
1.058579878066731 131.77040063839718 1.6894691490063714
1.063807433020147 128.35014404700834 1.6563740636531525
1.069034987973563 128.34250616993583 1.6290468795259911
1.074262542926979 127.56398997519884 1.6194237788729104
1.079490097880395 127.9313680154444 1.5917315448509777
1.084717652833811 133.48979121881047 1.6416526095545434
1.089945207787227 131.13871771745977 1.6347034959757032
1.095172762740643 132.72913479553725 1.6404999409283758
1.1004003176940589 136.259399863704 1.6558751635063447
1.1056278726474749 145.34255235858453 1.7126142951882084
1.1108554276008908 155.20970181026547 1.7687955307953127
1.1160829825543068 157.35574182822992 1.7759420609169754
1.1213105375077228 155.5563653266825 1.7569938687450344
1.1265380924611388 152.62741483513636 1.7357343038331738
1.1317656474145548 149.15133592333368 1.720312351093934
1.1369932023679707 148.6699412350817 1.7202639775562787
1.1422207573213867 150.39008216268624 1.7320430671955909
1.1474483122748027 150.51663304552855 1.7202941677200672
1.1526758672282187 156.67150738715878 1.7430017587655058
1.1579034221816347 161.323870891479 1.775217205793372
1.1631309771350506 162.32032967248756 1.7686665839083853
1.1683585320884666 161.39497357940004 1.7528074806795548
1.1735860870418826 155.9871599515629 1.7350779986481681
1.1788136419952986 153.6141382924107 1.7328638457902639
1.1840411969487146 151.20468093797973 1.7069294718893762
1.1892687519021305 150.31561157219753 1.703242577779501
1.1944963068555465 151.70782812782073 1.6801492947799503
1.1997238618089625 152.22380621360017 1.6686126719038963
1.2049514167623785 151.83274438869842 1.6724067576681794
1.2101789717157945 152.99894449856365 1.6854501427891686
1.2154065266692105 158.7743245178697 1.7270635233514906
1.2206340816226264 165.1465877381609 1.7541856770602027
1.2258616365760424 164.6898747351162 1.7572104477636195
1.2310891915294584 172.85377987897348 1.7967872667129745
1.2363167464828744 171.05054038851648 1.7775025898277907
1.2415443014362904 167.48856883245 1.7507787816006504
1.2467718563897063 163.17081759321522 1.720208749775185
1.2519994113431223 160.38148407980236 1.7056618356272921
1.2572269662965383 162.4435904449075 1.7090888014934276
1.2624545212499543 167.76232507312523 1.7346643530916466
1.2676820762033703 179.20592138536676 1.8157877709061783
1.2729096311567862 177.80467785123733 1.8085186309658248
1.2781371861102022 170.64702200811212 1.767666038996793
1.2833647410636182 167.32596157285496 1.752204726318757
1.2885922960170342 158.3348551590941 1.7008716049151262
1.2938198509704502 161.29437649830382 1.7179509699753817
1.2990474059238661 163.61595395909185 1.723446134759472
1.3042749608772821 168.12489317785054 1.7402032910156153
1.309502515830698 171.16947054976083 1.7301784717208422
1.314730070784114 175.09052856550588 1.761780521657391
1.31995762573753 175.8762011446717 1.7718450088226358
1.325185180690946 176.21855083844827 1.778524056814893
1.330412735644362 173.72433189360086 1.7642455827133283
1.335640290597778 172.19589260187075 1.7508491447920986
1.340867845551194 169.73960494495518 1.7351249379593998
1.34609540050461 164.7956256958722 1.7119458709879065
1.351322955458026 166.66413479548066 1.726754560199528
1.356550510411442 163.60230689819335 1.6984271973960956
1.361778065364858 162.899140917306 1.693774857894174
1.3670056203182739 161.86719921699554 1.6871223706073324
1.3722331752716899 164.8649628861499 1.710725981367101
1.3774607302251058 168.0515745475426 1.717296330488916
1.3826882851785218 178.26822321073402 1.7707722205078054
1.3879158401319378 182.200912027519 1.7686364829086234
1.3931433950853538 182.86457197325151 1.7491842523412804
1.3983709500387698 178.2069345524463 1.7052882095623663
1.4035985049921857 173.38377753078976 1.673652448409517
1.4088260599456017 171.4226963135444 1.6802906375660847
1.4140536148990177 175.3973635822321 1.7428822888643136
1.4192811698524337 177.5466796436406 1.7672257205447042
1.4245087248058497 174.79742920150414 1.7522568114088592
1.4297362797592656 176.82816090476962 1.7597300291541602
1.4349638347126816 171.9600003985121 1.7311546349325586
1.4401913896660976 175.66923493036222 1.746294900508813
1.4454189446195136 180.92637452421093 1.7493360401426523
1.4506464995729296 182.53015009554105 1.756006529162974
1.4558740545263456 183.77656684706238 1.76008508917286
1.4611016094797615 180.36871042137662 1.7336753623170424
1.4663291644331775 171.4396965835398 1.695370599250851
1.4715567193865935 170.09514803533145 1.6792525297876937
1.4767842743400095 169.68941172622655 1.6720748254546167
1.4820118292934255 177.4656544910556 1.7340276395270489
1.4872393842468414 185.0442614622251 1.7892857345468576
1.4924669392002574 186.53789703384388 1.798582380631422
1.4976944941536734 184.7240322856812 1.7817657832664777
1.5029220491070894 182.1995037567151 1.7630717893465921
1.5081496040605054 179.89523313190787 1.7303249377406993
1.5133771590139213 177.7375373806748 1.7447316812232498
1.5186047139673373 176.128740617503 1.7420893665180923
1.5238322689207533 179.6291140922049 1.7589507765886532
1.5290598238741693 181.36600823243313 1.7707093968346954
1.5342873788275853 184.7322002509889 1.7635275775199188
1.5395149337810012 181.36377837434267 1.7394822277555528
1.5447424887344172 184.21500378100328 1.7552136143008694
1.5499700436878332 187.33370042274495 1.772401096559418
1.5551975986412492 190.034955404742 1.7796587046684587
1.5604251535946652 196.37165258303293 1.8237233658645333
1.5656527085480811 198.94751434247567 1.8544860675382107
1.5708802635014971 203.93708875636838 1.8851677321057017
1.576107818454913 205.00795251039165 1.8933336445673694
1.581335373408329 208.29244636103772 1.9070718571165886
1.586562928361745 215.34901683844015 1.9084621514523465
1.591790483315161 215.1654723902877 1.9055892867788673
1.597018038268577 211.64226796916256 1.8607317008825437
1.602245593221993 204.76187402320414 1.8050040411049266
1.607473148175409 205.0103114866395 1.8076378688625443
1.612700703128825 206.64483930014708 1.8110763252979962
1.617928258082241 208.50982312820122 1.8119816219474625
1.623155813035657 209.31201046415157 1.8179768527679097
1.628383367989073 209.63471069262746 1.7999650261050142
1.6336109229424889 214.08726324862818 1.8141365517462715
1.6388384778959049 214.72093968462187 1.8084817716410841
1.6440660328493208 217.581291594775 1.8310793620769612
1.6492935878027368 228.25866871364084 1.897820503107323
1.6545211427561528 232.95944807886383 1.9103383782947352
1.6597486977095688 234.03601022919193 1.8949453491038613
1.6649762526629848 245.0416079518936 1.926772599771667
1.6702038076164007 250.32736760516005 1.9433114217234824
1.6754313625698167 257.63009502464024 1.9685540725988226
1.6806589175232327 266.04850486767697 2.0168997606396903
1.6858864724766487 263.38347529527414 2.004696938284485
1.6911140274300647 261.50961619377586 1.9884192267980374
1.6963415823834807 265.36184653802417 2.0014916745201146
1.7015691373368966 255.286160586528 1.9565653312539186
1.7067966922903126 248.6686563378391 1.9142835434360652
1.7120242472437286 244.04834186710593 1.9001989677851228
1.7172518021971446 247.24841691584933 1.9011155358764606
1.7224793571505606 254.44838804720578 1.913911358323995
1.7277069121039765 269.00272844306966 1.9730527025526072
1.7329344670573925 282.51017754768094 2.0188477402222773
1.7381620220108085 291.304821477491 2.0570761781328692
1.7433895769642245 297.9471185165294 2.090945803604796
1.7486171319176405 294.03144371962384 2.065700014358085
1.7538446868710564 300.3557623129324 2.101434033726827
1.7590722418244724 304.71789890068254 2.132916948793372
1.7642997967778884 308.77320194144875 2.1524909477753593
1.7695273517313044 301.8655159623931 2.101145321379937
1.7747549066847204 298.9141937415473 2.0728438420645525
1.7799824616381363 296.73018342058236 2.0615283684117647
1.7852100165915523 297.098623919047 2.035334030824872
1.7904375715449683 307.2687508631761 2.056818138019753
1.7956651264983843 308.3899300537784 2.04207410987046
1.8008926814518003 309.44625716982483 2.014923005232344
1.8061202364052162 297.14751917632225 1.9480502200698206
1.8113477913586322 292.468680077672 1.9034629941417338
1.8165753463120482 291.2773663292286 1.8885172041808191
1.8218029012654642 297.85345464262286 1.922875423234921
1.8270304562188802 302.71208246054965 1.944457196823568
1.8322580111722961 307.6727543874897 1.962189900320787
1.8374855661257121 309.5428665514114 1.9730351178750025
1.842713121079128 303.6564500383107 1.9225331079917574
1.847940676032544 304.9436792027219 1.8930510594650383
1.85316823098596 309.04773105324017 1.910262826773898
1.858395785939376 309.7307453246055 1.8962784462811264
1.863623340892792 311.9486988044364 1.9119177040977844
1.868850895846208 320.69382115247333 1.9564614624082852
1.874078450799624 316.1973905565286 1.9230910193425124
1.87930600575304 317.25006182341156 1.9186507477535424
1.884533560706456 313.7976973340589 1.8935617608091906
1.889761115659872 306.9887664023199 1.8482639245020602
1.894988670613288 310.5801941511249 1.8478742128589738
1.9002162255667039 316.043708430975 1.8762716438371447
1.9054437805201199 316.978057481481 1.8748826075365796
1.9106713354735358 316.9606557938293 1.8662702629294072
1.9158988904269518 311.3049563961192 1.8189332311476976
1.9211264453803678 314.5592539605493 1.8296513422661338
1.9263540003337838 318.5401860302396 1.8319172310755605
1.9315815552871998 318.3241785671755 1.8368980810156779
1.9368091102406157 318.10797120224896 1.82390039453097
1.9420366651940317 307.7513966482528 1.7526226181622202
1.9472642201474477 305.40230206985325 1.7340218198816002
1.9524917751008637 305.08507114993375 1.722658095458624
1.9577193300542797 306.6281974340662 1.7265338635285625
1.9629468850076957 303.9799313441215 1.7238907867133875
1.9681744399611116 296.9032180962041 1.681681989451019
1.9734019949145276 292.93206590617797 1.6593977835383704
1.9786295498679436 294.0991514060588 1.6486282063101205
1.9838571048213596 297.9424772382783 1.6431374413445137
1.9890846597747756 302.64417959957234 1.6635821552760024
1.9943122147281915 296.2235645403605 1.6380061365871215
1.9995397696816075 296.0379639077984 1.642497770491896
2.0047673246350235 288.3081314980163 1.6128132965412652
2.0099948795884393 279.1976444896174 1.575534044790184
2.015222434541855 278.3448778240206 1.555537631512315
2.0204499894952708 275.236065349374 1.5283764032843998
2.0256775444486865 278.82772906181174 1.5378762603872185
2.0309050994021023 283.11772881924736 1.5414338439220743
2.036132654355518 281.28005591357356 1.5496575192899729
2.041360209308934 282.3128434108771 1.5721046539261752
2.0465877642623496 278.40489957363263 1.5503901628768615
2.0518153192157653 270.8166873800629 1.5197940531477023
2.057042874169181 269.35552170866174 1.5132473771814516
2.062270429122597 269.4669005365983 1.501977837923266
2.0674979840760126 268.13345958403596 1.5020783985714075
2.0727255390294284 268.3428998904045 1.5083177439079343
2.077953093982844 268.5361135166225 1.5032326123611919
2.08318064893626 265.74674343602493 1.4960340498732991
2.0884082038896756 268.9351549779632 1.5184250432050632
2.0936357588430914 273.70214344563743 1.5318861530837375
2.098863313796507 274.37786721182823 1.5427827226826403
2.104090868749923 269.656526308926 1.5283663940231131
2.1093184237033387 263.7443953044318 1.4872596826516606
2.1145459786567544 264.49645730124786 1.4806443214735423
2.11977353361017 263.137740063826 1.4693018146578003
2.125001088563586 266.37158840926725 1.4741191213589844
2.1302286435170017 264.6323134539466 1.4738664229800411
2.1354561984704175 258.33902378825326 1.4558873985979923
2.140683753423833 257.94429166650707 1.4480766882442961
2.145911308377249 258.22770024904054 1.4646607731454937
2.1511388633306647 260.3519407309902 1.47351623304907
2.1563664182840805 268.94372410983334 1.498322738141491
2.1615939732374962 272.6117698972792 1.5157336881900578
2.166821528190912 276.0798160513086 1.5358152621509669
2.1720490831443278 276.8109988962513 1.5432310334194055
2.1772766380977435 272.9068836309748 1.5360051490176916
2.1825041930511593 279.6786105193402 1.5656086796601187
2.187731748004575 279.78774825341736 1.555778314654073
2.192959302957991 275.00076367802916 1.5221863228203272
2.1981868579114066 271.5375731236819 1.5005629647439884
2.2034144128648223 267.5407424599673 1.4940030700601685
2.208641967818238 264.6317657062812 1.489055961559721
2.213869522771654 261.244129210128 1.4859905787692258
2.2190970777250696 261.54423676477944 1.4826183081721553
2.2243246326784853 266.137816155951 1.492421394402715
2.229552187631901 267.9282356074532 1.492809460724823
2.234779742585317 268.4309088411846 1.4914584940012048
2.2400072975387326 266.8568184792864 1.4833477432444961
2.2452348524921484 264.54915332266967 1.4678494496044552
2.250462407445564 267.6045320179028 1.471408293997604
2.25568996239898 266.8195552647677 1.4720159695245487
2.2609175173523957 266.4512065306939 1.4757288630537737
2.2661450723058114 262.7999116032843 1.460610172591528
2.271372627259227 259.6337185838846 1.4550028009438138
2.276600182212643 258.08887832201805 1.4509702001512033
2.2818277371660587 258.8363474803334 1.4612449818799305
2.2870552921194744 255.99439457333182 1.4478218392296178
2.29228284707289 260.8009466181097 1.4603571716679482
2.297510402026306 267.66176530747316 1.4929627906529204
2.3027379569797217 265.96483888879624 1.4918575145302557
2.3079655119331375 270.41097120805733 1.5060412385465727
2.3131930668865532 268.3253561041767 1.4951029126922915
2.318420621839969 267.4822404515754 1.4882634539600867
2.3236481767933848 269.2349667245385 1.4870517360950497
2.3288757317468005 258.1571095129145 1.4519655357250363
2.3341032867002163 255.04145554924844 1.429785977889515
2.339330841653632 257.53920706947275 1.4304734743953227
2.344558396607048 259.21976137350725 1.4433978171800186
2.3497859515604635 268.2567377220321 1.4754731917816692
2.3550135065138793 276.9046071504629 1.5044408560243039
2.360241061467295 271.6485539962096 1.4805024838377525
2.365468616420711 262.38317804604384 1.4406629930895571
2.3706961713741266 253.64611306237077 1.3975559223672884
2.3759237263275423 251.8828948382331 1.3978182320134744
2.381151281280958 257.54763646278667 1.4139389677834242
2.386378836234374 264.42909197157616 1.4421557537099268
2.3916063911877896 266.69316537368815 1.451201457081806
2.3968339461412054 265.8995965871641 1.4483171504519285
2.402061501094621 261.0422591721156 1.4314289984060378
2.407289056048037 261.6225335281877 1.4349572650761484
2.4125166110014526 257.8209493617059 1.4254659441910458
2.4177441659548684 260.32861273215497 1.4336824234773624
2.422971720908284 263.64330259130617 1.4247782766100345
2.4281992758617 267.7779854658518 1.4382168115906744
2.4334268308151157 270.5930812157943 1.4378764258729013
2.4386543857685314 268.1691774508662 1.4293730962810858
2.443881940721947 263.3755084231836 1.4029569647144182
2.449109495675363 262.08539464203216 1.391751549681454
2.4543370506287787 266.44453777326055 1.4034547356266023
2.4595646055821945 272.41782043015013 1.3979138603424932
2.4647921605356102 287.4533463658278 1.4166748825181916
2.470019715489026 298.4151896646726 1.4159859150422487
2.4752472704424417 328.13127579385343 1.4532919471250496
2.4804748253958575 393.6056490339445 1.5616529123720557
2.4857023803492733 522.0074434219631 1.7513595198476972
2.490929935302689 775.5445214147326 2.0962729599187346
2.496157490256105 1234.2134056296154 2.624840983372953
2.5013850452095205 1873.3442996027254 3.230559948158345
2.5066126001629363 2594.489893232469 3.797997111443883
2.511840155116352 3272.56093602761 4.269082530352261
2.517067710069768 3753.0597260573777 4.548159680485214
2.5222952650231836 4050.030277151712 4.727238742630094
2.5275228199765993 4160.927848468863 4.779669639891219
2.532750374930015 4193.927392062585 4.791757731188249
2.537977929883431 4294.677477772694 4.845001638186715
2.5432054848368466 4508.508636434961 4.963593330988053
2.5484330397902624 4837.6211932818715 5.127827900508559
2.553660594743678 5272.013204260344 5.337284401193146
2.558888149697094 5757.918342629581 5.563077068089806
2.5641157046505096 6219.2690214176255 5.77244251994736
2.5693432596039254 6558.390785929992 5.936945083175115
2.574570814557341 6580.1380789974855 5.93557154269501
2.579798369510757 6316.206266420231 5.8082757881295635
2.5850259244641727 5699.462607439142 5.504718924027699
2.5902534794175884 4824.559760721722 5.064638974196894
2.595481034371004 3851.5134947741976 4.530890682565047
2.60070858932442 2877.6963677226277 3.9200925625579495
2.6059361442778357 2042.8003924551385 3.3078870515591485
2.6111636992312515 1402.329485424138 2.744217439906462
2.6163912541846672 965.0535575650257 2.2822465468630764
2.621618809138083 678.4384321335584 1.92684772164591
2.6268463640914987 517.6879921505956 1.7004639170458828
2.6320739190449145 417.0438450116181 1.5440887634200098
2.6373014739983303 368.57489435832684 1.4723126446487729
2.642529028951746 338.95928781497827 1.427040302499815
2.6477565839051618 313.13287947618915 1.3828839822690668
2.6529841388585775 300.59482469460625 1.3629246599681917
2.6582116938119933 289.23568105667596 1.3461561126872537
2.663439248765409 282.8442668847472 1.3497612672102097
2.668666803718825 280.6741521534947 1.357216359280406
2.6738943586722406 274.23829913802314 1.3486444782819842
2.6791219136256563 277.36771724471276 1.3712775666070345
2.684349468579072 272.96563863607065 1.3590950250707838
2.689577023532488 275.2811371462963 1.3784046399357284
2.6948045784859036 273.0021548141253 1.3796050367309323
2.7000321334393194 269.4921198607492 1.38255304473354
2.705259688392735 270.33868950774405 1.4007025835556357
2.710487243346151 268.5204167685104 1.3986565828130648
2.7157147982995666 271.3139130205326 1.4104764697949543
2.7209423532529824 269.60396153939104 1.397030225007396
2.726169908206398 264.18114626413035 1.3798069253364513
2.731397463159814 264.5705040385069 1.385056797119596
2.7366250181132297 267.96587184945975 1.408089956552569
2.7418525730666454 267.1838337902129 1.424502228481351
2.747080128020061 264.9390872081509 1.4295424878234808
2.752307682973477 260.0983002491062 1.4152468850641673
2.7575352379268927 258.6284258889058 1.4093861971627004
2.7627627928803085 261.28816859902383 1.4161520869126463
2.767990347833724 265.54997271813215 1.4398188096222089
2.77321790278714 267.54929628445524 1.450391056152238
2.7784454577405557 268.3877249505719 1.4624578359527491
2.7836730126939715 270.97308415180106 1.472431558643058
2.7889005676473873 266.6451920620997 1.457765230704906
2.794128122600803 261.05299391541644 1.4429429500261255
2.7993556775542188 264.3258292614748 1.4395371646570487
2.8045832325076345 268.30111930905355 1.4434756498493242
2.8098107874610503 271.5346337622995 1.4434234441771296
2.815038342414466 269.762775944037 1.4336500000394694
2.820265897367882 267.54837228905103 1.4379727217798886
2.8254934523212976 265.0628764076758 1.4282276538810463
2.8307210072747133 267.31736500680483 1.4437513589966753
2.835948562228129 267.8001001259112 1.4448505668550007
2.841176117181545 266.48416477167933 1.4401414330952291
2.8464036721349606 263.6781680733126 1.4341648734054486
2.8516312270883764 266.2194108121158 1.4495872151013354
2.856858782041792 268.5440145508823 1.4516289295998879
2.862086336995208 273.17891638322016 1.4669045393204379
2.8673138919486236 270.0982839036656 1.457879667203519
2.8725414469020394 269.8651157217656 1.44858727749007
2.877769001855455 265.6012607653044 1.4385009670031723
2.882996556808871 258.5693480625111 1.415175432926726
2.8882241117622867 256.5374322820994 1.415112165888048
2.8934516667157024 260.49563339350163 1.4272500679087168
2.898679221669118 263.94637133184347 1.4348160946696904
2.903906776622534 266.62458089885416 1.4311008282922684
2.9091343315759497 272.6202454403551 1.4602192616821628
2.9143618865293655 279.64232956082077 1.4866511476348832
2.919589441482781 281.87068879104135 1.4989660319178897
2.924816996436197 273.3459560933299 1.4684657582299683
2.9300445513896127 268.1283672413415 1.4341216685554805
2.9352721063430285 262.5350664995737 1.414612401450819
2.9404996612964442 272.82999764815804 1.4456058479190304
2.94572721624986 279.5172098355076 1.4687576026140567
2.9509547712032758 276.89432588096196 1.4705593854399137
2.9561823261566915 275.6078721237173 1.4662302778347178
2.9614098811101073 271.0694238273913 1.445324371740608
2.966637436063523 273.14603053041907 1.457956243126204
2.971864991016939 278.13105893561743 1.4654099284260222
2.9770925459703546 277.0337475588322 1.4535499291052358
2.9823201009237703 275.0135464520898 1.426655643204804
2.987547655877186 274.50738280232 1.4074533166861614
2.992775210830602 276.0503264740413 1.4111701478405836
2.9980027657840176 276.6504415228649 1.410014914460736
3.0032303207374333 270.93984783622955 1.3912228100599668
3.008457875690849 270.4756835798734 1.3896021985489821
3.013685430644265 272.75442850866676 1.381694728513297
3.0189129855976806 273.63581442033995 1.3736497748704661
3.0241405405510964 274.24913278429557 1.3717031128625936
3.029368095504512 275.4955234944709 1.3687726627972956
3.034595650457928 276.6340484872539 1.3797097728286136
3.0398232054113437 283.4547747449484 1.4076503884623255
3.0450507603647594 285.7940466366857 1.399055754218141
3.050278315318175 283.0218774379208 1.377667516480545
3.055505870271591 283.2014213082902 1.367058253754996
3.0607334252250067 282.0608208231401 1.3546988056472136
3.0659609801784224 287.49797604142503 1.372709407933527
3.071188535131838 289.18352914913567 1.3695898359921157
3.076416090085254 292.46953281413954 1.3678039033009777
3.0816436450386697 295.56909957806823 1.3521825361156636
3.0868711999920855 302.359234941062 1.3619064933571943
3.0920987549455012 309.29416844535797 1.3683258841933086
3.097326309898917 314.27573390292827 1.372501194105772
3.1025538648523328 318.0820916780943 1.375290920857598
3.1077814198057485 323.47880172697444 1.376572149831188
3.1130089747591643 331.66677426238886 1.3798187952957524
3.11823652971258 339.5292605204047 1.391069330836886
3.123464084665996 350.2424592802199 1.4048493560382538
3.1286916396194115 363.3505852035111 1.4208887810693616
3.1339191945728273 376.1091484247089 1.4316357094590226
3.139146749526243 394.52108027385617 1.4555676944416498
3.144374304479659 408.232571719308 1.4648811186747568
3.1496018594330746 423.19944856844404 1.48180866894816
3.1548294143864903 436.7547879224369 1.5008412143015417
3.160056969339906 449.39521155533777 1.514525907479535
3.165284524293322 467.3161411764713 1.536581658379287
3.1705120792467376 490.29778610500637 1.568901094870748
3.1757396342001534 521.9439416988843 1.615791842450536
3.180967189153569 553.2510170714885 1.6647443018971435
3.186194744106985 576.9406506053994 1.7008377395877199
3.1914222990604006 601.3092196119504 1.7338131936629377
3.1966498540138164 628.176428308081 1.7783311565669404
3.201877408967232 652.017910734693 1.8114511886603364
3.207104963920648 671.4895781116215 1.8322110476480102
3.2123325188740637 677.9674499508711 1.8357560516944587
3.2175600738274794 680.6090274746928 1.8325613115345125
3.222787628780895 669.1022804906441 1.8122972396278614
3.228015183734311 652.4901258250954 1.7831367260185853
3.2332427386877267 639.6299312644193 1.7653121848614985
3.2384702936411425 624.8111342509997 1.7419819745341478
3.2436978485945582 610.0884637555884 1.727928664488485
3.248925403547974 589.614721565534 1.7005380338917464
3.2541529585013897 565.8644067983878 1.6610432352791955
3.2593805134548055 551.2082414603746 1.634236296296293
3.2646080684082213 544.9214165289669 1.6185442905235161
3.269835623361637 545.3569979623298 1.617298847504269
3.275063178315053 545.8220042744554 1.6139176851897117
3.2802907332684685 553.4386758816539 1.620744950739829
3.2855182882218843 570.1472004089499 1.6434786663351217
3.2907458431753 591.6873961285019 1.6776290062669623
3.295973398128716 615.1189743760343 1.711699643982202
3.3012009530821316 630.0516238274591 1.7313550751110411
3.3064285080355473 629.2456060141259 1.7302102796360803
3.311656062988963 618.79430888124 1.715830179746268
3.316883617942379 585.8381026891265 1.6670545893074231
3.3221111728957946 545.6275113201309 1.6079310531185402
3.3273387278492104 506.7701028596316 1.5500426302053212
3.332566282802626 467.98074624555187 1.4961102050661492
3.337793837756042 434.11416684971243 1.4479400619789322
3.3430213927094576 396.6566746025205 1.393436665875058
3.3482489476628734 367.4795727756023 1.3555632205418697
3.353476502616289 345.6112255275201 1.330334057095896
3.358704057569705 328.36092326459857 1.313489174606573
3.3639316125231207 309.38354758657783 1.2813783235792835
3.3691591674765364 299.75275157905213 1.2728694850139053
3.374386722429952 287.07058668402533 1.2562504085007704
3.379614277383368 276.8906654154567 1.2449212427956817
3.3848418323367837 267.6334894984483 1.2352502284604443
3.3900693872901995 258.06874665565005 1.226904856618011
3.3952969422436152 255.94554533259293 1.2318434857015665
3.400524497197031 256.39091265539344 1.2340106570592555
3.4057520521504467 254.6702407693546 1.2400039354267716
3.4109796071038625 255.28086098860038 1.2544576672424257
3.4162071620572783 251.68480951307833 1.2535025173958056
3.421434717010694 252.38170858600085 1.2646564421816366
3.4266622719641098 251.49110154439063 1.2578130161433256
3.4318898269175255 253.05975461950064 1.2592399025299086
3.4371173818709413 250.95299229483842 1.2525217711894416
3.442344936824357 249.11352455509174 1.2412443643013191
3.447572491777773 247.0903495148286 1.2346162562163518
3.4528000467311886 247.47513739050694 1.2389742707749245
3.4580276016846043 251.51865004585414 1.256573883659589
3.46325515663802 247.98112774579627 1.2373373808519688
3.468482711591436 245.6184454095347 1.227082504113271
3.4737102665448516 240.3167499416685 1.2129844235175096
3.4789378214982674 241.548070209821 1.2155956062082476
3.484165376451683 243.84391137046154 1.2229712128248087
3.489392931405099 248.5816946753022 1.2320374676079022
3.4946204863585146 256.1882850911121 1.237558001800804
3.4998480413119304 259.33335847841494 1.2299999242559916
3.505075596265346 258.77085263604107 1.2189201263129215
3.510303151218762 257.3624692197692 1.214738738457147
3.5155307061721777 256.247100196186 1.2106762646705547
3.5207582611255934 261.54006909156135 1.2303867129166972
3.525985816079009 270.6616120657259 1.2409235380857762
3.531213371032425 278.9203625867884 1.2477477746350003
3.5364409259858407 289.2492435096612 1.2467717315870577
3.5416684809392565 298.1595178030521 1.2399534824910154
3.546896035892672 314.3867963259746 1.256192045771404
3.552123590846088 346.30150941170314 1.3016127103641963
3.5573511457995037 407.9833268876576 1.394328707332067
3.5625787007529195 522.7369703074263 1.5613093482962157
3.5678062557063353 740.4120679683385 1.84711256818822
3.573033810659751 1201.236907331646 2.345231108183308
3.5782613656131668 2162.0539983361637 3.1478402968793144
3.5834889205665825 4075.7378549759355 4.323334787156772
3.5887164755199983 7263.398786468715 5.771105549596577
3.593944030473414 11439.243176466725 7.180478462688739
3.59917158542683 15341.78721012413 8.26608628074229
3.6043991403802456 17992.146668420115 8.921494188836542
3.6096266953336613 18592.527466105177 9.082537570143447
3.614854250287077 17036.859170252283 8.714371754532555
3.620081805240493 13923.820331809784 7.869712852122699
3.6253093601939086 10244.007781475253 6.737561311396862
3.6305369151473244 7000.951183774929 5.551757951502829
3.63576447010074 4423.885737244389 4.406793492962816
3.640992025054156 2792.375622081268 3.4965867734476896
3.6462195800075716 1676.1435606211521 2.6997363934745975
3.6514471349609874 1046.6668108361234 2.128009968479461
3.656674689914403 708.5081533127104 1.7515957045868316
3.661902244867819 541.2643394570334 1.5395009636334793
3.6671297998212347 448.1832324319549 1.4085273406125338
3.6723573547746504 399.55023598599325 1.343792505206012
3.677584909728066 366.5840027447678 1.2941535487222464
3.682812464681482 346.2214513204928 1.2632188328187335
3.6880400196348977 335.5389557650414 1.2530031829046155
3.6932675745883135 324.2797635701148 1.2373173215133848
3.698495129541729 310.9488190805543 1.218828140806377
3.703722684495145 299.3964187673557 1.196897793234978
3.7089502394485607 286.7676361561221 1.1713438994469576
3.7141777944019765 279.12955430020077 1.1533310620387969
3.7194053493553922 281.71445448496394 1.169542151338613
3.724632904308808 278.67390899018585 1.1667099125459646
3.7298604592622238 276.1271811938527 1.1609853790209415
3.7350880142156395 276.8327621717577 1.1614334329486824
3.7403155691690553 275.9844818862695 1.1593181393729373
3.745543124122471 278.9831788670938 1.1724142086284939
3.750770679075887 277.3332550421169 1.164771353246672
3.7559982340293026 270.3840854426847 1.1469326830626894
3.7612257889827183 271.670138364482 1.1495776660951762
3.766453343936134 278.7511489691474 1.1675405276554982
3.77168089888955 288.8632398185008 1.1803146651982992
3.7769084538429656 288.48826671830244 1.1755038024543136
3.7821360087963813 281.33681675214 1.1496351549904913
3.787363563749797 277.4726865235499 1.1350058719218903
3.792591118703213 278.8822606446936 1.1312124408765722
3.7978186736566286 285.5551005263303 1.1339407573643878
3.8030462286100444 298.4547232436316 1.1556709569175367
3.80827378356346 309.7739108697017 1.1710036866356488
3.813501338516876 321.8551576817229 1.1920925774239757
3.8187288934702917 333.1732389966199 1.2185194111479973
3.8239564484237074 324.04479647814514 1.1944726508854884
3.829184003377123 318.01340927181457 1.180788477542928
3.834411558330539 304.38653369320144 1.1543037829533511
3.8396391132839547 299.0553332635114 1.1421224857502328
3.8448666682373704 299.8770151332915 1.147128034427375
3.850094223190786 299.3110347340088 1.1542191618482769
3.855321778144202 299.2839535928775 1.1622082249165078
3.8605493330976177 300.6112941745036 1.165867650290329
3.8657768880510335 300.71300203600765 1.1600865074944744
3.8710044430044492 298.47011392865744 1.1517042502883488
3.876231997957865 297.54464282690253 1.141944843163659
3.8814595529112808 295.67227835380925 1.1381642618069585
3.8866871078646965 297.31201312071823 1.1424232353019528
3.8919146628181123 300.2429004496256 1.1452441432382603
3.897142217771528 299.7967798300597 1.1395294797122852
3.902369772724944 295.7900948579534 1.128692543872767
3.9075973276783595 292.873284850573 1.1180658076953935
3.9128248826317753 296.223459441594 1.1220260859184816
3.918052437585191 299.2951142192685 1.1263318672167135
3.923279992538607 306.2042716585487 1.1370412470409914
3.9285075474920226 312.8049880267361 1.1455241974850943
3.9337351024454383 317.0498524139704 1.147696456886979
3.938962657398854 325.88970560097476 1.1587558853659548
3.94419021235227 332.4899173661518 1.1642927692325
3.9494177673056856 342.02846884433586 1.1800433192915007
3.9546453222591014 354.66207707395864 1.1983002001858993
3.959872877212517 363.39858542341784 1.2074702538109
3.965100432165933 379.7657132862518 1.2350087272073265
3.9703279871193486 396.7776064024006 1.2569304305378237
3.9755555420727644 413.3071742339962 1.2753740426689053
3.98078309702618 439.9137632535318 1.3110223522205693
3.986010651979596 457.7354950552885 1.3331033608378466
3.9912382069330117 484.99272234944425 1.3702234930844106
3.9964657618864274 512.4892700913579 1.4057086163805017
4.001693316839844 541.7965333376937 1.4441020471560353
4.00692087179326 580.8417872722277 1.492456297631031
4.012148426746676 615.1666221245146 1.5420495571493342
4.017375981700092 650.2862511305252 1.6045693603717104
4.0226035366535084 701.9326412413836 1.67961193254509
4.027831091606925 765.7654082985684 1.7620998039190165
4.033058646560341 842.6378884632527 1.8529615798062289
4.038286201513757 932.7622300373052 1.9483967181575237
4.043513756467173 1037.8342706928047 2.0606866124911183
4.0487413114205895 1147.9029155153546 2.1657013310454127
4.053968866374006 1269.1674230783397 2.273404213389634
4.059196421327422 1405.1671728328 2.3934928861929166
4.064423976280838 1558.9461679642593 2.524446217364627
4.069651531234254 1741.3945185654354 2.6631005006486337
4.0748790861876705 1939.1952503373952 2.814121362763112
4.080106641141087 2149.2367457930645 2.959837683322384
4.085334196094503 2383.881090382736 3.120564188526682
4.090561751047919 2608.5830209239734 3.2681951571842016
4.095789306001335 2843.425178863427 3.413682454536301
4.1010168609547515 3089.093757255013 3.5664975583286322
4.106244415908168 3281.8254929725526 3.6784077557527084
4.111471970861584 3453.2173977422513 3.7752027432631383
4.116699525815 3541.269557150818 3.814546537857488
4.121927080768416 3573.625262824973 3.788504263528923
4.1271546357218325 3523.2619732302546 3.721949899616311
4.132382190675249 3416.196886693066 3.651290538213167
4.137609745628665 3246.6101551552465 3.541261836604342
4.142837300582081 3035.653248150297 3.4166732424871378
4.148064855535497 2793.0379274370316 3.273553444333191
4.1532924104889135 2545.3809993914597 3.121089011847094
4.15851996544233 2284.983320102976 2.951042914045584
4.163747520395746 2053.52441980648 2.7946954480086914
4.168975075349162 1827.4179366179424 2.6309480616999417
4.174202630302578 1631.211234828473 2.481699260837292
4.1794301852559945 1478.6138990761772 2.3639913497888903
4.184657740209411 1312.1862846838203 2.224805425204024
4.189885295162827 1195.3392542223762 2.1234127157720213
4.195112850116243 1188.0893721117754 2.1187858910214996
4.200340405069659 1078.1018788778465 2.0161735074740337
4.2055679600230755 982.3896564515728 1.9216898899926604
4.210795514976492 833.2097421669863 1.7696352366292591
4.216023069929908 758.6392717305481 1.6863183709755916
4.221250624883324 678.1654154456346 1.5945865233044973
4.22647817983674 552.5295282900366 1.4399530982971178
4.2317057347901565 504.34792909689264 1.376560271524724
4.236933289743573 465.2190763863674 1.3215237206043073
4.242160844696989 430.44182064801106 1.2734134507913726
4.247388399650405 403.93745209129486 1.2377494623891516
4.252615954603821 379.27003370453235 1.2047987323334612
4.257843509557238 363.88044490778407 1.1854641397738048
4.263071064510654 341.7342627675545 1.1507249589399655
4.26829861946407 324.35825941552525 1.121921774152364
4.273526174417486 312.3121212060352 1.103226786924626
4.278753729370902 304.58487147135054 1.0937328363855796
4.283981284324319 294.6561892854345 1.0836119720175896
4.289208839277735 286.0312328119629 1.075808045252565
4.294436394231151 280.99427649214624 1.0785866496113257
4.299663949184567 273.668849087813 1.0661479199858466
4.304891504137983 272.1588470084731 1.0690836303951923
4.3101190590914 267.7633174187144 1.055400125135504
4.315346614044816 264.2252725787846 1.0485682851002875
4.320574168998232 257.9538450874241 1.035682431455283
4.325801723951648 252.29222221581514 1.020760942323424
4.331029278905064 245.31838629836818 1.0058738586651725
4.336256833858481 248.8926516110369 1.0170858362126676
4.341484388811897 248.29151322469872 1.0218175571707275
4.346711943765313 250.91649741369528 1.032196203576362
4.351939498718729 251.3498993424171 1.0340783839299146
4.357167053672145 249.65913232158786 1.0285893672407371
4.362394608625562 245.32122348101993 1.0165303117569486
4.367622163578978 247.09078467774492 1.0201856049960902
4.372849718532394 243.59821031489668 1.0116291993210584
4.37807727348581 238.91164022336505 1.0033155503009659
4.383304828439226 240.76862360886597 1.0074121754188368
4.388532383392643 244.93305529860072 1.0193432607081325
4.393759938346059 243.7049614632478 1.0201283418723184
4.398987493299475 243.37301054420587 1.0232023723296497
4.404215048252891 236.36003838866787 1.006849719731632
4.409442603206307 233.3236536003386 0.9992861317328382
4.414670158159724 231.69956155383565 0.9965681567817141
4.41989771311314 229.41500396798762 0.9961429608308815
4.425125268066556 231.62058518863424 1.0104890860005629
4.430352823019972 229.63616957232762 1.0123930123878995
4.435580377973388 226.51069646066375 1.0048518771360577
4.440807932926805 225.6825731657895 1.0032565905518567
4.446035487880221 221.3431969156089 0.9946047373956604
4.451263042833637 215.26978327297425 0.976778761280695
4.456490597787053 214.46006202102274 0.9767771943977508
4.4617181527404695 214.31214009603454 0.9879005963710447
4.466945707693886 211.0565607970356 0.9811980834803384
4.472173262647302 212.331471093796 0.9861420322760212
4.477400817600718 219.16503016262809 1.0016304162579936
4.482628372554134 219.82509435805366 0.9994724875445192
4.4878559275075505 224.96973026859712 1.0173811136726763
4.493083482460967 220.13994902716172 1.0056666171935094
4.498311037414383 210.6193837008451 0.9855102531357028
4.503538592367799 211.27721276936674 0.9850057497092107
4.508766147321215 209.331442584408 0.9776594206814185
4.5139937022746315 205.08514715091496 0.9622923776580329
4.519221257228048 203.13420146618174 0.9594255485942809
4.524448812181464 203.24767535552053 0.9586607313520643
4.52967636713488 206.16511878790848 0.9726983666687623
4.534903922088296 209.33151779494742 0.9851451728132455
4.5401314770417125 207.58402230836995 0.9702817331112195
4.545359031995129 201.58394365049432 0.9543866024677217
4.550586586948545 207.48340537598665 0.9706416550796095
4.555814141901961 208.92557433078676 0.9706186861857448
4.561041696855377 209.69354602234543 0.9767395347378346
4.5662692518087935 212.8628790121268 0.9768445548508555
4.57149680676221 211.14287400289507 0.9680940810662143
4.576724361715626 211.14505642750203 0.9655214961621904
4.581951916669042 211.0407310263788 0.9591313116708222
4.587179471622458 205.32093288067804 0.9446983808272281
4.5924070265758745 206.80304062574106 0.955442072357156
4.597634581529291 210.59971507688581 0.9646446048824944
4.602862136482707 209.71689638925804 0.964781781541201
4.608089691436123 211.90408075239793 0.9755257903053355
4.613317246389539 209.93239998917684 0.9753787158494106
4.6185448013429555 207.43910625854178 0.9749974439641077
4.623772356296372 208.9596272010849 0.9795795163323451
4.628999911249788 209.9034420415516 0.9804498511909443
4.634227466203204 208.90213035527032 0.9755411251867595
4.63945502115662 210.29269250089283 0.9817428792191879
4.6446825761100365 207.2338461344106 0.9767407349079148
4.649910131063453 204.37419401128855 0.967855492318947
4.655137686016869 207.75389652598037 0.9825442938285437
4.660365240970285 206.73843051601608 0.9779168370329497
4.665592795923701 209.0631223335368 0.9826655661465995
4.6708203508771176 211.45166518773485 0.9916515443777931
4.676047905830534 212.7166925587853 0.9938506494614986
4.68127546078395 211.5095299080091 0.9922736715119013
4.686503015737366 208.19719620497776 0.9852863943822407
4.691730570690782 201.91211241011203 0.9596788796895134
4.696958125644199 198.50619005719417 0.9477691651350244
4.702185680597615 196.68275978749185 0.9375137340170252
4.707413235551031 200.4950285772499 0.9434528159054055
4.712640790504447 204.8413101262039 0.9579770911385775
4.717868345457863 205.54693955308608 0.9600518751452004
4.72309590041128 203.25695506320537 0.9528812125683245
4.728323455364696 199.15102036258912 0.9459348353292117
4.733551010318112 195.48135550315402 0.9289584205161868
4.738778565271528 197.73293770231086 0.9290033267161426
4.744006120224944 202.39696311137166 0.9384842307210557
4.749233675178361 203.54526523942278 0.9435789070358863
4.754461230131777 206.77824697801697 0.9552811099516338
4.759688785085193 205.2049457824513 0.9564761753337516
4.764916340038609 202.52629843576457 0.948330843314418
4.770143894992025 199.26517178698725 0.9368740487903154
4.775371449945442 200.59942014159216 0.9333683516836856
4.780599004898858 200.872709776058 0.9332977055319132
4.785826559852274 203.52013120653507 0.9414234608168106
4.79105411480569 202.7101136778159 0.9423654404957624
4.796281669759106 201.05709111595024 0.9408751051394146
4.801509224712523 204.5789088011447 0.9441039467056558
4.806736779665939 200.8712440745839 0.9367015901788878
4.811964334619355 202.06897568302216 0.936869269167177
4.817191889572771 196.42764688076053 0.9221626819213102
4.822419444526187 194.53772543393865 0.9209712427461014
4.827646999479604 196.34601418801108 0.9222344409555352
4.83287455443302 199.03226723967066 0.9337240249077013
4.838102109386436 200.69611806394 0.9310964609025509
4.843329664339852 202.47141911632474 0.9345881527411913
4.848557219293268 198.73067590605254 0.9249267648070999
4.853784774246685 197.05252321718243 0.9206290897352726
4.859012329200101 198.5885839545503 0.9258478029420184
4.864239884153517 204.08380792625474 0.9418929462279925
4.869467439106933 205.17829914665333 0.9456356441925515
4.8746949940603495 203.4304492171748 0.9379419295466868
4.879922549013766 197.63655827869354 0.9201048033468502
4.885150103967182 196.77056692330078 0.9088518043724053
4.890377658920598 204.37060893809337 0.922647491788488
4.895605213874014 204.29337665676306 0.9158997319513188
4.9008327688274305 207.13573471089225 0.9238617590495882
4.906060323780847 206.41176721624967 0.9248055517708211
4.911287878734263 201.95996275880708 0.9164563160084913
4.916515433687679 201.97023780769965 0.9191255223168495
4.921742988641095 200.16928413961736 0.9094146372046704
4.9269705435945115 201.6147755513083 0.9078819464408504
4.932198098547928 202.23485516245162 0.9059835262339864
4.937425653501344 199.77185614206329 0.9017311451500964
4.94265320845476 201.11861916095663 0.9076000024141594
4.947880763408176 204.92908309935225 0.9114785386768965
4.9531083183615925 210.05335592184178 0.92146596456883
4.958335873315009 210.74505202806503 0.9196805638348354
4.963563428268425 208.14725185867684 0.9114332930800222
4.968790983221841 208.11157170423698 0.9031175528328557
4.974018538175257 213.64195662900565 0.91003109455741
4.9792460931286735 226.26176784616212 0.9329381889388583
4.98447364808209 236.01228796980135 0.946025289397631
4.989701203035506 240.26904022910426 0.940798877750061
4.994928757988922 250.42174455993836 0.9448480935578187
5.000156312942338 269.89547599112154 0.9593394880226356
5.0053838678957545 314.6425565428133 1.0118080194800068
5.010611422849171 390.0498917971017 1.1090521888032991
5.015838977802587 513.7917338162247 1.2549833237339427
5.021066532756003 685.588635871592 1.4370212583270805
5.026294087709419 891.4840314416144 1.6346142957979715
5.0315216426628355 1093.477368600278 1.8066729136531179
5.036749197616252 1255.4513944523324 1.9393645628061156
5.041976752569668 1359.6966097993868 2.01799912580209
5.047204307523084 1397.9113375901825 2.043911192661835
5.0524318624765 1377.1709331882573 2.0247586184152366
5.0576594174299165 1330.2217909977837 1.9870139655845962
5.062886972383333 1247.0597807366346 1.9225045968003234
5.068114527336749 1153.5675693979128 1.8484306970971762
5.073342082290165 1069.3934916531846 1.7808091308181742
5.078569637243581 988.9927738261359 1.712367414751185
5.0837971921969975 931.9385600613462 1.6632919985190282
5.089024747150414 879.356371547741 1.6145703180035602
5.09425230210383 841.5053834290146 1.577785303863956
5.099479857057246 825.0596965488991 1.5635769056005029
5.104707412010662 821.0625548732082 1.5590562240085224
5.109934966964079 824.9999305527272 1.5628642641487454
5.115162521917495 828.4824570760944 1.565828601769572
5.120390076870911 836.0817855227231 1.5735008510898119
5.125617631824327 841.2210646026865 1.5776345950610728
5.130845186777743 841.2592636085234 1.5751366168093974
5.13607274173116 845.4588489292568 1.5776316709023686
5.141300296684576 841.4231414126285 1.571591071381751
5.146527851637992 834.5189266134809 1.5649930891658568
5.151755406591408 819.0630940168506 1.5491608065727598
5.156982961544824 791.7546607417402 1.5209519769868514
5.162210516498241 762.2359368832372 1.4912041566903425
5.167438071451657 727.2271100685999 1.4559626996213917
5.172665626405073 683.0944103607233 1.411302879438277
5.177893181358489 634.937487963501 1.3587424924032916
5.183120736311905 576.5908089123454 1.2958482973309806
5.188348291265322 518.4616439912097 1.232192835275765
5.193575846218738 460.71460521963616 1.1668448052511167
5.198803401172154 403.0071051687916 1.1002239969059033
5.20403095612557 355.0031244832554 1.0451552556316683
5.209258511078986 318.5178266654665 1.0039627022690125
5.214486066032403 289.1485459539882 0.9702420097212275
5.219713620985819 266.83493553875667 0.944908333955249
5.224941175939235 250.57380480171904 0.9244089079765583
5.230168730892651 238.13975268038845 0.9093602591391968
5.235396285846067 230.53688915527934 0.9041073114704516
5.240623840799484 226.23682789060092 0.9013283248485596
5.2458513957529 219.68146874906932 0.8921290931554953
5.251078950706316 215.1969070255796 0.8798518269033059
5.256306505659732 210.75164866684355 0.8720066416727593
5.261534060613148 206.45452490338505 0.8596289625116394
5.266761615566565 208.35189442758514 0.8629384176907057
5.271989170519981 210.33503318626174 0.8713740948462739
5.277216725473397 216.63902409146385 0.8942727602249835
5.282444280426813 217.08552673192554 0.9042279221053902
5.2876718353802294 216.24150371823643 0.9106591307655948
5.292899390333646 213.04568387437394 0.8999439870314823
5.298126945287062 208.62845171949502 0.8876350802700634
5.303354500240478 209.28525901728935 0.8850251714514682
5.308582055193894 207.1095635696907 0.869812220077659
5.3138096101473105 207.1152910576661 0.8702201125077473
5.319037165100727 209.19391618028484 0.8704162692378937
5.324264720054143 210.78819918393143 0.8787936082302287
5.329492275007559 212.8273213241623 0.8904333554165761
5.334719829960975 210.12307917758324 0.893852518967816
5.3399473849143915 206.4504808428079 0.8907436518249192
5.345174939867808 202.38445124009215 0.8838453131151032
5.350402494821224 200.66148151866307 0.874027885183819
5.35563004977464 201.93038767919512 0.8714464233685981
5.360857604728056 200.64522974003575 0.8568397081107331
5.3660851596814725 205.39761967283258 0.8616679211444507
5.371312714634889 207.11740414703686 0.8616117840552446
5.376540269588305 214.12597681568468 0.8746815213750027
5.381767824541721 215.65080758524098 0.8804797041112574
5.386995379495137 215.64968477323654 0.8764486270005567
5.3922229344485535 216.74363334676033 0.8751770861238184
5.39745048940197 213.27504562771233 0.862495091134845
5.402678044355386 212.78968361286485 0.8567172583688774
5.407905599308802 214.84385993531203 0.8593751093193501
5.413133154262218 218.1401769789894 0.8603007986914352
5.4183607092156345 221.56742617342783 0.8645912852319461
5.423588264169051 222.622058289184 0.8584179001658968
5.428815819122467 224.16599474246604 0.8585348375660102
5.434043374075883 223.88743793071447 0.8591504714772578
5.439270929029299 221.65045399387628 0.8557504778188046
5.4444984839827155 224.0363578787952 0.8662862665939417
5.449726038936132 223.47836609668477 0.8673143635458649
5.454953593889548 226.60500212349757 0.8746440998665307
5.460181148842964 225.13320092629368 0.8724897936909426
5.46540870379638 221.23077443505036 0.8669998545364748
5.4706362587497965 217.2810744175412 0.86443320832143
5.475863813703213 211.6184133165159 0.854742391900657
5.481091368656629 211.32949218065303 0.854386292341093
5.486318923610045 209.37715662766388 0.8502386039006808
5.491546478563461 211.09537912456702 0.8531267375416239
5.4967740335168775 208.99682241940107 0.845760933507942
5.502001588470294 210.9760796755592 0.849772434169029
5.50722914342371 208.5790234900629 0.846249257938579
5.512456698377126 205.7835288531417 0.839624870759053
5.517684253330542 208.10124011785192 0.8478644313570592
5.522911808283959 207.4938982454067 0.8500127767426201
5.528139363237375 211.91443112146663 0.864819784897545
5.533366918190791 211.46753092832694 0.8704760472757813
5.538594473144207 208.24186757064183 0.8655719314568074
5.543822028097623 207.87431151646237 0.8615566941101377
5.54904958305104 209.64370866553662 0.8582448451959478
5.554277138004456 211.49122639799387 0.8604135713615113
5.559504692957872 210.6242975190218 0.8563058171096587
5.564732247911288 212.40595325079386 0.8585732031685454
5.569959802864704 210.9187324478004 0.8517247543350291
5.575187357818121 209.87213841641133 0.8459338328114049
5.580414912771537 213.85151749213566 0.8492164928808588
5.585642467724953 213.53608066416732 0.8505633647218711
5.590870022678369 212.46479002775757 0.8411147954427771
5.596097577631785 209.35039416854502 0.8323967384920155
5.601325132585202 210.891501955908 0.8305079577253003
5.606552687538618 220.0142522525666 0.8462139181943821
5.611780242492034 228.10338948697498 0.8580070256883678
5.61700779744545 230.0054205907142 0.8576512621103439
5.622235352398866 232.41665450757944 0.8554240220304102
5.627462907352283 231.3079050148406 0.8430928749366969
5.632690462305699 245.18225080891781 0.8580884846934425
5.637918017259115 272.5186906821996 0.890550950053137
5.643145572212531 334.69241354903465 0.9714928054641582
5.648373127165947 431.6851900108361 1.0867340777208627
5.653600682119364 558.7777401302411 1.2255721923894276
5.65882823707278 709.5562477114723 1.3739130987198271
5.664055792026196 842.5551494514948 1.492284162766224
5.669283346979612 950.7909808493979 1.5819339729574569
5.674510901933028 1005.3136118180582 1.6246064488946639
5.679738456886445 1016.3072341658501 1.6348731746997875
5.684966011839861 986.4693788833405 1.6096783832187747
5.690193566793277 928.1204543161261 1.5588188051069534
5.695421121746693 862.8016488492054 1.500538028291078
5.700648676700109 808.4531273796804 1.452245595426672
5.705876231653526 762.1922881874427 1.4096760964123987
5.711103786606942 727.3587998332765 1.3759575508736983
5.716331341560358 713.767095606356 1.362314932463877
5.721558896513774 715.2316185233152 1.363708565296403
5.7267864514671905 738.3861624921357 1.3874234461957773
5.732014006420607 768.3888238018279 1.414784781093402
5.737241561374023 811.1322285120684 1.4526469729711866
5.742469116327439 873.0889534292436 1.5062134669457692
5.747696671280855 941.0931289135949 1.5636088643470207
5.7529242262342715 994.3043387315736 1.6056510055411117
5.758151781187688 1010.2611558329319 1.6153928651873148
5.763379336141104 981.9523764069004 1.5916084693995411
5.76860689109452 910.1397063377549 1.5313864707950617
5.773834446047936 812.8049716224017 1.4478364960038708
5.7790620010013525 702.2224903626898 1.348836926702518
5.784289555954769 589.4880975036672 1.2411078317527182
5.789517110908185 489.269991766797 1.1358347277624554
5.794744665861601 408.62955065146724 1.0448793716267062
5.799972220815017 346.50891761578845 0.9683306790620679
5.8051997757684335 308.0288969141189 0.9214493789964225
5.81042733072185 277.96288833061743 0.8845958721466505
5.815654885675266 259.3651151620519 0.864093488586063
5.820882440628682 250.2928755091871 0.8582046298954032
5.826109995582098 244.2017788510763 0.851261023977218
5.8313375505355145 240.0694378879416 0.8449846241498412
5.836565105488931 236.40483981942162 0.8348040934525975
5.841792660442347 233.26496957225555 0.8262004926310758
5.847020215395763 232.09039903318293 0.8274668517378624
5.852247770349179 233.40442097707557 0.8296847422874892
5.8574753253025955 233.772467829765 0.8305280053565848
5.862702880256012 232.74633950275103 0.829727384795927
5.867930435209428 235.27272015051494 0.8295719551007558
5.873157990162844 239.9347145347196 0.833526388438841
5.87838554511626 242.63314642245265 0.835623479348166
5.8836131000696765 240.11028029676808 0.828298365074244
5.888840655023093 239.6452580287446 0.8292408015015553
5.894068209976509 239.61189863822432 0.8321003871355974
5.899295764929925 241.93291713991388 0.8355103418557077
5.904523319883341 242.8829601119679 0.8360255119776164
5.9097508748367575 247.12198999403043 0.840733471986848
5.914978429790174 250.05070641919414 0.8451820389081447
5.92020598474359 251.16295003829248 0.8450545775332216
5.925433539697006 254.73244314013786 0.8474830379299659
5.930661094650422 254.5605382339473 0.8396666991528311
5.9358886496038386 258.56809110449 0.8431841952749755
5.941116204557255 265.2655647105664 0.8509388909412323
5.946343759510671 274.15734512951315 0.86807804781916
5.951571314464087 277.2906042877588 0.8783502890586709
5.956798869417503 284.4719373147392 0.8925130343581176
5.96202642437092 288.96845379009164 0.9033757504887795
5.967253979324336 293.0780825544907 0.9107934594754099
5.972481534277752 308.3926665817988 0.9325917939571856
5.977709089231168 318.48357618949564 0.9441850161358497
5.982936644184584 336.1438705048784 0.9677238733684017
5.988164199138001 361.8632188562419 1.0028800837833636
5.993391754091417 389.91328555102706 1.0414490316027316
5.998619309044833 427.3230420271827 1.0863345097155002
6.003846863998249 480.2146383982921 1.1507125285602389
6.009074418951665 548.7967576238519 1.2297926018879868
6.014301973905082 634.7908783363877 1.3238967216665216
6.019529528858498 755.3867538307073 1.4438601187938538
6.024757083811914 910.2379987774441 1.5863364220394875
6.02998463876533 1092.1009058755571 1.7371268113874778
6.035212193718746 1311.0442548293834 1.9043474214674432
6.040439748672163 1518.961691206707 2.0534421288402016
6.045667303625579 1688.742757078278 2.1670291299449076
6.050894858578995 1812.6820080201655 2.2491574563443075
6.056122413532411 1846.9895049030636 2.270216402870969
6.061349968485827 1809.6566204533062 2.2503159705271383
6.066577523439244 1709.3285433793549 2.1875208509634625
6.07180507839266 1571.2632813062655 2.100916918263695
6.077032633346076 1418.6588586268324 1.9971532668789833
6.082260188299492 1251.9895377860269 1.8782392014412135
6.087487743252908 1102.4748248744206 1.7635813693415672
6.092715298206325 959.2310288794051 1.6482183440418772
6.097942853159741 834.4297591691086 1.5401347984715297
6.103170408113157 732.1780199770021 1.4461795598167122
6.108397963066573 644.882450334817 1.3581029699757037
6.113625518019989 571.9673480774073 1.2811366922459564
6.118853072973406 513.3819641466936 1.2175913906747053
6.124080627926822 462.575813532896 1.158551751603239
6.129308182880238 421.56740103062987 1.1096606627991061
6.134535737833654 394.6336571153966 1.0779792569156628
6.1397632927870704 371.89063154799834 1.0509963989205242
6.144990847740487 359.34988983142637 1.0378792715696588
6.150218402693903 345.6157184361209 1.0229010003980525
6.155445957647319 336.56121346352387 1.0122505701439373
6.160673512600735 323.67977694418323 0.9967134552586491
6.1659010675541515 314.89783901459015 0.9884051468019583
6.171128622507568 310.9983340061143 0.9846754057206969
6.176356177460984 306.9559602850212 0.98354627818437
6.1815837324144 297.470970391553 0.9680698649416823
6.186811287367816 292.794900142766 0.9636307600791673
6.1920388423212325 287.4428345467499 0.9584270909816722
6.197266397274649 287.8184621160278 0.9632055899792784
6.202493952228065 292.87020748250677 0.9725268398337105
6.207721507181481 288.1524661800789 0.9554879450181779
6.212949062134897 285.04782106982975 0.9433539246669714
6.2181766170883135 272.9800926227943 0.9176669627966183
6.22340417204173 264.7846543455303 0.9022154588359022
6.228631726995146 263.71491590776037 0.897078080287615
6.233859281948562 266.6700925798126 0.904669533737481
6.239086836901978 270.14888738163404 0.9111291203783127
6.2443143918553945 269.5419952177902 0.9097980283990568
6.249541946808811 268.73437328664926 0.9102337338709601
6.254769501762227 264.9021204746804 0.8958543188523114
6.259997056715643 263.93681382389263 0.8910422570979167
6.265224611669059 262.86467565697075 0.8881991878329915
6.2704521666224755 259.3436140905296 0.8829553698753828
6.275679721575892 258.45409038618334 0.8773317526313389
6.280907276529308 256.16879207307215 0.8715101328185643
6.286134831482724 256.7934297885496 0.8741082003578394
6.29136238643614 257.4644527594651 0.8779166215818299
6.2965899413895565 257.0391300368202 0.877446527676076
6.301817496342973 258.31471661799975 0.8830635029281345
6.307045051296389 258.9156574936318 0.8801016955582069
6.312272606249805 257.59543964813065 0.8753432123701004
6.317500161203221 257.4186582201364 0.8741213506119168
6.3227277161566375 256.8605962892776 0.8699630899569397
6.327955271110054 256.3651504144334 0.8651190016025891
6.33318282606347 256.6899826527107 0.861800644960617
6.338410381016886 255.6404346388584 0.8568026678709986
6.343637935970302 257.38679753823203 0.8561832619451959
6.3488654909237185 258.79518537169025 0.8597713143079424
6.354093045877135 260.8068022908175 0.8639465702963687
6.359320600830551 264.26947498894145 0.8678882781625471
6.364548155783967 267.05109451957316 0.8706053194892961
6.369775710737383 265.31928112377057 0.8685126961640144
6.3750032656908 261.32047567516514 0.858927863068743
6.380230820644216 260.0584032300562 0.8570123037343446
6.385458375597632 261.2401953821643 0.8578024603933161
6.390685930551048 260.8381576483812 0.856200403723482
6.395913485504464 262.61575193032456 0.8583900130622485
6.401141040457881 261.3063043191031 0.8563984814466757
6.406368595411297 257.52954754830154 0.8495707249935104
6.411596150364713 260.465949508568 0.8528340698096957
6.416823705318129 264.7137487410371 0.8629153574326793
6.422051260271545 269.062629125063 0.8711478541799058
6.427278815224962 271.04479070925044 0.8760502095462736
6.432506370178378 269.2844131526709 0.8693526067273751
6.437733925131794 268.2617406221386 0.8632618343006069
6.44296148008521 267.88180434095364 0.8577931055303851
6.448189035038626 270.3221119447711 0.8553100299939597
6.453416589992043 274.6350903461825 0.8592838041551675
6.458644144945459 278.7871310144835 0.8654156805125071
6.463871699898875 280.1047825469371 0.8650638525873527
6.469099254852291 280.76571350360723 0.8667882878357847
6.474326809805707 282.01518874786973 0.8673697029341759
6.479554364759124 289.55975395331546 0.8776679537019414
6.48478191971254 296.50595315330787 0.8885403634616978
6.490009474665956 300.8154474119149 0.8911795706599067
6.495237029619372 303.55366501498247 0.8911277996135932
6.500464584572788 307.5029606586169 0.8896558999893119
6.505692139526205 321.9317459871589 0.9054819452348447
6.510919694479621 342.617992511959 0.9282161955523746
6.516147249433037 366.3401340028466 0.9556497174785229
6.521374804386453 396.1829787453455 0.9894447149618553
6.526602359339869 432.0630939130415 1.0302615754091593
6.531829914293286 484.9704982318955 1.0887138380946821
6.537057469246702 548.461006943342 1.1559716970833376
6.542285024200118 622.2543350400853 1.2294812709743037
6.547512579153534 697.4099246161794 1.3003534520355038
6.55274013410695 753.7240729828138 1.3503277514731482
6.557967689060367 787.5503399214443 1.3792443304957767
6.563195244013783 790.7510114713898 1.3810192542967006
6.568422798967199 773.8853789583306 1.3657988831691834
6.573650353920615 733.5455927480242 1.3268049379885023
6.5788779088740315 685.331106427398 1.2809899037307122
6.584105463827448 628.7834305974957 1.227706757438597
6.589333018780864 570.1701014766887 1.170166886638405
6.59456057373428 522.0252791755436 1.1205673240299072
6.599788128687696 476.2893696607031 1.0714215938326597
6.6050156836411125 442.1318960137363 1.0337933628590075
6.610243238594529 412.61266494609004 1.0028414080028938
6.615470793547945 387.1762116438972 0.9751571489708802
6.620698348501361 368.20687443806406 0.9529835856614175
6.625925903454777 351.13915135605043 0.9299731892418633
6.6311534584081935 348.0663943708914 0.9280792960483719
6.63638101336161 337.87215697480497 0.9150828669213442
6.641608568315026 337.4668021809041 0.915106875154672
6.646836123268442 332.87857295991614 0.9076559935504365
6.652063678221858 318.30087529900874 0.8872879687847137
6.6572912331752745 309.68584404379834 0.8779655307229643
6.662518788128691 297.6886753370903 0.863169756438034
6.667746343082107 293.21256800794424 0.8594385455748558
6.672973898035523 293.8221930247971 0.8586077748861248
6.678201452988939 291.48513123375943 0.8543539251061608
6.6834290079423555 290.84368283079755 0.8543486251014778
6.688656562895772 293.5249584734756 0.8615903209409217
6.693884117849188 292.9957378029485 0.8612627578595689
6.699111672802604 293.37439802379646 0.8635455054505097
6.70433922775602 290.018428485779 0.855473418052166
6.7095667827094365 289.2774850530898 0.8570822675883285
6.714794337662853 289.00517961548945 0.8570436629563273
6.720021892616269 289.63087770369197 0.8568454691492158
6.725249447569685 289.71674446724217 0.8515122043845686
6.730477002523101 289.57783236532504 0.84788518919585
6.7357045574765175 293.9475902347004 0.8548552419644735
6.740932112429934 293.0247115389505 0.8548174771455297
6.74615966738335 293.4597911082264 0.8558983770669185
6.751387222336766 290.37845081937803 0.8513409261947764
6.756614777290182 292.04247229337744 0.8514568375391808
6.7618423322435985 294.01026495936645 0.8532312857184098
6.767069887197015 297.438438003506 0.857752115136475
6.772297442150431 296.12846123768355 0.8559568715209326
6.777524997103847 296.8708983545601 0.856933013860472
6.782752552057263 299.8943075842262 0.8607010813638016
6.7879801070106796 302.2051837073242 0.8625042181143301
6.793207661964096 304.47377328429604 0.8652896931232438
6.798435216917512 304.51763952654744 0.8664495177009982
6.803662771870928 302.9421664912123 0.8625430932397773
6.808890326824344 302.24815396756765 0.8600384579460858
6.814117881777761 304.1580824995736 0.8592865384566946
6.819345436731177 304.46790175495073 0.8530982322331686
6.824572991684593 307.4918090291751 0.854005611603996
6.829800546638009 308.27106757329426 0.8540745690261612
6.835028101591425 308.62779648092544 0.8563098945924952
6.840255656544842 309.43675642736787 0.8578752413360878
6.845483211498258 314.2259132562871 0.8652565544271218
6.850710766451674 318.4085934954147 0.8703233740655817
6.85593832140509 322.3101314685846 0.8761733775874813
6.861165876358506 328.8362760058707 0.8859634298102295
6.866393431311923 333.1873702433408 0.8897633628466654
6.871620986265339 338.58407481436683 0.8944010780177309
6.876848541218755 344.42631426227774 0.9020476826099996
6.882076096172171 347.1199437755747 0.9028087383750196
6.887303651125587 354.54634345045207 0.9122626264969201
6.892531206079004 357.49710961781784 0.9135706105595428
6.89775876103242 357.2692555379249 0.909475228089927
6.902986315985836 359.2697988871575 0.9095659192976485
6.908213870939252 364.63432924056 0.9140974867835223
6.913441425892668 370.0663888381177 0.9177359572051706
6.918668980846085 371.6101477666698 0.9181888982270224
6.923896535799501 375.25772190458815 0.9213169949078684
6.929124090752917 379.2512019828618 0.9255198526147502
6.934351645706333 385.6079059045966 0.9336361069679407
6.939579200659749 397.30593316375973 0.9462939051763586
6.944806755613166 403.80618358456513 0.953068464965555
6.950034310566582 412.1595591615793 0.961740595679644
6.955261865519998 416.0557309740744 0.964223916667277
6.960489420473414 423.04989063570287 0.9736927253363038
6.96571697542683 429.0974693521682 0.9789518638716926
6.970944530380247 435.37744115452017 0.9840253036096377
6.976172085333663 448.97740434098927 0.9978187820526947
6.981399640287079 459.63338036069894 1.0081784599604846
6.986627195240495 476.1427853756559 1.023872292589493
6.9918547501939114 494.51865948410045 1.0429807807475462
6.997082305147328 522.1920382849845 1.0700161304226177
7.002309860100744 560.9511337637078 1.1080793229497479
7.00753741505416 624.2851255970999 1.167490725240956
7.012764970007576 707.1913551728156 1.242705790330321
7.0179925249609925 806.7280943225277 1.3282801971539717
7.023220079914409 899.9600649985382 1.4020215268828844
7.028447634867825 976.6868335457717 1.4581157931359339
7.033675189821241 1029.0143579649612 1.494913303989991
7.038902744774657 1055.2551160320718 1.5124789946881978
7.0441302997280735 1056.0210766542855 1.51168905799199
7.04935785468149 1036.2909672078463 1.49708621401281
7.054585409634906 1005.5328962960534 1.4738365504109652
7.059812964588322 966.1424535816391 1.444387399923227
7.065040519541738 930.1173951034151 1.4165909827889447
7.0702680744951545 891.4676436140217 1.3854413799160867
7.075495629448571 855.9669862045997 1.3567864687931654
7.080723184401987 815.1448165913365 1.3235227150022943
7.085950739355403 769.6423650299985 1.285971070484424
7.091178294308819 727.3575064801568 1.250202583281261
7.0964058492622355 678.3931510707799 1.2061910677486092
7.101633404215652 632.3937463493019 1.164788870062721
7.106860959169068 590.8203975733755 1.1254067561810077
7.112088514122484 553.5522225507739 1.0900909033799133
7.1173160690759 521.906567970889 1.0591849711945944
7.1225436240293165 492.6058175418965 1.0311293248930946
7.127771178982733 466.652062867038 1.003958966922747
7.132998733936149 448.37415018863516 0.9849423204555143
7.138226288889565 431.1407291754528 0.96533993400244
7.143453843842981 426.3309902425176 0.9597585806584764
7.1486813987963975 422.5227586224167 0.9553367930226075
7.153908953749814 423.88252606423913 0.957945396695442
7.15913650870323 425.7305435588037 0.95978033052234
7.164364063656646 432.02319993485025 0.9653570143521588
7.169591618610062 442.09129788605503 0.9744806070079056
7.1748191735634785 466.26689760365184 1.0003386653077357
7.180046728516895 508.0325444390443 1.043705280001148
7.185274283470311 572.6562012199466 1.1073279632721795
7.190501838423727 675.295163256412 1.2004239497448674
7.195729393377143 833.2271266514563 1.3300772803792549
7.2009569483305595 1090.8635475822136 1.5210081827481008
7.206184503283976 1484.249500641934 1.772690728447877
7.211412058237392 2078.427293731693 2.0952633584258558
7.216639613190808 2800.348169737663 2.4295684674874822
7.221867168144224 3564.9091709236786 2.736085898453742
7.227094723097641 4173.40815659571 2.9581544692358688
7.232322278051057 4448.957528219267 3.050019025844423
7.237549833004473 4362.864577572259 3.017891476824006
7.242777387957889 3895.472730400343 2.8486288651952822
7.248004942911305 3253.77853027731 2.601257826912342
7.253232497864722 2564.1356309957437 2.3082967329420927
7.258460052818138 1942.7843300563698 2.0094804549965
7.263687607771554 1434.189570131552 1.7268256679402212
7.26891516272497 1053.3703141360652 1.4802004143161545
7.274142717678386 796.5294227423466 1.2884676822356902
7.279370272631803 633.6637932588418 1.1502031705392657
7.284597827585219 530.9921848102791 1.0550152542769726
7.289825382538635 476.58049841631095 0.999826203433724
7.295052937492051 442.76181627589926 0.9653753150241647
7.300280492445467 418.0685968223546 0.9394410823037649
7.305508047398884 399.24337242412724 0.9177570048206515
7.3107356023523 390.2523464044398 0.9079152277919194
7.315963157305716 386.52084849892094 0.9046153011963566
7.321190712259132 381.01592003638035 0.8977859242998102
7.326418267212548 378.680182251154 0.8958808326392176
7.331645822165965 372.39802564732105 0.8903084845103554
7.336873377119381 367.5403133692529 0.8861588199118713
7.342100932072797 367.7561900566424 0.8858903261024106
7.347328487026213 370.82703389281846 0.8880322082345324
7.352556041979629 369.0925637830852 0.8843846055391071
7.357783596933046 373.6068576065113 0.8913075366130461
7.363011151886462 372.972015088568 0.8898658155882413
7.368238706839878 366.5672575967388 0.8810379947715063
7.373466261793294 369.3152482861416 0.8838893686771998
7.37869381674671 364.2470926818247 0.8788521143807293
7.383921371700127 365.41030951804964 0.8807786195316442
7.389148926653543 364.53173106726996 0.879274889900861
7.394376481606959 362.8964814410896 0.875565638074381
7.399604036560375 365.63430849399833 0.8770238403806845
7.4048315915137914 370.59057419301246 0.8811657718807537
7.410059146467208 373.85443475250185 0.8857064649849694
7.415286701420624 376.58339727705413 0.88934520965698
7.42051425637404 376.93175700280534 0.8891293712033842
7.425741811327456 379.89512933551725 0.8926550674443967
7.4309693662808725 378.4918635999035 0.8893765223886636
7.436196921234289 381.5909601721815 0.8933172355005944
7.441424476187705 385.8484173907998 0.8985871094661573
7.446652031141121 391.00152303362756 0.9031520447108922
7.451879586094537 395.3648600030833 0.906114797363795
7.4571071410479535 402.70602673061427 0.9139207332953442
7.46233469600137 409.88363036157426 0.919703442838751
7.467562250954786 420.37529289420996 0.9307773867199887
7.472789805908202 430.1528334648703 0.9396727911746671
7.478017360861618 438.13922398461784 0.9483106224979088
7.4832449158150345 451.91339257401495 0.9623222437618103
7.488472470768451 465.00358329166505 0.9755309079343624
7.493700025721867 479.73532569954057 0.9892407991178834
7.498927580675283 496.20948289085027 1.0047330465038689
7.504155135628699 510.24673104463795 1.0181623190804863
7.5093826905821155 524.2728346394748 1.0311617028273736
7.514610245535532 535.4784010948912 1.0417600321471816
7.519837800488948 538.4598516389974 1.043520528203211
7.525065355442364 541.8126129384933 1.0469182457899633
7.53029291039578 542.939872343326 1.0476527905536412
7.5355204653491965 543.3829486422378 1.0484289266126146
7.540748020302613 545.9600078438774 1.0508644986325026
7.545975575256029 549.0850244274542 1.0516489658667425
7.551203130209445 559.350182748023 1.0599321702795614
7.556430685162861 576.4123849730689 1.0752472220752605
7.5616582401162775 595.7463162582363 1.0924150654312483
7.566885795069694 607.2922308640397 1.1028998152278777
7.57211335002311 611.1336756137042 1.1056697367084305
7.577340904976526 609.830961564899 1.1042677534125918
7.582568459929942 599.8776166730983 1.094662228204321
7.5877960148833585 586.5981706702863 1.082471949488638
7.593023569836775 568.0165169507773 1.0647932452154205
7.598251124790191 554.7124600845723 1.0523227808399378
7.603478679743607 543.0313366678507 1.0408856471219887
7.608706234697023 536.1945392590181 1.0335498430210597
7.6139337896504395 527.506422109876 1.0249367384853192
7.619161344603856 519.6629475385562 1.0175396946023718
7.624388899557272 512.1481607529374 1.0095917418323783
7.629616454510688 508.4064718070747 1.005297454203765
7.634844009464104 506.6819647805457 1.002635066975659
7.6400715644175206 505.0038889280148 1.0010114150048564
7.645299119370937 513.2159280754636 1.0093879312891794
7.650526674324353 520.4769254635564 1.0156373402451089
7.655754229277769 526.6480583780282 1.022097315197086
7.660981784231185 525.9472403400463 1.0209398238885141
7.666209339184602 527.9061314430455 1.0220952272989556
7.671436894138018 526.7455387373806 1.020810981975604
7.676664449091434 531.6097892297862 1.023882984023975
7.68189200404485 535.0833588491305 1.0259395524240917
7.687119558998266 541.1628527135471 1.0313554945244694
7.692347113951683 549.8206231006548 1.0390449926338188
7.697574668905099 553.4636492572117 1.0420785316331975
7.702802223858515 559.5908693060696 1.046956798259174
7.708029778811931 567.0825688878366 1.054100551874105
7.713257333765347 576.9548935640406 1.0627219504855625
7.718484888718764 583.6470304812482 1.068770496355524
7.72371244367218 586.4314282889053 1.0714227431176824
7.728939998625596 590.6038562923087 1.074540608655405
7.734167553579012 593.6760817831433 1.0768153103171862
7.739395108532428 603.5706240525651 1.0850636594198382
7.744622663485845 609.6480462997255 1.089144634229322
7.749850218439261 619.3568093969161 1.0971699397002643
7.755077773392677 621.9600545748524 1.0991786229710794
7.760305328346093 623.0486655711869 1.101645143224702
7.765532883299509 626.569996358183 1.1054160330344516
7.770760438252926 627.1013820397526 1.1049296527789898
7.775987993206342 629.3950924959497 1.1051527846557674
7.781215548159758 631.2462968537355 1.1054162888098333
7.786443103113174 628.7836256470741 1.103269382692175
7.79167065806659 621.6206115974327 1.0975548894041294
7.796898213020007 611.190653982778 1.0886141853089693
7.802125767973423 606.6889393846399 1.0834926497784538
7.807353322926839 601.4391281749004 1.077849544266161
7.812580877880255 595.0006728551632 1.0711952802875688
7.817808432833671 590.9212694114939 1.0667295049515204
7.823035987787088 586.9829216398863 1.0629376474628347
7.828263542740504 584.6268543035341 1.0598692389996105
7.83349109769392 590.2190030601748 1.0642570493625976
7.838718652647336 596.0057268040628 1.0698961648396514
7.8439462076007525 604.0161104252004 1.0768427476173477
7.849173762554169 616.8745525021484 1.0883961471382142
7.854401317507585 631.024823976373 1.1005950330175245
7.859628872461001 645.6310536209958 1.1130126862029894
7.864856427414417 662.3470893437279 1.1253126663757833
7.8700839823678335 675.3770289768977 1.1351783816437122
7.87531153732125 692.7787592865438 1.1496974528034043
7.880539092274666 704.2060098358345 1.159100630533605
7.885766647228082 712.2043731462247 1.1655263442284973
7.890994202181498 708.3175490895634 1.161130110901235
7.8962217571349145 704.2447020514826 1.1571979218948667
7.901449312088331 698.1156968484808 1.1517462221585952
7.906676867041747 693.0932908659813 1.1477212156461085
7.911904421995163 681.0534208207209 1.1374631116050955
7.917131976948579 669.5495782286996 1.1267234986892263
7.9223595319019955 662.4085824563076 1.121127198924987
7.927587086855412 651.7746586374611 1.1120747408506384
7.932814641808828 644.8932070122153 1.1065507512717039
7.938042196762244 638.9145955679273 1.1016092221220017
7.94326975171566 629.7505817602955 1.094065059421802
7.9484973066690765 620.7194837492824 1.0854332470156403
7.953724861622493 615.0456912760378 1.0786751632380278
7.958952416575909 607.6244130024255 1.070374951870426
7.964179971529325 607.7223912246016 1.070495245075872
7.969407526482741 608.450184209802 1.0706026447412746
7.9746350814361575 618.7855271572724 1.0786543654554466
7.979862636389574 632.1073432692764 1.0904894126752285
7.98509019134299 646.6139927306309 1.1017241167084642
7.990317746296406 660.0929778068198 1.1127873203471288
7.995545301249822 667.9841133646802 1.1188947926782575
8.000772856203238 675.6105174478428 1.1247810011525343
8.006000411156654 683.1043294456234 1.131481661671153
8.01122796611007 685.4834157728918 1.1332150951041142
8.016455521063486 678.7639457622732 1.1268573761764291
8.021683076016902 665.4283022675077 1.1146700826893223
8.026910630970319 655.0603659129757 1.1050669041010948
8.032138185923735 647.780734653485 1.0988562239198245
8.037365740877151 648.1721445166362 1.099309725436113
8.042593295830567 648.6839308770318 1.0990787276349696
8.047820850783983 647.12652372339 1.097209526932571
8.0530484057374 647.5025162322819 1.0964923636887118
8.058275960690816 645.6494184691531 1.0944467457016114
8.063503515644232 647.2896075829862 1.0956202585211454
8.068731070597648 649.7641425729486 1.0969222128827891
8.073958625551064 649.2614225458461 1.0964902797841738
8.07918618050448 649.4856036508697 1.096499009918138
8.084413735457897 648.1639746689075 1.093595435647242
8.089641290411313 657.7441783266514 1.1017493043360778
8.09486884536473 665.410764930975 1.1079175195443496
8.100096400318145 671.4223414959906 1.1137091719569916
8.105323955271562 674.7451074050438 1.115873607335661
8.110551510224978 676.4758975421557 1.1161540908431526
8.115779065178394 681.6466574025961 1.1193070434691197
8.12100662013181 685.7890607968391 1.1215946800696401
8.126234175085226 692.2800990869324 1.1264301052966073
8.131461730038643 702.2081841747712 1.1341454512257705
8.136689284992059 720.1175017334447 1.1483098959209583
8.141916839945475 739.5440134050519 1.1643759131940057
8.147144394898891 765.4589789231158 1.185092528059647
8.152371949852308 789.9992542500177 1.203011756361953
8.157599504805724 823.0314243142055 1.2281641852383867
8.16282705975914 861.3482709252116 1.25554338022361
8.168054614712556 894.3323857830717 1.2780818438727273
8.173282169665972 926.5983371066355 1.2992306852795676
8.178509724619389 942.1135505368811 1.3095289425061756
8.183737279572805 960.4642257968903 1.3241400374554297
8.188964834526221 960.0345984160437 1.3227544933770379
8.194192389479637 953.3471604769479 1.3173629075233295
8.199419944433053 932.73855810496 1.3006667636446658
8.20464749938647 911.4115553019151 1.284390514184763
8.209875054339886 886.9054002720701 1.2674673456344854
8.215102609293302 860.7337820237875 1.2491475287333764
8.220330164246718 834.5768963634273 1.2292918579800713
8.225557719200134 817.6193939514111 1.216145997670128
8.23078527415355 802.8511846693597 1.2045079686276021
8.236012829106967 794.9730211038449 1.1985930094241908
8.241240384060383 785.6289335459106 1.190472153995467
8.2464679390138 778.0757111002097 1.1835779450948867
8.251695493967215 773.6005411017978 1.1799688564996609
8.256923048920632 770.6298694219003 1.1774312897684491
8.262150603874048 767.7972920876415 1.175597792720802
8.267378158827464 765.1106391018807 1.1745788399579011
8.27260571378088 760.778306340731 1.170802920634386
8.277833268734296 752.2957908444088 1.1631265611856558
8.283060823687713 740.6974935060997 1.153353512216401
8.288288378641129 730.2360195838336 1.1443885747473337
8.293515933594545 720.830016536826 1.1377262949899738
8.298743488547961 713.1863868151106 1.130924440281531
8.303971043501377 714.1684496557037 1.1318357184054895
8.309198598454794 707.828598727862 1.125943552407539
8.31442615340821 699.7140439020452 1.1194329871508861
8.319653708361626 692.1654833383677 1.1133545235477265
8.324881263315042 683.8870156345165 1.1066070322821178
8.330108818268458 680.2215025737808 1.1039235937213507
8.335336373221875 681.1398928216411 1.104803460525711
8.34056392817529 680.1894964865048 1.102188535339434
8.345791483128707 673.9884796592407 1.0961682756877813
8.351019038082123 663.6393233461959 1.0859783135104792
8.35624659303554 655.1777148689569 1.0796431545452738
8.361474147988956 646.6054795168576 1.0722504115179308
8.366701702942372 638.7028962713063 1.0656543514491508
8.371929257895788 640.1342459464541 1.0661620446607423
8.377156812849204 636.8765932375543 1.063184747945204
8.38238436780262 636.8288704510529 1.0631815179627613
8.387611922756037 631.1804313727224 1.0584442360527948
8.392839477709453 627.006312478083 1.0543441912608533
8.398067032662869 617.9907947618068 1.0469435273397802
8.403294587616285 609.6905104619736 1.040081292874008
8.408522142569701 598.3005853920513 1.0296998034026628
8.413749697523118 592.9994298987874 1.0237038523379058
8.418977252476534 592.2002326813741 1.0223914299705166
8.42420480742995 590.4826728166264 1.02071961427926
8.429432362383366 586.3591250434187 1.0179624398342808
8.434659917336782 578.5454404160796 1.0114343412665563
8.439887472290199 572.9052795962086 1.0052591373977173
8.445115027243615 570.1320929328128 1.0024099145906937
8.450342582197031 566.4118678898733 0.9986129722944795
8.455570137150447 567.9820838638556 1.000979922974358
8.460797692103863 566.6838930671204 0.9999469696048725
8.46602524705728 568.4535876087792 1.001001132454924
8.471252802010696 570.1742846413657 1.0021930143657014
8.476480356964112 573.4508274241465 1.0053332583881314
8.481707911917528 576.5681530974632 1.0080587749822247
8.486935466870944 572.6149700779428 1.0040273655803735
8.49216302182436 576.7888109741195 1.0075309560841719
8.497390576777777 578.1043451052285 1.0069081818957337
8.502618131731193 578.6529582545124 1.0059978332649007
8.50784568668461 581.0158874731007 1.0070626559760016
8.513073241638025 582.4111355719645 1.0075656290725428
8.518300796591442 579.5165109683584 1.0049241587062545
8.523528351544858 581.0166728356063 1.0053305610335812
8.528755906498274 581.1743831550847 1.0052047142803466
8.53398346145169 580.572609550953 1.0052186650255774
8.539211016405106 578.877893676517 1.0042113345476782
8.544438571358523 579.0411687945912 1.004210545868094
8.549666126311939 579.6896808673981 1.003788112009173
8.554893681265355 585.7249272704647 1.0085235793154617
8.560121236218771 584.0888102239512 1.0051763354381902
8.565348791172188 583.3727250466139 1.0039748234054948
8.570576346125604 589.2978493010418 1.0088459725377497
8.57580390107902 589.7717643220029 1.0101802102317072
8.581031456032436 593.4913315722555 1.0132320740790914
8.586259010985852 594.7793113806181 1.0137570794364437
8.591486565939269 593.5722487839589 1.0108836690452163
8.596714120892685 597.9587007381176 1.014486623470247
8.601941675846101 599.0550787804891 1.0152806350234218
8.607169230799517 603.5356162422241 1.0206384890065987
8.612396785752933 607.2216119277826 1.0239124562973405
8.61762434070635 609.6149400130724 1.0255473749522002
8.622851895659766 615.9578353564325 1.0294725349844935
8.628079450613182 623.3322817807343 1.0346760006039364
8.633307005566598 632.7984811625772 1.041864081382692
8.638534560520014 642.4704540789869 1.0499178335369932
8.64376211547343 655.0751059350782 1.0603072983062152
8.648989670426847 664.1344620157075 1.0667195271890597
8.654217225380263 679.2204111403339 1.0790078647727406
8.65944478033368 696.2390975892956 1.0918564508253847
8.664672335287095 716.3984887079137 1.106627347384441
8.669899890240512 742.0418753890324 1.124775746828264
8.675127445193928 768.6794352899341 1.144036248998678
8.680355000147344 796.4518251922193 1.1641183244701816
8.68558255510076 812.6480057247331 1.174812491583904
8.690810110054176 828.9760323645144 1.1860989419743524
8.696037665007593 837.3465778477383 1.189465809528656
8.701265219961009 846.8067162742177 1.196247936044712
8.706492774914425 855.1490138233626 1.2023213480152828
8.711720329867841 849.2444716913341 1.1988778720518205
8.716947884821257 836.2921904616126 1.1887087716899565
8.722175439774674 815.5937937921464 1.1728758542563116
8.72740299472809 793.6074369466882 1.1560020764845031
8.732630549681506 776.1986191412624 1.1441986482923712
8.737858104634922 762.9777805770451 1.135717177913058
8.743085659588338 757.1621293084929 1.1338136355301585
8.748313214541755 750.6964767041702 1.1296007044307754
8.75354076949517 742.2519360789481 1.1231582040659496
8.758768324448587 735.3308402423476 1.116102718249276
8.763995879402003 727.3359572536183 1.1093569399994991
8.76922343435542 715.9290386677716 1.0993040961098246
8.774450989308836 707.5172159617781 1.0923665970188454
8.779678544262252 700.0710639197588 1.0853052580116525
8.784906099215668 690.8253293067609 1.0769643554421884
8.790133654169084 682.9385599746236 1.071010914037775
8.7953612091225 673.6100605238662 1.063559604590988
8.800588764075917 667.0854224321081 1.0585302291866077
8.805816319029333 662.7478528206599 1.0553662678538953
8.811043873982749 658.9304972235715 1.052568006129963
8.816271428936165 651.8869356625756 1.046074111029091
8.821498983889581 648.4192079252475 1.0424234989890706
8.826726538842998 644.6275165104994 1.0391736143887724
8.831954093796414 645.88107953127 1.0403672796232377
8.83718164874983 641.4724730846308 1.0359174779573275
8.842409203703246 637.9128043205047 1.0322937485090553
8.847636758656662 635.2206090216347 1.0291823050698183
8.852864313610079 631.2444862688475 1.0252480704860887
8.858091868563495 637.7409385225268 1.029940682024201
8.863319423516911 639.1093225317213 1.0303883158319789
8.868546978470327 640.4420036091851 1.0321037038574272
8.873774533423743 639.0972569223735 1.03057228567824
8.87900208837716 637.082913451074 1.0292051045880262
8.884229643330576 638.0932190820781 1.0295131139054126
8.889457198283992 639.9493300687022 1.0306089230714266
8.894684753237408 646.5724750261924 1.0347566159969468
8.899912308190824 652.0146614933989 1.0395920768029436
8.90513986314424 651.3403834273666 1.0383708541380658
8.910367418097657 654.525756887629 1.040652344247881
8.915594973051073 654.4048247953765 1.039903290466009
8.92082252800449 658.9810768326757 1.0425149857430482
8.926050082957905 666.1434868021478 1.0493289023190226
8.931277637911322 675.0004981856328 1.0558479654715653
8.936505192864738 679.4515988384538 1.0582848967941758
8.941732747818154 686.4983899896399 1.0635290054680022
8.94696030277157 692.3864464807682 1.0677570676385006
8.952187857724986 700.0910592261007 1.0731431314048179
8.957415412678403 710.1181811490329 1.0803837739219175
8.962642967631819 719.9024107377337 1.0873998228900161
8.967870522585235 728.0030192307562 1.0938514302572235
8.973098077538651 732.7513163678558 1.0964699798499926
8.978325632492067 739.430532835446 1.1012049866578468
8.983553187445484 742.231337952378 1.1026700049640772
8.9887807423989 749.9541079748548 1.1072648622188608
8.994008297352316 758.6311599169749 1.1135323161571893
8.999235852305732 762.3219416239006 1.115829734226022
9.004463407259149 770.2444000969474 1.1215627384838684
9.009690962212565 780.9763740779355 1.1294872629254042
9.014918517165981 791.9614116876622 1.1376926066627588
9.020146072119397 806.034602163606 1.1472579866433072
9.025373627072813 815.7502708992977 1.1528705933009902
9.03060118202623 825.4790370530029 1.1572785476026772
9.035828736979646 839.3104516564725 1.1667233643756585
9.041056291933062 855.0981162600194 1.1766022320980793
9.046283846886478 872.7566496881982 1.1889073429235095
9.051511401839894 884.2523134904634 1.1966443431825238
9.05673895679331 900.0615714251865 1.2071782540270626
9.061966511746727 917.456681399257 1.219166823199131
9.067194066700143 938.7832937856022 1.2329780970863606
9.07242162165356 964.469794740155 1.2490431019676138
9.077649176606975 985.1801247884551 1.2608506226319658
9.082876731560392 1011.0381021456659 1.276982347562669
9.088104286513808 1038.193257113457 1.293482841549203
9.093331841467224 1063.1801420140882 1.3089069905251711
9.09855939642064 1090.4868222742723 1.3252117970315815
9.103786951374056 1110.7826968441 1.3365859720340836
9.109014506327473 1127.9257121550513 1.3452587288747195
9.114242061280889 1148.0519866171246 1.357717806099553
9.119469616234305 1163.4239638596 1.3666137905155438
9.124697171187721 1177.8939586344254 1.3746498413841173
9.129924726141137 1185.4200106678202 1.3780660404360363
9.135152281094554 1184.0690850491862 1.3769346974596024
9.14037983604797 1179.3536040245087 1.3750238586372652
9.145607391001386 1171.020135868308 1.369973798709539
9.150834945954802 1167.663266302371 1.3677699580996723
9.156062500908218 1171.0467552568252 1.3701202538003043
9.161290055861635 1177.7949462037784 1.3830408942015873
9.16651761081505 1193.9842605193214 1.3992760809630511
9.171745165768467 1216.8427417461166 1.4181268839906769
9.176972720721883 1236.6344620782902 1.434256686266284
9.1822002756753 1249.8982429796506 1.4456322416176168
9.187427830628716 1253.0231344883869 1.4509724525563994
9.192655385582132 1245.51131829611 1.4496211457524502
9.197882940535548 1236.6585410201915 1.4470609690466538
9.203110495488964 1226.937831580781 1.4439036844889424
9.20833805044238 1222.3970520111247 1.4449688774543696
9.213565605395797 1224.6439553554026 1.4485304196575275
9.218793160349213 1232.6621902850825 1.455670710736619
9.224020715302629 1246.9686839242302 1.465195541944612
9.229248270256045 1274.258797526508 1.4825316458013613
9.234475825209461 1305.3810928011358 1.5024585443463763
9.239703380162878 1345.7532424540977 1.5264373666128315
9.244930935116294 1407.1679355764372 1.5624057790344157
9.25015849006971 1478.5068610972526 1.6048979472542937
9.255386045023126 1555.9873154940772 1.6483746377304513
9.260613599976542 1636.4090720121912 1.6916897694920814
9.265841154929959 1699.7639658813234 1.726159193980711
9.271068709883375 1734.9954721570377 1.7450210371772692
9.276296264836791 1741.5649925578728 1.7504425036471438
9.281523819790207 1696.6567343661966 1.729497285623102
9.286751374743623 1605.9233834237555 1.6836057599175849
9.29197892969704 1490.910883268425 1.624622393982634
9.297206484650456 1359.025934286345 1.5512711682524098
9.302434039603872 1227.7304793414753 1.4756502259275432
9.307661594557288 1109.6000379592617 1.4048283462844968
9.312889149510704 1020.5421194108853 1.3503889763865655
9.31811670446412 949.4559535756546 1.303825112892379
9.323344259417537 897.587913969756 1.2690609586452601
9.328571814370953 863.4603293722437 1.2442443982847415
9.33379936932437 840.9559140709669 1.229265170801296
9.339026924277785 819.5807666947718 1.215057960649765
9.344254479231202 799.8221264369555 1.2017780361261061
9.349482034184618 784.8920551207666 1.191016077977873
9.354709589138034 771.2421926053844 1.1818543406536097
9.35993714409145 758.0425244256312 1.172135039458712
9.365164699044866 749.9429084285978 1.1665504113160985
9.370392253998283 742.7580570719406 1.1619974345180895
9.375619808951699 741.0380311203735 1.1627462057874856
9.380847363905115 737.318721390937 1.1606785754716538
9.386074918858531 734.4509030984602 1.1595860723287363
9.391302473811947 734.1160603934158 1.1594967805988348
9.396530028765364 729.0147806504584 1.1561486211835765
9.40175758371878 726.1193772132128 1.1541855757745452
9.406985138672196 723.7126787055555 1.1527796248699793
9.412212693625612 719.5813808062352 1.1482666209029644
9.417440248579029 716.4504863190363 1.1335812236705798
9.422667803532445 716.3594509416895 1.1270297974768857
9.427895358485861 717.8032747537159 1.1248648907047643
9.433122913439277 721.1329133611255 1.1265577684906438
9.438350468392693 720.8328860350279 1.124426075928749
9.44357802334611 714.7301280031919 1.117338129171555
9.448805578299526 714.1808212908428 1.1136646263854042
9.454033133252942 718.4425006908335 1.1144309400300678
9.459260688206358 721.1994640671002 1.1142546435679275
9.464488243159774 725.3053361417709 1.1158979195040115
9.46971579811319 726.6176190286857 1.1153194474202455
9.474943353066607 720.3873897888726 1.1085890110714938
9.480170908020023 720.1219280573151 1.106683153396232
9.48539846297344 719.4538173661199 1.1049074959001584
9.490626017926855 720.0902756793063 1.1037127686153423
9.495853572880272 723.223074240428 1.1052802805623874
9.501081127833688 725.6727636327112 1.105685763949294
9.506308682787104 729.0816409049801 1.1079829479201055
9.51153623774052 727.2096769304039 1.1059340818364047
9.516763792693936 723.2098800489034 1.1020950629694022
9.521991347647353 723.4475547114392 1.0998662826892984
9.527218902600769 721.7265942738964 1.0965663577480291
9.532446457554185 726.4792716285715 1.0993680758583786
9.537674012507601 728.6218015235758 1.1001886818489597
9.542901567461017 733.2384751129846 1.1028275861174202
9.548129122414434 738.4249605267447 1.1061536633188507
9.55335667736785 741.266253654791 1.1082600174811283
9.558584232321266 740.4229102342628 1.1070412781711143
9.563811787274682 742.0259121290931 1.1074731886310796
9.569039342228098 742.0990746894809 1.1065621031471906
9.574266897181515 735.4013359704301 1.1008016351029553
9.57949445213493 737.0465147454835 1.1012267672973608
9.584722007088347 733.1473939878814 1.0962229409231061
9.589949562041763 736.9634300016179 1.0981077808381363
9.59517711699518 738.9014414863748 1.0987903324712074
9.600404671948596 743.0809802333036 1.1023857330283549
9.605632226902012 742.1383553835703 1.101030306319126
9.610859781855428 747.3082534609848 1.103261683794083
9.616087336808844 746.5993852553446 1.1018298362786718
9.62131489176226 748.260579259424 1.102104734260766
9.626542446715677 747.7486755002401 1.1005403800677547
9.631770001669093 749.2981775751812 1.1013562672473818
9.636997556622509 753.5649183643774 1.103875585190212
9.642225111575925 754.1890776278451 1.1039291849351294
9.647452666529341 753.5184175657575 1.103028045025779
9.652680221482758 751.2118929932116 1.101393253395067
9.657907776436174 748.0899246471482 1.0972400647253913
9.66313533138959 748.3469491535558 1.0961329375759261
9.668362886343006 751.5607437129357 1.0985778284301957
9.673590441296422 752.3106972401455 1.0997207927427115
9.678817996249839 752.5746287691337 1.0983502957915243
9.684045551203255 748.7038601162512 1.0946486617864137
9.689273106156671 747.235536798688 1.0933814577415069
9.694500661110087 746.9295947720681 1.0923802636623534
9.699728216063503 746.081686090722 1.0917381999459028
9.70495577101692 745.345730467132 1.0898603218586522
9.710183325970336 748.5121165007961 1.0919063515664493
9.715410880923752 749.0967809174439 1.0913904209236078
9.720638435877168 751.9335642520376 1.0933392534937743
9.725865990830584 750.443031452163 1.092293905681299
9.731093545784 746.3086517579906 1.0877552519282423
9.736321100737417 742.5494475556618 1.0847711494417476
9.741548655690833 743.0471886397775 1.0847915069993797
9.74677621064425 743.8129991176797 1.084999633879159
9.752003765597665 741.8118764310731 1.0825563522417874
9.757231320551082 738.1181087927133 1.0795580867020385
9.762458875504498 732.0908732512784 1.0731525784168385
9.767686430457914 730.8037982946385 1.072378322539014
9.77291398541133 731.5905378236197 1.0723739078643375
9.778141540364746 730.5531454959685 1.0705034090008316
9.783369095318163 730.3064183436891 1.069326410654147
9.788596650271579 728.6282857682406 1.0676676148569728
9.793824205224995 728.554641559493 1.0682127708040303
9.799051760178411 730.31161122886 1.0687313047485658
9.804279315131827 727.9066143612002 1.066179240662036
9.809506870085244 726.959461041597 1.065441507019658
9.81473442503866 726.782393281933 1.0645514369504232
9.819961979992076 728.634815018954 1.0652322110737755
9.825189534945492 732.82757621266 1.0673388277071156
9.830417089898909 732.4734733410786 1.0668027853188013
9.835644644852325 733.9198341377413 1.0666066423768439
9.840872199805741 732.4006620974181 1.0650880762307549
9.846099754759157 735.3764412955632 1.0670772434735025
9.851327309712573 740.6213764445673 1.0714682837349805
9.85655486466599 740.763838595661 1.0708417423393053
9.861782419619406 745.8882010869874 1.0742370913122117
9.867009974572822 748.1511623027566 1.0742058753986912
9.872237529526238 753.6975032873153 1.077277922624601
9.877465084479654 758.9372222557664 1.0808805233090222
9.88269263943307 764.7334253075036 1.0849520022032886
9.887920194386487 772.5532245447572 1.09031862428768
9.893147749339903 779.2999716376573 1.0952439913502432
9.89837530429332 778.6469889277845 1.094063536617031
9.903602859246735 781.7689376962594 1.0960230345220483
9.908830414200152 782.8092892565345 1.0958012252636475
9.914057969153568 788.5565198941279 1.097743934470664
9.919285524106984 789.7024381107791 1.0979406027778873
9.9245130790604 793.4530049862107 1.100185138419759
9.929740634013816 796.4645281227572 1.1016673387185052
9.934968188967233 798.969399743161 1.103011514348985
9.940195743920649 797.0500905288565 1.1008514520407418
9.945423298874065 802.1072369291338 1.1049698330992312
9.950650853827481 800.844501787011 1.1039069017327796
9.955878408780897 801.5984850365763 1.1045910781916317
9.961105963734314 799.8046342911146 1.1029365024353288
9.96633351868773 795.9567705985106 1.100083208232523
9.971561073641146 792.2045398431397 1.0956963608932935
9.976788628594562 792.737783996965 1.0949651032901282
9.982016183547978 790.1214369544834 1.0927530581556892
9.987243738501395 785.460567965614 1.0885237296963652
9.99247129345481 780.6397966909417 1.0845029794131809
9.997698848408227 774.8236700100413 1.080072118876773
10.002926403361643 773.1252245446688 1.0779501445927173
10.00815395831506 771.0219674271026 1.0758370911070354
10.013381513268476 763.6679964318412 1.070123234480052
10.018609068221892 758.9158429321545 1.066661590137373
10.023836623175308 754.1706034867897 1.063271764048079
10.029064178128724 750.2742961928742 1.0606909484236042
10.03429173308214 751.83952665647 1.0623679637752574
10.039519288035557 753.1401247025619 1.0631084890978315
10.044746842988973 754.3461040458337 1.0630194627993446
10.049974397942389 757.9046418611848 1.064977134755579
10.055201952895805 756.6227747798634 1.0636816710679085
10.060429507849221 758.798803617641 1.065186665315899
10.065657062802638 755.2865640362257 1.0626416831699517
10.070884617756054 752.4699725805516 1.0605529015435444
10.07611217270947 751.8888931313326 1.0599099359154027
10.081339727662886 756.7750029801609 1.0630450705396606
10.086567282616302 757.1256320707063 1.0632059581292266
10.091794837569719 758.8817728769268 1.0629289895428142
10.097022392523135 759.3217853617357 1.0623232935249338
10.102249947476551 760.8266322930629 1.063139974840843
10.107477502429967 762.8164437151283 1.0640757159235459
10.112705057383383 759.1710335597791 1.0606437046544017
10.1179326123368 753.603376653186 1.0566917373123312
10.123160167290216 744.3133889445057 1.049552697800519
10.128387722243632 741.61432682773 1.0473842083356484
10.133615277197048 737.6904076453807 1.0436952559442132
10.138842832150464 736.4478263457805 1.042040090722993
10.14407038710388 734.4905504548361 1.0404856956113724
10.149297942057297 731.2369672719691 1.0379566043050668
10.154525497010713 726.1302608286423 1.0348742381156595
10.15975305196413 722.2248346659 1.0320265847246606
10.164980606917545 716.3692362923506 1.0278576071281993
10.170208161870962 713.250523345847 1.0248875531894255
10.175435716824378 711.1294776404503 1.0232747699856433
10.180663271777794 709.0504209617376 1.0203178560752524
10.18589082673121 707.0965786723601 1.0185980806904973
10.191118381684626 703.4739046113909 1.0161651732205237
10.196345936638043 703.36987679722 1.0165007796698442
10.201573491591459 702.8102751857866 1.0159827155906047
10.206801046544875 701.4002044049261 1.015032634497158
10.212028601498291 697.5629827476841 1.0111809083919516
10.217256156451707 695.970339240266 1.0096288840446244
10.222483711405124 695.5393202121785 1.0095612037896564
10.22771126635854 699.2108491519555 1.013382611280363
10.232938821311956 696.3461990269029 1.011364524833077
10.238166376265372 697.565638057319 1.0118415095167053
10.243393931218788 699.2309728247237 1.0129272264854403
10.248621486172205 698.0764632715064 1.0117705706277333
10.253849041125621 697.3723627556219 1.011059911766523
10.259076596079037 693.6957144488345 1.008122822503249
10.264304151032453 689.8158920548267 1.0049172877113868
10.26953170598587 690.5672234525958 1.0043125632826604
10.274759260939286 689.0826524970445 1.0028494796348364
10.279986815892702 697.9239861331212 1.0091301275211868
10.285214370846118 701.3355831240211 1.0121722618068985
10.290441925799534 704.7274392107388 1.0137793738124607
10.29566948075295 705.6385598842273 1.0139380242788911
10.300897035706367 700.6262662765378 1.0081384554107842
10.306124590659783 706.8639330688068 1.011940952468068
10.3113521456132 704.6733582300825 1.0104617224086667
10.316579700566615 711.8016880919024 1.0168282957739057
10.321807255520032 717.1164274330757 1.0203658904781345
10.327034810473448 721.1723855207922 1.0233612054682184
10.332262365426864 726.9227902206145 1.0257799808208155
10.33748992038028 734.8856945712806 1.0307844635391636
10.342717475333696 741.0112849780638 1.03388584731548
10.347945030287113 753.2867023663114 1.0410124911476353
10.353172585240529 768.033475795081 1.0510121630777445
10.358400140193945 780.392971326704 1.059989412327473
10.363627695147361 795.869526546018 1.0704596268809197
10.368855250100777 804.527367263432 1.0762491173191333
10.374082805054194 810.695962879321 1.0799091522880062
10.37931036000761 814.7572006308986 1.082095534450078
10.384537914961026 815.5314054564244 1.0825375833995832
10.389765469914442 808.8820571638356 1.076058843848993
10.394993024867858 806.3232744249448 1.0740452169914778
10.400220579821275 802.8922931296463 1.071884364274121
10.40544813477469 797.4242448452733 1.068758946001082
10.410675689728107 791.4746305278455 1.0648949981132076
10.415903244681523 788.3586667049021 1.0623455767146444
10.42113079963494 785.5546917007285 1.0590037444716294
10.426358354588356 784.4865119441704 1.05791666632938
10.431585909541772 776.3160940828778 1.0528494245159885
10.436813464495188 766.5413737311447 1.0476003738397872
10.442041019448604 752.1760050192266 1.0375506224717332
10.44726857440202 741.9232759622653 1.0293132341177573
10.452496129355437 736.680625642064 1.0244072669577653
10.457723684308853 732.0582912614605 1.0211844816662075
10.462951239262269 722.9638686107895 1.0142865420270264
10.468178794215685 710.7051944449402 1.0056152781053271
10.473406349169101 698.6635648227453 0.9969846787702235
10.478633904122518 689.8076586842186 0.98950729915722
10.483861459075934 683.4954339766252 0.9846864219005714
10.48908901402935 676.3510170454326 0.9791739035786754
10.494316568982766 668.0222247666201 0.9716832324554945
10.499544123936182 663.474109169187 0.9679937516233101
10.504771678889599 658.8237991578862 0.9646441248110702
10.509999233843015 656.842211018978 0.964882114357271
10.515226788796431 654.1281806294388 0.9626523188254025
10.520454343749847 648.4132118247614 0.9579260673993533
10.525681898703263 644.4125076361439 0.953658193845965
10.53090945365668 644.6702845365595 0.9531726831375125
10.536137008610096 644.7492290129547 0.9530652114891971
10.541364563563512 644.0131544296502 0.9521376579716776
10.546592118516928 645.0315600643513 0.953203963842789
10.551819673470344 640.7596669169384 0.9499539413839165
10.55704722842376 636.8806192153838 0.94750244310734
10.562274783377177 630.4449210932116 0.9422275514097254
10.567502338330593 624.9874550226816 0.9375216106857569
10.57272989328401 622.931301046928 0.9353675680118819
10.577957448237425 622.3433743470258 0.9349473097330807
10.583185003190842 623.1275800746862 0.9350356640310706
10.588412558144258 621.5419906930873 0.9334282655752411
10.593640113097674 620.604573119546 0.9328487481996773
10.59886766805109 622.004561716098 0.9333379241857525
10.604095223004506 619.1474419301583 0.9307845571172737
10.609322777957923 618.4367777768274 0.9303629445526669
10.614550332911339 617.9538289462927 0.9292654139501797
10.619777887864755 616.3507838763906 0.9275341315721517
10.625005442818171 618.7664365833858 0.9295708079658286
10.630232997771587 618.7476861408927 0.9292879853461882
10.635460552725004 623.3920773361973 0.9325172319011649
10.64068810767842 627.6860820512111 0.9355396273913752
10.645915662631836 633.6204832202618 0.9404202311486937
10.651143217585252 639.671757289528 0.9451086752586562
10.656370772538668 644.6855707368826 0.9480132331484132
10.661598327492085 649.4154453920214 0.9507872644416824
10.666825882445501 657.4928850856866 0.9565969073079603
10.672053437398917 662.5080031837458 0.958919772709297
10.677280992352333 672.1592085370022 0.9658207525687179
10.68250854730575 674.494338728362 0.967758734110008
10.687736102259166 676.2262001262961 0.9679865652424902
10.692963657212582 677.728561844459 0.9685790742410135
10.698191212165998 683.0145869611861 0.9719943004518341
10.703418767119414 683.2284237028518 0.9706391823505092
10.70864632207283 679.507871521679 0.967507677537065
10.713873877026247 677.0041355059304 0.9650814442542123
10.719101431979663 672.1748815874445 0.9620048670136427
10.72432898693308 670.0175166083174 0.9603188806396996
10.729556541886495 667.5324788866909 0.9582863835164918
10.734784096839912 664.1642687057415 0.9564621891333136
10.740011651793328 659.6828897182011 0.9530804616454517
10.745239206746744 654.0362506910114 0.9491220282021103
10.75046676170016 650.0509773395039 0.9459688644596972
10.755694316653576 645.0580763615593 0.9418999788963969
10.760921871606993 640.5262253594851 0.9379364704126689
10.766149426560409 641.2192972424458 0.9376816675095597
10.771376981513825 640.8965355466147 0.9371473601368
10.776604536467241 641.0279633583575 0.9369264005665678
10.781832091420657 644.7044244245006 0.9391932642916359
10.787059646374074 643.8650084099057 0.9383790597546137
10.79228720132749 648.3992726932224 0.9418091535312804
10.797514756280906 653.8469576659453 0.9455414826114078
10.802742311234322 658.5350778776065 0.9489414434607669
10.807969866187738 664.7959737332824 0.9523759836959828
10.813197421141155 674.039751548913 0.9580223706730508
10.81842497609457 695.2137131886265 0.972947025751753
10.823652531047987 724.5704456242804 0.9940073712435958
10.828880086001403 764.3474806719912 1.0207041885597314
10.83410764095482 810.4126295887021 1.0506821310693943
10.839335195908236 873.7773130384275 1.0892709410131294
10.844562750861652 948.627809279626 1.1349135292542976
10.849790305815068 1029.4905729677478 1.1817688790800747
10.855017860768484 1099.7546040293937 1.2209116869738663
10.8602454157219 1140.652892505236 1.243516572219753
10.865472970675317 1147.3310030455746 1.2466684929982366
10.870700525628733 1114.852304301683 1.228752260672414
10.875928080582149 1060.2987723594526 1.1984681924956007
10.881155635535565 986.6053717467421 1.1546124963705744
10.886383190488981 916.0526324252664 1.1120612668281131
10.891610745442398 848.839066964594 1.070619948273705
10.896838300395814 798.2426866776995 1.0376223704496461
10.90206585534923 753.5564836920983 1.0079860372212701
10.907293410302646 724.2921165897521 0.9878635162254961
10.912520965256062 705.3335583271172 0.9745790182467055
10.917748520209479 693.1688794973408 0.9662760498392693
10.922976075162895 683.5220733214948 0.9596655750601898
10.928203630116311 672.4010426297777 0.9522777393122243
10.933431185069727 664.7940828605207 0.9468330920331395
10.938658740023143 656.7028688618676 0.9399056652632947
10.94388629497656 653.7688703621034 0.9370826787592492
10.949113849929976 649.9910132543663 0.9338174089665764
10.954341404883392 648.1760880251386 0.9318720187644449
10.959568959836808 644.9358619761911 0.929615885690773
10.964796514790224 644.2118365112204 0.929150167358448
10.97002406974364 649.0633322083785 0.9350579663585273
10.975251624697057 644.7991611513555 0.9341933725766658
10.980479179650473 638.9920712534982 0.931376560104208
10.98570673460389 635.7401856197645 0.9299947548731182
10.990934289557305 635.1646295869346 0.9305673184763539
10.996161844510722 630.6038528350218 0.9284115407571708
11.001389399464138 627.1689643301995 0.9266999855223376
11.006616954417554 620.8219376889259 0.9226491880901769
11.01184450937097 614.5411657967311 0.9185397758217749
11.017072064324386 614.432138973374 0.9190130209775109
11.022299619277803 612.3197570769047 0.9178077350603421
11.027527174231219 612.8328063130449 0.9187151467324318
11.032754729184635 610.5142175661441 0.9174373162601657
11.037982284138051 603.8237217350531 0.9131213609241644
11.043209839091467 599.0389990699406 0.9097624999106382
11.048437394044884 594.2521377822584 0.9065730709613503
11.0536649489983 594.200163538193 0.9070712505128955
11.058892503951716 594.487367240013 0.907253824998071
11.064120058905132 590.7737624831599 0.9046999336103614
11.069347613858548 589.1384222387196 0.9039018996904745
11.074575168811965 583.9340090056336 0.9000917678667754
11.079802723765381 586.6142439062743 0.9025785719720261
11.085030278718797 586.7346387873043 0.9034258807871923
11.090257833672213 582.8013333158324 0.9004536888368513
11.09548538862563 583.4264564762983 0.9010143369242601
11.100712943579046 578.6612974099121 0.8977986156047025
11.105940498532462 573.7457435948733 0.8937919672379594
11.111168053485878 571.7836463582132 0.8925697912368931
11.116395608439294 566.2250080522676 0.8884100522084477
11.12162316339271 563.5633012294549 0.886203063112586
11.126850718346127 558.6668888228485 0.8827324610932483
11.132078273299543 553.9492213212995 0.8792656488142064
11.13730582825296 549.2348257521708 0.8757043436825456
11.142533383206375 547.4718693492362 0.8753737492578152
11.147760938159792 545.9990998818898 0.8744418822181399
11.152988493113208 544.0940826582316 0.8727607503053705
11.158216048066624 542.302423942723 0.8711213157814987
11.16344360302004 540.4698827819785 0.868989802885937
11.168671157973456 539.0581772344774 0.867733555840856
11.173898712926873 539.4197598601542 0.8687076152937093
11.179126267880289 535.9074296971313 0.8661038288037356
11.184353822833705 533.8390705678152 0.864638417912574
11.189581377787121 529.3331384613012 0.8615566911931481
11.194808932740537 526.3576715288202 0.8592231940972858
11.200036487693954 521.7288668832963 0.8554188731925847
11.20526404264737 520.6902928543676 0.8547490586612134
11.210491597600786 517.9892935997019 0.8525767002254282
11.215719152554202 515.9660213021558 0.8512735294037742
11.220946707507618 514.8081197728005 0.8503803905783945
11.226174262461035 513.9039842311919 0.8496788798541172
11.23140181741445 514.1823703832165 0.8506860314414882
11.236629372367867 510.17919082541766 0.8473007861533421
11.241856927321283 506.66020554030774 0.8443444356970481
11.2470844822747 506.5969083078165 0.8443005052287428
11.252312037228116 507.437573967535 0.8447844855045359
11.257539592181532 508.15620431298987 0.8458482398351029
11.262767147134948 507.5278810320436 0.845687029855764
11.267994702088364 506.6012173855433 0.8448686871878635
11.27322225704178 504.81440311543525 0.8434048500526284
11.278449811995197 504.27732606484983 0.8431581216032011
11.283677366948613 506.7337950385522 0.8448451968381957
11.288904921902029 506.02709667048174 0.8444647908927774
11.294132476855445 506.1011160066875 0.8436888698408229
11.299360031808861 499.75066392698267 0.8378568236917509
11.304587586762278 496.52932847023243 0.8347229115322856
11.309815141715694 495.8402892139364 0.8338850830161619
11.31504269666911 495.94651320085376 0.8341350139840835
11.320270251622526 500.95345726968424 0.8383195770133871
11.325497806575942 500.99116215726724 0.8379558538587616
11.330725361529359 502.80040055613074 0.839293129003985
11.335952916482775 506.8769850075057 0.84284989868997
11.341180471436191 506.3540574700941 0.8424341868128603
11.346408026389607 503.8390255938923 0.8403860265743094
11.351635581343023 502.14796457522783 0.8389471050329573
11.35686313629644 496.414625523122 0.8341384500463623
11.362090691249856 491.6147910396423 0.8297931910979971
11.367318246203272 487.7356041320012 0.8267704659072387
11.372545801156688 483.28716430228206 0.8232897241372124
11.377773356110104 485.06467691777726 0.8247221297804553
11.38300091106352 483.6097843832974 0.8243476739443141
11.388228466016937 484.0495420366911 0.8243236754860411
11.393456020970353 484.08710688908553 0.8238156001828785
11.39868357592377 485.95743670612416 0.8251601817031771
11.403911130877185 486.3616510165564 0.8253620906756765
11.409138685830602 485.40336643923104 0.8250642106946187
11.414366240784018 486.3736125641198 0.8264943966880861
11.419593795737434 486.0587433218639 0.8267743003575821
11.42482135069085 486.61651945510056 0.8275184822518992
11.430048905644266 489.3203371894378 0.8291430852479812
11.435276460597683 485.2700710848461 0.8246206843372422
11.440504015551099 484.8784260279856 0.8244153386467876
11.445731570504515 481.8552900890706 0.8214981898330064
11.450959125457931 482.24744995165213 0.8213610378940257
11.456186680411347 486.69301184925513 0.8254260850325565
11.461414235364764 490.3842434775469 0.8284637422314131
11.46664179031818 491.55328246813207 0.8295498894989257
11.471869345271596 494.5108406196555 0.8318423860448707
11.477096900225012 496.55232179087955 0.83406627064906
11.482324455178428 500.1287002713255 0.8442640401773281
11.487552010131845 504.2553385326078 0.8507196607747342
11.49277956508526 505.08833835157657 0.8536012736844958
11.498007120038677 502.302844800321 0.85276523588481
11.503234674992093 500.35007840882093 0.8516968763960684
11.50846222994551 503.16735492047735 0.8553049659379401
11.513689784898926 505.9847784191105 0.8585574541626598
11.518917339852342 508.87879222779856 0.861888574805307
11.524144894805758 509.0582446339526 0.8630848607471412
11.529372449759174 501.0947368170694 0.8574876713363837
11.53460000471259 498.16326935090433 0.855792661039958
11.539827559666007 499.42644576297147 0.8579416339479284
11.545055114619423 500.1456358158282 0.8588813796239493
11.550282669572839 500.0118286455645 0.8588980153847515
11.555510224526255 497.6488894547127 0.8575109986506599
11.560737779479672 496.036379936825 0.8568235482515358
11.565965334433088 495.373420821518 0.8565934109303824
11.571192889386504 493.7428312415088 0.8559670139057115
11.57642044433992 491.1674576861945 0.8548331476972517
11.581647999293336 488.7046906187848 0.8533257362039988
11.586875554246753 484.59765351844607 0.8504444500665786
11.592103109200169 482.9933246232881 0.8488739065782793
11.597330664153585 481.8868881673233 0.8482022333343123
11.602558219107001 481.37859325759916 0.8482547719944104
11.607785774060417 480.28256029415815 0.8477607863955665
11.613013329013834 481.0366949112163 0.8494126766529838
11.61824088396725 477.7181297093987 0.8473300411159923
11.623468438920666 472.1108938952848 0.8422661801599896
11.628695993874082 467.5201370043442 0.8388940358763449
11.633923548827498 464.8598536044261 0.8370962641135954
11.639151103780915 463.227673695282 0.8358895144964913
11.64437865873433 458.8400988989673 0.8325066660780505
11.649606213687747 455.48102899785727 0.830413663347158
11.654833768641163 448.00622960547037 0.8242439159725652
11.66006132359458 445.9564764144852 0.8239514446576801
11.665288878547996 445.1646699942 0.8235139688585068
11.670516433501412 444.05270389709216 0.8230453940414668
11.675743988454828 442.0556295916558 0.8216373497912034
11.680971543408244 438.1853128172463 0.8176296589690398
11.68619909836166 434.750116975806 0.8151456264101977
11.691426653315077 433.0821993739244 0.8146716821697028
11.696654208268493 434.7851696133917 0.8176856005781672
11.701881763221909 436.58504768495624 0.8200701072710747
11.707109318175325 437.9729052170444 0.821831811572195
11.712336873128741 437.02416731674083 0.8201705286325179
11.717564428082158 436.03874677490523 0.8194577773683568
11.722791983035574 434.2379096841422 0.8181012199921988
11.72801953798899 431.56434541792026 0.8150317522241078
11.733247092942406 428.26982194906856 0.8122779349322686
11.738474647895822 426.36353486436104 0.8104091766594038
11.743702202849239 423.4500444604256 0.8085128227582324
11.748929757802655 423.8945757173293 0.8097911187868758
11.754157312756071 424.9454513421691 0.8104066245019783
11.759384867709487 425.80713828046106 0.8120836390418715
11.764612422662903 429.18154695113844 0.8151017570474179
11.76983997761632 432.3138118154411 0.8182902316081713
11.775067532569736 430.6872741151695 0.8180161445668364
11.780295087523152 433.4943659328971 0.8205843651694136
11.785522642476568 430.8927209780405 0.8188733139357108
11.790750197429984 428.24677060029745 0.8165280297484586
11.7959777523834 428.17090212046554 0.8159105821767263
11.801205307336817 426.762368967501 0.8139941301780459
11.806432862290233 430.6262398017097 0.8168442529742835
11.81166041724365 435.34840515877835 0.8206731855313757
11.816887972197065 436.9248600448567 0.8223088165825289
11.822115527150482 440.62381733286327 0.8254919551681251
11.827343082103898 441.6681799443029 0.8259527556251481
11.832570637057314 444.0577079630362 0.8279184301532948
11.83779819201073 449.870946657615 0.8337740059284042
11.843025746964146 448.7318165924048 0.8336839170307475
11.848253301917563 450.41777665007976 0.8354883226357218
11.853480856870979 451.444040497115 0.8371911751054919
11.858708411824395 447.2346213969173 0.8328478689654232
11.863935966777811 445.343173935877 0.8314884498456929
11.869163521731227 442.2665159863421 0.829473374713864
11.874391076684644 438.43869269727037 0.8264573982508179
11.87961863163806 437.81418787524336 0.826357249010377
11.884846186591476 434.41365422885457 0.8232056225891823
11.890073741544892 430.7024622371797 0.8195999819075352
11.895301296498308 428.67289735797755 0.8175933168190045
11.900528851451725 427.72262554973855 0.8169196555753573
11.90575640640514 431.014456677486 0.8198778022422555
11.910983961358557 435.9029770425873 0.8244696562521661
11.916211516311973 438.34528036032896 0.8268221836290859
11.92143907126539 436.4043940985561 0.8255217034932726
11.926666626218806 435.3456348437418 0.8253217093675503
11.931894181172222 435.9240108573554 0.8262114508624042
11.937121736125638 438.2555426483091 0.8286667293876813
11.942349291079054 443.2412961661635 0.8335710537965583
11.94757684603247 444.1337058538457 0.833809017699466
11.952804400985887 445.96048738118304 0.8354091585873986
11.958031955939303 445.5784024086499 0.8354428056291774
11.963259510892719 445.3058407297796 0.8355247882292436
11.968487065846135 443.7753888002754 0.8348643867830846
11.973714620799552 442.7864809065992 0.8343484350558475
11.978942175752968 443.03156903495824 0.8340561539883917
11.984169730706384 445.97687445943905 0.8370797465898037
11.9893972856598 445.53211923330076 0.8366426002307384
11.994624840613216 441.56561258418935 0.8330147023489328
11.999852395566633 436.080739384831 0.8280623373955305
12.005079950520049 434.80645367959164 0.8264988949234092
12.010307505473465 436.3607538840411 0.8284964362655262
12.015535060426881 437.4281374365575 0.8299806718512746
12.020762615380297 440.9539307517459 0.8335285263304357
12.025990170333714 444.3884939741839 0.837147215372907
12.03121772528713 446.35275636993725 0.8387349629514056
12.036445280240546 450.5797362329259 0.8426570685948105
12.041672835193962 452.9224065867912 0.8450077479094886
12.046900390147378 460.15315041922827 0.8519491965267697
12.052127945100795 472.8972162273718 0.8636296566499951
12.05735550005421 492.58072966367865 0.8814824150494568
12.062583055007627 516.8006081948201 0.9027862822962751
12.067810609961043 543.5609258805092 0.9256263867855421
12.07303816491446 573.9514953033005 0.9512916764054552
12.078265719867876 611.653953880461 0.9822923844995626
12.083493274821292 664.9826158002301 1.0243494114666196
12.088720829774708 725.048971786337 1.070085194691883
12.093948384728124 793.2074491302261 1.119377206965283
12.09917593968154 866.6611518623293 1.1702834574771852
12.104403494634957 934.7188987040704 1.215984950650786
12.109631049588373 997.1107948946617 1.2557473872766058
12.114858604541789 1038.1771445242055 1.2816857781115965
12.120086159495205 1059.4206967424939 1.2954748187552416
12.125313714448621 1046.8229312528968 1.2875823941918778
12.130541269402038 1015.2273884405622 1.268548522345168
12.135768824355454 968.1436756214223 1.2391856044557055
12.14099637930887 904.2678726983999 1.1974392416785544
12.146223934262286 848.327678746549 1.1604719755803605
12.151451489215702 792.3186184402342 1.1216436741963305
12.156679044169119 735.7053774227688 1.0808553473058724
12.161906599122535 686.315628452656 1.0446357003976414
12.167134154075951 636.6042102687541 1.0059133059565377
12.172361709029367 596.6559146779755 0.9740857165810534
12.177589263982783 566.8100683703873 0.9500237127944958
12.1828168189362 539.0498355874549 0.9264136524218721
12.188044373889616 518.71978303844 0.9096155910050552
12.193271928843032 497.4728787111915 0.8914212607614976
12.198499483796448 485.1570311304644 0.8802187542638547
12.203727038749864 471.57958222085745 0.8685739752442202
12.20895459370328 461.5788199419941 0.8592102494891843
12.214182148656697 451.69779477413243 0.8499243222685435
12.219409703610113 444.4345546200355 0.8440135706785314
12.22463725856353 438.57233308240563 0.83918361840122
12.229864813516945 431.786647219871 0.8338247536425386
12.235092368470362 426.80996545675947 0.8296791900332748
12.240319923423778 422.382870724547 0.8249149779185121
12.245547478377194 420.1288011881757 0.8232385702129125
12.25077503333061 418.29323442131835 0.8216371485900648
12.256002588284026 415.8046746901474 0.8197116596541235
12.261230143237443 412.7477570596837 0.8173167866391228
12.266457698190859 411.23559489768803 0.8156522282142376
12.271685253144275 409.92499464261016 0.814155109304289
12.276912808097691 405.8100651146825 0.8100405778835846
12.282140363051107 401.88651318903857 0.8064297402762393
12.287367918004524 397.24558822252874 0.8021853898572954
12.29259547295794 391.1108419432834 0.7962661352300533
12.297823027911356 390.005293604626 0.7958577623916848
12.303050582864772 388.9716225318254 0.7946934163377513
12.308278137818188 391.3442216507805 0.7970072784707939
12.313505692771605 393.6786468773077 0.8024729359486179
12.31873324772502 397.1149776472795 0.8142788386988874
12.323960802678437 397.3259799618767 0.8193548040448432
12.329188357631853 400.098202800955 0.8255884195577828
12.33441591258527 398.1591006612738 0.8266781845644529
12.339643467538686 397.66817539883954 0.8294908054289742
12.344871022492102 391.20593002531905 0.8259173407043753
12.350098577445518 388.28938778119834 0.8252223258840748
12.355326132398934 387.1657477230355 0.8266658996328424
12.36055368735235 387.23390391602476 0.8298366231210517
12.365781242305767 390.7011919963962 0.835586900796406
12.371008797259183 387.06064022362193 0.8344295338504666
12.376236352212599 384.04953921174746 0.8332188309862829
12.381463907166015 380.04009475391155 0.8310401191082798
12.386691462119432 381.24473362913005 0.8344461930930337
12.391919017072848 374.83998128485626 0.8286906304987797
12.397146572026264 373.90185816273106 0.8289676443554959
12.40237412697968 371.65401569595946 0.8279797314997985
12.407601681933096 368.6484745629684 0.8270451838795027
12.412829236886513 370.46984522886885 0.8312742360482176
12.418056791839929 371.02996417937385 0.833350452967164
12.423284346793345 369.45489000335243 0.833212266640025
12.428511901746761 367.35829135949325 0.8322931820640167
12.433739456700177 363.7641091916958 0.829843658744708
12.438967011653594 358.91854991122557 0.8266411400648132
12.44419456660701 357.27565948030144 0.8261556218873232
12.449422121560426 359.0512970739617 0.8282814307223465
12.454649676513842 358.0957760892258 0.8274662309419164
12.459877231467258 358.17546777582095 0.8278518278980581
12.465104786420675 356.1260891220141 0.8268957252125371
12.47033234137409 355.1506498060536 0.8279924906648407
12.475559896327507 353.58575580944097 0.8276338356619934
12.480787451280923 354.5166604852039 0.831234406324647
12.48601500623434 351.9909064284633 0.8310236450662675
12.491242561187756 350.1978099220982 0.8300897879268135
12.496470116141172 353.3430612542457 0.8349886704443193
12.501697671094588 353.4195906191531 0.8351169439413212
12.506925226048004 355.81117045337066 0.8387469819622637
12.51215278100142 356.9828080796533 0.8412697592741927
12.517380335954837 351.65295384247975 0.835756813457817
12.522607890908253 351.60866999939225 0.8364918208542813
12.527835445861669 348.51445912101264 0.833679093290366
12.533063000815085 350.3473309455377 0.8361263848782544
12.538290555768501 349.4358084236298 0.8374423804032329
12.543518110721918 348.25459539505647 0.8379640655053527
12.548745665675334 347.28032647685944 0.8382373981038765
12.55397322062875 343.4021371791621 0.834783495937035
12.559200775582166 343.4182733878577 0.836405471418016
12.564428330535582 342.1143202574455 0.8304980450552968
12.569655885488999 341.217357253685 0.8209604527265401
12.574883440442415 342.649553921642 0.8190728040839023
12.580110995395831 343.1317312535227 0.8166456113280258
12.585338550349247 342.3202790023225 0.8132625038450628
12.590566105302663 338.99172108473493 0.8078813656465521
12.59579366025608 339.40196005812703 0.8067660652011206
12.601021215209496 340.030676481309 0.8047988816130313
12.606248770162912 340.40172894432607 0.8043464274252057
12.611476325116328 339.0682296649074 0.8016451343694467
12.616703880069744 339.05447681427285 0.7990228603965808
12.62193143502316 341.39331130004354 0.8021469498395041
12.627158989976577 345.4691818566337 0.8055020113315666
12.632386544929993 348.88155013851855 0.809627950487945
12.63761409988341 350.76355278236474 0.810583840063412
12.642841654836825 348.8196580179086 0.8060763599857762
12.648069209790242 350.8480787230048 0.8070807960625489
12.653296764743658 355.9876934318254 0.8110988256286898
12.658524319697074 360.47156766422205 0.8150800815667646
12.66375187465049 365.7457887147265 0.8214634551950163
12.668979429603906 369.2481416326526 0.8244609062088428
12.674206984557323 372.3730270211043 0.8275504649929912
12.679434539510739 377.9198113312352 0.83327063114997
12.684662094464155 383.2256732585283 0.8380606730533463
12.689889649417571 386.9338882640688 0.8416202707272226
12.695117204370987 393.30901923213617 0.846887152457051
12.700344759324404 401.2499678749414 0.8544221944468573
12.70557231427782 405.9353514143555 0.8586298718441957
12.710799869231236 407.451008144028 0.8594477937560355
12.716027424184652 409.67488128752314 0.8620260380081882
12.721254979138068 411.76361385364265 0.8649906187969789
12.726482534091485 414.07655657584036 0.8669336918161332
12.7317100890449 418.82766307469717 0.8714045003386391
12.736937643998317 421.1318360906752 0.8729509065390206
12.742165198951733 427.4499413161127 0.8782883803007974
12.74739275390515 444.795051405361 0.8961468853870607
12.752620308858566 465.4145221056695 0.9163098386103466
12.757847863811982 488.1025427539865 0.9370828323609462
12.763075418765398 501.0625336428671 0.9489728584635846
12.768302973718814 505.6997821559547 0.9522042237507594
12.77353052867223 505.23860943921346 0.9511687996338827
12.778758083625647 499.0504874625582 0.9452383721198843
12.783985638579063 490.27121612085233 0.9361072124830007
12.789213193532479 486.1099268650272 0.9318008214908509
12.794440748485895 479.59895844823376 0.9251255328076954
12.799668303439312 477.4243556853904 0.922575790951399
12.804895858392728 477.3484532255748 0.9226497486218199
12.810123413346144 479.36176679878866 0.9240733932639168
12.81535096829956 483.60375978654207 0.9272978209101499
12.820578523252976 494.7900398535469 0.937781142466424
12.825806078206393 514.5683354986558 0.9565229350932135
12.831033633159809 540.461119959904 0.9800543486885757
12.836261188113225 569.5578468533705 1.006220492049436
12.841488743066641 597.4854739061564 1.0300328949973785
12.846716298020057 625.3014687286075 1.053489199653254
12.851943852973474 644.5018114546021 1.069458416646174
12.85717140792689 657.204721839815 1.0794198378776134
12.862398962880306 659.0162962202311 1.0804172403560086
12.867626517833722 639.6593789438516 1.064301384745097
12.872854072787138 605.9416223979117 1.0353943925899771
12.878081627740555 569.8104675535708 1.0041674881444087
12.88330918269397 531.4139191098385 0.9697297546330143
12.888536737647387 496.56617209982403 0.9371535158853274
12.893764292600803 464.986228793917 0.9069501122430983
12.89899184755422 442.9984762698831 0.8850079881003203
12.904219402507636 426.9877877943839 0.8687958579272979
12.909446957461052 416.8222733301167 0.8584939396658962
12.914674512414468 410.9236385093024 0.8530462474808622
12.919902067367884 403.59822970631006 0.8450863114217063
12.9251296223213 397.0782218101128 0.838069819216106
12.930357177274717 393.0717059282322 0.8327571076257365
12.935584732228133 389.17813893353133 0.827106992877403
12.940812287181549 386.3626759667036 0.8244841901236938
12.946039842134965 383.7046051210799 0.8207827281935495
12.951267397088381 380.2662413897967 0.8173333858575982
12.956494952041798 375.53520251713496 0.8126520523713798
12.961722506995214 373.1252434893731 0.8086703218942078
12.96695006194863 371.9665285035248 0.8084042039349661
12.972177616902046 370.2503018448721 0.8066145180980927
12.977405171855462 368.51320878588433 0.8046264230857728
12.982632726808879 367.19588984850805 0.8026415096358871
12.987860281762295 366.43975898014963 0.8009957373618162
12.993087836715711 365.01340193835887 0.7999342189161571
12.998315391669127 362.44413826871033 0.7980559312892399
13.003542946622543 357.3053849699969 0.7932009236832479
13.00877050157596 356.43358676849425 0.7934620436183868
13.013998056529376 359.09657461015587 0.7956280427954238
13.019225611482792 361.763761614966 0.7979146523399303
13.024453166436208 362.5259655527541 0.798775816436517
13.029680721389624 362.8482944238273 0.7994934106467004
13.03490827634304 359.96606452652173 0.7963488271791211
13.040135831296457 359.8806541075248 0.7955988921115692
13.045363386249873 361.69671348118806 0.7969621605008501
13.05059094120329 368.28958636287933 0.803395407568132
13.055818496156705 373.79888609252004 0.8094493000225974
13.061046051110122 379.15282763217783 0.8152390676764106
13.066273606063538 384.12562284183446 0.8203594916434673
13.071501161016954 391.2565499450983 0.8286714417161732
13.07672871597037 400.2096613451467 0.8384019074086235
13.081956270923786 410.22981033683277 0.8482416620910997
13.087183825877203 419.4945683129743 0.857419399360468
13.092411380830619 432.85191950520624 0.8708230275894667
13.097638935784035 451.07441718072664 0.8886539256182333
13.102866490737451 464.22184601537396 0.9019690423324761
13.108094045690867 471.6899666518191 0.9080449305622563
13.113321600644284 481.9451449523437 0.9178520287967055
13.1185491555977 492.1136176285083 0.927563845441972
13.123776710551116 507.31113593682954 0.9409005894673189
13.129004265504532 518.5309831602556 0.9515667552916574
13.134231820457948 529.1375735519628 0.960804951039074
13.139459375411365 542.6259650778453 0.9727425049919383
13.14468693036478 552.9590386859821 0.9819816480819288
13.149914485318197 558.5283716111168 0.9869274124887404
13.155142040271613 561.2442004185843 0.989571495179252
13.16036959522503 563.2777163849958 0.9916800581711211
13.165597150178446 562.3794562816443 0.9911159129613849
13.170824705131862 557.3917180316207 0.9872443322625702
13.176052260085278 554.9500940840354 0.9854340531571153
13.181279815038694 547.4622886890761 0.9789516638394549
13.18650736999211 540.2494379498157 0.9724155288664018
13.191734924945527 529.8675086385858 0.9631879830196356
13.196962479898943 517.5514010656315 0.9519577418188022
13.202190034852359 507.69741653484897 0.9435699951758596
13.207417589805775 496.11075407710797 0.9330930585078338
13.212645144759191 480.16508082537985 0.9179375306677603
13.217872699712608 464.9901551552969 0.9031177237410185
13.223100254666024 449.9170090018454 0.888080282223159
13.22832780961944 437.01019901455464 0.8751836842606007
13.233555364572856 426.13551016685716 0.8653331803283414
13.238782919526273 417.7087702495363 0.8571466099117466
13.244010474479689 406.80745749889377 0.8465388322564409
13.249238029433105 398.56198338491464 0.8384303069889173
13.254465584386521 393.7006448513213 0.8331414498296674
13.259693139339937 387.6081000928314 0.8275320283304577
13.264920694293354 379.2276148823464 0.8186112308466709
13.27014824924677 372.76429694572585 0.8114052156711131
13.275375804200186 365.96570682695204 0.8038586640031532
13.280603359153602 360.62600611684684 0.7981609600737009
13.285830914107018 354.7746664001162 0.791999145875901
13.291058469060435 349.86542131799087 0.7873866613222607
13.29628602401385 346.59332860175874 0.7842873921784594
13.301513578967267 344.80737561935405 0.7818359577988719
13.306741133920683 340.91947438159434 0.77876601722529
13.3119686888741 335.0949063906226 0.7726922127311682
13.317196243827516 331.430185866505 0.7682876235299504
13.322423798780932 330.2250300634058 0.7675074255596117
13.327651353734348 332.05704873875663 0.7691115984871758
13.332878908687764 333.14478336869547 0.7721124486556109
13.33810646364118 332.37234925444113 0.7709054053683378
13.343334018594597 329.36124779528836 0.7673919482112158
13.348561573548013 326.32292636874337 0.7629666202577914
13.353789128501429 325.70533230150716 0.7623695092623469
13.359016683454845 324.2512329146319 0.7603823303325032
13.364244238408261 327.8251423208953 0.7641084839268859
13.369471793361678 332.9942875444263 0.77136886516491
13.374699348315094 338.1769302455647 0.7765641199444999
13.37992690326851 344.42972883113384 0.7834628683228168
13.385154458221926 348.9489933306035 0.7881011076884861
13.390382013175342 351.38781222744956 0.79014588029737
13.395609568128759 351.8549873176413 0.7910117570021723
13.400837123082175 352.004312676801 0.7901938587082005
13.406064678035591 352.10182818408583 0.7903907211911957
13.411292232989007 353.37803495229275 0.7919864955210212
13.416519787942423 352.13764889576197 0.7902587975230628
13.42174734289584 350.35610390636293 0.7900648663863638
13.426974897849256 346.562541486369 0.7852034488641146
13.432202452802672 343.8763170930668 0.7823192344095862
13.437430007756088 340.29188312711034 0.7780812953142954
13.442657562709504 335.0952236642908 0.7716357257846198
13.44788511766292 331.6957444739394 0.7682345771279877
13.453112672616337 326.78297536312243 0.7629400209752811
13.458340227569753 323.31770967361894 0.7581267768116684
13.46356778252317 320.72004175845024 0.7551970370493528
13.468795337476585 318.66166610326803 0.7534598679983886
13.474022892430002 320.3095475394164 0.7558541012821716
13.479250447383418 321.13388166833084 0.7574923221591078
13.484478002336834 323.8377011148957 0.7611526176863967
13.48970555729025 320.30084472242373 0.7558250691478122
13.494933112243666 317.25033971214793 0.7531708080934701
13.500160667197083 315.0142125040851 0.7503591477867335
13.505388222150499 310.8966801646679 0.746826239616199
13.510615777103915 310.99491512742463 0.747968445192476
13.515843332057331 313.86112286627815 0.7514192641220383
13.521070887010747 316.5026198939276 0.7542337961591721
13.526298441964164 317.6123381017232 0.754574618493194
13.53152599691758 315.337210476362 0.750318474441095
13.536753551870996 314.30928906443927 0.7487382612054203
13.541981106824412 315.10725619849745 0.7498612893184414
13.547208661777828 319.82266228028453 0.7551250214805223
13.552436216731245 320.6335920772013 0.7566311588298925
13.55766377168466 319.3929694415527 0.7550500853071136
13.562891326638077 316.42554552906836 0.7525800828992194
13.568118881591493 315.3596673009132 0.7522751043177379
13.57334643654491 312.6352070137268 0.7492821773607695
13.578573991498326 312.32704457051375 0.7476550270061179
13.583801546451742 309.3818018743911 0.7436339709763181
13.589029101405158 302.1439616850977 0.7349247648979725
13.594256656358574 299.7519768771379 0.7331244820725445
13.59948421131199 297.17832718500944 0.732130422593399
13.604711766265407 296.5535489890816 0.7316671074704565
13.609939321218823 296.8005061283746 0.7311301112229793
13.615166876172239 297.6305955994336 0.731873156355229
13.620394431125655 299.8417457236421 0.7352380605724823
13.625621986079071 299.91948327679086 0.7343297198301681
13.630849541032488 301.21707125207183 0.7368618779939059
13.636077095985904 299.2052001640299 0.7339683061961142
13.64130465093932 299.91491945618117 0.7351514375760644
13.646532205892736 301.5279548615644 0.7381922522506201
13.651759760846153 300.3633568054488 0.7370643581415713
13.656987315799569 301.7794609852489 0.7390572954696586
13.662214870752985 302.7442708109441 0.7399074353270791
13.667442425706401 303.9509980268583 0.7407921704245786
13.672669980659817 308.53895112222335 0.7462548450117149
13.677897535613234 309.9245872444286 0.746290979058698
13.68312509056665 310.21049781466064 0.7468605724376222
13.688352645520066 311.8903092001987 0.7493579261996264
13.693580200473482 312.2861318435154 0.7495705188435927
13.698807755426898 313.7999513823439 0.7527029277340502
13.704035310380315 312.19395840940876 0.7500228834656443
13.70926286533373 306.1939907967681 0.7432450488911005
13.714490420287147 304.6443303644742 0.7416998523392005
13.719717975240563 300.8497043260264 0.7363368150539552
13.72494553019398 303.1070124923052 0.7397215235076292
13.730173085147396 302.5686634191672 0.7389968783741117
13.735400640100812 301.09740293265367 0.7366671312152459
13.740628195054228 301.40291747555176 0.7376973300167534
13.745855750007644 302.9379115504342 0.7391907021388604
13.75108330496106 302.73791115986086 0.7377428449123375
13.756310859914477 300.6540672636464 0.7340894172484328
13.761538414867893 298.1892397517039 0.7315905798015456
13.766765969821309 299.7762884035072 0.7347534142114934
13.771993524774725 302.5332549351631 0.7390312096592377
13.777221079728141 303.26035157255933 0.7401602344850289
13.782448634681558 303.98148513015 0.7407463359587325
13.787676189634974 301.8448694458338 0.7392879751543103
13.79290374458839 303.5321804532548 0.7403928662532162
13.798131299541806 309.92242843483814 0.7465594100680466
13.803358854495222 314.26825570279976 0.7515099617080724
13.808586409448639 318.30545731085056 0.7561533350641972
13.813813964402055 318.46321886015124 0.7572862265256227
13.819041519355471 319.2528265131179 0.758691599693773
13.824269074308887 321.48466093714114 0.7608505103094165
13.829496629262303 325.48214565919164 0.7650249374068014
13.83472418421572 331.9419364031327 0.772472244711434
13.839951739169136 341.38395349913515 0.781815382914769
13.845179294122552 346.6126789908501 0.7866738056403345
13.850406849075968 354.31170749744257 0.794340219455258
13.855634404029384 361.3767974349465 0.801977759017497
13.8608619589828 367.43056419264013 0.8085052678270129
13.866089513936217 378.5347316811518 0.8191829255086401
13.871317068889633 387.0548976256605 0.8280555879505633
13.87654462384305 395.24037170852023 0.8358722515465763
13.881772178796465 400.7272886046301 0.8413597904174475
13.886999733749882 409.4629967395667 0.8507441623402432
13.892227288703298 416.5679961415371 0.8582275709079286
13.897454843656714 422.5632405414217 0.8645913916624001
13.90268239861013 422.3982663187597 0.8646551982699134
13.907909953563546 414.7698846092351 0.8565250429188818
13.913137508516963 404.8121443062832 0.8465427247097341
13.918365063470379 396.37180240355417 0.8379005929202523
13.923592618423795 384.878275106159 0.8257239209658439
13.928820173377211 377.5039429724416 0.8188992145330269
13.934047728330627 370.00999450151494 0.8108167863040694
13.939275283284044 363.7922491574094 0.8036183053276437
13.94450283823746 356.5381415003198 0.7951077578797104
13.949730393190876 349.6961813193879 0.788104666813591
13.954957948144292 343.62674865118186 0.7819509101392227
13.960185503097708 341.78282107386275 0.7809525050606938
13.965413058051125 339.0167512473525 0.7779051679127604
13.97064061300454 335.3417958326536 0.7734497216474355
13.975868167957957 331.1196159115626 0.7695097664197992
13.981095722911373 326.9842072488068 0.7652030247214137
13.98632327786479 322.16644854041283 0.7603613241365909
13.991550832818206 319.1682453053463 0.7583962134769744
13.996778387771622 316.3039116182777 0.7537751006174821
14.002005942725038 314.9463727907448 0.7527960574746658
14.007233497678454 315.4576526017899 0.7534565046799517
14.01246105263187 314.4907059961894 0.7518985251199122
14.017688607585287 315.4127793906469 0.7538483298018973
14.022916162538703 315.52774096983535 0.7532757101058902
14.028143717492119 316.31847250401376 0.752709325814274
14.033371272445535 320.83949353943893 0.7572359662569346
14.038598827398951 324.7728915712164 0.7616475957820252
14.043826382352368 329.38912357287046 0.7671053500536091
14.049053937305784 331.9304758965369 0.7704047107640976
14.0542814922592 332.515340024096 0.770868709848628
14.059509047212616 335.38792749285057 0.7734845113254416
14.064736602166032 339.51349057398517 0.7788814553873333
14.069964157119449 343.89704077957026 0.7841167850719812
14.075191712072865 347.73400755878964 0.7889584428144919
14.080419267026281 350.3148636710934 0.7915840957846438
14.085646821979697 349.0536212299963 0.7885691056365012
14.090874376933114 347.77683173007114 0.7862579473447876
14.09610193188653 350.60392291819426 0.7897118817781366
14.101329486839946 349.3682191665302 0.7886492873482747
14.106557041793362 350.83532337740405 0.7908708439350913
14.111784596746778 350.7291917086488 0.7904836742362824
14.117012151700195 351.23650177083897 0.7909417437411548
14.12223970665361 347.8363116052714 0.7872629836754098
14.127467261607027 341.6674225879314 0.7817196043995518
14.132694816560443 334.58595418943656 0.7735781543148238
14.13792237151386 331.56233016429445 0.7710392949585401
14.143149926467276 330.85992194483566 0.7704539471110117
14.148377481420692 332.7751881529187 0.7730806956047991
14.153605036374108 335.1912998241613 0.7760395968368868
14.158832591327524 335.225485393471 0.7746725551220218
14.16406014628094 335.5930393258192 0.7751881609556932
14.169287701234357 335.12212351825224 0.7741661755589503
14.174515256187773 335.50262035038975 0.7743966543054961
14.179742811141189 337.6255684019338 0.7769034013479635
14.184970366094605 339.1310244132612 0.7780798023718792
14.190197921048021 339.37852749980135 0.7787317712224475
14.195425476001438 337.1149350530711 0.7776157648661209
14.200653030954854 335.02916549139246 0.7745223743385664
14.20588058590827 333.78125273365964 0.7717894256145917
14.211108140861686 335.78275487258855 0.7729722164986008
14.216335695815102 335.9680304537765 0.772336971185268
14.221563250768519 335.5962193093301 0.772714052264739
14.226790805721935 333.9247322428669 0.771265322656815
14.232018360675351 328.4687005162581 0.7646954928034873
14.237245915628767 328.4974641301856 0.7651947556148929
14.242473470582183 326.262275806791 0.7627024637882212
14.2477010255356 326.12669973443616 0.7625566837267528
14.252928580489016 327.33788493056994 0.7645151040864648
14.258156135442432 326.0949293012593 0.7620645098168173
14.263383690395848 329.78512493511397 0.7660044561851235
14.268611245349264 335.02485353915085 0.7716594760906906
14.27383880030268 338.77626504268017 0.7745482000247802
14.279066355256097 342.6352256168656 0.7781895738381522
14.284293910209513 346.36834601490926 0.7814334571897389
14.28952146516293 354.60003186327356 0.7892766770219376
14.294749020116345 361.98014096012395 0.797675866768659
14.299976575069762 367.5747420585314 0.8041010757654949
14.305204130023178 374.5585838920755 0.811105361244763
14.310431684976594 378.36538214387156 0.8152700788912866
14.31565923993001 385.83455404817676 0.8226121156067366
14.320886794883426 390.79609092606114 0.8271811568387629
14.326114349836843 395.41923538936766 0.8328647927440276
14.331341904790259 394.5827414321608 0.8315957177939325
14.336569459743675 392.70998116105034 0.83028631622993
14.341797014697091 390.1315903071548 0.827359847313244
14.347024569650507 388.84381619368367 0.8257338682166744
14.352252124603924 386.7993760022293 0.8242210656253494
14.35747967955734 383.302081744049 0.8204623089211872
14.362707234510756 381.1897375291144 0.8187155938376343
14.367934789464172 382.79407648010164 0.8217303108951503
14.373162344417588 387.8010125963014 0.8270715913797024
14.378389899371005 389.37919060168684 0.8293509321246987
14.38361745432442 390.3546992835654 0.8295648635503767
14.388845009277837 385.7971490964775 0.82393014626895
14.394072564231253 381.88306629007843 0.8193326712084591
14.39930011918467 381.382246212832 0.8183309830249935
14.404527674138086 382.7119748876009 0.819223253588128
14.409755229091502 386.9228329325392 0.8241165886699304
14.414982784044918 387.77140051598485 0.8245632951842519
14.420210338998334 388.591012198257 0.8257568777677847
14.42543789395175 388.28093906560485 0.8255958493790306
14.430665448905167 385.93506884622445 0.8231289534785903
14.435893003858583 384.80012113307896 0.822489968300947
14.441120558811999 383.91033958969405 0.8221065407271398
14.446348113765415 382.1421869514047 0.8196125677245804
14.451575668718831 380.41555914609523 0.8185882132574852
14.456803223672248 384.9753549675939 0.8233457272693826
14.462030778625664 391.10210705658227 0.8295972258327204
14.46725833357908 399.6388479972383 0.8380452892132725
14.472485888532496 413.6785849544815 0.8518303165335259
14.477713443485912 427.3720041585755 0.8654035377814607
14.482940998439329 452.01270091177656 0.8899845640268609
14.488168553392745 477.14548211956765 0.9142266374610261
14.493396108346161 506.8282335648924 0.9422408657646085
14.498623663299577 528.7001871127693 0.9620457820373782
14.503851218252994 538.4834129185406 0.970555503690466
14.50907877320641 530.5410890072434 0.9636831676487686
14.514306328159826 506.9147223815576 0.9418820602947489
14.519533883113242 474.2690830021467 0.9113257719234208
14.524761438066658 438.4197022495705 0.876955811598245
14.529988993020075 408.5294830965506 0.8471979970082895
14.53521654797349 381.1770404497115 0.8187901230480067
14.540444102926907 364.9339096764082 0.8019839745780207
14.545671657880323 351.6792234873685 0.7881649386464842
14.55089921283374 341.6984464780512 0.7780505929668161
14.556126767787156 333.74968928021804 0.7692876160792081
14.561354322740572 329.6008358705385 0.7644893002137587
14.566581877693988 325.8441536627048 0.7606211210279237
14.571809432647404 325.1016425311908 0.7596863690884909
14.57703698760082 321.5030596258053 0.7559883049408981
14.582264542554237 321.0125385328679 0.7547110766797149
14.587492097507653 319.15363660979654 0.7518062252392202
14.592719652461069 319.9057048804025 0.7522000808907434
14.597947207414485 323.0109656651254 0.7553803029730192
14.603174762367901 324.7804191667929 0.7574670272350558
14.608402317321318 329.0205642744177 0.7623617776421088
14.613629872274734 330.43410053399896 0.7636363164732234
14.61885742722815 330.63630452651586 0.763342614219372
14.624084982181566 330.0015747508711 0.762387679527099
14.629312537134982 331.40755431674916 0.7640696242621047
14.634540092088399 338.28080684728747 0.771781359380081
14.639767647041815 342.3328324045128 0.7763349942433938
14.644995201995231 342.2931021185588 0.7757642223513604
14.650222756948647 341.76297857528914 0.774762371189072
14.655450311902063 337.00904745565185 0.7690019513529555
14.66067786685548 337.13868107622585 0.769463814692819
14.665905421808896 336.7905861220508 0.7686972763011672
14.671132976762312 336.99849605613036 0.7679412491939832
14.676360531715728 334.7178702889164 0.7646190409147817
14.681588086669144 331.6853757784583 0.7603990337517033
14.68681564162256 328.8535673534703 0.7575441636394724
14.692043196575977 325.9389714841664 0.7536944386566117
14.697270751529393 325.6072229852684 0.7532222967659584
14.70249830648281 325.70164563972867 0.7534090072161048
14.707725861436225 326.19890322775984 0.7544552511005167
14.712953416389642 326.3120792752353 0.7558965292792554
14.718180971343058 327.11479205537717 0.7574528776403204
14.723408526296474 325.21149475980997 0.7561300258084103
14.72863608124989 325.82021772211255 0.7567508766393829
14.733863636203306 326.53905384089336 0.7564858995435655
14.739091191156723 328.40523970180476 0.758037463768388
14.744318746110139 331.24648081975107 0.7617465640024059
14.749546301063555 331.6634430749629 0.762214553195652
14.754773856016971 328.4928710829804 0.7589009603242735
14.760001410970387 325.2075943898777 0.7555643526546852
14.765228965923804 326.96138166468006 0.758058048135679
14.77045652087722 328.96257587606533 0.7600833122881245
14.775684075830636 330.11269461717495 0.760393084302787
14.780911630784052 332.2478708848465 0.7628642029522217
14.786139185737468 331.71101756795065 0.7632098775206324
14.791366740690885 334.6030648516981 0.7669634759383268
14.7965942956443 337.80774778129546 0.7698861428198307
14.801821850597717 339.93347480262327 0.7707669551423015
14.807049405551133 342.584557644379 0.7732334178414304
14.81227696050455 343.81063291942525 0.7751796319780816
14.817504515457966 351.7887024970875 0.7842955153825952
14.822732070411382 357.708375137915 0.7900991278904752
14.827959625364798 368.9007000036985 0.8014213423974696
14.833187180318214 378.84768868203093 0.8111394144799614
14.83841473527163 393.36064783807626 0.8260982049185751
14.843642290225047 402.16882692426753 0.8356310520632035
14.848869845178463 411.91478761309526 0.8456857690689796
14.854097400131879 422.9506350330322 0.8568520372032332
14.859324955085295 428.065054529734 0.8624873359985821
14.864552510038711 430.3502205787922 0.8641406796654008
14.869780064992128 425.38765453373344 0.8592531232098883
14.875007619945544 419.3625986791149 0.8531013278284761
14.88023517489896 415.3722445039394 0.8489443622730152
14.885462729852376 409.5224094419852 0.8435982284271835
14.890690284805792 399.0251745318197 0.8330410049267256
14.895917839759209 389.0075761647504 0.8222639812952549
14.901145394712625 381.5689293776103 0.814791634165346
14.906372949666041 380.3734339481969 0.813329770664433
14.911600504619457 377.4849855169453 0.8103125213818791
14.916828059572873 374.7407858830954 0.8076900675981239
14.92205561452629 368.5193566148619 0.8015749030317586
14.927283169479706 360.5065022442475 0.7941201840018972
14.932510724433122 355.3013793492163 0.7887544702670799
14.937738279386538 352.0485952250857 0.7847403536613821
14.942965834339955 349.1919118183762 0.7814154461280638
14.94819338929337 345.85504643596204 0.7773831646597475
14.953420944246787 342.78165234066586 0.7739646871496609
14.958648499200203 340.57656931725353 0.7716286061777897
14.96387605415362 342.04903443880085 0.7734185824820157
14.969103609107036 343.6844193674873 0.7755569767138027
14.974331164060452 345.15084398753964 0.7768814854387235
14.979558719013868 347.31304707596655 0.7788175012435599
14.984786273967284 349.1581383242917 0.780844326078186
14.9900138289207 352.12565166200005 0.7840128305636006
14.995241383874117 356.2897602593592 0.7882372971962839
15.000468938827533 360.36603252305446 0.7933672134332383
15.005696493780949 362.88055822263084 0.7955057592682516
15.010924048734365 366.6902454851235 0.7997770207190635
15.016151603687781 369.9447112808743 0.8033575465546342
15.021379158641198 372.25572227511947 0.8058743788451618
15.026606713594614 371.6086076268651 0.8052804386584453
15.03183426854803 376.73779111218425 0.810379212258171
15.037061823501446 379.4585068225452 0.8133686826867036
15.042289378454862 382.21491957607816 0.8157803550073878
15.047516933408279 384.23392377622474 0.8183552172671782
15.052744488361695 384.6470015807356 0.8182634413186856
15.057972043315111 385.59433998524895 0.8193391229612805
15.063199598268527 383.1816259755008 0.8168231152785083
15.068427153221943 378.6040302533671 0.8127583503252455
15.07365470817536 376.4096564863756 0.8109357292860878
15.078882263128776 372.8368748023215 0.8077122268784616
15.084109818082192 368.00785612180607 0.8023969546194973
15.089337373035608 363.77478843086004 0.797511969495472
15.094564927989024 359.0604395581503 0.7922985126561973
15.09979248294244 352.14389446315664 0.7845034147825035
15.105020037895857 346.7058534610727 0.7792336983815091
15.110247592849273 340.0385847850196 0.7718749926379193
15.11547514780269 333.8309173561962 0.7653968717810665
15.120702702756105 331.88295102333365 0.7639509474743333
15.125930257709522 328.2115130923311 0.7587832598999623
15.131157812662938 326.17466851345137 0.7569977226861225
15.136385367616354 326.3451407076566 0.7579348593247585
15.14161292256977 322.85247167301253 0.7536937298953136
15.146840477523186 321.6650250847061 0.7526044038073578
15.152068032476603 319.0118248868512 0.7485575328961253
15.157295587430019 317.6936400030833 0.7470447232075367
15.162523142383435 316.212262449967 0.745761349528659
15.167750697336851 313.12654923992307 0.7431083023091584
15.172978252290267 311.31699606638205 0.7410524561215154
15.178205807243684 307.33628659727856 0.7372875762015577
15.1834333621971 301.89120211870625 0.7303587408300296
15.188660917150516 297.59135791780494 0.7259288795644703
15.193888472103932 297.54437413946744 0.7262645938886777
15.199116027057348 296.31356483141485 0.7250089340906521
15.204343582010765 299.2856861035884 0.7285433877090182
15.20957113696418 301.52714040999734 0.7297718606237872
15.214798691917597 302.6566566249605 0.730572014935647
15.220026246871013 301.3791287737001 0.7294755965214764
15.22525380182443 298.4635039089985 0.7257166525478017
15.230481356777846 296.0195193357341 0.7236161746705579
15.235708911731262 291.761118611525 0.7195444100746449
15.240936466684678 290.0061922346109 0.7168011706904418
15.246164021638094 290.0980726928814 0.7170884477099744
15.25139157659151 294.10412319254385 0.7226764419495844
15.256619131544927 294.52773147174753 0.7242519924167465
15.261846686498343 292.2377051007219 0.7225169200661038
15.267074241451759 289.7242172324016 0.7193443127580136
15.272301796405175 285.83427004701286 0.7147307585188588
15.277529351358591 282.9663355168003 0.7121377399527525
15.282756906312008 285.03232450697175 0.7155972800870967
15.287984461265424 286.9473575947522 0.7165430379712003
15.29321201621884 288.0286025270439 0.7168971753675786
15.298439571172256 288.2160449881842 0.7149666574564979
15.303667126125672 286.8509552657015 0.7138074986164838
15.308894681079089 286.62002315963355 0.7133509930134918
15.314122236032505 287.97638076164213 0.7142586886626975
15.319349790985921 285.7209213700364 0.7123255309054759
15.324577345939337 288.2198185046674 0.7143826592608021
15.329804900892753 288.54129645395597 0.7159500888349467
15.33503245584617 293.1875206967575 0.721957910279204
15.340260010799586 292.1171788644936 0.7205034100975535
15.345487565753002 293.1647516419703 0.7217763306746603
15.350715120706418 294.9801905270916 0.7226924475678789
15.355942675659835 296.5481289345369 0.7228087635930461
15.36117023061325 298.90205619038875 0.725349106592588
15.366397785566667 298.1989713133495 0.7248633188438017
15.371625340520083 301.0986035923379 0.728320035675924
15.3768528954735 304.5725511145667 0.7328270278004811
15.382080450426916 310.1641807747655 0.7394724243420693
15.387308005380332 315.5918034989919 0.7471462673642255
15.392535560333748 316.233020018863 0.748970579338895
15.397763115287164 316.3668182639072 0.7580787117863188
15.40299067024058 317.69433762100675 0.766076274942829
15.408218225193997 317.3582420598336 0.7698000157386823
15.413445780147413 317.98459936192074 0.7736858967548726
15.418673335100829 316.8931542888643 0.7764857769274508
15.423900890054245 317.35237947392636 0.7794741041406601
15.429128445007661 319.36245526243584 0.7849332016300818
15.434355999961078 318.82629908346706 0.7871013621880517
15.439583554914494 317.0477487041039 0.7883458192529915
15.44481110986791 309.92339365575594 0.7829200655539394
15.450038664821326 306.5900776952334 0.781294892806439
15.455266219774742 303.81484940586745 0.7805781815242736
15.460493774728159 302.4645151224035 0.7817310873892053
15.465721329681575 303.75227247281754 0.7853091666816483
15.470948884634991 306.16107596185486 0.7903668932685545
15.476176439588407 306.4865565491922 0.792531046415422
15.481403994541823 303.84219305982765 0.791153449575839
15.48663154949524 300.3650855017001 0.7882377878874974
15.491859104448656 302.230422683413 0.7924631662855818
15.497086659402072 301.13398201917954 0.7923658039930315
15.502314214355488 302.51647928529275 0.7951336204624921
15.507541769308904 301.31228524575215 0.7963419222651842
15.51276932426232 297.3921798983585 0.7957975622578107
15.517996879215737 300.0453213554208 0.8025425000967035
15.523224434169153 300.15898887152673 0.8046250317870202
15.52845198912257 299.84050515734754 0.8053934056672212
15.533679544075985 300.40760424173413 0.8074080284407557
15.538907099029402 301.0278338212419 0.8091829072052619
15.544134653982818 300.213919903758 0.8094340215735406
15.549362208936234 299.8306003565103 0.8090680834838538
15.55458976388965 299.7275077010257 0.8094456062164889
15.559817318843066 300.0149567751389 0.8116519910743747
15.565044873796483 302.50333161750143 0.8165291718412963
15.570272428749899 307.8647832615558 0.8257937200403109
15.575499983703315 312.2255679733397 0.8340227575415918
15.580727538656731 316.12358924333546 0.8396457778961434
15.585955093610147 316.06042552739245 0.8400944686477657
15.591182648563564 316.5417568086731 0.840944368204486
15.59641020351698 315.667324150102 0.8420320387547227
15.601637758470396 315.14547125886696 0.8431781225514396
15.606865313423812 312.4734144711245 0.8418582181452731
15.612092868377228 308.23161187354265 0.8375225814949208
15.617320423330645 309.4788570179972 0.8409874349787156
15.62254797828406 308.3650278231956 0.842119248525683
15.627775533237477 308.0331011031031 0.8445473870712181
15.633003088190893 305.6889788516944 0.8430350278422934
15.63823064314431 304.72528137939645 0.8385130247214645
15.643458198097726 301.71689571433274 0.8207400313001698
15.648685753051142 303.67570211457075 0.8163359848412112
15.653913308004558 305.11194443782824 0.8135105215103297
15.659140862957974 303.9745125099054 0.8091232937909176
15.66436841791139 301.72596021015545 0.8030377529284303
15.669595972864807 299.139104922343 0.797916923006521
15.674823527818223 297.92696612446326 0.7947767064018451
15.680051082771639 299.07482872573854 0.7943036303281383
15.685278637725055 301.93291269366955 0.795710086562476
15.690506192678471 301.2663054387765 0.7929002173893317
15.695733747631888 300.12832004361564 0.7898931355470944
15.700961302585304 301.73144400905824 0.791300866009693
15.70618885753872 302.5841468715751 0.7917154694551248
15.711416412492136 303.39357670359794 0.7910095322561355
15.716643967445552 304.24572707338103 0.79056297070649
15.721871522398969 303.0359109030903 0.7879791125116807
15.727099077352385 302.3441867173361 0.7849817135672988
15.732326632305801 301.93917875779096 0.783941428086899
15.737554187259217 300.4152176859165 0.7808405184934307
15.742781742212633 305.4278357120503 0.7861153108572287
15.74800929716605 309.1216881393871 0.7898915986155929
15.753236852119466 311.08994546776466 0.7918779973912428
15.758464407072882 311.0964641918792 0.7908290090264888
15.763691962026298 312.8649995323529 0.791940627695856
15.768919516979715 316.43364272616145 0.7947643167176877
15.77414707193313 319.76083310646004 0.7985842747892391
15.779374626886547 319.97836255989995 0.7983950992690845
15.784602181839963 321.83056748726693 0.7995241196982134
15.78982973679338 325.4338748674983 0.8036802303536443
15.795057291746796 323.57311992618986 0.8005717010113647
15.800284846700212 322.32534584505646 0.7988795210969537
15.805512401653628 320.8482636183498 0.7961052926541994
15.810739956607044 323.46407517670457 0.7987070061039739
15.81596751156046 325.32460487193987 0.800251126046861
15.821195066513877 325.1682740424174 0.7999792840525307
15.826422621467293 325.6762704375733 0.8003025433030799
15.831650176420709 326.1503389961151 0.8008571778368985
15.836877731374125 325.05539917567427 0.7992473502180005
15.842105286327541 323.0888757779472 0.7962751245001518
15.847332841280958 321.9975367167023 0.7941768334506687
15.852560396234374 318.58992040672325 0.7902243549555511
15.85778795118779 316.3594575698332 0.7872155322667651
15.863015506141206 311.39195421579797 0.7803465549300092
15.868243061094622 309.7031008598311 0.7783279985294369
15.873470616048039 306.9055228708462 0.7743444117782471
15.878698171001455 307.1411591959012 0.7745361028197292
15.883925725954871 306.64718049484793 0.7738717215780964
15.889153280908287 306.3815169006814 0.7732967940599487
15.894380835861703 306.1368476617019 0.7728705694900903
15.89960839081512 305.64308440951993 0.7710117603014218
15.904835945768536 303.7467592555251 0.7687905369007298
15.910063500721952 301.7644660154919 0.7662927533194877
15.915291055675368 297.66890844414723 0.7596788179324777
15.920518610628784 299.17972443024087 0.7617402492191492
15.9257461655822 299.95184515993617 0.7629214576697445
15.930973720535617 303.0293593618023 0.7660356926473657
15.936201275489033 305.8732392552898 0.7703238504533546
15.94142883044245 305.21818442228766 0.7682033128024915
15.946656385395865 307.3131300942964 0.7698896786728392
15.951883940349282 305.65354062895847 0.7679964360840924
15.957111495302698 306.11603304895175 0.7673740933529886
15.962339050256114 306.51472955422 0.7676017302790066
15.96756660520953 306.48706635994057 0.7672294435563715
15.972794160162946 306.0815601645211 0.7665296721389525
15.978021715116363 303.916371819998 0.7640560242705773
15.983249270069779 304.2118751408079 0.7642946472759283
15.988476825023195 304.1939443699963 0.7647773584417122
15.993704379976611 302.73326931669095 0.7637930207486919
15.998931934930027 302.5351273376407 0.7642318425296937
16.004159489883442 299.13082766179576 0.7610781726217202
16.009387044836856 295.9680429544155 0.7566566285528088
16.01461459979027 294.53569513135204 0.7546042844272501
16.019842154743685 296.64929597951084 0.7575229798664836
16.0250697096971 297.19109220322343 0.7579672087372008
16.030297264650514 298.3138868541079 0.7589138023459167
16.03552481960393 299.5320355008067 0.7601384643115022
16.040752374557343 302.6077908209842 0.7632939639754225
16.045979929510757 304.5839278816037 0.7660480664207793
16.05120748446417 304.6632251333573 0.7660943678245715
16.056435039417586 304.46071957706965 0.7650009394504462
16.061662594371 305.7551093375747 0.765843272364644
16.066890149324415 311.9771619689348 0.7730020682320623
16.07211770427783 314.2466422308494 0.776239151729335
16.077345259231244 315.4732914103356 0.7776721586348238
16.08257281418466 315.55313383976477 0.7773803027325028
16.087800369138073 316.13610350759194 0.7783456812408145
16.093027924091487 316.4147095347263 0.7794621483376002
16.0982554790449 320.58888202255156 0.7851362407174259
16.103483033998316 323.36844125318345 0.7876417494402903
16.10871058895173 326.48544846591994 0.7906319183747498
16.113938143905145 324.1530439078537 0.7873532833453973
16.11916569885856 322.7827270927215 0.7862352963691815
16.124393253811974 321.16356211929786 0.7854814679432135
16.129620808765388 318.6105494440934 0.783079156085385
16.134848363718802 317.4723756197637 0.7830819552114541
16.140075918672217 312.94986653346234 0.7777460404144007
16.14530347362563 309.8461538260518 0.7734463195121173
16.150531028579046 307.1382565664107 0.7690064060376206
16.15575858353246 308.4426054712673 0.7697708181781884
16.160986138485875 307.8685296711417 0.7684979208752455
16.16621369343929 306.2272158333813 0.7657336593573085
16.171441248392703 301.89969077819006 0.7601492782574131
16.176668803346118 301.0847091332437 0.759482924210381
16.181896358299532 302.6646529947337 0.7618019676957625
16.187123913252947 304.6048248307035 0.7641698033625531
16.19235146820636 301.7794491305665 0.7599246913490784
16.197579023159776 299.30504694891255 0.7567091228825802
16.20280657811319 291.46488469321656 0.7466475583041488
16.208034133066604 287.23333775357463 0.7412414867263203
16.21326168802002 282.59954034582154 0.7356483400995676
16.218489242973433 282.34573042600135 0.7354271440195841
16.223716797926848 284.619494034885 0.7390652987365108
16.228944352880262 285.5712287160825 0.74076947606826
16.234171907833677 283.376339672039 0.7384040630890714
16.23939946278709 279.08319298831265 0.7328403177749496
16.244627017740505 275.3814359675827 0.7275019687142383
16.24985457269392 274.21573308649215 0.7275755518176314
16.255082127647334 272.5961202415038 0.7264215143337979
16.26030968260075 270.4609029993438 0.7237214823676554
16.265537237554163 271.49171553383394 0.7237754501177421
16.270764792507578 270.81736589994546 0.7210385485120278
16.275992347460992 271.5332526080624 0.7220732936902159
16.281219902414406 270.322219808691 0.7218351825677928
16.28644745736782 269.1998654620632 0.7206121386285154
16.291675012321235 269.01761040811516 0.7196680943210159
16.29690256727465 269.88066354695616 0.719004742304767
16.302130122228064 273.07770097255144 0.7214855752293778
16.30735767718148 276.0422635450957 0.7252734361374485
16.312585232134893 277.6282718339722 0.727851291114304
16.317812787088307 276.76293360696593 0.7267298772332443
16.323040342041722 276.0555953041173 0.7263413511960443
16.328267896995136 275.4911646148012 0.7263620535454831
16.33349545194855 275.71644265453125 0.7257662283988645
16.338723006901965 276.2028727604885 0.7245285645145509
16.34395056185538 283.4205905757758 0.7328646444697021
16.349178116808794 288.79566465481577 0.7398685512246969
16.35440567176221 293.2675963854832 0.7446334651156625
16.359633226715623 297.236869560651 0.7499282374422696
16.364860781669037 303.6131996568387 0.7565911585820406
16.37008833662245 315.1264845762271 0.7693592881633314
16.375315891575866 325.3451060915835 0.7808348064693786
16.38054344652928 335.1570520340771 0.7918043153204626
16.385771001482695 343.75519327910405 0.8010857692210388
16.39099855643611 347.4648106256216 0.804978477968446
16.396226111389524 344.35901103924465 0.8004917644913083
16.401453666342938 340.8115785450382 0.7964327967777717
16.406681221296353 335.937642905788 0.7916689212161733
16.411908776249767 332.4488944983194 0.786702196882895
16.41713633120318 328.08695752138055 0.7817588007548808
16.422363886156596 323.56308623701113 0.7756322211029696
16.42759144111001 321.85720706061824 0.7726275342768788
16.432818996063425 324.0050368523667 0.7757354690959393
16.43804655101684 328.36690997527586 0.7801498897716782
16.443274105970254 330.7133656140167 0.7834470239564154
16.448501660923668 335.4077597381305 0.7889250467118647
16.453729215877082 343.54857219152257 0.797331194866763
16.458956770830497 349.4325017787169 0.8041013489610725
16.46418432578391 355.3794091775351 0.8112385550504008
16.469411880737326 356.5320413089817 0.811885441241482
16.47463943569074 359.468339191388 0.8151985778518094
16.479866990644155 360.45176253994674 0.8154730373365725
16.48509454559757 360.5920572561178 0.8150267651753196
16.490322100550983 360.41295222943774 0.8155792961189945
16.495549655504398 353.76858952921526 0.8077746178585841
16.500777210457812 341.9572949538366 0.7951895108188433
16.506004765411227 330.906908426023 0.7824066813287484
16.51123232036464 317.2965847260957 0.7658206160296002
16.516459875318056 307.93561704150926 0.7548952033396542
16.52168743027147 300.8990674305128 0.746625375579967
16.526914985224884 292.05311878932457 0.7359095065091218
16.5321425401783 289.2347962369008 0.7334356184706483
16.537370095131713 286.4103314102289 0.7289308231989201
16.542597650085128 287.04612493998803 0.7309641483624234
16.547825205038542 287.80098663914356 0.7314799287898621
16.553052759991957 290.9390425649456 0.7356522017043695
16.55828031494537 291.522765765712 0.7375779079349352
16.563507869898785 293.9749622430827 0.741251616659462
16.5687354248522 294.13684109944285 0.7418475807735212
16.573962979805614 291.78967718601945 0.7383748712509106
16.57919053475903 289.28820591458873 0.7334527612366845
16.584418089712443 284.1777287003046 0.7269130292639634
16.589645644665858 282.48308779822366 0.7240205891968526
16.594873199619272 280.0183252746409 0.7204255962988705
16.600100754572686 279.6110085873826 0.7213599881620762
16.6053283095261 276.58233057897615 0.7177934096589741
16.610555864479515 274.60422641387055 0.7162180068543994
16.61578341943293 273.9585954438953 0.7164944654912083
16.621010974386344 273.05902805554376 0.7152955420681929
16.62623852933976 271.9399398279763 0.7139426403055485
16.631466084293173 269.5547337212385 0.7083033747435076
16.636693639246587 267.55661239178085 0.7047882496074194
16.641921194200002 266.0015775358462 0.7030971744827994
16.647148749153416 264.7937365245128 0.7020799501275375
16.65237630410683 262.7481827044475 0.7008571555784191
16.657603859060245 263.5824171260515 0.7015799412252194
16.66283141401366 259.93336683584914 0.6974844006855437
16.668058968967074 258.3938706936919 0.6939769623629884
16.67328652392049 254.77379312361677 0.6895136743911534
16.678514078873903 254.40872729256313 0.6885168526290815
16.683741633827317 254.8662830353588 0.6887453836033702
16.68896918878073 251.45673202408267 0.6837386730025263
16.694196743734146 252.00418702559486 0.6854499534487266
16.69942429868756 248.69023470843018 0.680702296065821
16.704651853640975 248.09643760096984 0.6805483378655135
16.70987940859439 251.29268583813734 0.6852960667689739
16.715106963547804 254.61077156819522 0.6906507022188539
16.720334518501218 253.80907127459213 0.6894725643798231
16.725562073454633 251.1279524514905 0.6853891716288169
16.730789628408047 247.88298794587547 0.6817304925530568
16.73601718336146 246.16234065777357 0.6789977087404392
16.741244738314876 247.3339691883667 0.6793840070635206
16.74647229326829 245.48566503137403 0.6765200499529336
16.751699848221705 246.5630895725374 0.6782771974347005
16.75692740317512 241.50949459625184 0.6724182522741826
16.762154958128534 239.65987240733682 0.6699993707960727
16.767382513081948 237.69452179286267 0.6671881385748536
16.772610068035362 235.55441949052107 0.6630011984014577
16.777837622988777 235.73223454418098 0.6622191838930428
16.78306517794219 238.14526238042086 0.6635948805685846
16.788292732895606 241.01692828109648 0.6683197815399192
16.79352028784902 245.4702368884502 0.6778061432454159
16.798747842802435 247.9809147444525 0.6824156226036657
16.80397539775585 248.2681847929861 0.683681200415034
16.809202952709263 244.0159767619009 0.6758820224398376
16.814430507662678 238.72585749551837 0.6687433892976363
16.819658062616092 236.14708257285318 0.6654112216302451
16.824885617569507 233.86060312428265 0.6630114178583174
16.83011317252292 235.3487678720533 0.6652471605787548
16.835340727476336 236.31004139543282 0.6667565491703863
16.84056828242975 235.0611893228906 0.6645222596899706
16.845795837383164 236.92644748462413 0.6673280183358212
16.85102339233658 234.41085945484704 0.6635546764531123
16.856250947289993 233.53488954882707 0.6590243532463349
16.861478502243408 232.0668569026065 0.6557503213654118
16.866706057196822 232.17309567152412 0.6574660748133453
16.871933612150237 233.41324808081112 0.6612666684742418
16.87716116710365 235.76733806921544 0.6665487582526367
16.882388722057065 235.6980026558054 0.6671915092099943
16.88761627701048 234.0958121482526 0.6650979341512242
16.892843831963894 230.6091714127145 0.6602064154876215
16.89807138691731 229.3999364113047 0.6576417747374061
16.903298941870723 229.1502580173105 0.6550765768106149
16.908526496824138 232.19326350343013 0.6577702604044502
16.913754051777552 232.10565687069925 0.6572111131796833
16.918981606730966 231.57539184292727 0.6566404678858102
16.92420916168438 230.28722779755253 0.6544950465968256
16.929436716637795 229.3117032592776 0.6539813474217147
16.93466427159121 229.51510559445285 0.6557459134004318
16.939891826544624 228.61443648424233 0.6555925378757912
16.94511938149804 230.1058345275174 0.6561157334407501
16.950346936451453 229.03442761697835 0.6539454733764143
16.955574491404867 228.55055121992575 0.6531990077587784
16.960802046358282 225.96722716167295 0.6507222161481121
16.966029601311696 224.45213917623582 0.6491665869611649
16.97125715626511 225.04106882607078 0.6496119803885073
16.976484711218525 224.0917568092067 0.6470225857431584
16.98171226617194 224.9376432032194 0.6491316558833398
16.986939821125354 223.79439535857432 0.6470043697544329
16.99216737607877 223.99115653556473 0.6458420925794042
16.997394931032183 225.27413805646535 0.6479638365613987
17.002622485985597 228.4060855156621 0.6534967384132915
17.00785004093901 232.53311049147473 0.6591855902692583
17.013077595892426 234.56294742385884 0.6607710621041313
17.01830515084584 233.04246783039704 0.6579070707078908
17.023532705799255 229.29950068256122 0.6521243300419118
17.02876026075267 227.44574406140237 0.6505499868025642
17.033987815706084 228.6755904183386 0.6514515470986272
17.039215370659498 230.87515120945343 0.6547754124980123
17.044442925612913 235.25600348270453 0.6610797949967435
17.049670480566327 238.6307235296068 0.6654547130981749
17.05489803551974 238.8693750295172 0.6652732738579901
17.060125590473156 243.49051457644833 0.6714594113379342
17.06535314542657 242.93851892596123 0.6709381232460682
17.070580700379985 244.0192545601462 0.6735849938751356
17.0758082553334 241.5379496236692 0.6691313573777036
17.081035810286814 241.51743720982077 0.6693141951068354
17.086263365240228 241.44517521223565 0.6676758148654218
17.091490920193642 242.60706651082455 0.6684167252700047
17.096718475147057 242.18711635354634 0.6682612140932038
17.10194603010047 239.23270810317334 0.6634533113564494
17.107173585053886 236.87475672644777 0.6602839140967075
17.1124011400073 236.4524186115747 0.659548695286373
17.117628694960715 236.9341649184887 0.6597600286018711
17.12285624991413 238.5078358987538 0.6621004654773585
17.128083804867543 237.89116833206936 0.6610112587029704
17.133311359820958 239.25718263741152 0.6638756093605483
17.138538914774372 238.16335391234438 0.6646473134658559
17.143766469727787 238.3655640179423 0.6653708326655265
17.1489940246812 238.10895527593794 0.6659941065890514
17.154221579634616 236.4359926582734 0.6628737369134327
17.15944913458803 237.6149142553795 0.6637264751257784
17.164676689541444 241.44922605583162 0.6691029963359623
17.16990424449486 245.9364357170699 0.6752355304317238
17.175131799448273 248.20862360077746 0.677020035551713
17.180359354401688 244.9051474734377 0.6718634584426676
17.185586909355102 241.6180069933356 0.6667744003736416
17.190814464308517 241.31361295754093 0.6652911214361439
17.19604201926193 241.65912339211675 0.6651518483631055
17.201269574215345 243.83781233008642 0.6673681869663748
17.20649712916876 246.0169749026439 0.6713001999147679
17.211724684122174 247.03298825822026 0.6730075562769114
17.21695223907559 247.9524849994516 0.6743143416937367
17.222179794029003 248.8405308937864 0.6746166529966974
17.227407348982418 248.70434151314095 0.674460496036629
17.232634903935832 248.0630184499871 0.674022849838405
17.237862458889246 246.47740498231772 0.6721556048977368
17.24309001384266 244.1184703822351 0.6690263526497773
17.248317568796075 243.44897960739183 0.6683980781441465
17.25354512374949 244.87551328034033 0.6707984553752774
17.258772678702904 246.6448584923102 0.6732347571652617
17.26400023365632 245.26839175543714 0.6722802858307426
17.269227788609733 244.5656848064573 0.6716175690881581
17.274455343563147 242.4235181300199 0.6678652442285313
17.279682898516562 239.04671850421812 0.6630441667816768
17.284910453469976 237.73815369339093 0.6601085589373596
17.29013800842339 239.5317596719959 0.6617292056340774
17.295365563376805 243.50499513382795 0.6670509110330751
17.30059311833022 243.93772011761473 0.6682934749113845
17.305820673283634 244.42611628342354 0.6691220324753656
17.31104822823705 242.80274711852067 0.6662635181382359
17.316275783190463 245.21947420962084 0.6690624395194552
17.321503338143877 247.57792638822482 0.6723811046441732
17.32673089309729 249.01316255094517 0.6749840016238811
17.331958448050706 247.31347593794948 0.6729079649044835
17.33718600300412 246.6175088287346 0.6722535292587707
17.342413557957535 245.40789681410493 0.6688725634253542
17.34764111291095 248.44637198854383 0.6734875429370628
17.352868667864364 251.17913682712168 0.676842751620672
17.358096222817778 253.72644824182828 0.6790763038697564
17.363323777771193 253.18204540799252 0.6767068804219308
17.368551332724607 251.30079766135978 0.6744284371261259
17.37377888767802 251.86724393163752 0.6769949153998525
17.379006442631436 255.65441164293395 0.6833777986089704
17.38423399758485 258.50212571892274 0.6885203031731274
17.389461552538265 261.8301003793535 0.6924609217724237
17.39468910749168 265.66154186467423 0.6975676483310028
17.399916662445094 267.57088294794187 0.6992784696886379
17.405144217398508 268.3357980559461 0.6987566297522891
17.410371772351922 265.2239891032706 0.693691311021519
17.415599327305337 266.49218132003665 0.6947335083442011
17.42082688225875 268.6543477474635 0.6978836887393632
17.426054437212166 272.4439628771628 0.702983261480691
17.43128199216558 274.80677765980863 0.7058329492711493
17.436509547118995 277.1873745485149 0.7089853894759511
17.44173710207241 282.25323120529447 0.7145878600693926
17.446964657025823 283.5910174799382 0.7165808592008905
17.452192211979238 283.19642701909015 0.717442184841867
17.457419766932652 281.8081312805398 0.7157366036800883
17.462647321886067 281.16832585744464 0.7143130739567283
17.46787487683948 281.64450175221486 0.7130181624943583
17.473102431792896 279.5755088083443 0.7095289747755668
17.47832998674631 279.2213100411881 0.7092984910862575
17.483557541699724 280.42137101201877 0.7110619222069503
17.48878509665314 280.33295056045773 0.710665296750298
17.494012651606553 280.5086751573983 0.7103010118026122
17.499240206559968 283.97851669926 0.7137447666519094
17.504467761513382 287.7534244477737 0.7180616428510495
17.509695316466797 291.5217347903017 0.7226321523999514
17.51492287142021 288.3481494101781 0.7193037056171905
17.520150426373625 285.7573528046685 0.717131933093958
17.52537798132704 287.23625298982324 0.7202017578566339
17.530605536280454 288.90515338844097 0.7220481588091133
17.53583309123387 291.0055849903543 0.7252845684141709
17.541060646187283 288.52962701181815 0.7211135134898277
17.546288201140698 287.5154750711276 0.7201232728518614
17.551515756094112 286.57916042626596 0.7180450327621752
17.556743311047526 289.32450384682477 0.7212638980665582
17.56197086600094 292.7168616837247 0.7253355047564013
17.567198420954355 295.69439437720285 0.7292267682711695
17.57242597590777 296.4273645328674 0.7305517648758235
17.577653530861184 292.62727675350897 0.7261053820194069
17.5828810858146 287.9856090200955 0.719936857103145
17.588108640768013 282.22478721359164 0.71239455291833
17.593336195721427 282.36812174568706 0.7121660671201565
17.598563750674842 285.8075639762543 0.7167648347484039
17.603791305628256 287.69701768280726 0.7197398427994256
17.60901886058167 288.8421615031827 0.7215312217673487
17.614246415535085 289.7609673905617 0.7217880834525003
17.6194739704885 289.2884243692808 0.7211940280489463
17.624701525441914 288.47064369470206 0.7198635482443699
17.62992908039533 288.20030956234325 0.7198694143566677
17.635156635348743 289.81803807475546 0.7223119275719982
17.640384190302157 291.053339362477 0.7235435515005157
17.64561174525557 289.9356560513328 0.7222492499406636
17.650839300208986 286.60209769830993 0.7177981281758438
17.6560668551624 285.9307405446022 0.7168832553220699
17.661294410115815 287.4494415126359 0.7190077605618546
17.66652196506923 291.4767783274756 0.7239646948504733
17.671749520022644 295.7772074417125 0.7295961051429012
17.676977074976058 296.3674650035906 0.7297940558205901
17.682204629929473 296.9566845337051 0.7302244485316631
17.687432184882887 298.4427478552683 0.7314015272072892
17.6926597398363 299.7292160327342 0.7333748088964728
17.697887294789716 298.63347415527863 0.7327199200874518
17.70311484974313 295.2517826522951 0.7292651673929443
17.708342404696545 295.59777837373053 0.7300645017528558
17.71356995964996 295.9704533979265 0.729319272909376
17.718797514603374 298.77428950616195 0.7326227826053583
17.724025069556788 299.40401352030733 0.7336092524984223
17.729252624510202 300.40428832951244 0.7346180738215436
17.734480179463617 302.4539494271851 0.7366731825344931
17.73970773441703 303.50206638403733 0.7370611302910183
17.744935289370446 302.21481201470567 0.7359863125667006
17.75016284432386 301.44961521723786 0.7352669700003567
17.755390399277275 300.51769562600805 0.7345435172857698
17.76061795423069 298.001313947895 0.7307652530820425
17.765845509184103 291.8473094632653 0.722417282634523
17.771073064137518 289.65719270526284 0.7201918759478741
17.776300619090932 287.6079984785927 0.7174086389145137
17.781528174044347 284.93544965182025 0.7144356920494659
17.78675572899776 281.54767368272127 0.7104465478796204
17.791983283951176 278.6387723960297 0.7070149457070787
17.79721083890459 277.94726712800724 0.7060411337273513
17.802438393858004 276.93493354587144 0.706110313409902
17.80766594881142 277.8501177775734 0.7064781339375987
17.812893503764833 275.3105080201247 0.7033788090100226
17.818121058718248 273.6591826833321 0.7021561049951078
17.823348613671662 273.15831052492075 0.7020505039423941
17.828576168625077 271.7211026635811 0.7020065309574935
17.83380372357849 270.16945728895547 0.6984667227714901
17.839031278531905 265.73800253295695 0.691731579255621
17.84425883348532 263.05217364617255 0.688276627198691
17.849486388438734 262.60530176355377 0.6880556724775749
17.85471394339215 263.7561022017745 0.6904789157900346
17.859941498345563 263.1657020042833 0.6901006032389458
17.865169053298978 261.24386141617805 0.6868214476131081
17.870396608252392 261.5911586891782 0.6875648562319708
17.875624163205806 263.57949606210974 0.6888101655124895
17.88085171815922 263.61902610183665 0.6890143392751388
17.886079273112635 263.7175194055165 0.689013987527788
17.89130682806605 265.84032584836325 0.6908838735689409
17.896534383019464 266.7647665941979 0.6919262489835456
17.90176193797288 270.27063436748887 0.6960921634483612
17.906989492926293 274.0531477920447 0.7013091935607512
17.912217047879707 278.4242314518511 0.7071551313795611
17.917444602833122 280.68429894003964 0.7092919520316646
17.922672157786536 283.4079579844066 0.7128454563889042
17.92789971273995 283.4158582222571 0.7127474585051197
17.933127267693365 285.92187403255014 0.7154781363593148
17.93835482264678 287.75833056001534 0.7178117915369233
17.943582377600194 290.53155168676045 0.7207592089587072
17.94880993255361 294.7711298065666 0.7257574927018862
17.954037487507023 296.6593609323353 0.7281102211810502
17.959265042460437 300.38692747983265 0.7317327902976056
17.96449259741385 300.496528597416 0.7319309438867493
17.969720152367266 300.77566851033725 0.7340065445393207
17.97494770732068 298.681791903118 0.7315499970340161
17.980175262274095 298.1450296751742 0.7322906486513968
17.98540281722751 297.5564801311845 0.7298821330964721
17.990630372180924 296.45742497969366 0.7283136429305854
17.995857927134338 293.87799028621697 0.7251708696594269
18.001085482087753 293.40251916731467 0.7246342710149757
18.006313037041167 289.86975125209403 0.720593542531438
18.01154059199458 288.1312588925184 0.7179833118321154
18.016768146947996 286.6536056870696 0.7149807798851623
18.02199570190141 282.94076939092105 0.7112147728305396
18.027223256854825 283.1967002053385 0.7118234287269962
18.03245081180824 283.78645650488284 0.7125694182989096
18.037678366761654 286.9714634591958 0.716728092442587
18.042905921715068 288.43737904713856 0.7180419185301871
18.048133476668482 289.4028361595684 0.7206649679715
18.053361031621897 290.1590313958744 0.7214824530292883
18.05858858657531 289.1816356442517 0.720542534073208
18.063816141528726 285.06534494674906 0.7155738535782821
18.06904369648214 281.3475189125018 0.7112612883468797
18.074271251435555 282.2106316957175 0.712295574753857
18.07949880638897 283.3933982749426 0.7134612883039966
18.084726361342383 288.02994616547727 0.7182700906512227
18.089953916295798 290.7956445411236 0.722018294102737
18.095181471249212 295.54405935048334 0.7276266983611703
18.100409026202627 302.08118408595243 0.7354351744474324
18.10563658115604 305.6912705745067 0.7399889610334393
18.110864136109456 311.31941958019644 0.7448188019557536
18.11609169106287 321.3437246966104 0.7558203300535641
18.121319246016284 335.34383644869985 0.771307437204399
18.1265468009697 350.52038248248454 0.7878067949283087
18.131774355923113 366.79520680943284 0.806395294765459
18.137001910876528 385.20386892706813 0.8260447025217268
18.142229465829942 414.09777353213065 0.8564668028610845
18.147457020783357 443.3274353156707 0.8859623401518807
18.15268457573677 470.28885607493515 0.9119445388343852
18.157912130690185 493.079452566414 0.9342402935525769
18.1631396856436 500.4660318060078 0.9412540262433421
18.168367240597014 498.28836177441525 0.9388804900065392
18.17359479555043 481.5922006178578 0.9233822557733935
18.178822350503843 459.80729631073854 0.9017897319189928
18.184049905457258 432.16723085006794 0.8747785070502334
18.189277460410672 410.3493118332534 0.8524543111046471
18.194505015364086 394.3523071788245 0.8355560628222343
18.1997325703175 381.78653672773896 0.8222869470762632
18.204960125270915 377.45788408549737 0.8177671391398853
18.21018768022433 375.994071733431 0.816114127113251
18.215415235177744 378.9472279495641 0.8195432471911951
18.22064279013116 383.06801284824985 0.8240368505198837
18.225870345084573 387.5310495262542 0.828511726610923
18.231097900037987 393.5160254836309 0.8349727031223843
18.236325454991402 399.00385854559704 0.8407897193092441
18.241553009944816 404.42133479638767 0.8464632389968835
18.24678056489823 408.03944914141283 0.849839164299606
18.252008119851645 408.6945829852964 0.8505015477301436
18.25723567480506 408.59810793147426 0.8499683681157317
18.262463229758474 404.21296835178805 0.8452897829530697
18.26769078471189 396.9087708684464 0.8378283196338175
18.272918339665303 389.28779744766473 0.8299133971627726
18.278145894618717 378.2116622307164 0.818291560372296
18.28337344957213 369.9395393997086 0.8098096347409047
18.288601004525546 363.32591115789165 0.8025413601010438
18.29382855947896 359.71140759749284 0.7985098953121464
18.299056114432375 354.12222349028934 0.7926245231577385
18.30428366938579 347.3554736221345 0.7856605726307779
18.309511224339204 340.09798188871036 0.778058048786205
18.314738779292618 332.91804542255426 0.7695512776983059
18.319966334246033 326.04774358925647 0.7617288946974438
18.325193889199447 320.03532190647417 0.7538854344398276
18.33042144415286 313.8946265507106 0.7476759055298057
18.335648999106276 310.28344702678726 0.7436955491574718
18.34087655405969 305.1462484814756 0.738132630140989
18.346104109013105 300.8800188490731 0.7336721930595647
18.35133166396652 297.4302204775776 0.7293241614127686
18.356559218919934 297.38365934271894 0.7292114976086294
18.361786773873348 299.55688080703004 0.731632084367236
18.367014328826762 300.1325159010553 0.731402379784426
18.372241883780177 296.86754252543193 0.7277843996259246
18.37746943873359 296.30868858338573 0.7281200903631286
18.382696993687006 295.2590478266166 0.7272035933496669
18.38792454864042 301.01441560431095 0.7368604689643524
18.393152103593835 307.46501464063783 0.7561214724314992
18.39837965854725 317.4211236922324 0.7743095958164384
18.403607213500663 331.8634427884095 0.7959242952794896
18.408834768454078 352.587509142933 0.8244182092920408
18.414062323407492 380.0290464611957 0.860268046054973
18.419289878360907 409.03481613701035 0.8967242189610671
18.42451743331432 433.53083954474357 0.9260413217761136
18.429744988267736 451.3261911362744 0.9487824281085353
18.43497254322115 463.6211152890484 0.9646879983972216
18.440200098174564 468.339762690256 0.9733908971760196
18.44542765312798 467.82598227444487 0.9770054234764028
18.450655208081393 459.3495972082706 0.9710500471085182
18.455882763034808 444.27949661737046 0.9585278801136392
18.461110317988222 428.88915556050137 0.9451149518368424
18.466337872941637 415.59750152616243 0.9330998521370031
18.47156542789505 401.9797815584315 0.9210346455639344
18.476792982848465 391.1075782684584 0.9113347442956793
18.48202053780188 380.9856781325119 0.9023370907081135
18.487248092755294 373.5803688868175 0.8962002348023577
18.49247564770871 368.5480667119039 0.8919694173516535
18.497703202662123 359.9013593868861 0.884170683660033
18.502930757615538 356.83968366830857 0.8823609858414359
18.508158312568952 348.8975883681176 0.8750097545315607
18.513385867522366 344.6485824303808 0.8725411583369247
18.51861342247578 341.13516061727444 0.8703193737856059
18.523840977429195 338.4859454527453 0.8708067264486394
18.52906853238261 339.8303450441785 0.8746472753487942
18.534296087336024 336.58664527176506 0.8727144591452781
18.53952364228944 337.58010288047757 0.8759920204316153
18.544751197242853 334.2353411780907 0.8739025222253316
18.549978752196267 332.9000514026917 0.8741795758742205
18.555206307149682 328.8578721313749 0.8708409113947219
18.560433862103096 328.5617445401192 0.8714946755554592
18.56566141705651 330.05128798557575 0.8757713899636786
18.570888972009925 335.80787264313375 0.8847919411348967
18.57611652696334 340.0497869782037 0.8924013057015039
18.581344081916754 342.88163285644214 0.8985802446383445
18.58657163687017 347.81348976138946 0.9064285684518886
18.591799191823583 350.257310417816 0.9119690835846446
18.597026746776997 356.1050317498905 0.9208886312769783
18.60225430173041 362.27257113797526 0.9305047010898452
18.607481856683826 365.76260942079176 0.937412500237342
18.61270941163724 371.48989309752324 0.9460272895062761
18.617936966590655 377.51177736218193 0.9557142729535407
18.62316452154407 386.8643597063055 0.9674667925423339
18.628392076497484 395.88083863027066 0.959676370741558
18.633619631450898 397.110753545567 0.9513690534909885
18.638847186404313 393.1322602929899 0.9386716628621061
18.644074741357727 386.4524300441051 0.9251438038427843
18.64930229631114 380.68654121097904 0.9151257480187305
18.654529851264556 375.8304704069497 0.9047181586080302
18.65975740621797 375.4048867533503 0.9019500306958164
18.664984961171385 377.3662190973424 0.9007786241974532
18.6702125161248 379.3277169303053 0.9003624376841519
18.675440071078214 382.40655838225825 0.9017994643991072
18.680667626031628 385.718105696157 0.9021084972972431
18.685895180985042 387.5230774329563 0.9012642314363054
18.691122735938457 388.91276945824325 0.9005227108215422
18.69635029089187 390.30314104725153 0.8996327562148468
18.701577845845286 393.8703914837124 0.902209627151097
18.7068054007987 394.4124015075114 0.901125780185876
18.712032955752115 393.41301609456247 0.8987844930855249
18.71726051070553 389.7765629303595 0.8936040393043602
18.722488065658943 383.81724536364567 0.8851786335131321
18.727715620612358 372.4722414399385 0.870556996967444
18.732943175565772 364.78467327703436 0.8600392362049768
18.738170730519187 358.2071347067813 0.8513026089348329
18.7433982854726 355.52819773766856 0.8472386024474928
18.748625840426016 350.70820945223215 0.8402919089313383
18.75385339537943 344.27126518560465 0.8314401576186141
18.759080950332844 339.0975434244016 0.8243440071755077
18.76430850528626 335.93771033725955 0.8188250052376752
18.769536060239673 333.29717969732695 0.815093779540313
18.774763615193088 329.4922860629355 0.8096221495040347
18.779991170146502 326.2198919988571 0.8045550170495946
18.785218725099917 324.14506220670455 0.801086439675526
18.79044628005333 322.1758138278523 0.7974058930811212
18.795673835006745 319.7004961997496 0.794258949551009
18.80090138996016 312.779466145178 0.7857852375498053
18.806128944913574 308.53024365951995 0.7798046479260321
18.81135649986699 305.49669297546814 0.7750371490034695
18.816584054820403 306.69272843560725 0.7758295014606947
18.821811609773818 306.4285106388549 0.7743293960887255
18.827039164727232 305.6489918103014 0.7726894099238119
18.832266719680646 303.43971124928674 0.7691145255584183
18.83749427463406 300.24681617105944 0.7650242534100274
18.842721829587475 298.7941656070301 0.7632911640636733
18.84794938454089 293.57263800634723 0.7565908390596241
18.853176939494304 293.33359364935035 0.7564258389666628
18.85840449444772 294.5131608936268 0.7569311355881319
18.863632049401133 294.9908116515024 0.7561797083775285
18.868859604354547 296.7677570339474 0.758040260889148
18.87408715930796 296.3914720071984 0.7567814513568508
18.879314714261376 294.93743994106035 0.7545439974238458
18.88454226921479 292.12805362906977 0.7506516854911178
18.889769824168205 288.23881157559 0.7457477240483339
18.89499737912162 285.50142245033624 0.7441057612103906
18.900224934075034 282.2437102308747 0.7404457730573294
18.90545248902845 278.3472834532601 0.7350527242479578
18.910680043981863 277.570462701666 0.734263464263816
18.915907598935277 281.35210006996317 0.7386055697144693
18.92113515388869 283.47383682452045 0.7419427363764097
18.926362708842106 284.7816502165337 0.7422748246199977
18.93159026379552 280.3382297962482 0.7366717141932586
18.936817818748935 278.12319745381257 0.7346374731503698
18.94204537370235 278.5321625432047 0.7344589902122146
18.947272928655764 278.87620937702934 0.7341368249993239
18.952500483609178 283.46795024982265 0.7380344728815056
18.957728038562593 282.65082412421486 0.7370141460089884
18.962955593516007 281.82937217756376 0.7357386742630986
18.96818314846942 281.29537100172575 0.7346624047592261
18.973410703422836 282.73478232437725 0.7357862020933075
18.97863825837625 284.93856309215994 0.7374864411449822
18.983865813329665 285.2987266638082 0.736973191057257
18.98909336828308 283.9143124010492 0.7359395258082393
18.994320923236494 283.3927314323417 0.7352237586420584
18.999548478189908 283.90136463411994 0.7355528234724301
19.004776033143322 282.70084317210296 0.7346800154555142
19.010003588096737 283.5264762280695 0.7357762902978663
19.01523114305015 282.3800484654645 0.7342049579156292
19.020458698003566 282.5188085785026 0.7346429982437008
19.02568625295698 281.9604511609126 0.7351694054540884
19.030913807910395 282.8244575723899 0.7353202307774547
19.03614136286381 286.4520534931125 0.7382807984173296
19.041368917817223 288.07632248953223 0.737868476011216
19.046596472770638 289.9171423260381 0.7392461781483458
19.051824027724052 291.4611970685097 0.7416323031578786
19.057051582677467 292.04349874156554 0.7413082061613269
19.06227913763088 290.195249844135 0.7385946273197462
19.067506692584296 290.62118887978147 0.7399261882950239
19.07273424753771 290.34144947937637 0.739242034034829
19.077961802491124 292.2108771174613 0.7416688979139475
19.08318935744454 292.5344613186843 0.7406274459095163
19.088416912397953 293.5619758639998 0.7410440882761397
19.093644467351368 294.6368944557264 0.7422977141478596
19.098872022304782 297.54135248671855 0.7448047955563107
19.104099577258197 295.31127891775685 0.7420927364203275
19.10932713221161 295.0457146209613 0.7421009210854337
19.114554687165025 296.1703548501353 0.7440293330120421
19.11978224211844 299.52353727261254 0.748791396357563
19.125009797071854 306.86544026642036 0.7565696672047272
19.13023735202527 309.3998543423611 0.7584786467213929
19.135464906978683 310.2773632470061 0.7586007890652353
19.140692461932098 306.7822664935615 0.754585764257816
19.145920016885512 303.93155568416387 0.7528035469075501
19.151147571838926 302.9741568327432 0.7529081062373806
19.15637512679234 300.5972596233361 0.7492829657411614
19.161602681745755 301.60978123351276 0.7500021617653619
19.16683023669917 298.59915516056674 0.7455872979924506
19.172057791652584 295.1443196074963 0.741922488765036
19.177285346606 293.06649829715525 0.74013912631644
19.182512901559413 292.68929348989036 0.7390119084288103
19.187740456512827 292.5137636255286 0.7389101312777169
19.19296801146624 292.9592709984626 0.7380522255696941
19.198195566419656 294.2503652782926 0.7388572473482232
19.20342312137307 295.7646449195419 0.7402139955310642
19.208650676326485 295.0507814655167 0.7387695781105054
19.2138782312799 294.7558927107315 0.7390081400249716
19.219105786233314 293.1076739648399 0.7372796741964686
19.22433334118673 293.1107807050757 0.7383361938899096
19.229560896140143 294.24908844667385 0.7413967937606769
19.234788451093557 295.7821090317898 0.7433656495365958
19.24001600604697 295.1360124634434 0.7426400923938569
19.245243561000386 291.91065058064737 0.736868048852815
19.2504711159538 288.68839595162547 0.7312707503827282
19.255698670907215 286.8300576769833 0.7291694387265139
19.26092622586063 283.20106855937655 0.7239512632253068
19.266153780814044 280.8686045156068 0.7212896148105188
19.271381335767458 281.0309306221936 0.722204462249259
19.276608890720873 283.24516402363673 0.724432510255435
19.281836445674287 287.7256076470331 0.731004935065553
19.2870640006277 288.05324287209703 0.7318439393348091
19.292291555581116 285.0464463133458 0.7272857248818606
19.29751911053453 279.72846742817376 0.7202752427259105
19.302746665487945 280.4842290682913 0.7196260879189225
19.30797422044136 283.26909561062007 0.7240979412539708
19.313201775394774 290.30891623106527 0.7335311749887045
19.318429330348188 290.27232655181206 0.7329092563183103
19.323656885301602 289.7941709951725 0.7318272504447159
19.328884440255017 291.10114338174816 0.7319659114846647
19.33411199520843 295.7270293414927 0.7374239843374667
19.339339550161846 302.42141725217857 0.7473995859313085
19.34456710511526 310.51775981616885 0.7570028711471286
19.349794660068675 314.87024382327496 0.7619912393458795
19.35502221502209 320.2870973261392 0.7666195714710741
19.360249769975503 326.12190390391896 0.7724079057142803
19.365477324928918 332.5908415305719 0.7799081815995896
19.370704879882332 342.1142486794385 0.7899901689929425
19.375932434835747 352.6625858109798 0.801976726837638
19.38115998978916 362.332831223341 0.8128441497745532
19.386387544742576 369.453961498209 0.820215092794069
19.39161509969599 373.52457735857405 0.8252683174471116
19.396842654649404 372.8400941114558 0.8241383969643221
19.40207020960282 373.34455703939994 0.8245289021095595
19.407297764556233 372.59469248903747 0.8240646492640767
19.412525319509648 372.16602081176507 0.8231124014683888
19.417752874463062 369.19739904956674 0.8201830298318703
19.422980429416477 364.4414069789192 0.8148842834053195
19.42820798436989 358.5168723471151 0.8080467208805814
19.433435539323305 355.39158908397667 0.8052722035959212
19.43866309427672 353.9041871787594 0.8036206893404131
19.443890649230134 353.1593993206474 0.802906740098144
19.44911820418355 349.58873731101573 0.7985733259904861
19.454345759136963 347.4681422051977 0.7955252351792251
19.459573314090377 346.6212665474913 0.7947900831768332
19.464800869043792 343.58027001995555 0.7909279632454798
19.470028423997206 341.49377296215584 0.7883064724564115
19.47525597895062 341.1605241227504 0.7880987345328208
19.480483533904035 339.4321347901594 0.7867704446363939
19.48571108885745 339.634131872554 0.7877922739849701
19.490938643810864 339.86087394408577 0.7879810261114865
19.49616619876428 339.45063533704797 0.786533151926524
19.501393753717693 336.23403790799733 0.7822915825500135
19.506621308671107 333.98684131601453 0.7794995574375588
19.51184886362452 334.08437615133147 0.7797075946542414
19.517076418577936 334.2574651487084 0.7800654043658956
19.52230397353135 337.1784571869137 0.7832182327981803
19.527531528484765 338.73114276287083 0.7846197745138822
19.53275908343818 339.16734705394947 0.7848328484545954
19.537986638391594 337.19789205781797 0.7827067245357162
19.54321419334501 336.1462840427621 0.7816863286228835
19.548441748298423 338.0784966299568 0.7839742727513199
19.553669303251837 341.97299440124027 0.7884596989129631
19.55889685820525 345.0667459000731 0.7917098838393549
19.564124413158666 346.54500146366354 0.7928359968119016
19.56935196811208 348.0151575636947 0.7943473584612655
19.574579523065495 348.64011433648255 0.7946179518713328
19.57980707801891 350.5865338455802 0.7961315817167248
19.585034632972324 350.1657040810938 0.7954677133598135
19.590262187925738 354.0532199654257 0.7996052849564678
19.595489742879153 357.30765773196606 0.8033714697402182
19.600717297832567 362.18283791146507 0.8088134170952315
19.60594485278598 367.87965070222526 0.8152455916366868
19.611172407739396 368.96133915411235 0.8168061148969724
19.61639996269281 373.1367065638911 0.8215764159449633
19.621627517646225 375.251694862857 0.8236556509806487
19.62685507259964 377.27386862278973 0.8260365189832927
19.632082627553054 377.05810020621584 0.8254483127334579
19.637310182506468 377.7121627672892 0.8259923586967894
19.642537737459882 382.33670220835796 0.8310277081916249
19.647765292413297 385.655583842295 0.8341340053983359
19.65299284736671 390.6025304729493 0.8394381394541115
19.658220402320126 392.3238299210081 0.8409594370029596
19.66344795727354 393.12532880808607 0.8421085406404943
19.668675512226955 389.37715064328995 0.838108755290188
19.67390306718037 385.6772865995499 0.8339019461161532
19.679130622133783 384.7500621670591 0.832844638891756
19.684358177087198 382.3668373971463 0.830120887043789
19.689585732040612 382.1237222824434 0.829852733309552
19.694813286994027 380.35155089311843 0.8279888403740637
19.70004084194744 379.97390698801877 0.8276238170320998
19.705268396900856 377.9148554250555 0.8253933971616457
19.71049595185427 377.70703911763485 0.8256949081977264
19.715723506807684 374.74942601498714 0.8221885240317268
19.7209510617611 373.5844538080737 0.8214358017865683
19.726178616714513 370.234592415288 0.817564976888228
19.731406171667928 368.75075186666584 0.8156723703677535
19.736633726621342 364.1801361757637 0.8108100563386756
19.741861281574757 366.23141746342395 0.8134500470396112
19.74708883652817 365.2905369109118 0.8126177129649883
19.752316391481585 366.62240362895295 0.8138590667963399
19.757543946435 366.73242135806044 0.8129045749630092
19.762771501388414 366.59036751475435 0.8126600776064133
19.76799905634183 367.1755756136694 0.813696766220667
19.773226611295243 364.1817273825578 0.811140289654306
19.778454166248657 361.29443056317615 0.8082376741340445
19.783681721202072 359.5067184362197 0.8054944537946704
19.788909276155486 356.7029879911394 0.8021731750431669
19.7941368311089 353.8806793873372 0.7989325101876932
19.799364386062315 347.6621832771647 0.7921062375677724
19.80459194101573 343.4549397002006 0.787605731425968
19.809819495969144 340.05964704917915 0.7829004512243656
19.81504705092256 335.4549498415201 0.7773620667499939
19.820274605875973 331.61254667378245 0.7731550608357157
19.825502160829387 325.9004307923392 0.7670215994251357
19.8307297157828 321.81819489309663 0.7627533643186359
19.835957270736216 317.7273407143071 0.7575714474642996
19.84118482568963 317.4493876270746 0.7565271962811092
19.846412380643045 314.74471175914084 0.7537851364012415
19.85163993559646 314.43362673281257 0.7535427206888902
19.856867490549874 312.1755297902894 0.751968905371264
19.86209504550329 309.82098202488527 0.7491859747340961
19.867322600456703 307.6218741304615 0.7458402450700183
19.872550155410117 308.3588186561784 0.7459200679012855
19.87777771036353 308.9921600070876 0.7461735917796508
19.883005265316946 312.30030647426423 0.7505795791348799
19.88823282027036 311.1078218054491 0.7493669153273403
19.893460375223775 309.53771814504756 0.7468757818994894
19.89868793017719 305.7755946692676 0.7424346406564158
19.903915485130604 302.4190076518908 0.7382646188766369
19.909143040084018 302.0064125933921 0.7384413289856631
19.914370595037433 305.954819554471 0.7442703121002578
19.919598149990847 310.9341880944217 0.7500923787445941
19.92482570494426 309.09900255019016 0.7479003467062748
19.930053259897676 307.7688476748894 0.7449472908717756
19.93528081485109 305.34725239997874 0.7419246438403928
19.940508369804505 305.86966210089804 0.7425708117076701
19.94573592475792 305.6976605592334 0.7423309892155626
19.950963479711334 305.78965259484653 0.7427659367832461
19.956191034664748 306.28037495328243 0.7436767082261779
19.961418589618162 308.42257324202416 0.7450851764910615
19.966646144571577 310.0174816060243 0.7471349430228864
19.97187369952499 311.4030360401972 0.7478834013915777
19.977101254478406 314.6337581425533 0.7520535952926632
19.98232880943182 318.04221623219007 0.7559955211145303
19.987556364385235 322.49371809205417 0.7609435650984865
19.99278391933865 328.8803985417352 0.7686992117499436
19.998011474292063 332.88337719482877 0.7728889014149792
20.003239029245478 339.2998080575087 0.7803688184376071
20.008466584198892 344.08337938745774 0.7861356815542911
20.013694139152307 356.72720831364416 0.7993747481341305
20.01892169410572 377.4875448959291 0.8220638985361387
20.024149249059136 395.24360322882416 0.8409375191449028
20.02937680401255 411.9095270145883 0.8579457088852923
20.034604358965964 417.91715007789065 0.8639326901744854
20.03983191391938 421.0693475206347 0.8668544370217603
20.045059468872793 416.6260904641514 0.8623590626094445
20.050287023826208 408.61485965469296 0.854276757971054
20.055514578779622 395.74291376612103 0.8408683507410966
20.060742133733036 384.6262927010576 0.829588943704844
20.06596968868645 376.6435359169566 0.8213481845292266
20.071197243639865 371.2120056721062 0.8155753633919477
20.07642479859328 365.44367542530495 0.8088533830973955
20.081652353546694 366.1494720672569 0.8091365768357945
20.08687990850011 367.7193401914907 0.8102296338039127
20.092107463453523 371.6071907180774 0.8144586205157496
20.097335018406937 375.49889489881576 0.8188539655320004
20.102562573360352 383.06150170054457 0.8273391052336252
20.107790128313766 391.36543810122026 0.8359498946489978
20.11301768326718 396.58332234148713 0.841535905957713
20.118245238220595 399.5103372287072 0.8444699166275291
20.12347279317401 402.1644518341103 0.8475754065799987
20.128700348127424 410.08614435777395 0.855895039685024
20.13392790308084 413.9769207271147 0.8594801801557116
20.139155458034253 412.8195515756209 0.8576776138869815
20.144383012987667 405.4888223938309 0.8503328515612563
20.14961056794108 391.5595192748224 0.8355691716065803
20.154838122894496 377.8454228114733 0.8207711746288623
20.16006567784791 364.5292130782366 0.806382448341033
20.165293232801325 352.6785253476967 0.793255069659262
20.17052078775474 344.8171088727711 0.7844100248314527
20.175748342708154 338.5889079150881 0.7772443761853383
20.18097589766157 334.8211340136697 0.7726832347614858
20.186203452614983 333.54899519912567 0.771093747119099
20.191431007568397 332.7133852593317 0.7697704429989258
20.19665856252181 327.63866024290786 0.7640087626447727
20.201886117475226 325.3837577561696 0.7620713253575165
20.20711367242864 323.7760512354678 0.7601461673891506
20.212341227382055 324.6035654490126 0.7613803894071182
20.21756878233547 325.55431620656475 0.7622514339159266
20.222796337288884 321.3210223887148 0.7568694433409168
20.228023892242298 321.48680554385015 0.7573262684509692
20.233251447195713 320.04581580008625 0.7555284274976178
20.238479002149127 321.95094897562046 0.7579024186506295
20.24370655710254 323.7949862056985 0.7599483074781047
20.248934112055956 326.50446119498565 0.7630063356273575
20.25416166700937 332.02612036291174 0.7695098305018943
20.259389221962785 336.1365980325354 0.7740534581798292
20.2646167769162 340.30120757283044 0.7785931575968289
20.269844331869614 339.7458523123711 0.7779855913591099
20.275071886823028 339.78779014476976 0.7780943775983233
20.280299441776442 334.4971414725291 0.7718900751917547
20.285526996729857 331.9153852797987 0.7685717795068527
20.29075455168327 331.09838709804757 0.7671522043334378
20.295982106636686 330.30580039053444 0.7666156960190873
20.3012096615901 332.01665841715044 0.7685872745052321
20.306437216543515 333.52826281081417 0.7711543629255886
20.31166477149693 337.02356817533297 0.7751663591621168
20.316892326450343 335.571924395569 0.7732645104620952
20.322119881403758 331.84893002566133 0.7690573797845995
20.327347436357172 329.4211608824989 0.7666732282687819
20.332574991310587 324.831455251011 0.7615854540674631
20.337802546264 324.5109994931461 0.7611018251506044
20.343030101217416 323.83413639327904 0.7597792042342706
20.34825765617083 324.7066883961705 0.7604250161509711
20.353485211124244 321.1183150354689 0.7560659118475643
20.35871276607766 317.1077144803859 0.7506705972773191
20.363940321031073 314.49837852908513 0.7480602158167824
20.369167875984488 312.5523508077758 0.7457019898178914
20.374395430937902 310.85463222539676 0.7446354841345426
20.379622985891316 310.4365286374999 0.7451789945717316
20.38485054084473 308.02712067435766 0.7418548004248505
20.390078095798145 307.05075839528877 0.7408899622641428
20.39530565075156 307.098861654268 0.7402301842800435
20.400533205704974 306.7600000941201 0.7401737985060358
20.40576076065839 308.29066447520495 0.7424494978194763
20.410988315611803 307.7510439381047 0.7414057740781888
20.416215870565217 306.61720866192917 0.7399420300140994
20.421443425518632 303.40834926459644 0.7357471154226861
20.426670980472046 303.09907394465375 0.7353955336750652
20.43189853542546 304.7808603412811 0.7380759184583762
20.437126090378875 306.87209495469125 0.7398017195212645
20.44235364533229 310.50363662750357 0.7449284310786096
20.447581200285704 312.28867264780115 0.7463012417876601
20.45280875523912 313.49335444925975 0.747133764586585
20.458036310192533 311.4986018743676 0.7445931379645682
20.463263865145947 307.76820220861435 0.7398301238404049
20.46849142009936 304.9843342437962 0.7372681335318051
20.473718975052776 303.8614184673195 0.7357892303781325
20.47894653000619 304.1811107900529 0.7359179494755168
20.484174084959605 305.4820160136725 0.737838358784172
20.48940163991302 306.94987180029005 0.7397837659673797
20.494629194866434 301.5038331547965 0.7336056412988257
20.49985674981985 301.6171245333864 0.7337201444229778
20.505084304773263 302.35692779439125 0.7339972211881388
20.510311859726677 308.95420177283813 0.7433143541404532
20.51553941468009 311.0330366349669 0.7454325176652076
20.520766969633506 309.48285441550286 0.744180214676143
20.52599452458692 305.6589512654658 0.7395644459272209
20.531222079540335 304.41484038966814 0.737588905453672
20.53644963449375 304.86134497012307 0.737625307543493
20.541677189447164 304.6074292181997 0.7374283449264317
20.546904744400578 306.7928758048297 0.7396820921378695
20.552132299353993 309.4040444331846 0.7432318158364831
20.557359854307407 312.21368017849653 0.7455874676986647
20.56258740926082 315.0179685014613 0.7491355461105348
20.567814964214236 311.5845083249582 0.7452551071320722
20.57304251916765 307.4777658334016 0.7407215924562869
20.578270074121065 308.81924360668387 0.7424609378826533
20.58349762907448 314.6504492644949 0.7482985597156264
20.588725184027894 318.87018256403695 0.7524127794544732
20.593952738981308 319.1320654497453 0.7527454893833875
20.599180293934722 317.09787676210465 0.7496341025749762
20.604407848888137 316.9201362740873 0.7504610244688104
20.60963540384155 319.7834336477007 0.753482347342113
20.614862958794966 318.73231464154185 0.7521520721971044
20.62009051374838 316.97410968122335 0.749689411162781
20.625318068701795 315.0273514604831 0.747327955503381
20.63054562365521 316.6981498077939 0.7503786334652369
20.635773178608623 315.6896209010995 0.7489775493680353
20.641000733562038 311.87864289656005 0.7439859148981244
20.646228288515452 308.22407358671705 0.7394692730419427
20.651455843468867 305.7228632555982 0.7364374837722032
20.65668339842228 302.8692152119292 0.7345957980488803
20.661910953375695 304.6660296075621 0.7371332205546437
20.66713850832911 308.4869841493331 0.741297376225397
20.672366063282524 309.7229388198756 0.7431405631261576
20.67759361823594 306.70178339298997 0.7395262037164898
20.682821173189353 303.70668551014296 0.7360522434665547
20.688048728142768 303.09798483281855 0.735731851015096
20.693276283096182 303.6894533615953 0.7350610954585303
20.698503838049596 301.2680948348874 0.7329277597983291
20.70373139300301 297.04315526511385 0.7269305918584432
20.708958947956425 293.9189200349962 0.7223768395997127
20.71418650290984 292.97850621357526 0.7207721584690981
20.719414057863254 295.1465905980165 0.7234559709788906
20.72464161281667 299.3312125222049 0.7299017156864954
20.729869167770083 302.18676205500043 0.7331461404418183
20.735096722723497 302.34908503679435 0.7331508471729971
20.740324277676912 300.8785865980553 0.7323947133044444
20.745551832630326 300.00290713950557 0.7314279597335421
20.75077938758374 299.6964679953495 0.7315899326727987
20.756006942537155 300.9198921085445 0.7325774556375921
20.76123449749057 300.52238398136325 0.7310904701522604
20.766462052443984 300.4817502599468 0.7311299825094985
20.7716896073974 304.24144760368733 0.7348788889264237
20.776917162350813 303.5785501422291 0.7338953377706372
20.782144717304227 306.1321751127945 0.736972267092993
20.78737227225764 304.0491512571155 0.7340570157773354
20.792599827211056 302.3114066868154 0.7318392108721619
20.79782738216447 304.0366905372359 0.7337511791383579
20.803054937117885 306.27102110367093 0.7361812513679274
20.8082824920713 313.2462540414561 0.7438602347203113
20.813510047024714 321.12042185818086 0.752821134725253
20.81873760197813 326.3512549055749 0.7593491268265303
20.823965156931543 328.35318572746957 0.7620664239998683
20.829192711884957 328.5588725213735 0.7624507389912454
20.83442026683837 330.3620710062488 0.7636940645732886
20.839647821791786 332.3293567268706 0.7652311118335156
20.8448753767452 334.6433958544345 0.7681119827237336
20.850102931698615 336.62216599192254 0.7706294375969279
20.85533048665203 336.5252664258209 0.7712523933382043
20.860558041605444 336.2823785406684 0.7709532204967299
20.865785596558858 337.6304835343189 0.7723101505743766
20.871013151512273 336.862201759068 0.7707747279507255
20.876240706465687 336.25938415461354 0.7694914806065096
20.8814682614191 338.8843480349663 0.7720953467744952
20.886695816372516 341.53913671056483 0.7755100014372889
20.89192337132593 344.88967014622193 0.7794922076907043
20.897150926279345 341.7155482310569 0.776113566506918
20.90237848123276 338.56863011623796 0.7726142878861394
20.907606036186174 334.07383546961995 0.7669214538968266
20.912833591139588 333.8715989708659 0.7668826738631674
20.918061146093002 332.51719017859205 0.7652628291592383
20.923288701046417 329.9718851016289 0.7628978423041596
20.92851625599983 328.71068314784054 0.7612881903216948
20.933743810953246 328.3976351352105 0.7609399916695089
20.93897136590666 326.6826479339296 0.7585661612807146
20.944198920860075 325.7202490215026 0.7580303099382167
20.94942647581349 324.60637740208347 0.757291025258598
20.954654030766903 324.69491877641957 0.757999282610991
20.959881585720318 326.3769718335174 0.7597357299472149
20.965109140673732 326.6693400534311 0.7592856247296683
20.970336695627147 326.2838899008143 0.7588705258137958
20.97556425058056 322.1694627183596 0.7533165976470217
20.980791805533975 321.82043898119184 0.7528335817915386
20.98601936048739 317.5114333192191 0.7477684133147434
20.991246915440804 318.4730901773374 0.7493962340064023
20.99647447039422 315.06586672342723 0.746267190282462
21.001702025347633 312.27445139701 0.7436727128690155
21.006929580301048 307.9182922184868 0.7379798507752033
21.012157135254462 306.1892332122262 0.7353239749972243
21.017384690207876 309.4314588851265 0.7396402396495073
21.02261224516129 311.1829836637834 0.741569274418394
21.027839800114705 311.9268018801072 0.7429958824088831
21.03306735506812 311.409708230657 0.7416347466881419
21.038294910021534 309.71797227991993 0.7396851975577653
21.04352246497495 308.6180834182955 0.737996679417801
21.048750019928363 310.15522993855006 0.7393095357813692
21.053977574881777 310.564590680834 0.7404890614185543
21.059205129835192 308.9432489428583 0.7380951384150835
21.064432684788606 307.6620878651221 0.7364432203700971
21.06966023974202 304.82752144361734 0.7320926220484415
21.074887794695435 303.7454869856331 0.7308220761639675
21.08011534964885 302.7362308667804 0.7299294327563053
21.085342904602264 299.3907240454395 0.7259670052609036
21.09057045955568 301.53034435488337 0.7279583593881145
21.095798014509093 301.41894226156955 0.7273729373245273
21.101025569462507 303.4177003040427 0.7290057842456028
21.10625312441592 302.5261400797171 0.7282800985374612
21.111480679369336 300.11666248690585 0.7261740844029223
21.11670823432275 296.6262606287865 0.7223337712807415
21.121935789276165 291.037583128024 0.7155953289790565
21.12716334422958 289.4116421990849 0.7127503801604612
21.132390899182994 288.6109870155948 0.7117949408664377
21.13761845413641 288.5779311400078 0.7117600743577123
21.142846009089823 286.66989665389644 0.7101086481089747
21.148073564043237 284.2607166785459 0.7067420055222849
21.15330111899665 284.50157123858037 0.7057755330846522
21.158528673950066 284.83461959234495 0.7065465326007522
21.16375622890348 284.9100754238591 0.7077624423859297
21.168983783856895 282.56988331322316 0.7047405303561145
21.17421133881031 281.4294323482002 0.702916224705835
21.179438893763724 279.4538961786761 0.6988497629379327
21.184666448717138 280.3388376830608 0.6998287201397295
21.189894003670553 279.3070467797056 0.6969232482745847
21.195121558623967 277.2574215937291 0.6936424866136011
21.20034911357738 276.8138660629665 0.6927021300475542
21.205576668530796 274.1541815484872 0.6897086649242875
21.21080422348421 274.14063255214165 0.6902005352881176
21.216031778437625 275.2391136174266 0.6920209841677512
21.22125933339104 278.4605273254164 0.696107328020897
21.226486888344454 279.35174798459116 0.6973662680926435
21.231714443297868 279.0375900572384 0.6965416126499385
21.236941998251282 279.8576791186541 0.6970702278938774
21.242169553204697 279.485723020689 0.6965544103065655
21.24739710815811 280.3853568698235 0.6967634054420662
21.252624663111526 281.45893093251243 0.6984667866380729
21.25785221806494 283.85914922304494 0.7006377241667802
21.263079773018355 282.50768270347237 0.6978841307334042
21.26830732797177 281.178527926461 0.6956835793960532
21.273534882925183 281.1859960411898 0.695537623307877
21.278762437878598 280.5036409530213 0.6953475140330817
21.283989992832012 280.2560845325092 0.7029552154214572
21.289217547785427 277.9011243224123 0.7106551909744125
21.29444510273884 276.61111245865794 0.7160249337524104
21.299672657692255 275.0699234662165 0.7191388392584992
21.30490021264567 277.6228787374178 0.7266339881728313
21.310127767599084 278.79502169556105 0.7325723308633443
21.3153553225525 280.03426355087123 0.7377848929464864
21.320582877505913 280.4605808326791 0.7416654097823225
21.325810432459328 281.1257089886795 0.7452228433258165
21.331037987412742 283.87330338088094 0.7515818597297499
21.336265542366156 282.2988859287527 0.7525258993764523
21.34149309731957 280.1667543415141 0.7523352762982133
21.346720652272985 275.42986345156595 0.7493295402236643
21.3519482072264 276.139402501077 0.753376845134031
21.357175762179814 277.8472450716613 0.757862049680981
21.36240331713323 278.25695938241665 0.7609009841247215
21.367630872086643 279.68419816016956 0.763901983739882
21.372858427040057 280.7510009027116 0.7679892361009771
21.378085981993472 281.64057820048134 0.7717915268699949
21.383313536946886 279.8201967372114 0.7713475430490037
21.3885410919003 280.560184807136 0.7743645152351185
21.393768646853715 281.7522755425177 0.7781740812863592
21.39899620180713 281.6498951754491 0.7806618647916446
21.404223756760544 283.4891195348156 0.7849638606733849
21.40945131171396 283.52690578134 0.7876177385211416
21.414678866667373 285.9097472960917 0.7921897464927675
21.419906421620787 284.2357708091714 0.7914346345594849
21.4251339765742 284.89958710011973 0.7951819138335974
21.430361531527616 283.2254524333006 0.7941097785912546
21.43558908648103 288.25114233702493 0.8033436885035296
21.440816641434445 289.32267207939697 0.8064419383093919
21.44604419638786 291.4234153627583 0.8123097803217741
21.451271751341274 291.9046058999058 0.8142665547092068
21.45649930629469 292.99845293893037 0.8157613188124252
21.461726861248103 297.58005539561384 0.822849836937264
21.466954416201517 298.2288195884806 0.8264352526298019
21.47218197115493 295.3008336417717 0.824542987193437
21.477409526108346 293.53483686887074 0.8240423568163336
21.48263708106176 291.59786156107293 0.8229807174912823
21.487864636015175 294.3972741689984 0.8286276420083363
21.49309219096859 294.2623957604264 0.831220687396735
21.498319745922004 296.0707325538781 0.8353229144556105
21.503547300875418 293.49331077841106 0.8340112298397441
21.508774855828833 291.92730941000417 0.8313364838027993
21.514002410782247 289.04135526896755 0.8106011114030253
21.51922996573566 291.4879822910145 0.8050470757698932
21.524457520689076 293.5184962970607 0.7992052568810399
21.52968507564249 295.62288812932013 0.7964112245288931
21.534912630595905 294.304245723837 0.7897643492496139
21.54014018554932 294.0598937594586 0.7859721011310407
21.545367740502734 295.4870730065361 0.7852953813009179
21.550595295456148 293.12749729002303 0.7795649365763533
21.555822850409562 291.83632147407405 0.7773171939310934
21.561050405362977 288.5738444852 0.7710888906506702
21.56627796031639 287.350631010356 0.7671516924089251
21.571505515269806 290.04301406254996 0.7690506413397472
21.57673307022322 291.40976182235863 0.7700184522894796
21.581960625176634 292.4380939387636 0.7703212476178991
21.58718818013005 289.73530671742674 0.7656264979405883
21.592415735083463 290.9190905364271 0.7644362203825327
21.597643290036878 295.27658970932475 0.7689342561237513
21.602870844990292 293.4881818800698 0.7634234417224344
21.608098399943707 295.9373023931355 0.7655704643718344
21.61332595489712 295.03426600673953 0.7628051815777591
21.618553509850535 294.47758148807554 0.7599454240353939
21.62378106480395 289.96538922527833 0.7529891849350343
21.629008619757364 289.7380695178101 0.7525914262996503
21.63423617471078 290.6138793485452 0.7542701352898823
21.639463729664193 290.35986087163417 0.753517466406342
21.644691284617608 290.5808058368008 0.7519831868779333
21.649918839571022 290.780746837368 0.7504494380737124
21.655146394524436 290.5122774099282 0.7497500600624655
21.66037394947785 287.2800249026449 0.7451476403542253
21.665601504431265 286.7547987106972 0.7446155330000014
21.67082905938468 289.26196989666715 0.7479538797093669
21.676056614338094 295.0861485011689 0.754581282973491
21.68128416929151 296.8587111061409 0.7564464962447499
21.686511724244923 298.594968004276 0.7573837128899052
21.691739279198337 299.9620309857517 0.7575606040482384
21.696966834151752 304.2864663741682 0.7620789539858328
21.702194389105166 306.6974367757804 0.764651179072229
21.70742194405858 306.9095221413113 0.765600897801062
21.712649499011995 308.6380352191352 0.7670347289189545
21.71787705396541 312.82414979255924 0.7712378849063173
21.723104608918824 314.6854709283793 0.7730140819500804
21.72833216387224 315.6009718021823 0.7730322258590887
21.733559718825653 313.4300360078149 0.769757212463251
21.738787273779067 316.0528894458097 0.7713926075854705
21.74401482873248 321.6657014687405 0.7784082532637213
21.749242383685896 327.2099965897766 0.7856649354089171
21.75446993863931 332.22862314310396 0.7916769361920953
21.759697493592725 333.104650658129 0.7929138663962302
21.76492504854614 333.0324009567087 0.7914786040784759
21.770152603499554 333.79825644997794 0.7926497744482631
21.77538015845297 333.4629197785554 0.7922208326636556
21.780607713406383 335.48674342264076 0.7943568121313574
21.785835268359797 337.7748853351152 0.7965260575232893
21.79106282331321 337.8604297822605 0.7955981471362702
21.796290378266626 339.95240706317503 0.7980790650780124
21.80151793322004 340.2638589427439 0.7981805381636232
21.806745488173455 341.48163906508603 0.799171843814541
21.81197304312687 343.6383699377136 0.8009055897510517
21.817200598080284 345.1014319982668 0.8024658907715269
21.822428153033698 348.4607460026887 0.8068507663209189
21.827655707987113 351.4855324019168 0.8106758098412717
21.832883262940527 354.0159817172716 0.8140133370197249
21.83811081789394 354.752328262733 0.8149657154237725
21.843338372847356 350.6518603556512 0.8102725761098089
21.84856592780077 350.0818077611548 0.8088910036589722
21.853793482754185 349.10526387655204 0.8076042149244976
21.8590210377076 347.3495848769637 0.8053938551591094
21.864248592661014 345.99616580963664 0.8036627053737083
21.869476147614428 343.43340614728373 0.8000408510108449
21.874703702567842 339.8661068729638 0.7948428367468023
21.879931257521257 339.3223431903312 0.793848600484188
21.88515881247467 339.78193451821045 0.7943337635541753
21.890386367428086 339.4828206789843 0.7935731991403271
21.8956139223815 336.4879977614778 0.7897181227895684
21.900841477334914 333.26713423407455 0.7852037854256384
21.90606903228833 332.00184878634843 0.783486076711477
21.911296587241743 333.42651850242487 0.7848730353505151
21.916524142195158 332.4009920805779 0.7838908369142699
21.921751697148572 331.32538910938104 0.7833189914805072
21.926979252101987 333.41022535434547 0.786303722393926
21.9322068070554 335.15018569633975 0.7880825996332177
21.937434362008815 339.6858727273905 0.7928961156963401
21.94266191696223 339.55257422333796 0.7916585730517882
21.947889471915644 338.9621531573571 0.7910113219346286
21.95311702686906 339.149410654687 0.7905222812070044
21.958344581822473 339.80603236231 0.7909932259110803
21.963572136775888 341.7289074791272 0.793719792977799
21.968799691729302 340.80708972549576 0.793101130789706
21.974027246682716 342.0398055200975 0.7946937177700553
21.97925480163613 341.59813590477825 0.7930654587164054
21.984482356589545 340.04390760858837 0.7906336529949991
21.98970991154296 338.58723564771356 0.7888895752896772
21.994937466496374 341.193415280132 0.7917091719846915
22.00016502144979 342.3263770184926 0.7931227161910511
22.005392576403203 342.9997857147016 0.7930641153990793
22.010620131356617 340.49760285170095 0.7891978531715979
22.015847686310032 344.9121999321103 0.7944739817949048
22.021075241263446 349.5625371988556 0.7998588053750182
22.02630279621686 354.3154664969257 0.806248613577959
22.031530351170275 356.7488594831346 0.8077591272114868
22.03675790612369 356.6891753773537 0.8071571085234859
22.041985461077104 356.7404195929065 0.8066622613120144
22.04721301603052 359.63903821292655 0.8096496894516824
22.052440570983933 363.05811457391707 0.8138794840157942
22.057668125937347 364.6414313378882 0.8152477931341641
22.06289568089076 364.5382799890974 0.8153079183623357
22.068123235844176 362.642717676517 0.8131574711654093
22.07335079079759 359.73816953775923 0.8096427778795015
22.078578345751005 357.20096301965265 0.8068785849888583
22.08380590070442 351.93236858516536 0.8010515658788997
22.089033455657834 348.6704535928863 0.7970317438655097
22.09426101061125 348.58277008543234 0.7965818841903809
22.099488565564663 350.7619297347322 0.7987898602735419
22.104716120518077 352.20021714865675 0.8010515555501713
22.10994367547149 350.7116802100335 0.7994000358378065
22.115171230424906 349.3504482303681 0.7976912498733577
22.12039878537832 347.2427557722683 0.794572972421136
22.125626340331735 347.78078649511366 0.7947225645435252
22.13085389528515 346.4444578625821 0.7937542861965446
22.136081450238564 345.3302350780811 0.792405300498515
22.141309005191978 340.064468421791 0.7856689368769125
22.146536560145393 333.4713469467281 0.7776095600297034
22.151764115098807 333.1244371950664 0.7765107356180706
22.15699167005222 336.2548663486648 0.78077960622434
22.162219225005636 338.26597899424166 0.7828262628241639
22.16744677995905 338.4263129406408 0.7830646680512995
22.172674334912465 338.8719629260934 0.7836870882755211
22.17790188986588 339.2831090644754 0.7836948765305235
22.183129444819293 336.8445469479746 0.7811698846270474
22.188356999772708 336.9411735650523 0.780335364170094
22.193584554726122 337.4866061087781 0.7806071150911237
22.198812109679537 338.7417168570899 0.7818951945889068
22.20403966463295 339.4349898153539 0.7826358245552391
22.209267219586366 339.42273728816923 0.7828473273853973
22.21449477453978 337.15754144540347 0.7801395209937406
22.219722329493194 336.6592138591753 0.7791038858095723
22.22494988444661 335.6439595298674 0.7787166995568195
22.230177439400023 339.5209547569119 0.7826368357948407
22.235404994353438 343.490354482701 0.7876489398466021
22.240632549306852 344.61794715826886 0.7885319545732035
22.245860104260267 342.25085483461856 0.7856203842096301
22.25108765921368 337.969285031825 0.7814343830087045
22.256315214167095 334.59167379149807 0.776705691209997
22.26154276912051 329.0599086422205 0.771144086389995
22.266770324073924 326.8099620384396 0.7682417442205772
22.27199787902734 324.83984232715517 0.7653315594847621
22.277225433980753 324.31210994494506 0.764743322722773
22.282452988934168 322.1712209691391 0.7619414900973339
22.287680543887582 318.5239078604116 0.7581040886416707
22.292908098840996 315.31920146700946 0.7540206323172701
22.29813565379441 312.6179459052934 0.7508246222944943
22.303363208747825 309.88910904735235 0.7475974508390263
22.30859076370124 307.52755371618946 0.7454936383325138
22.313818318654654 309.0890335046818 0.7468633294876706
22.31904587360807 308.5446690453249 0.7461202989074442
22.324273428561483 307.77743215202406 0.7440233262911204
22.329500983514897 307.3177045452374 0.7445949558151359
22.334728538468312 303.4084572270441 0.7400969527195802
22.339956093421726 301.42696427811825 0.7388469934158234
22.34518364837514 301.5042909686904 0.7384618587277002
22.350411203328555 302.90048311935885 0.7390966979787846
22.35563875828197 299.501650948743 0.7346649565691707
22.360866313235384 299.88402262088556 0.7346387336871686
22.3660938681888 300.39603527208897 0.73610812750269
22.371321423142213 302.40363744427435 0.7383968009630114
22.376548978095627 301.2610709134922 0.7381431461671164
22.38177653304904 301.5495954820162 0.7387860034808399
22.387004088002456 296.07061968283267 0.7310811527113977
22.39223164295587 296.7926489307608 0.7308178652336879
22.397459197909285 293.4451644006485 0.7269365503786733
22.4026867528627 293.3092646073248 0.7277062273644623
22.407914307816114 290.16947372055324 0.7247686313341428
22.41314186276953 289.29445180975114 0.7232036210559335
22.418369417722943 291.4483423107643 0.7239774131351242
22.423596972676357 286.9113723802389 0.7174780333752633
22.42882452762977 280.64244118317595 0.7088210262784338
22.434052082583186 276.4527802890195 0.7038926255075364
22.4392796375366 279.5134244665145 0.7082588100786777
22.444507192490015 282.52000888909106 0.7119337913308318
22.44973474744343 283.2857944155725 0.7137134286148474
22.454962302396844 281.74519548286867 0.713066110719548
22.460189857350258 282.5127677985584 0.7157099089406759
22.465417412303673 282.9331982868497 0.7156534110715194
22.470644967257087 282.4344637033173 0.714521774098692
22.4758725222105 282.3351798078385 0.7139048875936
22.481100077163916 282.7602346016792 0.7149988846120128
22.48632763211733 285.4568900506449 0.7183119866615931
22.491555187070745 282.27955981722664 0.7148259014431771
22.49678274202416 279.1849947684297 0.7102797606391222
22.502010296977573 274.1427293740075 0.7035109894726408
22.507237851930988 274.77717975196447 0.7049172959755466
22.512465406884402 277.72037873092376 0.7089167580048259
22.517692961837817 278.92942171293146 0.7097995341107903
22.52292051679123 276.23084998385656 0.7045571927308336
22.528148071744646 271.20263296080736 0.6977691943654868
22.53337562669806 271.01452233340535 0.6986834022012978
22.538603181651474 271.3386569190907 0.6999167311362046
22.54383073660489 271.26280836307586 0.6993887820051015
22.549058291558303 271.73632416879934 0.7000869882177165
22.554285846511718 271.50020031309435 0.6993126122513398
22.559513401465132 272.5185078621686 0.7004536997169695
22.564740956418547 270.2682564934366 0.6969423166512345
22.56996851137196 271.72018740944253 0.698216365132661
22.575196066325375 270.92447097381705 0.6977930015868221
22.58042362127879 271.13252979476283 0.6981637337507357
22.585651176232204 269.9989805708994 0.6973423372534344
22.59087873118562 272.8799944660921 0.701436403760805
22.596106286139033 273.24647713156133 0.7014516992009688
22.601333841092448 274.1370565890383 0.7016246980151953
22.606561396045862 273.7550456317834 0.7004312368619383
22.611788950999276 274.63176963940964 0.7027993144272678
22.61701650595269 276.1927243445388 0.7054656992578309
22.622244060906105 276.940883310379 0.7064660808666978
22.62747161585952 273.2261687629336 0.7001246680388638
22.632699170812934 272.4729079750887 0.6990967730638461
22.63792672576635 274.894184820854 0.7023911669841931
22.643154280719763 277.0474693201387 0.7064601478639456
22.648381835673177 276.4619318304354 0.7048254928014875
22.653609390626592 274.48812382077693 0.7015533349297861
22.658836945580006 273.9525275307555 0.7002752792064558
22.66406450053342 270.84568439763063 0.6954081225613773
22.669292055486835 271.2283919057296 0.696382571997081
22.67451961044025 271.8171900646174 0.6976288862824043
22.679747165393664 275.6751905026153 0.703246800482766
22.68497472034708 281.03838589711376 0.708962503153254
22.690202275300493 283.35904467122043 0.7118139852645026
22.695429830253907 280.05675954979444 0.7076431662190431
22.70065738520732 276.89920304334214 0.7039696025125306
22.705884940160736 275.4916287652979 0.7012927051045345
22.71111249511415 277.616153965375 0.7044249040783335
22.716340050067565 278.3144141707607 0.7047005930181368
22.72156760502098 281.30347298673496 0.7086076417061699
22.726795159974394 283.4319734013846 0.7115522654633215
22.73202271492781 283.2689418919287 0.7114628867700846
22.737250269881223 283.14111348375843 0.7108751701263691
22.742477824834637 282.51371463192106 0.7105508753101586
22.74770537978805 284.8016346638449 0.7139006570552674
22.752932934741466 282.7830649603006 0.7108740043115149
22.75816048969488 284.66491252470456 0.7117852892816814
22.763388044648295 286.59274675762987 0.7144932351228925
22.76861559960171 285.2734943246108 0.7138792507731184
22.773843154555124 285.4348794560487 0.7135811909877812
22.779070709508538 285.9071265461708 0.7133013566343014
22.784298264461952 290.2788978137226 0.7174901599837056
22.789525819415367 291.3339755375809 0.7187646331230663
22.79475337436878 293.33352099960763 0.7211297493175
22.799980929322196 295.131528226819 0.7231477076903359
22.80520848427561 297.0886289720072 0.725483006926682
22.810436039229025 301.48314040046967 0.7302467400967657
22.81566359418244 303.15743092176115 0.732358661477411
22.820891149135853 303.95835134795396 0.7333080631159926
22.826118704089268 304.78476819098813 0.7348320014106715
22.831346259042682 307.4069257812165 0.7379069433615199
22.836573813996097 313.2341223315745 0.7442516117000733
22.84180136894951 315.12477105370226 0.7466877174684884
22.847028923902926 315.40718822315614 0.746802885071308
22.85225647885634 312.8284107119992 0.7433991827099767
22.857484033809754 313.7580806482487 0.7438329275193754
22.86271158876317 313.5813564037129 0.7431692932404064
22.867939143716583 312.66630967003783 0.7417025920685084
22.873166698669998 315.4091234492153 0.7454770374296368
22.878394253623412 317.4261312127143 0.7479839551449324
22.883621808576827 319.3342244180374 0.750535206229943
22.88884936353024 317.2035055267026 0.7479063332714657
22.894076918483655 316.8010440915348 0.747530636192332
22.89930447343707 318.7843480858955 0.750713646103043
22.904532028390484 316.2909835289538 0.747651758164912
22.9097595833439 313.1503823676405 0.7436942815910439
22.914987138297313 312.47559305225656 0.7413301344410915
22.920214693250728 312.9282520532199 0.7416962199760825
22.925442248204142 315.9357537864123 0.7451105122945374
22.930669803157556 318.7464554608334 0.7484111039249945
22.93589735811097 319.3422227545369 0.7491766250144948
22.941124913064385 319.60442564457725 0.749310632815983
22.9463524680178 317.8557746246025 0.7475441190149229
22.951580022971214 318.4538821471952 0.7484599519402702
22.95680757792463 316.2296431745713 0.7457920270457306
22.962035132878043 313.75856874782085 0.7427684242431317
22.967262687831457 311.39059877821546 0.7392953497008609
22.972490242784872 314.8235798260699 0.7431585151792551
22.977717797738286 320.20213812568306 0.7498623468849224
22.9829453526917 321.32241802352365 0.7517822919137784
22.988172907645115 319.223586188327 0.7491958128438572
22.99340046259853 316.74049899528126 0.7451584072768617
22.998628017551944 315.78621631223024 0.7443085709769193
23.00385557250536 314.26716591144026 0.7426230495333
23.009083127458773 313.799095716222 0.7423824629607845
23.014310682412187 316.08310744321693 0.7453373997791923
23.0195382373656 319.3270682302864 0.7488787118577627
23.024765792319016 319.32410110586704 0.7487440745818712
23.02999334727243 316.4689738011716 0.7454562921953396
23.035220902225845 312.06335727712985 0.7409358024076272
23.04044845717926 311.84784283055694 0.7410993905424943
23.045676012132674 312.62923445825504 0.7421096924886748
23.05090356708609 315.7593355094503 0.745699618430228
23.056131122039503 316.32503833964046 0.7458537765577767
23.061358676992917 320.00746527042617 0.7494256451562813
23.06658623194633 317.6341372206334 0.7466984518651831
23.071813786899746 309.55437529087675 0.7374042275559991
23.07704134185316 306.79334917579723 0.7347477222290333
23.082268896806575 306.0465689288366 0.7326913351358527
23.08749645175999 307.85043703808896 0.7342697438585591
23.092724006713404 305.8956525704023 0.7316682429253194
23.097951561666818 307.2194211806148 0.7339262701022158
23.103179116620232 309.27185160089556 0.7371079979557825
23.108406671573647 309.8431552040052 0.7378650397629399
23.11363422652706 308.29011900681934 0.7353115189212721
23.118861781480476 305.7315749459887 0.7324863009310857
23.12408933643389 304.38551786139794 0.7311315951366707
23.129316891387305 305.5721718325016 0.7326258983962205
23.13454444634072 308.50519703954427 0.7352947286218156
23.139772001294133 309.32951273146455 0.7353582575137532
23.144999556247548 307.75412106892145 0.7343775656052123
23.150227111200962 305.9781870984293 0.7327314071212288
23.155454666154377 304.5190150307738 0.732388070098584
23.16068222110779 303.3485499117897 0.7315275917545605
23.165909776061206 301.6935953603866 0.728589260220891
23.17113733101462 302.70907125135517 0.7292587116041722
23.176364885968034 301.7549341349598 0.7269700013298473
23.18159244092145 299.3902638237198 0.7240391343408596
23.186819995874863 296.03015056160456 0.719225525354482
23.192047550828278 295.55226463794605 0.7190508623472197
23.197275105781692 297.1470952623628 0.7215049465832052
23.202502660735107 299.2108509240902 0.7241678410615368
23.20773021568852 300.2637405952677 0.7257016320583125
23.212957770641935 300.1913791287846 0.7252876031372129
23.21818532559535 299.9401306273448 0.7258827347213905
23.223412880548764 298.2009003067677 0.7236118825215759
23.22864043550218 301.70923924287797 0.7274615563141842
23.233867990455593 301.85039326120113 0.7284048668665407
23.239095545409008 303.1608744719488 0.7299874030452449
23.244323100362422 302.053913221919 0.7281134747417723
23.249550655315836 303.2443331189364 0.7294887525369516
23.25477821026925 302.83445918275487 0.728062882977235
23.260005765222665 301.72910812705834 0.7269886244510929
23.26523332017608 303.5568139909617 0.729424819729205
23.270460875129494 305.34545043128463 0.731809623609018
23.27568843008291 306.4132817840436 0.7329604982076028
23.280915985036323 306.6709557947876 0.7323596324098776
23.286143539989737 305.5255213477694 0.7305752658503081
23.291371094943152 307.41959742478844 0.732073703178457
23.296598649896566 308.4636460077518 0.7334578476829287
23.30182620484998 308.9448937840077 0.7336025633490301
23.307053759803395 308.0293948943561 0.7330845009548015
23.31228131475681 309.47218770824986 0.7357780232332588
23.317508869710224 309.61172876346194 0.7365556052067546
23.32273642466364 312.1950286459144 0.7394081468668939
23.327963979617053 313.8751743261655 0.7398410651802324
23.333191534570467 314.9882865543816 0.7410446306957077
23.33841908952388 316.2366600631779 0.7421587360218156
23.343646644477296 316.44240858308194 0.7422931057609679
23.34887419943071 317.9355382606936 0.7444380217748009
23.354101754384125 317.25477914348016 0.7444311857886718
23.35932930933754 318.3560757243288 0.7451860287664964
23.364556864290954 316.9887927381608 0.7428373852995837
23.369784419244368 316.2675455347697 0.7412505857026497
23.375011974197783 316.2362006121007 0.7418511086289096
23.380239529151197 316.06777103814767 0.7418661447633296
23.38546708410461 317.9069645088388 0.7443645427207982
23.390694639058026 319.9786522940184 0.7465219248832295
23.39592219401144 319.78299762416174 0.7456357543494005
23.401149748964855 315.1335407638237 0.7402180509407499
23.40637730391827 314.3751261021431 0.7396484689276763
23.411604858871684 316.4081827073514 0.7423756976897568
23.416832413825098 321.7678902715575 0.7481003371276667
23.422059968778512 322.0670301040045 0.7482899560040034
23.427287523731927 321.84454237319625 0.7478788069719975
23.43251507868534 322.4174006450877 0.7482346414525706
23.437742633638756 326.279186960412 0.7522836878535625
23.44297018859217 327.7201368354645 0.7541610027144059
23.448197743545585 326.85466037518603 0.7533036055647075
23.453425298499 325.35279840983395 0.7516875247092387
23.458652853452413 323.6144028727553 0.7498450492505416
23.463880408405828 322.2252358904241 0.7479820640334055
23.469107963359242 319.4020154128177 0.7453264442480708
23.474335518312657 318.0207583396089 0.7437012952889184
23.47956307326607 318.0891839142819 0.7441057958745347
23.484790628219486 316.92626531393574 0.7424293517603946
23.4900181831729 317.4894858511408 0.7427399748898177
23.495245738126314 318.7497479510983 0.7438256658032036
23.50047329307973 316.83632356300234 0.7416014704160638
23.505700848033143 313.96875685352865 0.7381528605079998
23.510928402986558 312.46615957220286 0.7359614166133235
23.516155957939972 309.53625548069476 0.7325907968040495
23.521383512893387 307.3847068767893 0.7304358847705296
23.5266110678468 305.7514698105311 0.7288972069440501
23.531838622800215 306.94231523935224 0.7299351278773614
23.53706617775363 305.12486606285677 0.7278006254381316
23.542293732707044 308.03223572900555 0.7306374418214578
23.54752128766046 309.85083188069996 0.7323290006374573
23.552748842613873 310.5078062954108 0.7318789894255758
23.557976397567288 308.3040435936014 0.7290480563864555
23.563203952520702 305.90999412372685 0.7262875946962754
23.568431507474116 306.960725579021 0.7274900585663997
23.57365906242753 306.2609702768636 0.7260066788194004
23.578886617380945 304.6019428304438 0.7237379388237323
23.58411417233436 303.58546087933496 0.7229266898301091
23.589341727287774 302.32720054456956 0.7216918489974562
23.59456928224119 305.51827456776215 0.7247653722855014
23.599796837194603 309.62014375358535 0.7300824448133978
23.605024392148017 310.64027608791406 0.730714962056508
23.610251947101432 308.82131729167446 0.7283130598106891
23.615479502054846 306.769217460226 0.7249117657874166
23.62070705700826 306.48453876701024 0.7237163326785394
23.625934611961675 305.99856167708896 0.7226197139355033
23.63116216691509 305.0023579203903 0.7209834901840677
23.636389721868504 305.85734993284524 0.7220186244993536
23.64161727682192 304.51545313380745 0.7206223620819847
23.646844831775333 305.7899279007169 0.7213691850491475
23.652072386728747 306.67620355262994 0.7221588725269829
23.65729994168216 305.8501647859081 0.7211852354130127
23.662527496635576 306.89094753470584 0.7225837087961117
23.66775505158899 309.3318390379218 0.7254373064852855
23.672982606542405 311.3504397649864 0.7268654866835778
23.67821016149582 315.04457234203136 0.7308032124217938
23.683437716449234 316.3172797434736 0.7319587742553403
23.688665271402648 318.76577543936435 0.7347405279719151
23.693892826356063 320.24608461039634 0.7350581133997375
23.699120381309477 325.8373987630718 0.7408305314561354
23.70434793626289 328.06771452175855 0.7424500247109751
23.709575491216306 329.98183271607127 0.7444806023605468
23.71480304616972 328.2764384678019 0.742971074606536
23.720030601123135 328.1193987930714 0.7430327219886587
23.72525815607655 324.7890834768667 0.7391427354728818
23.730485711029964 324.6409436842693 0.7390020494886901
23.735713265983378 326.84926651999155 0.7419004620649229
23.740940820936792 328.5535972967997 0.7438695304017315
23.746168375890207 328.1148104748388 0.7424384658807642
23.75139593084362 325.85426826716946 0.7390464298842432
23.756623485797036 324.75029725826226 0.7372874517231819
23.76185104075045 324.8313382415937 0.7373976832233974
23.767078595703865 326.7121606075379 0.7394699576826054
23.77230615065728 328.25632197875666 0.7412944935053546
23.777533705610693 328.8697157146108 0.7411319545652497
23.782761260564108 335.434598655827 0.747946310010574
23.787988815517522 341.7956429974602 0.7543234105637328
23.793216370470937 346.5749002817218 0.7596429448595946
23.79844392542435 345.8814107709161 0.7582383714677123
23.803671480377766 348.69410463260886 0.7605032144526266
23.80889903533118 353.359500531533 0.7648077299199786
23.814126590284594 356.8825145940278 0.7682867117116426
23.81935414523801 358.4747787380798 0.7698526877465924
23.824581700191423 359.682682941829 0.7707616593681457
23.829809255144838 358.60578816256736 0.7693934299851676
23.835036810098252 358.42369203554847 0.7686438300472765
23.840264365051667 354.2916731440621 0.7636877151465582
23.84549192000508 351.4664009126543 0.7609601619873633
23.850719474958495 346.0642389995944 0.7550180969952942
23.85594702991191 342.26458090999654 0.7514732840396892
23.861174584865324 342.34482967382144 0.7516595787335507
23.86640213981874 340.8472111515928 0.7492507563670262
23.871629694772153 342.008551047895 0.7500666572542151
23.876857249725568 337.10260857328103 0.74414170431668
23.882084804678982 333.19770907478795 0.739634072603217
23.887312359632396 329.5715038994499 0.7358716612910705
23.89253991458581 331.81170456214187 0.7373908334180536
23.897767469539225 331.2241756212738 0.7373250325308203
23.90299502449264 332.7010727926504 0.7385326452134784
23.908222579446054 329.18196945555695 0.7352750891439324
23.91345013439947 327.07643531902215 0.7333876723993239
23.918677689352883 323.7760599542768 0.7294480274691001
23.923905244306297 323.005469917256 0.728166251884608
23.929132799259712 326.9998012521016 0.7310433397327561
23.934360354213126 327.4868863957276 0.7323136016244876
23.93958790916654 328.96838095757437 0.7340418055586748
23.944815464119955 327.1878398828599 0.7325288660668181
23.95004301907337 327.8008827799968 0.7326914111792117
23.955270574026784 331.2389698879966 0.7367538444182383
23.9604981289802 329.920565022526 0.736061470925707
23.965725683933613 329.6149763622062 0.7353491656643676
23.970953238887027 328.16675100975795 0.7337113241070318
23.97618079384044 330.3779166816903 0.7358258477885086
23.981408348793856 333.06263026331453 0.7388647583863373
23.98663590374727 336.65199314827834 0.7425721050359875
23.991863458700685 339.90832235759393 0.7453291119437025
23.9970910136541 342.58517064828544 0.7477857199006295
24.002318568607514 338.54378816681617 0.743402154513892
24.007546123560928 334.40403437855167 0.739476122122658
24.012773678514343 329.0760452534245 0.7338967403987041
24.018001233467757 330.09812025683055 0.7339706261652461
24.02322878842117 331.6122735639457 0.7352159006554723
24.028456343374586 330.1599536675263 0.7336320527693609
24.033683898328 331.137352029178 0.734832593917789
24.038911453281415 332.42398858336776 0.7367909809119392
24.04413900823483 334.9713340522279 0.7388843796891177
24.049366563188244 332.5899610542979 0.736941824416255
24.054594118141658 336.1237920419555 0.7409989764684769
24.059821673095072 338.69277112326 0.7441005772946703
24.065049228048487 340.1732872581928 0.7454623372305911
24.0702767830019 341.5384229430685 0.759880395633059
24.075504337955316 345.0225203901822 0.7737871516795978
24.08073189290873 347.5284054132005 0.7838542371561209
24.085959447862145 351.91721927197904 0.7952729618271958
24.09118700281556 354.209922038055 0.8027155094496621
24.096414557768973 353.15809545222385 0.8061308431547732
24.101642112722388 353.43132339546395 0.8104411310999523
24.106869667675802 356.7465963888427 0.8184623271239658
24.112097222629217 356.3804747666867 0.8224487604691577
24.11732477758263 351.8220410853701 0.8217405935645085
24.122552332536046 347.21983678738536 0.820740907161518
24.12777988748946 348.6419197530908 0.8261537082668272
24.133007442442874 348.75027836662167 0.8294359837835524
24.13823499739629 349.5083365199623 0.8335913206450271
24.143462552349703 344.18077293113726 0.8306730553935721
24.148690107303118 339.17938841692524 0.8282071224945773
24.153917662256532 333.67803271598495 0.8247151803663635
24.159145217209947 330.8297290225034 0.824378891937645
24.16437277216336 331.0955891222391 0.8273654994193835
24.169600327116775 329.10451758718176 0.8291793551510414
24.17482788207019 327.67932169308995 0.8300720869412079
24.180055437023604 328.4619694237687 0.8340744402686389
24.18528299197702 326.47467123571516 0.8332623620834676
24.190510546930433 322.9001585315884 0.8315559951937732
24.195738101883848 317.2885245072668 0.8274377974725454
24.200965656837262 317.1611834908572 0.8299332508791886
24.206193211790676 318.91319304428345 0.8350898850218501
24.21142076674409 318.9631790892018 0.8369874954158503
24.216648321697505 315.25200614035475 0.8346607672899737
24.22187587665092 313.2548978640888 0.8347822923145359
24.227103431604334 311.1710300313089 0.8340703951456575
24.23233098655775 308.4007984331863 0.8333554380128819
24.237558541511163 308.8300398458751 0.8354766121684346
24.242786096464577 309.6234175143058 0.8391886631851392
24.248013651417992 312.8235457405521 0.84561940200438
24.253241206371406 312.2598230971236 0.8480626781390223
24.25846876132482 309.5854531422871 0.8472561159400995
24.263696316278235 307.74387894460943 0.8470887799988253
24.26892387123165 305.79296504438736 0.845607356539175
24.274151426185064 307.9305481317372 0.8503060219515881
24.27937898113848 312.2080009368657 0.8570793598582851
24.284606536091893 316.78847109499145 0.8659782130913951
24.289834091045307 314.2138781155256 0.8649746307231396
24.29506164599872 310.3171193090081 0.8627890824597859
24.300289200952136 309.19351508859785 0.8631878211178601
24.30551675590555 308.3167588183061 0.8645575496683404
24.310744310858965 306.06708399782065 0.8632165855589602
24.31597186581238 307.65191423774 0.8690775587262644
24.321199420765794 307.9186830667762 0.8713077390746918
24.326426975719208 308.24525241259636 0.874303606108714
24.331654530672623 309.45364514249576 0.8768278362037575
24.336882085626037 313.79476286728595 0.8846877890967635
24.34210964057945 315.10366891247287 0.8881435950052442
24.347337195532866 313.35895129813105 0.8871878213431037
24.35256475048628 313.085778910362 0.8889556116897682
24.357792305439695 313.3547783061501 0.890303078455603
24.36301986039311 314.4967237920228 0.8942366212853187
24.368247415346524 314.1706305570639 0.8971717784475833
24.373474970299938 319.61128311531263 0.9078142230569475
24.378702525253352 321.5104729606337 0.9121759364107914
24.383930080206767 323.78046528166504 0.91645805136523
24.38915763516018 325.27563896230095 0.9201345112157132
24.394385190113596 327.8793868029167 0.9269085364599646
24.39961274506701 330.92752745780774 0.9328297129859727
24.404840300020425 330.3987739015177 0.9340464646236221
24.41006785497384 329.8641938138754 0.9357901490086162
24.415295409927253 325.04410556707256 0.9322907995294831
24.420522964880668 322.97898443039463 0.9328018671149931
24.425750519834082 321.1373287265575 0.9331177887087597
24.430978074787497 322.2914817858255 0.9369636898293896
24.43620562974091 323.5691899738321 0.9404327586399917
24.441433184694326 321.57409610869576 0.9385414047947419
24.44666073964774 324.630934710434 0.9453143998746847
24.451888294601154 324.9410381131655 0.9480735205726571
24.45711584955457 328.4635819610614 0.9562552772927545
24.462343404507983 326.97404344939844 0.9554435199153759
24.467570959461398 324.2613078595269 0.9537537156080247
24.472798514414812 321.5681011392821 0.9511799966209297
24.478026069368227 319.3624245374418 0.9513688086988958
24.48325362432164 318.38702242468526 0.9518608573257151
24.488481179275055 319.15256605918404 0.9553995890203856
24.49370873422847 320.58608492014446 0.9596707609566458
24.498936289181884 328.6725526561668 0.9750914229566324
24.5041638441353 334.6902411801795 0.986545418220839
24.509391399088713 339.2487407939974 0.9956215942540027
24.514618954042128 335.430362005006 0.9920520320917956
24.519846508995542 333.3149767712265 0.9918840337848575
24.525074063948956 330.1686670574391 0.9913512796786077
24.53030161890237 329.55097675312845 0.9927311780868964
24.535529173855785 332.3419029935401 0.9993789342649575
24.5407567288092 333.55802809043746 1.0042163237620743
24.545984283762614 334.52413770080676 1.0085050473371198
24.55121183871603 330.97211786871736 1.0039716172791064
24.556439393669443 330.43275064793056 1.0041679223584217
24.561666948622857 332.1012268240896 1.0090421655063984
24.566894503576272 329.0891688329838 1.0071888675332694
24.572122058529686 324.3458963609511 1.0030191002950204
24.5773496134831 320.68113012045967 0.9986302174571478
24.582577168436515 321.4916577283992 1.003646449906033
24.58780472338993 322.8286223825043 1.0071726206028713
24.593032278343344 324.1848875581822 1.012568272618774
24.59825983329676 326.64863573975146 1.0182832799916144
24.603487388250173 326.4892964803181 1.0209581703818353
24.608714943203587 324.21199859352373 1.0195817795457445
24.613942498157 323.5290901650042 1.0206107131596742
24.619170053110416 322.7521576295254 1.0217446376364194
24.62439760806383 321.58914363594226 1.0236465935766947
24.629625163017245 318.6075957455938 1.0216564928186675
24.63485271797066 321.1563486079832 1.0288103789848875
24.640080272924074 320.50233052236786 1.029945372590398
24.645307827877488 321.4894073979653 1.0350805574529882
24.650535382830903 319.5046298630587 1.03474395217686
24.655762937784317 319.6803520623892 1.0377546906348925
24.66099049273773 319.81243012151066 1.0396231049492808
24.666218047691146 317.37936542460693 1.0376821425164704
24.67144560264456 316.05464151002866 1.0372638545955022
24.676673157597975 311.59883782938914 1.0333258957938314
24.68190071255139 313.49654394076794 1.039548269715327
24.687128267504804 314.1237467747527 1.0433471059366102
24.692355822458218 315.7492698799546 1.047595636539758
24.697583377411632 311.4162132949482 1.0438578355962824
24.702810932365047 309.24215566375057 1.0437617522568086
24.70803848731846 308.04280451742045 1.0450603117374546
24.713266042271876 307.0874268368688 1.0446876773413005
24.71849359722529 309.12293053295434 1.0489928378695657
24.723721152178705 308.521913726499 1.0505516662499943
24.72894870713212 312.0235120331091 1.0589453943364995
24.734176262085533 312.17402863265676 1.0630237001021001
24.739403817038948 315.5338399838465 1.0716202908573271
24.744631371992362 316.69659995415714 1.0776604997693977
24.749858926945777 313.21149953701763 1.0742183849911546
24.75508648189919 309.6567406443353 1.0731085620822203
24.760314036852606 307.48968602065275 1.072348359191684
24.76554159180602 310.3743492965633 1.0799049028217964
24.770769146759434 310.40254870061045 1.0800693620658337
24.77599670171285 307.36911053596157 1.077072485503221
24.781224256666263 297.75196339937946 1.062378293664956
24.786451811619678 298.2442443556432 1.0673128222276578
24.791679366573092 304.90377562025014 1.080657642955251
24.796906921526507 313.6982402723689 1.0990787948710488
24.80213447647992 314.5477611711151 1.1025106987969886
24.807362031433335 312.55491123065525 1.1008631823390578
24.81258958638675 311.0711950773105 1.1003466403555284
24.817817141340164 311.89209286620985 1.1037516786791144
24.82304469629358 311.25460816271135 1.1074896600538058
24.828272251246993 312.8933710351296 1.1151467019182089
24.833499806200408 313.09039690436055 1.121140582404495
24.838727361153822 311.13472434888524 1.1208316921860775
24.843954916107236 309.10416680123535 1.1216119135018012
24.84918247106065 311.6841470647093 1.1293556453203475
24.854410026014065 316.4214116024227 1.1414746534741862
24.85963758096748 318.6008083355745 1.1449362695119913
24.864865135920894 315.10553485611445 1.1390952292730963
24.87009269087431 311.0874871578191 1.1325129224498445
24.875320245827723 310.3144004762639 1.1343562485712213
24.880547800781137 315.07555758415737 1.1467541900511178
24.885775355734552 319.8742396097954 1.1594412734879318
24.891002910687966 321.2088270084467 1.1651948025339607
24.89623046564138 323.103540825745 1.1707951748562557
24.901458020594795 324.5297993720467 1.1768458553470924
24.90668557554821 326.3981148869547 1.183946637753926
24.911913130501624 325.8390638093169 1.186661871025409
24.91714068545504 322.64411674136556 1.183569055581247
24.922368240408453 322.41266716528423 1.186332217354914
24.927595795361867 324.5367919530636 1.1935352287567387
24.93282335031528 326.3408892466425 1.1995402960867219
24.938050905268696 328.5872595023435 1.206136890455774
24.94327846022211 324.7241411130877 1.2043473225324413
24.948506015175525 319.0771717671043 1.1986861542959144
24.95373357012894 317.62520400537795 1.2002596937883339
24.958961125082354 317.0360834922974 1.200094276918569
24.964188680035768 321.64223711434687 1.2134766125936787
24.969416234989183 317.4864368119878 1.2072283979093743
24.974643789942597 320.7991579342635 1.2180232775026758
24.97987134489601 321.6256335396955 1.2216476898838384
24.985098899849426 320.8772261554575 1.2248539386434516
24.99032645480284 317.5515997151044 1.221431631133886
24.995554009756255 315.25045388646953 1.2206615781150993
25.00078156470967 317.6075659009125 1.229465702195127
25.006009119663084 320.50225282492494 1.2395129627675228
25.011236674616498 319.66436007071053 1.2402228951509622
25.016464229569912 322.74139531596876 1.2481406553615235
25.021691784523327 324.2087142153691 1.2532466102450832
25.02691933947674 328.4393375643997 1.2657690345759518
25.032146894430156 328.7570625883331 1.2710889689389182
25.03737444938357 329.9041653630382 1.278713254801186
25.042602004336985 329.786494211422 1.2827271950290842
25.0478295592904 331.3717161836122 1.2892598236921609
25.053057114243813 336.1430213438332 1.302416745020675
25.058284669197228 336.93311252884376 1.3073666061743836
25.063512224150642 333.9733153543032 1.305889512733671
25.068739779104057 326.10105271577976 1.293884845320101
25.07396733405747 328.1528943362686 1.3049451609807046
25.079194889010886 331.3948677146281 1.3190569320917283
25.0844224439643 332.95683596320714 1.3272021626153996
25.089649998917714 331.13506369552033 1.3271815142434777
25.09487755387113 329.8764551915412 1.3238785913740296
25.100105108824543 333.16390357539115 1.333423516437418
25.105332663777958 329.7664109272427 1.3292973530436698
25.110560218731372 328.83080575576446 1.3304308979999444
25.115787773684787 326.91760019679293 1.3334873102145857
25.1210153286382 327.4858734618631 1.337982731683558
25.126242883591615 330.3657715116537 1.348945860254548
25.13147043854503 330.5005374460023 1.350275996253695
25.136697993498444 332.18011008788056 1.357499038251835
25.14192554845186 330.9286553986157 1.359565194037107
25.147153103405273 329.3485563299701 1.3620342240738383
25.152380658358688 332.2663430249116 1.3727378022771697
25.157608213312102 334.8273801819265 1.3820110758517412
25.162835768265516 341.77057187029766 1.4011725833716582
25.16806332321893 346.79581498430116 1.4168797302424367
25.173290878172345 351.0021007238713 1.4313407997739178
25.17851843312576 346.5298552305234 1.4271572734282183
25.183745988079174 342.2598872074708 1.4224454019853516
25.18897354303259 338.6643001453627 1.422673107339233
25.194201097986003 338.76504776782684 1.4290598553839005
25.199428652939417 339.1176391630334 1.4330096296055383
25.204656207892832 340.0870667268205 1.4376167311925554
25.209883762846246 344.18188544190303 1.4478328051303515
25.21511131779966 345.64297596931243 1.4565601304381954
25.220338872753075 348.3166206256133 1.4684848516083469
25.22556642770649 349.15620367420803 1.476207709328301
25.230793982659904 346.3821795795392 1.4794221988619223
25.23602153761332 347.0552721662208 1.4850298199363619
25.241249092566733 346.47884665136206 1.4897383787918788
25.246476647520147 354.3168790552582 1.5079547038091499
25.25170420247356 355.5047807170426 1.5178104837493847
25.256931757426976 355.689382664416 1.522436895518258
25.26215931238039 352.8097799426356 1.5243232158392324
25.267386867333805 348.2100087382195 1.5182249096082132
25.27261442228722 342.85917051906034 1.5133658616931405
25.277841977240634 344.1060748921865 1.5217074510928945
25.283069532194048 342.28059948238604 1.5200885339492898
25.288297087147463 344.3890342881117 1.5291777978977723
25.293524642100877 342.6321631318601 1.5277232554536637
25.29875219705429 342.58679539872026 1.5360310830091857
25.303979752007706 337.1028966915126 1.5311191748741222
25.30920730696112 336.6742739696268 1.5381703832501945
25.314434861914535 332.1535456136176 1.5333070455367601
25.31966241686795 331.5350161816671 1.5376172625223914
25.324889971821364 326.1538430483586 1.5292697939874496
25.330117526774778 324.02732704925785 1.5313097483934617
25.335345081728192 324.39783097849113 1.5410172303951
25.340572636681607 320.31463361185837 1.5378908356866439
25.34580019163502 324.06405637816556 1.5527094631749834
25.351027746588436 321.3479068649553 1.5472429556634133
25.35625530154185 334.5342926143029 1.589587380244999
25.361482856495265 332.32212715897117 1.5911570333697895
25.36671041144868 336.74729691188384 1.6101633899792802
25.371937966402093 332.82761194175083 1.6035494820570577
25.377165521355508 336.1925807079053 1.61861286064903
25.382393076308922 332.3748923039152 1.617719603077071
25.387620631262337 330.1008630307387 1.6215215445869302
25.39284818621575 319.759359536047 1.6026774702834912
25.398075741169166 319.6299796490084 1.6099240974738698
25.40330329612258 316.51458898620695 1.6082040346789477
25.408530851075994 320.899142121484 1.6246629321598771
25.41375840602941 324.0728744434828 1.6390653503580794
25.418985960982823 324.8673844425853 1.646193920077887
25.424213515936238 330.9293322754512 1.669710132358969
25.429441070889652 329.01153796642694 1.6738986023123992
25.434668625843067 331.5379946613046 1.6881160578679966
25.43989618079648 326.99016431506715 1.6808536799408775
25.445123735749895 327.8252624035329 1.6877184887013916
25.45035129070331 329.3471943760409 1.6980833220463853
25.455578845656724 332.54464752502764 1.7153335967433754
25.46080640061014 334.4501466672798 1.7317133173092931
25.466033955563553 336.01877538907104 1.743673779109956
25.471261510516968 341.96079567295084 1.768312612119157
25.476489065470382 344.3346881562057 1.7811549538823939
25.481716620423796 342.36437569319617 1.788311111383142
25.48694417537721 337.39887937676957 1.7816084152057778
25.492171730330625 338.4978095499289 1.7941277554373134
25.49739928528404 336.4896748483225 1.7944336416123072
25.502626840237454 337.09338499286986 1.8061343010232807
25.50785439519087 333.68293393820693 1.806764801057011
25.513081950144283 340.1923120407458 1.8350525606353383
25.518309505097697 344.8723050527644 1.863395863142207
25.523537060051112 350.9708488236152 1.8878305037879297
25.528764615004526 353.5470486335917 1.9058828197420894
25.53399216995794 356.2150290001381 1.91675134503309
25.539219724911355 359.20643476271243 1.9387540625401618
25.54444727986477 364.41619727838975 1.9589925255980019
25.549674834818184 367.50604576236174 1.985046814798894
25.5549023897716 370.1334165203772 2.0018991676560454
25.560129944725013 359.6834366320699 1.98773336578205
25.565357499678427 362.26225252916475 2.0018906351604464
25.57058505463184 358.9455740800301 2.002857257430278
25.575812609585256 358.71878017309376 2.0109927527333724
25.58104016453867 357.82890655612186 2.0208502068585092
25.586267719492085 360.5791049711187 2.0392732387537276
25.5914952744455 368.1625076997675 2.0717987680020316
25.596722829398914 365.38728699172026 2.0781158709635643
25.601950384352328 357.73950548102727 2.066019132002414
25.607177939305743 353.6252764780803 2.069098499054957
25.612405494259157 346.08412266975176 2.054271733320594
25.61763304921257 342.50355367258055 2.0623401254041998
25.622860604165986 343.918740385397 2.077639446964333
25.6280881591194 349.85803282910933 2.1105476139864185
25.633315714072815 353.7557627871906 2.1354609437058207
25.63854326902623 344.68833476581375 2.122072521091626
25.643770823979644 338.5824005496734 2.1182334230684856
25.648998378933058 336.2887005308655 2.118898902212616
25.654225933886472 340.257806740733 2.154360235268911
25.659453488839887 340.1709040411717 2.173599461656233
25.6646810437933 341.8393169341667 2.198532066433279
25.669908598746716 328.0026848622857 2.160474033017259
25.67513615370013 324.7730292050699 2.1600466289266955
25.680363708653545 319.47308094377655 2.154571781104367
25.68559126360696 326.0347962205116 2.201089014793131
25.690818818560373 333.05875137552727 2.2441369335508123
25.696046373513788 337.95226770284535 2.2782236859114486
25.701273928467202 346.79804021121714 2.3215285399931163
25.706501483420617 354.0183464226239 2.3611739452787073
25.71172903837403 353.47273475873897 2.385881972107221
25.716956593327446 342.6146747286633 2.3660523610163353
25.72218414828086 338.57065391070324 2.3755267395338566
25.727411703234274 334.7814505528307 2.3801226307997165
25.73263925818769 341.8640960044696 2.428376578740709
25.737866813141103 333.6119167433431 2.4173847094278136
25.743094368094518 331.8734367553701 2.434746779927008
25.748321923047932 325.23923947008456 2.4400261945875887
25.753549478001347 333.46124865953044 2.49202170903645
25.75877703295476 330.5813544933715 2.495448057721194
25.764004587908175 326.7551112147966 2.4914672939087383
25.76923214286159 315.7810576530414 2.476349030705317
25.774459697815004 309.07121451675687 2.4807931288859817
25.77968725276842 311.2565041711236 2.5196200883962603
25.784914807721833 326.4493142005092 2.603228041281642
25.790142362675248 339.7791783725809 2.6789113509779843
25.795369917628662 347.3963926318003 2.7346439876367366
25.800597472582076 333.04117707112954 2.71159699410076
25.80582502753549 317.9504626976754 2.6767338148324122
25.811052582488905 309.45869886537895 2.6740115732329444
25.81628013744232 323.56246482184434 2.7665452598590856
25.821507692395734 339.6069052374384 2.8724416169743443
25.82673524734915 347.87819116940403 2.9406359129717217
25.831962802302563 342.6337759423446 2.939855297790525
25.837190357255977 338.20043237307834 2.95422073782005
25.84241791220939 340.9191048564083 3.0065144715377476
25.847645467162806 346.0799967818333 3.0898018684834874
25.85287302211622 346.1671706679742 3.1381126730233735
25.858100577069635 340.1357409139823 3.1512128074090175
25.86332813202305 326.7584057924344 3.154546638789284
25.868555686976464 328.10168872389573 3.2163217038213054
25.87378324192988 340.75464825423467 3.31969572582602
25.879010796883293 355.28179730497084 3.4024224182036664
25.884238351836707 370.7348806075247 3.505949734299544
25.88946590679012 365.8054529916379 3.5387502471605727
25.894693461743536 366.517873331777 3.608312057724978
25.89992101669695 358.5363461466782 3.6236836989275085
25.905148571650365 343.9245888873262 3.6326102025590763
25.91037612660378 350.51090059828664 3.740288722995767
25.915603681557194 341.6768101555228 3.7767941795968083
25.920831236510608 348.1670752494762 3.8749281838561367
25.926058791464023 350.1773112487545 3.9866648826741082
25.931286346417437 364.09801109430634 4.144284604899361
25.93651390137085 367.47151643184014 4.274265682295837
25.941741456324266 366.32653791896274 4.331903013701207
25.94696901127768 348.90749314664924 4.335691583660857
25.952196566231095 338.8663355355831 4.3914360293007855
25.95742412118451 324.74087213009534 4.411630524648068
25.962651676137924 317.3696927249517 4.465202962576091
25.967879231091338 329.7030922087455 4.626179499009531
25.973106786044752 342.3047435836047 4.7904381440625095
25.978334340998167 342.7713659995288 4.868370625157804
25.98356189595158 336.2959692173391 4.935212559426534
25.988789450904996 342.1455866282084 5.087534626360666
25.99401700585841 361.01029220802127 5.346758005313856
25.999244560811825 358.93452638527623 5.388655374865413
26.00447211576524 351.93867670036656 5.423045844868994
26.009699670718653 336.1162584180078 5.37445821229845
26.014927225672068 343.90778544601505 5.581295934686561
26.020154780625482 354.0762298493438 5.763193312632409
26.025382335578897 352.1806154210705 5.899822116883919
26.03060989053231 347.0679658344021 5.986142528954311
26.035837445485726 336.243377343449 6.046540009634841
26.04106500043914 345.07369589486973 6.293620780461197
26.046292555392554 347.02030821032304 6.475006841896911
26.05152011034597 340.5884694983484 6.633744042650305
26.056747665299383 317.91784997098983 6.573012289934888
26.061975220252798 310.92248935751354 6.777726086127635
26.067202775206212 315.75809007315723 7.069183267474182
26.072430330159627 322.23259847748545 7.667372812746539
26.07765788511304 327.1511986754562 7.96623794524475
26.082885440066455 314.157709293145 8.22883248360678
26.08811299501987 309.55461520732155 8.289889502113198
26.093340549973284 320.96789516953373 8.993940316429926
26.0985681049267 316.08516033072505 9.45245891428164
26.103795659880113 316.08526454767707 10.17230205085616
26.109023214833528 289.7596184207137 10.613937905362711
26.114250769786942 265.5855693189705 11.1334078762088
26.119478324740356 286.7176484959385 13.354291813193715
26.12470587969377 307.6777810374721 15.804606554288927
26.129933434647185 333.3084050138145 22.739663385120853
26.1351609896006 283.4565573117894 29.664468118142906
