# Supplementary material for: Unraveling metal effects on CO2 uptake in pyrene-based metal-organic frameworks
Source: Nat Commun. 2025 Feb 11;16:1516. doi: 10.1038/s41467-025-56296-w (PMC11814143; doi:10.1038/s41467-025-56296-w)
Supplement: Supplementary file 3 — Source Data [file 41467_2025_56296_MOESM3_ESM.zip › SourceCode/SuppInf/FigureS5_Ga-TBAPy_InSitu_VariableT_PXRD/Data/GaTBAPy_0037p.dat]

0.002613777476707968 27.615122554980697 8.489462486304916
0.007841332430123905 36.03368774347553 8.499525292512976
0.01306888738353984 29.293136897513037 6.3706707243936105
0.018296442336955775 17.69932828209794 3.1831863684942694
0.02352399729037171 14.687216421804807 2.59506793799447
0.028751552243787646 11.377615873425121 1.9553105970455826
0.03397910719720358 12.765909435649096 1.7624678769106217
0.03920666215061952 15.712842865065666 1.8965761778989785
0.04443421710403546 16.66685124398273 1.8759157784224976
0.0496617720574514 18.04064288531253 1.8209224115710552
0.054889327010867336 17.43276225153348 1.720487782278955
0.060116881964283275 16.238453027937446 1.5592198204387837
0.06534443691769921 16.923601375323173 1.5512953216100245
0.07057199187111515 19.637319813458134 1.6997519285379872
0.07579954682453109 21.59352554576745 1.7918021253043517
0.08102710177794703 21.00603897769337 1.7138152608380854
0.08625465673136297 19.567562139851788 1.6010793473904648
0.09148221168477891 17.95806820411625 1.4325431907138397
0.09670976663819485 15.48909828153 1.2870226998538536
0.10193732159161079 16.412611066194046 1.3218465817982008
0.10716487654502672 19.11546827744174 1.4602086750789665
0.11239243149844266 19.30799588492279 1.431723958737133
0.1176199864518586 23.184979507358687 1.570345452732277
0.12284754140527454 23.311679704595523 1.5070795344493908
0.12807509635869047 20.560211086083005 1.3491482293556096
0.1333026513121064 19.1677377407875 1.295362448026871
0.13853020626552232 15.590046385305786 1.1301845163789657
0.14375776121893824 15.239954778089327 1.1051482786089608
0.14898531617235417 17.000623056146697 1.1902546158371623
0.1542128711257701 18.29742615506737 1.211430537387809
0.15944042607918602 21.092925424741857 1.2634940133111137
0.16466798103260194 23.405236889702014 1.2840548936695189
0.16989553598601786 21.479678572317468 1.1599530025308955
0.1751230909394338 19.536596171935418 1.0687963221920045
0.18035064589284971 17.79907256528429 1.0038785850918766
0.18557820084626564 16.90619161991158 0.9947216853105327
0.19080575579968156 18.094905040547534 1.0012849974970894
0.1960333107530975 19.324644206432193 1.0148127476852589
0.20126086570651341 20.790192589426994 1.041426880837875
0.20648842065992934 21.183431005117182 1.0062948755770718
0.21171597561334526 20.186162305602593 0.979041291285431
0.2169435305667612 18.50128056951496 0.9371166758451441
0.22217108552017711 17.662129060012997 0.9181476596394521
0.22739864047359304 15.543134141897871 0.8846045931613105
0.23262619542700896 13.97793323999016 0.8367895496896931
0.2378537503804249 15.36568057970316 0.8597970048054193
0.2430813053338408 16.274060652299454 0.8803608591855796
0.24830886028725674 17.180243467485653 0.8768095540947181
0.25353641524067266 17.864964511475836 0.866599771560977
0.2587639701940886 18.123932327520155 0.8660931981879793
0.2639915251475045 18.467868651498616 0.8662390643653576
0.26921908010092044 19.86914411994861 0.9052781362920489
0.27444663505433636 19.087521257407506 0.8948879258367352
0.2796741900077523 18.88518493824423 0.8796681634199613
0.2849017449611682 18.068387767156874 0.8694744824277911
0.29012929991458414 18.388299468412146 0.8696484448023591
0.29535685486800006 18.383072549617165 0.8720419100914205
0.300584409821416 17.34111061523397 0.8220512208828477
0.3058119647748319 16.754872219049354 0.7936892372343074
0.31103951972824784 16.177107257679715 0.7901492088574059
0.31626707468166376 16.194242601786165 0.7975104753531564
0.3214946296350797 17.955150519616016 0.8474944795211682
0.3267221845884956 18.09321641165733 0.8546679703439264
0.33194973954191154 18.53376357563054 0.8456453350391808
0.33717729449532746 18.8698774310912 0.857605603574258
0.3424048494487434 19.545135368621317 0.8658342729781023
0.3476324044021593 20.52633942062737 0.891594043393708
0.35285995935557524 20.64822584166462 0.8956296295082449
0.35808751430899116 20.41211045119181 0.8636554114642793
0.3633150692624071 18.454237371075887 0.8123331049952001
0.368542624215823 17.453467260877616 0.7817146957573234
0.37377017916923894 16.55063708651287 0.7481295732785193
0.37899773412265486 16.035633476133377 0.7482779558513042
0.3842252890760708 16.167870717437097 0.7620947436017074
0.3894528440294867 16.139876584589302 0.7788302519155806
0.39468039898290264 17.610577732611578 0.8351600193750449
0.39990795393631856 19.769555149303287 0.8884290803323504
0.4051355088897345 19.94313440857832 0.8842958483059609
0.4103630638431504 18.901639847769307 0.8288010661134378
0.41559061879656634 18.099192686361146 0.7865689626741359
0.42081817374998226 19.092978456976613 0.7999920357180568
0.4260457287033982 18.804965545404293 0.7810337108267271
0.4312732836568141 19.039519352160195 0.7773888173064061
0.43650083861023004 19.338570757588855 0.7897908723973829
0.44172839356364596 18.808313372768318 0.7749176239636726
0.4469559485170619 19.38810310823231 0.7993755960623566
0.4521835034704778 19.4123154685172 0.8115099099231293
0.45741105842389373 18.88555950801794 0.8084284867610938
0.46263861337730966 19.199143489118683 0.8144119090415131
0.4678661683307256 18.044770563295177 0.7979076289483261
0.4730937232841415 17.809860910536983 0.762741903189131
0.47832127823755743 18.62883409642113 0.7725679383922095
0.48354883319097336 18.96163844686681 0.7696372336847002
0.4887763881443893 20.449001027961184 0.7836379476313686
0.4940039430978052 19.819272292153055 0.7524294033432526
0.49923149805122113 18.96736462577673 0.7187182625881355
0.5044590530046371 17.967028971842986 0.7258379623799427
0.5096866079580531 19.039403419054533 0.7723882198885239
0.5149141629114691 19.7992889921081 0.8269357138040052
0.5201417178648851 21.081364352697587 0.8390280567170494
0.525369272818301 20.884303410439824 0.8114047182924877
0.530596827771717 19.642232023555785 0.7634668860214384
0.535824382725133 19.865781014677843 0.747422398217914
0.541051937678549 19.858275497767174 0.7535454144493263
0.546279492631965 19.79031943519536 0.7617096016498504
0.5515070475853809 20.333571169029042 0.774295114745402
0.5567346025387969 19.835095182473296 0.7507740947886293
0.5619621574922129 19.363652279108106 0.7172255218599265
0.5671897124456289 19.395402578484536 0.6972732578517278
0.5724172673990449 18.6850548076972 0.6865408483880124
0.5776448223524608 20.086953283161144 0.7131473608163751
0.5828723773058768 21.13458664648099 0.7525845778763709
0.5880999322592928 20.40619208327406 0.7538381418524224
0.5933274872127088 19.724742080203264 0.7458138332072277
0.5985550421661248 17.347963302762025 0.7053849224553267
0.6037825971195407 17.80887212560135 0.7270238573015946
0.6090101520729567 18.5227910074106 0.7582336344882422
0.6142377070263727 18.927129122372495 0.7435631419471247
0.6194652619797887 19.58422983950427 0.7241061290029694
0.6246928169332047 19.218940107666953 0.6986309314499394
0.6299203718866206 20.251700417788058 0.7141714630361709
0.6351479268400366 19.87346350212474 0.7112529595744298
0.6403754817934526 20.016844014614296 0.7221702136731907
0.6456030367468686 20.374544709814376 0.7167002162217864
0.6508305917002846 21.401975350465655 0.7292243251952659
0.6560581466537005 22.725239489971404 0.74318788180785
0.6612857016071165 22.455983374691495 0.7373710835269767
0.6665132565605325 21.665079338083693 0.7284147554784309
0.6717408115139485 20.25512190017683 0.7052014427211075
0.6769683664673645 20.306750033379778 0.6980815533852015
0.6821959214207804 20.732372356023966 0.6996925945501675
0.6874234763741964 21.561762696515967 0.7340584788676501
0.6926510313276124 21.882926919173837 0.7334290166341743
0.6978785862810284 21.897014669219093 0.7235517181071293
0.7031061412344444 22.040643753701836 0.7311344998468853
0.7083336961878604 22.4434460819294 0.7393159922394931
0.7135612511412763 22.062438072870133 0.7353266519184092
0.7187888060946923 22.340216996083477 0.745936636613362
0.7240163610481083 22.10381068458704 0.7255290266128341
0.7292439160015243 22.72081323271489 0.7390102015432586
0.7344714709549403 22.532686520470392 0.7116974014409615
0.7396990259083562 23.375039494512183 0.7216300463923351
0.7449265808617722 24.13773995995015 0.7285291812451694
0.7501541358151882 24.654665942189705 0.7391602854746222
0.7553816907686042 26.86735791808969 0.7720845835228846
0.7606092457220202 29.386336816384205 0.7980481443272271
0.7658368006754361 29.328945243477936 0.8025949125863485
0.7710643556288521 31.115524653995433 0.8205953381598362
0.7762919105822681 29.75910363115358 0.8046893830844012
0.7815194655356841 29.778968888411534 0.8062953349380259
0.7867470204891001 31.330367745000093 0.8251590942692405
0.791974575442516 30.43173589273242 0.8085251488569452
0.797202130395932 32.22061487898918 0.8280952094037997
0.802429685349348 33.720454162316095 0.8433863274586926
0.807657240302764 36.699165006000555 0.8946346676067592
0.81288479525618 41.15678865444579 0.9520977459289249
0.8181123502095959 42.342880202881396 0.9674970952960338
0.8233399051630119 42.932226742165874 0.9936456478820562
0.8285674601164279 44.61276997286908 1.0518780545822815
0.8337950150698439 46.37640484868972 1.1044281913622258
0.8390225700232599 51.059884348767106 1.164795562825617
0.8442501249766758 52.26858938905806 1.1573124952880613
0.8494776799300918 52.59222500576995 1.1413256834382193
0.8547052348835078 54.38460911683943 1.1519988241337171
0.8599327898369238 58.486616976784696 1.1849474130151294
0.8651603447903398 63.751805750693464 1.2432223211959135
0.8703878997437557 67.75891441656488 1.2850833837732512
0.8756154546971717 69.6562447891175 1.2859524578243264
0.8808430096505877 70.42255520257874 1.3015053247487067
0.8860705646040037 71.28565509748415 1.2958331722301824
0.8912981195574197 75.66013642191214 1.3305737458081
0.8965256745108356 77.82110313773205 1.3521573772098117
0.9017532294642516 80.07851627251492 1.363969074226409
0.9069807844176676 77.92248502324098 1.357841951087802
0.9122083393710836 78.01751654106579 1.3562592538314042
0.9174358943244996 81.05057338682118 1.3764058707312719
0.9226634492779155 81.94386847525303 1.3783955680384592
0.9278910042313315 87.49699381418617 1.424844735930398
0.9331185591847475 84.7851003349821 1.4049969728282587
0.9383461141381635 91.89086104859946 1.4618817375763298
0.9435736690915795 93.5176134339315 1.4882384364890362
0.9488012240449955 95.24454876684635 1.4663836157842844
0.9540287789984114 96.6383549533406 1.4653806288754694
0.9592563339518274 97.93992733161053 1.4755058874900646
0.9644838889052434 99.08626187066429 1.4735214174970843
0.9697114438586594 103.63077453469413 1.525033421082774
0.9749389988120754 107.63035670736878 1.5474025031602572
0.9801665537654913 110.30581854180502 1.5729950664358516
0.9853941087189073 111.36396604571677 1.562468684259347
0.9906216636723233 108.46331497501619 1.5127519178592972
0.9958492186257393 105.12567197898186 1.4823198738255887
1.0010767735791553 106.55398764171572 1.501422720025835
1.0063043285325712 110.88227246835568 1.5431795787686744
1.0115318834859872 115.02552497226817 1.5880568643466233
1.0167594384394032 122.8083326174045 1.6246060809226932
1.0219869933928192 127.55218903967875 1.644153317224689
1.0272145483462352 129.258449108194 1.6641909312507852
1.0324421032996511 128.27320270769036 1.6549986222730402
1.0376696582530671 130.21039678673856 1.6612708878552143
1.042897213206483 131.5126074537682 1.6740653041437243
1.048124768159899 133.56868264361748 1.691383232896059
1.053352323113315 133.7594883020395 1.6838714180516128
1.058579878066731 132.74378624475028 1.6588312329628068
1.063807433020147 133.38182791117785 1.678038394955323
1.069034987973563 139.5856916547321 1.7133218849043848
1.074262542926979 140.60917769018877 1.7116427031132837
1.079490097880395 140.42240845941873 1.6996643955421065
1.084717652833811 140.2772295255599 1.699328423294431
1.089945207787227 136.07830034913107 1.6825459416587312
1.095172762740643 136.54095042513657 1.686570866334254
1.1004003176940589 136.93767213054326 1.6742833771336973
1.1056278726474749 141.0627643561039 1.693965512154797
1.1108554276008908 150.96201680335977 1.7536124555571233
1.1160829825543068 147.1129243422026 1.7303485721104428
1.1213105375077228 142.31867655819184 1.6889086414743297
1.1265380924611388 139.14916243274553 1.67303544226145
1.1317656474145548 134.4128662775293 1.6390737322276971
1.1369932023679707 136.09072358102796 1.638419841369732
1.1422207573213867 141.61972525031322 1.6679147874272688
1.1474483122748027 146.66335178679813 1.6882782430920336
1.1526758672282187 151.74661225001768 1.701269655792987
1.1579034221816347 155.2644083447561 1.7329349529611333
1.1631309771350506 154.94392703616342 1.7440571003218526
1.1683585320884666 153.71665026826676 1.7331447708788497
1.1735860870418826 154.52472441579877 1.750968785988111
1.1788136419952986 150.003566582173 1.6955353331040435
1.1840411969487146 146.5057183066356 1.6308852790547241
1.1892687519021305 146.6935294830384 1.6285731293879573
1.1944963068555465 153.84840136863434 1.6775464470587294
1.1997238618089625 160.52832259213494 1.7105294421669681
1.2049514167623785 166.15374676221998 1.7640967666497298
1.2101789717157945 167.44641850910202 1.7750311200060969
1.2154065266692105 170.25359857750192 1.797233414527616
1.2206340816226264 171.41652813695626 1.8260767544007799
1.2258616365760424 167.07189518417485 1.8137259646767383
1.2310891915294584 171.35381352368321 1.8268792871712634
1.2363167464828744 168.54800127383743 1.8161874364718356
1.2415443014362904 164.3627133950842 1.759207618810611
1.2467718563897063 158.8502840067543 1.7053579459726718
1.2519994113431223 153.71530573315684 1.6856617559181852
1.2572269662965383 154.80648105568986 1.6865248277916516
1.2624545212499543 158.5074453969118 1.701517270541137
1.2676820762033703 159.65417136158132 1.7156596329596934
1.2729096311567862 158.2066284943395 1.6905805596394354
1.2781371861102022 155.99596615419725 1.6877028663045575
1.2833647410636182 155.0225446163896 1.6803564734790923
1.2885922960170342 158.10211352984115 1.6906493794983624
1.2938198509704502 170.941846066846 1.7593481588678708
1.2990474059238661 174.87755050172163 1.7782372818765362
1.3042749608772821 179.189995939406 1.798774790442099
1.309502515830698 174.78628504769648 1.7702221364040767
1.314730070784114 170.36269573819962 1.7400653033825513
1.31995762573753 166.77706726087547 1.6938911962594432
1.325185180690946 163.72820806170196 1.6795251892492682
1.330412735644362 160.20668163602954 1.6617555379374203
1.335640290597778 159.18387548426813 1.649398129991228
1.340867845551194 160.23822829731952 1.667860033358449
1.34609540050461 166.56578240031956 1.708389309311765
1.351322955458026 171.9685863492163 1.7375859741595578
1.356550510411442 167.3158304427206 1.7180589180837254
1.361778065364858 164.19993245460302 1.7140443721598122
1.3670056203182739 163.138748032729 1.7149632530446575
1.3722331752716899 164.59290870735822 1.709769431825708
1.3774607302251058 165.04846615313394 1.6896567221197785
1.3826882851785218 168.96388952191768 1.6874255215750638
1.3879158401319378 175.8604049883977 1.7071884883661799
1.3931433950853538 178.33164587127192 1.7365047477088589
1.3983709500387698 177.71866284335727 1.7386187421040595
1.4035985049921857 173.55503756980787 1.7127773079160988
1.4088260599456017 170.97366419026332 1.7140569856483439
1.4140536148990177 176.4600243429754 1.7441203530366982
1.4192811698524337 183.25566723856318 1.7990798218872677
1.4245087248058497 191.46813740646635 1.8414445547686487
1.4297362797592656 195.4800799435927 1.8627121612871367
1.4349638347126816 186.19695987845773 1.7984679729480468
1.4401913896660976 182.02706662391378 1.777623171577885
1.4454189446195136 177.13526379801385 1.7499711272180838
1.4506464995729296 172.6128175381887 1.7234738208133662
1.4558740545263456 171.06817817175605 1.6903722112463089
1.4611016094797615 166.6360705227774 1.6514449784695644
1.4663291644331775 165.30534202148456 1.6439368753872323
1.4715567193865935 169.8429035233359 1.6596683644901855
1.4767842743400095 173.73698449410648 1.6775463566481421
1.4820118292934255 179.64215636021083 1.7198296358593541
1.4872393842468414 181.2774398940229 1.7321468151541157
1.4924669392002574 177.97938713752544 1.7101554005827584
1.4976944941536734 175.84983435965736 1.7004122390552459
1.5029220491070894 170.84063073505925 1.6706405168497644
1.5081496040605054 176.29250724322193 1.7038663597973955
1.5133771590139213 176.25209895798724 1.718693978933194
1.5186047139673373 180.1871842385542 1.7545486965701937
1.5238322689207533 180.80063114305094 1.7705145572894978
1.5290598238741693 185.0257972928551 1.789973531038805
1.5342873788275853 191.48996007655325 1.819141083639589
1.5395149337810012 187.6932955216106 1.796818956221552
1.5447424887344172 190.2910813083543 1.7958836125760134
1.5499700436878332 185.83741550820602 1.77078571419693
1.5551975986412492 190.00736844456273 1.7904556191853753
1.5604251535946652 197.6901955862919 1.8420301850678604
1.5656527085480811 202.6170394030475 1.8817028981468158
1.5708802635014971 207.0577004124685 1.8891267118399384
1.576107818454913 201.79066318665548 1.864356118359239
1.581335373408329 192.64102409746502 1.7920626691139023
1.586562928361745 190.43471917755176 1.7579003289261417
1.591790483315161 190.53368281136395 1.7553734827504965
1.597018038268577 199.2122654823951 1.7922085475861422
1.602245593221993 206.70910957651407 1.824468813124721
1.607473148175409 209.26372985263197 1.829736339970337
1.612700703128825 206.97126549259988 1.8156965993151641
1.617928258082241 206.33778865507136 1.8062124426045019
1.623155813035657 211.02185555041615 1.8442865678406288
1.628383367989073 215.2533739144367 1.8738364824700102
1.6336109229424889 216.3617141470487 1.8684712849210217
1.6388384778959049 217.72070251559256 1.8690366062020745
1.6440660328493208 217.69924743860258 1.8576728488698977
1.6492935878027368 220.29934947850992 1.858150371437977
1.6545211427561528 220.32214849916093 1.8523222260472834
1.6597486977095688 229.43841748367336 1.884888996283416
1.6649762526629848 243.65278158062034 1.9564751402044136
1.6702038076164007 248.33533764500467 1.9794357762983148
1.6754313625698167 257.59268569436927 2.0134231678023027
1.6806589175232327 254.00799690889946 1.9829306849572281
1.6858864724766487 252.03203410842718 1.9678050596903331
1.6911140274300647 245.48785946681613 1.920923344974835
1.6963415823834807 243.014611938301 1.9106971300149898
1.7015691373368966 238.80894932264104 1.8864977455630174
1.7067966922903126 238.43837503529423 1.8669193141542875
1.7120242472437286 245.71441980591126 1.893082703156257
1.7172518021971446 246.53396366139623 1.8759183603132927
1.7224793571505606 254.51200913395726 1.9024045169214843
1.7277069121039765 267.74455236571725 1.966805007984859
1.7329344670573925 273.01977600996753 1.9773660417429897
1.7381620220108085 278.67758549664666 1.9843991579626794
1.7433895769642245 284.8029668251943 2.0045935288423684
1.7486171319176405 282.0931143268876 1.9845904191440018
1.7538446868710564 294.14968843902744 2.0430655943551272
1.7590722418244724 295.26020679718704 2.036626764808257
1.7642997967778884 301.67473236443846 2.076442358117161
1.7695273517313044 312.37421165791704 2.1232004992771407
1.7747549066847204 312.4269131369536 2.1059456582651253
1.7799824616381363 304.807941998284 2.062513328036287
1.7852100165915523 296.11744099966586 1.9845085324164844
1.7904375715449683 292.3953151242872 1.9611023049869125
1.7956651264983843 292.2541808500859 1.9623050939258697
1.8008926814518003 296.169641399102 1.942756078192781
1.8061202364052162 300.537192796928 1.9601896796923877
1.8113477913586322 302.38897603396657 1.9733468052861574
1.8165753463120482 309.7809754334729 2.0014960949474
1.8218029012654642 311.8180670314634 2.0266345842170166
1.8270304562188802 306.9798236402282 1.9954678889902084
1.8322580111722961 302.7143318337951 1.959230626655136
1.8374855661257121 303.84029844988214 1.937816409606395
1.842713121079128 300.23776316300297 1.9103641611203808
1.847940676032544 301.5098327319956 1.8986108321766562
1.85316823098596 307.0457013058935 1.9237683897531417
1.858395785939376 307.7716204135154 1.9190131917400772
1.863623340892792 316.2622895277206 1.9394851924952599
1.868850895846208 318.0155128970009 1.9424570551421694
1.874078450799624 309.8651407104211 1.9166458251119722
1.87930600575304 304.6539788496443 1.881321134210388
1.884533560706456 297.451813386201 1.8349728874823108
1.889761115659872 291.1548763311308 1.7962433635637378
1.894988670613288 297.4266243034992 1.8128757357550127
1.9002162255667039 299.3594058576009 1.8180887676883755
1.9054437805201199 298.3238783950666 1.7975916634861107
1.9106713354735358 305.3017490704632 1.8028757396430695
1.9158988904269518 302.0559979927047 1.7725194987982031
1.9211264453803678 306.7427616123823 1.7802364351093183
1.9263540003337838 308.6513944583068 1.7788971004056653
1.9315815552871998 308.5844673221728 1.7879235783344198
1.9368091102406157 307.0728922866154 1.7726948486755107
1.9420366651940317 302.6226165986894 1.7507096305348693
1.9472642201474477 298.0806350043999 1.717819321753841
1.9524917751008637 293.6275206741672 1.6718395262555996
1.9577193300542797 286.6291551884215 1.6364531983759183
1.9629468850076957 280.4022327964674 1.6078721215977123
1.9681744399611116 285.7308764646259 1.6334681210796576
1.9734019949145276 279.1820708473841 1.597913131584573
1.9786295498679436 277.79454122637543 1.5872886240377782
1.9838571048213596 280.75375064940664 1.5868565274617776
1.9890846597747756 279.0928410298553 1.569034767955582
1.9943122147281915 276.2210592246274 1.5585865428887364
1.9995397696816075 276.8149027659721 1.5552008871759104
2.0047673246350235 267.99447978099664 1.5250277945000932
2.0099948795884393 267.15637555782183 1.5365361432945832
2.015222434541855 272.59318565546465 1.5661872396415437
2.0204499894952708 272.6941045155537 1.5640879092011786
2.0256775444486865 276.4471468954545 1.5725592546605363
2.0309050994021023 272.83070391339857 1.5383773123623705
2.036132654355518 275.54206430404184 1.5445954727926672
2.041360209308934 272.32909336843096 1.5460043526908473
2.0465877642623496 274.22418921761926 1.551826945403025
2.0518153192157653 266.7812418609706 1.5158655821584868
2.057042874169181 262.6741162465242 1.5030304477979928
2.062270429122597 261.24601428757103 1.4887181201590778
2.0674979840760126 264.7172347351437 1.5073562940608165
2.0727255390294284 268.20259848834837 1.5183569660928296
2.077953093982844 275.25116274030063 1.5337977777098324
2.08318064893626 275.12983745821793 1.5467022674955744
2.0884082038896756 270.120068851561 1.5344135961217333
2.0936357588430914 263.3158932170536 1.5067264789474073
2.098863313796507 264.5249988750342 1.5197053960308597
2.104090868749923 261.19087303342684 1.500350487446564
2.1093184237033387 264.3404467698732 1.489134287416538
2.1145459786567544 268.3524997639913 1.5216674924436602
2.11977353361017 263.19247053077686 1.4938783635192843
2.125001088563586 268.12702749251343 1.512172129958507
2.1302286435170017 268.4927393628132 1.520544319018406
2.1354561984704175 263.5314402147397 1.4844610445337931
2.140683753423833 261.65841521113765 1.472956647900244
2.145911308377249 261.9766554157066 1.4698655837707664
2.1511388633306647 261.2784679277326 1.470391437659203
2.1563664182840805 267.7260062306534 1.4963627645654236
2.1615939732374962 265.6250048115493 1.4815505825395248
2.166821528190912 265.6817729110797 1.4866754251156993
2.1720490831443278 267.4301435400953 1.5011309345220312
2.1772766380977435 263.6557894357675 1.4900856943750695
2.1825041930511593 260.4451910678792 1.4824176408093233
2.187731748004575 261.93106329994947 1.4807851821580482
2.192959302957991 259.6100680810689 1.4654831267962056
2.1981868579114066 267.67590434597196 1.5018970121761157
2.2034144128648223 268.9981199384142 1.511544776916953
2.208641967818238 266.92697269552644 1.5121572842734656
2.213869522771654 266.46963176836607 1.5089327720895276
2.2190970777250696 267.482740579932 1.5162015644426934
2.2243246326784853 271.6983417135292 1.529321695037347
2.229552187631901 283.3963001209178 1.5799685842808442
2.234779742585317 280.8293944969678 1.5596070731319456
2.2400072975387326 274.5269262958877 1.5264297858307654
2.2452348524921484 264.2047118715761 1.4720648406352865
2.250462407445564 257.46259369562455 1.4337208239697898
2.25568996239898 249.7514631975798 1.4030189964780104
2.2609175173523957 250.69561837247937 1.4080558105336463
2.2661450723058114 251.75108098571516 1.4170872210648284
2.271372627259227 251.96391816681304 1.4403349684015399
2.276600182212643 258.23896626565744 1.468287699922447
2.2818277371660587 261.7816502150324 1.4819629133317584
2.2870552921194744 265.2823617622888 1.4976356652582246
2.29228284707289 264.04884936372764 1.485459416973649
2.297510402026306 263.8519917030688 1.4787330764317381
2.3027379569797217 257.6791643132481 1.4417260194668533
2.3079655119331375 262.4344780697168 1.452172466352928
2.3131930668865532 262.7659559930266 1.4574153496362356
2.318420621839969 260.91923029910737 1.457568275719381
2.3236481767933848 255.9560677355346 1.4401906978355523
2.3288757317468005 249.11853812412002 1.4156123450194078
2.3341032867002163 248.37200249267195 1.415580575088442
2.339330841653632 257.5569190247929 1.452639344864424
2.344558396607048 264.4470196422546 1.4884178285122034
2.3497859515604635 271.65159325545824 1.5034610965420068
2.3550135065138793 269.96040057375467 1.4806526422390096
2.360241061467295 268.37012582479434 1.4580751815600164
2.365468616420711 265.23301910000964 1.435798606145921
2.3706961713741266 269.74111850987936 1.4407238474440343
2.3759237263275423 268.86672655819154 1.440769411022836
2.381151281280958 264.900873974288 1.42786306187776
2.386378836234374 264.22043305271563 1.4330664380624696
2.3916063911877896 264.4257521601779 1.4472723481391236
2.3968339461412054 262.24780551086684 1.4467706246282723
2.402061501094621 265.22202402516587 1.46176513450577
2.407289056048037 259.61003654179945 1.448987368570229
2.4125166110014526 257.1142539625809 1.4446118385953302
2.4177441659548684 255.25225797019672 1.4321983639460596
2.422971720908284 253.8497206321231 1.4140923312933602
2.4281992758617 258.1830911182584 1.4261847372906402
2.4334268308151157 263.52135691553923 1.427917124441916
2.4386543857685314 267.7352271367006 1.4360682278066608
2.443881940721947 269.59703177297814 1.4266644912782658
2.449109495675363 273.671822905609 1.4308729815660235
2.4543370506287787 278.1398280387733 1.43795477202
2.4595646055821945 278.7450003254387 1.4247691702479932
2.4647921605356102 285.2489741188633 1.4199043530794044
2.470019715489026 296.9743094626934 1.4199110292223212
2.4752472704424417 323.6869736646518 1.4485853394268067
2.4804748253958575 386.61460490465765 1.544478294382869
2.4857023803492733 520.5562325223428 1.7430851251974182
2.490929935302689 768.978235399421 2.0828998732977797
2.496157490256105 1215.563706864351 2.5980094706079897
2.5013850452095205 1848.104153146811 3.20067743853651
2.5066126001629363 2548.8710158909867 3.7507628858831876
2.511840155116352 3216.638427297879 4.216282609955805
2.517067710069768 3696.837279013336 4.503869676090699
2.5222952650231836 3986.519524961574 4.683146853760887
2.5275228199765993 4109.462539368734 4.749595163295538
2.532750374930015 4149.621779159403 4.765708779337821
2.537977929883431 4261.722907287392 4.82665364770455
2.5432054848368466 4487.128207807745 4.953835127275849
2.5484330397902624 4852.481670716515 5.143781257713351
2.553660594743678 5308.94385579129 5.374120411929696
2.558888149697094 5795.104795416441 5.602705611746391
2.5641157046505096 6229.255132245473 5.785559703868831
2.5693432596039254 6501.848624394325 5.894317284521405
2.574570814557341 6529.951048426237 5.897247255038337
2.579798369510757 6282.188627434209 5.785498241528837
2.5850259244641727 5711.694483269516 5.526131719240874
2.5902534794175884 4848.3103317427485 5.091546668532679
2.595481034371004 3876.899809736269 4.556320037496289
2.60070858932442 2902.1385037619348 3.938293262822845
2.6059361442778357 2062.1978844519526 3.3194343819988004
2.6111636992312515 1416.3963853600012 2.748939356777874
2.6163912541846672 976.4536136497635 2.2949169159202363
2.621618809138083 693.6345575641527 1.957152477413034
2.6268463640914987 521.0741364167959 1.713617168395366
2.6320739190449145 419.74769331839195 1.5580900448226327
2.6373014739983303 361.10630744963925 1.4617264281976796
2.642529028951746 329.9782776259949 1.4219155569472677
2.6477565839051618 311.7799894494648 1.409314529125725
2.6529841388585775 296.52055092107025 1.3828135972727658
2.6582116938119933 293.5382137134263 1.3899317151400397
2.663439248765409 290.7188816095288 1.3926299884177913
2.668666803718825 282.68828773774715 1.3673763763787434
2.6738943586722406 272.32725338977065 1.3277110015913212
2.6791219136256563 267.1241387099826 1.3202017258788439
2.684349468579072 264.61378950217807 1.3281741943593914
2.689577023532488 264.15672891958513 1.3455064272481103
2.6948045784859036 260.89950002721116 1.3459004497463922
2.7000321334393194 261.5665477721578 1.3629924540506733
2.705259688392735 266.1485758008308 1.3819067624780983
2.710487243346151 269.15128598815954 1.3987858180374633
2.7157147982995666 267.8314283631984 1.4043064705958943
2.7209423532529824 263.94199671761424 1.3907014966180498
2.726169908206398 262.51252110796463 1.4006183590750156
2.731397463159814 260.4193493369262 1.3963677883991936
2.7366250181132297 258.75850373444086 1.4040898752810724
2.7418525730666454 259.50673952563443 1.4178754400435334
2.747080128020061 260.96185096679875 1.4321600729497914
2.752307682973477 265.0503782376687 1.4415894072344078
2.7575352379268927 262.45939062549047 1.42265594186124
2.7627627928803085 265.8958321358411 1.4390531078370308
2.767990347833724 261.30332628075683 1.414569640583102
2.77321790278714 255.99020766340618 1.3861592276671957
2.7784454577405557 256.10851582682574 1.3921598595300841
2.7836730126939715 258.44843422786323 1.3984343096704948
2.7889005676473873 259.1283667512534 1.408879326435965
2.794128122600803 261.4698705282673 1.4330019665046017
2.7993556775542188 263.48823815372623 1.4333624717101487
2.8045832325076345 263.858247762784 1.4321640471550632
2.8098107874610503 267.2741523876911 1.4458137730815566
2.815038342414466 268.33786040333575 1.447267970166665
2.820265897367882 272.48347723477997 1.4606075760376114
2.8254934523212976 272.6209626704628 1.4576881329070013
2.8307210072747133 275.24045962104356 1.470416195457325
2.835948562228129 275.6567370073213 1.4858505903807175
2.841176117181545 268.3522590518272 1.4723134322642868
2.8464036721349606 270.6947947031081 1.4927659042082568
2.8516312270883764 270.83876903295993 1.4881490501113517
2.856858782041792 265.8339110128271 1.4565857617541134
2.862086336995208 265.06999868580226 1.4544447532902944
2.8673138919486236 251.36822337544328 1.4044722245964127
2.8725414469020394 247.72128075501675 1.3971597397128193
2.877769001855455 256.0566672819331 1.434456523799062
2.882996556808871 260.12356477724666 1.446767692880428
2.8882241117622867 260.25671308710406 1.4445293987010455
2.8934516667157024 260.6994432192394 1.4289184087010254
2.898679221669118 262.30605297687356 1.4282479826104664
2.903906776622534 262.4870314190579 1.4269729557249835
2.9091343315759497 267.28499211376817 1.4502491261848802
2.9143618865293655 268.2167790445116 1.469332274909108
2.919589441482781 262.1834103478343 1.4497591574733928
2.924816996436197 256.75855788568236 1.4292831116335307
2.9300445513896127 256.5615111577529 1.4178532822333119
2.9352721063430285 262.9105216042393 1.4300429655646896
2.9404996612964442 270.6446331856238 1.449141937618452
2.94572721624986 278.7551582242098 1.4825467509688484
2.9509547712032758 275.8989965174846 1.4887292847967102
2.9561823261566915 269.04507730772235 1.4628957804229936
2.9614098811101073 263.3820469765519 1.432551243510051
2.966637436063523 258.83573981629485 1.412390957966921
2.971864991016939 264.180881298588 1.4317026363053134
2.9770925459703546 268.00927241347125 1.4396554903843795
2.9823201009237703 266.7084347319921 1.4271592684049774
2.987547655877186 266.4539688380148 1.404306546692465
2.992775210830602 266.38288084004256 1.390527210541834
2.9980027657840176 269.2947798396248 1.3962092245212856
3.0032303207374333 272.4675324985451 1.40089970761869
3.008457875690849 272.17003824890446 1.394398261640687
3.013685430644265 273.04500918348015 1.3854586841246086
3.0189129855976806 274.16110692833695 1.384097410465374
3.0241405405510964 273.5255643667663 1.3766265880793764
3.029368095504512 275.6198099552633 1.378785854067499
3.034595650457928 272.18906650477453 1.3604296917653
3.0398232054113437 269.2744234684344 1.3503027041933515
3.0450507603647594 267.29653880865635 1.3383698580467436
3.050278315318175 265.799498788862 1.3331043248807117
3.055505870271591 265.21698748219103 1.3298051994319762
3.0607334252250067 271.15443548893745 1.3496110752364954
3.0659609801784224 278.9154602372204 1.3664333146152998
3.071188535131838 280.6030575450316 1.36582011832633
3.076416090085254 287.12148401695276 1.3709787230854782
3.0816436450386697 291.3736239542492 1.3596273013086304
3.0868711999920855 294.49409678736197 1.3508646754587488
3.0920987549455012 301.8066394107206 1.3622861729911389
3.097326309898917 304.74864603282816 1.3546318701723534
3.1025538648523328 306.8785136749674 1.3508344456819168
3.1077814198057485 315.4746362447708 1.3677659289691713
3.1130089747591643 324.96928463788475 1.3774820158000245
3.11823652971258 328.638760474193 1.377181118324295
3.123464084665996 332.65778036646316 1.371381120964137
3.1286916396194115 344.4072991677759 1.3805492771516663
3.1339191945728273 355.1870494921518 1.3872682375282215
3.139146749526243 380.9215812649514 1.429921419933185
3.144374304479659 396.8323868497505 1.449230328310586
3.1496018594330746 407.2991151231675 1.4617628238039482
3.1548294143864903 415.2922467759697 1.4729940363117808
3.160056969339906 424.3918542257452 1.4794078696672335
3.165284524293322 448.5619048260377 1.5163203994218806
3.1705120792467376 472.7177493910688 1.551077403581578
3.1757396342001534 506.0805200419726 1.601926131397936
3.180967189153569 535.3177328666968 1.6468562266815725
3.186194744106985 564.630972621659 1.6895789473214344
3.1914222990604006 596.8541225532379 1.7336566424724766
3.1966498540138164 617.4886296975101 1.7594649414717005
3.201877408967232 634.744128926698 1.7783256103463814
3.207104963920648 645.0027959178724 1.7854425053142147
3.2123325188740637 652.053297677744 1.7952261920916832
3.2175600738274794 658.4787561513759 1.805956909448733
3.222787628780895 654.8557349966023 1.7981866326652185
3.228015183734311 649.4646206288321 1.7864439995455548
3.2332427386877267 639.9799162813996 1.7674584135494689
3.2384702936411425 630.4265188234372 1.751289120640066
3.2436978485945582 619.9558424374238 1.7403778747237153
3.248925403547974 596.8979160924915 1.7075586329130474
3.2541529585013897 576.5814059589429 1.673975176621449
3.2593805134548055 561.7701634586724 1.649960420153795
3.2646080684082213 554.4115677669445 1.6378752189932835
3.269835623361637 555.9962446309822 1.6384764618697722
3.275063178315053 559.9174708191966 1.641233553183227
3.2802907332684685 569.4921133006924 1.6502207208082804
3.2855182882218843 586.6067536901534 1.6725510209361467
3.2907458431753 604.2371824105419 1.6969188731347062
3.295973398128716 626.329923258604 1.7260411056143166
3.3012009530821316 643.8738312175781 1.7514968555909058
3.3064285080355473 643.9630850856254 1.7542758523783044
3.311656062988963 634.1548815532568 1.7400171651605802
3.316883617942379 600.08530025085 1.6900571230658947
3.3221111728957946 556.8418840693155 1.6256308888576694
3.3273387278492104 519.4415798996135 1.572170956716126
3.332566282802626 473.30171655138224 1.505606513294097
3.337793837756042 436.4683100924648 1.4543401393189614
3.3430213927094576 399.69883249807947 1.406041925402966
3.3482489476628734 364.22302220892595 1.3478310592006557
3.353476502616289 339.7465363748917 1.3189090222180593
3.358704057569705 322.1360186167598 1.295753052956403
3.3639316125231207 301.6583308547168 1.267171161619223
3.3691591674765364 295.9224848483137 1.270516858966267
3.374386722429952 283.78265484473496 1.2504388381616447
3.379614277383368 272.91231957520444 1.2314021472945695
3.3848418323367837 267.08496206831455 1.2324611853497023
3.3900693872901995 261.9087132173667 1.23698705257577
3.3952969422436152 258.0498609381697 1.2502597317675619
3.400524497197031 258.4192617115342 1.2657229916364625
3.4057520521504467 251.1769074786611 1.2480988831251385
3.4109796071038625 249.08568459283447 1.2514677899126356
3.4162071620572783 252.9437493109209 1.2585425847555383
3.421434717010694 255.24697252279242 1.2726109393050924
3.4266622719641098 254.11980936203847 1.2605294325763545
3.4318898269175255 252.83075834479527 1.2503433812726172
3.4371173818709413 248.60185233317614 1.2443541320186313
3.442344936824357 244.81843824370006 1.227333711535709
3.447572491777773 241.5923838266388 1.2233573515488338
3.4528000467311886 238.21481262165278 1.2143243195399005
3.4580276016846043 240.67994537227077 1.2224757547891563
3.46325515663802 242.4433825505694 1.2305689101128763
3.468482711591436 244.45963278578813 1.2310861898226992
3.4737102665448516 244.6739494261888 1.2313983754019233
3.4789378214982674 238.75332012681156 1.206129753043056
3.484165376451683 243.49772431030237 1.2241021233226577
3.489392931405099 250.6489810026091 1.2542259035155483
3.4946204863585146 252.77924854977127 1.2575327847976392
3.4998480413119304 256.7231825477267 1.255964650432813
3.505075596265346 258.11234052191503 1.2546216428074601
3.510303151218762 263.67032652802027 1.2629764265473824
3.5155307061721777 267.46560305369536 1.2618567783889982
3.5207582611255934 271.2828180285001 1.262752006334596
3.525985816079009 275.79285316137447 1.2455769054911703
3.531213371032425 281.0214950912757 1.2409256774012465
3.5364409259858407 289.46421653612794 1.244522630851305
3.5416684809392565 297.50587945964537 1.2434612397457179
3.546896035892672 313.5019292717467 1.2615431771398469
3.552123590846088 344.9732335686315 1.2985215667078664
3.5573511457995037 405.8136255606042 1.3886599628206076
3.5625787007529195 516.0902708689539 1.5499126794701712
3.5678062557063353 732.2290160765541 1.8340230751207913
3.573033810659751 1193.5807824365754 2.3379150046082917
3.5782613656131668 2137.438520490237 3.129869560386069
3.5834889205665825 4031.8544531510374 4.299997161248219
3.5887164755199983 7192.061389036311 5.742695192179905
3.593944030473414 11354.656253871377 7.157053888894644
3.59917158542683 15308.72488746993 8.275086048663088
3.6043991403802456 18001.15329723213 8.942953621874107
3.6096266953336613 18592.966025801128 9.087460659073852
3.614854250287077 16984.365473907692 8.679293930790225
3.620081805240493 13943.208405478901 7.861008332738617
3.6253093601939086 10285.346386811065 6.73818805809956
3.6305369151473244 7069.185705775736 5.572621836618736
3.63576447010074 4460.471629154262 4.413682362443483
3.640992025054156 2827.339627624914 3.5164817558805925
3.6462195800075716 1696.2702490423137 2.7183288149719456
3.6514471349609874 1064.7380582400597 2.1563224627033204
3.656674689914403 724.8940531258296 1.7812616566531392
3.661902244867819 551.9908693272837 1.5595416960162491
3.6671297998212347 455.8760972814751 1.4199436009279305
3.6723573547746504 403.79278868306403 1.3470533152936417
3.677584909728066 365.3105251951849 1.2895826809869106
3.682812464681482 341.15423318752073 1.2579644726269577
3.6880400196348977 326.72755967495834 1.246720159899612
3.6932675745883135 312.17403674825863 1.2216683094611362
3.698495129541729 306.44795776436354 1.2180585584314256
3.703722684495145 294.6595661375002 1.1899110137804152
3.7089502394485607 285.92961333527415 1.1742837653972595
3.7141777944019765 278.9009793540279 1.1612001076090126
3.7194053493553922 275.9524071213635 1.1583012625861888
3.724632904308808 275.2552351377997 1.1658091118503098
3.7298604592622238 276.1406509285813 1.1698561088398989
3.7350880142156395 275.2818099038049 1.167276547615512
3.7403155691690553 271.1703786872638 1.1563609326764228
3.745543124122471 269.6460489666065 1.1523177793952717
3.750770679075887 268.7873154152596 1.1478712655879222
3.7559982340293026 267.7105688308127 1.1415448552336238
3.7612257889827183 269.97402868093843 1.1460430353997004
3.766453343936134 266.3520301969577 1.1384989286374791
3.77168089888955 270.26635844842264 1.1424995747745006
3.7769084538429656 270.40959379503437 1.1351834631844115
3.7821360087963813 273.14694760772545 1.135750887981334
3.787363563749797 280.20569796353465 1.1475829033822667
3.792591118703213 286.38300167492645 1.15942175629039
3.7978186736566286 292.63366712137434 1.164360721499275
3.8030462286100444 298.11733097849486 1.1638512177532925
3.80827378356346 307.15527369630485 1.1698507874273725
3.813501338516876 314.5858358674868 1.1779201530612557
3.8187288934702917 320.31780437506103 1.1877905927174846
3.8239564484237074 317.0244068573794 1.1851220006986352
3.829184003377123 309.1604821287148 1.1689001377750026
3.834411558330539 302.54970508908997 1.1597190325882485
3.8396391132839547 300.3016030194107 1.160948516336525
3.8448666682373704 303.7323728119492 1.1705478773603397
3.850094223190786 304.2678990488355 1.1768458355862201
3.855321778144202 303.371348015756 1.1825772852909058
3.8605493330976177 293.5420037102689 1.1560092601493375
3.8657768880510335 288.2022594393793 1.1431336603058968
3.8710044430044492 282.18787216689725 1.129807713659701
3.876231997957865 288.66456200011453 1.1391806513408833
3.8814595529112808 295.3565787879139 1.1583246016499464
3.8866871078646965 298.8901256699547 1.1669185766616512
3.8919146628181123 302.2555233825932 1.1635972381309043
3.897142217771528 300.44290687377844 1.155380763103254
3.902369772724944 296.38060427919237 1.1444788535727974
3.9075973276783595 293.58929799162973 1.1267521827606728
3.9128248826317753 297.10741890555664 1.1297577053203334
3.918052437585191 298.5871189201948 1.1281210708135716
3.923279992538607 308.0065339275409 1.1438961917516104
3.9285075474920226 316.00955176787613 1.1601718977931548
3.9337351024454383 320.96996769024264 1.1656272279287472
3.938962657398854 327.05756186441687 1.1711090521993026
3.94419021235227 328.8718305337371 1.1640330055129902
3.9494177673056856 339.7588245556628 1.1781162211664369
3.9546453222591014 346.32570872347344 1.1818183299523877
3.959872877212517 357.87850381435067 1.198490950575973
3.965100432165933 369.4386588816956 1.2150651844935727
3.9703279871193486 385.8404701883953 1.2387390985747995
3.9755555420727644 410.1868979342695 1.2728994410340424
3.98078309702618 433.63783770697177 1.3057257969597602
3.986010651979596 454.3187959816686 1.3316832562604928
3.9912382069330117 475.56200090211365 1.358527469415535
3.9964657618864274 499.5338157530788 1.3864151361339248
4.001693316839844 531.3455751591523 1.4284819144226357
4.00692087179326 573.9843994658225 1.4830535317520894
4.012148426746676 614.140505070853 1.5421266714312363
4.017375981700092 654.2653842851622 1.6116133494097777
4.0226035366535084 701.0460648504053 1.676325708481451
4.027831091606925 753.9985472860009 1.7430939270332053
4.033058646560341 821.5956317154715 1.8225561037640976
4.038286201513757 906.6384115496984 1.9177016793228445
4.043513756467173 1003.5163189264249 2.022664233635098
4.0487413114205895 1109.2756219227035 2.124536040557362
4.053968866374006 1229.180999589677 2.2324476651312373
4.059196421327422 1359.2652513003356 2.35025698292032
4.064423976280838 1512.5539745288706 2.4827361012976943
4.069651531234254 1694.693108944702 2.6283057402249534
4.0748790861876705 1887.716556473356 2.7776829396492326
4.080106641141087 2101.9027609845634 2.932478988707647
4.085334196094503 2327.282892960929 3.0882376921664867
4.090561751047919 2555.339069984376 3.2405633110213663
4.095789306001335 2793.838871799327 3.389517268222635
4.1010168609547515 3036.770199560379 3.5387343410338703
4.106244415908168 3240.755005914912 3.657519223900885
4.111471970861584 3412.3284644397227 3.7513188690844816
4.116699525815 3535.6057312131416 3.819029787416255
4.121927080768416 3580.3830146940177 3.7954431791546055
4.1271546357218325 3565.4506808987812 3.7509835976864148
4.132382190675249 3464.1404975519126 3.672200153639111
4.137609745628665 3330.3848079369964 3.586586391122961
4.142837300582081 3139.246171059455 3.4726051707370234
4.148064855535497 2911.5305294738564 3.340392683907289
4.1532924104889135 2668.7031035403693 3.190658917487691
4.15851996544233 2413.2271086310193 3.03038771195257
4.163747520395746 2184.4290215742326 2.884138420569332
4.168975075349162 1954.6773342023619 2.724454156772972
4.174202630302578 1740.5224260978164 2.5636291771362125
4.1794301852559945 1564.5624877004213 2.4279568638534554
4.184657740209411 1394.0049061295633 2.2915872627588074
4.189885295162827 1262.907270608314 2.1804634439036406
4.195112850116243 1238.2525158932317 2.1598926500199362
4.200340405069659 1122.0326728633115 2.0548428535478362
4.2055679600230755 1015.9062237040287 1.9536837867304597
4.210795514976492 857.0240830572268 1.7934892147283277
4.216023069929908 771.9324776935298 1.6988139484115452
4.221250624883324 691.4946295348302 1.6063950484125649
4.22647817983674 582.3735854794473 1.4765124820251845
4.2317057347901565 534.5323610560694 1.4147481096019927
4.236933289743573 492.5024977424504 1.35648944340908
4.242160844696989 452.8635008280175 1.302742895283154
4.247388399650405 421.1584135465954 1.259155294234958
4.252615954603821 397.46864183371 1.2313149214158403
4.257843509557238 380.69275469871513 1.208352453454532
4.263071064510654 360.47251585217 1.1803163090054591
4.26829861946407 337.51608479370384 1.142240786496185
4.273526174417486 322.3917117727842 1.1204957931335573
4.278753729370902 311.506199087046 1.1047865891125508
4.283981284324319 302.9792474789886 1.098439348243391
4.289208839277735 292.3372140585858 1.0872672974497664
4.294436394231151 282.1647539114791 1.0751281244578734
4.299663949184567 275.37344827934794 1.0673077907191437
4.304891504137983 270.2545141932126 1.052594180740057
4.3101190590914 268.7048638196904 1.0459405128407586
4.315346614044816 263.2333956220494 1.0376186244154961
4.320574168998232 259.52670836877905 1.0353091308970388
4.325801723951648 251.14032276650744 1.0234607580298016
4.331029278905064 244.85924075973813 1.0138730902514335
4.336256833858481 245.35849895920435 1.0234185446123936
4.341484388811897 247.84416146302894 1.030901549888823
4.346711943765313 249.90086577309754 1.0359704135321213
4.351939498718729 250.78788841544178 1.037500669078698
4.357167053672145 247.06563982450515 1.0278106294595788
4.362394608625562 241.2141037242815 1.0158135605624206
4.367622163578978 240.03025263967461 1.0119283499958704
4.372849718532394 237.0038253470841 1.0065223218512964
4.37807727348581 235.51133468072808 0.9980095886193674
4.383304828439226 240.36526291077146 1.0149853506202733
4.388532383392643 240.61116656192743 1.0182483209254598
4.393759938346059 241.43983937005763 1.025160705254943
4.398987493299475 238.6498147891236 1.0190019037565767
4.404215048252891 235.74348967351153 1.0132861818053465
4.409442603206307 233.00129960290155 1.0046018147707338
4.414670158159724 229.28752110581576 0.9970102749437635
4.41989771311314 227.62691114125897 1.0038866979376428
4.425125268066556 225.64171480136503 1.0050197922182367
4.430352823019972 222.36311422893314 0.9985453135870085
4.435580377973388 221.9746749672846 0.9924251562162006
4.440807932926805 221.78316818237747 0.990397963006905
4.446035487880221 221.74635266082802 0.9925378530286438
4.451263042833637 214.85066434793274 0.9791384472546937
4.456490597787053 212.04780147141994 0.9721125847239154
4.4617181527404695 212.0508636310555 0.9774852650280941
4.466945707693886 211.05404166234794 0.9768560675789257
4.472173262647302 210.1586341819817 0.9727183936746873
4.477400817600718 212.49977848699444 0.983123889871769
4.482628372554134 211.5240761326898 0.9805258812509298
4.4878559275075505 212.2279848666969 0.9873032872009019
4.493083482460967 210.4519076003216 0.9898570855517599
4.498311037414383 205.98152306201916 0.9850989529064246
4.503538592367799 206.19581496963946 0.9864887213260324
4.508766147321215 208.97714541607297 0.9886695052630993
4.5139937022746315 207.8580324459052 0.9840991776013066
4.519221257228048 208.20470948195165 0.9835165844492745
4.524448812181464 206.94771988126286 0.9704306750890676
4.52967636713488 205.23693031734746 0.9732038229348285
4.534903922088296 202.85403777653252 0.9627404978091578
4.5401314770417125 204.38212221744334 0.9629914118886822
4.545359031995129 200.6971048984354 0.959122035322648
4.550586586948545 201.12813880184814 0.963707266593479
4.555814141901961 200.370896049003 0.9616610467873569
4.561041696855377 200.0580145292902 0.9653696390727097
4.5662692518087935 203.10869258973244 0.9667197396294779
4.57149680676221 201.80639320772397 0.9551678419101381
4.576724361715626 201.76322343459026 0.9489143350918312
4.581951916669042 203.37721976032213 0.9482642409684879
4.587179471622458 205.5478985573291 0.9523542267570865
4.5924070265758745 209.92187820198924 0.9744399865756377
4.597634581529291 211.0626593920583 0.9806751673223455
4.602862136482707 210.1440938059765 0.9808574403156483
4.608089691436123 207.36004047482652 0.9766561871649945
4.613317246389539 206.13685592544184 0.971223796831706
4.6185448013429555 206.77385379526734 0.9760329367677444
4.623772356296372 208.99181816445216 0.9895671170238872
4.628999911249788 212.88338663729303 1.0044968193644752
4.634227466203204 208.4520398818976 0.9928440606931698
4.63945502115662 206.18305427250016 0.9880496803293017
4.6446825761100365 204.29561651068522 0.9752897029093196
4.649910131063453 205.47428826709466 0.971483511011571
4.655137686016869 206.27426175447397 0.9696465387363011
4.660365240970285 202.80949536849454 0.9543439494568464
4.665592795923701 200.50507119062365 0.9619212964051977
4.6708203508771176 201.4034726153205 0.9704061839897676
4.676047905830534 202.67741332429208 0.9760570445508637
4.68127546078395 203.20204781659342 0.9861176088466234
4.686503015737366 203.29660180731523 0.984769307221978
4.691730570690782 200.52104356923041 0.9776434047230722
4.696958125644199 200.00623810529046 0.9757377453771942
4.702185680597615 201.5340376037155 0.9722990219353144
4.707413235551031 207.1032257429121 0.9846190549127767
4.712640790504447 212.36223879374631 0.9940597639213377
4.717868345457863 208.59191444865053 0.9835642715361398
4.72309590041128 203.6298177416305 0.9709767888455028
4.728323455364696 197.6527572969155 0.9594135612976112
4.733551010318112 198.62370538355162 0.9584779004477398
4.738778565271528 200.75331668178939 0.9544168500452824
4.744006120224944 202.64808543223847 0.9476467620384007
4.749233675178361 206.0528100093742 0.9563114984315966
4.754461230131777 204.44386799641208 0.9498551837147793
4.759688785085193 203.67585488135677 0.9534760572713145
4.764916340038609 198.03225325346264 0.9465215959372876
4.770143894992025 197.02102430170677 0.943279269178666
4.775371449945442 196.6300994782366 0.9340652672342342
4.780599004898858 197.7957177065732 0.9330768867174193
4.785826559852274 199.88889082047115 0.9407021286414213
4.79105411480569 197.42886225280486 0.9269716521958948
4.796281669759106 195.19364365483685 0.9179970825951684
4.801509224712523 198.88088648175778 0.9212512402800282
4.806736779665939 199.68180874137548 0.9259733504889244
4.811964334619355 201.96630847679418 0.9355877520100364
4.817191889572771 198.70722539066918 0.9299517189698746
4.822419444526187 196.5753194948124 0.9385010066827373
4.827646999479604 194.6759967972812 0.9289121503177631
4.83287455443302 195.5095343911383 0.9340634293192822
4.838102109386436 196.8666343546426 0.9322104784646046
4.843329664339852 200.88300371203286 0.9353125840530209
4.848557219293268 199.79041750820912 0.9336005324470165
4.853784774246685 199.5207252826256 0.9316715954541537
4.859012329200101 197.95902446998818 0.9253401093358589
4.864239884153517 198.6164194861904 0.9299082228818326
4.869467439106933 196.2653497846614 0.9233974307072682
4.8746949940603495 197.98699853023408 0.9288733555277446
4.879922549013766 199.1151523325054 0.9310171245215411
4.885150103967182 201.74278237570982 0.9315940918356468
4.890377658920598 208.40234224826705 0.9450428163879959
4.895605213874014 205.365935456204 0.9290734321877056
4.9008327688274305 201.46648410124578 0.9151486953907944
4.906060323780847 198.69292857923915 0.9119634708292701
4.911287878734263 195.2616880827821 0.9021845529217869
4.916515433687679 195.9223275059698 0.913883413158191
4.921742988641095 199.11471155975713 0.920350925681556
4.9269705435945115 199.98164032621978 0.915679217168076
4.932198098547928 199.67026964266265 0.9143488542486591
4.937425653501344 198.43278052195097 0.9067421983858688
4.94265320845476 198.86028164544078 0.9130374043535415
4.947880763408176 204.35986765298222 0.9246007549077678
4.9531083183615925 209.05641685311736 0.9402183282280256
4.958335873315009 208.84896034678064 0.9337528894452447
4.963563428268425 211.2259770281314 0.9331307190530166
4.968790983221841 212.46899171630676 0.9277685569893536
4.974018538175257 211.27063147987045 0.9130256288390676
4.9792460931286735 217.9665684353541 0.9254574625060316
4.98447364808209 223.42460409450018 0.9246650591046017
4.989701203035506 228.5307626815128 0.9158849012778247
4.994928757988922 244.35265902370725 0.9330055851312482
5.000156312942338 262.1162581913768 0.9427359348809344
5.0053838678957545 305.03402343324274 0.9991978906029668
5.010611422849171 383.4944673986771 1.1005506065606163
5.015838977802587 508.90520309148036 1.2501136341667332
5.021066532756003 677.0063560749214 1.431380908497969
5.026294087709419 877.6465325632762 1.625003903860673
5.0315216426628355 1069.6154548016725 1.7893358524914285
5.036749197616252 1225.4311136698332 1.9173866366134578
5.041976752569668 1325.4884522788414 1.9939238446938026
5.047204307523084 1363.7117971644698 2.022059376810176
5.0524318624765 1347.3254269151378 2.0077889329136234
5.0576594174299165 1298.8839289099035 1.9691386970863691
5.062886972383333 1219.8534446387346 1.9066547147111486
5.068114527336749 1124.4426621582918 1.828958773434694
5.073342082290165 1037.8501975322145 1.7569992816425744
5.078569637243581 958.5006452340423 1.6851502216131187
5.0837971921969975 896.6966614877003 1.6272649355692934
5.089024747150414 850.5028055662465 1.5846937541710213
5.09425230210383 817.5916288651058 1.5537339329076736
5.099479857057246 805.3554005267576 1.5443114783256406
5.104707412010662 803.1833631615173 1.5418462208614399
5.109934966964079 808.7115894449029 1.5484478289951742
5.115162521917495 816.8970996938746 1.5562752644168456
5.120390076870911 818.5379436933832 1.5569704218467022
5.125617631824327 825.1436972682753 1.561019689487841
5.130845186777743 828.2205524783853 1.5626588973035764
5.13607274173116 831.7457411133463 1.5660310166700333
5.141300296684576 826.1814313821843 1.5582766223774815
5.146527851637992 813.4917743560327 1.5435841358363742
5.151755406591408 794.0320002593247 1.5228810527379055
5.156982961544824 768.2633433882077 1.4977460729706222
5.162210516498241 737.3531193844847 1.4670647678233029
5.167438071451657 697.2672640354132 1.4263100223217855
5.172665626405073 653.2573899939738 1.3801562068020068
5.177893181358489 607.3655643674962 1.3293000558746908
5.183120736311905 554.1693669041107 1.2690669036655124
5.188348291265322 501.2795774820545 1.2108121689825
5.193575846218738 446.97224792220095 1.1486578827772778
5.198803401172154 394.2192267116755 1.0905980715424517
5.20403095612557 348.6506406400485 1.036932999754267
5.209258511078986 310.39140255763346 0.991015377691295
5.214486066032403 280.05656236908095 0.9524285440949101
5.219713620985819 261.8422150138289 0.9337620556415689
5.224941175939235 245.02598266278864 0.9179182866608674
5.230168730892651 231.38502907647256 0.90608458074291
5.235396285846067 225.4764121156004 0.9034781015987131
5.240623840799484 220.21310055558757 0.8974080579513463
5.2458513957529 216.92520530105338 0.8948931051853812
5.251078950706316 211.78285279638033 0.8861643425511672
5.256306505659732 211.78481630402945 0.8894549145742396
5.261534060613148 211.64812261145778 0.8888794288151878
5.266761615566565 213.03142644940016 0.8912676017132565
5.271989170519981 212.385487919885 0.8871103704112258
5.277216725473397 211.70421727323708 0.8860106599719629
5.282444280426813 210.08692039812797 0.885048684145796
5.2876718353802294 207.3945437447185 0.8805213182664975
5.292899390333646 205.62354231488231 0.8791784337959995
5.298126945287062 201.38915250122727 0.8744329714669129
5.303354500240478 201.699280440309 0.8749664862262332
5.308582055193894 203.64017598805285 0.8810650097783228
5.3138096101473105 207.22975782171142 0.8815385125770584
5.319037165100727 208.77706822314042 0.8753025517033604
5.324264720054143 205.73945304521843 0.8664615080581699
5.329492275007559 205.89344167037734 0.8703582369411491
5.334719829960975 204.31079779605477 0.8726204460586233
5.3399473849143915 202.44537775368224 0.8735738080967135
5.345174939867808 203.56832683172246 0.8777632875726802
5.350402494821224 201.0039645201929 0.869572898755364
5.35563004977464 199.45890313229032 0.8611326251362341
5.360857604728056 201.60683957053678 0.8594786462912091
5.3660851596814725 203.03241626988824 0.8629498537316115
5.371312714634889 207.67765175084597 0.8714020392390872
5.376540269588305 209.46358195418523 0.8732138625512856
5.381767824541721 211.3944510079755 0.8781531848799893
5.386995379495137 213.01175313808682 0.8768096532281854
5.3922229344485535 214.60685381512863 0.8764356224458189
5.39745048940197 214.1850300142903 0.8743717255018024
5.402678044355386 212.86988685188197 0.8679164472350662
5.407905599308802 213.99539463605342 0.8641742514631726
5.413133154262218 216.22305799084197 0.8655786223839156
5.4183607092156345 219.048252409551 0.8663319580027755
5.423588264169051 219.00508956924403 0.8660586616706378
5.428815819122467 218.3592705319086 0.8631221691953325
5.434043374075883 219.00659701233914 0.8613606507255719
5.439270929029299 220.60477151927782 0.8658946026755471
5.4444984839827155 220.542721038209 0.8643486491214198
5.449726038936132 216.68811452590253 0.8575905179555483
5.454953593889548 214.35517463815304 0.852387394286642
5.460181148842964 212.89493989636102 0.8515496437408151
5.46540870379638 209.592570108297 0.8523575077585933
5.4706362587497965 208.42615445680093 0.8531661433168369
5.475863813703213 205.83374727275609 0.8525605952363033
5.481091368656629 204.9750036678179 0.8476451561163714
5.486318923610045 204.39513041067886 0.8433945233736553
5.491546478563461 204.03634707374022 0.8396935123884725
5.4967740335168775 205.95648183494802 0.843704346912278
5.502001588470294 205.72462023961808 0.8442479099676771
5.50722914342371 201.91449625941743 0.8413477869229754
5.512456698377126 204.46315708226155 0.8474843447527085
5.517684253330542 205.9438767055239 0.8506549716854366
5.522911808283959 209.50435773691277 0.8622986068272113
5.528139363237375 215.13623260152593 0.878067365813138
5.533366918190791 212.43728310514302 0.8699505782771829
5.538594473144207 211.68605166474057 0.8690878265916168
5.543822028097623 207.23360343814622 0.8535608077890672
5.54904958305104 206.55942534323282 0.8446530952377473
5.554277138004456 208.4338895404308 0.8483270708887006
5.559504692957872 209.00369506204885 0.8527773496363612
5.564732247911288 206.05597391341354 0.8454261611143433
5.569959802864704 204.2608176530936 0.8406191583262762
5.575187357818121 204.2341621970466 0.8340562983686209
5.580414912771537 205.99284492738974 0.8330962249863904
5.585642467724953 207.1543058881997 0.8372674024674007
5.590870022678369 208.5839181578989 0.8350026057924602
5.596097577631785 209.1641747905582 0.8374992486771177
5.601325132585202 209.4265011200561 0.8401266715345711
5.606552687538618 215.26813522551933 0.8483017021718744
5.611780242492034 218.59293723390115 0.8451002831091584
5.61700779744545 220.68973088528207 0.8406486753299236
5.622235352398866 225.44160834916966 0.838984921576127
5.627462907352283 231.97947652430332 0.8438462195551042
5.632690462305699 248.248786000791 0.8629543895826242
5.637918017259115 275.25647414999975 0.8923817424089278
5.643145572212531 334.2859224950354 0.9676120312286323
5.648373127165947 426.3609065412447 1.079387704597643
5.653600682119364 556.8724699252087 1.2245066003960945
5.65882823707278 708.0144412979763 1.3726603705964733
5.664055792026196 841.0160751807384 1.493211639698213
5.669283346979612 943.4206206924646 1.5794714996141777
5.674510901933028 992.1874396567399 1.6175503328097112
5.679738456886445 1001.1091684978959 1.6242574927196136
5.684966011839861 971.1960960916451 1.5986067769921364
5.690193566793277 915.7834945034606 1.5498871455030225
5.695421121746693 855.6756904484632 1.497752440923086
5.700648676700109 798.6009849997515 1.4463805019165636
5.705876231653526 755.0949028177881 1.4059581505180117
5.711103786606942 720.8748177233437 1.3718086774159206
5.716331341560358 706.9163740341788 1.3571251988857411
5.721558896513774 706.3792400200842 1.3540974466165223
5.7267864514671905 723.3610606298382 1.3692283313707674
5.732014006420607 753.2733414007843 1.3975650933825214
5.737241561374023 799.6276243053082 1.4419952194135217
5.742469116327439 861.5044871926128 1.497940267939482
5.747696671280855 929.5673836442111 1.5556766461680982
5.7529242262342715 984.0614174086528 1.5988506011829682
5.758151781187688 1007.0150586316357 1.6153938358130149
5.763379336141104 988.6119679038655 1.5996036087927161
5.76860689109452 918.6365141215217 1.5388611931576783
5.773834446047936 822.9541394730148 1.4562911060093562
5.7790620010013525 709.8352670930956 1.3559090540508607
5.784289555954769 597.6640596754766 1.2501912230601757
5.789517110908185 493.71047094122645 1.140733921666532
5.794744665861601 414.6979779008478 1.0541398361016057
5.799972220815017 354.69528522902647 0.9842722745314904
5.8051997757684335 312.01519807889355 0.9344833773426333
5.81042733072185 280.64499137649847 0.8963175471217645
5.815654885675266 260.53739572855187 0.8721300181840662
5.820882440628682 247.43727867732966 0.8554272565449672
5.826109995582098 243.82799694399108 0.8522140493265422
5.8313375505355145 239.88687109988027 0.8432701784911657
5.836565105488931 238.93555912870022 0.8456747023856171
5.841792660442347 236.3379635693081 0.8439925602509739
5.847020215395763 234.4093193931009 0.8428337114899461
5.852247770349179 237.14010652596005 0.8464108347936251
5.8574753253025955 237.98692987532925 0.8420405096028235
5.862702880256012 234.9986054538979 0.8352920534199647
5.867930435209428 236.5390303718467 0.8380792423455176
5.873157990162844 236.23001699860774 0.83662004446129
5.87838554511626 237.03330108010152 0.8367817419465977
5.8836131000696765 235.77922689649313 0.8330946677801653
5.888840655023093 233.55330406553622 0.8257368834633596
5.894068209976509 233.55983448983454 0.8232286475178688
5.899295764929925 235.78491274016952 0.8265364742908354
5.904523319883341 237.2231279017569 0.8265471711562641
5.9097508748367575 240.14533377610363 0.8332310426819584
5.914978429790174 242.76436072468982 0.8403959931311238
5.92020598474359 243.5609644395236 0.8381492955404051
5.925433539697006 245.24776473434864 0.8371900225894016
5.930661094650422 249.3940051566197 0.8378896999423324
5.9358886496038386 250.81977487731325 0.8375178546647698
5.941116204557255 256.74707152958916 0.8419607209109642
5.946343759510671 262.5600391263909 0.8513101496279948
5.951571314464087 267.61891190155916 0.8656759875861256
5.956798869417503 274.4531142758067 0.8800380821329626
5.96202642437092 282.1743563377243 0.896086045091473
5.967253979324336 286.06072668558454 0.9000638271793953
5.972481534277752 302.2126406656052 0.922203196446839
5.977709089231168 317.2555837759085 0.9415791240532868
5.982936644184584 336.28906002017885 0.9683350626268226
5.988164199138001 359.9158266620897 0.9983967520939521
5.993391754091417 384.6771281766418 1.0299969727256588
5.998619309044833 419.6479576212391 1.0738902353709796
6.003846863998249 470.9179460143346 1.1384200018513657
6.009074418951665 538.1642203650181 1.2174877780335243
6.014301973905082 625.5376188891378 1.315673826528354
6.019529528858498 742.4466481475034 1.4330575013396298
6.024757083811914 890.5523102085757 1.57117216499009
6.02998463876533 1065.0979881350818 1.7153045555310051
6.035212193718746 1280.4823212236836 1.8822642494025372
6.040439748672163 1485.88398036933 2.0313174476743265
6.045667303625579 1663.924797484888 2.1535793721279313
6.050894858578995 1794.6355493012502 2.2406547494424784
6.056122413532411 1842.6459125255146 2.2723236952013717
6.061349968485827 1812.9561135222393 2.2537396241926757
6.066577523439244 1719.8029128135045 2.194121423223154
6.07180507839266 1588.547968473844 2.1123077880409
6.077032633346076 1432.959740010993 2.0096309387174225
6.082260188299492 1267.892531063816 1.893938765689534
6.087487743252908 1113.457369440237 1.7760799750422855
6.092715298206325 972.2669553133917 1.6617207059943326
6.097942853159741 846.280626655495 1.552512905619152
6.103170408113157 740.0118112173384 1.4541160234068227
6.108397963066573 649.5108255308028 1.363472203019709
6.113625518019989 573.7756072254889 1.283569734225737
6.118853072973406 518.4106100137817 1.2224364467453435
6.124080627926822 473.5002651786354 1.1712340024658874
6.129308182880238 435.0651348878492 1.1270020828972949
6.134535737833654 402.05893111167717 1.089272456099421
6.1397632927870704 371.5831146548313 1.0524910810466406
6.144990847740487 350.8881828476766 1.0271078365220399
6.150218402693903 334.85967565379616 1.007613000568715
6.155445957647319 326.071802381799 0.9983444123373952
6.160673512600735 318.59056073677925 0.9901714387730151
6.1659010675541515 309.17325744577107 0.9806443967314105
6.171128622507568 304.45171688105916 0.9756292878725544
6.176356177460984 298.14167485194065 0.9664680719828421
6.1815837324144 289.95397474381343 0.9526787695788282
6.186811287367816 285.523099843354 0.9464501051293613
6.1920388423212325 287.37026064940045 0.9532482107580682
6.197266397274649 286.5290304927144 0.9568423717115455
6.202493952228065 289.2945876679147 0.9661359585859866
6.207721507181481 282.46109266248396 0.9466544759141944
6.212949062134897 276.9507928476204 0.9331435515720095
6.2181766170883135 265.2193093645447 0.9106182796799746
6.22340417204173 254.25257772715364 0.8887602393178687
6.228631726995146 249.93424857654296 0.8790872101151789
6.233859281948562 252.16876822757607 0.8802015483193862
6.239086836901978 254.16489523293995 0.8831205018082132
6.2443143918553945 255.42526645574557 0.8835421496255811
6.249541946808811 255.9674964287122 0.8824434510467916
6.254769501762227 255.8742511185695 0.8805800566102464
6.259997056715643 257.11888441729076 0.8772913787422572
6.265224611669059 253.63528396850586 0.8695918849762175
6.2704521666224755 249.6491456861587 0.8640946762884089
6.275679721575892 247.26425401020765 0.858395475190941
6.280907276529308 246.45254984471592 0.8569758177229342
6.286134831482724 250.48772666377923 0.8641728151228564
6.29136238643614 252.04787241310882 0.8668426435806478
6.2965899413895565 248.05407011983502 0.8629727269184636
6.301817496342973 245.9890259446977 0.8600841470949856
6.307045051296389 243.8541439346905 0.8524362302606082
6.312272606249805 248.3126517872793 0.8561571634859166
6.317500161203221 249.10550338325731 0.8518795926976327
6.3227277161566375 246.8411998232648 0.8460522739939974
6.327955271110054 242.43826971723038 0.839644311030084
6.33318282606347 241.3601946175628 0.8361321699162405
6.338410381016886 242.8346733268134 0.8414073129834021
6.343637935970302 251.55537016571836 0.8595594997381861
6.3488654909237185 253.0093974575783 0.8637172486370573
6.354093045877135 252.40335923245473 0.8637757026249624
6.359320600830551 252.82780471518416 0.8582417327822768
6.364548155783967 249.96676723606564 0.8491866649182677
6.369775710737383 249.89100001236577 0.8461875465357583
6.3750032656908 246.44048568918515 0.8413339217290257
6.380230820644216 246.2336894418315 0.84210855798175
6.385458375597632 250.93296768440376 0.8475377889112153
6.390685930551048 253.743991516941 0.849062618423846
6.395913485504464 256.5680336845051 0.8528820885098142
6.401141040457881 256.25848349052825 0.8514592795321229
6.406368595411297 253.98104698909458 0.8504491708449815
6.411596150364713 260.06031379159157 0.8602424829916816
6.416823705318129 263.36372036825094 0.862397072777468
6.422051260271545 266.4702412627458 0.8705802150640713
6.427278815224962 264.9048934476859 0.8698317325813784
6.432506370178378 264.5023830772312 0.8685806635372564
6.437733925131794 266.9798280654884 0.8679107088747093
6.44296148008521 270.08932928156185 0.8654399072802365
6.448189035038626 271.6943304084262 0.8640955501778989
6.453416589992043 270.68870668283955 0.8616611584240833
6.458644144945459 267.4088952684871 0.8564707232643822
6.463871699898875 270.27724252901356 0.8589377116256343
6.469099254852291 273.51089794951264 0.8618975136767087
6.474326809805707 276.5789611184264 0.8636679756881265
6.479554364759124 280.8123154401868 0.8657514884267208
6.48478191971254 283.16496673346785 0.8695473374049417
6.490009474665956 289.8515123841821 0.8756202132841088
6.495237029619372 300.4586308011298 0.8884010155359229
6.500464584572788 313.01015756409146 0.9013221631742894
6.505692139526205 325.77255808936576 0.9134645981577834
6.510919694479621 341.90333432611584 0.93268241052494
6.516147249433037 359.6752170999212 0.9497598080796787
6.521374804386453 385.52230969037527 0.9800709141524244
6.526602359339869 422.62086546634885 1.0220222019883132
6.531829914293286 472.91338885096025 1.0783314284219998
6.537057469246702 536.1390657138884 1.144089582357816
6.542285024200118 608.7095956314703 1.2157519654356697
6.547512579153534 679.42645068909 1.2830197888532269
6.55274013410695 740.8086456879349 1.3394760670302586
6.557967689060367 775.1379470590641 1.3694108615572702
6.563195244013783 784.7922635091737 1.3777425590030772
6.568422798967199 769.3496137246765 1.363926342726445
6.573650353920615 727.1711743630808 1.3239387301232437
6.5788779088740315 678.9069680856793 1.2775525749539869
6.584105463827448 622.967396419236 1.2232144926384614
6.589333018780864 565.7953918359007 1.1660634596325565
6.59456057373428 515.5781536151487 1.112654377871418
6.599788128687696 473.18063761169685 1.065966425301315
6.6050156836411125 439.6501267087616 1.0291588012841162
6.610243238594529 410.7573257692245 0.9988037391348448
6.615470793547945 387.0719426466621 0.972783925407526
6.620698348501361 366.30476857850135 0.9476240600040593
6.625925903454777 349.08863017234967 0.9262684371291342
6.6311534584081935 343.45927422788753 0.9224354199033317
6.63638101336161 333.1918068751141 0.9138875330702216
6.641608568315026 330.4170459961174 0.9124591304681648
6.646836123268442 327.77399300637114 0.9094816421817415
6.652063678221858 313.3889915447814 0.886631989320832
6.6572912331752745 307.9287390542521 0.8818256794001156
6.662518788128691 293.9446087664893 0.865521454284142
6.667746343082107 286.53940020195745 0.8566819144585184
6.672973898035523 282.6525429541726 0.8491633743943886
6.678201452988939 280.2092506070351 0.8435034424619307
6.6834290079423555 280.2753673627197 0.842460457849674
6.688656562895772 282.80477871279004 0.8477261703653269
6.693884117849188 281.66067886612393 0.8437947665136729
6.699111672802604 282.04615856724917 0.8444996070630914
6.70433922775602 279.63594859165295 0.8387631582075115
6.7095667827094365 277.35922084590516 0.8359383801654336
6.714794337662853 276.92071691252676 0.8366755359072338
6.720021892616269 281.85997913778846 0.8437985688480771
6.725249447569685 285.23542842936587 0.8492576065773288
6.730477002523101 286.681500091952 0.8466588855400538
6.7357045574765175 290.1528932908327 0.8503465622411627
6.740932112429934 287.8583796271287 0.8507040742856161
6.74615966738335 286.97126381685655 0.8495325547304675
6.751387222336766 287.7948535331007 0.8500901719139109
6.756614777290182 290.2506175426727 0.8516466209618286
6.7618423322435985 289.88621819190274 0.8482509662563623
6.767069887197015 290.3146826305271 0.8479450889053863
6.772297442150431 289.02008462742003 0.8467894663193191
6.777524997103847 289.45711799867433 0.846401161430509
6.782752552057263 287.99124128333716 0.841487781906966
6.7879801070106796 287.42886277225557 0.8402356360947391
6.793207661964096 285.37819893619763 0.8359338521560759
6.798435216917512 286.529720504631 0.8366685733965198
6.803662771870928 291.4784007522777 0.8427172439691152
6.808890326824344 293.7413776213717 0.8453954628081114
6.814117881777761 297.9261192124382 0.8487998744167911
6.819345436731177 294.7589622452072 0.8413391831619885
6.824572991684593 298.24118057215577 0.8479819645722495
6.829800546638009 300.53412853238837 0.8517543421158706
6.835028101591425 300.947572642812 0.8533306903455826
6.840255656544842 306.9555205742968 0.8602690815227505
6.845483211498258 308.44465963148787 0.8618767763213279
6.850710766451674 312.37396155651567 0.8651422213522552
6.85593832140509 319.3712076153519 0.8736149490148295
6.861165876358506 320.8915810351764 0.8737734840595236
6.866393431311923 324.25667349085177 0.876094357652278
6.871620986265339 330.01677803707736 0.8835245226471866
6.876848541218755 331.67312401090715 0.8846776762890559
6.882076096172171 337.46234702892025 0.8913748956778321
6.887303651125587 340.1783675270478 0.8905615235934015
6.892531206079004 342.36883295904727 0.8913404249836362
6.89775876103242 348.14995317927696 0.8983415585821989
6.902986315985836 352.6086463799749 0.9034600780042299
6.908213870939252 357.5694709903529 0.9088262544445715
6.913441425892668 364.07634667289204 0.9140183034100633
6.918668980846085 369.2543963491736 0.9185378564688836
6.923896535799501 369.26228285039525 0.9167644032747412
6.929124090752917 374.5556196033609 0.9224086168743013
6.934351645706333 379.0146340433404 0.9294132075005798
6.939579200659749 385.46069770582466 0.9367788162735119
6.944806755613166 390.7362449916352 0.9412120356797422
6.950034310566582 397.4552953377882 0.9470874643861898
6.955261865519998 406.67530701712724 0.9548080401997538
6.960489420473414 415.27030630588246 0.9639218361626768
6.96571697542683 422.09464906346875 0.9709011988460327
6.970944530380247 429.0769309086118 0.9779308596074263
6.976172085333663 438.77374134467254 0.9881862676553348
6.981399640287079 446.5178456945959 0.9949200638086403
6.986627195240495 463.4486769703269 1.0112365409370316
6.9918547501939114 486.14848857058763 1.0349987985567817
6.997082305147328 515.5878199045987 1.0639189439137342
7.002309860100744 557.5036198487807 1.1039691157573768
7.00753741505416 617.6021512072814 1.1600606425705098
7.012764970007576 699.1850011376993 1.233845193395694
7.0179925249609925 797.3065687865815 1.3188493728084953
7.023220079914409 886.041236108308 1.3896916815657812
7.028447634867825 966.255438235108 1.4490720036778328
7.033675189821241 1018.6356900666691 1.485651040935401
7.038902744774657 1049.2138995430194 1.5065620006893734
7.0441302997280735 1049.062917714671 1.5054000096304327
7.04935785468149 1027.416793727522 1.488465753763118
7.054585409634906 1000.765054565097 1.4683479104511452
7.059812964588322 968.2155774252857 1.445227239098985
7.065040519541738 933.2984997960292 1.4193414369555848
7.0702680744951545 893.9582383344448 1.387887243843864
7.075495629448571 848.0728735896046 1.350201445728656
7.080723184401987 810.4279521918655 1.3194742177410081
7.085950739355403 765.8618067108732 1.282796382699109
7.091178294308819 722.8461791686242 1.2467302762635368
7.0964058492622355 679.1008394772657 1.208260134081243
7.101633404215652 632.8594773474844 1.1664584331083256
7.106860959169068 593.0117038408999 1.1276294019116144
7.112088514122484 552.3345846933339 1.0886769729113377
7.1173160690759 517.6319599096864 1.0542114508728795
7.1225436240293165 494.1333741273226 1.032329738857692
7.127771178982733 470.47310087924205 1.009011753613143
7.132998733936149 452.81451187435283 0.9917267295209501
7.138226288889565 434.9904560214874 0.971789008901612
7.143453843842981 423.5454692474419 0.9595249392559094
7.1486813987963975 419.20091838066077 0.9547608540117314
7.153908953749814 417.9391321853144 0.9533394575663549
7.15913650870323 423.06571788564827 0.9577592752589795
7.164364063656646 427.9467973388518 0.9618431053190919
7.169591618610062 437.6398271599686 0.969522242153748
7.1748191735634785 461.48009207518186 0.9950331230739725
7.180046728516895 499.0252684090224 1.0345616980548695
7.185274283470311 561.6457302383013 1.0960870064132946
7.190501838423727 664.0972227657593 1.18965821732118
7.195729393377143 820.6205400516671 1.3187306061368103
7.2009569483305595 1072.468317834148 1.5047848508631096
7.206184503283976 1449.784123722542 1.746960890853895
7.211412058237392 2024.6120584409243 2.0634762070889643
7.216639613190808 2740.2878769348376 2.4014352239885084
7.221867168144224 3501.417527158384 2.711030397739479
7.227094723097641 4117.894694491919 2.9382952334585597
7.232322278051057 4427.519498602929 3.046427220678326
7.237549833004473 4360.353878958176 3.0212573206086577
7.242777387957889 3906.033604790547 2.856272566907851
7.248004942911305 3260.3911486526804 2.6039637914208793
7.253232497864722 2576.366323350554 2.313813348096448
7.258460052818138 1957.4984128084604 2.016803572623699
7.263687607771554 1445.046891960424 1.7340306725397339
7.26891516272497 1058.6477164483774 1.4847030525152405
7.274142717678386 796.9690419262149 1.2891210726489328
7.279370272631803 631.9939093444997 1.1482727947797833
7.284597827585219 528.0789520142429 1.0507071556694774
7.289825382538635 469.11722632220807 0.9910276703435471
7.295052937492051 436.6370400639101 0.958496001674232
7.300280492445467 413.4201561813269 0.9353886910520464
7.305508047398884 401.11845985816115 0.9223391482939359
7.3107356023523 394.1771045701292 0.9147495309228851
7.315963157305716 388.12243643306766 0.9076491419230233
7.321190712259132 383.50230780803224 0.9028823212401539
7.326418267212548 380.34188249103795 0.8998283202323295
7.331645822165965 374.1666686056223 0.8939708239202445
7.336873377119381 366.2501702165273 0.8853024477410136
7.342100932072797 363.7978337836236 0.8816616006647929
7.347328487026213 364.39517493880084 0.8807765548285169
7.352556041979629 365.2357832500299 0.8797117183314896
7.357783596933046 363.0941604205947 0.8759927590040599
7.363011151886462 361.4063488028885 0.8724929792014944
7.368238706839878 358.09678580859213 0.8690787010359275
7.373466261793294 358.94316584317016 0.8701999166743749
7.37869381674671 354.4937450980831 0.8660227141898662
7.383921371700127 356.41531438977563 0.8685841478681942
7.389148926653543 355.7912541108816 0.8690042963222498
7.394376481606959 358.85846077752177 0.8722532948530901
7.399604036560375 364.26216377095363 0.8783891686461008
7.4048315915137914 366.3998642461269 0.8799864271685627
7.410059146467208 366.63905113362637 0.8780554071731421
7.415286701420624 367.69308022237544 0.8790504816000757
7.42051425637404 370.7543569528134 0.8831974096790737
7.425741811327456 370.0959065153546 0.8832733315852064
7.4309693662808725 372.90390227135333 0.8851968365114836
7.436196921234289 374.51186407079393 0.88578284096461
7.441424476187705 378.25110117418586 0.887345399875184
7.446652031141121 385.53842504886285 0.8938700689318645
7.451879586094537 390.24243729289776 0.90042292198969
7.4571071410479535 399.6916766301085 0.9108002446232042
7.46233469600137 404.4603594358604 0.914849093506174
7.467562250954786 411.53519730537727 0.9210567974745911
7.472789805908202 418.4404279388605 0.9270523031280208
7.478017360861618 429.76879872924616 0.939302236940995
7.4832449158150345 443.3529962639884 0.9532870436961818
7.488472470768451 458.4307718408466 0.9697228128384981
7.493700025721867 473.6465400909082 0.9845386107343209
7.498927580675283 489.4249386069781 0.9989220360497258
7.504155135628699 502.32533143779756 1.0094591769013128
7.5093826905821155 512.9909761731999 1.019274297817505
7.514610245535532 519.8912325588955 1.0251502486378714
7.519837800488948 525.8768877586078 1.0314133356126984
7.525065355442364 528.9902387744645 1.0345200954831828
7.53029291039578 527.9753628315032 1.033580677011928
7.5355204653491965 528.9210305014205 1.034809104567045
7.540748020302613 531.6552255277808 1.0371333093232706
7.545975575256029 538.3255494526052 1.04112992467269
7.551203130209445 549.6423318699086 1.0504376646546962
7.556430685162861 559.5381032716805 1.0585904252203806
7.5616582401162775 575.5063770425908 1.0738893453220804
7.566885795069694 586.1520949465918 1.0831212228385647
7.57211335002311 594.5543299731294 1.0907836882894522
7.577340904976526 595.7985810225684 1.0904057505270153
7.582568459929942 588.5724368588383 1.0833572174701662
7.5877960148833585 577.5850710548888 1.0730792907220235
7.593023569836775 563.4835819179123 1.0607806021713388
7.598251124790191 547.4745794357957 1.0450159528999783
7.603478679743607 533.5656899503465 1.031457293622778
7.608706234697023 522.9520548038246 1.0217512747449802
7.6139337896504395 517.479925533658 1.0170763224308736
7.619161344603856 516.5193186557042 1.016495907444942
7.624388899557272 515.9215123184227 1.014841510403706
7.629616454510688 513.3917850062701 1.0120810073011672
7.634844009464104 509.9825818838757 1.0090628225752882
7.6400715644175206 507.1323981076821 1.0059996562501028
7.645299119370937 506.1746307748405 1.0054643019576737
7.650526674324353 510.7151230946571 1.0084215268797883
7.655754229277769 514.9226695339095 1.0109151093835806
7.660981784231185 518.2839413367723 1.0133764638531586
7.666209339184602 526.0595904536098 1.0201175097985988
7.671436894138018 530.338452520841 1.0251476281280725
7.676664449091434 535.4214915805326 1.029115645672947
7.68189200404485 537.068241203131 1.0299108441812845
7.687119558998266 535.5110353175312 1.0260257909836725
7.692347113951683 537.3840861976188 1.0268828436706363
7.697574668905099 539.5992967450309 1.0295113538128755
7.702802223858515 552.3507372645199 1.0412069576505976
7.708029778811931 564.0440356676181 1.0521064089417052
7.713257333765347 572.0030371197322 1.058374287724455
7.718484888718764 574.8637760305804 1.0601017416744596
7.72371244367218 575.5872340565741 1.0603568963251655
7.728939998625596 575.7861148193406 1.0587868241529048
7.734167553579012 581.7977291983267 1.0648650913405786
7.739395108532428 589.0306013011218 1.0719170781786385
7.744622663485845 596.7760994517089 1.0796558968368841
7.749850218439261 603.4872133462632 1.085220093573975
7.755077773392677 605.7362184816685 1.0864086140513278
7.760305328346093 605.2137735396911 1.0841882150533375
7.765532883299509 604.1067392924482 1.0823332847909066
7.770760438252926 605.8943437978373 1.0830232151225854
7.775987993206342 611.6585098391932 1.0882941456990423
7.781215548159758 612.7912085504345 1.0883136570378824
7.786443103113174 608.6734378389431 1.0840293817465025
7.79167065806659 602.6993658261108 1.0781952161517994
7.796898213020007 591.6732867948851 1.068537396214874
7.802125767973423 584.0886136280964 1.0612678767756718
7.807353322926839 577.4050880463521 1.0553752710543134
7.812580877880255 571.8732138185187 1.0502975199338531
7.817808432833671 573.6410109617352 1.0516976378658962
7.823035987787088 574.6368465536311 1.0525325350236825
7.828263542740504 576.0803188582199 1.0536282901523657
7.83349109769392 580.4354120474015 1.0568627056310282
7.838718652647336 584.6657084262554 1.0609195011859929
7.8439462076007525 594.1185003275476 1.0694080612251118
7.849173762554169 605.8016237102466 1.0795262510857695
7.854401317507585 620.6056353983283 1.0924055128734684
7.859628872461001 631.4770137427788 1.100738797550118
7.864856427414417 643.8655366337392 1.1099846955800508
7.8700839823678335 656.1455923972261 1.1202065767310114
7.87531153732125 672.8837808924369 1.133648376926802
7.880539092274666 686.4933221611981 1.14337767809825
7.885766647228082 697.9748118100572 1.1522773790283594
7.890994202181498 700.8263575727509 1.1536175364739771
7.8962217571349145 697.3435694733812 1.1516920094808465
7.901449312088331 691.2504296204661 1.1454589076572288
7.906676867041747 683.036172325655 1.1389185225206346
7.911904421995163 672.3033800692793 1.1295087050842512
7.917131976948579 662.6347768439545 1.1202972916506213
7.9223595319019955 658.2352123133456 1.1161296554299158
7.927587086855412 647.6146341259504 1.1067792216831458
7.932814641808828 638.6331125636149 1.0994239532580024
7.938042196762244 628.8398900373195 1.0918761155785954
7.94326975171566 622.0439571916097 1.08653727818293
7.9484973066690765 613.3259128783138 1.0781825382489068
7.953724861622493 602.967440793156 1.0675653183577196
7.958952416575909 598.6651699873604 1.0618351615113388
7.964179971529325 603.5217256755709 1.0660392014981679
7.969407526482741 608.9969974904725 1.0698593120397644
7.9746350814361575 621.283241101882 1.0801482408682344
7.979862636389574 630.5161178179419 1.0882623577698745
7.98509019134299 643.7255836622282 1.0992950467247666
7.990317746296406 659.5603256263912 1.1131479993549847
7.995545301249822 671.5181141737042 1.1227705264994192
8.000772856203238 679.5358432585962 1.128930109250245
8.006000411156654 682.8631086889766 1.1323207624913398
8.01122796611007 686.4930050918332 1.135686627679271
8.016455521063486 675.7661409555095 1.1251817494125653
8.021683076016902 662.7653828153743 1.1123737220008507
8.026910630970319 653.201381602087 1.1031184568583492
8.032138185923735 640.8473032620253 1.0919039824193926
8.037365740877151 639.134235698025 1.0908734557888093
8.042593295830567 637.0082479778212 1.0883645895644443
8.047820850783983 635.4580265748466 1.0876872382876903
8.0530484057374 634.8843768206801 1.0867136932048647
8.058275960690816 631.9641871546336 1.0838456991815157
8.063503515644232 635.5603292656044 1.0858933328211107
8.068731070597648 638.3048013756191 1.087391609197155
8.073958625551064 642.9922271188907 1.0912919756586061
8.07918618050448 644.6878435463028 1.0926360208640569
8.084413735457897 643.9690716446082 1.090897107209086
8.089641290411313 648.8960959438167 1.0951504810238641
8.09486884536473 648.3799714808588 1.0939229992566981
8.100096400318145 653.9218723843376 1.0991333752424166
8.105323955271562 658.4252368989669 1.1025049817748231
8.110551510224978 664.9467208326679 1.1080613945951476
8.115779065178394 666.6782886151963 1.108789715483499
8.12100662013181 669.5551459694566 1.1110008941763527
8.126234175085226 678.8956335596517 1.1185126088713968
8.131461730038643 690.8198530189719 1.128446541630685
8.136689284992059 710.1207420079139 1.143183833381574
8.141916839945475 726.8297240196536 1.1553778903492509
8.147144394898891 749.2313663093086 1.1721946686839133
8.152371949852308 777.5691535655363 1.191757976372245
8.157599504805724 809.7178773306406 1.2166497876213331
8.16282705975914 842.6062488217788 1.240717792386142
8.168054614712556 877.9074727598295 1.2676116126747956
8.173282169665972 907.300598170522 1.287770061338818
8.178509724619389 928.6603961140163 1.302545147772552
8.183737279572805 943.2854488821648 1.3124099993882006
8.188964834526221 946.1840070619676 1.3128053400382738
8.194192389479637 938.7297825218967 1.3064314928351248
8.199419944433053 918.8310115475584 1.2904185876426295
8.20464749938647 896.9332363901557 1.2737915476559158
8.209875054339886 870.3212421138207 1.254979463654446
8.215102609293302 847.0041750409717 1.2379516103120325
8.220330164246718 821.6072340015454 1.2183785980216546
8.225557719200134 804.027480076296 1.2056348170976292
8.23078527415355 789.2116461616049 1.1943703750309116
8.236012829106967 777.0123464973592 1.185192008019388
8.241240384060383 767.1575184471226 1.176780539620294
8.2464679390138 760.2927098593409 1.1713500802836145
8.251695493967215 761.8496840779002 1.172529398714622
8.256923048920632 762.5915349794827 1.1721983327861143
8.262150603874048 757.5195939735872 1.167242053456318
8.267378158827464 753.050044701177 1.1642013957530482
8.27260571378088 743.7643947444609 1.156786261883289
8.277833268734296 737.1035289977403 1.150770791581638
8.283060823687713 730.4615885553178 1.145734627087663
8.288288378641129 724.8624076699435 1.1405725251886927
8.293515933594545 717.276199240399 1.1345820960179307
8.298743488547961 710.6662979090476 1.1281486172546495
8.303971043501377 707.7102672481611 1.1252905344339725
8.309198598454794 701.1228989036872 1.120154321188868
8.31442615340821 696.0600771689498 1.1156479889962096
8.319653708361626 686.5042037880976 1.107414902735065
8.324881263315042 677.6574771946858 1.0995837412143676
8.330108818268458 671.3295452973917 1.0945825997716132
8.335336373221875 669.41745990154 1.0932627893277147
8.34056392817529 673.6427248723879 1.0961763125006385
8.345791483128707 673.0135366161617 1.095288151591868
8.351019038082123 668.2542941422766 1.0912874484677781
8.35624659303554 662.2019412228781 1.0871133579281758
8.361474147988956 652.7583112039414 1.0792467014685707
8.366701702942372 643.5839785391044 1.0707232515484844
8.371929257895788 635.7064669574079 1.0631160711108079
8.377156812849204 632.2177721305436 1.0600394816128575
8.38238436780262 630.9977917363957 1.0586292342613537
8.387611922756037 629.0851927573085 1.0571323366290417
8.392839477709453 623.7374403794576 1.0507270493385321
8.398067032662869 612.3157832916124 1.0409324073473027
8.403294587616285 601.9217529920538 1.0322893163688063
8.408522142569701 594.650897690745 1.0262313065794737
8.413749697523118 587.8991110535711 1.0192493502721123
8.418977252476534 582.3603663328468 1.0141472396547866
8.42420480742995 578.0639410960034 1.010251983913215
8.429432362383366 575.0630803998678 1.008715566886587
8.434659917336782 568.7497453858264 1.0030226612346502
8.439887472290199 562.1038221415217 0.9962782260388386
8.445115027243615 558.4853521559932 0.9920891201403625
8.450342582197031 554.1875248503793 0.9881592843584307
8.455570137150447 559.036754487742 0.9927887329560519
8.460797692103863 563.9452795465209 0.9967029063328879
8.46602524705728 563.2201695790966 0.9955619227919779
8.471252802010696 565.2042705341022 0.9969455588838313
8.476480356964112 565.140809463804 0.9950308252909954
8.481707911917528 566.3535332854833 0.9955606005367375
8.486935466870944 559.571135304995 0.9889839461773696
8.49216302182436 555.8168654004122 0.985720865480541
8.497390576777777 557.249702392141 0.9873065986389805
8.502618131731193 561.336220132086 0.9913475554193495
8.50784568668461 569.4334779439697 0.998268136040812
8.513073241638025 572.6169798229448 1.0011582732192783
8.518300796591442 571.9880349426185 0.9999388052186786
8.523528351544858 572.7248283018872 1.0002297265643956
8.528755906498274 570.1110704030064 0.9960778615004995
8.53398346145169 568.5647840159536 0.9937995917363742
8.539211016405106 566.9847796642825 0.9927776195483575
8.544438571358523 570.2721020965238 0.9967938516168983
8.549666126311939 568.5140075650138 0.995443472223876
8.554893681265355 570.6477151780156 0.9972068655215334
8.560121236218771 570.5219061524577 0.9952403671027593
8.565348791172188 573.8176488483908 0.9970124901782276
8.570576346125604 578.354793108237 1.0002011826187547
8.57580390107902 580.5722745009981 1.0006709040870148
8.581031456032436 584.4924647766243 1.0041913144136925
8.586259010985852 583.4771961292166 1.0032704312646177
8.591486565939269 586.4031772386387 1.006365376863805
8.596714120892685 590.2986362360969 1.0089779758840571
8.601941675846101 590.407519601719 1.007606528111781
8.607169230799517 593.5949537548637 1.0105146110556489
8.612396785752933 595.3404411524643 1.0126017543533858
8.61762434070635 596.2555328835605 1.0136069546788122
8.622851895659766 606.7486185570465 1.0222140744517678
8.628079450613182 614.9009583193072 1.0283540081135139
8.633307005566598 623.3123403325282 1.0351233752559261
8.638534560520014 631.9010240335915 1.0421301226507325
8.64376211547343 641.1348138991482 1.0487412269644363
8.648989670426847 652.3747252996875 1.056575457443041
8.654217225380263 670.1030094133087 1.0707327253536154
8.65944478033368 690.6106625316319 1.0869928174913424
8.664672335287095 707.2617985720534 1.0983982665454053
8.669899890240512 729.4410255431495 1.1147276302910682
8.675127445193928 752.0563100967282 1.1316956880793378
8.680355000147344 777.0720690921851 1.1509748395291004
8.68558255510076 797.2331869250871 1.1655748364108156
8.690810110054176 811.6734141945215 1.175592428151936
8.696037665007593 823.5317898263419 1.1827402599031736
8.701265219961009 832.1335202082448 1.1879783517630802
8.706492774914425 835.753218445157 1.1903514415380725
8.711720329867841 831.3522150511836 1.1864647747893606
8.716947884821257 816.1272179247162 1.1740175654389695
8.722175439774674 799.1719028459721 1.1612168442401842
8.72740299472809 779.5674301694453 1.1467417787133556
8.732630549681506 763.1352668236755 1.1361428859930134
8.737858104634922 750.744531484668 1.1270619822141905
8.743085659588338 743.6792148583793 1.122507541880016
8.748313214541755 740.7841785343713 1.1208167575223178
8.75354076949517 737.2661907893961 1.1186844023118503
8.758768324448587 731.5445750560307 1.112889852079969
8.763995879402003 720.6896275732207 1.1035616353668158
8.76922343435542 705.7246369211397 1.0903497055958529
8.774450989308836 697.2363642107262 1.082320666034971
8.779678544262252 689.9350635278856 1.0756122771779764
8.784906099215668 683.2026465425262 1.069475704717962
8.790133654169084 681.9655362388598 1.069834775052173
8.7953612091225 673.2412807225068 1.0633297455644906
8.800588764075917 667.1032293503542 1.0585633977943965
8.805816319029333 659.0661278984095 1.0519218315457577
8.811043873982749 651.4777004885725 1.0457979057476878
8.816271428936165 644.1069832432238 1.039321323497023
8.821498983889581 638.9501725991202 1.034971238149478
8.826726538842998 635.4201371912795 1.0326134644742238
8.831954093796414 633.2111712644722 1.0303971710455067
8.83718164874983 628.0251511606343 1.025469739791215
8.842409203703246 622.8120879355563 1.0200193658472532
8.847636758656662 618.5224735923734 1.015466534885341
8.852864313610079 615.6776121654398 1.0133189482706986
8.858091868563495 618.8128082625358 1.0157849129536454
8.863319423516911 626.8131416787381 1.0231981885125356
8.868546978470327 634.1727211358462 1.0288171521772629
8.873774533423743 638.3888744466861 1.0313634236861942
8.87900208837716 635.1434597888186 1.0276273129508786
8.884229643330576 635.6729544582175 1.0274347641911201
8.889457198283992 633.8255946550304 1.0267777107229867
8.894684753237408 634.783384397053 1.0270340841200118
8.899912308190824 639.8738386912881 1.0314966036402322
8.90513986314424 639.7344436532767 1.030238188700543
8.910367418097657 642.8645944674374 1.0314283909997626
8.915594973051073 646.2121123318295 1.0332593346932324
8.92082252800449 650.6873974937806 1.0358056357784824
8.926050082957905 655.4090723188029 1.040456292957136
8.931277637911322 658.0584481048702 1.0421424486619535
8.936505192864738 659.8618517896607 1.0428778215216399
8.941732747818154 662.8759733301102 1.0451081605316368
8.94696030277157 672.1032223623231 1.0520559551984556
8.952187857724986 680.1700780520788 1.0578381611938912
8.957415412678403 687.2331981188569 1.0626651830800509
8.962642967631819 696.3443930309677 1.0688558511207575
8.967870522585235 704.9539760993915 1.0753156215322428
8.973098077538651 714.2542874704562 1.081932713336171
8.978325632492067 722.2998851315605 1.0878315553183369
8.983553187445484 727.3665011591177 1.0908813882372441
8.9887807423989 733.8609772841518 1.094383439045518
8.994008297352316 739.3295134780554 1.0982251695361032
8.999235852305732 748.0693046382374 1.105200898318676
9.004463407259149 755.059782127409 1.1101324264497234
9.009690962212565 764.0366045511146 1.1167370242542567
9.014918517165981 775.8597217999261 1.1244741879396671
9.020146072119397 789.5924554505591 1.134231346229705
9.025373627072813 803.7976504044249 1.1438252160076345
9.03060118202623 816.3412071647906 1.1521801839054224
9.035828736979646 829.2111060102708 1.1609507052765324
9.041056291933062 843.5634243697829 1.1698265439429854
9.046283846886478 861.5626671807383 1.181226467004968
9.051511401839894 876.2466004503387 1.1908770410045775
9.05673895679331 893.612851177196 1.2014161399874923
9.061966511746727 911.8311814224569 1.2134627223396566
9.067194066700143 933.4033254213293 1.2274084810486017
9.07242162165356 952.0554854182864 1.2381780333196384
9.077649176606975 968.0973708003762 1.2470564304578229
9.082876731560392 989.2938228095999 1.260474926290243
9.088104286513808 1014.4843706930724 1.2767485753772834
9.093331841467224 1041.2009186046978 1.2935386531676276
9.09855939642064 1070.5404906204258 1.3109391938643937
9.103786951374056 1091.9209608769959 1.3235653284324036
9.109014506327473 1111.176215673421 1.3348057874287977
9.114242061280889 1128.1314436664472 1.3456358330891873
9.119469616234305 1140.0510853854946 1.352458631311802
9.124697171187721 1153.9188565492245 1.3598313115063798
9.129924726141137 1162.626806442756 1.3638320819156968
9.135152281094554 1160.9883033015067 1.3617772790152258
9.14037983604797 1160.3033335223897 1.3616454150420305
9.145607391001386 1153.5751130866315 1.357011200859428
9.150834945954802 1150.4631031806648 1.3548771706262215
9.156062500908218 1153.1196297448062 1.3569966050048277
9.161290055861635 1163.3789473254162 1.374584309133831
9.16651761081505 1181.225906332402 1.3932188750469003
9.171745165768467 1203.3719118667925 1.4117957349000718
9.176972720721883 1220.7473401652687 1.424195619946584
9.1822002756753 1229.7827285142516 1.4323159517943127
9.187427830628716 1235.4564994023144 1.4391955335553792
9.192655385582132 1231.2147881129433 1.4404976820483588
9.197882940535548 1227.3635949269806 1.4411964330799396
9.203110495488964 1217.7264627828342 1.4380297144477883
9.20833805044238 1210.7802424431288 1.4372887203020894
9.213565605395797 1212.8131682854157 1.4410880015726881
9.218793160349213 1213.4208529216364 1.4433846563531765
9.224020715302629 1225.8120534849509 1.453009090672712
9.229248270256045 1253.275868433359 1.4702500115510087
9.234475825209461 1284.3309852129344 1.4911581404911878
9.239703380162878 1326.261809178603 1.5170654784852908
9.244930935116294 1385.4686202746575 1.5516962341523988
9.25015849006971 1455.2211334902229 1.592133092951146
9.255386045023126 1528.7027330897893 1.6328904431725875
9.260613599976542 1609.7264233979836 1.677300166770455
9.265841154929959 1669.2505739994135 1.7093696922393307
9.271068709883375 1703.2507332677533 1.7253562969823588
9.276296264836791 1711.087301311677 1.731409868910816
9.281523819790207 1673.8163930890473 1.716432795016016
9.286751374743623 1591.0345043517539 1.6752802916202776
9.29197892969704 1476.5961673667646 1.6163635251971675
9.297206484650456 1354.0289274892423 1.54921005907087
9.302434039603872 1230.2123116278985 1.4776083863010507
9.307661594557288 1115.4935282093622 1.4088702909931838
9.312889149510704 1024.1303389250515 1.3514684035306443
9.31811670446412 949.1218075311164 1.302798632508224
9.323344259417537 896.4158548558147 1.2678285406715795
9.328571814370953 855.0414625781385 1.237842206623697
9.33379936932437 829.621076313922 1.2202303471181593
9.339026924277785 804.680227587527 1.2028567924157236
9.344254479231202 784.4054621074982 1.1902713407902983
9.349482034184618 768.6896419031514 1.1793862161497486
9.354709589138034 757.0489350691693 1.1713067294446688
9.35993714409145 747.0369132854476 1.1637976561399823
9.365164699044866 742.0861801517032 1.1603984655371642
9.370392253998283 734.6416627087677 1.1556630142826714
9.375619808951699 729.2170576801387 1.1529777215117887
9.380847363905115 724.7237352203524 1.1504735909595292
9.386074918858531 715.6367060999867 1.144278382285722
9.391302473811947 712.322391748732 1.142110580722767
9.396530028765364 711.1559416724089 1.1419775319128522
9.40175758371878 710.0785264948817 1.1416088397253012
9.406985138672196 713.441846791396 1.1446567790237865
9.412212693625612 712.8474269277501 1.143342015391563
9.417440248579029 707.907503828905 1.1263668272458025
9.422667803532445 708.0263336698208 1.1196396975309781
9.427895358485861 705.8646384068866 1.114247894147584
9.433122913439277 712.6081276017778 1.1185322421456547
9.438350468392693 710.5462664825541 1.1152735713507211
9.44357802334611 707.3088096152158 1.1108619416334131
9.448805578299526 706.6621054714936 1.10728459946976
9.454033133252942 708.9000245344157 1.106478693368333
9.459260688206358 709.0533133776147 1.1046173931101702
9.464488243159774 712.6944168425624 1.1069390847469411
9.46971579811319 711.3294586064012 1.1040012788177842
9.474943353066607 706.6269694200619 1.098751235108943
9.480170908020023 709.3346739304677 1.0986157930434397
9.48539846297344 709.9735583038479 1.0973578477995356
9.490626017926855 710.890394100611 1.096500411112828
9.495853572880272 714.6553051378517 1.0986663021513012
9.501081127833688 711.9001504593693 1.0954557791736357
9.506308682787104 708.2248292896317 1.0909318422471053
9.51153623774052 704.6596720795038 1.0867700658070645
9.516763792693936 704.7459138602409 1.085761918464385
9.521991347647353 707.1187540949046 1.0871857823519762
9.527218902600769 714.0623490455505 1.0917298614554956
9.532446457554185 720.7629851522958 1.0961338907952056
9.537674012507601 718.1678353241629 1.091872393629522
9.542901567461017 719.5273312617682 1.091351941646572
9.548129122414434 719.8568251629026 1.0908248187695837
9.55335667736785 720.3993022607744 1.0901956702005398
9.558584232321266 722.2899467305955 1.0910957980300815
9.563811787274682 721.9211464854051 1.0907181443066474
9.569039342228098 720.6818522963678 1.0902701676736053
9.574266897181515 718.8944513128182 1.08807607905859
9.57949445213493 721.1305789183428 1.0881943824888822
9.584722007088347 719.1780813389021 1.0848713418797682
9.589949562041763 720.17791296552 1.0852649578754867
9.59517711699518 724.1130989932141 1.087567284536564
9.600404671948596 728.6673957129817 1.091051106058867
9.605632226902012 730.0701301968451 1.0911383719764354
9.610859781855428 730.4020737740194 1.0909433353003795
9.616087336808844 730.1684767649965 1.0904715907297946
9.62131489176226 733.8692698702132 1.0925605918157228
9.626542446715677 734.804682851779 1.0926651504850604
9.631770001669093 738.632069146832 1.0955659436946015
9.636997556622509 737.5258516331598 1.093927313121664
9.642225111575925 740.3137293633945 1.0943592953612942
9.647452666529341 739.3503206235532 1.0918310253864318
9.652680221482758 735.7438248989644 1.0891690104179172
9.657907776436174 734.4498948802732 1.087291207784843
9.66313533138959 736.9726909594131 1.088240662114308
9.668362886343006 739.6676050112308 1.0900256414338598
9.673590441296422 740.4669660095989 1.0907069996869114
9.678817996249839 741.272747570166 1.0900553877555874
9.684045551203255 737.6672885804294 1.0872341388537552
9.689273106156671 735.3576687041343 1.0848276683427989
9.694500661110087 732.1190963069079 1.0812937398697169
9.699728216063503 730.9367890117685 1.0802313928362308
9.70495577101692 731.6150245754411 1.0805653536822188
9.710183325970336 734.4122775791308 1.0829505700251736
9.715410880923752 735.9538719790869 1.0827748725446678
9.720638435877168 738.2737784308141 1.0832839906339748
9.725865990830584 736.4960286640886 1.0815147087922532
9.731093545784 732.9780906026106 1.078227866376429
9.736321100737417 734.3866957683654 1.0793527283914741
9.741548655690833 733.1084551595103 1.078203702085288
9.74677621064425 731.8454820033852 1.0761638233948025
9.752003765597665 733.1207538245843 1.0765762739026512
9.757231320551082 727.5426142160705 1.072246244538513
9.762458875504498 725.1763865996114 1.0692329094767046
9.767686430457914 722.9633419404249 1.0670468163447338
9.77291398541133 720.776108260566 1.0649771705398774
9.778141540364746 719.1526509171986 1.0614303321130272
9.783369095318163 716.3094012527818 1.0588661220358138
9.788596650271579 713.8528189609688 1.0568119608682482
9.793824205224995 714.1438310947037 1.057933327105281
9.799051760178411 715.9962558195131 1.0586076999832637
9.804279315131827 715.550065522865 1.0575571510795978
9.809506870085244 714.3336629949624 1.0556479675589845
9.81473442503866 711.4111965835821 1.0521642792967774
9.819961979992076 716.5056001100756 1.0552380073698668
9.825189534945492 719.9287031196843 1.0573688187425274
9.830417089898909 721.8420366577625 1.0585441615175037
9.835644644852325 725.4060626833123 1.059725867913503
9.840872199805741 726.5179738658596 1.0607572730233874
9.846099754759157 725.50699614284 1.0600544211255798
9.851327309712573 724.7406384384487 1.059022042510242
9.85655486466599 721.6015106409591 1.0559463621367384
9.861782419619406 724.27280905518 1.0577334187124947
9.867009974572822 731.8118319362759 1.0617480253677405
9.872237529526238 739.4983280828498 1.066550481886757
9.877465084479654 747.065405106866 1.0719654931479075
9.88269263943307 751.2881952900609 1.0750062537260467
9.887920194386487 755.8443476123614 1.0780720021802699
9.893147749339903 760.8744725842669 1.0813907976958377
9.89837530429332 762.0246557779894 1.080393114517936
9.903602859246735 767.8858282926016 1.083885032674482
9.908830414200152 773.5721860410263 1.0879468713544989
9.914057969153568 782.9830050895958 1.0951130074221365
9.919285524106984 784.4715197452741 1.0954488866351026
9.9245130790604 785.927126912595 1.0954076418912835
9.929740634013816 787.7031554248512 1.0963508702488147
9.934968188967233 788.3151147802081 1.0965485873169136
9.940195743920649 788.0577959181683 1.096712461930074
9.945423298874065 791.1156327613243 1.0986370364660736
9.950650853827481 792.4950452837866 1.099298055917701
9.955878408780897 795.5223223568568 1.1007258842787022
9.961105963734314 790.8109100734818 1.09700698177488
9.96633351868773 782.7057102467256 1.0911647480196522
9.971561073641146 774.2987914455111 1.0824414450742395
9.976788628594562 771.3204972282897 1.0793810087732365
9.982016183547978 769.7422901223262 1.0779900278748444
9.987243738501395 773.2523019222167 1.0799443937361188
9.99247129345481 768.8958265411724 1.0762409419615326
9.997698848408227 766.724631267244 1.0744112926256217
10.002926403361643 763.9207169876146 1.0723433252698413
10.00815395831506 758.2704021415927 1.0677344960708162
10.013381513268476 748.8066005934388 1.0598956438026739
10.018609068221892 743.3375597734229 1.0553950643105923
10.023836623175308 737.3399047879017 1.0513225399453254
10.029064178128724 739.294830872043 1.0529486485690138
10.03429173308214 744.6716052928936 1.0570939880937635
10.039519288035557 747.0755708557884 1.0582765648434098
10.044746842988973 749.1328771956981 1.0593166373679643
10.049974397942389 744.9848041756603 1.0561563794409545
10.055201952895805 739.8564574483056 1.0523021001602981
10.060429507849221 736.7932492320615 1.0492495675924365
10.065657062802638 737.6651404354042 1.0495211434282816
10.070884617756054 744.5499074507603 1.0542372448429982
10.07611217270947 746.7355964590428 1.0556469646695708
10.081339727662886 749.5911872795738 1.0574040385576708
10.086567282616302 751.5993153571816 1.0585371672178892
10.091794837569719 751.9186862987599 1.0579156115979096
10.097022392523135 752.7766199808682 1.0570176762100916
10.102249947476551 756.1990306389314 1.0592042981087346
10.107477502429967 754.6612192890815 1.0579553998404028
10.112705057383383 748.567658775633 1.0534013123318384
10.1179326123368 743.601304012205 1.0506890781780813
10.123160167290216 737.3813979037503 1.046786888108211
10.128387722243632 732.9132380806992 1.0432057941238695
10.133615277197048 732.2027280866497 1.0417586469294813
10.138842832150464 726.2318538843743 1.0352270576116034
10.14407038710388 719.565304240081 1.030344895741185
10.149297942057297 714.9252964544235 1.0271204488606063
10.154525497010713 705.1715093331368 1.020766202311129
10.15975305196413 706.2441753408692 1.021459088999539
10.164980606917545 708.1407897496981 1.022587287094172
10.170208161870962 705.3512721933271 1.0199649574428058
10.175435716824378 706.889383330982 1.0209507310481971
10.180663271777794 702.5569699566825 1.0165798209174397
10.18589082673121 699.1888886390938 1.0136215315211743
10.191118381684626 696.299621541412 1.0113381969894415
10.196345936638043 693.6725625142552 1.0091137104851606
10.201573491591459 690.3435295105845 1.006235040719174
10.206801046544875 687.3263985395506 1.003841388526153
10.212028601498291 688.4054280987175 1.0040486777914202
10.217256156451707 686.201464631724 1.0022487952256796
10.222483711405124 686.8268065126662 1.0034923848525832
10.22771126635854 688.3277781191562 1.006009038615289
10.232938821311956 686.3772212621192 1.0043433012817486
10.238166376265372 687.0793529397941 1.004136221489595
10.243393931218788 687.3458704369791 1.0036995242190725
10.248621486172205 682.4275059194928 0.9999114155325391
10.253849041125621 682.596861678935 0.9993446350528148
10.259076596079037 679.9529823927771 0.9975072017059653
10.264304151032453 679.2744274564395 0.9968529101112396
10.26953170598587 683.85742555175 0.999478824740572
10.274759260939286 686.0503260151053 1.000366192805428
10.279986815892702 689.4779363148338 1.0027539719195675
10.285214370846118 693.6108464500699 1.0060437515658822
10.290441925799534 693.2771240737302 1.0050864869699605
10.29566948075295 693.861178098929 1.0055100942719624
10.300897035706367 696.5243987122515 1.0070522411514502
10.306124590659783 698.428409021671 1.0081956365917943
10.3113521456132 701.2290770625103 1.009702018385403
10.316579700566615 707.4857484553075 1.01255647387951
10.321807255520032 713.4178897529295 1.016124826246913
10.327034810473448 719.8749922100877 1.020513259733889
10.332262365426864 722.9990654601517 1.0225874345880286
10.33748992038028 727.8112249055965 1.0255757709519893
10.342717475333696 728.2168951047672 1.0252755770017792
10.347945030287113 737.4684065682043 1.030968840676248
10.353172585240529 751.7025025306423 1.0407943587687598
10.358400140193945 767.210602735683 1.0515638577693216
10.363627695147361 777.3743183320652 1.057486793282472
10.368855250100777 788.4398513018726 1.0649021065212454
10.374082805054194 796.9123852947084 1.0698813148084634
10.37931036000761 796.4029047251029 1.0690397515533125
10.384537914961026 798.4021968823909 1.0702920013952446
10.389765469914442 792.7063923672433 1.0658620117627837
10.394993024867858 793.2116562308361 1.0660612905465268
10.400220579821275 794.3940067810826 1.0669243357543057
10.40544813477469 790.7055346135232 1.0630746505300739
10.410675689728107 784.95841593166 1.05893951095006
10.415903244681523 781.5753301603548 1.05660820999565
10.42113079963494 779.6094114243799 1.0555868933507473
10.426358354588356 772.5464622851778 1.0506161659092426
10.431585909541772 765.8611173006329 1.0461856147783766
10.436813464495188 760.3155650630201 1.0434631693103582
10.442041019448604 747.963382162432 1.034875122370647
10.44726857440202 736.8825926714114 1.0260684699333567
10.452496129355437 722.9759414805361 1.0151077754498792
10.457723684308853 715.115996319224 1.009537952170286
10.462951239262269 704.8462986653175 1.00120359935695
10.468178794215685 697.4772056573643 0.9960467814775031
10.473406349169101 686.7946630967887 0.9884698041589848
10.478633904122518 675.6169882275352 0.9787623803039742
10.483861459075934 669.5276099729424 0.9737566777735535
10.48908901402935 661.6580073601712 0.9675435959943978
10.494316568982766 658.1220924169075 0.9645459244080388
10.499544123936182 651.9603334012332 0.959985449093258
10.504771678889599 647.6411923309854 0.9568723066381783
10.509999233843015 642.9183162225713 0.9536207817264661
10.515226788796431 642.7685614894222 0.9533401789662296
10.520454343749847 637.2161149549443 0.949064754707046
10.525681898703263 637.3118814411783 0.9501093749547606
10.53090945365668 637.3010977425665 0.9497388618197391
10.536137008610096 633.9907354626337 0.9468151034790412
10.541364563563512 629.9718626057745 0.9422962767856495
10.546592118516928 626.7435355722434 0.9399351595855788
10.551819673470344 623.9957761432302 0.9381195416747204
10.55704722842376 621.6193804209547 0.9366496233899171
10.562274783377177 617.5298611988774 0.9328998586262006
10.567502338330593 613.6665016413215 0.9299653509082352
10.57272989328401 613.1612526917116 0.9285840965874254
10.577957448237425 614.3955971120639 0.9294506634470922
10.583185003190842 614.3765367188971 0.9280107811159529
10.588412558144258 612.8030474769699 0.9263470561458109
10.593640113097674 609.4475782756288 0.924181224319091
10.59886766805109 610.109731633641 0.9246114916799537
10.604095223004506 610.6516434604955 0.9245378023505707
10.609322777957923 613.8177075904993 0.9270920086860931
10.614550332911339 613.5683794457465 0.9262901286586683
10.619777887864755 611.2504161839806 0.9237469080690256
10.625005442818171 610.5708381256002 0.923441006505132
10.630232997771587 609.5946123193482 0.9226658373747737
10.635460552725004 609.7015451212659 0.9224308641783064
10.64068810767842 611.4715731442024 0.9237484170252034
10.645915662631836 613.8813080399678 0.9254141281562256
10.651143217585252 616.6213957705787 0.9277268793198252
10.656370772538668 621.0415546710815 0.9303746578765397
10.661598327492085 622.7461786462042 0.9310406196633517
10.666825882445501 633.2637725259951 0.939025241420421
10.672053437398917 639.4042182819517 0.9424532317417724
10.677280992352333 650.0193070247234 0.9505638135084843
10.68250854730575 657.2669564107246 0.9556961696106935
10.687736102259166 665.2113227961801 0.9611911202678592
10.692963657212582 668.4404295169319 0.963095785674431
10.698191212165998 667.8169946335609 0.9628006339580877
10.703418767119414 663.7636083392446 0.9581597579487043
10.70864632207283 661.9562464304847 0.9559517025152376
10.713873877026247 664.1733393255765 0.9569286341833784
10.719101431979663 666.1157681799566 0.9583211578902922
10.72432898693308 664.6572661448799 0.9571665800961979
10.729556541886495 662.1406091323213 0.9552976288837987
10.734784096839912 661.6826843424824 0.95551058458868
10.740011651793328 656.3805542338506 0.9511844685554929
10.745239206746744 649.05099204216 0.9451073027499023
10.75046676170016 641.4394709188596 0.9385298238066073
10.755694316653576 637.3091210441751 0.9349845992540169
10.760921871606993 633.6640878890518 0.9320332789341541
10.766149426560409 633.4540060659093 0.9317020518989666
10.771376981513825 633.1783524936926 0.9313817125652217
10.776604536467241 634.0606910283066 0.9332218568265152
10.781832091420657 639.0205280473637 0.9362001006216047
10.787059646374074 642.6840067732436 0.9387396820877604
10.79228720132749 644.5534595900282 0.9381373332888087
10.797514756280906 646.723267471829 0.9391611619617108
10.802742311234322 651.1872995077604 0.942552245783704
10.807969866187738 659.6673240304109 0.9480468170373764
10.813197421141155 673.8637217564469 0.9579419937112724
10.81842497609457 691.2193286660515 0.9700634386210417
10.823652531047987 716.553334382965 0.9875781544582213
10.828880086001403 751.4380638138335 1.0110202021368482
10.83410764095482 794.3445104026266 1.0394393212141437
10.839335195908236 856.6739882909922 1.0793171569413573
10.844562750861652 927.3880410708252 1.1229156293707365
10.849790305815068 1005.0849153489407 1.168071249352807
10.855017860768484 1077.8334010555 1.2083922114344365
10.8602454157219 1122.346351836758 1.2332013669508208
10.865472970675317 1135.9540689685248 1.2400564708988813
10.870700525628733 1105.560912480115 1.2227647633531606
10.875928080582149 1051.9660681058933 1.1928032448625356
10.881155635535565 977.4929529871814 1.1476400857983795
10.886383190488981 905.6109506502472 1.1041544098765568
10.891610745442398 844.2945313211324 1.0665674775599139
10.896838300395814 794.0197546318898 1.034751986272968
10.90206585534923 749.0525853780097 1.004980288182534
10.907293410302646 720.2825742990229 0.9850421873914399
10.912520965256062 695.4879666829107 0.967105330503653
10.917748520209479 682.4008135474527 0.9581339856880615
10.922976075162895 670.4212843616795 0.9497669988248876
10.928203630116311 660.5011968843919 0.943253810416075
10.933431185069727 650.5040712931888 0.9359408282033337
10.938658740023143 643.8233536957607 0.9304140787501912
10.94388629497656 641.5094994081394 0.9284216991610817
10.949113849929976 640.8375450621372 0.9279391609263743
10.954341404883392 639.2972789488643 0.9257526980258525
10.959568959836808 636.2459414218708 0.9233795487350888
10.964796514790224 634.8219148401882 0.922186113576278
10.97002406974364 638.4628807790268 0.9274345245544634
10.975251624697057 637.5979532998832 0.9292518035875947
10.980479179650473 632.7964475765345 0.9271412044395442
10.98570673460389 627.2315108991254 0.9241128192467586
10.990934289557305 622.5072027928161 0.9213989390135966
10.996161844510722 619.2994955022365 0.9200779764505145
11.001389399464138 616.0305889063312 0.9184596649443534
11.006616954417554 614.2433045739623 0.9176458595536359
11.01184450937097 612.3644262077195 0.9169739008738995
11.017072064324386 612.029376027648 0.9178303649358184
11.022299619277803 610.8263585478603 0.9174675337038236
11.027527174231219 605.7890349045448 0.9141332316365234
11.032754729184635 602.1657323470711 0.9116538826211897
11.037982284138051 595.7489237418177 0.906905216895676
11.043209839091467 593.5238203120064 0.9055563012112904
11.048437394044884 591.8724971186683 0.9047130526564752
11.0536649489983 586.5627214222841 0.9011624316511522
11.058892503951716 581.6842923075359 0.8973042616537839
11.064120058905132 580.797206023655 0.8969056725704351
11.069347613858548 579.3845386898632 0.8963823580599592
11.074575168811965 579.4029523784096 0.8966491902321858
11.079802723765381 575.8437788795807 0.8939981260494997
11.085030278718797 572.4696469290232 0.8917535243104194
11.090257833672213 570.0045557791098 0.8900824817148683
11.09548538862563 567.8990120340437 0.8885768839990772
11.100712943579046 564.1942893394952 0.886121851327286
11.105940498532462 562.273498620075 0.8848389533801163
11.111168053485878 561.0704380206101 0.884376890802211
11.116395608439294 557.3662346237737 0.8820124191473986
11.12162316339271 550.4462077947143 0.8767326326506146
11.126850718346127 546.27036594084 0.8739346765252285
11.132078273299543 546.6201094048142 0.8743440351591204
11.13730582825296 546.9913215960426 0.8742501480780138
11.142533383206375 545.4421356284231 0.8732186463932178
11.147760938159792 545.9773755785741 0.8736815957434237
11.152988493113208 541.9501547033065 0.8705848341470374
11.158216048066624 540.660801749329 0.8703385920323042
11.16344360302004 536.4172268667048 0.8668897029535475
11.168671157973456 532.0963087896511 0.8633095248194602
11.173898712926873 533.4199438274553 0.8645597689623711
11.179126267880289 530.7527936953867 0.8626596959972477
11.184353822833705 529.6111170455232 0.8617979342095544
11.189581377787121 523.6801354201305 0.8577944299296474
11.194808932740537 518.0297888553029 0.8535074711913246
11.200036487693954 515.1693554642823 0.8510677952376395
11.20526404264737 511.7836622690629 0.848626944435769
11.210491597600786 512.4656340212524 0.8487271752815491
11.215719152554202 510.2368176420594 0.8475341825474425
11.220946707507618 508.88224885646997 0.8464086860638597
11.226174262461035 505.2736373489229 0.8431456741869205
11.23140181741445 500.20210203582883 0.8391361945533556
11.236629372367867 500.79620519958405 0.839581566528217
11.241856927321283 501.4621091407232 0.8399188445105866
11.2470844822747 501.78786530327704 0.8405410121831407
11.252312037228116 504.04260173714016 0.8422922176922294
11.257539592181532 501.6319171298046 0.841200373416513
11.262767147134948 496.94330962598525 0.8385561272886212
11.267994702088364 494.8088043704328 0.837251396220346
11.27322225704178 491.74042228744344 0.8345178177111872
11.278449811995197 491.05611021866576 0.8329529652396782
11.283677366948613 494.2513449507201 0.8348566134038438
11.288904921902029 495.7996100027983 0.8354154173495916
11.294132476855445 495.809948336536 0.8349737876209651
11.299360031808861 492.07712756726096 0.8319961571641045
11.304587586762278 491.53083350649223 0.8313189816879525
11.309815141715694 489.38235208335385 0.8293623665795914
11.31504269666911 487.50457990123664 0.8277049992803873
11.320270251622526 487.52177317085955 0.8268881308241631
11.325497806575942 487.9855561872052 0.8269347832401134
11.330725361529359 486.9372645235338 0.8257816859352018
11.335952916482775 490.44414268090395 0.828457914285987
11.341180471436191 487.4261668954114 0.8266501034831534
11.346408026389607 486.8254862181247 0.826212665416531
11.351635581343023 487.09972167527883 0.8266263146945985
11.35686313629644 483.7791320792404 0.8234171882763173
11.362090691249856 483.85542470554043 0.822657279463294
11.367318246203272 482.8508346157698 0.8219371612946959
11.372545801156688 482.3776117430929 0.8218792178858605
11.377773356110104 483.3920386135823 0.8229347462376747
11.38300091106352 483.3872816399214 0.8233318643857327
11.388228466016937 484.1351050279574 0.8236741736111053
11.393456020970353 480.50173705299807 0.8203033702484751
11.39868357592377 479.5009907424509 0.8197719824859934
11.403911130877185 478.55887921380787 0.8193152047906964
11.409138685830602 476.01867612155706 0.8170907763913782
11.414366240784018 477.18719195074385 0.8182431318769084
11.419593795737434 476.6674853305782 0.8173639642411334
11.42482135069085 477.7390327658227 0.8181043467373563
11.430048905644266 479.3229173939568 0.8191094254412136
11.435276460597683 476.96572347526933 0.8166819331450937
11.440504015551099 475.10615855685046 0.8151091136023946
11.445731570504515 473.0125860534769 0.813122773404137
11.450959125457931 473.4553935140727 0.8136502293399385
11.456186680411347 479.22638040346266 0.819538594528418
11.461414235364764 481.85837264438845 0.822242916094209
11.46664179031818 481.4857480079725 0.822355218801949
11.471869345271596 485.85120487474865 0.8259960177849708
11.477096900225012 491.0222429822061 0.8312809892670993
11.482324455178428 494.8621040211424 0.8413720994214907
11.487552010131845 495.7234068391697 0.8436589080011224
11.49277956508526 491.49001730286466 0.8411118876310373
11.498007120038677 492.33998985574084 0.8431513580240554
11.503234674992093 493.2466373400164 0.8452129558194708
11.50846222994551 496.5178857960178 0.8493702164640384
11.513689784898926 500.3406709755138 0.8535272706905475
11.518917339852342 498.5285590411552 0.8532492198688854
11.524144894805758 497.29724060871496 0.8536124103991649
11.529372449759174 491.46910534033447 0.8500475988018948
11.53460000471259 488.4046575513342 0.8481669467171759
11.539827559666007 490.36112469838486 0.8505852371641884
11.545055114619423 491.3931897168359 0.8513855734474042
11.550282669572839 491.80704265139184 0.8521133683433849
11.555510224526255 488.9388328814153 0.849975696258266
11.560737779479672 483.7343913839172 0.8460057637512618
11.565965334433088 480.58972987697405 0.8443279561660866
11.571192889386504 482.32533138744844 0.8466502803386649
11.57642044433992 481.5980678208911 0.8465437512156876
11.581647999293336 485.031447405028 0.8501121565552782
11.586875554246753 483.3859047840772 0.8493026203498194
11.592103109200169 480.87530641242535 0.8475507674462103
11.597330664153585 479.5235185072183 0.8466044556033653
11.602558219107001 477.75306384540323 0.8452648647335851
11.607785774060417 475.85452202505405 0.8444444521557641
11.613013329013834 475.68729115518926 0.8447268659763566
11.61824088396725 470.00702614063266 0.8403718656328187
11.623468438920666 467.0207161963072 0.8384832952244343
11.628695993874082 464.8491017031706 0.8374345057056719
11.633923548827498 461.79492737374574 0.8362912508561557
11.639151103780915 458.0937322265088 0.8334804046763191
11.64437865873433 452.2310635445255 0.8281043357130015
11.649606213687747 447.25266683176534 0.8239882502332366
11.654833768641163 440.8997823590253 0.8187996291287908
11.66006132359458 437.57694629334554 0.8167534323837737
11.665288878547996 437.10262114905595 0.8164560863861066
11.670516433501412 439.27531244832596 0.819067427755835
11.675743988454828 440.5547686443344 0.8210344187611881
11.680971543408244 443.16941129968166 0.8235438948673681
11.68619909836166 441.09026138862697 0.821450343531716
11.691426653315077 438.5845275940269 0.8190205189450743
11.696654208268493 433.080602438946 0.8132101214779082
11.701881763221909 426.11666783928536 0.8071355514317107
11.707109318175325 421.5105603525861 0.8033299010936827
11.712336873128741 419.32982675755534 0.8014932069799613
11.717564428082158 423.65372405030195 0.8066080767721476
11.722791983035574 424.7977494259247 0.8094224818371075
11.72801953798899 424.63588602980883 0.8093146052558609
11.733247092942406 420.60623052615085 0.8062656165511792
11.738474647895822 415.1332091360656 0.8005339796791456
11.743702202849239 411.08407744232653 0.7971175349912897
11.748929757802655 411.1670763151253 0.7986807778424991
11.754157312756071 410.68964599452653 0.7982746605588902
11.759384867709487 414.7939268736144 0.8033479138999382
11.764612422662903 417.70557776854474 0.8057886664142216
11.76983997761632 416.0463341823087 0.803576338708441
11.775067532569736 417.9455306933182 0.8055695270701256
11.780295087523152 421.3325374584433 0.8086513717762174
11.785522642476568 420.9082142253747 0.808903859422489
11.790750197429984 422.5168251668937 0.8104340905922608
11.7959777523834 423.4858726925004 0.8105205086245941
11.801205307336817 422.05135667278654 0.8088434054260843
11.806432862290233 422.5140398326734 0.8085526849445316
11.81166041724365 425.45905817540256 0.8116240820997307
11.816887972197065 429.8646637500997 0.8160551282517728
11.822115527150482 434.61805366173127 0.8207373870913243
11.827343082103898 435.6904615129556 0.8215109939920657
11.832570637057314 438.092335097861 0.8238014195222693
11.83779819201073 439.43693560124717 0.8248791084751028
11.843025746964146 438.7963392753412 0.8243458079328335
11.848253301917563 441.1175298689211 0.8270259308531238
11.853480856870979 441.1368703925948 0.827130686325521
11.858708411824395 441.58280939832895 0.827454385484534
11.863935966777811 440.0673425215062 0.8256276775807014
11.869163521731227 434.2702895089335 0.8208746160016307
11.874391076684644 427.14520952802366 0.8147491615452915
11.87961863163806 424.81718300873337 0.8139870582147254
11.884846186591476 419.4706934119335 0.8093757485908549
11.890073741544892 414.4807910859602 0.8045655272304724
11.895301296498308 415.7180241958585 0.8057030270116347
11.900528851451725 415.9327668546089 0.8061457360194555
11.90575640640514 420.98665488133304 0.811041259975603
11.910983961358557 423.7255019453438 0.8135707071458981
11.916211516311973 427.4630106179911 0.8166062211526488
11.92143907126539 429.81298211584397 0.8192142485749629
11.926666626218806 430.4459077456844 0.8201798144679103
11.931894181172222 430.5153968486921 0.8202820641980064
11.937121736125638 432.82542896170156 0.8231747261945237
11.942349291079054 430.9420105831337 0.8219294010124458
11.94757684603247 433.4966164029025 0.8243915738526992
11.952804400985887 433.65791737141967 0.8252298074614565
11.958031955939303 434.0069749716163 0.8253655525428847
11.963259510892719 437.2620790823909 0.8282142170918133
11.968487065846135 438.1235932475293 0.8296668767755461
11.973714620799552 436.69514302584633 0.8283278531827332
11.978942175752968 436.39725440131815 0.8288188060858797
11.984169730706384 435.9778580411782 0.8288408580844737
11.9893972856598 432.8529728691415 0.8254565448693242
11.994624840613216 432.22050058037553 0.8256542324027635
11.999852395566633 427.7899488783596 0.8211328227552437
12.005079950520049 429.1855809146966 0.8223495105923011
12.010307505473465 432.34527690755357 0.8254033223543752
12.015535060426881 436.7310783221885 0.8298206611714211
12.020762615380297 438.94381437926165 0.8320729807227227
12.025990170333714 438.5822125617799 0.8319275886085777
12.03121772528713 436.8634563527777 0.8303842404328474
12.036445280240546 443.12988157196475 0.8362486124260889
12.041672835193962 445.85441365122216 0.8386044320282894
12.046900390147378 454.72733240877824 0.8472801753576065
12.052127945100795 468.2244155193656 0.8596299505082334
12.05735550005421 485.41346698587523 0.875395439242643
12.062583055007627 506.55904507847976 0.8943537739748473
12.067810609961043 534.0487979730444 0.9176975515925136
12.07303816491446 561.4333189680766 0.9410483931154832
12.078265719867876 597.9061859308902 0.9711987088024604
12.083493274821292 645.0620901878382 1.0088898109657292
12.088720829774708 699.3093341614817 1.0509192504912548
12.093948384728124 766.0070682652857 1.1000171494755442
12.09917593968154 838.5391688961469 1.1511398223561342
12.104403494634957 905.6621434385494 1.1969356312348456
12.109631049588373 971.0093590656471 1.2392025035565848
12.114858604541789 1015.5743137667823 1.2676567914547494
12.120086159495205 1039.0673941344028 1.2829703140729352
12.125313714448621 1032.8570414724024 1.2789645979443505
12.130541269402038 1002.4152620787639 1.2605185934309342
12.135768824355454 957.0793356236491 1.2320842982568223
12.14099637930887 898.4099409919469 1.1935543782255906
12.146223934262286 842.7824547547523 1.1566729556497464
12.151451489215702 783.8510985541327 1.1156340642462517
12.156679044169119 728.2635283024763 1.075374888096754
12.161906599122535 680.1172557499737 1.0401089246295883
12.167134154075951 635.7234693144599 1.0054572671706
12.172361709029367 595.8266070404318 0.9738316835820016
12.177589263982783 564.4023030117525 0.9485482487169085
12.1828168189362 534.8434376021172 0.9234093714396664
12.188044373889616 511.47114934073824 0.903762967429229
12.193271928843032 490.83637469109476 0.8862000623461368
12.198499483796448 474.3166173470065 0.871191283400887
12.203727038749864 462.2762441563067 0.8606094421091928
12.20895459370328 451.81785048243864 0.8509085729513469
12.214182148656697 443.43470247314946 0.8428109093338849
12.219409703610113 436.90498996990164 0.8370664409157735
12.22463725856353 432.8885945379653 0.8330922368135493
12.229864813516945 429.1730511286393 0.8305389535459881
12.235092368470362 425.7023266140866 0.8274403083537083
12.240319923423778 418.1564279661884 0.8206143926563876
12.245547478377194 412.52953999325325 0.8162124025886935
12.25077503333061 410.57774965490273 0.814788718670038
12.256002588284026 405.4159121828767 0.8103309621273979
12.261230143237443 402.144051653179 0.8067729112888331
12.266457698190859 398.519657324719 0.803248119606954
12.271685253144275 398.12819955537736 0.8014478379744793
12.276912808097691 395.4159449876836 0.7983534402133101
12.282140363051107 392.6277261444746 0.7955498463999358
12.287367918004524 391.26532246321864 0.7953910150569412
12.29259547295794 385.9636813019781 0.7920828621600827
12.297823027911356 386.1119086788228 0.7925639317047124
12.303050582864772 385.3126258806627 0.7922304804745334
12.308278137818188 388.18677645961367 0.794961247840529
12.313505692771605 391.11291888735184 0.8002837481837985
12.31873324772502 393.6812262552527 0.8113570856924486
12.323960802678437 395.05242810319635 0.8177396699006192
12.329188357631853 394.9341922404367 0.8212183997854885
12.33441591258527 392.48990557862635 0.8220141892284407
12.339643467538686 389.8489695715045 0.8221973486005215
12.344871022492102 383.6204160517798 0.8193420734951553
12.350098577445518 382.93892586154254 0.8211060913914237
12.355326132398934 380.69200221962944 0.8213777555867671
12.36055368735235 379.765210843354 0.8224121737333238
12.365781242305767 376.12536122607867 0.8200466184142706
12.371008797259183 373.30131064810246 0.8189652021913093
12.376236352212599 373.09766194458524 0.8207608927926948
12.381463907166015 373.60204230911165 0.8228126848204829
12.386691462119432 375.09744077821415 0.8260466631078208
12.391919017072848 369.42526754056917 0.8223239268740993
12.397146572026264 364.6927881574958 0.8191522010112456
12.40237412697968 362.2255599210345 0.819259472844762
12.407601681933096 360.1501088561492 0.8195672921136197
12.412829236886513 361.4567071812631 0.8227647616066609
12.418056791839929 363.7173727209073 0.8271988348882523
12.423284346793345 362.9480753549545 0.8275329509413923
12.428511901746761 360.7427674841554 0.8266913604056876
12.433739456700177 360.26883127578753 0.8271038830673169
12.438967011653594 357.60523981346853 0.8260181985003483
12.44419456660701 357.8239586170581 0.8277987486248158
12.449422121560426 357.0717459602843 0.8277679475238869
12.454649676513842 356.26861135306586 0.8283619224766194
12.459877231467258 358.23242835961986 0.8309686089515309
12.465104786420675 358.2142744852005 0.8327676599965037
12.47033234137409 355.80681968517257 0.8320391001677627
12.475559896327507 353.1046262898603 0.8295539580951019
12.480787451280923 351.4707155310931 0.8301039447096538
12.48601500623434 348.562183905545 0.8281446461452132
12.491242561187756 348.9972263273541 0.8287197521932885
12.496470116141172 347.68579000069235 0.8285820604943145
12.501697671094588 348.5100843685444 0.8294843703258239
12.506925226048004 350.828021239723 0.8328468359705458
12.51215278100142 350.1449281646871 0.8337255216823081
12.517380335954837 346.2000092867452 0.8305671766549183
12.522607890908253 343.7871217716833 0.8299385502332985
12.527835445861669 339.4429396110453 0.8259532291823577
12.533063000815085 341.50064640527887 0.8289548195127963
12.538290555768501 341.05480847857115 0.8294684067061614
12.543518110721918 341.78486808730906 0.8304791274003717
12.548745665675334 344.78449265631554 0.8358321266966894
12.55397322062875 341.76670531284776 0.8333538107430831
12.559200775582166 341.71808718307096 0.8345548100190924
12.564428330535582 337.0050509760873 0.8246104860625099
12.569655885488999 332.4114667317041 0.810034262112297
12.574883440442415 332.82359362048106 0.8065251896079845
12.580110995395831 332.5893975757936 0.8037498590266395
12.585338550349247 333.2570088482201 0.8026970544874976
12.590566105302663 332.06630478453616 0.7999816602938808
12.59579366025608 332.88076650528376 0.7995474241956968
12.601021215209496 336.51056484019927 0.8023313333648558
12.606248770162912 335.23602366105183 0.7984404076859011
12.611476325116328 334.6580282158035 0.7965870300407362
12.616703880069744 333.77440182731357 0.7951833711087691
12.62193143502316 335.1138051804066 0.7949929511074055
12.627158989976577 339.6686640697635 0.7992998932743437
12.632386544929993 341.3806245352933 0.800549844454679
12.63761409988341 342.9268258522682 0.8013310127908826
12.642841654836825 345.90009968585235 0.8045251301048889
12.648069209790242 347.9803663095469 0.806412541025176
12.653296764743658 350.29597016152616 0.8081756458576893
12.658524319697074 352.265885943669 0.8088112565761088
12.66375187465049 357.4774987503064 0.8146174299847976
12.668979429603906 363.24508591979657 0.818677678211013
12.674206984557323 371.8769890084931 0.8269873753625622
12.679434539510739 377.78955348630626 0.8335195437456834
12.684662094464155 382.6430238114403 0.8366634064392026
12.689889649417571 383.63216981936495 0.8373730178569827
12.695117204370987 388.6378812461141 0.8410931271380845
12.700344759324404 397.2069225522857 0.8496785776968035
12.70557231427782 401.4673137477107 0.8540730077861247
12.710799869231236 407.8876004440168 0.8606667211740947
12.716027424184652 409.29769875057394 0.8629395532126115
12.721254979138068 408.730202297725 0.8617496594467821
12.726482534091485 408.50907247093005 0.8609597560918445
12.7317100890449 412.36317443610477 0.8635488406840817
12.736937643998317 417.96819282420165 0.8691807514910707
12.742165198951733 426.5931381794638 0.877194342736824
12.74739275390515 440.9403378411375 0.8911982109665287
12.752620308858566 458.49165428379234 0.9085060982883
12.757847863811982 478.2100573648219 0.9270012624451984
12.763075418765398 492.6998638330495 0.9408272276883142
12.768302973718814 499.033913155432 0.9464779750369728
12.77353052867223 497.1189729148934 0.9439087525595257
12.778758083625647 488.6794067841236 0.9352657546292147
12.783985638579063 479.5609077916258 0.9254791107630879
12.789213193532479 473.4892065842417 0.9191673093106233
12.794440748485895 470.31483208357974 0.9157157829572451
12.799668303439312 470.29177608513015 0.9152152300278911
12.804895858392728 474.2457919239071 0.9191789889095725
12.810123413346144 478.82730505734764 0.9230532872409722
12.81535096829956 486.1964081968904 0.9296314581787946
12.820578523252976 493.96793249486683 0.9369480038204506
12.825806078206393 505.4762838071847 0.9476040457985317
12.831033633159809 522.429982113131 0.9630645254557932
12.836261188113225 545.4813635144291 0.984060397215697
12.841488743066641 575.3490383292933 1.0103748396320862
12.846716298020057 607.6845399022409 1.03830923146474
12.851943852973474 636.3669341441904 1.0624485488066229
12.85717140792689 649.4017180333789 1.0729276869810094
12.862398962880306 651.2469402179265 1.0740296643095562
12.867626517833722 634.2814461980151 1.0598178870594526
12.872854072787138 604.1776766831292 1.033701669900317
12.878081627740555 570.8706213953272 1.0043999385554419
12.88330918269397 533.0674430498192 0.9704689313559908
12.888536737647387 496.4793122957781 0.9363790942216194
12.893764292600803 463.8290515612336 0.9053872426392191
12.89899184755422 436.30978707211113 0.8786165013441217
12.904219402507636 418.037608211693 0.8598805431435836
12.909446957461052 404.6230029151301 0.8460611276937489
12.914674512414468 395.63451912890616 0.8365727762372104
12.919902067367884 391.4546422280482 0.8311570671133292
12.9251296223213 384.9007176943003 0.8238515586923036
12.930357177274717 382.13413770085197 0.8203486323786877
12.935584732228133 380.05016376634825 0.8178116707957312
12.940812287181549 377.1056660603701 0.8150235684098758
12.946039842134965 374.6620846136634 0.8120674870155284
12.951267397088381 372.7253496034508 0.8099046178670489
12.956494952041798 367.88208091304557 0.8042811979679706
12.961722506995214 370.6479225879115 0.8062451316639223
12.96695006194863 367.70096230701125 0.8037477893925218
12.972177616902046 363.5441145330938 0.8000233391031036
12.977405171855462 361.20601113547065 0.7980403467954424
12.982632726808879 359.41817639730624 0.7961807108803284
12.987860281762295 362.3831479041826 0.7987045325092184
12.993087836715711 364.3938677729185 0.800150203467497
12.998315391669127 362.1598106125043 0.7975804495803208
13.003542946622543 357.24900568416643 0.7923319759547507
13.00877050157596 356.0347866415652 0.7914777153773069
13.013998056529376 357.85165815945413 0.7939029587043274
13.019225611482792 360.80137018786587 0.7973077324035884
13.024453166436208 361.30964800027687 0.7978693158107077
13.029680721389624 358.43485421400993 0.7951353049644027
13.03490827634304 356.2181177488346 0.7934101446374148
13.040135831296457 357.75981981065576 0.7954481903594782
13.045363386249873 360.9979744125521 0.7999246278006339
13.05059094120329 361.79405545759766 0.7996503184403719
13.055818496156705 366.2359608604635 0.8041340545190877
13.061046051110122 368.21753563807755 0.8055439439318631
13.066273606063538 375.3263477887821 0.8130384343907199
13.071501161016954 383.30977766440674 0.8218531941940752
13.07672871597037 389.48637468358186 0.8277683930814695
13.081956270923786 401.5578310512465 0.8402107005584949
13.087183825877203 408.34350854876584 0.8460317031657614
13.092411380830619 418.38874298376027 0.855256599523201
13.097638935784035 433.4741185110954 0.869861082590822
13.102866490737451 445.5973614138629 0.8825092868413165
13.108094045690867 457.72422849232674 0.8943066490559127
13.113321600644284 467.77674522356716 0.9041119001432859
13.1185491555977 477.2901533958278 0.9129032189102712
13.123776710551116 488.59343298189896 0.9230061705158733
13.129004265504532 501.2708108307391 0.9349659301603399
13.134231820457948 516.6793708648712 0.9490914643762067
13.139459375411365 532.0220959786072 0.9633462507370343
13.14468693036478 541.5095662215934 0.9721284637607913
13.149914485318197 548.4803840921587 0.9787081983283923
13.155142040271613 551.5128190877139 0.9816706915724431
13.16036959522503 553.5755931741501 0.9836457841058476
13.165597150178446 557.3012256248165 0.9868826654254208
13.170824705131862 555.3627534825978 0.985445857446082
13.176052260085278 554.5367292510422 0.9850669754056179
13.181279815038694 547.7451994657187 0.9792045764235786
13.18650736999211 537.9111637288336 0.9703088725293092
13.191734924945527 525.5141809221606 0.9591687713464107
13.196962479898943 513.7995492318753 0.9483669247348615
13.202190034852359 499.53965769846536 0.935397053947939
13.207417589805775 485.96908999272887 0.9227536168729072
13.212645144759191 468.7726251249583 0.9064045331691435
13.217872699712608 452.67122045419455 0.8907895735131239
13.223100254666024 443.1803776315042 0.881703722801576
13.22832780961944 437.1473914583433 0.8758523386011445
13.233555364572856 429.26495650046166 0.8684234098853796
13.238782919526273 420.35107817501984 0.8603963699341058
13.244010474479689 407.0942154149024 0.8471625174979758
13.249238029433105 395.9770968846989 0.835725371338114
13.254465584386521 387.3600084085918 0.8258324085912301
13.259693139339937 381.85718087563606 0.8203150709219954
13.264920694293354 375.1716957116382 0.8134976250506104
13.27014824924677 363.87947663148793 0.8011142954696078
13.275375804200186 357.41073494673367 0.7944903741458961
13.280603359153602 352.8797727477944 0.7893809244270953
13.285830914107018 348.976089008591 0.7855206554503281
13.291058469060435 345.06553779678427 0.781576365089927
13.29628602401385 344.1315640957727 0.7807491021223602
13.301513578967267 341.1800529591545 0.7778840171045602
13.306741133920683 336.69130023993586 0.7728391795310835
13.3119686888741 332.02248044145665 0.7670284860946682
13.317196243827516 328.3694912145735 0.7635224380404659
13.322423798780932 329.42744127545444 0.7649799870834022
13.327651353734348 331.4195919708155 0.7682916916016379
13.332878908687764 329.1567765944623 0.7668470804381416
13.33810646364118 327.7889642472824 0.7657090019149634
13.343334018594597 325.7663407321867 0.763271065777606
13.348561573548013 327.20818902146294 0.765633793393073
13.353789128501429 327.22182946716555 0.7652292120740334
13.359016683454845 325.8367513099635 0.7641707801570297
13.364244238408261 323.37357392118815 0.7601706021080027
13.369471793361678 324.93893452638673 0.7620222847215219
13.374699348315094 329.38743334435947 0.766780376555882
13.37992690326851 336.96133366229674 0.7753058366523914
13.385154458221926 345.325260856281 0.7835985059372949
13.390382013175342 350.07453796139686 0.7877221174018626
13.395609568128759 352.4153740492006 0.7897808362194502
13.400837123082175 350.28050462303577 0.7873465722385807
13.406064678035591 346.71698944706975 0.784367720952807
13.411292232989007 342.3371982027271 0.7795714072996734
13.416519787942423 340.36107846695455 0.7779521833426519
13.42174734289584 336.9223516412919 0.7740859364732949
13.426974897849256 338.54249216939047 0.7764724471865192
13.432202452802672 337.5917707540572 0.7754365945256383
13.437430007756088 334.8996485329442 0.7727795619145627
13.442657562709504 331.4399308677918 0.7698082516695224
13.44788511766292 325.3284632985002 0.7633422705998073
13.453112672616337 322.6329381393461 0.7618178163208726
13.458340227569753 323.36018457151715 0.7623928646436169
13.46356778252317 320.15797582119416 0.758448745858393
13.468795337476585 319.4315498408456 0.7584076704984286
13.474022892430002 316.9930952693816 0.7542436045767721
13.479250447383418 315.81381230112186 0.752276731441125
13.484478002336834 315.6871741565518 0.7515653840153842
13.48970555729025 315.54490069973684 0.7511973051654934
13.494933112243666 313.64496229915545 0.7501048497989781
13.500160667197083 310.9353141123797 0.7474578466269178
13.505388222150499 308.3482434394469 0.7445705249716086
13.510615777103915 308.1894074749053 0.7438294196368268
13.515843332057331 309.0661214173506 0.7433367263357445
13.521070887010747 311.0880123401596 0.7451274232355394
13.526298441964164 311.49655093778875 0.7462026000594234
13.53152599691758 311.72015924346863 0.7458666095757555
13.536753551870996 313.75137742949994 0.7475981036191611
13.541981106824412 314.6790882229029 0.749924787737647
13.547208661777828 317.95636758765113 0.7536480853846718
13.552436216731245 317.78959100714565 0.7546279901600581
13.55766377168466 315.882463197177 0.7526077266699644
13.562891326638077 312.3816801349848 0.7487363918752885
13.568118881591493 308.52119159187254 0.7446894512433344
13.57334643654491 307.272473521331 0.7420767501938499
13.578573991498326 306.70229151495835 0.741405716906486
13.583801546451742 305.3611849596577 0.7406579342375312
13.589029101405158 302.9820861694409 0.7388704736483044
13.594256656358574 299.42161040022364 0.7351980427809561
13.59948421131199 296.14210934613095 0.7324105868713257
13.604711766265407 295.31246037804726 0.730665922954612
13.609939321218823 292.3714048104103 0.7283589661387803
13.615166876172239 291.0075411619327 0.727615945895486
13.620394431125655 290.99948104749507 0.7272917745669707
13.625621986079071 293.9877642701758 0.7296504070804369
13.630849541032488 294.18880261737206 0.7288962556221257
13.636077095985904 296.39938656917604 0.7314084628932721
13.64130465093932 296.8239524892605 0.7321190740705961
13.646532205892736 298.21373349384226 0.7339599743949776
13.651759760846153 300.8054645233794 0.7372930027915725
13.656987315799569 300.42951382919625 0.7357555688117562
13.662214870752985 301.9460451134406 0.737740352499036
13.667442425706401 301.85826179995166 0.7369529596818598
13.672669980659817 302.81866346524333 0.7374580882815006
13.677897535613234 302.3304479025796 0.7355029595393002
13.68312509056665 302.51673832881113 0.7354826890801284
13.688352645520066 305.1477890701036 0.7380773247001183
13.693580200473482 304.9720004610256 0.7388113123284841
13.698807755426898 304.6344843539451 0.7382024216322456
13.704035310380315 307.53826960500635 0.7422598098237422
13.70926286533373 308.17353043812676 0.7440178281299943
13.714490420287147 305.8414306438454 0.7429867117247119
13.719717975240563 300.73239597484843 0.7374012002936153
13.72494553019398 296.90804220860423 0.7334223337187166
13.730173085147396 296.60658748159517 0.7330519714742508
13.735400640100812 298.07277791514196 0.7352847915470668
13.740628195054228 299.57796177210514 0.7375596610042238
13.745855750007644 300.4161895859492 0.7387596570002728
13.75108330496106 299.8610368366299 0.7370272899276571
13.756310859914477 295.5761998233243 0.7312401172065535
13.761538414867893 292.4644344564831 0.7264863523165209
13.766765969821309 291.9591892450052 0.7246679842684735
13.771993524774725 295.4438867474699 0.7300895021992835
13.777221079728141 297.0676793541979 0.7336996582263523
13.782448634681558 297.5843638643524 0.7354046933999093
13.787676189634974 295.0217281582265 0.7330278765149969
13.79290374458839 293.4717829508394 0.7295589158531963
13.798131299541806 297.605189807211 0.7333478019527189
13.803358854495222 300.4302944686784 0.7360947062816635
13.808586409448639 304.0309832324719 0.740174101560474
13.813813964402055 308.22790314170135 0.7455141761691956
13.819041519355471 309.2744369137644 0.7464217572385884
13.824269074308887 314.86461236097205 0.7524472058571431
13.829496629262303 318.38224756948995 0.7571316047312538
13.83472418421572 322.2810446684514 0.7614257040203047
13.839951739169136 329.50564581273494 0.7689812475991158
13.845179294122552 335.9370871371868 0.7763698497062529
13.850406849075968 343.004778810044 0.7833152773376507
13.855634404029384 351.8383523732892 0.7928678889885683
13.8608619589828 358.57733943787866 0.7996855384423962
13.866089513936217 368.28239278838277 0.8090662369961965
13.871317068889633 381.90266983502374 0.8234778503310517
13.87654462384305 390.4904271052153 0.8326764983738516
13.881772178796465 397.1390260513859 0.8386609748191391
13.886999733749882 405.4620186812705 0.8472233642134975
13.892227288703298 410.29028015571146 0.8525278983530449
13.897454843656714 412.6628423788169 0.8548301844886493
13.90268239861013 409.92028249596467 0.8526602631330411
13.907909953563546 403.8131900302143 0.845773750065612
13.913137508516963 397.0335065952108 0.8381755360456216
13.918365063470379 389.0249675205696 0.8290851677382346
13.923592618423795 380.5805338529876 0.8195961316677932
13.928820173377211 372.0834116508808 0.8113366751317003
13.934047728330627 363.44411033804363 0.8029090405805182
13.939275283284044 356.4953562543312 0.7963280808031802
13.94450283823746 352.5454497925026 0.7934357729832298
13.949730393190876 345.4038517778636 0.7852996861433952
13.954957948144292 338.54568718887344 0.7769632870421346
13.960185503097708 333.7444031772374 0.7720216119509881
13.965413058051125 330.23627362507983 0.7683215818758512
13.97064061300454 327.13576146125325 0.7656470139713487
13.975868167957957 322.0693709234419 0.7604851286460628
13.981095722911373 315.45596389036353 0.7523439664579316
13.98632327786479 314.04966208224585 0.7511710905790864
13.991550832818206 311.9499087515982 0.7491078369212577
13.996778387771622 312.74382619964086 0.7497690086823423
14.002005942725038 311.2243991781361 0.748943046822138
14.007233497678454 310.6659051462702 0.7486035037005708
14.01246105263187 310.6438333855959 0.7488131597883343
14.017688607585287 310.6471143493991 0.7485181046242644
14.022916162538703 311.35762388934086 0.7483117498565512
14.028143717492119 310.5033513809512 0.746336269622896
14.033371272445535 312.6603501103147 0.7485244535982871
14.038598827398951 314.84845019250724 0.7509271215480909
14.043826382352368 318.6271411044539 0.7548125695577905
14.049053937305784 321.21783814746885 0.7577992283340205
14.0542814922592 324.6672837827947 0.7614418719867388
14.059509047212616 327.09503152664183 0.7642390969687208
14.064736602166032 332.9488904255117 0.7714131228602256
14.069964157119449 337.64569094264937 0.7769560051330406
14.075191712072865 343.9398355883361 0.7842549122938384
14.080419267026281 344.16573459872217 0.7847156312167262
14.085646821979697 347.66503918189994 0.7881612222532955
14.090874376933114 346.494997587682 0.7864535609517247
14.09610193188653 347.10272495571894 0.7875657563901276
14.101329486839946 349.5177121787369 0.7895248334645184
14.106557041793362 350.4660506991084 0.7914434259695415
14.111784596746778 350.74611450922527 0.7910170499709924
14.117012151700195 346.38116681305763 0.7858343163588507
14.12223970665361 341.77795456830523 0.7803664758476566
14.127467261607027 339.1074369250787 0.7773322900295909
14.132694816560443 338.6563330382414 0.7777369760048837
14.13792237151386 335.40700557172823 0.7744144396360554
14.143149926467276 333.996263409661 0.7731079629995002
14.148377481420692 331.03586468040623 0.7700130716165184
14.153605036374108 330.14962053351945 0.7703858662282914
14.158832591327524 328.77191829310914 0.7697369308577471
14.16406014628094 328.4216200116706 0.7685832361593882
14.169287701234357 328.08756054305957 0.7670275332287647
14.174515256187773 329.5051284005777 0.7671880460927027
14.179742811141189 328.41197549046177 0.7659940543088927
14.184970366094605 328.36385082089464 0.7651219982926277
14.190197921048021 327.36806656622014 0.7646416667335909
14.195425476001438 326.3160282423541 0.7639771650283949
14.200653030954854 325.75352561840157 0.7629732685118352
14.20588058590827 325.16529972251664 0.7619766296151141
14.211108140861686 326.8048824479378 0.7628494096885451
14.216335695815102 326.3415117012165 0.7618201153039913
14.221563250768519 325.651347373198 0.762766290427185
14.226790805721935 325.15236196676847 0.7627524403869926
14.232018360675351 322.84674839093157 0.7591945186528274
14.237245915628767 320.3492765225391 0.7559064335212675
14.242473470582183 319.9118815924931 0.754056967242523
14.2477010255356 319.6702865247936 0.754135105541186
14.252928580489016 319.350366825432 0.7536423263123051
14.258156135442432 321.9648399353133 0.7560618681712202
14.263383690395848 324.6025239880238 0.7584042889108714
14.268611245349264 328.4692315254804 0.7630137235552478
14.27383880030268 332.09090575720916 0.7657863188826811
14.279066355256097 336.84764678218176 0.7716930395760256
14.284293910209513 342.3088291642902 0.7775229213387562
14.28952146516293 353.15176227121026 0.7890636946720496
14.294749020116345 360.99317970412113 0.7975676717414614
14.299976575069762 368.38820020372486 0.8058882286063418
14.305204130023178 375.34326376877425 0.8128867810952829
14.310431684976594 379.0959395982206 0.8167785716922109
14.31565923993001 380.9336513088705 0.817812854729376
14.320886794883426 383.145284104569 0.8192033710495504
14.326114349836843 385.76169339969755 0.8219222384862985
14.331341904790259 386.52459198711836 0.8222299099730602
14.336569459743675 384.80235486202145 0.8208034170878054
14.341797014697091 382.6608964320383 0.8190890701709138
14.347024569650507 382.0685805311217 0.8180341871743221
14.352252124603924 379.5229931774233 0.8155391073551564
14.35747967955734 379.6917555790478 0.8161756899280543
14.362707234510756 376.85262902598515 0.8131915202111253
14.367934789464172 376.37715245811 0.8133598497772294
14.373162344417588 379.2802211007711 0.8159425756842502
14.378389899371005 379.0884160163309 0.8162924142483597
14.38361745432442 380.19732751249177 0.8176373245013308
14.388845009277837 381.87247836837224 0.8190191729447706
14.394072564231253 379.56206160034833 0.8164435088036317
14.39930011918467 380.1970057632248 0.8167943862357312
14.404527674138086 381.3981983318712 0.818253100091277
14.409755229091502 381.27494381244077 0.8177293716086467
14.414982784044918 384.66687935876223 0.8213796894535749
14.420210338998334 384.3553029476587 0.8208872375310999
14.42543789395175 383.3726282316629 0.8202155267722725
14.430665448905167 381.07333652229187 0.8176111780261704
14.435893003858583 378.60921451520807 0.815373751044526
14.441120558811999 374.9868806011418 0.8120969491764797
14.446348113765415 375.28903947692163 0.8120389378687998
14.451575668718831 375.55405985640425 0.8124692846362275
14.456803223672248 376.74071573880815 0.8133095826733545
14.462030778625664 381.64925510376156 0.8183351340822078
14.46725833357908 388.67672466035503 0.826152491668637
14.472485888532496 402.90386875851755 0.8409621554486818
14.477713443485912 418.49332267899285 0.8569333071602439
14.482940998439329 444.9383510182722 0.8831940306355491
14.488168553392745 470.86936033351896 0.9079221955195464
14.493396108346161 499.5369722501673 0.9349666964293882
14.498623663299577 522.2606265988402 0.9560603073457339
14.503851218252994 531.8658244853592 0.9645733400263753
14.50907877320641 525.7510803296469 0.9593229803075268
14.514306328159826 500.89787726238075 0.9366497331529854
14.519533883113242 466.8244506665722 0.9047227490742896
14.524761438066658 432.52191176727433 0.8712276024722309
14.529988993020075 401.037412774522 0.8399554083040812
14.53521654797349 378.0203691859501 0.8152898070065846
14.540444102926907 359.843058493593 0.7962025832995607
14.545671657880323 345.0087528534071 0.780442585210611
14.55089921283374 337.6219613397491 0.7730444297511686
14.556126767787156 331.70461949276546 0.7665068505169761
14.561354322740572 329.9940654315537 0.7656407572983976
14.566581877693988 324.46533428223734 0.7596937209488507
14.571809432647404 318.50473596856466 0.7530011497838153
14.57703698760082 313.72573097928836 0.7469941788750801
14.582264542554237 312.1993854913445 0.7441986478992588
14.587492097507653 314.0615908775659 0.7468792528414877
14.592719652461069 317.0113201584313 0.7491294981370697
14.597947207414485 318.8172764516862 0.7514996439751483
14.603174762367901 317.9870330988244 0.7495438838549145
14.608402317321318 320.96950780495615 0.7512912781181713
14.613629872274734 321.8393321951773 0.7522120533018862
14.61885742722815 324.60645141939256 0.7549645890053097
14.624084982181566 327.02658216585127 0.7585889046415184
14.629312537134982 328.6622015336114 0.7607269079857298
14.634540092088399 332.50549797012195 0.763416844320431
14.639767647041815 334.7390441592522 0.7657435299288579
14.644995201995231 335.69646396684556 0.7666007822591172
14.650222756948647 338.6542736131039 0.7695947196108064
14.655450311902063 337.30597344242744 0.7680661736691125
14.66067786685548 337.07283645062626 0.767753703075986
14.665905421808896 336.4419797434971 0.7674821820160072
14.671132976762312 335.20457109689573 0.766538075645299
14.676360531715728 333.4601214363714 0.7639884075389334
14.681588086669144 330.7674842078277 0.7612309609926307
14.68681564162256 326.60608393126415 0.7566984460874758
14.692043196575977 323.32555095761796 0.7526332800716135
14.697270751529393 319.6928471594178 0.7480887337743122
14.70249830648281 318.73810850672163 0.7466565393932652
14.707725861436225 319.2574036843532 0.7471665091515484
14.712953416389642 319.2512635297153 0.747715772568322
14.718180971343058 319.03252083802573 0.7472166440853791
14.723408526296474 317.3457934834997 0.7456960602804545
14.72863608124989 316.35352933328846 0.7442275695304802
14.733863636203306 316.8135941143499 0.7446659145807522
14.739091191156723 320.337946804894 0.747864718353647
14.744318746110139 320.95535370332044 0.7484460913078365
14.749546301063555 321.9792878893156 0.7496370080833161
14.754773856016971 317.9989055920928 0.7461779300397694
14.760001410970387 316.7707329055622 0.7454420040790068
14.765228965923804 317.37235999014354 0.7455066691532072
14.77045652087722 316.3499859879175 0.7442403087464067
14.775684075830636 321.1790924572728 0.7485750643531893
14.780911630784052 324.1398676167852 0.7518195236491632
14.786139185737468 325.68618206205406 0.7540547725359973
14.791366740690885 330.30136589480384 0.7589642117274901
14.7965942956443 328.9668197989581 0.7579865404578154
14.801821850597717 333.85937123533773 0.764638252034337
14.807049405551133 336.44584600838726 0.7674188857090866
14.81227696050455 341.8546411303541 0.7742764550429099
14.817504515457966 346.6494457059777 0.7783158808115938
14.822732070411382 352.93681731854196 0.7841670632603427
14.827959625364798 361.21904348278326 0.7931686888701375
14.833187180318214 373.76812989461314 0.8061438334556094
14.83841473527163 387.5496286415304 0.8202037414743124
14.843642290225047 396.07423244353805 0.8297166610979698
14.848869845178463 404.75939699934946 0.8386990404229503
14.854097400131879 412.17676263951415 0.8461194766826349
14.859324955085295 415.14497481061227 0.8492659521902843
14.864552510038711 416.876922831997 0.850125949176397
14.869780064992128 416.0662639958641 0.8501752323995243
14.875007619945544 415.97252754413694 0.8502691473352557
14.88023517489896 412.33692727834944 0.8464639752598058
14.885462729852376 405.43912086713334 0.8401843845169156
14.890690284805792 395.86733814506795 0.829606950205411
14.895917839759209 388.39322282870415 0.8213504171239249
14.901145394712625 381.99691544635743 0.8149596601621754
14.906372949666041 376.32066969726293 0.809101559886598
14.911600504619457 367.823544434879 0.8003646853442826
14.916828059572873 361.6354818765729 0.7942130618112694
14.92205561452629 355.26501942436965 0.7873937546335967
14.927283169479706 349.65695686341326 0.7816575770856997
14.932510724433122 349.27988602355407 0.7818613966160215
14.937738279386538 348.34439112085596 0.7801008343558171
14.942965834339955 349.2593269540041 0.781597470750135
14.94819338929337 345.6147206771902 0.7765658558488084
14.953420944246787 339.8357754978406 0.771064300144762
14.958648499200203 336.52090349085364 0.7686482103817863
14.96387605415362 334.41469092033026 0.7669264183585389
14.969103609107036 333.75832570577967 0.7658228875810308
14.974331164060452 338.2135004027658 0.7706073603098136
14.979558719013868 341.1185902601334 0.7738086343906705
14.984786273967284 344.89195274775847 0.7771671478591313
14.9900138289207 347.1412554315339 0.7789998089578999
14.995241383874117 349.9180674096473 0.7807591496721413
15.000468938827533 352.9741083089014 0.7842085873034657
15.005696493780949 355.81052935244435 0.7874199796848926
15.010924048734365 356.35223022372384 0.7883078120375918
15.016151603687781 358.7150208920691 0.7912933398164029
15.021379158641198 362.3743287589165 0.795858674704226
15.026606713594614 366.4147317862229 0.7998635717368245
15.03183426854803 373.42487815550317 0.8071246568794238
15.037061823501446 377.53087666169426 0.811059859057508
15.042289378454862 378.77987110759267 0.811974035989595
15.047516933408279 377.21745228071387 0.8109129577590013
15.052744488361695 375.9852939820023 0.8093609654415074
15.057972043315111 376.3129678930475 0.809926517616842
15.063199598268527 374.4958427109167 0.8081435387098501
15.068427153221943 371.4037429102876 0.8046319372012619
15.07365470817536 366.51672916147163 0.7992155784342351
15.078882263128776 362.6838695704943 0.7949066940458174
15.084109818082192 361.9874060556113 0.7937199331286294
15.089337373035608 361.72486245019775 0.7936222191058512
15.094564927989024 357.0143186909869 0.7891250508504598
15.09979248294244 351.70747374436183 0.783776747656795
15.105020037895857 343.4406061209241 0.7748583261974316
15.110247592849273 335.6149481202695 0.7669543837047367
15.11547514780269 330.1898292073046 0.7616173239999526
15.120702702756105 328.29579044191803 0.7602339703378126
15.125930257709522 324.68572727303825 0.756423720252052
15.131157812662938 322.9209915184991 0.7542710531071037
15.136385367616354 320.50632024171216 0.7513525984786951
15.14161292256977 319.2808401477315 0.7505183878711809
15.146840477523186 318.57675314606934 0.7506203666092508
15.152068032476603 316.7519963733434 0.7482293659724109
15.157295587430019 314.88678153745155 0.7456759853321647
15.162523142383435 313.06843978597493 0.7427687087096891
15.167750697336851 310.8827024100673 0.7392409074496351
15.172978252290267 309.73076458330655 0.7384703190675312
15.178205807243684 307.22266498476307 0.7366195845035529
15.1834333621971 303.5424954202339 0.7317805830697444
15.188660917150516 298.5554880975541 0.7270425405289475
15.193888472103932 297.61755928532676 0.7261024126206207
15.199116027057348 298.13412338753 0.7271657247445936
15.204343582010765 300.2793066620921 0.729851109517837
15.20957113696418 300.983682250313 0.730023966707716
15.214798691917597 299.0593507961846 0.7281573571209211
15.220026246871013 297.6735781043867 0.7263189331204388
15.22525380182443 294.7619640138033 0.7223084433202889
15.230481356777846 292.61304887105564 0.7181798664380327
15.235708911731262 292.00560832515504 0.7186666477673592
15.240936466684678 290.5211475580575 0.7172277858116892
15.246164021638094 289.80046558666356 0.7176015670611957
15.25139157659151 290.1534857796685 0.718038886823803
15.256619131544927 290.69100750784816 0.7177387540713261
15.261846686498343 289.72170726913083 0.7176356940114226
15.267074241451759 288.8858803174641 0.717034447670399
15.272301796405175 284.88072929579903 0.7127855331301421
15.277529351358591 284.9311070082391 0.7138791055252437
15.282756906312008 285.3249128715016 0.7140918882454997
15.287984461265424 287.6287484377284 0.7168919207349246
15.29321201621884 287.27916089607237 0.7155107169346677
15.298439571172256 285.30667540487883 0.7119846104929972
15.303667126125672 283.8208655108038 0.7088412159947645
15.308894681079089 284.3686272986939 0.7086173736005243
15.314122236032505 287.1624749509453 0.7122141695886608
15.319349790985921 285.90217089388636 0.7130367059640152
15.324577345939337 287.20046498652056 0.715633812921902
15.329804900892753 286.4622180664413 0.7158377050385711
15.33503245584617 287.55532926272105 0.7171514948423819
15.340260010799586 288.8531360267663 0.7182866211654293
15.345487565753002 288.8153232492295 0.7173191995661284
15.350715120706418 289.73675703469627 0.7175265102279512
15.355942675659835 290.9796889397484 0.7184455365275546
15.36117023061325 291.2630225201381 0.7194334374449592
15.366397785566667 291.6599042665497 0.7199934256508301
15.371625340520083 295.22910776590544 0.7236286657920992
15.3768528954735 296.59229469074256 0.7245039992628994
15.382080450426916 301.82338961375496 0.7302933241708143
15.387308005380332 302.5613104103867 0.7318888864046319
15.392535560333748 303.52971306529474 0.7331521215358097
15.397763115287164 305.9985007769853 0.7448676274125171
15.40299067024058 309.45640349777585 0.7559639750357579
15.408218225193997 310.9309860455961 0.7632194083211522
15.413445780147413 311.1711213434307 0.767417154856434
15.418673335100829 312.1305290820597 0.7721837041589937
15.423900890054245 314.84662271277733 0.7772516134761555
15.429128445007661 318.2355515100465 0.7841057549300955
15.434355999961078 315.9809507422992 0.7850968162822273
15.439583554914494 312.4956576209814 0.7838324693042159
15.44481110986791 308.45970977274084 0.781621374225146
15.450038664821326 307.5694870104631 0.7822552568298408
15.455266219774742 307.4062914917002 0.7838217460135097
15.460493774728159 305.6356158847309 0.7843984117922752
15.465721329681575 303.50729309799004 0.7834318659703092
15.470948884634991 303.4732841521343 0.7864973099466953
15.476176439588407 300.17645622440955 0.7837484997083418
15.481403994541823 301.461238274799 0.7871817677993501
15.48663154949524 300.9197700527218 0.7889202584869338
15.491859104448656 300.6022655054289 0.7904289713219196
15.497086659402072 300.18003148239336 0.792823248885793
15.502314214355488 299.550040226073 0.7928348204463935
15.507541769308904 299.9037762401862 0.7943229384818242
15.51276932426232 297.62339620247167 0.7931946951621774
15.517996879215737 299.14268580251655 0.798578247735605
15.523224434169153 297.0500185610914 0.7987445582978452
15.52845198912257 298.2802720929163 0.8025256380292624
15.533679544075985 297.73972414840756 0.8035821349662217
15.538907099029402 295.5921891381842 0.8007447695371598
15.544134653982818 295.7444512539648 0.802493413956245
15.549362208936234 295.51881990968894 0.8035332819844349
15.55458976388965 295.4864574813531 0.8044545100697811
15.559817318843066 297.82650926851284 0.8089394167107959
15.565044873796483 297.7471633403411 0.8103152451905439
15.570272428749899 300.18618139872916 0.8152798846521098
15.575499983703315 302.93848140245984 0.8207654363744784
15.580727538656731 305.3101523884899 0.8258587527538587
15.585955093610147 306.16764049277094 0.8285685478909802
15.591182648563564 307.6235666151503 0.8315960237571689
15.59641020351698 308.7124381573813 0.8346905344964496
15.601637758470396 311.17980748251983 0.8384331123097509
15.606865313423812 312.4570790706031 0.8423389391374376
15.612092868377228 308.71969486575847 0.8397318815681464
15.617320423330645 309.3673585399944 0.8422402873613918
15.62254797828406 306.0531320947774 0.8389868278024553
15.627775533237477 305.0942639551778 0.8392523887786517
15.633003088190893 302.5612236200101 0.8381996037058262
15.63823064314431 300.09355540913583 0.8332766589447549
15.643458198097726 295.66374823926554 0.8139214606324929
15.648685753051142 297.6360806482609 0.809659282104187
15.653913308004558 299.93631646214715 0.8084372011716779
15.659140862957974 298.5709688150989 0.803893000153038
15.66436841791139 298.5588861138642 0.8014169288632701
15.669595972864807 298.3379254543834 0.7990772387033027
15.674823527818223 298.07724293360167 0.7954416072696033
15.680051082771639 296.4818116367985 0.7907494017506295
15.685278637725055 296.9737093959703 0.7898039845202137
15.690506192678471 298.94387175167986 0.7908978746077681
15.695733747631888 300.14115169957165 0.7905009745989351
15.700961302585304 298.7344938466471 0.7873260226539602
15.70618885753872 294.67748180782286 0.779868388805419
15.711416412492136 292.0450440036975 0.7751351189152706
15.716643967445552 292.709615748757 0.7747309430700283
15.721871522398969 296.998100684395 0.7802489383990411
15.727099077352385 298.8521047302652 0.7832863623762133
15.732326632305801 300.7933186549039 0.785988231033653
15.737554187259217 300.04200358388607 0.784881594186813
15.742781742212633 299.8242961111112 0.7828400607421443
15.74800929716605 304.774626599091 0.7879889326243312
15.753236852119466 307.8165402717015 0.7908507559521087
15.758464407072882 311.5647452680403 0.793366531174626
15.763691962026298 312.8340235281679 0.7940023208750585
15.768919516979715 309.8882798478592 0.7891341905095638
15.77414707193313 311.8733629347517 0.7910258968272853
15.779374626886547 311.6093859893151 0.7903454396781192
15.784602181839963 315.0431008793051 0.793055350419305
15.78982973679338 317.3016774502445 0.7937367340812381
15.795057291746796 318.0544158212823 0.7926942853146612
15.800284846700212 320.35216334863253 0.7952410646259463
15.805512401653628 320.8437099800692 0.7954018392348702
15.810739956607044 322.0407842202168 0.7971009020681812
15.81596751156046 322.50067657096406 0.7980830063103174
15.821195066513877 322.987028923467 0.7985856102068948
15.826422621467293 323.89282324329776 0.79931008941745
15.831650176420709 322.96957282460056 0.79745358829616
15.836877731374125 320.60515059890696 0.7936129691669704
15.842105286327541 317.0454823857087 0.7889956242016156
15.847332841280958 314.63850701447285 0.785777474886305
15.852560396234374 312.50420075906385 0.7835376050142746
15.85778795118779 311.82243668841977 0.7823420744211839
15.863015506141206 309.31641417499685 0.7788837706437207
15.868243061094622 303.1953016220494 0.7702424779048206
15.873470616048039 299.0867590993743 0.764815359709744
15.878698171001455 297.7095037375629 0.763521273074522
15.883925725954871 297.16279798906237 0.7629749910099546
15.889153280908287 299.5718727177964 0.766024441927488
15.894380835861703 301.6218168462069 0.769549021144775
15.89960839081512 300.37324926611035 0.7655723927256239
15.904835945768536 303.38152129331246 0.7679440957104406
15.910063500721952 303.23787074073994 0.7667303587552369
15.915291055675368 302.4491915145876 0.7662427815728682
15.920518610628784 302.51787962514027 0.7664344013772277
15.9257461655822 303.953012015206 0.7683953634176723
15.930973720535617 302.9361799782098 0.7673819264075573
15.936201275489033 297.8241647580964 0.7606813152296238
15.94142883044245 297.6066884086445 0.7597786315910174
15.946656385395865 296.9345393957991 0.7569862073635919
15.951883940349282 297.95443239172874 0.7575532988698489
15.957111495302698 302.4561254460536 0.7637951803961057
15.962339050256114 302.4723811126273 0.7638453640274285
15.96756660520953 306.20020645770427 0.7682769559755078
15.972794160162946 303.8213712422038 0.7654901980841983
15.978021715116363 302.4881131656417 0.7631526920840283
15.983249270069779 301.6523848483024 0.7624239507368452
15.988476825023195 303.61932699475875 0.7653897288908379
15.993704379976611 301.9278360465454 0.764327178787829
15.998931934930027 299.3865063271485 0.7613521321439387
16.004159489883442 296.51173655716593 0.7583080936579204
16.009387044836856 297.1726190347633 0.7588259272599142
16.01461459979027 298.1014735563433 0.7601214746098091
16.019842154743685 299.17462843829065 0.7610563434492658
16.0250697096971 297.1696462541841 0.757967493820559
16.030297264650514 295.53089275558557 0.7544963025877011
16.03552481960393 294.2330755593848 0.7522445300767265
16.040752374557343 294.7920885666652 0.7531217721434078
16.045979929510757 295.2693710612248 0.753925910277292
16.05120748446417 298.0767259987596 0.7565990949455567
16.056435039417586 301.75084458524145 0.7604332293369638
16.061662594371 302.52285422895153 0.7607545410112139
16.066890149324415 307.9161110925987 0.7674037315626552
16.07211770427783 309.7277979425896 0.7701907250146788
16.077345259231244 312.4573295166445 0.7737374454875322
16.08257281418466 313.69913052791156 0.7747149173454971
16.087800369138073 312.5583081515189 0.7723416419927664
16.093027924091487 312.85582312909986 0.772123734826372
16.0982554790449 314.2056405490997 0.772631458637342
16.103483033998316 317.8314562827372 0.7779179621589777
16.10871058895173 320.85408564813304 0.7816142016440535
16.113938143905145 321.64224546841984 0.7833701132203633
16.11916569885856 317.1086467778739 0.7784613739391477
16.124393253811974 313.7164524331778 0.7750006370127541
16.129620808765388 311.57412100430594 0.7732784390375057
16.134848363718802 307.6336557417832 0.7681220316363867
16.140075918672217 308.6891632587583 0.7689396598086965
16.14530347362563 306.407927080644 0.7666271285103754
16.150531028579046 303.36990350783674 0.7634817333276741
16.15575858353246 304.0267533494344 0.7649222414806977
16.160986138485875 302.7119337491053 0.7627908273921067
16.16621369343929 300.208428666535 0.7588283230470637
16.171441248392703 297.13254019573856 0.7549010648926183
16.176668803346118 295.69131852336653 0.7531121881399836
16.181896358299532 296.77861314063415 0.7540604505264987
16.187123913252947 297.90055018205277 0.7552986091805155
16.19235146820636 298.9665744524778 0.7557328909716395
16.197579023159776 297.04334587367947 0.7532631094693051
16.20280657811319 293.16878702913203 0.7486097991059647
16.208034133066604 291.706903097411 0.7487034463214637
16.21326168802002 286.62551937275515 0.7436945463041418
16.218489242973433 284.91610362212384 0.7416681960568271
16.223716797926848 282.2789396035206 0.7381885519406773
16.228944352880262 279.8536560159584 0.7331187868202422
16.234171907833677 279.15351401169977 0.7321734975009456
16.23939946278709 276.1772003534727 0.7283583741402894
16.244627017740505 274.38706649547646 0.7266950533731589
16.24985457269392 273.0761794010877 0.7255108274057113
16.255082127647334 274.33994419648906 0.7272372831256309
16.26030968260075 270.2625494883808 0.7215887757959623
16.265537237554163 267.6800914292026 0.7173172830247071
16.270764792507578 265.66102431185374 0.713835965349363
16.275992347460992 263.6532514975477 0.7112101827027076
16.281219902414406 264.05822486953434 0.7113872565941034
16.28644745736782 263.4255827100784 0.7107472138931348
16.291675012321235 263.4642129310157 0.7093057489722568
16.29690256727465 267.4669814750737 0.7147905442050976
16.302130122228064 269.61475777046707 0.7166698126743344
16.30735767718148 274.1673481395988 0.7228174716679224
16.312585232134893 274.3753873415963 0.7229542930166784
16.317812787088307 273.3527604118416 0.7218344439085382
16.323040342041722 270.78957810851483 0.7181289634530016
16.328267896995136 270.18272300201056 0.7174937836198317
16.33349545194855 268.2103695931257 0.7150604751443591
16.338723006901965 266.4592599576106 0.712606548996703
16.34395056185538 269.33350167669784 0.7171110906124794
16.349178116808794 274.2052139323542 0.7230349921293092
16.35440567176221 280.32177010032154 0.7298027853528527
16.359633226715623 289.67716049422893 0.740708356103906
16.364860781669037 297.81153850177316 0.7496816307465808
16.37008833662245 309.89659421415115 0.7637129264567436
16.375315891575866 318.5342438740485 0.7729815653337553
16.38054344652928 327.06980489327225 0.7821062880286225
16.385771001482695 335.4091968911545 0.7906857913689633
16.39099855643611 342.23550133567204 0.7979982035113363
16.396226111389524 343.60656630506776 0.7990092816039267
16.401453666342938 338.57975928017385 0.7932654910752936
16.406681221296353 331.02288108705403 0.7849364395194328
16.411908776249767 323.2323603682228 0.7754649739096139
16.41713633120318 320.18983327969187 0.7716740450792553
16.422363886156596 317.9521261823788 0.7694854375040323
16.42759144111001 318.1164486024381 0.7688649649769403
16.432818996063425 318.3545881147238 0.7701313737645534
16.43804655101684 319.7585803910559 0.7702298031150137
16.443274105970254 323.96707135512355 0.7756268082188248
16.448501660923668 328.71040877982864 0.7804160318294014
16.453729215877082 333.4473069554729 0.7848235284805748
16.458956770830497 337.93318165030644 0.7895668929742299
16.46418432578391 338.4971447310234 0.7900317074580513
16.469411880737326 345.3495234418105 0.7971425586613585
16.47463943569074 350.1920488820411 0.8028534098827703
16.479866990644155 352.2127546015503 0.8047201214965323
16.48509454559757 351.542078582265 0.8039016733844848
16.490322100550983 349.0752905261815 0.801841384034138
16.495549655504398 341.9379100800011 0.7939808742366405
16.500777210457812 333.40487786768904 0.7850383878063865
16.506004765411227 324.0166255922765 0.7749035533362761
16.51123232036464 314.9247528243922 0.7641929602896456
16.516459875318056 304.8887039027109 0.7527366136335807
16.52168743027147 296.8239680216186 0.7434723674491465
16.526914985224884 293.59466582944066 0.7397865330489917
16.5321425401783 294.7686875777309 0.7412454837226923
16.537370095131713 291.89871134423 0.7369758149591202
16.542597650085128 289.07644804017434 0.733967948092548
16.547825205038542 285.74081205755465 0.7298843859292501
16.553052759991957 286.7689991388698 0.7313439644077
16.55828031494537 283.8891852194487 0.7278228267144019
16.563507869898785 284.5600682602078 0.7282755208329202
16.5687354248522 285.50003243144425 0.7285901562403674
16.573962979805614 286.1951096063472 0.7289817131174064
16.57919053475903 283.4729410982489 0.7252607517282609
16.584418089712443 279.9245564661151 0.7223012237455699
16.589645644665858 279.74182499112726 0.722554741624849
16.594873199619272 279.71599146618934 0.7223026386823983
16.600100754572686 276.8569428663489 0.7188150706213338
16.6053283095261 273.71236738857317 0.7135655885837533
16.610555864479515 268.9246330178884 0.7070397246209483
16.61578341943293 268.0354652321547 0.7072820151136895
16.621010974386344 265.34831824613804 0.7032014842704064
16.62623852933976 264.8550720158874 0.7035056079770854
16.631466084293173 264.7710128426752 0.7034834613463319
16.636693639246587 265.2461080402135 0.7028836702531949
16.641921194200002 264.72948383137145 0.7023093811836367
16.647148749153416 264.5117460943409 0.7009668548308242
16.65237630410683 261.5320462903168 0.6971627665791514
16.657603859060245 259.4858232591253 0.6936908086733673
16.66283141401366 258.0704292577353 0.6927865341711965
16.668058968967074 255.63063939602029 0.6909993434632362
16.67328652392049 253.04107006909976 0.688181191325128
16.678514078873903 253.39289199951187 0.6893118454888714
16.683741633827317 251.97005282472946 0.6869943359141307
16.68896918878073 253.180212371456 0.6894000033145938
16.694196743734146 250.5997174445338 0.685619797356169
16.69942429868756 248.48068405353254 0.681872336493926
16.704651853640975 245.63580890754037 0.676684252841686
16.70987940859439 243.4345710482192 0.6712844960104446
16.715106963547804 241.98883017505688 0.6704990133510541
16.720334518501218 238.77328460284733 0.6671564758913782
16.725562073454633 239.9430065556847 0.6708344256476313
16.730789628408047 239.95927076400326 0.671600782026672
16.73601718336146 242.96326120054678 0.6742493634229727
16.741244738314876 245.4867463633524 0.6778883236808716
16.74647229326829 246.18528742918403 0.6788009581785673
16.751699848221705 243.57633936430676 0.6736698624372097
16.75692740317512 237.30382971448833 0.6658035885049508
16.762154958128534 234.8035580726495 0.6615726026325139
16.767382513081948 235.3784747654443 0.6631109860346619
16.772610068035362 236.40337678002817 0.6645875261263399
16.777837622988777 237.1004932046121 0.6657388452971383
16.78306517794219 237.42859148822228 0.6659382709509013
16.788292732895606 237.30327330764797 0.665722865488731
16.79352028784902 239.3248281158518 0.6696141266106042
16.798747842802435 239.45154751363413 0.667613853502944
16.80397539775585 240.23631712272777 0.670303371704259
16.809202952709263 239.01225638079057 0.6689979767087201
16.814430507662678 233.9585773447975 0.6613054597448862
16.819658062616092 232.21999624251373 0.6578214254415254
16.824885617569507 229.9587196049221 0.6530695529241052
16.83011317252292 229.15527838596321 0.6528216943961267
16.835340727476336 230.56521266266688 0.6547770091054667
16.84056828242975 229.89994395794182 0.6559541892641648
16.845795837383164 232.04551565047598 0.6594068857049545
16.85102339233658 231.75659484637598 0.6583106759274041
16.856250947289993 233.3246408618067 0.6597675593955712
16.861478502243408 232.7512599151427 0.6594085830125762
16.866706057196822 233.06772390563077 0.6621023970972357
16.871933612150237 231.1194364268814 0.6609071075459505
16.87716116710365 232.34175316985716 0.6631616137714805
16.882388722057065 231.53908893748167 0.6596712024568193
16.88761627701048 230.92320139093565 0.6583901361342994
16.892843831963894 229.6986653353887 0.6557468509156344
16.89807138691731 226.94743784861564 0.6516910825807994
16.903298941870723 225.853589033562 0.6501049568506613
16.908526496824138 227.05996336966837 0.6513744094028604
16.913754051777552 227.03459399513594 0.6513551152167382
16.918981606730966 227.7199905439695 0.6515344471697516
16.92420916168438 228.38373369217263 0.6538222173143947
16.929436716637795 227.6964017686526 0.6527215759970961
16.93466427159121 226.77161315397228 0.6525659987144143
16.939891826544624 226.26571716161845 0.6510500576111952
16.94511938149804 226.3134224405116 0.6508234584410036
16.950346936451453 226.69873735891832 0.6503219870352188
16.955574491404867 226.6271941054189 0.6498956288307949
16.960802046358282 226.94236769054152 0.650742682408353
16.966029601311696 226.47493791133724 0.6495817295294681
16.97125715626511 226.2182937483484 0.6500673967867596
16.976484711218525 227.99312283164804 0.6514912591645726
16.98171226617194 228.066355423981 0.652902647319279
16.986939821125354 227.02397052917652 0.6530568032408536
16.99216737607877 225.59819998795487 0.6544830728519194
16.997394931032183 224.71695262670042 0.6535455748843473
17.002622485985597 225.20615080363174 0.6544097530216786
17.00785004093901 227.33312793647252 0.654463703703327
17.013077595892426 228.12763727467632 0.6530850909641177
17.01830515084584 228.75482914412493 0.6528342631184889
17.023532705799255 227.72185424421852 0.6502575993265679
17.02876026075267 225.38899659449794 0.6468815698079466
17.033987815706084 224.8366662560274 0.6459824200018569
17.039215370659498 227.54340748831729 0.6504836658452456
17.044442925612913 230.7303997849599 0.6562413765772886
17.049670480566327 235.62158620913144 0.6643229093701296
17.05489803551974 239.46544848686918 0.6706059019412302
17.060125590473156 241.73387316647398 0.6726791353995863
17.06535314542657 242.30642416919756 0.6724415185406721
17.070580700379985 241.12950256863402 0.6688910768640955
17.0758082553334 237.00844645598474 0.661235159902352
17.081035810286814 234.0891528103612 0.6571234854299101
17.086263365240228 235.4782031912952 0.6595571450756559
17.091490920193642 237.62894264938663 0.6621491189915203
17.096718475147057 240.1007464669607 0.6663902223853447
17.10194603010047 238.3516813318138 0.6635942376415971
17.107173585053886 238.32372527145753 0.6650640795504246
17.1124011400073 237.1319836889365 0.6629009531270905
17.117628694960715 234.3213940502564 0.6583478062257995
17.12285624991413 235.88199932815675 0.6604849347235552
17.128083804867543 235.2051708451339 0.6578882878344297
17.133311359820958 236.4124846396235 0.6588282255602552
17.138538914774372 232.07508376142465 0.6527396569025667
17.143766469727787 231.36662037678948 0.6499937966357692
17.1489940246812 231.25368805367978 0.6514323278995465
17.154221579634616 233.4021686343574 0.6543309758133782
17.15944913458803 233.82382052524804 0.6560160028195711
17.164676689541444 235.96865237847285 0.6581791549652517
17.16990424449486 238.3588279666946 0.6610481366818802
17.175131799448273 242.20073227614088 0.6659703163688622
17.180359354401688 241.2555052306679 0.6658671486091842
17.185586909355102 241.31806559848906 0.6672223491999443
17.190814464308517 240.99398609494762 0.6674164238529304
17.19604201926193 244.4910818799707 0.6731516615590639
17.201269574215345 245.28685255328892 0.6738675872960718
17.20649712916876 243.77898298864386 0.6705844610391412
17.211724684122174 240.93513035151258 0.6653565179578868
17.21695223907559 240.6387868175536 0.6642666430004763
17.222179794029003 241.2614097578146 0.6651601451185881
17.227407348982418 242.00581598810672 0.6663715760620557
17.232634903935832 241.40023133580067 0.6656974361542498
17.237862458889246 244.03391826727017 0.6701515890119093
17.24309001384266 244.17988254756463 0.6702361358568817
17.248317568796075 242.74501875793237 0.6675708136866627
17.25354512374949 240.06270910276686 0.6628658434408256
17.258772678702904 241.2432862878366 0.664656887612358
17.26400023365632 241.52537872581087 0.6662722940892503
17.269227788609733 240.36095000854647 0.6650658736964781
17.274455343563147 236.81441800694506 0.6608043810294344
17.279682898516562 237.50824087443456 0.6623332247148538
17.284910453469976 238.85799081761462 0.6639836729726972
17.29013800842339 243.16900444149923 0.670262779635437
17.295365563376805 244.3192426016051 0.6707292208627836
17.30059311833022 244.20240479148114 0.6699024112320354
17.305820673283634 243.62902101829673 0.6697236898889634
17.31104822823705 243.2323871588736 0.6698365901961572
17.316275783190463 244.5997328661052 0.671743408544142
17.321503338143877 245.16269888868717 0.6718825775915273
17.32673089309729 245.68125241144077 0.6721906713390784
17.331958448050706 245.69754241273742 0.671912402234168
17.33718600300412 245.95831971934334 0.6725995303773641
17.342413557957535 247.142578086378 0.6723584021641987
17.34764111291095 249.86741913367769 0.6742428515716477
17.352868667864364 251.43163240725835 0.6757292617015034
17.358096222817778 253.24699155281078 0.6786663637202144
17.363323777771193 252.12896901034753 0.6779276457592036
17.368551332724607 251.34094611699862 0.6769544336590292
17.37377888767802 252.64723282379381 0.6781688465570107
17.379006442631436 255.325607774621 0.6817660561126264
17.38423399758485 254.76696961376973 0.6814402727675705
17.389461552538265 254.89564876230205 0.681732005091935
17.39468910749168 255.51764421117372 0.6826935918968676
17.399916662445094 260.96002428777064 0.6892641804908599
17.405144217398508 264.74934489263563 0.6933353937326278
17.410371772351922 264.3139634952787 0.6927930432167846
17.415599327305337 263.8150515375222 0.6913862259844065
17.42082688225875 263.68233340822445 0.6909966137895155
17.426054437212166 265.06443055036027 0.6924592742275743
17.43128199216558 269.69881568744347 0.6981352715807713
17.436509547118995 273.63949140247865 0.7039990070084523
17.44173710207241 277.32878084850427 0.7081767534590738
17.446964657025823 278.73578304620105 0.7094189448828789
17.452192211979238 277.8426137817279 0.7075263980555896
17.457419766932652 276.77555386130945 0.705877242543057
17.462647321886067 277.1016256258228 0.706406046899157
17.46787487683948 278.36932801458363 0.7080811441274919
17.473102431792896 278.8661387575919 0.7086824026866273
17.47832998674631 278.18152022728765 0.7084338666386244
17.483557541699724 278.6132090315859 0.709860477377336
17.48878509665314 279.8308693659494 0.7114490609180414
17.494012651606553 279.462096577444 0.7111323363630444
17.499240206559968 280.41984705668597 0.7112552210355272
17.504467761513382 281.83902173915266 0.7122710396731761
17.509695316466797 285.460182160366 0.7161908717974536
17.51492287142021 286.7902188703349 0.7181223080287148
17.520150426373625 284.93564529877733 0.7155221243229676
17.52537798132704 286.44175331355126 0.7168295995251154
17.530605536280454 287.1833578229806 0.7172270707697536
17.53583309123387 288.68677240423733 0.7196890815522952
17.541060646187283 286.1144916964145 0.7165157212837597
17.546288201140698 285.233901277868 0.7165282919681383
17.551515756094112 285.7913531273993 0.716705982331701
17.556743311047526 288.9177172302398 0.720258994491045
17.56197086600094 293.38727867617905 0.7251585291138014
17.567198420954355 294.8374972777915 0.7273297068112603
17.57242597590777 295.27160422240894 0.7284359215649776
17.577653530861184 290.9583970129604 0.7240206223269118
17.5828810858146 288.10017069060837 0.7206434409195076
17.588108640768013 284.221459264051 0.7162530637097948
17.593336195721427 282.9057367164517 0.7141219986487861
17.598563750674842 281.6647918382274 0.713170963262361
17.603791305628256 282.5080809384782 0.7151474721697971
17.60901886058167 280.8653289997436 0.7128149406764872
17.614246415535085 280.45404652340267 0.7110225148457071
17.6194739704885 280.0946463998682 0.7092164706155561
17.624701525441914 279.2589254765473 0.7077451232029873
17.62992908039533 280.75582407376817 0.7101156358338822
17.635156635348743 283.5246548034556 0.7139993053261964
17.640384190302157 287.1463645556499 0.7186875054772476
17.64561174525557 286.7574523680766 0.7181540858114568
17.650839300208986 285.4890347507299 0.71638410044865
17.6560668551624 282.73113830643473 0.7127327893305158
17.661294410115815 285.0066888032862 0.7153136991749931
17.66652196506923 288.53089817027563 0.7199081337669174
17.671749520022644 289.91770422423565 0.7208467234500945
17.676977074976058 291.96923470028315 0.7230683986405746
17.682204629929473 291.442905569008 0.7217859034029054
17.687432184882887 294.00815769248004 0.725372065146288
17.6926597398363 292.92140572016825 0.7241836523223012
17.697887294789716 294.6242293164528 0.7266998944205202
17.70311484974313 293.3739256264974 0.725036844124147
17.708342404696545 291.8669497823687 0.722893421897101
17.71356995964996 289.36080279768714 0.7194672235482424
17.718797514603374 291.0988046300328 0.7214620708798444
17.724025069556788 294.4181650874229 0.7254516919860539
17.729252624510202 295.8839448867796 0.7280134200844262
17.734480179463617 294.6710670368033 0.7265131601902884
17.73970773441703 294.7407056045273 0.7265343156156233
17.744935289370446 293.4417665403065 0.724778315124552
17.75016284432386 293.7285875649168 0.724837592929244
17.755390399277275 292.84658636648845 0.7235441053989139
17.76061795423069 295.92111490770804 0.7274811476375204
17.765845509184103 294.39520068791006 0.7253582811943489
17.771073064137518 292.42630816640855 0.7238706925204317
17.776300619090932 286.72115669515887 0.7181407327808409
17.781528174044347 282.2087361723386 0.7128110535165021
17.78675572899776 278.6962867700018 0.708341599594471
17.791983283951176 276.6694606765607 0.7047001864558811
17.79721083890459 275.21768871838896 0.7025445621399219
17.802438393858004 274.7291914470404 0.7032939723503475
17.80766594881142 273.4978281824605 0.701769337598743
17.812893503764833 272.05924747856574 0.7001812546672357
17.818121058718248 270.5844615967891 0.698199876101138
17.823348613671662 270.6321585060536 0.6985863672566166
17.828576168625077 270.7551401371578 0.69925622640845
17.83380372357849 267.87012313366773 0.6958616406492131
17.839031278531905 263.5611759772057 0.6903264589378719
17.84425883348532 261.22184353414093 0.6880252563229471
17.849486388438734 258.3483031178036 0.6835752623517696
17.85471394339215 259.5442955643873 0.6856454084178828
17.859941498345563 259.32367488651795 0.6858166261591307
17.865169053298978 261.879002831469 0.6899598538354705
17.870396608252392 265.8133932109832 0.6951406595956185
17.875624163205806 267.802600271674 0.6956017948565663
17.88085171815922 268.9664955168053 0.6964160750534453
17.886079273112635 268.70283773640494 0.6965336703151855
17.89130682806605 267.68107239588664 0.695509506082604
17.896534383019464 267.9809704490894 0.6969828384652518
17.90176193797288 270.33494151904637 0.6993846516366392
17.906989492926293 274.86774500903306 0.7041892140910081
17.912217047879707 279.47172715161724 0.7094621072972136
17.917444602833122 281.4367955221597 0.7104071493733638
17.922672157786536 282.5016107543964 0.7118895301994808
17.92789971273995 280.7397578182462 0.7102018940330286
17.933127267693365 282.58187517762747 0.7117638769147179
17.93835482264678 284.7744853350971 0.7150556626264732
17.943582377600194 284.7362001663979 0.7155299341543601
17.94880993255361 289.47136954719315 0.7218754823048249
17.954037487507023 292.4731580520241 0.7253798068841634
17.959265042460437 296.4146785479414 0.7288640671424189
17.96449259741385 297.4606444271646 0.7296696301662867
17.969720152367266 297.76800358875704 0.7302324894486368
17.97494770732068 297.8077429252526 0.7303853460445868
17.980175262274095 297.3669296843917 0.730303963573825
17.98540281722751 293.0296457833532 0.7243734181492695
17.990630372180924 288.69100642132213 0.7187514122281196
17.995857927134338 284.5823012929147 0.7143628975176093
18.001085482087753 285.62173379837424 0.7152853477007997
18.006313037041167 285.23319306289835 0.7147920756619507
18.01154059199458 285.33382453819075 0.714195342145308
18.016768146947996 284.1468777307366 0.7127006914398523
18.02199570190141 287.0982755238699 0.7174892682969314
18.027223256854825 289.9755156575681 0.7216234648056455
18.03245081180824 290.07056627861493 0.7215576977976742
18.037678366761654 291.16850265167903 0.722579213682953
18.042905921715068 292.579631542066 0.7227307666134622
18.048133476668482 293.19807635432454 0.7236720650958952
18.053361031621897 291.80004961446815 0.7220020842002699
18.05858858657531 285.6085370390228 0.7144754157782498
18.063816141528726 282.1017820338983 0.7107483369725162
18.06904369648214 277.4145357906797 0.7053046650971929
18.074271251435555 283.28641732004513 0.7121035667980327
18.07949880638897 285.92708873095376 0.7163356756568565
18.084726361342383 290.1986795270924 0.7213504756741366
18.089953916295798 292.20106706477225 0.7245841036776686
18.095181471249212 293.34831567730157 0.7250872317479182
18.100409026202627 298.4350884151433 0.7304252826141072
18.10563658115604 303.6672344230343 0.7353739980731403
18.110864136109456 309.8097838802473 0.7409794429590427
18.11609169106287 320.37164121526047 0.7532516076077088
18.121319246016284 333.5622510602892 0.768819335180116
18.1265468009697 346.2648963286122 0.783068259490915
18.131774355923113 363.55403725908144 0.8028539519148695
18.137001910876528 381.50085758948745 0.8219339910870858
18.142229465829942 406.69689261711386 0.8483962247831559
18.147457020783357 434.7919077646886 0.8771617517319708
18.15268457573677 465.2633744515644 0.9072494655164969
18.157912130690185 491.6184230913712 0.9331131511672129
18.1631396856436 501.4473087847619 0.9424369410370972
18.168367240597014 498.754513906412 0.9394340872812528
18.17359479555043 481.1558254123953 0.9229638183073954
18.178822350503843 455.2837311564107 0.8972697828018286
18.184049905457258 426.30415626994255 0.8686645588388171
18.189277460410672 402.5985507691273 0.84423066159835
18.194505015364086 388.2356729922448 0.8289850331799131
18.1997325703175 376.0868025728961 0.8161901681016931
18.204960125270915 371.6078921545854 0.8112612870766674
18.21018768022433 367.200817026703 0.806386691703132
18.215415235177744 369.75062910982865 0.8091438042305943
18.22064279013116 373.901964215753 0.8134302660638103
18.225870345084573 378.7280697496668 0.8184116071700012
18.231097900037987 383.0899170581363 0.8234022648466293
18.236325454991402 391.9107224795786 0.8328168120967354
18.241553009944816 402.63832903810726 0.8445514265520193
18.24678056489823 410.4816225614806 0.8523068306198582
18.252008119851645 412.0066936996043 0.8541153015079266
18.25723567480506 408.94602232865856 0.8507279484999314
18.262463229758474 401.82225419574087 0.843424219167557
18.26769078471189 395.2165116318904 0.8365014811256477
18.272918339665303 388.2084999392029 0.8289237532093936
18.278145894618717 378.61418011969675 0.8184293066293092
18.28337344957213 367.2557063535436 0.8064078215965239
18.288601004525546 359.8132083550486 0.7980060192283914
18.29382855947896 352.1285616257315 0.7893944247392187
18.299056114432375 345.1090249228309 0.782059259804889
18.30428366938579 338.2190146761055 0.7747088174611754
18.309511224339204 330.82249410230264 0.7666569597400419
18.314738779292618 325.4434337081804 0.7604134034539539
18.319966334246033 321.2032451788031 0.7560829417513053
18.325193889199447 314.34551739369726 0.7475463333340715
18.33042144415286 308.89294059193276 0.7411270588977606
18.335648999106276 304.034564430832 0.7352168099879647
18.34087655405969 301.0878730193901 0.732751261964883
18.346104109013105 298.3092211005267 0.7296562209896249
18.35133166396652 296.830689213769 0.7273736949994439
18.356559218919934 293.83338316837404 0.7231984936708854
18.361786773873348 291.024241339324 0.7195603135232838
18.367014328826762 291.84401301604186 0.7213104164592016
18.372241883780177 292.4905396161475 0.7228279445780904
18.37746943873359 292.5593136275068 0.7228502784380714
18.382696993687006 291.1227487310221 0.7200936369686317
18.38792454864042 294.01292209232946 0.7266990688421069
18.393152103593835 302.10901263058076 0.7480467805067659
18.39837965854725 314.9067279017721 0.7712868654372723
18.403607213500663 328.3223133883259 0.7917337095243933
18.408834768454078 348.747991011881 0.8202616008596875
18.414062323407492 372.37641372734197 0.8513198318357805
18.419289878360907 400.9233176363253 0.8871859062212445
18.42451743331432 425.93560313891703 0.9178436163771735
18.429744988267736 445.10832929178724 0.9422147613970732
18.43497254322115 459.1878973079602 0.960064670462111
18.440200098174564 463.1004618625274 0.9679309388825641
18.44542765312798 459.4916455915245 0.9682636212709731
18.450655208081393 449.82994072777797 0.9609352459795462
18.455882763034808 433.92603032412904 0.9472932998158402
18.461110317988222 421.18253953590056 0.9365034408026396
18.466337872941637 406.7805034730726 0.922883355207995
18.47156542789505 399.4237098570389 0.9181928458090143
18.476792982848465 388.4869054894353 0.907715804854615
18.48202053780188 379.5734733143086 0.90050411476856
18.487248092755294 371.8574171028899 0.8939442479622762
18.49247564770871 365.63264472260096 0.8885606932166695
18.497703202662123 358.6502299390797 0.8832148656177505
18.502930757615538 354.6277592464075 0.880165533816943
18.508158312568952 349.23531648946755 0.8763331090099845
18.513385867522366 344.7833886601121 0.8734359828468627
18.51861342247578 341.5417832010096 0.871696529404673
18.523840977429195 337.40735711461474 0.8691466682784914
18.52906853238261 337.0959290908695 0.8705474165036524
18.534296087336024 336.4172169200452 0.8714448333553062
18.53952364228944 333.7169257599878 0.8705287095914479
18.544751197242853 330.4961293131279 0.8679241365785769
18.549978752196267 329.24554835204253 0.8687483302519172
18.555206307149682 329.46724294125625 0.870378069612184
18.560433862103096 329.1646385395659 0.8715594604902747
18.56566141705651 328.6297887006996 0.8736361767604292
18.570888972009925 328.40303084018774 0.8748035915799273
18.57611652696334 332.2476550126041 0.8829622266480728
18.581344081916754 337.28646145078943 0.8926662039107693
18.58657163687017 342.56558465546044 0.901331792756768
18.591799191823583 343.6675697668113 0.9047865089043173
18.597026746776997 348.58146751791594 0.911810550140696
18.60225430173041 350.08468502674356 0.9153496355414924
18.607481856683826 355.1435564885085 0.9243373738683867
18.61270941163724 361.3663651906432 0.9338318198256805
18.617936966590655 367.8057739832428 0.943975183477344
18.62316452154407 375.20910363254 0.9527813055872515
18.628392076497484 386.03587142073997 0.9471570259504221
18.633619631450898 389.40232990951824 0.9417759089898069
18.638847186404313 386.22197499221284 0.930318917732093
18.644074741357727 383.21691023929947 0.9215626741918005
18.64930229631114 379.6472365695955 0.9139946168560585
18.654529851264556 379.4598445456458 0.9091073156304236
18.65975740621797 378.7218726642177 0.9059217315806823
18.664984961171385 378.09799572569153 0.9015143724000757
18.6702125161248 375.42700696570296 0.8952331350546072
18.675440071078214 375.7333114235948 0.893492116366382
18.680667626031628 380.63747167377426 0.8956912970176896
18.685895180985042 385.6957627195133 0.8989447853230693
18.691122735938457 389.7437033299298 0.9014357362693124
18.69635029089187 391.8328686014467 0.9014527133492712
18.701577845845286 392.65279246484715 0.9009181084284025
18.7068054007987 392.1081733858571 0.8987320065667803
18.712032955752115 390.343911793934 0.8949044857201263
18.71726051070553 386.7921547393941 0.8894719480389114
18.722488065658943 379.652695472769 0.8793825954904082
18.727715620612358 370.5424037819323 0.8678518572679563
18.732943175565772 361.07762638171226 0.8555393936419243
18.738170730519187 356.2118515462348 0.8487342376801928
18.7433982854726 349.7673116927935 0.8405363273036861
18.748625840426016 347.05024928924104 0.8357806842793687
18.75385339537943 341.9360657170162 0.8284255625519563
18.759080950332844 339.519307771337 0.8248627838909939
18.76430850528626 336.78572464333166 0.8205902279667123
18.769536060239673 333.00751776104596 0.8151425947385191
18.774763615193088 329.57669451756465 0.8091533488573001
18.779991170146502 325.06203701352695 0.8027877192321824
18.785218725099917 321.5989294260151 0.7979252664276989
18.79044628005333 317.2184761990195 0.7912268912998641
18.795673835006745 313.7323982763022 0.7861810336310605
18.80090138996016 310.81182799101373 0.7817312565661128
18.806128944913574 309.7248173984002 0.780060764050182
18.81135649986699 305.44195455884005 0.7749980311818098
18.816584054820403 302.47082677718 0.771348569277333
18.821811609773818 300.89676072673 0.7679397947289168
18.827039164727232 300.58621846237065 0.7668342208499633
18.832266719680646 297.4554046891239 0.7620849270680445
18.83749427463406 294.7053823760739 0.7589412377961321
18.842721829587475 291.4814817451299 0.7541201007908798
18.84794938454089 292.542804094518 0.7548028348503127
18.853176939494304 293.70740034900365 0.7562600534628457
18.85840449444772 296.56140234155765 0.759922623082571
18.863632049401133 294.52558138650807 0.757258439245003
18.868859604354547 292.3950316034448 0.7546068172200211
18.87408715930796 289.10139342448457 0.7503868615379978
18.879314714261376 287.176263793428 0.7472697061609677
18.88454226921479 285.85333318493497 0.7460481994311835
18.889769824168205 283.8884312132194 0.7410352656164573
18.89499737912162 287.25929049280904 0.7460714012602132
18.900224934075034 285.6575636744541 0.7438717394410008
18.90545248902845 283.7037217923677 0.7412303454157545
18.910680043981863 279.4276883810446 0.7354869029476986
18.915907598935277 276.7669360191168 0.7317340771191171
18.92113515388869 276.317578493721 0.7326324026956231
18.926362708842106 278.71656438850465 0.7352395683762383
18.93159026379552 279.33499718183486 0.7358428974714751
18.936817818748935 277.08497431781785 0.7314236464692472
18.94204537370235 272.8298003351914 0.7257824090750328
18.947272928655764 273.07366859105935 0.7266736751362272
18.952500483609178 274.96241819020827 0.7269615095140057
18.957728038562593 275.0983448454875 0.7267798864115409
18.962955593516007 273.818062963693 0.7254917636459006
18.96818314846942 272.4055141027608 0.7240593606057907
18.973410703422836 274.39490762333384 0.7258431517473507
18.97863825837625 274.90319288677534 0.7244141312128776
18.983865813329665 274.045296535186 0.721811846538692
18.98909336828308 275.14202666948665 0.7232621097525584
18.994320923236494 272.4020938323598 0.7201621764123632
18.999548478189908 273.8852824051588 0.7223086883259191
19.004776033143322 274.1586841597157 0.7229998809433305
19.010003588096737 277.7350404884331 0.7272412466410298
19.01523114305015 280.58686016336264 0.7293903113417
19.020458698003566 280.0915942521859 0.7290033362839976
19.02568625295698 278.8581085646512 0.7269168881314962
19.030913807910395 278.18884981756196 0.7266136462336366
19.03614136286381 279.51134835310006 0.7284517087189403
19.041368917817223 282.85799006735255 0.7319062148737987
19.046596472770638 285.7226855698982 0.7350412274924922
19.051824027724052 285.56661758696254 0.7337547776136574
19.057051582677467 284.8309189822779 0.7322640443401365
19.06227913763088 283.95754181978657 0.7305729466907948
19.067506692584296 285.2561636608675 0.7325606489186912
19.07273424753771 286.0250081079605 0.7330630920795677
19.077961802491124 287.3173541195558 0.7343771805239244
19.08318935744454 287.53345107606503 0.7340953299934496
19.088416912397953 288.4190531089747 0.7350731783131591
19.093644467351368 287.8004176633904 0.7352811291230907
19.098872022304782 288.96781555388105 0.7358539803009723
19.104099577258197 290.79825584319576 0.7379942581465282
19.10932713221161 293.8059636049163 0.7410036328828653
19.114554687165025 298.1527093938047 0.7465769148137569
19.11978224211844 299.2706816040607 0.7479251864108172
19.125009797071854 304.05823550028083 0.7528743165320179
19.13023735202527 307.70675603085095 0.7564945192026005
19.135464906978683 310.7910373076309 0.7603340500481951
19.140692461932098 307.85900988855997 0.7562188870542709
19.145920016885512 301.3490582243112 0.7493616083232716
19.151147571838926 295.6622827062521 0.7421677850237962
19.15637512679234 293.17445427525894 0.738511466538275
19.161602681745755 292.657127958558 0.7382845258891972
19.16683023669917 291.65540973896435 0.7364380798329199
19.172057791652584 289.23547939613434 0.7340795716176169
19.177285346606 287.5135955984984 0.7328767951750166
19.182512901559413 288.16415250037807 0.733156949411303
19.187740456512827 288.0779269588692 0.7330714556745843
19.19296801146624 287.60559702467333 0.7310374437882381
19.198195566419656 285.4662796018617 0.727505942254257
19.20342312137307 287.515856824904 0.730289770222553
19.208650676326485 288.53309063625545 0.7313852092968441
19.2138782312799 291.36515662252214 0.735443556928253
19.219105786233314 290.22274525717273 0.7341106676806842
19.22433334118673 288.5760412550061 0.7315492914431556
19.229560896140143 286.7997667314484 0.7303064755628969
19.234788451093557 290.3102171763786 0.7338618715448629
19.24001600604697 289.7190580915328 0.7339802454504109
19.245243561000386 288.65397770559514 0.7329845496594136
19.2504711159538 284.836731876107 0.7272354266058606
19.255698670907215 283.5616415344071 0.7261008802323983
19.26092622586063 282.95044386315124 0.724496879334777
19.266153780814044 280.7110734486083 0.721286035849874
19.271381335767458 276.8118844612924 0.7167492504263322
19.276608890720873 273.128389113096 0.7108987465943218
19.281836445674287 274.36922939155323 0.713150097377186
19.2870640006277 275.98699978942443 0.7157391134327997
19.292291555581116 279.865511516502 0.7205785597952087
19.29751911053453 281.4297719533711 0.7233617285954772
19.302746665487945 283.15647490090686 0.724288687624908
19.30797422044136 285.7142029932445 0.7286642564102668
19.313201775394774 286.39174611414387 0.7283052024755797
19.318429330348188 289.2073916651718 0.7312069226600815
19.323656885301602 289.83565694448873 0.7311345285996981
19.328884440255017 291.4833105868765 0.7325676914383348
19.33411199520843 294.2788942186182 0.7362851869699384
19.339339550161846 299.1430714616457 0.7417882076885456
19.34456710511526 305.0688988215441 0.7484991005897964
19.349794660068675 310.5503736584585 0.755225786860712
19.35502221502209 315.00970525348276 0.7606447788333046
19.360249769975503 319.47051379034093 0.7656320034221065
19.365477324928918 328.135463227315 0.7750922235573582
19.370704879882332 338.47843238302266 0.7863245264973169
19.375932434835747 351.23112419344693 0.8012791936140883
19.38115998978916 359.0651392169958 0.8105713791130702
19.386387544742576 367.4504646831803 0.8190910578042153
19.39161509969599 370.3208792351017 0.8225330533490824
19.396842654649404 372.6631910374188 0.8247454897404866
19.40207020960282 372.64644763589536 0.8247301138975561
19.407297764556233 368.9773627825707 0.8209606391039322
19.412525319509648 366.91225442429663 0.8179807410579206
19.417752874463062 365.9593984449249 0.816940037770349
19.422980429416477 364.3022910242706 0.814561518929329
19.42820798436989 358.60553593634336 0.807810659857125
19.433435539323305 353.34175510809104 0.8030300712269931
19.43866309427672 350.61683493004494 0.7995400959045476
19.443890649230134 348.33327643009557 0.7972689156173622
19.44911820418355 348.0831186763207 0.7961844526288824
19.454345759136963 349.43133188370615 0.7971073888492436
19.459573314090377 352.8164121713913 0.8013369242343333
19.464800869043792 352.2346185452115 0.8006273012545165
19.470028423997206 351.19139177867845 0.7995977671954582
19.47525597895062 346.4648305535757 0.7939946454326823
19.480483533904035 340.2139127234614 0.786415082923669
19.48571108885745 335.00093703754646 0.7806544640865267
19.490938643810864 335.43963654844435 0.781211643226637
19.49616619876428 335.70300385144606 0.7813164974948585
19.501393753717693 336.10275618064406 0.7817786549517965
19.506621308671107 334.7564988163394 0.780306378432539
19.51184886362452 334.449644325793 0.7803859533912127
19.517076418577936 332.7127143938911 0.7786921320993355
19.52230397353135 333.28515976805846 0.7793176475768113
19.527531528484765 332.22767817764446 0.7777888219026751
19.53275908343818 333.68628296319577 0.7790697575739942
19.537986638391594 335.8737157811254 0.7817456392877653
19.54321419334501 337.978333353245 0.784652162186493
19.548441748298423 338.8967316324803 0.7854627313589936
19.553669303251837 337.1841881611939 0.782864677961935
19.55889685820525 338.2195282778754 0.7833389891481078
19.564124413158666 338.4839685544968 0.7831615909512644
19.56935196811208 340.00078096928434 0.7849185642768399
19.574579523065495 340.0468397419149 0.7849396611947562
19.57980707801891 342.7075694953775 0.7879728425657475
19.585034632972324 347.51800992205045 0.7937577175482544
19.590262187925738 354.3778744087616 0.8008850808288789
19.595489742879153 358.59129397609126 0.8054216186662483
19.600717297832567 360.98573181439224 0.8078503452602515
19.60594485278598 363.7673362211275 0.8110262191643773
19.611172407739396 366.31609876433043 0.8138507134168189
19.61639996269281 369.89565292033706 0.8174158999135055
19.621627517646225 372.32244382693716 0.8199835734299251
19.62685507259964 373.0043651328445 0.8208993509736027
19.632082627553054 373.46821788327713 0.8214486116743708
19.637310182506468 376.0364226598928 0.8240946950521257
19.642537737459882 380.90108155673613 0.8292427630119711
19.647765292413297 383.6622175639858 0.8320598688510054
19.65299284736671 390.0010799002672 0.8392000685820377
19.658220402320126 391.03619110984255 0.8402871068884228
19.66344795727354 389.3908516041448 0.8386323440664267
19.668675512226955 386.60854784208897 0.8354302797172561
19.67390306718037 383.97826711333335 0.8321886367197342
19.679130622133783 384.3416624105711 0.832567840076242
19.684358177087198 381.59985120700463 0.8294332560490796
19.689585732040612 383.4467898008597 0.831160144728254
19.694813286994027 384.1898345411127 0.8321680839803447
19.70004084194744 384.5603841137506 0.8324454771133871
19.705268396900856 382.07923856939055 0.8296440753035954
19.71049595185427 377.984126869952 0.8255712360733326
19.715723506807684 373.35119212093934 0.8200174470980298
19.7209510617611 373.50718731095105 0.8205396220441522
19.726178616714513 372.0198853534495 0.8185432358155706
19.731406171667928 370.16433954065593 0.8164411248093125
19.736633726621342 366.29122780088653 0.8124215785429177
19.741861281574757 363.5069179777371 0.8093040511770435
19.74708883652817 363.1870655585513 0.8092813685232796
19.752316391481585 362.4859430182658 0.8090671225997825
19.757543946435 361.60612650084386 0.807391525071988
19.762771501388414 357.507897438755 0.8025051679127875
19.76799905634183 356.36227480167713 0.8008974291039129
19.773226611295243 356.8048642173789 0.8012924534601821
19.778454166248657 358.0031934609871 0.8032143412378406
19.783681721202072 353.44039454507714 0.7978359872727645
19.788909276155486 346.4602144510669 0.7905043711454043
19.7941368311089 341.4511184167866 0.7843501271865524
19.799364386062315 339.3884494339247 0.781714979838758
19.80459194101573 336.1423733553778 0.778183209461627
19.809819495969144 331.7494532537883 0.7729941828390678
19.81504705092256 327.79480383683216 0.7687355195260993
19.820274605875973 326.4210753107764 0.7675974354385298
19.825502160829387 323.8900442567698 0.7642446063337422
19.8307297157828 320.9096600064561 0.7607574131468549
19.835957270736216 315.36500405552476 0.7541431895987739
19.84118482568963 311.6397316097491 0.7498137041021166
19.846412380643045 310.2133966012565 0.7489276126146535
19.85163993559646 308.093957104488 0.74593362593361
19.856867490549874 306.3733602874997 0.7443772933340952
19.86209504550329 305.0605061005604 0.742884627543007
19.867322600456703 305.46661427198205 0.7428109256768682
19.872550155410117 304.60985930939984 0.7417787535166771
19.87777771036353 303.8350344893056 0.7396103534070709
19.883005265316946 303.37659889712256 0.7391602167342686
19.88823282027036 303.762019928238 0.7406956276169836
19.893460375223775 303.2415049505681 0.7416688069600791
19.89868793017719 302.0938074280535 0.7409454815860514
19.903915485130604 301.79978457938535 0.7402297056648813
19.909143040084018 301.16874676961817 0.7379741002097865
19.914370595037433 304.2374358723822 0.7418650754450186
19.919598149990847 305.80240696378297 0.7439664829552098
19.92482570494426 306.9312414600879 0.7458675847905362
19.930053259897676 304.0698379924658 0.7422224314135261
19.93528081485109 303.4563262711275 0.7407459181914344
19.940508369804505 302.7130709564192 0.7395129745727673
19.94573592475792 301.5526707680939 0.7368294669910855
19.950963479711334 297.084028714208 0.7312336019579939
19.956191034664748 297.4264008957585 0.7323115260094192
19.961418589618162 300.06318866871237 0.7358556240745299
19.966646144571577 304.27867940468684 0.741083179160075
19.97187369952499 307.1875670043238 0.7438826712791508
19.977101254478406 310.9257612704346 0.7477177418727402
19.98232880943182 314.7270300411211 0.7520211481958243
19.987556364385235 315.9714859762851 0.752550808341104
19.99278391933865 320.752224090857 0.7582265543573601
19.998011474292063 322.44203451216833 0.7602800817721995
20.003239029245478 328.2709009751106 0.767665836497971
20.008466584198892 337.6699795350622 0.7787880531896785
20.013694139152307 351.7029474721049 0.7938149756536788
20.01892169410572 369.1092833546909 0.8130972384673378
20.024149249059136 389.48677333620276 0.8352117586220428
20.02937680401255 407.7275551601136 0.8543011218657613
20.034604358965964 418.96680212056054 0.8653417985452383
20.03983191391938 423.40611123624024 0.8695813716561895
20.045059468872793 416.7832300996827 0.8627325765319644
20.050287023826208 406.9357272588919 0.852782996608684
20.055514578779622 392.2725393273806 0.8369517441125953
20.060742133733036 384.3199037568525 0.8285938945692479
20.06596968868645 376.83494388859316 0.8203835762392432
20.071197243639865 372.30367348500357 0.8151764653325589
20.07642479859328 370.9548726119293 0.8137953910185106
20.081652353546694 368.17726774500846 0.8107658193192802
20.08687990850011 369.0114529573066 0.8119599197205326
20.092107463453523 369.0724118564985 0.8118321686385063
20.097335018406937 371.47513362874685 0.8138636982600647
20.102562573360352 373.96817716561833 0.8171088496844
20.107790128313766 377.3744676350602 0.8208653765146764
20.11301768326718 382.9460005029476 0.82692456449306
20.118245238220595 390.3008064724332 0.8342241105311444
20.12347279317401 397.1557536074335 0.8412261917359486
20.128700348127424 404.0590828552332 0.8486297329110691
20.13392790308084 407.4038745540118 0.852066340729613
20.139155458034253 406.71967192940474 0.8510542134377398
20.144383012987667 400.3827809084273 0.8444756576282667
20.14961056794108 387.65073535973875 0.8311222778091191
20.154838122894496 373.6982544486889 0.8160302671611619
20.16006567784791 362.6706950782305 0.8044176778069803
20.165293232801325 351.6651473563867 0.7917805378588604
20.17052078775474 342.86343126985304 0.7822916389840043
20.175748342708154 336.4629926990145 0.7754448562837377
20.18097589766157 331.6217937030403 0.7701114661602466
20.186203452614983 328.39735358141667 0.766236805042241
20.191431007568397 325.40407768540996 0.7620578338990724
20.19665856252181 322.70378530974006 0.7592353868312564
20.201886117475226 324.128882579424 0.7610908649030619
20.20711367242864 325.46034820075533 0.7628186894355394
20.212341227382055 324.5257234208812 0.7616475761640233
20.21756878233547 322.9634750341076 0.7600268034752465
20.222796337288884 320.8640017556077 0.7571490241550313
20.228023892242298 321.48339897201527 0.7573660914020478
20.233251447195713 321.75806225347634 0.7574146017678173
20.238479002149127 321.87835163611817 0.7584228265945908
20.24370655710254 322.51457266933437 0.7601178920100581
20.248934112055956 324.51414391171045 0.7624214197976905
20.25416166700937 327.74258315035337 0.7657799985976238
20.259389221962785 330.9871754154315 0.7682824004995402
20.2646167769162 336.8243361328837 0.7750599904953369
20.269844331869614 337.6994699586311 0.775788600057161
20.275071886823028 340.15776153162255 0.7781362794854341
20.280299441776442 336.6947263917088 0.7746937120448731
20.285526996729857 331.20977897832427 0.768651113885826
20.29075455168327 325.09731140700546 0.7615521907787857
20.295982106636686 325.956384962646 0.7632472311601697
20.3012096615901 330.64482626069054 0.7685211891519932
20.306437216543515 330.61852331902463 0.7691239260418227
20.31166477149693 330.3364084476291 0.7683408002194385
20.316892326450343 326.1519970761274 0.7627416152181405
20.322119881403758 322.0020185606047 0.7574142641415839
20.327347436357172 320.9718088929868 0.7557349374355825
20.332574991310587 322.24314406604213 0.757545556557593
20.337802546264 323.41077877619637 0.758974539812953
20.343030101217416 322.246828208916 0.7579700670178191
20.34825765617083 320.26822142659506 0.7556556328252576
20.353485211124244 315.1721658637922 0.7504683566029731
20.35871276607766 310.3565926778434 0.7445220608879158
20.363940321031073 306.24283371942477 0.739551457398303
20.369167875984488 303.98679960598827 0.7357316893360426
20.374395430937902 304.10659757903136 0.7358402909454392
20.379622985891316 303.9417590447677 0.7359150485118844
20.38485054084473 301.21800139168215 0.7334093867750942
20.390078095798145 302.49445698488125 0.7368301778720192
20.39530565075156 302.770600633205 0.7382032548267573
20.400533205704974 305.1397111870261 0.740355211631941
20.40576076065839 304.2441009780739 0.7376918192847927
20.410988315611803 301.1234516375099 0.7330044277121089
20.416215870565217 298.9390793775447 0.7309298547465012
20.421443425518632 297.10401557329783 0.7286178457570972
20.426670980472046 295.57408218821604 0.7259667533633217
20.43189853542546 298.49212543262956 0.7296655892230007
20.437126090378875 303.16200157788387 0.7349165341753361
20.44235364533229 304.5366310499506 0.7366720742090963
20.447581200285704 303.9496278541842 0.7356892412451805
20.45280875523912 303.09699075560223 0.734794724819445
20.458036310192533 303.3453260634769 0.7365306023935102
20.463263865145947 301.028697831464 0.7334455846148684
20.46849142009936 297.47969221185275 0.7299752062101341
20.473718975052776 296.5936275129333 0.7281661434411533
20.47894653000619 297.33971523715877 0.7286199834536891
20.484174084959605 297.3070916001386 0.728850369210907
20.48940163991302 298.9262824536953 0.7312240562791218
20.494629194866434 299.1883105626521 0.7320347880585204
20.49985674981985 303.22440536592063 0.7372425068344954
20.505084304773263 305.4103877179037 0.7392710374139135
20.510311859726677 305.82687917675577 0.7391483131178535
20.51553941468009 302.39636534048134 0.7338442568627132
20.520766969633506 302.04989945237156 0.7331646201534946
20.52599452458692 300.9686246041595 0.732396386285494
20.531222079540335 303.4476690368039 0.7358273917773878
20.53644963449375 301.97503643917037 0.7347048528044829
20.541677189447164 299.6376046460281 0.7322895696165866
20.546904744400578 297.0466483835706 0.7290608941425942
20.552132299353993 299.385128288008 0.7320691719777456
20.557359854307407 305.20873666562034 0.7384618615626548
20.56258740926082 312.1805996137398 0.7466295436940953
20.567814964214236 311.4556556333175 0.7459967930810575
20.57304251916765 309.3046044669114 0.7431533392746252
20.578270074121065 309.5211811539383 0.7431183843004139
20.58349762907448 308.8777641401517 0.7406699082925479
20.588725184027894 309.492938124886 0.7411380450261723
20.593952738981308 312.9120993575324 0.7457957510707358
20.599180293934722 315.1238769953624 0.74815452104222
20.604407848888137 318.1063358912512 0.7516355718308997
20.60963540384155 317.8993091513825 0.7508821709523481
20.614862958794966 311.8229046501809 0.7439151776610583
20.62009051374838 308.4050644964222 0.7403537193479235
20.625318068701795 305.79137884488534 0.7371560542262244
20.63054562365521 306.7255357131651 0.7386280865015364
20.635773178608623 306.28763714243547 0.7382203652545682
20.641000733562038 305.38077054442994 0.7371091461403727
20.646228288515452 301.8781217000954 0.733128883937004
20.651455843468867 302.7648700391176 0.7341141527469002
20.65668339842228 303.55719201934954 0.7353585478277668
20.661910953375695 304.443854637693 0.7367209505066094
20.66713850832911 302.3913859248117 0.7339110121651593
20.672366063282524 300.7483206136039 0.7317551224679831
20.67759361823594 302.5424609089544 0.7323589491943185
20.682821173189353 302.60954107948413 0.7326343503883277
20.688048728142768 301.7997117929633 0.7320091296272615
20.693276283096182 297.44078925783646 0.7274458436676855
20.698503838049596 294.99043215127085 0.7261356539135362
20.70373139300301 294.650120500483 0.7253638858736363
20.708958947956425 295.09640049059385 0.725252966697927
20.71418650290984 299.1869575289559 0.7302708139715791
20.719414057863254 302.782240819471 0.7344023603716142
20.72464161281667 304.25874479669835 0.7365705668164075
20.729869167770083 303.90899089396174 0.7354118146401012
20.735096722723497 300.0073974663472 0.7303921117801382
20.740324277676912 297.670418997647 0.7278666181295763
20.745551832630326 294.11300508140454 0.7234531862654277
20.75077938758374 291.7005233444833 0.7196549842227685
20.756006942537155 292.5953650115196 0.7210830083025677
20.76123449749057 295.11546683112175 0.7241696409103117
20.766462052443984 296.54298441857907 0.7274973937419963
20.7716896073974 300.18409939740167 0.7310821920721287
20.776917162350813 301.7319214013653 0.7329047939637687
20.782144717304227 302.87526066593756 0.7334311741499835
20.78737227225764 302.6875868634751 0.7332763443928537
20.792599827211056 301.06807751788125 0.7314868390743875
20.79782738216447 303.8191154729339 0.733935776816494
20.803054937117885 307.8427117122114 0.7382940695230683
20.8082824920713 314.8375044299275 0.7467459481053065
20.813510047024714 319.5813385548811 0.7523103628277944
20.81873760197813 323.95354493564156 0.7577903347219461
20.823965156931543 324.19839290219164 0.7574784343466521
20.829192711884957 327.4335902794377 0.7608597308113579
20.83442026683837 328.09384496710294 0.7612289179076833
20.839647821791786 329.9066414068981 0.7627467744567994
20.8448753767452 330.82608814479073 0.7640628371062046
20.850102931698615 332.6533397867423 0.7660299326341754
20.85533048665203 333.1571869600479 0.7671934561837179
20.860558041605444 330.65187027056584 0.7640033600174974
20.865785596558858 332.1454344873102 0.7657920560155738
20.871013151512273 330.45198584749096 0.7633381781581074
20.876240706465687 332.5377093963327 0.7665742794994796
20.8814682614191 333.8250015649604 0.767846488123669
20.886695816372516 335.3635905361186 0.7694496813552566
20.89192337132593 336.1896027464166 0.7698325825226126
20.897150926279345 336.36824517553976 0.7701332046097122
20.90237848123276 335.30926695289764 0.7693356634174774
20.907606036186174 331.5012376194275 0.7645268520777099
20.912833591139588 330.06479715963957 0.7628157218043446
20.918061146093002 327.4744856568554 0.759619287665714
20.923288701046417 326.06161875392183 0.7585926712990916
20.92851625599983 324.8508884305831 0.7576630972289286
20.933743810953246 325.48915367478776 0.758460778275249
20.93897136590666 326.4927732279799 0.7599065135618296
20.944198920860075 323.30017365106323 0.7565986705401977
20.94942647581349 323.1758820804313 0.7562987133145868
20.954654030766903 321.27816322914384 0.7531804075982458
20.959881585720318 323.93480950182425 0.7571201363902926
20.965109140673732 323.9583631471802 0.7575297049349794
20.970336695627147 325.98198447296363 0.7604788018113897
20.97556425058056 321.06132683742777 0.7529365577877939
20.980791805533975 319.79573468261003 0.7508307316987564
20.98601936048739 313.44663053411585 0.743409966274775
20.991246915440804 309.7063309830933 0.7389069275479708
20.99647447039422 308.4390700859272 0.7377620423520086
21.001702025347633 307.5134909886294 0.7368850613982187
21.006929580301048 307.796956593952 0.7368302836531863
21.012157135254462 308.4676374105795 0.7384022235376305
21.017384690207876 308.0808680238871 0.7385978661156624
21.02261224516129 307.23929832543513 0.7382293636764673
21.027839800114705 306.7140112589381 0.7371231222338787
21.03306735506812 306.43302941755184 0.7355730280418611
21.038294910021534 306.30333842459527 0.7361874874836187
21.04352246497495 302.8627992890575 0.7322849007675487
21.048750019928363 300.5285767575554 0.7295644241842533
21.053977574881777 301.70335494841873 0.7300231345080405
21.059205129835192 305.93693253806265 0.7345605669684613
21.064432684788606 307.4445632254365 0.7362530554992788
21.06966023974202 306.7244015365466 0.7349579986635069
21.074887794695435 303.73659937351636 0.7311460306654225
21.08011534964885 301.2531363091307 0.7284926685715356
21.085342904602264 297.79703633834185 0.7237035289951538
21.09057045955568 297.62451173372983 0.7239468468003257
21.095798014509093 295.5135632426051 0.7211526126513592
21.101025569462507 295.17976639202027 0.7202448960864807
21.10625312441592 292.6830382504344 0.7164880506925654
21.111480679369336 291.0225895365672 0.7134476839208803
21.11670823432275 289.35364505427884 0.7118886496870086
21.121935789276165 287.18439891117106 0.7091223930185545
21.12716334422958 285.5247464680453 0.7069396820577697
21.132390899182994 283.8730639110379 0.705246951240093
21.13761845413641 284.93051651282946 0.706727678992214
21.142846009089823 285.57424008246164 0.7071324599591602
21.148073564043237 283.22696886609015 0.7037454943163544
21.15330111899665 279.80943377875747 0.6989163852007558
21.158528673950066 277.6595395270411 0.6966853437333651
21.16375622890348 275.77574086250416 0.6939039599184039
21.168983783856895 275.55431715692663 0.6931483247931661
21.17421133881031 274.26362485390365 0.6925684763075286
21.179438893763724 275.21330014256023 0.6935551204328496
21.184666448717138 275.67960892916176 0.6948158886031293
21.189894003670553 276.3335025182755 0.6938736284470324
21.195121558623967 275.09018440818375 0.6910921379794106
21.20034911357738 274.9884763996218 0.6907371098416674
21.205576668530796 272.4447678575092 0.6873948945833306
21.21080422348421 270.40722246115917 0.6848825126004033
21.216031778437625 271.2656248630382 0.6857505772320214
21.22125933339104 275.2592992714226 0.6916163216773643
21.226486888344454 276.15178039822234 0.693316307766784
21.231714443297868 272.7124625861106 0.6889678687435105
21.236941998251282 271.2488306577923 0.6861081905540877
21.242169553204697 271.18212891648335 0.6853414687564756
21.24739710815811 274.1453580113452 0.6887933316319741
21.252624663111526 273.7660905066315 0.6890495298763082
21.25785221806494 277.3020436544169 0.6929517504661198
21.263079773018355 277.9786869439456 0.69285465312529
21.26830732797177 276.5938490072907 0.6908374093316142
21.273534882925183 275.1610753985386 0.6893213300235809
21.278762437878598 274.42697228120704 0.6898791017330119
21.283989992832012 277.3473144820454 0.7006627769176411
21.289217547785427 277.58003822850003 0.7106068414642849
21.29444510273884 276.57870954923214 0.7147800922005259
21.299672657692255 274.4351406114121 0.7178306279210898
21.30490021264567 277.7991128525749 0.7274225997564079
21.310127767599084 279.7475138230201 0.7343414086423877
21.3153553225525 282.13889807203986 0.7409811201231515
21.320582877505913 282.62453608421356 0.7452172255932301
21.325810432459328 283.91504495497685 0.7499795243383918
21.331037987412742 281.1273752865118 0.7485148048380715
21.336265542366156 278.18386628586256 0.747988887335895
21.34149309731957 270.1071711436796 0.7407229192597452
21.346720652272985 268.2697272391477 0.7418061364317743
21.3519482072264 268.2358527805362 0.7445048619611214
21.357175762179814 274.13549252656856 0.7544366799451859
21.36240331713323 277.9927547321824 0.7615782327416366
21.367630872086643 277.47059622681365 0.7615813431024454
21.372858427040057 277.8010518525476 0.7637314086160285
21.378085981993472 275.57376012948754 0.7619375412096991
21.383313536946886 276.6623531155032 0.7659099269501273
21.3885410919003 279.12932971979706 0.7716588192043624
21.393768646853715 284.2238834622291 0.7818370491243393
21.39899620180713 282.6776300140046 0.7831983993210023
21.404223756760544 280.0667765837164 0.7818112170867655
21.40945131171396 274.6254066638761 0.7761463607202782
21.414678866667373 273.4557548214363 0.7759028197493845
21.419906421620787 277.2555534377627 0.7822232477837481
21.4251339765742 276.72312945504365 0.7824382551109286
21.430361531527616 277.3252795227457 0.784444547818779
21.43558908648103 277.0892916610688 0.7857878441891571
21.440816641434445 277.45750091992085 0.7885990675452068
21.44604419638786 281.70292030061086 0.7967883188662951
21.451271751341274 285.86535955970925 0.8054493596567547
21.45649930629469 291.6890273090827 0.8152556992176851
21.461726861248103 291.9760809379666 0.816359543398702
21.466954416201517 288.75015372421507 0.8135885095739706
21.47218197115493 287.7552632299657 0.8139424688973829
21.477409526108346 291.3414778559034 0.8218664689793198
21.48263708106176 294.09409440118617 0.8267008156089396
21.487864636015175 295.6125891970096 0.830957887881388
21.49309219096859 293.0507238822806 0.8277779716090072
21.498319745922004 292.0148224642791 0.8273239853307272
21.503547300875418 287.74921371295136 0.8239149152696218
21.508774855828833 288.966110913899 0.8258623908599023
21.514002410782247 289.07879752410713 0.8091955391981993
21.51922996573566 291.938871126258 0.8044393866404222
21.524457520689076 294.0185092092613 0.7987420571612429
21.52968507564249 292.9417757727482 0.7922693444329316
21.534912630595905 290.25464581826617 0.7832823631069168
21.54014018554932 288.43362293852084 0.7775238692993198
21.545367740502734 291.5015586504696 0.779319780851607
21.550595295456148 292.88206051263546 0.7799707329248069
21.555822850409562 290.6813463779062 0.7768760646820977
21.561050405362977 288.916047683793 0.7724617551733631
21.56627796031639 287.7539167235072 0.7681310957290977
21.571505515269806 288.20166386532054 0.7661680021941936
21.57673307022322 288.199643335778 0.764256663252201
21.581960625176634 288.73367313323376 0.7634340214923956
21.58718818013005 288.06055636033744 0.7618319130927165
21.592415735083463 291.84392908536927 0.7647130439953292
21.597643290036878 290.76949266290427 0.76228631082772
21.602870844990292 289.61200437392245 0.7594768130725117
21.608098399943707 290.441162119489 0.7597499473656482
21.61332595489712 293.41094530463016 0.7625839111837724
21.618553509850535 293.0516158701861 0.7604836464525809
21.62378106480395 289.2584889268243 0.7541756690025494
21.629008619757364 286.80354525807434 0.7501610656753086
21.63423617471078 285.8900741423863 0.7486579954661923
21.639463729664193 288.29705586106485 0.7517389764907835
21.644691284617608 289.58613449944886 0.753272338385699
21.649918839571022 290.1033181116029 0.7535937975171373
21.655146394524436 289.7733388151506 0.7518917230391047
21.66037394947785 288.5611917391099 0.7473436356949206
21.665601504431265 289.88312927022884 0.7476228465789235
21.67082905938468 290.967950814913 0.7482246122632779
21.676056614338094 292.80938326532134 0.7510591873910522
21.68128416929151 292.84939939416535 0.7512792477737281
21.686511724244923 296.0270716336553 0.7553195909205296
21.691739279198337 298.9686931428467 0.7581977252318485
21.696966834151752 300.1233191484887 0.7575976650720743
21.702194389105166 300.4442029843679 0.7569186095249458
21.70742194405858 300.9611503799633 0.757216283673031
21.712649499011995 304.146664740486 0.7612816912658871
21.71787705396541 310.2551637348893 0.7679741663333339
21.723104608918824 314.3128311583205 0.7724666980316989
21.72833216387224 317.89137624771456 0.7757983252238222
21.733559718825653 316.2899028187388 0.7738423288658313
21.738787273779067 317.4165706271932 0.7737175506480398
21.74401482873248 319.14296500254164 0.7764964170615231
21.749242383685896 322.786657377319 0.7815683661286383
21.75446993863931 325.1902006946448 0.7853590920783865
21.759697493592725 326.08802340255033 0.7858233103247255
21.76492504854614 327.96446547252253 0.7865147417294411
21.770152603499554 326.84992138241574 0.7839480908626313
21.77538015845297 326.4851206336264 0.7828697897638657
21.780607713406383 328.3146339527972 0.7850175568351943
21.785835268359797 331.89226224366325 0.7892062538425237
21.79106282331321 336.6375646063569 0.7941055330491907
21.796290378266626 336.5204463973395 0.7934998722582258
21.80151793322004 337.09804340178295 0.7941233990161591
21.806745488173455 339.47301709924915 0.796656605060233
21.81197304312687 343.11610015830183 0.8006878729542155
21.817200598080284 345.47913970101087 0.8028819714217906
21.822428153033698 345.97779411631535 0.8040716896564578
21.827655707987113 347.31436369538466 0.8063620091200785
21.832883262940527 346.9291406277383 0.8060948168997721
21.83811081789394 348.95184933066815 0.8086028852375914
21.843338372847356 346.9191284803084 0.8050907907221844
21.84856592780077 344.2307078329059 0.8015758813704457
21.853793482754185 343.5578066756125 0.8004056855044271
21.8590210377076 344.4303165858169 0.8008858061522283
21.864248592661014 346.440796665857 0.8036843922560745
21.869476147614428 345.04504647804555 0.8024190168549609
21.874703702567842 339.6826801210604 0.7956033028683482
21.879931257521257 336.35661307240736 0.7907556203101203
21.88515881247467 334.28741153531587 0.7873972009187425
21.890386367428086 335.66401055136 0.7891121840692156
21.8956139223815 331.95760318170784 0.7851998784819852
21.900841477334914 327.7864744546232 0.779729532468085
21.90606903228833 323.42312613304796 0.7743425687006313
21.911296587241743 323.75742170882216 0.7738342482739654
21.916524142195158 324.49087218376803 0.7742169085980328
21.921751697148572 324.49816015941144 0.7747464683129824
21.926979252101987 327.9161689328482 0.7784408889625593
21.9322068070554 329.43580090017997 0.7806669919761372
21.937434362008815 331.167515701753 0.7820469121267136
21.94266191696223 329.42491155693517 0.779989542179882
21.947889471915644 329.09674722553876 0.7793246374810936
21.95311702686906 331.99065873795337 0.7829120228290943
21.958344581822473 335.3051784528322 0.7868002255751988
21.963572136775888 337.9976360609226 0.789661421871777
21.968799691729302 338.4550499440874 0.7894593110493882
21.974027246682716 341.29122959852737 0.7926332812099347
21.97925480163613 343.79128554095246 0.7947769611647238
21.984482356589545 340.1554778306918 0.7906528381115658
21.98970991154296 335.89144495274013 0.7867569234251738
21.994937466496374 333.1666094399913 0.7834710309636028
22.00016502144979 336.6895854793926 0.7873640018905952
22.005392576403203 337.73874852098123 0.7875594728596333
22.010620131356617 337.9276016417135 0.7875833965693625
22.015847686310032 341.40942044734504 0.791649506307694
22.021075241263446 346.4328069286495 0.7967620948855975
22.02630279621686 349.5057150549666 0.800269161809628
22.031530351170275 351.0639905282691 0.8011147663646347
22.03675790612369 353.42959297860693 0.8035753746686167
22.041985461077104 355.76673916000874 0.8063859781207051
22.04721301603052 358.78536377118 0.8095312594176798
22.052440570983933 358.6290203135321 0.8092353636979547
22.057668125937347 358.7931616673013 0.8088315143016436
22.06289568089076 359.4774963602945 0.8093881475900114
22.068123235844176 358.31313639573716 0.8083623665771219
22.07335079079759 353.7512152374265 0.8028975916976758
22.078578345751005 349.84875248774046 0.798407887532942
22.08380590070442 345.9979560372359 0.7936980104422439
22.089033455657834 344.4906512245702 0.7924633153285783
22.09426101061125 344.2066112316092 0.7921884916289489
22.099488565564663 343.3848065954198 0.7907146859426913
22.104716120518077 343.9377656335382 0.7908720589324291
22.10994367547149 343.975095086097 0.7909251963241202
22.115171230424906 343.4799463883221 0.7899502990654607
22.12039878537832 342.7028643396218 0.7898305324226537
22.125626340331735 344.2235703798076 0.7915535183436869
22.13085389528515 341.6963728016626 0.7891289919470426
22.136081450238564 342.4199282264698 0.7888778503834315
22.141309005191978 340.9280426915346 0.7867722807614317
22.146536560145393 336.5087849073639 0.781786618146717
22.151764115098807 331.1551626768466 0.7749591040789359
22.15699167005222 330.38354668576807 0.7737407921138444
22.162219225005636 334.68043555480995 0.7788656002881904
22.16744677995905 337.6023834275563 0.782831171365048
22.172674334912465 336.66514949574497 0.782364895298392
22.17790188986588 334.23967460802237 0.7789165764853085
22.183129444819293 332.1347475000908 0.7763988128226686
22.188356999772708 332.30625456560307 0.7760956288938242
22.193584554726122 333.5581702544486 0.7774427409491719
22.198812109679537 331.66911146517685 0.775324429075849
22.20403966463295 333.3522732246548 0.7767761616612548
22.209267219586366 334.90674622307625 0.7784905483113006
22.21449477453978 337.4777442942871 0.7815811502890595
22.219722329493194 338.75641649990274 0.7826792305495194
22.22494988444661 336.75552899927806 0.7810366393543868
22.230177439400023 336.32934696509005 0.7799089200939655
22.235404994353438 334.2327298532488 0.7776134600529643
22.240632549306852 336.0867946383554 0.7787426426351086
22.245860104260267 335.9643152740032 0.7777417049776476
22.25108765921368 336.37162865296887 0.7788916316537612
22.256315214167095 333.88291602546286 0.7759496880445375
22.26154276912051 329.08010862762524 0.7710805974985924
22.266770324073924 327.11670495933595 0.7684858395055617
22.27199787902734 324.03845321097333 0.7642553788970036
22.277225433980753 320.87893714654393 0.7611522280299705
22.282452988934168 317.5763781781906 0.7562808062811304
22.287680543887582 315.18632889341524 0.7542182638258075
22.292908098840996 314.69920322495017 0.7529505512207889
22.29813565379441 313.7297056617124 0.7519971426810744
22.303363208747825 310.76729517084726 0.7487924632881926
22.30859076370124 305.1886919518519 0.7420657516146901
22.313818318654654 302.76931830400326 0.7388847159707234
22.31904587360807 304.24733010694126 0.7403380833775947
22.324273428561483 305.8609415552895 0.7414840851553998
22.329500983514897 306.19439890293137 0.7430370673670712
22.334728538468312 303.8247446730369 0.7399673397768265
22.339956093421726 299.5371511703737 0.735190075442413
22.34518364837514 296.329300183987 0.7309596738709994
22.350411203328555 294.4915683859395 0.7276296162449684
22.35563875828197 293.12279464706137 0.72587386051148
22.360866313235384 295.41537985287727 0.7282169793863605
22.3660938681888 293.8441095143459 0.7269230200348213
22.371321423142213 292.36340531584585 0.7248356057205142
22.376548978095627 289.8846989349223 0.7222970781499805
22.38177653304904 288.059162906264 0.7209583322211747
22.387004088002456 287.6127834605396 0.7204995985001251
22.39223164295587 287.58919013032477 0.7205834765759689
22.397459197909285 287.87470082653545 0.721031888452593
22.4026867528627 284.96535439235765 0.7171402323426846
22.407914307816114 284.69151807199813 0.7172866624877009
22.41314186276953 286.2387959995297 0.7183760025563668
22.418369417722943 288.4293670480748 0.7221426469025565
22.423596972676357 285.47347641392537 0.7181616298211448
22.42882452762977 281.91972440273486 0.7124403864163023
22.434052082583186 278.76634166507085 0.7083743077774572
22.4392796375366 282.3903751467287 0.7135466189712589
22.444507192490015 282.1255175131406 0.7132178895291252
22.44973474744343 282.25281922764594 0.7131665846982926
22.454962302396844 277.55901060980455 0.7061225707206426
22.460189857350258 278.3496632714642 0.7080311934786794
22.465417412303673 276.9444320497182 0.7061794092165692
22.470644967257087 277.6221373208046 0.706903464320061
22.4758725222105 279.86290099647533 0.7102095829436846
22.481100077163916 283.02532683130653 0.7151030823785253
22.48632763211733 284.90635222042226 0.7174173255025825
22.491555187070745 281.80661484731183 0.7118078060161933
22.49678274202416 278.9012202617152 0.7073630205248467
22.502010296977573 276.73102740534716 0.7045042681809861
22.507237851930988 275.0366013710924 0.7040431765848879
22.512465406884402 272.4300975190123 0.7010839908076758
22.517692961837817 271.84277799359455 0.7004832633359345
22.52292051679123 272.5638890632744 0.7005265660543926
22.528148071744646 271.7164628224932 0.6999357205279099
22.53337562669806 270.4193808991808 0.6977253552410178
22.538603181651474 270.92904150904786 0.6987954486202944
22.54383073660489 273.15234752951153 0.7014624329056638
22.549058291558303 274.4747508472723 0.7033909169722704
22.554285846511718 275.1412223628587 0.7043837125863411
22.559513401465132 272.97256411731945 0.7003644781072533
22.564740956418547 272.7564349709303 0.7005102129589961
22.56996851137196 272.3050659361808 0.7007081659620547
22.575196066325375 270.83002717386773 0.698773796327299
22.58042362127879 267.0230617628469 0.6942803428427022
22.585651176232204 265.31770231766285 0.6912968432937073
22.59087873118562 267.1906988070496 0.6936586356343865
22.596106286139033 267.409467074043 0.6925791889541424
22.601333841092448 264.48389316157864 0.6878895294761606
22.606561396045862 268.35094509777474 0.6936498311334252
22.611788950999276 269.6852073281034 0.6954677948154061
22.61701650595269 272.5646242128374 0.6989495871830417
22.622244060906105 270.0333659907023 0.6957283259100038
22.62747161585952 270.8496565232629 0.69662169460591
22.632699170812934 271.28267703305954 0.6982729949961646
22.63792672576635 271.2856411537165 0.6992808606567648
22.643154280719763 270.9123294497033 0.6996978367016476
22.648381835673177 271.3158175381987 0.6995193840594155
22.653609390626592 270.79108379148005 0.6986108374007212
22.658836945580006 269.75305559398765 0.6971516047942483
22.66406450053342 268.66084904855506 0.6955529193166344
22.669292055486835 266.62760475101965 0.69236413843985
22.67451961044025 267.53299691589996 0.6937094111634942
22.679747165393664 272.33767711693196 0.6999161259785377
22.68497472034708 276.7384210670628 0.7061140478200018
22.690202275300493 276.2124878421254 0.7048552379196353
22.695429830253907 273.221755779857 0.7002197218091412
22.70065738520732 271.47398290758605 0.6969717892543198
22.705884940160736 274.27310841586166 0.6989831200452603
22.71111249511415 276.44643049312475 0.7019786146792489
22.716340050067565 277.36156239096164 0.7044500499389635
22.72156760502098 277.6879149000537 0.7047733683041018
22.726795159974394 278.91930307599614 0.7062109286799804
22.73202271492781 282.6974683345292 0.7100870714357882
22.737250269881223 281.9631016822826 0.7098166457648295
22.742477824834637 280.6734208286085 0.7083632170973102
22.74770537978805 280.1390760805492 0.7083355539432388
22.752932934741466 278.72066403388726 0.7061591218009428
22.75816048969488 281.40765612244724 0.7095513285412728
22.763388044648295 281.71159063085315 0.7091323428651383
22.76861559960171 284.0559340415165 0.711566139364804
22.773843154555124 287.15660892371505 0.7145273017688257
22.779070709508538 288.46625976652746 0.7162020496755753
22.784298264461952 289.7915348028882 0.7176013173512515
22.789525819415367 289.42434202061685 0.7174199704533992
22.79475337436878 292.80654417225367 0.7206775318807911
22.799980929322196 295.2682618473333 0.722952338675718
22.80520848427561 297.64005779931074 0.7264057307676347
22.810436039229025 299.23755081412475 0.7285885564258692
22.81566359418244 300.5764248340493 0.7304776366934116
22.820891149135853 301.14010367258993 0.7301823463433995
22.826118704089268 300.4890856367369 0.7291012523870738
22.831346259042682 300.287845063664 0.7286636590718528
22.836573813996097 302.26325622471364 0.7307574960386248
22.84180136894951 308.36492932848006 0.7377284471067428
22.847028923902926 310.2510433381371 0.7403747290611188
22.85225647885634 308.22435860284236 0.7380734716538712
22.857484033809754 306.83711805040383 0.73616950310579
22.86271158876317 307.7913154050428 0.7367452103947125
22.867939143716583 310.7008114021803 0.7404837699302137
22.873166698669998 311.2801187324959 0.7413260371800386
22.878394253623412 312.8139199509937 0.7424024591606383
22.883621808576827 313.3258214695783 0.7425526219756509
22.88884936353024 313.4267531146108 0.7421121890897192
22.894076918483655 313.20226299990037 0.7425498791955445
22.89930447343707 312.4805752641115 0.7427013640756052
22.904532028390484 312.0515045002091 0.7422852872385506
22.9097595833439 312.62018078197934 0.743437873732948
22.914987138297313 312.9332912470847 0.7430672868149651
22.920214693250728 316.11822326705567 0.7468630030033413
22.925442248204142 314.34686613970314 0.744308790182519
22.930669803157556 312.13730884936865 0.7414855112002938
22.93589735811097 308.8185715803002 0.7379870474754677
22.941124913064385 309.751710133498 0.7386122032551371
22.9463524680178 311.9726501950515 0.7405401455346846
22.951580022971214 313.9318456407042 0.7428835049693414
22.95680757792463 315.6600646498813 0.7445966979085485
22.962035132878043 313.57392973185745 0.7421826570412624
22.967262687831457 312.3803678483545 0.7399282903608726
22.972490242784872 311.99790779133934 0.7396225364126676
22.977717797738286 314.04715218446177 0.7423832039491199
22.9829453526917 314.7865810530307 0.7442264367361336
22.988172907645115 314.3154814929214 0.7448200253957148
22.99340046259853 313.780766142805 0.7442928819756714
22.998628017551944 313.8039461681944 0.7445384853897324
23.00385557250536 311.49564549575024 0.7409769566121324
23.009083127458773 309.4191841913691 0.7379352393552034
23.014310682412187 307.2608592535752 0.7351440183396589
23.0195382373656 310.33694178096744 0.7382426419952043
23.024765792319016 312.85494175790546 0.7413546472519951
23.02999334727243 313.5453728207491 0.7419206412265018
23.035220902225845 311.41108211716113 0.7388684054717254
23.04044845717926 308.6359673074281 0.7357941988051842
23.045676012132674 307.9616269242508 0.7347704638646874
23.05090356708609 305.58562092731614 0.7331804613086789
23.056131122039503 305.6826233920758 0.7326826952434551
23.061358676992917 305.7244534873274 0.73183643459146
23.06658623194633 307.9065876606281 0.7345548367781572
23.071813786899746 307.08045996676447 0.7341439569318617
23.07704134185316 308.30182659336674 0.7370127265442059
23.082268896806575 305.68018345716024 0.7336412956258177
23.08749645175999 307.91808805159064 0.7361351712129311
23.092724006713404 308.1937505990214 0.7361990339459256
23.097951561666818 306.6869110256374 0.7341508650299341
23.103179116620232 302.6413402349452 0.7297066326891343
23.108406671573647 302.0931595978661 0.7289350177404843
23.11363422652706 303.66561558969437 0.7304209348276518
23.118861781480476 302.162820612968 0.7284874769929178
23.12408933643389 299.6884507337128 0.7261888678278487
23.129316891387305 301.5789127901991 0.7288315925509665
23.13454444634072 301.9525838167537 0.7289108773795977
23.139772001294133 301.0689104963939 0.7262813419576917
23.144999556247548 296.3432504531851 0.7203032785848519
23.150227111200962 296.0858205544505 0.719635324997978
23.155454666154377 299.48398854029455 0.7239801523116628
23.16068222110779 301.06409037382 0.7264751901507647
23.165909776061206 300.90774897247246 0.7273266978602836
23.17113733101462 299.47735804085596 0.7266861435008368
23.176364885968034 300.419310971041 0.7275107021826185
23.18159244092145 298.5504770311784 0.7250070135116894
23.186819995874863 296.6927118470398 0.7225602263565261
23.192047550828278 296.13446498369285 0.7208471222907323
23.197275105781692 295.44099749895446 0.7204919596416441
23.202502660735107 293.68231901195566 0.7176076967425455
23.20773021568852 293.18974007898726 0.7172627191897305
23.212957770641935 294.36130964378276 0.7182493320598857
23.21818532559535 295.45418139476055 0.7202460291675598
23.223412880548764 297.81098906139965 0.7236544491203343
23.22864043550218 299.64712006394745 0.7256991924172513
23.233867990455593 297.749467156224 0.7228048376184943
23.239095545409008 298.69961022223004 0.723617340059793
23.244323100362422 300.655849881221 0.7255717167718271
23.249550655315836 304.341043951678 0.7296720180555438
23.25477821026925 303.84172280325447 0.7288002649923908
23.260005765222665 304.34414622333435 0.7313932798800507
23.26523332017608 301.4078513625277 0.7281896510014442
23.270460875129494 298.9498446154181 0.7250988683850396
23.27568843008291 299.57375766501707 0.7247045130295996
23.280915985036323 298.9304886645641 0.7231725536650164
23.286143539989737 298.1304208027236 0.7228590083910298
23.291371094943152 299.42502078989344 0.7229991559774159
23.296598649896566 302.4595560066761 0.726146104993977
23.30182620484998 306.15975130414455 0.7298403953002287
23.307053759803395 304.27824185337187 0.7279502911149058
23.31228131475681 302.4583460160539 0.7260311170995958
23.317508869710224 300.96800971701157 0.723994354696639
23.32273642466364 305.98275188364886 0.7299450531004354
23.327963979617053 311.8369710075781 0.7373839168714736
23.333191534570467 316.07981460181884 0.742476398086889
23.33841908952388 315.221206879407 0.7415690225774357
23.343646644477296 315.01836963913416 0.7413461283530488
23.34887419943071 315.56620751674706 0.74109126989902
23.354101754384125 316.1767486258024 0.7414180699629911
23.35932930933754 316.33068378992834 0.7403941210466425
23.364556864290954 316.5557920297033 0.74165009606761
23.369784419244368 317.9705527762424 0.7431857532124984
23.375011974197783 316.9503257218281 0.7428499248418323
23.380239529151197 318.02868508109646 0.744058321645047
23.38546708410461 316.2012368839165 0.7416453416718866
23.390694639058026 317.2321895333937 0.7428896287637993
23.39592219401144 316.51194816858225 0.7422356871707704
23.401149748964855 314.541580929614 0.7415663335788911
23.40637730391827 313.0601160179094 0.7403370075742794
23.411604858871684 313.3941201551633 0.7404975203500248
23.416832413825098 317.9396459138226 0.7450129162168915
23.422059968778512 317.1777634497544 0.7438652734080705
23.427287523731927 315.0649225498105 0.7404729640199244
23.43251507868534 312.7992298832247 0.7374680047078481
23.437742633638756 314.2664144112803 0.7389891579734696
23.44297018859217 317.6563304131238 0.7435501088630216
23.448197743545585 319.3178489827055 0.7454936832267376
23.453425298499 317.9388080083895 0.7430461294972514
23.458652853452413 316.33371447390556 0.7408757790525059
23.463880408405828 316.636656816067 0.7407990905030641
23.469107963359242 316.1832137556506 0.7406969166891401
23.474335518312657 317.4714264542691 0.7416692244711033
23.47956307326607 318.1047000801811 0.7427871230062745
23.484790628219486 317.0528034792509 0.741610379181768
23.4900181831729 313.95158912762815 0.7379811807005162
23.495245738126314 312.97075829564375 0.7374312876986222
23.50047329307973 311.8582169702818 0.7356864935135223
23.505700848033143 311.75231253223245 0.7359269892877203
23.510928402986558 308.46596107254686 0.7318009255856599
23.516155957939972 305.63513150915713 0.7285080845252612
23.521383512893387 302.39381309029307 0.7244300828861663
23.5266110678468 300.1725095131078 0.7216960352074145
23.531838622800215 299.35330006867946 0.7199688119830109
23.53706617775363 298.9687723983904 0.7189637325755281
23.542293732707044 300.22035695197127 0.7202221392750127
23.54752128766046 301.62075666576544 0.7218154347227513
23.552748842613873 304.88249475884794 0.7256441475880087
23.557976397567288 306.2901453534544 0.7273456873027728
23.563203952520702 307.6166060034195 0.7283925184251546
23.568431507474116 308.213865129309 0.728830132999185
23.57365906242753 307.8171089360742 0.728329273269596
23.578886617380945 304.6672326064627 0.7247364243507328
23.58411417233436 300.601001566063 0.7196790435247631
23.589341727287774 298.2711984073584 0.716469373101845
23.59456928224119 299.0051922889061 0.7161577564711901
23.599796837194603 300.4532886158623 0.7176947135359201
23.605024392148017 300.98987922166754 0.7181706825244234
23.610251947101432 302.5966092204906 0.7201919561672293
23.615479502054846 303.21009817059945 0.7208738000621477
23.62070705700826 303.77440282380536 0.7208596699834268
23.625934611961675 301.84440225844736 0.7193142170270881
23.63116216691509 302.28573489406267 0.7198137693681983
23.636389721868504 304.36954635363907 0.7229364452098639
23.64161727682192 301.7216119320449 0.7185471290859313
23.646844831775333 300.16230033086504 0.7152357540352443
23.652072386728747 301.4183496812524 0.7164215918371613
23.65729994168216 306.85288011063864 0.722122842966791
23.662527496635576 310.7424026613594 0.7264874330966449
23.66775505158899 309.7165175505922 0.7245339916438254
23.672982606542405 308.8610756748542 0.7233555226010961
23.67821016149582 308.6417451705218 0.7232974097136953
23.683437716449234 309.94790413211547 0.724656462310558
23.688665271402648 312.134540838864 0.7279294425771968
23.693892826356063 317.97529015560957 0.7342963720555626
23.699120381309477 321.9411249964152 0.7377819965860009
23.70434793626289 325.6116991225878 0.7410327359952631
23.709575491216306 326.30947422514026 0.7407124614485168
23.71480304616972 326.0925122991577 0.740639466432295
23.720030601123135 322.0550718866143 0.7352923207834273
23.72525815607655 320.4000991536701 0.7339715321087742
23.730485711029964 318.4190459950903 0.7314928233727838
23.735713265983378 318.149330283103 0.7310715784601314
23.740940820936792 316.13532121123717 0.7286589093435231
23.746168375890207 319.42966773037153 0.731891613296018
23.75139593084362 321.25820194672576 0.7341422375321394
23.756623485797036 322.76540866169984 0.7353160678235263
23.76185104075045 323.01175036995846 0.7350848442391793
23.767078595703865 322.3667655380768 0.7343490520694089
23.77230615065728 323.56138748968567 0.7357392478964483
23.777533705610693 324.44665370087563 0.7363540831051157
23.782761260564108 331.4262294771734 0.743506551697888
23.787988815517522 337.72622205795426 0.7497657412218565
23.793216370470937 340.5697298874451 0.7524891368009567
23.79844392542435 343.49250780777595 0.7553879293232935
23.803671480377766 345.5739093381938 0.7573425047107791
23.80889903533118 348.32898776660556 0.7601243867219754
23.814126590284594 350.75806194680933 0.7620892651058385
23.81935414523801 353.69944034536974 0.7656273486297221
23.824581700191423 354.786265164367 0.7658208743819039
23.829809255144838 353.63196652656524 0.764433564491766
23.835036810098252 350.7464522771578 0.7608530487116816
23.840264365051667 349.46932065927894 0.7594905816559662
23.84549192000508 348.06946175480283 0.7594163664393133
23.850719474958495 344.3867840625803 0.7550714811142872
23.85594702991191 338.8179763777827 0.749107187020874
23.861174584865324 339.86913523885 0.7494730479836269
23.86640213981874 340.60588924103337 0.749825260739163
23.871629694772153 337.3911407753265 0.7454590787465724
23.876857249725568 329.70057106658714 0.7356445629633005
23.882084804678982 328.4269879433403 0.734540570162227
23.887312359632396 329.17304600572 0.7360283294986084
23.89253991458581 332.45134998614367 0.739507559078827
23.897767469539225 328.93979153813854 0.7350578771942813
23.90299502449264 327.1913993345651 0.7319336230106537
23.908222579446054 324.0930691568838 0.7283989921971095
23.91345013439947 323.20016045064017 0.7274559713698143
23.918677689352883 323.0476482280601 0.7270468789995266
23.923905244306297 324.3885136079555 0.729133430336047
23.929132799259712 327.53796195893443 0.7327255545354552
23.934360354213126 326.92439600182223 0.7324149765914283
23.93958790916654 327.60874301144565 0.7326401016523252
23.944815464119955 325.222709383816 0.7298700222396675
23.95004301907337 322.91331992034543 0.7279017286693297
23.955270574026784 320.2990414040696 0.72464947259142
23.9604981289802 317.6928540938098 0.722032295308781
23.965725683933613 321.92044076989913 0.7257195895500597
23.970953238887027 324.1741847133906 0.7280309152501633
23.97618079384044 327.20284132173344 0.7309099061295845
23.981408348793856 328.180074359321 0.7321736499170425
23.98663590374727 330.7599058571039 0.7356309121724932
23.991863458700685 332.7679018112194 0.7377991418377262
23.9970910136541 333.0304082819933 0.7383114094426938
24.002318568607514 332.45541736905415 0.7371857168857984
24.007546123560928 331.6307831481814 0.7360830597476674
24.012773678514343 329.11812139242596 0.7335193088453472
24.018001233467757 329.96828012366586 0.7344416388760933
24.02322878842117 330.24075833800185 0.734598777903707
24.028456343374586 329.0011000682489 0.7328483415828496
24.033683898328 329.23255351564694 0.7327536369016127
24.038911453281415 329.3329725378347 0.7333016301034566
24.04413900823483 330.09647301051973 0.7338476913085475
24.049366563188244 329.74474552989824 0.733737165250103
24.054594118141658 333.56186135359906 0.7382272951250873
24.059821673095072 337.8987563582471 0.7430481634733588
24.065049228048487 338.3039771736141 0.7442616684572255
24.0702767830019 339.75830689125 0.7592666605717063
24.075504337955316 341.9615261900883 0.7712776357418086
24.08073189290873 343.70410790198395 0.7798015684928109
24.085959447862145 344.47638250958596 0.7860025043354727
24.09118700281556 343.47106493402373 0.7896894113271481
24.096414557768973 344.35924187157843 0.7952809545532206
24.101642112722388 345.2177545671006 0.8007734773451304
24.106869667675802 346.44988658841544 0.8066656277525206
24.112097222629217 349.1648977677504 0.814204506246796
24.11732477758263 349.28152647305353 0.8184745241369004
24.122552332536046 348.87078204342396 0.8215038904304957
24.12777988748946 346.7503109520881 0.8220271044541897
24.133007442442874 345.15840164694185 0.8238338908483583
24.13823499739629 344.92866667898954 0.8271215831858233
24.143462552349703 343.61240226765386 0.8294071580659343
24.148690107303118 340.5134978511348 0.8287216411247593
24.153917662256532 335.5671100697798 0.826523730584759
24.159145217209947 331.45723999130865 0.8258368492405747
24.16437277216336 329.8261836644632 0.8268119824372441
24.169600327116775 327.517694552821 0.8260777415909326
24.17482788207019 323.866879315255 0.8229972551219199
24.180055437023604 322.91942092886825 0.8246603160247039
24.18528299197702 322.1680996457281 0.8272155930390902
24.190510546930433 319.0253731023767 0.825801335767158
24.195738101883848 314.6174218274099 0.823057012631285
24.200965656837262 312.7366401967315 0.8228206620792002
24.206193211790676 315.43266827036103 0.8303584191450862
24.21142076674409 317.3510648006819 0.8363350433812203
24.216648321697505 315.2124494521998 0.8367619757193107
24.22187587665092 312.0049966698773 0.8348466602279049
24.227103431604334 309.78545402560917 0.8343925179121743
24.23233098655775 307.7914668227586 0.8341878557917073
24.237558541511163 307.48478121694353 0.8367372135595823
24.242786096464577 307.52188725730235 0.8387022599283198
24.248013651417992 310.69210326370626 0.8459557397139292
24.253241206371406 309.9763432309883 0.8463916172855885
24.25846876132482 310.18035448463365 0.8492661578250739
24.263696316278235 306.7615064920015 0.8464295317395103
24.26892387123165 305.7161896452673 0.8466571477977395
24.274151426185064 305.40167332183125 0.8467278684116516
24.27937898113848 306.12429353952575 0.848787841876256
24.284606536091893 307.78943286285363 0.8539346478209964
24.289834091045307 307.4150801729001 0.8574374236427937
24.29506164599872 305.9356555471761 0.860168321310767
24.300289200952136 307.0837431176152 0.8635050592353456
24.30551675590555 304.96289242535715 0.8618847266091275
24.310744310858965 302.7259818565571 0.8583674851416175
24.31597186581238 301.4290995449635 0.8592745378654094
24.321199420765794 305.04139943251874 0.8663328213314753
24.326426975719208 307.1747864958147 0.8722130044114297
24.331654530672623 309.8258949130063 0.8772906314760782
24.336882085626037 310.7934778811589 0.8791813417986564
24.34210964057945 314.25219446839276 0.8852777737023729
24.347337195532866 314.15614057427746 0.8893388177965791
24.35256475048628 317.9262279124168 0.8992282145019423
24.357792305439695 320.7405738754794 0.9052555725464253
24.36301986039311 318.2857710382147 0.9027127067092164
24.368247415346524 315.47673825910357 0.8991221226011068
24.373474970299938 315.0203533366542 0.9014657645485045
24.378702525253352 318.92755719900026 0.9087545110259296
24.383930080206767 324.421901604282 0.9177345481726243
24.38915763516018 325.9551589775317 0.9211554710083305
24.394385190113596 327.44208602794214 0.9252503842123417
24.39961274506701 324.3201973679868 0.9238689228872623
24.404840300020425 324.13097628147386 0.926113416297103
24.41006785497384 326.61343767002796 0.9325379566852157
24.415295409927253 324.20895694276936 0.9318945772659468
24.420522964880668 320.56503045365866 0.9297073453839084
24.425750519834082 316.4782192718351 0.9255912102867576
24.430978074787497 316.60603633872176 0.9270213790743383
24.43620562974091 318.1283824939277 0.9317698902409394
24.441433184694326 318.35786166040936 0.9356278854706951
24.44666073964774 319.0865086457239 0.9390323796943373
24.451888294601154 320.244266894266 0.9424506765433823
24.45711584955457 319.765840554326 0.9435700505706347
24.462343404507983 318.72651555062833 0.9444431905912579
24.467570959461398 317.8171998951993 0.9460767991361947
24.472798514414812 320.7674530707597 0.9516045998207905
24.478026069368227 323.88317676174654 0.9595880347453577
24.48325362432164 319.01850199766784 0.954319174366598
24.488481179275055 318.59422826752854 0.9573268699081368
24.49370873422847 320.85791325007915 0.9625149888332399
24.498936289181884 329.8396025485201 0.9775493743021904
24.5041638441353 331.611593276491 0.98206012652397
24.509391399088713 328.76063545010675 0.9800984263994584
24.514618954042128 324.8963721996305 0.9776690989543642
24.519846508995542 324.24340546495495 0.9790613479753758
24.525074063948956 325.21868337873804 0.9837612263770061
24.53030161890237 327.5326337016849 0.9895496620665599
24.535529173855785 329.54306822532163 0.9958917511661326
24.5407567288092 329.2573425913079 0.9975836257367702
24.545984283762614 325.06610424974133 0.9933922098784509
24.55121183871603 323.2953528587158 0.9916324909200208
24.556439393669443 328.2147155924161 1.000240886505049
24.561666948622857 335.87335094526844 1.013427341791154
24.566894503576272 336.46139665108825 1.0173660312941175
24.572122058529686 327.5010842927959 1.0064987848251967
24.5773496134831 319.03193758456194 0.9974848635421736
24.582577168436515 316.0651078181049 0.9970257425697675
24.58780472338993 320.070581464453 1.0059211061079543
24.593032278343344 324.2102575648685 1.0145446332705435
24.59825983329676 324.9101177240344 1.0161830954711029
24.603487388250173 322.78092260545577 1.0164829332596448
24.608714943203587 321.1217438791458 1.0156767156715427
24.613942498157 318.6863045022718 1.0138248151359184
24.619170053110416 319.52890382328235 1.0176576125284276
24.62439760806383 316.7070210944815 1.017396160759467
24.629625163017245 316.35866972327597 1.019817302390159
24.63485271797066 320.8498716611019 1.029414545231546
24.640080272924074 317.37316625853293 1.0253148410374524
24.645307827877488 317.3143374993438 1.0301145279272856
24.650535382830903 313.3317199869977 1.0264345943345334
24.655762937784317 314.69863736399356 1.030746429999911
24.66099049273773 315.11450412163106 1.0345797586724215
24.666218047691146 313.71328240558154 1.0342042233792375
24.67144560264456 309.718149208026 1.0304636797721678
24.676673157597975 307.85094948235644 1.0279899002786863
24.68190071255139 308.555156842213 1.03300017824327
24.687128267504804 315.72295328847724 1.049502017762007
24.692355822458218 321.74054628435454 1.0603305422145206
24.697583377411632 320.5828711853717 1.0608259820989625
24.702810932365047 315.27749399899 1.0547523659695635
24.70803848731846 310.50022311139696 1.0504936535378269
24.713266042271876 309.6541077809906 1.050185856407369
24.71849359722529 310.6725571365269 1.0524491034825212
24.723721152178705 308.4031270938228 1.0505162350655186
24.72894870713212 308.8023814630102 1.0552622755357126
24.734176262085533 308.83785683482597 1.05954878371453
24.739403817038948 311.9003536514205 1.0672031563328412
24.744631371992362 311.9845987047061 1.0694478466034698
24.749858926945777 315.0491407127553 1.0748085959930913
24.75508648189919 312.5127457711505 1.0732911841069706
24.760314036852606 308.837348866453 1.0694807750801154
24.76554159180602 304.6827467224661 1.065215281423063
24.770769146759434 302.2556996170725 1.0656562200886757
24.77599670171285 303.932657654507 1.072611924524369
24.781224256666263 301.9541797939478 1.0735245764272976
24.786451811619678 302.7972202501927 1.0775613921653795
24.791679366573092 305.2409521985984 1.0838464575057118
24.796906921526507 305.13092431480567 1.0854659668640363
24.80213447647992 304.66388597325044 1.0869158441737063
24.807362031433335 300.5348347877995 1.0833280502938856
24.81258958638675 301.111520820859 1.0860844746911942
24.817817141340164 304.92983216228413 1.097396299486499
24.82304469629358 304.74340590733254 1.1000899089295366
24.828272251246993 305.522955734994 1.105848070268441
24.833499806200408 302.3633417262325 1.1008155922567096
24.838727361153822 306.63073367704436 1.1104100386874243
24.843954916107236 313.49665428090367 1.124188938037978
24.84918247106065 316.92949044233194 1.1344356986245943
24.854410026014065 317.3453193490386 1.1384349571683807
24.85963758096748 314.95588455533937 1.1391111990907763
24.864865135920894 316.7840177442517 1.1442309052112625
24.87009269087431 317.94548727640733 1.149017953116973
24.875320245827723 321.50938097265015 1.1564703624720798
24.880547800781137 321.9291572270581 1.1612803291178668
24.885775355734552 323.4551729070807 1.1669767081761329
24.891002910687966 323.03664470965464 1.1682357789890385
24.89623046564138 323.68687716320017 1.171725997965706
24.901458020594795 320.7540731187711 1.1680879323570075
24.90668557554821 315.06188059555296 1.160580019348653
24.911913130501624 314.0239275943517 1.1617374290487716
24.91714068545504 319.4966476175847 1.1752956621826904
24.922368240408453 327.3985786425524 1.1931615254472538
24.927595795361867 333.62440633062465 1.2084242107663477
24.93282335031528 329.7879574257478 1.205577347427702
24.938050905268696 328.6448609049548 1.2069209339803595
24.94327846022211 323.7245703765727 1.2021963703925587
24.948506015175525 323.6917797543722 1.2063214020753155
24.95373357012894 321.93767462059066 1.2081042805430713
24.958961125082354 320.76319181750387 1.2079637935690386
24.964188680035768 317.94687670818723 1.206241857763618
24.969416234989183 315.3008487218649 1.2046147685963737
24.974643789942597 314.7446009966752 1.2084418998653526
24.97987134489601 319.0343949504497 1.2196584377676982
24.985098899849426 323.1669299006664 1.2301744672337582
24.99032645480284 321.5056137281134 1.2281819607820286
24.995554009756255 318.3604186453559 1.2245428873564959
25.00078156470967 317.4077580746947 1.2263266488463775
25.006009119663084 323.68987809656653 1.2426162198187882
25.011236674616498 323.67228800448044 1.24631357486626
25.016464229569912 324.6930728143463 1.2515561950699492
25.021691784523327 319.9448592414161 1.2473898282893707
25.02691933947674 323.1983145447939 1.257794100280694
25.032146894430156 321.21656714125686 1.2594065542383546
25.03737444938357 323.7143021355016 1.267392734462538
25.042602004336985 320.0904073061349 1.266014199736013
25.0478295592904 319.349770682972 1.268491147742831
25.053057114243813 317.853750670013 1.2678958604422872
25.058284669197228 315.1733841198111 1.2641720932797924
25.063512224150642 317.409703767403 1.2707624599816918
25.068739779104057 318.13730825506514 1.2777907201532064
25.07396733405747 323.3483460783022 1.297748982895264
25.079194889010886 325.5369592408603 1.3061533324338401
25.0844224439643 329.56626332769633 1.3171181340502394
25.089649998917714 330.6201537659093 1.3190372480616834
25.09487755387113 329.38438569089607 1.320486880910624
25.100105108824543 330.2625203116387 1.3261630061028937
25.105332663777958 327.5802761898621 1.3271994590843517
25.110560218731372 332.83133334363964 1.3399089551958538
25.115787773684787 329.73726602071577 1.3379329429854956
25.1210153286382 329.58642421369075 1.3401152763368935
25.126242883591615 327.2359173646115 1.3396745594377033
25.13147043854503 327.0570998523487 1.3447911975896063
25.136697993498444 331.3378775858997 1.3567162604678111
25.14192554845186 333.98614227975855 1.3668757140223622
25.147153103405273 337.59607999225585 1.3784640843140954
25.152380658358688 335.95070280077294 1.3817886611429095
25.157608213312102 338.0420251593509 1.391560646202077
25.162835768265516 337.914337455656 1.3953916384016596
25.16806332321893 344.210980317519 1.4091252598862027
25.173290878172345 347.1676056438016 1.41863340185074
25.17851843312576 348.2113213746969 1.4249635748801768
25.183745988079174 346.8011425934348 1.4271533988449128
25.18897354303259 344.1406915605797 1.4291000821534103
25.194201097986003 342.27307787287515 1.4362246209831975
25.199428652939417 341.47997508090333 1.4420541643228804
25.204656207892832 342.1573436433135 1.4475355862479642
25.209883762846246 343.15136396578174 1.4505522379650406
25.21511131779966 344.656955898115 1.4568692130203649
25.220338872753075 344.82582365656503 1.4640264761088282
25.22556642770649 343.1324772495275 1.4641467822953214
25.230793982659904 341.1039833857821 1.463904690352396
25.23602153761332 334.65626161632366 1.45298570972601
25.241249092566733 330.36672596837997 1.4498921371048237
25.246476647520147 331.94059399932047 1.4575960085612438
25.25170420247356 332.3857161653388 1.4642037982613014
25.256931757426976 339.7609812801631 1.4862845665928033
25.26215931238039 336.4452952402298 1.4856891970364505
25.267386867333805 337.6180103056692 1.4931861975021226
25.27261442228722 339.3076539427383 1.5012845912394777
25.277841977240634 347.0768222881648 1.526062052913238
25.283069532194048 348.46130743481723 1.5348420080281406
25.288297087147463 345.78690145983717 1.5364393281235056
25.293524642100877 340.34853748861315 1.5314474744927185
25.29875219705429 339.68740993700004 1.5380186898032904
25.303979752007706 333.5250832199274 1.529119635981004
25.30920730696112 331.6250177869368 1.5290767063347188
25.314434861914535 327.3085586873837 1.5219445237003748
25.31966241686795 325.7157828758258 1.524048555157804
25.324889971821364 321.9928393070259 1.5201633132632482
25.330117526774778 318.21520234650967 1.5181768147590526
25.335345081728192 318.3913409818228 1.525944452738507
25.340572636681607 319.97392242617997 1.5355050114928883
25.34580019163502 330.4581890808489 1.5653551672908725
25.351027746588436 331.88937709951 1.5777409357555086
25.35625530154185 330.3905400417595 1.5843404280945028
25.361482856495265 324.09411583295457 1.5749794577918759
25.36671041144868 326.5603215674506 1.5859567219087864
25.371937966402093 333.2123219492615 1.6059792442168452
25.377165521355508 334.0311435516473 1.6194993803297038
25.382393076308922 329.90986916038486 1.6161967428885975
25.387620631262337 326.73916177993755 1.614967644406031
25.39284818621575 324.9238706023557 1.6177981814398905
25.398075741169166 329.7710567089054 1.6364480604654081
25.40330329612258 329.2580107277947 1.6433656336176432
25.408530851075994 330.35274036037254 1.6479432637819065
25.41375840602941 332.7175419189436 1.659941420226085
25.418985960982823 331.13664446454686 1.6592179353918912
25.424213515936238 331.5235773640591 1.6698834587243854
25.429441070889652 326.3037947854675 1.6614128393444954
25.434668625843067 324.3508707198017 1.6689363889126507
25.43989618079648 321.86398204760127 1.6677143409861128
25.445123735749895 324.90491460167226 1.688000610344736
25.45035129070331 323.3812787374682 1.6888707248573855
25.455578845656724 328.9551011021776 1.7138001829728349
25.46080640061014 326.20791262200925 1.714430823622783
25.466033955563553 334.01253011013813 1.740938771071297
25.471261510516968 333.2572921493583 1.7473972507353133
25.476489065470382 337.2977570490153 1.7632350832197066
25.481716620423796 332.07592571651924 1.7611796083489264
25.48694417537721 329.85693465433826 1.763072076287854
25.492171730330625 327.0931845447756 1.7634747764288667
25.49739928528404 326.41892080333145 1.7701699566263442
25.502626840237454 330.8713396500083 1.792736706491611
25.50785439519087 336.9810116933698 1.819112629021692
25.513081950144283 349.63782535360565 1.8623185631024455
25.518309505097697 358.64978784303315 1.8952979070323086
25.523537060051112 359.6913950100814 1.9118062724728617
25.528764615004526 364.1433848741467 1.9363972449436686
25.53399216995794 357.5815281025158 1.9270372987071003
25.539219724911355 358.7276139533326 1.941136101788279
25.54444727986477 346.65402222051387 1.9113441178049235
25.549674834818184 344.4477968090621 1.9157477737204276
25.5549023897716 350.45162281295535 1.9437202970460423
25.560129944725013 355.751127477657 1.9730163005209396
25.565357499678427 364.23292116023293 2.0102662534372238
25.57058505463184 362.4099988827358 2.0144690968195276
25.575812609585256 362.756294974212 2.0235080179979485
25.58104016453867 360.49526123072434 2.024441451069525
25.586267719492085 359.8812898657026 2.0363985611857665
25.5914952744455 360.8005130810438 2.0534201716020832
25.596722829398914 365.172552553665 2.081360231268456
25.601950384352328 356.48707876562605 2.067527788479404
25.607177939305743 355.17925171012786 2.077959509765158
25.612405494259157 349.1195368496751 2.070615624372809
25.61763304921257 344.66338911907826 2.0704641847252936
25.622860604165986 343.7379081619356 2.074704205214021
25.6280881591194 333.7267473929085 2.0567599426709786
25.633315714072815 339.66286512016984 2.0914663164065517
25.63854326902623 335.7531390060454 2.094380608296743
25.643770823979644 339.41773581739375 2.1250547819128256
25.648998378933058 339.5483798435431 2.135246275655265
25.654225933886472 340.78562941570266 2.1603742066648253
25.659453488839887 332.8341651355102 2.1462423346696453
25.6646810437933 329.62211434953156 2.1561811308796557
25.669908598746716 324.9795452084882 2.154349106526488
25.67513615370013 327.32413886147117 2.178195963205291
25.680363708653545 327.0475879893029 2.188551557258325
25.68559126360696 328.604190874774 2.2104635807390567
25.690818818560373 333.0637556906064 2.2387640226933554
25.696046373513788 337.55140025117794 2.2713182963552767
25.701273928467202 343.67305708278076 2.3051808572108055
25.706501483420617 348.59969051019164 2.337150404262824
25.71172903837403 350.10439221087506 2.3691460579095116
25.716956593327446 349.7307682183205 2.396319954062161
25.72218414828086 349.1004742853569 2.4196397706565387
25.727411703234274 350.1120110380642 2.433701678299636
25.73263925818769 350.31031594491714 2.4476979697575296
25.737866813141103 341.15927827910406 2.4354863636403916
25.743094368094518 340.8452001356283 2.4617985394531128
25.748321923047932 328.421291325926 2.4445682140508107
25.753549478001347 337.94549827204736 2.4992950832027945
25.75877703295476 328.9761164762925 2.4870431720714383
25.764004587908175 323.8095344319792 2.480241546976982
25.76923214286159 312.4828884999519 2.458768599988465
25.774459697815004 301.0065386831065 2.4328269564296567
25.77968725276842 309.63932473579337 2.496892041251997
25.784914807721833 309.7590046532095 2.517026615284599
25.790142362675248 327.91861060751194 2.621824817444073
25.795369917628662 330.24798087530723 2.652762812490895
25.800597472582076 345.5791216311918 2.7484286786964853
25.80582502753549 334.1910187182485 2.7270356115972905
25.811052582488905 335.27345937075984 2.765896606978741
25.81628013744232 331.98084332860026 2.7814796145476954
25.821507692395734 335.29685642478546 2.8292647511551126
25.82673524734915 340.0308016967852 2.887679098940001
25.831962802302563 338.5756641104275 2.9214729076426877
25.837190357255977 349.4848016179094 3.015358870373817
25.84241791220939 342.5162857633553 3.024049951246763
25.847645467162806 350.5263412549739 3.0953516324473056
25.85287302211622 351.5347959379254 3.131796150758119
25.858100577069635 356.2508945326117 3.194586064921659
25.86332813202305 348.10353718189793 3.2072889713314017
25.868555686976464 353.5288462270292 3.2876692306908644
25.87378324192988 352.0504061471796 3.326190446137322
25.879010796883293 345.85293418078754 3.3503997134266665
25.884238351836707 333.3709455771891 3.3421379051648796
25.88946590679012 327.68303775590164 3.3675427593092655
25.894693461743536 345.0246030469968 3.5014217439282143
25.89992101669695 348.42693773387657 3.572231125111843
25.905148571650365 348.0004885353398 3.644856134642806
25.91037612660378 348.3099246520716 3.7051098010305035
25.915603681557194 334.73132280314445 3.7136635814307386
25.920831236510608 327.45047738059503 3.737354477738961
25.926058791464023 323.05326010022753 3.801880136342493
25.931286346417437 339.3897269715055 3.971588374987019
25.93651390137085 353.6978983858901 4.1607126838209805
25.941741456324266 355.80467652509185 4.266450018023424
25.94696901127768 336.7609884356674 4.259553927535522
25.952196566231095 329.194376280353 4.328311926033405
25.95742412118451 327.2595964775106 4.428706013872128
25.962651676137924 330.50332124836456 4.556657567178797
25.967879231091338 341.3750476707897 4.707353970851997
25.973106786044752 341.19737923283674 4.78268327397034
25.978334340998167 345.91177480900035 4.890621339485531
25.98356189595158 334.7385076204436 4.903067596721128
25.988789450904996 337.6037838659453 4.994156940708039
25.99401700585841 357.4833537156265 5.255059011612218
25.999244560811825 364.09547240862986 5.373307854467057
26.00447211576524 390.81130570391224 5.71469868916958
26.009699670718653 379.5611017675884 5.711244851852767
26.014927225672068 379.41278518112074 5.862326834601977
26.020154780625482 356.3092639070898 5.781337964678002
26.025382335578897 354.70167685460484 5.920901202303105
26.03060989053231 340.3548845972488 5.999010456438193
26.035837445485726 332.8389036792034 6.122582937226332
26.04106500043914 328.71870175140606 6.257885664358588
26.046292555392554 355.5841986222386 6.6090393223474475
26.05152011034597 360.483717470722 6.824747162783096
26.056747665299383 332.98874503120254 6.727005229287769
26.061975220252798 299.4492193102455 6.651499118451196
26.067202775206212 285.38226222604595 6.65630223931119
26.072430330159627 273.9889829236416 6.8739970678821125
26.07765788511304 286.474552446681 7.2352377218029025
26.082885440066455 297.93064057005506 7.811642335415726
26.08811299501987 346.198886868928 8.766837036048047
26.093340549973284 345.2603168220031 9.32808589501828
26.0985681049267 370.9334281082257 10.239782487720127
26.103795659880113 351.0106220311208 10.719567216258021
26.109023214833528 316.55088198199275 11.093775575978446
26.114250769786942 258.93262435329467 10.99307698869801
26.119478324740356 232.04734676427086 12.013843008939038
26.12470587969377 275.21188782838243 14.947522510577066
26.129933434647185 250.79603768874824 19.725191775443268
26.1351609896006 226.05111575804222 26.49089548974342
