# Supplementary material for: Unraveling metal effects on CO2 uptake in pyrene-based metal-organic frameworks
Source: Nat Commun. 2025 Feb 11;16:1516. doi: 10.1038/s41467-025-56296-w (PMC11814143; doi:10.1038/s41467-025-56296-w)
Supplement: Supplementary file 3 — Source Data [file 41467_2025_56296_MOESM3_ESM.zip › SourceCode/SuppInf/FigureS5_Ga-TBAPy_InSitu_VariableT_PXRD/Data/GaTBAPy_0038p.dat]

0.002613777476707968 23.18186847576112 5.419518265185664
0.007841332430123905 23.096978987144222 5.3454714672755435
0.01306888738353984 26.341113969617954 5.022243927075928
0.018296442336955775 25.377180916000555 4.060601060169277
0.02352399729037171 24.215002574056122 3.6559522601620884
0.028751552243787646 25.36671674390111 3.3660012807444954
0.03397910719720358 24.034588710150278 2.6767338107950147
0.03920666215061952 20.41374225009541 2.316400513814984
0.04443421710403546 18.256953465799803 2.155563462621602
0.0496617720574514 16.210661367069 1.8040244124014826
0.054889327010867336 14.758915888993204 1.8154169693414894
0.060116881964283275 17.96941037258264 2.1112731588850724
0.06534443691769921 19.550171825231285 2.0661693922228417
0.07057199187111515 22.260276483721295 2.111197905570919
0.07579954682453109 19.67108397675598 1.7476634597977794
0.08102710177794703 17.56538045483728 1.5157657434301348
0.08625465673136297 15.985571106541784 1.4209860625370305
0.09148221168477891 15.186601707632049 1.322169877189407
0.09670976663819485 17.802098728691764 1.4186271518313924
0.10193732159161079 18.93524703835599 1.4444243780830972
0.10716487654502672 19.407646507394563 1.398383920279797
0.11239243149844266 18.907498903515858 1.3395383529568596
0.1176199864518586 17.832559160178683 1.2780630874477719
0.12284754140527454 18.08693096144856 1.2021051568552081
0.12807509635869047 17.163450603129196 1.1355649175627862
0.1333026513121064 18.237332880337913 1.1679859296367332
0.13853020626552232 18.390274333636867 1.1565087976413313
0.14375776121893824 17.973089451792625 1.1877015454503945
0.14898531617235417 17.902729901362058 1.2376712047410925
0.1542128711257701 16.750159847052505 1.218367378783739
0.15944042607918602 17.672970780226947 1.1845352134657052
0.16466798103260194 18.290872911352093 1.1384964301830154
0.16989553598601786 19.96821969589438 1.0862918553486347
0.1751230909394338 20.514279816400688 1.0580605998117347
0.18035064589284971 19.06359244075861 1.0166284100153657
0.18557820084626564 18.213016535750768 1.0019377438147712
0.19080575579968156 16.29846499304632 0.954641125315626
0.1960333107530975 15.965877739341138 0.9300346670166886
0.20126086570651341 17.047541831442192 0.9401925826452846
0.20648842065992934 17.8053770787623 0.9534964959517096
0.21171597561334526 18.92978606853912 0.9929110423412646
0.2169435305667612 18.985115167067992 0.993907274783168
0.22217108552017711 19.71631781175473 0.998566306909033
0.22739864047359304 19.767669037131824 1.0280150367162448
0.23262619542700896 20.105325739224977 0.996336671055799
0.2378537503804249 20.949659490112484 1.020227758948711
0.2430813053338408 21.348979327600556 1.0031130173200278
0.24830886028725674 21.020131089147757 0.9482601712678315
0.25353641524067266 20.24130851562553 0.9052321248588585
0.2587639701940886 19.88804611635872 0.9071594684658365
0.2639915251475045 18.94048100567303 0.8931485714086504
0.26921908010092044 18.95964501341126 0.8978123974560303
0.27444663505433636 18.907173765610903 0.8966382320711723
0.2796741900077523 18.84719700766136 0.8543983827567054
0.2849017449611682 18.1087976951425 0.8284286910144771
0.29012929991458414 18.27478433625309 0.8246512777693235
0.29535685486800006 18.541674497119363 0.8400155703757314
0.300584409821416 18.629168890975468 0.8404425425288317
0.3058119647748319 17.390222290636142 0.8285528958994085
0.31103951972824784 17.46447212903535 0.8438723094983287
0.31626707468166376 17.880601358633843 0.8473833253050808
0.3214946296350797 19.003735510635376 0.8708938954435786
0.3267221845884956 19.619388699369416 0.8775187471337227
0.33194973954191154 20.34298721851071 0.8763563824238468
0.33717729449532746 18.80591365598221 0.8392875907593059
0.3424048494487434 18.044735670391418 0.8227648556183913
0.3476324044021593 15.826338832384826 0.7728514269242857
0.35285995935557524 15.328702322250585 0.7607463915254502
0.35808751430899116 14.724354597849885 0.7547268965751083
0.3633150692624071 14.248921043058294 0.7311829679532014
0.368542624215823 15.558264797884759 0.7371762377097274
0.37377017916923894 16.109853655911085 0.7306530348422864
0.37899773412265486 17.136669465024024 0.744328646390075
0.3842252890760708 17.482794524318404 0.7795219194698411
0.3894528440294867 18.91924761937716 0.8368821842587322
0.39468039898290264 18.936472553605068 0.8291136753589087
0.39990795393631856 18.79421706325531 0.8105514343343733
0.4051355088897345 18.798946053060288 0.7784443807844865
0.4103630638431504 18.903357954862575 0.7676665228523422
0.41559061879656634 18.90694347922145 0.7752218925337155
0.42081817374998226 18.649067645636624 0.7809415892058279
0.4260457287033982 16.645473270737277 0.7501965476717645
0.4312732836568141 16.685100317621604 0.7566088987251426
0.43650083861023004 17.67460375312236 0.7754028723645969
0.44172839356364596 18.811892340080632 0.8025276411697614
0.4469559485170619 21.046971663245028 0.8437205983313508
0.4521835034704778 19.68521804565061 0.8056747881760166
0.45741105842389373 19.124908850132787 0.8050905768340454
0.46263861337730966 18.090665236505682 0.7722694930122292
0.4678661683307256 17.079940765732005 0.7445924685588988
0.4730937232841415 17.77330593188087 0.7453129687635075
0.47832127823755743 17.745015901290508 0.7389881670458394
0.48354883319097336 19.225107682610826 0.7621564754289498
0.4887763881443893 19.117241239595845 0.7613226454845428
0.4940039430978052 19.134823792868403 0.7570759690947902
0.49923149805122113 19.43774443574198 0.7514357781881812
0.5044590530046371 18.595571041951374 0.7501814118659702
0.5096866079580531 18.306184725190292 0.7311462357806554
0.5149141629114691 18.40423901625169 0.7422625515092004
0.5201417178648851 18.29769619319204 0.7584775665824404
0.525369272818301 18.572655683689725 0.7568392347332545
0.530596827771717 18.950218107254557 0.7626862248567692
0.535824382725133 19.23340939480139 0.7504250981053027
0.541051937678549 19.79791441847482 0.7520947780165853
0.546279492631965 19.12398855123137 0.7407272893076254
0.5515070475853809 19.294519587447716 0.7513162799250128
0.5567346025387969 20.36617911379086 0.7689856943054446
0.5619621574922129 20.456580071765174 0.7597221010368895
0.5671897124456289 20.707468845709798 0.7698252911759819
0.5724172673990449 19.827960010852802 0.740315030242693
0.5776448223524608 19.64100960204816 0.7308916581060368
0.5828723773058768 20.57320310379244 0.7544865978316248
0.5880999322592928 19.855960336022495 0.7403055278451275
0.5933274872127088 19.902149505675307 0.7625375998076737
0.5985550421661248 20.050758753432675 0.7651145211922564
0.6037825971195407 18.505495606674636 0.7240374892151756
0.6090101520729567 18.237958872037026 0.7043906748376036
0.6142377070263727 19.636681098540173 0.7281544900443044
0.6194652619797887 19.058675269255584 0.7129688446925949
0.6246928169332047 19.520048709959514 0.7399003429417852
0.6299203718866206 18.918469605598876 0.7258800787624481
0.6351479268400366 17.88266564967993 0.6996951935935529
0.6403754817934526 17.9004192674017 0.7010043906138728
0.6456030367468686 18.218179080649673 0.6954391885376404
0.6508305917002846 19.315594014989806 0.7101650643047694
0.6560581466537005 20.117708113656374 0.7145851207831542
0.6612857016071165 21.136568155538367 0.7279129830399028
0.6665132565605325 21.968035827418767 0.7324995637970181
0.6717408115139485 22.00240508932772 0.7273569000059871
0.6769683664673645 22.8030154856044 0.7245859374105923
0.6821959214207804 22.625197427216957 0.7152263243486771
0.6874234763741964 23.21646035452462 0.7214574447668775
0.6926510313276124 23.048092964699713 0.7046705220941404
0.6978785862810284 21.840868372848174 0.6891354185710891
0.7031061412344444 22.423951359993946 0.7101491230292958
0.7083336961878604 21.904009690950154 0.707898123566141
0.7135612511412763 20.8850653269243 0.7038050032202832
0.7187888060946923 22.070836373069113 0.7226257226448473
0.7240163610481083 21.674593449532598 0.7201828918327544
0.7292439160015243 23.74860999637874 0.77228341481371
0.7344714709549403 23.82271690065555 0.7680319100388027
0.7396990259083562 24.138468181948618 0.7712858432074292
0.7449265808617722 25.1152512070747 0.7837379523258912
0.7501541358151882 24.987412984276826 0.7781413658991102
0.7553816907686042 27.324703175229132 0.8095153852755865
0.7606092457220202 29.089490388149386 0.8167660386027025
0.7658368006754361 30.462562706643368 0.8228067482070285
0.7710643556288521 32.08049803498279 0.821004522550142
0.7762919105822681 32.08686836609018 0.829845644742759
0.7815194655356841 30.058819155089832 0.7963072335727264
0.7867470204891001 29.897703061659485 0.8026325056945096
0.791974575442516 28.879767562216124 0.7854986256241436
0.797202130395932 29.768792749326238 0.7780381744259652
0.802429685349348 32.38260315651374 0.823299590711812
0.807657240302764 35.585561929188124 0.867410420263482
0.81288479525618 41.23140302509467 0.9619178296519474
0.8181123502095959 44.863773903602905 1.0429326764483668
0.8233399051630119 43.67280602308396 1.021441383426681
0.8285674601164279 45.10395143389311 1.0464078086633966
0.8337950150698439 43.33030243844993 1.011009879681767
0.8390225700232599 46.33620534149593 1.0230907511637413
0.8442501249766758 50.781493072240885 1.0751306336738629
0.8494776799300918 53.58450070216611 1.11631187784299
0.8547052348835078 56.46817500283975 1.1628515960991073
0.8599327898369238 61.24900236982608 1.2200095005030107
0.8651603447903398 65.21828800176449 1.2698191878715575
0.8703878997437557 70.16249205912627 1.3078972782108598
0.8756154546971717 71.57682602300191 1.3027624127990176
0.8808430096505877 72.50536330058982 1.31462810179077
0.8860705646040037 71.89036762852126 1.293549273364772
0.8912981195574197 71.78536266085719 1.2953407254147997
0.8965256745108356 73.20560368758389 1.3220841993454546
0.9017532294642516 75.25162572786746 1.3383432553179024
0.9069807844176676 72.27905028956043 1.3107241960344704
0.9122083393710836 74.87894244474896 1.3402332029318955
0.9174358943244996 77.59051232536852 1.3736323902400662
0.9226634492779155 81.14108775011636 1.3890639393560336
0.9278910042313315 87.77944513649128 1.4386153991038073
0.9331185591847475 87.61229766060941 1.4307922480024826
0.9383461141381635 89.72367146353557 1.4483445788467142
0.9435736690915795 90.25288830695315 1.4460985508960282
0.9488012240449955 92.00142400690468 1.42657342495814
0.9540287789984114 97.22633196900492 1.4354931834786866
0.9592563339518274 99.82341545326834 1.45375769263932
0.9644838889052434 101.23160193634995 1.4697907450532024
0.9697114438586594 105.63946695416766 1.5155260574327318
0.9749389988120754 111.55344362332372 1.5482542235367251
0.9801665537654913 113.61902495109253 1.582409821029395
0.9853941087189073 117.88928688156771 1.6299410565637527
0.9906216636723233 116.99758643532046 1.6000916298169658
0.9958492186257393 119.33272777900117 1.6190327206090331
1.0010767735791553 115.17970212880984 1.5721188305947884
1.0063043285325712 111.26987053437003 1.519489395981342
1.0115318834859872 112.93441245149097 1.5436112541025966
1.0167594384394032 114.1239384339098 1.5478854519414402
1.0219869933928192 122.5447765330929 1.6014492299695116
1.0272145483462352 121.80522848120802 1.5825315077525832
1.0324421032996511 119.86195395450329 1.5692460795421819
1.0376696582530671 120.20990119632657 1.5728013042435354
1.042897213206483 118.99456094611624 1.5662969271506668
1.048124768159899 126.3549950366243 1.6284426206792988
1.053352323113315 130.8792577051215 1.6448064783203984
1.058579878066731 136.98818156560864 1.6748201962678024
1.063807433020147 135.47342967104623 1.6546386617132993
1.069034987973563 129.35084697557346 1.5884543467293688
1.074262542926979 128.35169068261268 1.5735464905746297
1.079490097880395 128.86104233294273 1.5796576345241173
1.084717652833811 132.30706302973186 1.6375002880356433
1.089945207787227 134.6699669030151 1.6963910307785577
1.095172762740643 131.85712142098586 1.6688193271780412
1.1004003176940589 131.852355934851 1.648512167837524
1.1056278726474749 135.4620483966362 1.6398144020773209
1.1108554276008908 139.42582339373666 1.6523374482564746
1.1160829825543068 133.2913196284797 1.6089267688657964
1.1213105375077228 131.35819791029976 1.5842123583001275
1.1265380924611388 128.65520093855258 1.5649184942045702
1.1317656474145548 136.22841660219717 1.6063935830104015
1.1369932023679707 144.6143700618005 1.6661497171573867
1.1422207573213867 150.29924988799252 1.7143863542955822
1.1474483122748027 151.63234623774144 1.7249543843800668
1.1526758672282187 150.9235417441644 1.7116165166986068
1.1579034221816347 152.10366703317436 1.7214104280478242
1.1631309771350506 154.01039527252172 1.7232123255202776
1.1683585320884666 158.66482704852797 1.7223416319580138
1.1735860870418826 161.0302842839033 1.754266459185778
1.1788136419952986 167.16614322175158 1.8038020184987742
1.1840411969487146 163.49467942619177 1.7484944799017421
1.1892687519021305 162.89896725024417 1.7574355251079365
1.1944963068555465 160.7758276142429 1.7297504873381448
1.1997238618089625 158.79454062942418 1.7061975401528842
1.2049514167623785 156.10506282075895 1.7032044469351264
1.2101789717157945 153.37670518707893 1.6865348893787862
1.2154065266692105 151.48358612416416 1.6613624699895755
1.2206340816226264 149.39534405811688 1.6361278834598731
1.2258616365760424 156.08884533019048 1.6928951646057027
1.2310891915294584 165.10462969503342 1.7391780652647542
1.2363167464828744 165.7717566370835 1.7591774236331483
1.2415443014362904 167.67903249702695 1.792044812288917
1.2467718563897063 165.0059827497662 1.7857580760537097
1.2519994113431223 164.25453576305839 1.7785400156873865
1.2572269662965383 162.45534108297227 1.7455578911791951
1.2624545212499543 165.18589266266727 1.7333380829666691
1.2676820762033703 162.03276916956148 1.7123790614272936
1.2729096311567862 159.79359489681113 1.7183358181238813
1.2781371861102022 164.53316714088714 1.758584424959045
1.2833647410636182 168.47269151456322 1.776733543695698
1.2885922960170342 171.9416368232028 1.8002126892675319
1.2938198509704502 174.54702360530325 1.795691581120689
1.2990474059238661 173.3445042190681 1.795356505643228
1.3042749608772821 172.82945216473885 1.7904262159027096
1.309502515830698 171.1673553282433 1.7427996454611663
1.314730070784114 166.04452267515208 1.708117471110189
1.31995762573753 172.20010763858093 1.744182581466554
1.325185180690946 178.6909400738101 1.7897421369348523
1.330412735644362 180.8369331321513 1.8137791378098216
1.335640290597778 178.69004382412282 1.7767901494771865
1.340867845551194 181.25158177419647 1.782044690047463
1.34609540050461 179.0603575291316 1.7720737543676888
1.351322955458026 182.15546504369 1.801122932906098
1.356550510411442 176.54362869152152 1.779680533001309
1.361778065364858 166.9609633105633 1.7206987933846942
1.3670056203182739 164.84379997589392 1.7075441277379684
1.3722331752716899 169.30014461707165 1.7413434763153384
1.3774607302251058 175.50423641168032 1.7863320102953935
1.3826882851785218 178.68750108458167 1.8086479152100439
1.3879158401319378 179.7849980582532 1.7931386559832694
1.3931433950853538 174.86229969823333 1.7541491525419564
1.3983709500387698 171.58374977889494 1.7254089638512278
1.4035985049921857 170.6710553554462 1.7219102739607242
1.4088260599456017 169.14298593895538 1.7213321155419705
1.4140536148990177 166.84457110657146 1.7127441624976405
1.4192811698524337 168.9768730924343 1.7233894618148113
1.4245087248058497 167.5325137890986 1.696816185563615
1.4297362797592656 167.60189915101705 1.6870317137902477
1.4349638347126816 167.96374839120423 1.6980097647644241
1.4401913896660976 164.75919940647464 1.68494441504567
1.4454189446195136 164.131353577135 1.6773057709710895
1.4506464995729296 159.61346088830217 1.6584342495699533
1.4558740545263456 161.16158379935538 1.6695452908210222
1.4611016094797615 167.81208634272096 1.7111064426018885
1.4663291644331775 170.20170030511898 1.726446453942677
1.4715567193865935 169.13833812700688 1.6915146485755772
1.4767842743400095 170.19279709437706 1.6834694496873066
1.4820118292934255 171.2675033811906 1.692039242893491
1.4872393842468414 177.13249827055827 1.7332647289668115
1.4924669392002574 186.6490548262639 1.801422498517231
1.4976944941536734 183.67736227370744 1.7936146550100969
1.5029220491070894 178.3399950394931 1.7641549540335753
1.5081496040605054 182.4469888656922 1.7828984101265637
1.5133771590139213 181.95410731025729 1.7831253092678876
1.5186047139673373 183.8175391916756 1.7826645314639462
1.5238322689207533 183.32532861723251 1.7728423443161458
1.5290598238741693 179.8553520148691 1.7460886689072286
1.5342873788275853 178.79130487421975 1.7238406268178559
1.5395149337810012 176.31049256915531 1.715621495715298
1.5447424887344172 174.75276589263933 1.7079150728107149
1.5499700436878332 182.95356407899683 1.7560188730353254
1.5551975986412492 189.30146926077254 1.7704482863169537
1.5604251535946652 194.677348353183 1.795978045387948
1.5656527085480811 198.72897786547475 1.8156706737379975
1.5708802635014971 202.59156621904214 1.8390141840320693
1.576107818454913 198.3784588703868 1.8174606037622043
1.581335373408329 199.46641776107086 1.801449949068443
1.586562928361745 197.66483354662745 1.7847873046615645
1.591790483315161 197.2826143299187 1.801049115185761
1.597018038268577 197.82693165522906 1.794585849231543
1.602245593221993 205.4784995373992 1.817146183777152
1.607473148175409 213.52334431288176 1.853149617978698
1.612700703128825 216.7979182889797 1.8667018647064006
1.617928258082241 215.88839628848544 1.8558911645344502
1.623155813035657 215.07441626518238 1.8584028457607589
1.628383367989073 212.78924949609356 1.8397755515658465
1.6336109229424889 213.33402932330358 1.8408633987732703
1.6388384778959049 217.11041893019058 1.846204406106197
1.6440660328493208 220.03311030692487 1.851923168207481
1.6492935878027368 226.7952111647265 1.8647189417004857
1.6545211427561528 226.1311428385781 1.867844170812168
1.6597486977095688 227.54841328391402 1.8810724243114991
1.6649762526629848 236.02617233631332 1.9182444902082731
1.6702038076164007 237.93027896855662 1.9099132340673053
1.6754313625698167 242.856954857864 1.9040525127948436
1.6806589175232327 251.39048375810538 1.9419486228636278
1.6858864724766487 259.0630163171811 1.9935441305345725
1.6911140274300647 267.1140340394448 2.0459460621376717
1.6963415823834807 262.3459945008683 2.017123935661241
1.7015691373368966 254.46868735083103 1.9642703024245525
1.7067966922903126 243.94813364210398 1.8854262097404506
1.7120242472437286 248.74309012073672 1.9081812714590338
1.7172518021971446 252.41768775437177 1.8922204385271595
1.7224793571505606 264.0692441535746 1.9334693986593594
1.7277069121039765 275.92018770294635 1.9794835414405187
1.7329344670573925 283.1864995220993 2.0096056042035504
1.7381620220108085 293.53815073932356 2.0732897575267235
1.7433895769642245 298.75612474245855 2.08685476800404
1.7486171319176405 297.98212690442585 2.075472106105913
1.7538446868710564 309.5180783407101 2.111858709455494
1.7590722418244724 308.9176234088275 2.102802624384718
1.7642997967778884 301.2534774885185 2.0659291989276007
1.7695273517313044 296.3591031727108 2.0347065349038806
1.7747549066847204 291.21385292588167 1.9984052466393274
1.7799824616381363 288.48334219903927 1.969185383356045
1.7852100165915523 301.2085932433345 2.003797710928745
1.7904375715449683 309.39904894248264 2.0341725685779775
1.7956651264983843 316.3476259416494 2.064830912038022
1.8008926814518003 318.592839139542 2.038991097779633
1.8061202364052162 306.4418830135361 1.9845938637744895
1.8113477913586322 298.9435931053592 1.9398482446099288
1.8165753463120482 303.3890527109169 1.9558112741542055
1.8218029012654642 299.8288934408171 1.9297269923801488
1.8270304562188802 303.29002827645627 1.942491160435003
1.8322580111722961 305.45590999454686 1.935089847012697
1.8374855661257121 311.47197719284605 1.9597075827178718
1.842713121079128 310.6322534432956 1.9539887914320269
1.847940676032544 305.2034054866048 1.906499232307599
1.85316823098596 306.35724583822156 1.910588747592488
1.858395785939376 306.7424534498394 1.9051402399176751
1.863623340892792 312.51775660952916 1.925805889250394
1.868850895846208 319.64129836731234 1.949239451885385
1.874078450799624 310.18692047467863 1.8824732306574727
1.87930600575304 310.94272490008166 1.8727391086292715
1.884533560706456 310.67460067195384 1.8672409503814782
1.889761115659872 307.8283520343001 1.8548913070661295
1.894988670613288 314.2879339868137 1.8734221282553607
1.9002162255667039 319.9649011027074 1.8870312838827186
1.9054437805201199 311.5174193710631 1.8273963826492277
1.9106713354735358 313.45058229838594 1.8141462940684525
1.9158988904269518 312.1703699712792 1.8003024081241603
1.9211264453803678 312.0792876898566 1.7947236862833649
1.9263540003337838 311.67347659990594 1.7904024001599181
1.9315815552871998 307.0289558464464 1.7735723935203465
1.9368091102406157 298.5038246693931 1.7312688710002129
1.9420366651940317 297.1107272566645 1.7183606455812062
1.9472642201474477 290.45833269802705 1.700595868053725
1.9524917751008637 293.99575614481694 1.7030631219986578
1.9577193300542797 294.1018589318512 1.6920789659634243
1.9629468850076957 293.5343321628666 1.67065375297268
1.9681744399611116 298.1521660607594 1.6620905563309705
1.9734019949145276 293.615691254746 1.6381607749000646
1.9786295498679436 288.35203938118883 1.611682325395811
1.9838571048213596 288.34485224525275 1.6094483555630303
1.9890846597747756 283.99521830105425 1.6027853423759981
1.9943122147281915 283.4440824784653 1.6051687456153063
1.9995397696816075 290.0772923443412 1.6357896938920393
2.0047673246350235 283.10305882302976 1.607951376461937
2.0099948795884393 280.16008542190946 1.5856118155795964
2.015222434541855 278.6880872607695 1.5562536297631078
2.0204499894952708 276.6383096555793 1.5437968336967078
2.0256775444486865 271.79399822158 1.5189118263854735
2.0309050994021023 272.29568821548384 1.511524895893752
2.036132654355518 276.4341879613079 1.5419880066066012
2.041360209308934 272.16847383756743 1.526622454260659
2.0465877642623496 277.6378729800518 1.5535805670526486
2.0518153192157653 271.77687274777645 1.530950680883839
2.057042874169181 268.1460642864591 1.5191511531792974
2.062270429122597 271.46790155339346 1.52822671242947
2.0674979840760126 266.28332107256983 1.5004421846028415
2.0727255390294284 265.2880098879318 1.4999496826396306
2.077953093982844 267.75765480560796 1.5163921903871882
2.08318064893626 268.39260678360137 1.5226457652938854
2.0884082038896756 270.00109292204706 1.531323194593516
2.0936357588430914 270.67384261493106 1.5203796473254052
2.098863313796507 272.5095047762213 1.5263565266741055
2.104090868749923 274.1770723930282 1.5363389985414961
2.1093184237033387 272.77481738997545 1.5271672170932773
2.1145459786567544 274.904266319001 1.5327162755821413
2.11977353361017 266.6293697950495 1.4937742590466274
2.125001088563586 265.10990090220076 1.4888091336497533
2.1302286435170017 261.5685905493105 1.4702531194428254
2.1354561984704175 259.1025122092012 1.4616572608265501
2.140683753423833 259.2068670975237 1.4697067129945605
2.145911308377249 266.43372711199925 1.509017870529749
2.1511388633306647 268.23760841453475 1.5114344083534972
2.1563664182840805 270.82139584510065 1.518295201524408
2.1615939732374962 269.8600281811949 1.4985561221201649
2.166821528190912 270.36895619819524 1.5071030078605203
2.1720490831443278 276.30542485747105 1.5390780787324314
2.1772766380977435 273.1096974329121 1.5288410291695098
2.1825041930511593 275.88396472471356 1.5427418311641066
2.187731748004575 278.79597691319424 1.5493469587098583
2.192959302957991 271.7262056218173 1.5086743985080213
2.1981868579114066 261.43855826481604 1.4525509710639
2.2034144128648223 257.6257883500779 1.4441601499849894
2.208641967818238 255.16526701155746 1.4352531819556424
2.213869522771654 260.1556131597008 1.4695687927827168
2.2190970777250696 267.3172002025269 1.509484567458041
2.2243246326784853 270.63027874205125 1.5198202444456257
2.229552187631901 279.4143354192383 1.5546458144489996
2.234779742585317 279.94406188081797 1.539971297905685
2.2400072975387326 280.9996544465296 1.5432530107022162
2.2452348524921484 272.01034662532714 1.5010142096507884
2.250462407445564 266.18527533200034 1.4795346732076624
2.25568996239898 257.2358856792896 1.4477171285621993
2.2609175173523957 252.8093414675159 1.4273176687813613
2.2661450723058114 255.75754220012712 1.435962491622734
2.271372627259227 253.6045439470786 1.4321705283279063
2.276600182212643 261.5529521284993 1.4667890967100725
2.2818277371660587 264.7003854175868 1.4801331906004833
2.2870552921194744 263.49771689028427 1.4781271904753075
2.29228284707289 263.1199213051442 1.4738324064434545
2.297510402026306 262.1713705587948 1.458977222299942
2.3027379569797217 264.86046796296887 1.466189021249709
2.3079655119331375 272.309854186715 1.4894441314226907
2.3131930668865532 277.86293866055905 1.507351454347469
2.318420621839969 277.1003370292901 1.5063883095216957
2.3236481767933848 279.1925010499957 1.5113781651624487
2.3288757317468005 275.1285891047261 1.5111823490669043
2.3341032867002163 265.630954806909 1.4749906680436065
2.339330841653632 260.928162436428 1.4656459491860707
2.344558396607048 259.0106760211509 1.4584001399800306
2.3497859515604635 266.8090377252808 1.4818281196315413
2.3550135065138793 267.2251720644112 1.464878024939185
2.360241061467295 271.53687542599107 1.4685433720572272
2.365468616420711 260.2311334869765 1.4136476058352534
2.3706961713741266 260.43869938632776 1.3998207798345408
2.3759237263275423 262.5414640194944 1.409436918691678
2.381151281280958 261.75355334068206 1.416439968091783
2.386378836234374 261.2809297351085 1.4251199186014638
2.3916063911877896 260.00139566882 1.4308394999364258
2.3968339461412054 256.20354712224525 1.424068150802424
2.402061501094621 255.3641526913165 1.409253674283747
2.407289056048037 256.33500497749003 1.4214947560812727
2.4125166110014526 254.88851298759334 1.4233714601841359
2.4177441659548684 260.38585031452243 1.4379716313490867
2.422971720908284 260.53951024391586 1.4188998288905559
2.4281992758617 266.2119389676346 1.4261389208729915
2.4334268308151157 268.4653597670644 1.4186771529235351
2.4386543857685314 272.24122053357587 1.4306952996227136
2.443881940721947 269.12708387453944 1.4147983510353699
2.449109495675363 264.79032970411373 1.3984134402221977
2.4543370506287787 273.0551381135083 1.4311483509424558
2.4595646055821945 270.5427950306377 1.39651710475723
2.4647921605356102 280.8390362134546 1.4085248899679268
2.470019715489026 288.7568273209422 1.3928423517487243
2.4752472704424417 317.80897068284503 1.4277388124832995
2.4804748253958575 382.64566556508595 1.532043060929226
2.4857023803492733 516.039116856799 1.7329406589791587
2.490929935302689 770.9423031429826 2.0845519245205995
2.496157490256105 1223.0695891157561 2.611697331157456
2.5013850452095205 1857.4766757562652 3.2127084466547036
2.5066126001629363 2569.170924999448 3.777714451676185
2.511840155116352 3209.869607675502 4.2096031464467645
2.517067710069768 3696.3890075660343 4.508937631141311
2.5222952650231836 3977.5736063486993 4.674884152108383
2.5275228199765993 4106.493460100179 4.748535011110135
2.532750374930015 4162.870508501131 4.777758376784609
2.537977929883431 4276.689665526058 4.83267719767139
2.5432054848368466 4535.71462597135 4.98697041260767
2.5484330397902624 4896.496295043567 5.1643634363297135
2.553660594743678 5343.3115251278305 5.385616568030059
2.558888149697094 5791.973442177288 5.584967798558552
2.5641157046505096 6230.962345342796 5.786353892301678
2.5693432596039254 6538.933837753742 5.934872086535851
2.574570814557341 6576.804777184838 5.945647668426949
2.579798369510757 6308.577372388884 5.811392269478438
2.5850259244641727 5690.021566227194 5.503378891264338
2.5902534794175884 4834.019855322866 5.064971383271439
2.595481034371004 3871.597208138184 4.531678659281752
2.60070858932442 2927.8833276006267 3.9465425466350097
2.6059361442778357 2101.7141371753023 3.352504068139208
2.6111636992312515 1456.2432065109176 2.8005487789077153
2.6163912541846672 997.6462298118479 2.326960589145343
2.621618809138083 699.3985248459079 1.9662887825386424
2.6268463640914987 522.6006935903655 1.7118231628901495
2.6320739190449145 415.36190963642696 1.5360834117588136
2.6373014739983303 361.4594055307037 1.4480114776213624
2.642529028951746 328.2776421159982 1.3967992985055337
2.6477565839051618 309.1535514579271 1.3853123238844467
2.6529841388585775 294.42035765951175 1.3640425129250986
2.6582116938119933 287.0372489893833 1.3704383282837602
2.663439248765409 284.24395841053365 1.380316059494539
2.668666803718825 275.9208297336734 1.352048474156005
2.6738943586722406 270.1023167618802 1.334109214577989
2.6791219136256563 260.9861669604064 1.302526972618057
2.684349468579072 254.55418846114947 1.2914572729582172
2.689577023532488 255.7173151914085 1.315247681943666
2.6948045784859036 263.1496713509681 1.3484361174543495
2.7000321334393194 266.6903096637727 1.374396074313847
2.705259688392735 268.39621669327227 1.3958989033786788
2.710487243346151 266.82629828312486 1.3940235690135385
2.7157147982995666 266.7067491929849 1.4037770434161632
2.7209423532529824 269.57561852893934 1.4180257975854915
2.726169908206398 269.1626627767045 1.420550044215735
2.731397463159814 267.06085676488436 1.4132309058683319
2.7366250181132297 263.4733793672809 1.408656755778662
2.7418525730666454 257.82816656977445 1.3932602497818973
2.747080128020061 253.49262620827977 1.382090755012783
2.752307682973477 258.1095930438015 1.398355832075637
2.7575352379268927 259.2886492696998 1.4056771569019766
2.7627627928803085 262.2361054123303 1.4196666671646052
2.767990347833724 265.19601485497327 1.4344673813575568
2.77321790278714 259.1113379109136 1.4131301052838043
2.7784454577405557 260.3544869919969 1.42567682030791
2.7836730126939715 263.1242284512779 1.4337579059069743
2.7889005676473873 266.17921970270504 1.4400184019102376
2.794128122600803 272.2315786647601 1.474158121918574
2.7993556775542188 274.49533597359664 1.4817346166529834
2.8045832325076345 271.0312394963551 1.4699746853516962
2.8098107874610503 266.6869345716077 1.446287174130282
2.815038342414466 264.0623595898511 1.4214114983965678
2.820265897367882 267.4684377152581 1.4377553558181424
2.8254934523212976 267.9757118230406 1.4428380401638747
2.8307210072747133 272.2803424701746 1.4746076760184104
2.835948562228129 272.7595378948526 1.4862231814344744
2.841176117181545 268.7474393747325 1.4647030899324343
2.8464036721349606 267.7421345924907 1.4629179331759312
2.8516312270883764 267.4134294335157 1.4596048433817372
2.856858782041792 262.2288389416514 1.4341288612588943
2.862086336995208 267.85245984111293 1.4597213764053487
2.8673138919486236 265.4444416266664 1.4565540543443225
2.8725414469020394 266.3049201551947 1.4471360500013022
2.877769001855455 266.4036570399036 1.4511674479232979
2.882996556808871 266.49099314213925 1.4472141145539643
2.8882241117622867 266.25457899232015 1.4431795831957694
2.8934516667157024 267.2032812812209 1.4564949175197142
2.898679221669118 268.69829279222563 1.4612399792604274
2.903906776622534 265.4493260351158 1.4430231279283927
2.9091343315759497 265.9796536606848 1.4437248662551259
2.9143618865293655 264.7731723854996 1.4400829156996517
2.919589441482781 259.1162650113182 1.413870056730218
2.924816996436197 256.5502915061433 1.391492136429623
2.9300445513896127 263.32778373270094 1.4139227299918582
2.9352721063430285 263.87304960960904 1.4157014263073122
2.9404996612964442 272.8870782075491 1.4527837624475157
2.94572721624986 273.9725312471817 1.4630363809710478
2.9509547712032758 272.2942622253508 1.4590226197049578
2.9561823261566915 271.8116188629797 1.4540422504508006
2.9614098811101073 265.23714297700815 1.410860328346004
2.966637436063523 264.3865497584577 1.4075417162759054
2.971864991016939 263.51651811167204 1.3952770662299547
2.9770925459703546 265.4619185464197 1.404519167436308
2.9823201009237703 266.21044973064005 1.4119598694558015
2.987547655877186 269.30062071988726 1.4135965534888204
2.992775210830602 263.0771413034149 1.3765560854119507
2.9980027657840176 257.4347162542033 1.356033622833554
3.0032303207374333 257.14278107864783 1.351764664772911
3.008457875690849 259.87473031626956 1.3626547169609995
3.013685430644265 269.7415737908666 1.3875884470573918
3.0189129855976806 274.87749262056064 1.3917758631796837
3.0241405405510964 270.3342830494593 1.3640249898840526
3.029368095504512 271.1288733522377 1.3563672120491768
3.034595650457928 269.1667735981766 1.340986026416686
3.0398232054113437 268.7028063246831 1.3331549633498152
3.0450507603647594 274.04507987348836 1.3465998824196073
3.050278315318175 275.47308544170824 1.3494698362625863
3.055505870271591 278.62556626264916 1.35671270764513
3.0607334252250067 285.30640037102705 1.3752984228238432
3.0659609801784224 289.82170146486266 1.3810040000393402
3.071188535131838 287.32530965154734 1.3651513003398243
3.076416090085254 287.2514489000939 1.3532806408227969
3.0816436450386697 286.27362828442733 1.335520869581982
3.0868711999920855 287.5654086247411 1.3296050779593693
3.0920987549455012 297.4510061121665 1.343116168358879
3.097326309898917 305.99836012666646 1.3510476815408081
3.1025538648523328 309.02290939098253 1.3420732943251263
3.1077814198057485 315.17208105606903 1.351972802618276
3.1130089747591643 316.28859347343297 1.3404727392659324
3.11823652971258 324.8878283104814 1.3605203479724557
3.123464084665996 337.90141420174274 1.3887401931095098
3.1286916396194115 350.6678895810669 1.405319076264506
3.1339191945728273 360.3948179117874 1.4103153536921194
3.139146749526243 379.2184451126165 1.4318910947156203
3.144374304479659 399.12644643269545 1.4565988373525458
3.1496018594330746 410.6474693178394 1.470347219341134
3.1548294143864903 423.0907627855214 1.4873098494759014
3.160056969339906 431.849978323733 1.4963320696633702
3.165284524293322 448.55331136831103 1.5213535986377653
3.1705120792467376 469.8944887386959 1.552377274567465
3.1757396342001534 494.97529309908236 1.5836680489919301
3.180967189153569 522.475192387177 1.6268829680836376
3.186194744106985 548.7514368855329 1.66591359049717
3.1914222990604006 580.6130517522761 1.712502350772186
3.1966498540138164 602.9771715661141 1.743033829805456
3.201877408967232 622.3768404534634 1.765518994717976
3.207104963920648 635.186413454848 1.7729970324268802
3.2123325188740637 638.8478540100069 1.7715591306199714
3.2175600738274794 650.8385595020814 1.7874680652732848
3.222787628780895 653.6997321496207 1.7896401572054796
3.228015183734311 657.8231357080507 1.798424241976875
3.2332427386877267 655.1073944383774 1.7962750634037083
3.2384702936411425 645.3070261612705 1.7820749403639131
3.2436978485945582 625.2709862595858 1.74791667102322
3.248925403547974 606.7535139704767 1.7172657157301274
3.2541529585013897 593.8580927817806 1.6951114740837958
3.2593805134548055 585.4114121647184 1.6839670535409126
3.2646080684082213 583.1322423674546 1.6815178394503174
3.269835623361637 580.9488341741635 1.6746669761572306
3.275063178315053 588.0032552753823 1.684309117807748
3.2802907332684685 600.769115329779 1.6988210706912144
3.2855182882218843 613.7841002767543 1.7122636489352114
3.2907458431753 631.9940846421586 1.7390422118902105
3.295973398128716 646.2215221586625 1.756743298750609
3.3012009530821316 657.5908163832809 1.7701966199450143
3.3064285080355473 650.4091348054219 1.7566778724425345
3.311656062988963 636.3311712810766 1.7336360600100766
3.316883617942379 603.2186514010718 1.6850213850861513
3.3221111728957946 564.7354155292726 1.6279707749361076
3.3273387278492104 526.9780039842858 1.577189726726234
3.332566282802626 486.9370334302375 1.5265724829113778
3.337793837756042 451.77676744471427 1.482803032195736
3.3430213927094576 412.30559128702674 1.4310701244693225
3.3482489476628734 378.9729782727055 1.382617817345699
3.353476502616289 348.1293128763287 1.3312246638252314
3.358704057569705 327.5300777384857 1.2994537547714833
3.3639316125231207 309.80193494269656 1.272362824940775
3.3691591674765364 300.1249852867452 1.2724953268171584
3.374386722429952 297.515105512907 1.2946346103650257
3.379614277383368 286.5870902083044 1.2907023508834687
3.3848418323367837 275.9115494693043 1.2759019531799707
3.3900693872901995 267.84922112809755 1.255250209943423
3.3952969422436152 260.8779528488449 1.2400768148351993
3.400524497197031 256.35931526889067 1.2276507913951922
3.4057520521504467 253.74729405412367 1.225341938074183
3.4109796071038625 249.57705849740074 1.2289910038057237
3.4162071620572783 247.79303345600684 1.2263974901765977
3.421434717010694 248.43625421499183 1.235750578289948
3.4266622719641098 248.7380277386266 1.2382027957814277
3.4318898269175255 249.76847838873118 1.2382246088133293
3.4371173818709413 251.7931241199501 1.259329981747295
3.442344936824357 252.8483690396554 1.2678172877869527
3.447572491777773 252.34071183882705 1.2757208596558105
3.4528000467311886 249.18244826586346 1.2644795846148138
3.4580276016846043 242.30973904623227 1.2313469713907115
3.46325515663802 237.95777498496233 1.2124007629198381
3.468482711591436 234.3583632545566 1.191032247602983
3.4737102665448516 234.1730943109074 1.194636137291515
3.4789378214982674 234.64365383503136 1.1838452119490719
3.484165376451683 239.9199340569786 1.1927035076138202
3.489392931405099 247.32250469212963 1.224589187621027
3.4946204863585146 251.59738445417395 1.2309854894810428
3.4998480413119304 257.4137488603719 1.237328567489516
3.505075596265346 254.58226916971086 1.2231108777247537
3.510303151218762 256.6013428677097 1.218447685367107
3.5155307061721777 260.53076722826654 1.2175924331049726
3.5207582611255934 262.81320190893075 1.222902157016904
3.525985816079009 273.0307147352819 1.235106523501709
3.531213371032425 274.4555137240478 1.2292589750083631
3.5364409259858407 282.38815787645996 1.2231538486548639
3.5416684809392565 296.6696053801944 1.2331239141431092
3.546896035892672 312.0667413427646 1.2439806935488222
3.552123590846088 348.3507721210766 1.3006267068881576
3.5573511457995037 409.17546983873063 1.3962597750406318
3.5625787007529195 520.9340491490868 1.5580769580471576
3.5678062557063353 736.5263331508118 1.840570823855292
3.573033810659751 1196.5748488794277 2.342017781574436
3.5782613656131668 2144.187525448528 3.134891017704687
3.5834889205665825 4030.3098601445527 4.299173423455708
3.5887164755199983 7189.483400673759 5.741665867798043
3.593944030473414 11405.290701787613 7.175696200992044
3.59917158542683 15397.413941263523 8.2991058993615
3.6043991403802456 18142.788293659454 8.978157181677956
3.6096266953336613 18749.36303168996 9.116984019497766
3.614854250287077 17151.223767646643 8.710772172754405
3.620081805240493 14135.310296430873 7.905795239051262
3.6253093601939086 10471.006043711568 6.793532222454054
3.6305369151473244 7245.113443523886 5.649137913564785
3.63576447010074 4590.088927368279 4.48589345655296
3.640992025054156 2910.039048860099 3.577419948123331
3.6462195800075716 1746.3682145829016 2.766202597939196
3.6514471349609874 1089.9936914102263 2.184387632217881
3.656674689914403 736.6681984366966 1.7998418263644436
3.661902244867819 560.4490049781722 1.5763855714629038
3.6671297998212347 459.4354388111642 1.4300801917664017
3.6723573547746504 404.47704907657504 1.3488525253488721
3.677584909728066 364.63966142914063 1.286154294669995
3.682812464681482 336.7551804141745 1.245428265248966
3.6880400196348977 319.8586872551023 1.2242489877662925
3.6932675745883135 309.4901212263963 1.2054069708736868
3.698495129541729 301.30445496182347 1.197722572630396
3.703722684495145 297.26102882342593 1.1952845003152803
3.7089502394485607 291.05426348713576 1.1886288965547767
3.7141777944019765 283.6103116649705 1.1690885644922648
3.7194053493553922 283.2678056556932 1.1654518393934286
3.724632904308808 279.31296389462403 1.1554548223370111
3.7298604592622238 274.4826017330718 1.145645121231959
3.7350880142156395 270.5183746028682 1.1398721809297192
3.7403155691690553 269.2458282673978 1.1447229258712013
3.745543124122471 274.9798144652626 1.1698579064866188
3.750770679075887 277.2971363551405 1.177971706740054
3.7559982340293026 279.2154793216607 1.183950862448877
3.7612257889827183 279.86211924324766 1.1772867412729522
3.766453343936134 279.7428213479165 1.1723034306862528
3.77168089888955 283.155802095529 1.1679694975496477
3.7769084538429656 280.33181724750546 1.1513930562808565
3.7821360087963813 279.8574213645587 1.147070964870876
3.787363563749797 282.0130665225515 1.151104299206485
3.792591118703213 281.3687123712058 1.147019684119989
3.7978186736566286 288.38384628891384 1.1535126475850028
3.8030462286100444 302.4946486324252 1.172183564461706
3.80827378356346 310.28784537199533 1.1770993689656986
3.813501338516876 317.09215895463853 1.1842190032431263
3.8187288934702917 322.3431082710682 1.1949505708310515
3.8239564484237074 314.6655671591228 1.1726344746238175
3.829184003377123 314.8718548796349 1.1750278226610815
3.834411558330539 308.0983648296037 1.1643063905301099
3.8396391132839547 300.3189309014891 1.1506387498977952
3.8448666682373704 300.08334400407426 1.1554448409436544
3.850094223190786 295.8995467305252 1.151253924693525
3.855321778144202 297.43124443821347 1.1655232331870977
3.8605493330976177 294.38134883916706 1.1642886899617162
3.8657768880510335 296.3591599798707 1.1701099009387164
3.8710044430044492 292.7516318952084 1.1594967319648277
3.876231997957865 293.1487090515312 1.1537424220314545
3.8814595529112808 292.0031457699061 1.1448491967196754
3.8866871078646965 293.93594157920086 1.1521394192011274
3.8919146628181123 295.64699896874555 1.1553894759227192
3.897142217771528 293.7291859849523 1.1460665619207135
3.902369772724944 291.10561795095765 1.1355144072120458
3.9075973276783595 290.9952987732133 1.1252222203865083
3.9128248826317753 298.8536153557169 1.1356308945653169
3.918052437585191 304.78756929256434 1.1395657179933232
3.923279992538607 305.97069786045324 1.1379817590720882
3.9285075474920226 310.0626292174861 1.1401842375597322
3.9337351024454383 316.3895340084871 1.1510755291978259
3.938962657398854 325.3961384401027 1.1681188318968172
3.94419021235227 336.9653248039869 1.1838889509468
3.9494177673056856 348.83811974560507 1.2013445252067112
3.9546453222591014 358.91570579167416 1.2145673334507041
3.959872877212517 368.38560867059414 1.2244378669795646
3.965100432165933 372.91121184908553 1.2258394896362461
3.9703279871193486 390.56060426556354 1.2512938893803653
3.9755555420727644 406.953057136077 1.2728473815333083
3.98078309702618 430.6069471981726 1.307709651055405
3.986010651979596 450.2474976721202 1.331018234127423
3.9912382069330117 471.8029627858345 1.358045359294988
3.9964657618864274 497.9256890588017 1.3924895907481594
4.001693316839844 528.4689086378469 1.432525246875706
4.00692087179326 568.4376454360462 1.4817616826039102
4.012148426746676 603.6324895531636 1.5302390828788954
4.017375981700092 643.3136689697366 1.5993680630399834
4.0226035366535084 692.0180411723976 1.6677364123118434
4.027831091606925 747.8169591726871 1.738972244020671
4.033058646560341 816.8644364993035 1.819867613502488
4.038286201513757 902.1969738426669 1.913741093760433
4.043513756467173 1002.841818845911 2.026114729001073
4.0487413114205895 1105.205794664354 2.1250444711919423
4.053968866374006 1218.9052072066738 2.2244072449536745
4.059196421327422 1344.0964565020724 2.3346535241212742
4.064423976280838 1489.875937320897 2.4590325882577972
4.069651531234254 1672.3162863867299 2.6099171204990306
4.0748790861876705 1866.0246325225332 2.7635273585874796
4.080106641141087 2071.977381882828 2.913887536413708
4.085334196094503 2281.158052015899 3.0487581088373643
4.090561751047919 2495.7214428045363 3.1866483534774037
4.095789306001335 2727.8614400133306 3.330418586530061
4.1010168609547515 2998.939365680839 3.5142747443268023
4.106244415908168 3221.4984894342865 3.6516988284080836
4.111471970861584 3419.731318024135 3.7645394954795166
4.116699525815 3541.032043246183 3.8167797101343144
4.121927080768416 3610.825638748894 3.8053821590645622
4.1271546357218325 3609.531612974514 3.7662288260415413
4.132382190675249 3573.363436519521 3.7435744918702354
4.137609745628665 3478.0547380643056 3.6857366032363728
4.142837300582081 3310.176693298266 3.588012602257087
4.148064855535497 3074.289680283597 3.445508746328643
4.1532924104889135 2828.2695163252056 3.2942092771370586
4.15851996544233 2563.736291720077 3.129683328101551
4.163747520395746 2324.5277547187616 2.97800500625058
4.168975075349162 2087.135290828449 2.817229413331848
4.174202630302578 1861.7067349186989 2.6546638463072285
4.1794301852559945 1675.1752173714717 2.5173356781342977
4.184657740209411 1489.187226817305 2.3703283921841614
4.189885295162827 1341.914615436262 2.249135302380454
4.195112850116243 1286.220087638878 2.1969438439274267
4.200340405069659 1156.1214447621348 2.0756422648367905
4.2055679600230755 1041.4081598139023 1.9693216494235766
4.210795514976492 879.3429562017313 1.813599224121791
4.216023069929908 791.8889822144032 1.7223398661102054
4.221250624883324 705.8738107634734 1.622233329300671
4.22647817983674 607.5141015335914 1.5041615634445928
4.2317057347901565 557.2682160657727 1.4384999170241557
4.236933289743573 512.7432262624682 1.3800622969896716
4.242160844696989 473.2000570106971 1.331164332247334
4.247388399650405 441.8423532387268 1.2910053614619106
4.252615954603821 410.041155536886 1.2471798042180111
4.257843509557238 391.4432148435342 1.2212700613278034
4.263071064510654 369.081727390374 1.1865980507812437
4.26829861946407 348.112423010204 1.1547158965905804
4.273526174417486 329.47049972739705 1.1279079593086168
4.278753729370902 317.06509660920835 1.1131370601589325
4.283981284324319 303.49959732415255 1.0925467098065735
4.289208839277735 291.08878890852526 1.0728173291746435
4.294436394231151 283.8531197195499 1.0648035551427328
4.299663949184567 278.4992732392999 1.0573909264683883
4.304891504137983 280.2467496102414 1.0650291206729894
4.3101190590914 278.6241981869798 1.0644776194226802
4.315346614044816 272.88230593257674 1.0609471184711132
4.320574168998232 263.0905483190149 1.0445751166363073
4.325801723951648 258.4360913273938 1.0436920095870508
4.331029278905064 251.5244804200516 1.0281244793572557
4.336256833858481 252.00018189790248 1.0274595562358526
4.341484388811897 254.7929518107715 1.0359774413648233
4.346711943765313 253.22374022058477 1.0306724745394895
4.351939498718729 255.479669878303 1.0440256691856156
4.357167053672145 253.18094874363524 1.0408683127975973
4.362394608625562 250.4717282517032 1.039725231934422
4.367622163578978 245.92042523753162 1.0206737304476312
4.372849718532394 242.06550453893158 1.0102680572229996
4.37807727348581 241.5389126505991 1.0037835983253232
4.383304828439226 247.22070962306094 1.019010043145373
4.388532383392643 246.8047428917472 1.023170452629502
4.393759938346059 243.30195913624783 1.017752296438395
4.398987493299475 236.9516302524577 0.9996725200490386
4.404215048252891 234.71974453572716 0.9933793995319574
4.409442603206307 232.45359173993884 0.9939015135465279
4.414670158159724 229.28814297224363 0.9915049666863015
4.41989771311314 230.38767125604863 1.0117728314023329
4.425125268066556 232.70487942615424 1.0273018115811272
4.430352823019972 234.69125883340575 1.030879915660302
4.435580377973388 232.03136480855966 1.019814346396655
4.440807932926805 229.65782411187135 1.0155792982157288
4.446035487880221 225.6352107985199 1.008560068875182
4.451263042833637 216.9844395359854 0.9901973780423843
4.456490597787053 215.63334352051044 0.9830396860791278
4.4617181527404695 214.06182075775382 0.9765129022072865
4.466945707693886 212.37395499555575 0.9728050485531193
4.472173262647302 212.23418754560151 0.9732318582970021
4.477400817600718 213.86118331755802 0.9800177744746852
4.482628372554134 212.29382962248596 0.977227652788439
4.4878559275075505 220.40274869704027 0.9975605857651034
4.493083482460967 218.3028294390724 0.9894282758486939
4.498311037414383 215.15647790946915 0.9839627299625304
4.503538592367799 211.57442405684367 0.9804286913428742
4.508766147321215 201.80533533808423 0.9619826552563502
4.5139937022746315 198.36299071247498 0.9537341210703809
4.519221257228048 198.70728549243535 0.9531738590634806
4.524448812181464 200.31130074943366 0.9537798520864914
4.52967636713488 200.5425594540871 0.9569938871577935
4.534903922088296 203.86820577244634 0.9736132016155129
4.5401314770417125 203.35961860551927 0.9646882668124526
4.545359031995129 203.77688066928226 0.9691027595700005
4.550586586948545 208.0252096327021 0.9811436191512585
4.555814141901961 208.4440966375117 0.9733819803853511
4.561041696855377 210.7204238937428 0.9828392520793858
4.5662692518087935 214.6218029992239 0.9818721801114756
4.57149680676221 210.3967398265359 0.9629414851255791
4.576724361715626 208.63865170088226 0.9560161445281778
4.581951916669042 204.69454559246572 0.9409031507899865
4.587179471622458 202.29230808570125 0.9412002745095542
4.5924070265758745 208.56050256848826 0.9703263421888402
4.597634581529291 210.48709274402165 0.9807354929606222
4.602862136482707 210.0436783255081 0.9831270654895747
4.608089691436123 212.31046863134878 0.9891901806385262
4.613317246389539 207.58124951477174 0.9740092724688458
4.6185448013429555 205.3984266025819 0.9670494263368361
4.623772356296372 203.28535386394248 0.9643957172425468
4.628999911249788 203.93300114375776 0.9720691179510674
4.634227466203204 202.68888573949164 0.9694678350096106
4.63945502115662 203.60324714022332 0.9724090790920571
4.6446825761100365 205.55062681873108 0.9705885618067567
4.649910131063453 208.39319104188925 0.9768856137181317
4.655137686016869 211.0838910909862 0.983432772877149
4.660365240970285 210.5637790654816 0.9829122361125778
4.665592795923701 207.2001538225146 0.9844085050380018
4.6708203508771176 207.23702976860258 0.9836616842097534
4.676047905830534 207.81633504025638 0.978674259804135
4.68127546078395 207.54280950862181 0.974749754757083
4.686503015737366 204.59333274665616 0.9655456851081232
4.691730570690782 201.48241380782343 0.9567567904480424
4.696958125644199 198.76463229596234 0.9480232010940872
4.702185680597615 196.69655102678706 0.9348410660159716
4.707413235551031 199.48023972145452 0.9409147375562664
4.712640790504447 198.48109496468552 0.939284971292399
4.717868345457863 200.49303149233262 0.9485890929007461
4.72309590041128 201.0861787560544 0.9481748205964252
4.728323455364696 201.8035676834588 0.9541141166997149
4.733551010318112 205.43519044497384 0.9664071628343576
4.738778565271528 209.31800663275584 0.9706531137685048
4.744006120224944 211.59123687907436 0.975119815393827
4.749233675178361 208.01870805943904 0.9613211102966854
4.754461230131777 203.37194330985338 0.9463283585022689
4.759688785085193 202.33214712233053 0.9543278375868719
4.764916340038609 205.7103367228802 0.9662118658511203
4.770143894992025 205.41123976068718 0.96593996352794
4.775371449945442 205.11797618994527 0.954049956289981
4.780599004898858 204.48936869367506 0.942068237360723
4.785826559852274 200.84448851629347 0.9233526093163786
4.79105411480569 199.14697511829036 0.9193986619758983
4.796281669759106 198.44567559963954 0.9283585870051644
4.801509224712523 200.14075323720192 0.9354529136179063
4.806736779665939 204.47928891133034 0.9534873357303958
4.811964334619355 208.21431052702548 0.9645902412874207
4.817191889572771 207.24182024157977 0.9592679042272287
4.822419444526187 205.09945893448415 0.9601612050527265
4.827646999479604 201.49956067905464 0.941110847901019
4.83287455443302 198.90154317056644 0.9333771117495315
4.838102109386436 203.81118459313777 0.9404761354713953
4.843329664339852 207.87747401460393 0.9509358137254501
4.848557219293268 208.65995343182135 0.9567312751622282
4.853784774246685 203.09902665647942 0.9444103008136258
4.859012329200101 199.76771045673388 0.9288313492662126
4.864239884153517 198.93107731855952 0.9229709444858324
4.869467439106933 197.2432873991653 0.9179249775463196
4.8746949940603495 195.61007351703353 0.912067068976847
4.879922549013766 198.59452170559916 0.9179097580315725
4.885150103967182 198.87949597140084 0.9153437285560807
4.890377658920598 205.01442409791724 0.921607902731993
4.895605213874014 205.5548253568497 0.9228294461080886
4.9008327688274305 205.71893205759702 0.929715449834792
4.906060323780847 209.33348016930105 0.9411284271131098
4.911287878734263 205.56478725006136 0.932420829441186
4.916515433687679 202.37223948694935 0.9271384475678169
4.921742988641095 203.09488421912872 0.9228593124701429
4.9269705435945115 201.76612092612066 0.9127871341646091
4.932198098547928 208.74619199975572 0.9298741498868672
4.937425653501344 207.7329244825502 0.922671238375459
4.94265320845476 204.33341663154 0.9206018762518965
4.947880763408176 203.10342328744784 0.9152932279595993
4.9531083183615925 203.97538707960615 0.915665305812605
4.958335873315009 207.39195286009485 0.9236536800548728
4.963563428268425 212.41875506875593 0.9246511606219994
4.968790983221841 216.1976117129329 0.9252832976871536
4.974018538175257 219.1288245938943 0.9241138520483566
4.9792460931286735 228.25690807188496 0.9402045384031337
4.98447364808209 230.51372942834178 0.9388930538568275
4.989701203035506 234.73286157754785 0.940573192671523
4.994928757988922 249.1907069820223 0.9553461117617645
5.000156312942338 274.5069519494023 0.974854898405411
5.0053838678957545 318.8514805928544 1.0220488641072287
5.010611422849171 393.9498932079935 1.1103586466056967
5.015838977802587 515.3843649543538 1.2538031861458594
5.021066532756003 679.1021434632436 1.429610630437368
5.026294087709419 879.1619320922324 1.6245662399034184
5.0315216426628355 1070.9659600841528 1.791425564832356
5.036749197616252 1226.8590899829924 1.9214372899860328
5.041976752569668 1320.3539815971737 1.9927206349172315
5.047204307523084 1344.2457040938318 2.0079441889726684
5.0524318624765 1317.0278383866682 1.982958270192717
5.0576594174299165 1258.8157645579627 1.9364261911703187
5.062886972383333 1182.810167794735 1.8754488616336893
5.068114527336749 1092.6682775028987 1.8017296176024469
5.073342082290165 1009.3106328351939 1.7311367632077952
5.078569637243581 934.5068872699104 1.6628997776892536
5.0837971921969975 881.1895128840632 1.6148807751211713
5.089024747150414 842.4343414860115 1.5794019315814602
5.09425230210383 821.6392494530721 1.5631418759195284
5.099479857057246 815.2962862269056 1.5593068368457859
5.104707412010662 809.7499362889287 1.5513761301686038
5.109934966964079 811.765211059451 1.55135776777109
5.115162521917495 812.5010186924953 1.55084984370762
5.120390076870911 820.2660645416063 1.5593216207769973
5.125617631824327 819.0229372064846 1.5539000120616195
5.130845186777743 818.9730490844008 1.5501249852149885
5.13607274173116 818.5186677467565 1.5476615178181474
5.141300296684576 815.1774286099512 1.5458737244525012
5.146527851637992 804.9327732585674 1.536784154619413
5.151755406591408 788.6576615977411 1.5211715477138366
5.156982961544824 764.0139073706098 1.4983204895021616
5.162210516498241 736.1190853441491 1.4696921377864338
5.167438071451657 697.9450055222477 1.4302915573310817
5.172665626405073 649.7380671450034 1.3765949830172448
5.177893181358489 603.11098070946 1.3247412921097759
5.183120736311905 549.1609576201672 1.2653923437018242
5.188348291265322 494.1113274550607 1.2065163500983482
5.193575846218738 439.9939042402244 1.1425114633828943
5.198803401172154 391.29995940200723 1.085239568254631
5.20403095612557 350.87483347116336 1.0431871544776488
5.209258511078986 316.6734891423144 1.0085319065684528
5.214486066032403 288.74203918254335 0.9833591932392435
5.219713620985819 267.6282685963121 0.9573897339918432
5.224941175939235 246.84329155084572 0.9286610012115534
5.230168730892651 234.97395506951554 0.9138643305936055
5.235396285846067 223.2007047624996 0.8930301741684894
5.240623840799484 218.35460753250482 0.8864801897465378
5.2458513957529 214.10272616335274 0.884154864982062
5.251078950706316 213.37633417344543 0.8868477550917709
5.256306505659732 215.25888241399767 0.8973092466603847
5.261534060613148 215.83482850968474 0.9050226638641531
5.266761615566565 213.97537218087672 0.8993654492806659
5.271989170519981 208.02237295813472 0.8824159612668562
5.277216725473397 207.11840418505568 0.8805383682195201
5.282444280426813 206.29906046195813 0.8849370733566154
5.2876718353802294 210.16352679209825 0.8919320294086099
5.292899390333646 211.71413137200537 0.8977178821913403
5.298126945287062 207.77543520433707 0.8838946145372604
5.303354500240478 206.54073106821053 0.8743892625927797
5.308582055193894 203.48092784292217 0.8683534512880126
5.3138096101473105 203.65831342505945 0.8704068647131139
5.319037165100727 204.80493641258403 0.8701079497014623
5.324264720054143 204.13606979022907 0.8711572119137186
5.329492275007559 203.48885962270148 0.8671771586710469
5.334719829960975 202.5748275155308 0.865379190709734
5.3399473849143915 200.25132838017032 0.8643237859258218
5.345174939867808 201.2717499502905 0.8657756277148636
5.350402494821224 204.6220279090893 0.8713597863352266
5.35563004977464 204.63223873607404 0.871466012178282
5.360857604728056 209.32008900869806 0.8786480937163061
5.3660851596814725 208.32569337907137 0.8712185777626485
5.371312714634889 206.02760979354267 0.8583948903385566
5.376540269588305 208.6462195568952 0.8618604135593063
5.381767824541721 206.39711829351972 0.8558950056686022
5.386995379495137 206.1533525769666 0.8561221342264915
5.3922229344485535 209.64487272458103 0.8600494928008153
5.39745048940197 208.78483161036417 0.8526173243792726
5.402678044355386 208.47892806360286 0.8422277600051308
5.407905599308802 212.46137664714175 0.8496604503451234
5.413133154262218 216.06415315114813 0.8579371483897091
5.4183607092156345 222.89505121836484 0.8699733599844823
5.423588264169051 224.93489918368843 0.8735696547278838
5.428815819122467 223.11869994364505 0.8638413520367303
5.434043374075883 223.02809374960597 0.8607459706818505
5.439270929029299 220.25921980426335 0.8577912788105077
5.4444984839827155 222.46716509277954 0.8678725241067908
5.449726038936132 218.87191628093154 0.8659779434436419
5.454953593889548 219.2104836818833 0.8676440466430833
5.460181148842964 220.8375426938843 0.8722859034019061
5.46540870379638 218.57079021139484 0.8702570326974278
5.4706362587497965 217.06782937045344 0.8721000209363963
5.475863813703213 214.96090053145934 0.8764617584200219
5.481091368656629 215.2015202681938 0.8699178559303883
5.486318923610045 217.58319065530853 0.8690189140638301
5.491546478563461 218.65533449103856 0.8681510415066981
5.4967740335168775 217.57394742627986 0.8647021693496948
5.502001588470294 213.35453386793614 0.8599815792264852
5.50722914342371 209.87919835659534 0.8522674971772713
5.512456698377126 206.9703399417735 0.8433931803815248
5.517684253330542 204.80151114543258 0.8417329090417809
5.522911808283959 205.6906829953981 0.845341896610946
5.528139363237375 206.51104058784904 0.847882664925692
5.533366918190791 207.21432025014292 0.8487703661850782
5.538594473144207 205.62819370032312 0.8419298717294066
5.543822028097623 206.10821325395554 0.8424912539204908
5.54904958305104 209.07846546997067 0.849557740160305
5.554277138004456 210.9742652512147 0.8501518020198688
5.559504692957872 209.4620321932161 0.8458180525811103
5.564732247911288 206.14439527962332 0.8404015704174705
5.569959802864704 202.57430839797055 0.8341425633428697
5.575187357818121 206.12457268576108 0.8439207684975177
5.580414912771537 209.89772158379654 0.8433809701677429
5.585642467724953 211.56187290177328 0.8482675815767229
5.590870022678369 214.23414795055572 0.8503863636755378
5.596097577631785 211.71080644113485 0.8468163136806047
5.601325132585202 212.0492345381199 0.8452811528670503
5.606552687538618 218.3136165544747 0.8497298523632758
5.611780242492034 221.84055407722906 0.8516668043897351
5.61700779744545 225.59736348945808 0.8582986159501224
5.622235352398866 231.70642198205653 0.8674999850919989
5.627462907352283 233.85798219530835 0.8607636000817098
5.632690462305699 246.87808223180474 0.8664374280395825
5.637918017259115 275.9547827460566 0.8974851633405448
5.643145572212531 335.4569554753611 0.9714546643183729
5.648373127165947 434.9060171115287 1.0926638213639788
5.653600682119364 565.8592465647945 1.2348001396693973
5.65882823707278 714.3944912192125 1.3792090514868913
5.664055792026196 847.1962588649004 1.4991052106861582
5.669283346979612 949.6332403281694 1.585102060207473
5.674510901933028 998.9753859701589 1.6231372092599496
5.679738456886445 1001.3797618876529 1.622109222249599
5.684966011839861 968.0798136317478 1.5922250099224386
5.690193566793277 908.6374666771083 1.5399141519130917
5.695421121746693 852.3053346110385 1.4909341625858081
5.700648676700109 800.1492789883804 1.4447530328024951
5.705876231653526 757.0888805890067 1.4046208757276155
5.711103786606942 722.0349333327032 1.3705106920554877
5.716331341560358 708.4221986729713 1.3567080513315062
5.721558896513774 710.3330287423814 1.3595032703498164
5.7267864514671905 731.9629325238193 1.3809735343563296
5.732014006420607 764.8993984374714 1.4114208039887308
5.737241561374023 811.9180302781776 1.454291515001312
5.742469116327439 865.1046546339685 1.4984911538577779
5.747696671280855 930.6597060583174 1.5532036090373849
5.7529242262342715 985.4060296640534 1.5974911154757985
5.758151781187688 1017.9447646891809 1.6229074291626562
5.763379336141104 1010.2021037399657 1.6165939470290225
5.76860689109452 943.7733987594421 1.5607589350157636
5.773834446047936 846.1895194136773 1.4786229048537705
5.7790620010013525 722.0506162330205 1.3671013337086204
5.784289555954769 603.7838795206013 1.2540853030976442
5.789517110908185 499.9250915761964 1.145847055038861
5.794744665861601 418.2027622168354 1.056081923414068
5.799972220815017 356.58041477488183 0.984303477228188
5.8051997757684335 310.9861876000835 0.9271788256534645
5.81042733072185 278.414838746071 0.8862295212966972
5.815654885675266 258.1122024694352 0.8604689636080419
5.820882440628682 248.56410668923434 0.8512925389537475
5.826109995582098 245.17643225481882 0.8487554804682483
5.8313375505355145 242.44381816695227 0.8438588498524852
5.836565105488931 241.74263385178367 0.8471988006794107
5.841792660442347 239.32943190457115 0.8438668257299354
5.847020215395763 235.9584358233885 0.8387648113417311
5.852247770349179 233.71642317366658 0.8347396111108668
5.8574753253025955 236.49573028724828 0.8399612367438961
5.862702880256012 237.10896855367858 0.8431631784711009
5.867930435209428 241.08897783076094 0.8497895990171193
5.873157990162844 238.87997649812462 0.8417351883156692
5.87838554511626 240.06892239175932 0.8379226825391267
5.8836131000696765 238.65555188147465 0.8342355237301103
5.888840655023093 241.8511113924494 0.8411878414680026
5.894068209976509 245.0806232886754 0.8491397758716339
5.899295764929925 247.03892993041552 0.8520510923374729
5.904523319883341 247.057149096302 0.848349555667535
5.9097508748367575 247.58036838753242 0.8497369096867279
5.914978429790174 246.42299707666922 0.8459582945261911
5.92020598474359 245.33113493441547 0.8382485608248931
5.925433539697006 246.1872957019704 0.8373485324784264
5.930661094650422 248.25929270635515 0.8341628799372598
5.9358886496038386 248.5406095461677 0.8288365171694552
5.941116204557255 255.82721236943294 0.8411516555200008
5.946343759510671 265.35218351187575 0.8550557078996175
5.951571314464087 271.5359885637451 0.872490177226069
5.956798869417503 277.8137178756822 0.8820084810460607
5.96202642437092 284.1396987873911 0.8914205446772966
5.967253979324336 289.3253102910851 0.9010416905181242
5.972481534277752 303.6315398894623 0.9225686386067026
5.977709089231168 319.40537620570615 0.94545517079728
5.982936644184584 336.2749442975745 0.9704802937052338
5.988164199138001 359.41835300710534 0.9974604430052051
5.993391754091417 384.257097022086 1.0285573581511633
5.998619309044833 416.1009375596575 1.0681274080238248
6.003846863998249 468.7918416880208 1.133170126589812
6.009074418951665 539.9685525957141 1.218254336302518
6.014301973905082 627.0236664090473 1.3172898643248794
6.019529528858498 749.5044212317141 1.4403980736708821
6.024757083811914 896.4932063732202 1.577875669336152
6.02998463876533 1066.8320615956982 1.7174076664808104
6.035212193718746 1282.193592086962 1.8852243901407681
6.040439748672163 1491.1494414077358 2.0361602920891033
6.045667303625579 1673.3043753836955 2.1593754473989253
6.050894858578995 1813.4206991213043 2.2512396694965995
6.056122413532411 1864.2693087332336 2.2832870893401553
6.061349968485827 1837.6124098935923 2.2684714416234257
6.066577523439244 1741.0365970679454 2.207106195909514
6.07180507839266 1607.5537021982598 2.1246148440297743
6.077032633346076 1457.4781081575063 2.0271612022600536
6.082260188299492 1284.9337259603656 1.9051569155986139
6.087487743252908 1129.6341685799603 1.7866168352557945
6.092715298206325 984.5509064762176 1.667848922496585
6.097942853159741 858.9128707630069 1.5610637969710595
6.103170408113157 756.6148819344512 1.4695846113706044
6.108397963066573 667.628511912887 1.3830387208692974
6.113625518019989 586.5267469205031 1.2977197776137688
6.118853072973406 530.0421290233417 1.2367101768096986
6.124080627926822 481.88412709052534 1.1822287641533988
6.129308182880238 443.18771129976903 1.1374900547446194
6.134535737833654 410.51770968272507 1.1003260038380727
6.1397632927870704 379.9174291339075 1.0626730070572676
6.144990847740487 361.320163658528 1.042166279736871
6.150218402693903 345.91398147644196 1.0267875759455274
6.155445957647319 332.5731004963566 1.0072322084389476
6.160673512600735 323.89617637920185 0.9974331396375687
6.1659010675541515 316.4178671569957 0.9904407694526849
6.171128622507568 312.2394955391878 0.9856350047742481
6.176356177460984 306.6976916351018 0.9810545785339162
6.1815837324144 297.1535902995863 0.9693178060246502
6.186811287367816 292.6122929314789 0.967160225193437
6.1920388423212325 290.59454083121744 0.9684601179024099
6.197266397274649 290.02360276442147 0.9696873412971906
6.202493952228065 284.9813867727176 0.959830476180556
6.207721507181481 278.29386855707014 0.9361851353799929
6.212949062134897 276.758221720384 0.9267530848104717
6.2181766170883135 267.31510155116797 0.9055466700755568
6.22340417204173 263.41124282251263 0.8947485773418987
6.228631726995146 262.1254888478992 0.894522237813398
6.233859281948562 259.7516685400266 0.8916962202761
6.239086836901978 261.8641170171967 0.8941046735728257
6.2443143918553945 260.5591227600241 0.8927830655659583
6.249541946808811 264.6249007886152 0.8980673248516461
6.254769501762227 261.64104896158943 0.8888914470798769
6.259997056715643 262.80760281111833 0.8870945849078898
6.265224611669059 256.92794795596075 0.8755087601852625
6.2704521666224755 253.9791726237653 0.8683952324024999
6.275679721575892 254.6036551557384 0.8696040653805388
6.280907276529308 254.16921095102512 0.8704398893729923
6.286134831482724 255.14890364381927 0.8727086268454436
6.29136238643614 253.7642028136193 0.8725421076868872
6.2965899413895565 248.70644033151083 0.8626661425725165
6.301817496342973 248.2898159392887 0.860199025226226
6.307045051296389 248.8599963797357 0.8562069225476201
6.312272606249805 251.0563531833238 0.8572253496977558
6.317500161203221 252.42229206326596 0.8601868186814421
6.3227277161566375 251.26212024079277 0.858459150177956
6.327955271110054 250.9610303389657 0.8579459340060763
6.33318282606347 250.78104571270353 0.8603440204029497
6.338410381016886 250.2623315038729 0.863326561067189
6.343637935970302 251.70065137646512 0.8645895530485083
6.3488654909237185 253.33125845210827 0.8685707433527292
6.354093045877135 251.24668295397242 0.8603452142702365
6.359320600830551 256.7058325747725 0.8602299597415176
6.364548155783967 260.1799497084583 0.8618318126884246
6.369775710737383 259.1119371015715 0.8564413124348856
6.3750032656908 260.03934165781277 0.859627946220603
6.380230820644216 259.20818462675544 0.8616031560662497
6.385458375597632 261.26811023064766 0.8658087767203599
6.390685930551048 260.2945893398561 0.8638537959058231
6.395913485504464 260.13636977279106 0.8592274303496988
6.401141040457881 253.2744465647663 0.8441852977423062
6.406368595411297 254.50667343478767 0.8451200434609142
6.411596150364713 256.9550498129627 0.8486698727631672
6.416823705318129 265.66567409976176 0.8681878214709622
6.422051260271545 266.2510430793603 0.8703447781514074
6.427278815224962 263.6714409992717 0.8635681023795905
6.432506370178378 261.4522103434205 0.8556690586511435
6.437733925131794 259.6178219018497 0.8452014575297586
6.44296148008521 263.82205508680516 0.8461380613077073
6.448189035038626 268.3566851817987 0.852400319980807
6.453416589992043 271.5163131239688 0.8563868489933528
6.458644144945459 269.60164789654203 0.8551329775056385
6.463871699898875 269.4651170393055 0.8584736483663135
6.469099254852291 270.09399278322127 0.8600571775426635
6.474326809805707 273.3840392174994 0.8636189385977775
6.479554364759124 279.1519689129927 0.8661695207886084
6.48478191971254 284.6441236546491 0.8724594709267868
6.490009474665956 288.9150334646194 0.8734133607124274
6.495237029619372 295.1254692774588 0.8796462676428324
6.500464584572788 305.2916543817974 0.8885069296829455
6.505692139526205 320.36454652671875 0.9036538187632484
6.510919694479621 339.2443330449534 0.9264612713473774
6.516147249433037 361.3036599249072 0.9512632642107031
6.521374804386453 387.3317297556621 0.9817034656197776
6.526602359339869 421.16623948904305 1.018775025884028
6.531829914293286 473.8194551569876 1.079137708720554
6.537057469246702 534.2393657663372 1.1422856903980505
6.542285024200118 607.10471856117 1.215512900497963
6.547512579153534 679.6304654521227 1.2834964727127562
6.55274013410695 735.1035004250289 1.3325844844226469
6.557967689060367 776.1835576443881 1.369194557334106
6.563195244013783 788.0131618680407 1.3797173662186042
6.568422798967199 778.4613144686529 1.3713031961062476
6.573650353920615 745.5076156233388 1.3391800976527461
6.5788779088740315 696.4850001349947 1.2926309298594152
6.584105463827448 639.4304397553943 1.2384986326862986
6.589333018780864 582.5465656454948 1.1830467935142492
6.59456057373428 531.0219819605701 1.1296709995666314
6.599788128687696 490.20333260636363 1.0862098648483522
6.6050156836411125 452.43394734001856 1.0454573045211157
6.610243238594529 422.0201944989196 1.0131204274237935
6.615470793547945 396.4069169801245 0.9841765391491916
6.620698348501361 372.5437782681692 0.9556628883244724
6.625925903454777 354.79142982170936 0.9324711644524115
6.6311534584081935 349.3090833511277 0.9272260128038748
6.63638101336161 338.76102419324116 0.9188539262966382
6.641608568315026 338.8169806184368 0.9221697608127385
6.646836123268442 332.70288128769386 0.9147898723857496
6.652063678221858 319.62940744102525 0.8951524264543623
6.6572912331752745 311.63005963826953 0.8836040065466363
6.662518788128691 302.7812249520769 0.8706066450973287
6.667746343082107 299.2943239259069 0.8639621888457268
6.672973898035523 297.74712121694864 0.8639121169321105
6.678201452988939 293.6755863000398 0.8566748806878317
6.6834290079423555 287.33892970770444 0.8480823504012575
6.688656562895772 287.4581502712524 0.8495293311843747
6.693884117849188 283.61373893276294 0.8432684032382334
6.699111672802604 282.49507735748284 0.84110463036696
6.70433922775602 279.1414170303784 0.8368646306864836
6.7095667827094365 278.12811707492585 0.8369218924856131
6.714794337662853 279.7352701822227 0.8422209077761642
6.720021892616269 281.1584761759279 0.8436786357513506
6.725249447569685 284.2091322972093 0.8488015086580526
6.730477002523101 283.52750160384267 0.8419556386060107
6.7357045574765175 285.5479995368736 0.8406061396621164
6.740932112429934 285.50253919128426 0.8398634485699055
6.74615966738335 287.71099109274957 0.844903045635545
6.751387222336766 288.9784666352556 0.8489471603687969
6.756614777290182 292.1189573324737 0.8545864237922166
6.7618423322435985 293.90274397323526 0.8564646811230087
6.767069887197015 296.6236829418954 0.8595090982818336
6.772297442150431 295.0231451739817 0.8563449700916153
6.777524997103847 294.44695136984194 0.8555554324067702
6.782752552057263 294.0021310971614 0.8519180050147434
6.7879801070106796 293.76093997028096 0.849558158487808
6.793207661964096 289.1792592314044 0.8395299669318815
6.798435216917512 287.2152814119812 0.8345998712739855
6.803662771870928 289.40711437844544 0.8365749532260407
6.808890326824344 294.80818447425787 0.8432240100448788
6.814117881777761 302.5459980714321 0.8527391542404961
6.819345436731177 305.5309242381247 0.8566863276897277
6.824572991684593 306.2231553837091 0.8570695989242065
6.829800546638009 304.8225494542773 0.8534392110177883
6.835028101591425 305.8878391826858 0.8537993119610309
6.840255656544842 310.5643840968877 0.8602398539168886
6.845483211498258 316.747139051348 0.8710873736499973
6.850710766451674 321.41716921431555 0.8780907458590788
6.85593832140509 324.2786185483489 0.8803747744676006
6.861165876358506 324.13448718914077 0.8781823013357992
6.866393431311923 327.89426394414755 0.8814036823913494
6.871620986265339 331.2165291848307 0.8857475300342236
6.876848541218755 334.4234732667534 0.8890943986818811
6.882076096172171 335.4527598631576 0.8887255676495459
6.887303651125587 335.1203684794438 0.8854413879780861
6.892531206079004 337.90046669707635 0.8862841512448927
6.89775876103242 342.68454969508264 0.8905308898814128
6.902986315985836 348.87383919544493 0.8969080768038226
6.908213870939252 356.2232806054609 0.9038576325992327
6.913441425892668 362.5012237619647 0.9110711728998997
6.918668980846085 371.62934831299054 0.9225348598519773
6.923896535799501 373.8325184349161 0.9229814950873294
6.929124090752917 382.84533625555963 0.9328227732876625
6.934351645706333 388.2145722705829 0.938979195901367
6.939579200659749 394.27251214527536 0.9447399825725511
6.944806755613166 398.4724325495482 0.9483336355868489
6.950034310566582 398.85746294181297 0.9463954114982527
6.955261865519998 406.9657047741587 0.9541412822021669
6.960489420473414 416.5256800351715 0.9653166681382453
6.96571697542683 426.26352226516957 0.9750141470145183
6.970944530380247 436.03741856059395 0.9852591492699295
6.976172085333663 445.75488947995154 0.9964322802743145
6.981399640287079 456.9299279291277 1.007178563534708
6.986627195240495 473.40041988280063 1.0226822387434849
6.9918547501939114 494.42162486148436 1.043374924535883
6.997082305147328 524.8089483738935 1.0729211865987716
7.002309860100744 567.1768881600282 1.1159422522367444
7.00753741505416 628.1093120617642 1.1730047619999537
7.012764970007576 711.1736698170496 1.2472406237539964
7.0179925249609925 807.023156189063 1.327810807778798
7.023220079914409 901.2301394185017 1.4030218803285774
7.028447634867825 980.933249327409 1.4617974258294735
7.033675189821241 1036.7385024283321 1.5021809808996383
7.038902744774657 1064.5228597170312 1.5203973555063743
7.0441302997280735 1063.0581188310769 1.5190868981961565
7.04935785468149 1041.2812814908143 1.501082741979933
7.054585409634906 1008.2349416064285 1.4746981915800816
7.059812964588322 973.8116948029766 1.448717440764058
7.065040519541738 941.1737094562462 1.4250591459401396
7.0702680744951545 902.8443244187641 1.3957707153064844
7.075495629448571 860.6594953392145 1.3611680651599887
7.080723184401987 812.4006952362134 1.3212758134570186
7.085950739355403 765.4316882553791 1.2818975485594384
7.091178294308819 722.7586686601024 1.2458906761818778
7.0964058492622355 682.8074358194369 1.2108801022593456
7.101633404215652 640.7807031108881 1.1731205172058101
7.106860959169068 603.4027660335619 1.1378196052201428
7.112088514122484 559.8816884574336 1.0963179228213575
7.1173160690759 525.959807754587 1.063229876637379
7.1225436240293165 497.73769609327957 1.0359378772421748
7.127771178982733 475.9807782121351 1.0135038999414305
7.132998733936149 460.5754124208614 0.997599049762221
7.138226288889565 448.7206100781056 0.9844815645367571
7.143453843842981 441.03819232744445 0.9775694942645007
7.1486813987963975 433.38277033550486 0.9704395420506754
7.153908953749814 427.0953044938517 0.9630896698474057
7.15913650870323 429.35569630828235 0.9644876377745178
7.164364063656646 434.5620904368214 0.9686618139693353
7.169591618610062 447.61873997876506 0.9812840710343291
7.1748191735634785 467.31645421756775 1.001820581280417
7.180046728516895 503.2481021597208 1.0384656323544332
7.185274283470311 564.757944355057 1.1002307307462817
7.190501838423727 667.7121321934884 1.1947657659207858
7.195729393377143 828.2488036165673 1.326812293824649
7.2009569483305595 1081.6313041918613 1.5127520466574822
7.206184503283976 1448.5345403533597 1.7486680910882404
7.211412058237392 2010.093363097992 2.0582639644745213
7.216639613190808 2709.142816763749 2.3894255088424634
7.221867168144224 3460.967968123728 2.6950320046335317
7.227094723097641 4078.441252703497 2.9234993226132566
7.232322278051057 4383.225662934038 3.026470854368079
7.237549833004473 4336.124813850274 3.007568441078702
7.242777387957889 3904.449393401381 2.853192229567658
7.248004942911305 3281.9479975264153 2.614438314041092
7.253232497864722 2603.9828108194956 2.328626624494064
7.258460052818138 1980.8699656038598 2.0296732225062684
7.263687607771554 1468.5384654313477 1.7468050238224002
7.26891516272497 1074.7145125154138 1.4939324837392147
7.274142717678386 809.752760457584 1.2979758105736758
7.279370272631803 641.5041095027275 1.1563570937211192
7.284597827585219 538.7659795693736 1.061743925439888
7.289825382538635 482.8470812268526 1.0083340103783258
7.295052937492051 447.625951727048 0.9728764612979434
7.300280492445467 421.134643549711 0.9446110751887153
7.305508047398884 400.07017841230333 0.9187637381748398
7.3107356023523 390.966400184751 0.9085279145409365
7.315963157305716 381.443416495263 0.8982507281620555
7.321190712259132 376.76299461614303 0.8937047784899937
7.326418267212548 374.7848704361527 0.8922763740896417
7.331645822165965 374.44595652697416 0.8918781880447395
7.336873377119381 370.829731730315 0.8893596015959864
7.342100932072797 370.22325475623654 0.8867169160479429
7.347328487026213 369.58884312045427 0.8846016119814915
7.352556041979629 365.8089020887001 0.8806359656519974
7.357783596933046 365.2282782332579 0.8796978381040991
7.363011151886462 365.118438094207 0.8796953920423832
7.368238706839878 360.63670526947567 0.8739124311530849
7.373466261793294 363.30606240590754 0.8748991166517646
7.37869381674671 360.69640522239615 0.8706422789757091
7.383921371700127 358.9724431202441 0.8667615273353848
7.389148926653543 359.6563824511793 0.8694822032045003
7.394376481606959 362.2991446720202 0.872545131918649
7.399604036560375 367.97546020797586 0.8798902861338221
7.4048315915137914 374.43815724898997 0.8898160807038563
7.410059146467208 374.9830072310073 0.8911480968388672
7.415286701420624 375.3068422734205 0.8927042831750293
7.42051425637404 374.8336014613043 0.8899945297528173
7.425741811327456 373.48023224879296 0.8846962458063579
7.4309693662808725 375.1759201165448 0.8850510713065423
7.436196921234289 375.2205015983932 0.8843342749507511
7.441424476187705 376.9389602476033 0.8856619579891638
7.446652031141121 384.8429480497558 0.8943633913340732
7.451879586094537 391.7631024482202 0.901899785610702
7.4571071410479535 401.80410665210763 0.9130675845136554
7.46233469600137 409.39304986038667 0.9194859758842143
7.467562250954786 417.8573116125578 0.9286547534739558
7.472789805908202 427.35819059915775 0.9389878812822077
7.478017360861618 435.7940151829217 0.9477604326380861
7.4832449158150345 444.633120534543 0.9549930686914805
7.488472470768451 453.6112365080426 0.9617580210294345
7.493700025721867 465.4865732869013 0.9736608078319671
7.498927580675283 483.5793404981172 0.9912558897603945
7.504155135628699 501.18370431754715 1.0089040386052481
7.5093826905821155 518.1079625515016 1.0244410495626
7.514610245535532 528.9759074461571 1.0338102765975823
7.519837800488948 533.8125674066451 1.0388193023936154
7.525065355442364 534.9611630732226 1.0405454640022023
7.53029291039578 534.3433884901737 1.0388765125881576
7.5355204653491965 538.7234388911086 1.0426991360643276
7.540748020302613 544.5164670962965 1.047698094889048
7.545975575256029 553.4175121166423 1.055712681424367
7.551203130209445 563.6739233341748 1.0654321387579424
7.556430685162861 575.9485285974756 1.0761462178013879
7.5616582401162775 590.3640164478035 1.0885881970971898
7.566885795069694 598.924333351621 1.096171524844438
7.57211335002311 605.3071684434566 1.1020615900761621
7.577340904976526 599.2979204350521 1.0950332221585037
7.582568459929942 588.1806306593683 1.084306619614581
7.5877960148833585 578.3029357673455 1.074895803730184
7.593023569836775 562.9945815461675 1.060971365093556
7.598251124790191 555.1854674270963 1.052700145520046
7.603478679743607 545.3521682120224 1.0432917380452276
7.608706234697023 534.9242715882999 1.034358605329832
7.6139337896504395 526.5988103426929 1.0258511490528415
7.619161344603856 515.7505294793953 1.0147075641348509
7.624388899557272 509.3572488050996 1.0061338428421631
7.629616454510688 504.10111151797855 1.0007450893193501
7.634844009464104 500.36788872189317 0.9975618417918719
7.6400715644175206 500.5029729347709 0.9978589368294165
7.645299119370937 505.31278787372213 1.003148102606479
7.650526674324353 512.9722194910427 1.00881709530519
7.655754229277769 514.47297604193 1.0101554890116913
7.660981784231185 511.4059579732868 1.0059089787426756
7.666209339184602 514.8903383805956 1.009020037848697
7.671436894138018 522.2006170107029 1.016246382923059
7.676664449091434 532.9685557908144 1.0254632675027937
7.68189200404485 541.448307709206 1.0323074813815287
7.687119558998266 547.3892304721771 1.0373314411692633
7.692347113951683 551.3738654369064 1.0404164636348454
7.697574668905099 557.9608013910962 1.0479251742203062
7.702802223858515 563.5976509218664 1.0521756776116618
7.708029778811931 570.0412220727158 1.0581669316671165
7.713257333765347 575.8165189733949 1.0626300410099003
7.718484888718764 580.571649893118 1.0669986548084762
7.72371244367218 583.1194246172817 1.0693248775545035
7.728939998625596 588.4465955287266 1.0714488520028471
7.734167553579012 595.2053598411677 1.076619625578217
7.739395108532428 601.3324180342867 1.0810534177847415
7.744622663485845 609.5846455460746 1.0889685919664218
7.749850218439261 607.7069807540358 1.0871216635111136
7.755077773392677 611.1698666515819 1.0898402415274695
7.760305328346093 614.9931163341635 1.093562116831171
7.765532883299509 614.0892725581655 1.092277798728799
7.770760438252926 614.5213178092107 1.0924976977747585
7.775987993206342 614.588640326084 1.0914458775719291
7.781215548159758 611.6169118947004 1.087825008382306
7.786443103113174 609.7835397922782 1.0858479245505297
7.79167065806659 606.764854757833 1.0840324256857763
7.796898213020007 599.568568811804 1.0785439315151566
7.802125767973423 592.6918920312005 1.0716691601148884
7.807353322926839 585.6959707951975 1.0642914744655225
7.812580877880255 574.9473394891254 1.0533960257585866
7.817808432833671 570.8837634248024 1.0493683983845132
7.823035987787088 568.4503750090109 1.0469273699542196
7.828263542740504 568.0424204878395 1.0462228946570145
7.83349109769392 574.3224041675182 1.0516000484236503
7.838718652647336 577.3910463928628 1.0531687855390086
7.8439462076007525 586.5966741784886 1.06103338650982
7.849173762554169 600.0030568937433 1.0732825689072392
7.854401317507585 613.3067384602772 1.0851043366924036
7.859628872461001 627.8839547365037 1.0980495545174225
7.864856427414417 644.5481622681054 1.1115820368687777
7.8700839823678335 662.2100509561556 1.1264886122519129
7.87531153732125 679.8059462455552 1.1405251817069932
7.880539092274666 695.4880491287845 1.1525826056647894
7.885766647228082 704.1919034297622 1.1591121492930423
7.890994202181498 709.2869476508926 1.16276743270377
7.8962217571349145 707.6535128933876 1.1608335986395837
7.901449312088331 702.2826659367571 1.1553576837700295
7.906676867041747 692.670393884682 1.1475586582512107
7.911904421995163 679.7838147750728 1.1361125588144754
7.917131976948579 670.4214622859612 1.1278691142530475
7.9223595319019955 665.1267202660617 1.1228492000833201
7.927587086855412 659.685293951473 1.1182146906025856
7.932814641808828 648.3742818680234 1.107938556075072
7.938042196762244 638.5007320642081 1.099430149532003
7.94326975171566 624.3284398380218 1.08679788981255
7.9484973066690765 617.1842087380105 1.0803797077003015
7.953724861622493 610.471471245156 1.0735451650006838
7.958952416575909 611.0944251645944 1.0736916284001026
7.964179971529325 617.6904342722302 1.0793694648533585
7.969407526482741 620.3661661101595 1.0810441260434716
7.9746350814361575 629.8548135669871 1.0880682293634711
7.979862636389574 638.6701763120428 1.095178447073116
7.98509019134299 654.1438906547639 1.1075451866671224
7.990317746296406 669.745894411639 1.1206610514049786
7.995545301249822 678.8048606682418 1.1286767795632178
8.000772856203238 682.6209052037267 1.1310024843041442
8.006000411156654 684.3654685043127 1.1321904248817733
8.01122796611007 689.663777950325 1.1361650598801694
8.016455521063486 684.0831733324308 1.130659336796063
8.021683076016902 673.6973154556161 1.1220384217525632
8.026910630970319 664.2948193824599 1.1133831635032254
8.032138185923735 654.4273250298008 1.1062680429704217
8.037365740877151 648.4611547515855 1.1010490896794278
8.042593295830567 646.5374595263636 1.0985520229248393
8.047820850783983 641.6150719719669 1.0927547900524175
8.0530484057374 639.2151107817903 1.0894547829832726
8.058275960690816 635.9837328001431 1.0863705397548042
8.063503515644232 634.1436973742394 1.0846110901181818
8.068731070597648 637.259300631986 1.0870300132432946
8.073958625551064 641.4729726527092 1.0899941062186214
8.07918618050448 644.232841346261 1.0913119322809763
8.084413735457897 648.8790797274804 1.094588134796109
8.089641290411313 654.8544517162009 1.0994675625955932
8.09486884536473 657.062071406198 1.1010481567945083
8.100096400318145 661.2888392576168 1.1046216139860208
8.105323955271562 664.064300463491 1.1068570397467123
8.110551510224978 668.8307381869951 1.1108803399821
8.115779065178394 676.7437658157648 1.117067538039188
8.12100662013181 675.9891905331824 1.1158403433014699
8.126234175085226 687.2554183845851 1.1248142612117311
8.131461730038643 695.2970180022322 1.1305838881170474
8.136689284992059 715.0092489096703 1.1455246627295739
8.141916839945475 732.9432079613018 1.1590154261272225
8.147144394898891 751.3637785874282 1.1729608234580235
8.152371949852308 773.6348017338671 1.1882980519172708
8.157599504805724 800.1940988997457 1.2082174763871882
8.16282705975914 832.3734799914142 1.2321874679428881
8.168054614712556 867.0834403810753 1.2578972635590917
8.173282169665972 896.9295244342034 1.2797805958164963
8.178509724619389 921.1296397563231 1.2965885363638157
8.183737279572805 937.6501632195422 1.307020740618648
8.188964834526221 939.6241599563454 1.3056755958965296
8.194192389479637 931.4800053646533 1.2992912876236296
8.199419944433053 915.3597125457826 1.288133908513726
8.20464749938647 895.0651404055174 1.2735928426118341
8.209875054339886 872.0361774217753 1.2572401477713642
8.215102609293302 850.5171648655427 1.2422788714472137
8.220330164246718 823.5324104912653 1.2221268556161369
8.225557719200134 804.3513458305603 1.2075521557696547
8.23078527415355 789.5298026555969 1.1948899670674977
8.236012829106967 778.4832390131971 1.1858200730663322
8.241240384060383 769.9652031054559 1.1785043933720722
8.2464679390138 764.6345433888779 1.174050233163631
8.251695493967215 761.714978600182 1.171342133813592
8.256923048920632 758.9012349023278 1.168547861387859
8.262150603874048 757.5349637133752 1.166815910813166
8.267378158827464 755.9019042583388 1.1662912882449656
8.27260571378088 750.8836746884427 1.1622114571992879
8.277833268734296 746.5431697824913 1.157864247358552
8.283060823687713 738.7365867527618 1.150939659728207
8.288288378641129 728.9627421185028 1.1418980064519955
8.293515933594545 722.059953760795 1.1367465575206057
8.298743488547961 713.0418540977935 1.1295716247692664
8.303971043501377 709.1616806757842 1.1274184004374816
8.309198598454794 703.5348859116583 1.121889227572707
8.31442615340821 698.6594242070889 1.1170494634685064
8.319653708361626 697.6095556522621 1.1146007824277013
8.324881263315042 694.4400465276462 1.112617891041356
8.330108818268458 693.9897527146888 1.1130360771872794
8.335336373221875 690.2097009016173 1.1109516245237148
8.34056392817529 687.8434210093316 1.1075035057789617
8.345791483128707 684.8649839438071 1.10366629258426
8.351019038082123 679.8054167687258 1.0982174384245798
8.35624659303554 675.5567048960726 1.0953510666052226
8.361474147988956 669.1224331583334 1.0902752147534245
8.366701702942372 663.6320387647141 1.0862217877797655
8.371929257895788 654.1810027085903 1.0773804858587774
8.377156812849204 645.7394072248757 1.0695763706095989
8.38238436780262 641.1852428987055 1.0653620653329077
8.387611922756037 633.2492928347857 1.0592428723330314
8.392839477709453 627.498494248758 1.054555806080952
8.398067032662869 623.4534491786477 1.0520691738428976
8.403294587616285 618.2175357157754 1.0474457971047308
8.408522142569701 614.3040428250381 1.0445397652249273
8.413749697523118 605.1834150067112 1.0354031510150694
8.418977252476534 599.0595025661914 1.0302573932354466
8.42420480742995 588.4673358925746 1.0194454058852522
8.429432362383366 582.771854819083 1.0148672044980207
8.434659917336782 580.7841942145387 1.0123807707266423
8.439887472290199 582.6050433114217 1.0145845510966032
8.445115027243615 580.5074368013267 1.0124499373035438
8.450342582197031 574.6902624566096 1.0068617809012332
8.455570137150447 571.4522069844417 1.0035651367009564
8.460797692103863 569.5539949635569 1.001840376063453
8.46602524705728 569.0286255510757 1.0009556862359774
8.471252802010696 567.9383993084238 0.9997370352815808
8.476480356964112 565.7212954149767 0.9979562895910191
8.481707911917528 566.4177340895983 0.9983141072369109
8.486935466870944 564.9927556132465 0.9968544222578626
8.49216302182436 568.8557520208465 0.9992921999276094
8.497390576777777 573.319114547228 1.0020605801621856
8.502618131731193 578.7891837181585 1.0057525056344299
8.50784568668461 580.1622576634138 1.00684348713471
8.513073241638025 583.5509571016332 1.0092622053626426
8.518300796591442 580.9785264373465 1.0065504556713498
8.523528351544858 580.0570227295453 1.0059329236229353
8.528755906498274 580.4535935485482 1.0060370626824118
8.53398346145169 578.7652579735548 1.0045187754726803
8.539211016405106 576.1989296010577 1.002422683656976
8.544438571358523 579.4234994964659 1.0057895624469242
8.549666126311939 577.945024541652 1.0040923686784489
8.554893681265355 578.2631259798608 1.0035679456722026
8.560121236218771 579.7024536821519 1.0024160638163986
8.565348791172188 582.0316711202794 1.0042333140449484
8.570576346125604 585.9118793080966 1.0073301467522
8.57580390107902 582.0096475214849 1.0029767199771629
8.581031456032436 585.1445286594823 1.00499609198678
8.586259010985852 584.260519846636 1.004172962748779
8.591486565939269 587.9324129411974 1.007372883567516
8.596714120892685 592.5626109795205 1.010632157441205
8.601941675846101 593.3536960633677 1.0105652990815581
8.607169230799517 598.7626323503246 1.0158552567998385
8.612396785752933 599.3084159737762 1.0157939396314222
8.61762434070635 604.1135436234745 1.0197818394754097
8.622851895659766 609.4694360990904 1.0234354765598255
8.628079450613182 619.9055961897628 1.0317654219152246
8.633307005566598 629.858245818237 1.039229393116636
8.638534560520014 638.1431969105666 1.0457439639725121
8.64376211547343 645.8756207115266 1.0516274876892415
8.648989670426847 657.4580992690386 1.0608688177499104
8.654217225380263 674.4949586317687 1.0751327106134714
8.65944478033368 696.1548755134272 1.0914975450916782
8.664672335287095 715.2263988204912 1.1052442018297872
8.669899890240512 731.3145030584568 1.1159214810355766
8.675127445193928 749.7160751454527 1.1296415055782416
8.680355000147344 775.3811905753151 1.1489873102137445
8.68558255510076 796.8356563137053 1.16486124802626
8.690810110054176 818.2179931120422 1.1798152197921363
8.696037665007593 830.338074446294 1.1874030639254505
8.701265219961009 841.2669298265021 1.1941862373201109
8.706492774914425 845.6798091119639 1.1970134289350127
8.711720329867841 836.546030230082 1.191050263084449
8.716947884821257 823.1896184703526 1.18127088922917
8.722175439774674 807.4062722444693 1.1695415715202415
8.72740299472809 787.821279577755 1.1539499264837172
8.732630549681506 768.5074645171261 1.139963332401499
8.737858104634922 755.8196449838363 1.1306720477684225
8.743085659588338 746.864960410381 1.1250089868400726
8.748313214541755 745.074624523963 1.124134831650324
8.75354076949517 739.4858777558288 1.1200440914226313
8.758768324448587 732.1018095992034 1.1134109639737277
8.763995879402003 724.0154826172309 1.1065882822512092
8.76922343435542 716.8213780538857 1.100737686704975
8.774450989308836 708.638996716861 1.093959188051563
8.779678544262252 695.4283069488101 1.082411027844684
8.784906099215668 682.7533904246461 1.0711523510166348
8.790133654169084 678.5222582098816 1.0682368513214935
8.7953612091225 671.2493789840578 1.062437184507889
8.800588764075917 665.5015193307864 1.0568320089678866
8.805816319029333 660.721466581344 1.0526130469130979
8.811043873982749 654.8964487580854 1.0481184513837143
8.816271428936165 650.88241526808 1.0454317782156863
8.821498983889581 645.9032972694504 1.0410605412535752
8.826726538842998 642.8935720349209 1.0381887759352335
8.831954093796414 636.9730351132284 1.0311345069642133
8.83718164874983 633.0301958850182 1.0271684740493354
8.842409203703246 632.3415367572487 1.026555884083681
8.847636758656662 627.7211796528035 1.0235182299894177
8.852864313610079 627.5649743076498 1.0233985347733312
8.858091868563495 630.4423914320552 1.0252079487643895
8.863319423516911 635.6956914061682 1.0298890705382109
8.868546978470327 638.1156487442643 1.032055077238988
8.873774533423743 637.0169608953029 1.0306605192225478
8.87900208837716 632.421984960594 1.0262180906447103
8.884229643330576 630.4373043694221 1.023937393896975
8.889457198283992 633.3391426063946 1.0264971416655102
8.894684753237408 637.1826041934804 1.029116941064888
8.899912308190824 643.8880763861038 1.0346721616109498
8.90513986314424 644.2255463461089 1.0334455793928061
8.910367418097657 644.5208613131708 1.0317552549485511
8.915594973051073 651.010971660042 1.0360495982426088
8.92082252800449 659.5797275041963 1.0422414101745199
8.926050082957905 663.9605411340738 1.0470011353052322
8.931277637911322 673.1412710593972 1.0539789094410423
8.936505192864738 676.7374496124011 1.0566733739111671
8.941732747818154 679.8628136733597 1.058520248351438
8.94696030277157 683.3828602146822 1.060428196016908
8.952187857724986 690.1667499005885 1.0654105929864368
8.957415412678403 694.9650311292743 1.0686759477919412
8.962642967631819 706.7291417047296 1.07758099791564
8.967870522585235 712.9009943052309 1.0817323141797048
8.973098077538651 717.143251931934 1.0842811373058292
8.978325632492067 724.2291289888464 1.0894811069216834
8.983553187445484 729.4512067886598 1.0929051684554874
8.9887807423989 740.0320108326733 1.099852221762318
8.994008297352316 749.0966862774961 1.1074635409075844
8.999235852305732 755.6802729166118 1.113307674305026
9.004463407259149 762.4818095599568 1.1175271356559402
9.009690962212565 767.203976156943 1.1195678150777137
9.014918517165981 774.6353853081449 1.1226599338199348
9.020146072119397 789.6496548736839 1.1330156879390683
9.025373627072813 805.1996342420607 1.1435167245038025
9.03060118202623 819.295653741966 1.1525358607501985
9.035828736979646 834.2052517027213 1.1631494722005338
9.041056291933062 848.363340840545 1.1735683616699122
9.046283846886478 863.9906543401695 1.1846412366877546
9.051511401839894 880.9184441770672 1.1960271787085455
9.05673895679331 896.1817406113512 1.2049517713382492
9.061966511746727 911.3950828259183 1.2147485787049443
9.067194066700143 930.7762485913873 1.2269684924042619
9.07242162165356 952.8390727589982 1.239748718218533
9.077649176606975 977.1393302656941 1.2542280488939046
9.082876731560392 1001.6316550257454 1.2699241715214609
9.088104286513808 1029.36853271952 1.2880467856579654
9.093331841467224 1054.0392545816835 1.302923249289568
9.09855939642064 1077.4140802295076 1.3168101193614725
9.103786951374056 1095.3945528569993 1.326577987427831
9.109014506327473 1109.779319869624 1.3340025440479513
9.114242061280889 1130.2767844535263 1.3460324988128012
9.119469616234305 1145.910833762973 1.354238520522905
9.124697171187721 1158.0860943119524 1.3615349630734084
9.129924726141137 1163.4918976009187 1.3636891763132626
9.135152281094554 1160.4447165358688 1.3601382899805117
9.14037983604797 1161.3954024981224 1.3608124575398408
9.145607391001386 1160.696108428615 1.3602612921279489
9.150834945954802 1162.7124860053111 1.3617718196946524
9.156062500908218 1167.60239993519 1.365131839729969
9.161290055861635 1179.0259550235144 1.3822900957288893
9.16651761081505 1202.0996976315591 1.4038643589977287
9.171745165768467 1222.958247356916 1.4216799645080151
9.176972720721883 1243.4576136119895 1.439135173797943
9.1822002756753 1254.671777841638 1.4496004748654556
9.187427830628716 1257.0349902163866 1.4542805390910452
9.192655385582132 1247.5088510345845 1.448616803168588
9.197882940535548 1238.899515527629 1.4466772809206603
9.203110495488964 1226.1376139819342 1.4421645404315668
9.20833805044238 1222.8338196588409 1.4458577834174884
9.213565605395797 1223.1714111116264 1.4480540485665172
9.218793160349213 1224.089433447923 1.4509228195563864
9.224020715302629 1233.5194511139807 1.4573906467218771
9.229248270256045 1256.522300915486 1.472201266348288
9.234475825209461 1282.945494966376 1.489594932473311
9.239703380162878 1325.2974041559146 1.5157261662094537
9.244930935116294 1382.2764729031599 1.5489912711115252
9.25015849006971 1445.5733098568844 1.5853837933613217
9.255386045023126 1517.8144330685861 1.6262904739148953
9.260613599976542 1598.4141681153606 1.6703939695758196
9.265841154929959 1669.822896743564 1.7113987786530105
9.271068709883375 1709.8503403853115 1.7323279797795217
9.276296264836791 1723.0675616572896 1.741120125461267
9.281523819790207 1681.0049547846272 1.720956306600517
9.286751374743623 1596.4209804317275 1.6780997150119978
9.29197892969704 1493.2644505035091 1.6254672826365038
9.297206484650456 1371.6258552173133 1.5588193056858355
9.302434039603872 1248.3964018319555 1.4880285731523508
9.307661594557288 1134.5815082782724 1.4204575747061527
9.312889149510704 1042.0844688571697 1.3647223521508565
9.31811670446412 966.5806585870404 1.315932236328092
9.323344259417537 908.6902469180643 1.2771501110312284
9.328571814370953 865.0956646482877 1.2442983208784604
9.33379936932437 838.7481541145219 1.2261489570711792
9.339026924277785 812.972478012064 1.209073257381738
9.344254479231202 795.5080486062482 1.1990941024217838
9.349482034184618 778.032187931207 1.1868992769485445
9.354709589138034 764.988847775711 1.1772392639072653
9.35993714409145 754.4518305575242 1.169858249244101
9.365164699044866 750.1557940259543 1.16757764707389
9.370392253998283 741.9550732120492 1.16216356916008
9.375619808951699 737.0651504934838 1.1584965521666257
9.380847363905115 733.4854834837819 1.156035313692682
9.386074918858531 730.0110588434496 1.1548222241746138
9.391302473811947 730.9065284281554 1.1561971533835567
9.396530028765364 726.7620386376565 1.1538135831197478
9.40175758371878 723.7637188819845 1.15222060543591
9.406985138672196 720.455100056651 1.1500132352172185
9.412212693625612 716.9397367216877 1.1464031831968546
9.417440248579029 716.5206856962997 1.1346868352138437
9.422667803532445 714.6529893999872 1.1270923257645051
9.427895358485861 712.404431960301 1.121242941705205
9.433122913439277 711.1391958899416 1.1172308542692755
9.438350468392693 708.6568403400503 1.1125209859126477
9.44357802334611 707.0107447996486 1.1093026541143223
9.448805578299526 708.9635712979847 1.1084516389225567
9.454033133252942 710.4179133233234 1.1072496500272047
9.459260688206358 709.8297092357666 1.104451900196275
9.464488243159774 710.7989307811908 1.103495812176549
9.46971579811319 708.3243031074044 1.1000829844942708
9.474943353066607 705.7259452164615 1.096654343636339
9.480170908020023 705.7779070644273 1.0958289328225612
9.48539846297344 707.3139535374676 1.0956262856115642
9.490626017926855 713.8866411938754 1.0985304436431145
9.495853572880272 717.8309350061321 1.100167798429648
9.501081127833688 721.042825235998 1.1018052851399496
9.506308682787104 722.1521147847391 1.1031827132557133
9.51153623774052 718.6226009314526 1.100037517530299
9.516763792693936 722.0527095176058 1.1015819181510043
9.521991347647353 721.5282501225461 1.097562354501057
9.527218902600769 725.0435100212522 1.0985347655098203
9.532446457554185 728.9700319609381 1.100895448936208
9.537674012507601 730.0122122278798 1.1012376445910637
9.542901567461017 730.6417748018748 1.1002545082579833
9.548129122414434 730.3449294194224 1.0989753147175059
9.55335667736785 730.4833757247293 1.0984019104134402
9.558584232321266 732.4932509245673 1.1000056579856352
9.563811787274682 734.6158693129839 1.101647386566319
9.569039342228098 732.4708918115851 1.0997882189203687
9.574266897181515 727.9094818004587 1.0953187024537614
9.57949445213493 730.4740465708876 1.0957792140530023
9.584722007088347 727.3731605683473 1.0911426852928485
9.589949562041763 731.772424295311 1.0935940577243346
9.59517711699518 734.0142602692506 1.09414791508748
9.600404671948596 741.1009703143686 1.0999326629049697
9.605632226902012 743.8143709952561 1.101269639243259
9.610859781855428 744.9567204549683 1.1012872975142645
9.616087336808844 740.3385350488154 1.097006351678647
9.62131489176226 742.8218637454181 1.0978573653849524
9.626542446715677 741.0436802330179 1.0954852122769447
9.631770001669093 743.2782241203448 1.0974491403594067
9.636997556622509 742.9256476237646 1.0966218265715306
9.642225111575925 740.5079410591246 1.0935076811275188
9.647452666529341 740.0960804887094 1.0920535385507255
9.652680221482758 742.2813556398931 1.0936661032845345
9.657907776436174 746.9749135584825 1.0965195970337862
9.66313533138959 751.4173616689123 1.098597985833351
9.668362886343006 758.0135583939264 1.1033763901888711
9.673590441296422 755.8836614774783 1.1014477991575022
9.678817996249839 757.2670949424171 1.1011555581117178
9.684045551203255 752.9398504245124 1.097598260269986
9.689273106156671 750.6496937410536 1.0957850964106575
9.694500661110087 751.4374967843482 1.0951645510741335
9.699728216063503 749.8794992449829 1.0935748301940185
9.70495577101692 747.4216416446765 1.0913420077870246
9.710183325970336 746.2415180988719 1.090820512605754
9.715410880923752 743.5879220846208 1.0880568967084392
9.720638435877168 746.4251474546002 1.0893988881713739
9.725865990830584 744.8686401236831 1.0881867640762433
9.731093545784 741.4391159419703 1.0851546634281406
9.736321100737417 741.8094130722409 1.0852945239372518
9.741548655690833 737.8405270022527 1.082046969481723
9.74677621064425 735.9919636264023 1.0783222190497441
9.752003765597665 736.0089028387389 1.0772925853827198
9.757231320551082 734.7691493909159 1.0764233658820281
9.762458875504498 734.4707990992356 1.0753985534862076
9.767686430457914 735.966908407477 1.0768464390887762
9.77291398541133 732.7269812370471 1.074283017759289
9.778141540364746 727.7104376608626 1.0677262005502082
9.783369095318163 723.7828669874483 1.0633877108447058
9.788596650271579 717.2122537862413 1.0580439828865638
9.793824205224995 719.452297073512 1.0609331647997482
9.799051760178411 720.630632138523 1.0611292260676917
9.804279315131827 722.1311458910948 1.0609507980088437
9.809506870085244 723.8134179305812 1.0610771526418006
9.81473442503866 721.6535596624879 1.0587652215410963
9.819961979992076 727.4053612943751 1.0622453144503514
9.825189534945492 729.2839099100506 1.0638157284894487
9.830417089898909 734.4444463522009 1.0674438790322927
9.835644644852325 735.512337120446 1.0669021636807523
9.840872199805741 737.2862463569353 1.0673521855757284
9.846099754759157 735.275373377529 1.0657485621080913
9.851327309712573 733.2299890788178 1.06268676582304
9.85655486466599 729.2062397817714 1.0590430723764925
9.861782419619406 726.9287002191074 1.0573978694511443
9.867009974572822 734.5680752934251 1.0639615802923879
9.872237529526238 740.9136390224137 1.0687714478969366
9.877465084479654 748.6534476126815 1.074476189564782
9.88269263943307 756.9121915032995 1.0805730674731937
9.887920194386487 761.3302245143396 1.0830086802356589
9.893147749339903 762.2107267395314 1.0829942638918988
9.89837530429332 762.1133154916123 1.0804796679417747
9.903602859246735 770.278104422674 1.0854964577414021
9.908830414200152 772.5835730363914 1.0870145894352858
9.914057969153568 782.7224130539897 1.0937827096903687
9.919285524106984 779.9661464647949 1.0914348858393328
9.9245130790604 779.69779519133 1.0908328909202922
9.929740634013816 782.5682905821318 1.0925624998300778
9.934968188967233 784.7296615591375 1.093775230299308
9.940195743920649 782.224016977985 1.091143111673791
9.945423298874065 784.4224679347977 1.092823246834702
9.950650853827481 784.6614432836086 1.0926957302478533
9.955878408780897 792.3402245229057 1.0977198502375418
9.961105963734314 794.532042923 1.098437441715203
9.96633351868773 788.9741421471057 1.0943924572757333
9.971561073641146 785.5780535227606 1.0909259407714162
9.976788628594562 783.6257749845149 1.088656820611353
9.982016183547978 776.5182902062577 1.0830618081314267
9.987243738501395 772.1874610841569 1.0783141197440533
9.99247129345481 767.7808383260315 1.0746866908506831
9.997698848408227 763.1903686021053 1.071266842916486
10.002926403361643 759.8811886681767 1.0678201432238896
10.00815395831506 757.285401511276 1.0655601910152814
10.013381513268476 755.8648257716734 1.0644691662747496
10.018609068221892 754.6252890151983 1.0640707935724778
10.023836623175308 751.515485655117 1.0615999066642678
10.029064178128724 749.0397048293969 1.0592950810765662
10.03429173308214 746.6060917965251 1.0572232528070828
10.039519288035557 747.5851751349123 1.0578278041254634
10.044746842988973 748.481064480582 1.0580075722779183
10.049974397942389 748.7117169614595 1.0580781145184277
10.055201952895805 749.0043162851085 1.0580455292982076
10.060429507849221 752.5185501291311 1.0611291424503115
10.065657062802638 750.5901445906139 1.06016032495541
10.070884617756054 750.7909222024635 1.0602862809591391
10.07611217270947 755.9435664294066 1.063674257814652
10.081339727662886 760.9850585425047 1.0668975365637412
10.086567282616302 764.8399923906377 1.0695276449528015
10.091794837569719 764.4497100326734 1.067596356273573
10.097022392523135 761.8850279748181 1.0644716981330438
10.102249947476551 766.4405135758345 1.0674499020562145
10.107477502429967 766.9848483931535 1.066763636528247
10.112705057383383 766.374002807717 1.0656644423314463
10.1179326123368 759.7827300822591 1.0612251907472718
10.123160167290216 752.2566649862295 1.0564386300765276
10.128387722243632 745.4866124561535 1.0516774827768416
10.133615277197048 740.1934513243708 1.0468061361276775
10.138842832150464 737.4177950264491 1.0431435508787448
10.14407038710388 733.9842585761461 1.0404206449528755
10.149297942057297 729.5477707484317 1.0376591288035
10.154525497010713 722.3906210116088 1.0337181266364475
10.15975305196413 720.2223194993238 1.0322062972815613
10.164980606917545 717.2651729780538 1.029285090849942
10.170208161870962 716.3736557663613 1.027619104578859
10.175435716824378 715.5775352385558 1.027108973917766
10.180663271777794 713.7723476500364 1.0250892713791897
10.18589082673121 712.8779545056229 1.0238953061656526
10.191118381684626 706.9588929448141 1.01958975051065
10.196345936638043 705.2521378493341 1.0180375987284715
10.201573491591459 702.360303488037 1.0157684582533508
10.206801046544875 699.8973507851965 1.0142045979509475
10.212028601498291 698.4982122802364 1.0119709314125394
10.217256156451707 697.7633027469933 1.0113504026980424
10.222483711405124 697.6733411947192 1.0110123557057094
10.22771126635854 698.1519717012088 1.0124114135928874
10.232938821311956 695.8637717813547 1.0105442580912307
10.238166376265372 695.7321396766481 1.0096783311020643
10.243393931218788 694.7905121026172 1.008714265124941
10.248621486172205 690.8646517225874 1.0061521570067344
10.253849041125621 689.7297455156287 1.0054361911509175
10.259076596079037 687.5271837651421 1.0042095003412141
10.264304151032453 687.2980222946248 1.003321167395051
10.26953170598587 693.3107076328928 1.006805772445936
10.274759260939286 695.0100313497519 1.0074322570789525
10.279986815892702 701.4221125673387 1.0119615911046078
10.285214370846118 704.8597991916836 1.0148621219821423
10.290441925799534 705.5493980103607 1.0144812203373188
10.29566948075295 706.1801882374209 1.0146125577059486
10.300897035706367 703.373795922076 1.012113098919058
10.306124590659783 705.744700596978 1.0131161376416329
10.3113521456132 704.761339680269 1.012249171242189
10.316579700566615 710.6224194549026 1.0160140579824297
10.321807255520032 713.2841826742674 1.017201509026644
10.327034810473448 718.151913196509 1.0205778920065052
10.332262365426864 725.1207332803042 1.0245703759770481
10.33748992038028 734.3579900702085 1.0307003103201344
10.342717475333696 739.1888031766548 1.0330262073255403
10.347945030287113 750.6382686879288 1.0398676927504278
10.353172585240529 763.7065026361522 1.0488154126450882
10.358400140193945 775.2600371509802 1.0572111881103876
10.363627695147361 783.3396023633289 1.062045781051294
10.368855250100777 790.5939188288964 1.066889318908283
10.374082805054194 795.1409887666808 1.0693870568722952
10.37931036000761 798.1655196565625 1.0707593196088443
10.384537914961026 800.7524296399286 1.0723972074439947
10.389765469914442 803.2212695734129 1.0728055666656489
10.394993024867858 807.19153690893 1.075157592121858
10.400220579821275 806.0331970072324 1.074557362739104
10.40544813477469 799.9376897783436 1.0696280581391269
10.410675689728107 791.3509357519491 1.063978930573688
10.415903244681523 784.1300910124725 1.0588343343721445
10.42113079963494 781.5595203684917 1.0562777809272603
10.426358354588356 777.5109460383865 1.0532072827859227
10.431585909541772 767.6869973585755 1.046186392433727
10.436813464495188 758.4312459315947 1.0396776915128738
10.442041019448604 745.0798006836354 1.0303416032852966
10.44726857440202 732.7111295857736 1.0214932126770364
10.452496129355437 725.0987098989891 1.0166390827146254
10.457723684308853 716.9457265339607 1.0108934383465622
10.462951239262269 706.9529801977192 1.002590876485195
10.468178794215685 696.3846843666134 0.9946153019676301
10.473406349169101 684.5325168190772 0.9861254226333901
10.478633904122518 675.4932645706958 0.9799041700268231
10.483861459075934 672.499300802307 0.9780706498398846
10.48908901402935 668.1653592820988 0.974411627117995
10.494316568982766 660.338037387748 0.9671378006485114
10.499544123936182 657.1213488794427 0.9642404546065245
10.504771678889599 649.4786631283696 0.9588218320405636
10.509999233843015 648.4189034452346 0.9587940621727261
10.515226788796431 648.3708998692615 0.958444502855822
10.520454343749847 642.8277437751698 0.9533887563519818
10.525681898703263 640.0065335277758 0.9507785071385513
10.53090945365668 634.8275252903518 0.9463189955413159
10.536137008610096 634.8683069665552 0.9462427585813541
10.541364563563512 636.1558910725553 0.9465748207239769
10.546592118516928 638.8127574473809 0.9482343855194972
10.551819673470344 635.9089516769574 0.9459220141065526
10.55704722842376 634.4517577316509 0.9453333866514483
10.562274783377177 630.8250369077366 0.9422361429890896
10.567502338330593 623.7831087991708 0.9367287426476003
10.57272989328401 620.4797632131008 0.9335842336153795
10.577957448237425 619.5356390588765 0.9330935615500238
10.583185003190842 616.2102269501072 0.9309554444726511
10.588412558144258 613.5891334274071 0.9283092608433121
10.593640113097674 613.6744178433031 0.9284880969038202
10.59886766805109 613.3914418827482 0.9277467680088801
10.604095223004506 616.5142088369239 0.9298470704047095
10.609322777957923 617.007482154927 0.9307255670880441
10.614550332911339 619.5641589904558 0.9316556415390088
10.619777887864755 621.0258062575236 0.9324189650390933
10.625005442818171 619.883662631536 0.9321203493041748
10.630232997771587 618.0649879758444 0.9296131916156429
10.635460552725004 615.4933282761381 0.9271459030581671
10.64068810767842 618.9610154051007 0.9293485126082176
10.645915662631836 619.9256678013681 0.9297540544089671
10.651143217585252 624.1704467739162 0.9335447840661145
10.656370772538668 626.932175975445 0.9342603167396927
10.661598327492085 630.4129273533208 0.9364746702961431
10.666825882445501 636.611383323826 0.9410220727947185
10.672053437398917 644.3496952792865 0.9458604674145803
10.677280992352333 655.7567713291793 0.954008887276264
10.68250854730575 660.6342317580506 0.9572352244618457
10.687736102259166 666.0397567270716 0.960599443476771
10.692963657212582 666.807552653086 0.9614206515235532
10.698191212165998 668.7599575535252 0.9627287683907207
10.703418767119414 671.0763044611047 0.9631741016226585
10.70864632207283 671.3492295755767 0.962997889207107
10.713873877026247 669.6945255947321 0.9610428949395885
10.719101431979663 668.2580086571978 0.9599839685272619
10.72432898693308 667.9882054828166 0.959276126674898
10.729556541886495 666.3673832304484 0.9578657143858548
10.734784096839912 667.9729229858717 0.9589835049696842
10.740011651793328 663.1372166516019 0.955119331283539
10.745239206746744 657.8441250445168 0.9511785369032131
10.75046676170016 651.4044091665236 0.9471314699362908
10.755694316653576 646.0181925912789 0.9429263900600097
10.760921871606993 639.3661161890982 0.9373980870282276
10.766149426560409 638.9752039108537 0.936083304274652
10.771376981513825 634.1157063393258 0.9319301518779014
10.776604536467241 630.4663902590523 0.9281560705191882
10.781832091420657 633.8112573899892 0.9302238853574635
10.787059646374074 637.6693103444481 0.9330749039190617
10.79228720132749 643.9598431925375 0.937932200008021
10.797514756280906 649.6540396484305 0.9419636744748404
10.802742311234322 655.8918284582577 0.9465444990458445
10.807969866187738 665.69822824502 0.952630733053103
10.813197421141155 677.6618051597769 0.9607140870848208
10.81842497609457 694.3001308573827 0.9725768602884165
10.823652531047987 717.6794042742825 0.9887716680958651
10.828880086001403 750.5987745040751 1.010764005062727
10.83410764095482 795.3160443332708 1.0402111564737548
10.839335195908236 852.1809149997335 1.0757230287191757
10.844562750861652 924.10090707269 1.12014327022655
10.849790305815068 1000.3793712842767 1.1644221696111319
10.855017860768484 1072.224068040188 1.204682122078169
10.8602454157219 1120.814062154207 1.231784935996558
10.865472970675317 1132.445871040671 1.2372360865555407
10.870700525628733 1106.1331969329033 1.2222246987101488
10.875928080582149 1057.1122505959668 1.1949663844459368
10.881155635535565 988.7126740667484 1.155740347206801
10.886383190488981 918.3928216295978 1.1137404632030015
10.891610745442398 854.1393276057848 1.0740762197624234
10.896838300395814 798.1458778918745 1.0367540834726576
10.90206585534923 751.2366344166514 1.0056825689960665
10.907293410302646 718.5918881278599 0.9831574522589775
10.912520965256062 695.4813318799385 0.9676409128603599
10.917748520209479 679.2067195208833 0.956096943980624
10.922976075162895 668.000459723385 0.9478551931982132
10.928203630116311 658.7563665271778 0.94033517926309
10.933431185069727 653.3412883117496 0.9367870550636214
10.938658740023143 648.7180418750552 0.933256300263478
10.94388629497656 645.8128924401514 0.931233100553582
10.949113849929976 641.4282820384971 0.9278108943442255
10.954341404883392 639.8178184263913 0.9261155439913216
10.959568959836808 639.0514391083582 0.9254749784805858
10.964796514790224 634.2213649586666 0.921962341575893
10.97002406974364 634.002246933237 0.9237080525422284
10.975251624697057 631.0597061624479 0.9240219456159036
10.980479179650473 629.0707895071125 0.9241014722840473
10.98570673460389 627.288688041468 0.9238371928072763
10.990934289557305 627.6585210105336 0.9250207838364657
10.996161844510722 626.4809805184227 0.9251473561807801
11.001389399464138 623.2085353601933 0.9234524664022576
11.006616954417554 621.6406195763212 0.9227286791185572
11.01184450937097 613.6235200814875 0.9175588182529522
11.017072064324386 608.5603838627644 0.9145084080406517
11.022299619277803 607.2407899877047 0.9142469253143694
11.027527174231219 605.5301645469993 0.9139046773800522
11.032754729184635 605.3433946803013 0.9143411151920626
11.037982284138051 600.93997231775 0.9118262476536301
11.043209839091467 595.4950720260208 0.9078380058721873
11.048437394044884 592.9414036550493 0.9056842936371269
11.0536649489983 591.9486107575902 0.9051193556560377
11.058892503951716 595.9917573688793 0.9084544218025268
11.064120058905132 595.053853621094 0.9079709533300223
11.069347613858548 593.1579873188455 0.9072673495064562
11.074575168811965 586.1695908816561 0.9023730465931586
11.079802723765381 581.6158218458321 0.8989926840378516
11.085030278718797 579.6532209984238 0.8979870336504718
11.090257833672213 576.1918171248539 0.8952576380558562
11.09548538862563 573.3243573806614 0.8926472185869087
11.100712943579046 574.5075357402052 0.8941843210136108
11.105940498532462 570.3836265106398 0.8913423199902256
11.111168053485878 570.5720460564218 0.8919094961975403
11.116395608439294 565.2170655035935 0.8881327278282832
11.12162316339271 561.7966496666376 0.885420308980115
11.126850718346127 559.9599331585158 0.8843032688996524
11.132078273299543 558.7013542751204 0.8835923310798016
11.13730582825296 558.1477865599115 0.8838357946819436
11.142533383206375 556.960999733522 0.8833378881758286
11.147760938159792 555.9646580021696 0.8824241131333806
11.152988493113208 552.3626965086067 0.8794495158160693
11.158216048066624 546.4629674909172 0.874620663041247
11.16344360302004 541.5547811802386 0.8704718608388152
11.168671157973456 537.7935337521276 0.8676802851733498
11.173898712926873 538.9684094553393 0.8688996501687604
11.179126267880289 533.9275633864419 0.8649695335003044
11.184353822833705 529.6739616725769 0.8611125108964899
11.189581377787121 522.5680752613247 0.855856191981916
11.194808932740537 516.4484865574328 0.8509905740447833
11.200036487693954 514.6565717901016 0.85021885707411
11.20526404264737 514.3142240907573 0.8502889947409066
11.210491597600786 516.1464593142829 0.8522650544029127
11.215719152554202 516.8271571401648 0.8531341351795362
11.220946707507618 516.2540427262065 0.8520392996751948
11.226174262461035 516.792892649657 0.8528770251418017
11.23140181741445 512.5990679245505 0.8496091594204012
11.236629372367867 507.886297953049 0.846272951792666
11.241856927321283 502.3846146741889 0.8423618919029001
11.2470844822747 496.92840802367596 0.8379363433522216
11.252312037228116 495.5831181590786 0.8361095983949877
11.257539592181532 494.0444760929442 0.834648282026631
11.262767147134948 495.8785309391669 0.8358172701184613
11.267994702088364 496.04250671906385 0.8355722508247294
11.27322225704178 496.62228276919103 0.8366519168960921
11.278449811995197 496.901040993605 0.8367301427683924
11.283677366948613 496.6237410965626 0.836465873295179
11.288904921902029 499.1012338120466 0.838194147651699
11.294132476855445 496.9602328529549 0.8358962104277052
11.299360031808861 494.07231328161276 0.833592163579449
11.304587586762278 494.91809586412523 0.8341143204850747
11.309815141715694 494.9582020209427 0.8337331628301862
11.31504269666911 496.6339823369321 0.834786682921595
11.320270251622526 499.2627067103312 0.8366527606613995
11.325497806575942 499.0759113868943 0.8362693167510737
11.330725361529359 498.66424615100635 0.835805339531513
11.335952916482775 500.46523106480686 0.8371684805202919
11.341180471436191 493.50040749165703 0.8311500309759303
11.346408026389607 489.6190573013045 0.8282456307435336
11.351635581343023 487.27380123531424 0.8261192735374691
11.35686313629644 485.5622577613512 0.8248418465630986
11.362090691249856 486.3140379436452 0.8251307655524509
11.367318246203272 487.88563077489806 0.8265574734496789
11.372545801156688 488.3776373576507 0.8273101900455119
11.377773356110104 487.15204808505626 0.8265153603335343
11.38300091106352 486.15228018927417 0.8258985986433625
11.388228466016937 485.1157938933573 0.8249878012394729
11.393456020970353 482.54974895046314 0.8221852620662966
11.39868357592377 481.65760989405493 0.8221427224665321
11.403911130877185 477.37284424961166 0.818549126079568
11.409138685830602 473.09155974017784 0.814967188063973
11.414366240784018 473.8599630094452 0.815559175159958
11.419593795737434 474.6962620312324 0.8154302273415359
11.42482135069085 476.4727868275385 0.8171316128901588
11.430048905644266 479.1367107280149 0.8194238576356229
11.435276460597683 479.3430831739087 0.8192297122335647
11.440504015551099 480.11236529300504 0.820144433324292
11.445731570504515 479.69652558245605 0.8193134673784069
11.450959125457931 480.553717604153 0.8197062819409499
11.456186680411347 483.75097559136384 0.8225528284984267
11.461414235364764 485.4174619045577 0.8244100596079005
11.46664179031818 486.03034444847486 0.8249053106939784
11.471869345271596 487.68824255251474 0.826982705141026
11.477096900225012 490.8743239582776 0.8307419103291653
11.482324455178428 496.72647744446607 0.8424384323697087
11.487552010131845 498.103414689521 0.8455878407515613
11.49277956508526 498.1520346443564 0.846778681806874
11.498007120038677 497.5485481581076 0.8475663386380204
11.503234674992093 497.09620105862143 0.848303649298507
11.50846222994551 500.25189881703403 0.8523168990081595
11.513689784898926 504.2350252264054 0.8572717485788216
11.518917339852342 503.25524672840015 0.8576801594077305
11.524144894805758 500.2308405209624 0.8563197341892079
11.529372449759174 492.14734214265235 0.8502965277482698
11.53460000471259 490.3961517572373 0.8488355912992853
11.539827559666007 492.0122617306825 0.8510147588689895
11.545055114619423 494.3364772531545 0.853058432880192
11.550282669572839 494.62449612436825 0.854031629543599
11.555510224526255 494.1790000170891 0.8549079610107755
11.560737779479672 489.5074137161182 0.8512983010205888
11.565965334433088 489.35923253592813 0.8522519288746234
11.571192889386504 487.93053837853614 0.851774334211309
11.57642044433992 487.1576109624206 0.851551107854605
11.581647999293336 488.55458140882666 0.853287332551344
11.586875554246753 485.789573910833 0.8511618909653633
11.592103109200169 485.9761583917585 0.851500624502539
11.597330664153585 485.12094077535494 0.8519715963699139
11.602558219107001 483.4703338988051 0.8511918266306215
11.607785774060417 481.79722988236733 0.8500137304185564
11.613013329013834 480.12496802545303 0.8488863979680994
11.61824088396725 472.8150447338311 0.8425250559293326
11.623468438920666 470.633825346774 0.8413303976430602
11.628695993874082 466.55892411293365 0.8379759203134733
11.633923548827498 467.29431169362255 0.840016399745763
11.639151103780915 467.76416213550095 0.8414645168502795
11.64437865873433 460.6509322932912 0.8350374411981716
11.649606213687747 458.1501581962724 0.8332106697524017
11.654833768641163 447.3835333780381 0.8226651146233588
11.66006132359458 448.54946097908874 0.8240990474432965
11.665288878547996 449.60077683532114 0.8262760913664868
11.670516433501412 447.0322360945218 0.8243645073207252
11.675743988454828 444.7802394303234 0.8238883037899002
11.680971543408244 440.1891663606045 0.8197928943452069
11.68619909836166 437.73774459913926 0.8185556453660201
11.691426653315077 437.6052413113391 0.8194639500483307
11.696654208268493 437.3174099820732 0.8188893024830912
11.701881763221909 434.22484925370816 0.8160691885730219
11.707109318175325 432.4943636064268 0.8148387160804793
11.712336873128741 430.4006532303566 0.8130269335045208
11.717564428082158 431.18738713790606 0.8149810592032461
11.722791983035574 430.79030476888727 0.8154131801247329
11.72801953798899 430.115364011197 0.8148841408963364
11.733247092942406 428.60252460159654 0.8137034324417353
11.738474647895822 427.54132975854003 0.8124902970093808
11.743702202849239 424.32251915411473 0.8092756375264839
11.748929757802655 421.71462916960553 0.8074367492147061
11.754157312756071 421.9588629231759 0.8076350458668318
11.759384867709487 422.22204469203956 0.8081906760675902
11.764612422662903 423.4282157324264 0.8105587501949384
11.76983997761632 423.0328738644745 0.8101760548132639
11.775067532569736 424.87519373232664 0.8126020192643625
11.780295087523152 430.33733781753284 0.817572819770689
11.785522642476568 432.7517363537055 0.8197232177935287
11.790750197429984 433.94376463339677 0.8211129817049727
11.7959777523834 431.0775621226606 0.8179757075774455
11.801205307336817 427.51130042726936 0.8145797013153159
11.806432862290233 430.77609894342635 0.8179095919133685
11.81166041724365 433.1166538305572 0.8204815434634748
11.816887972197065 436.0130667550699 0.8226410783796151
11.822115527150482 439.9730005223086 0.8259881170950607
11.827343082103898 439.9164643821987 0.8243406288312443
11.832570637057314 443.31690417181744 0.8273862756045389
11.83779819201073 446.9298048652881 0.8313383396261796
11.843025746964146 447.17716312392855 0.8314191689659921
11.848253301917563 449.5053869890369 0.8338349679422112
11.853480856870979 450.0068046087056 0.8348296618778378
11.858708411824395 449.09824494224074 0.8334479067998443
11.863935966777811 444.889507850651 0.8302817873366344
11.869163521731227 444.0228666205906 0.8302471554548826
11.874391076684644 439.4216038629172 0.8264214757910722
11.87961863163806 435.2506417168885 0.8232848584413656
11.884846186591476 431.1067860826405 0.8199333578856883
11.890073741544892 424.65007610099235 0.8142952646738763
11.895301296498308 423.30542006822947 0.8135851698700612
11.900528851451725 422.29035118011427 0.8122157500881392
11.90575640640514 423.0139221221894 0.8124732253574802
11.910983961358557 428.26475799209067 0.8175161080142906
11.916211516311973 433.6383487168169 0.8222430306500214
11.92143907126539 433.84766190411665 0.8226044294567406
11.926666626218806 433.7311476779012 0.8229300840401226
11.931894181172222 431.7181063903121 0.8213504950764831
11.937121736125638 430.8619483500804 0.8213181827783561
11.942349291079054 430.5499831835769 0.8215932198678937
11.94757684603247 431.1612371048293 0.822002539218515
11.952804400985887 432.5711657369566 0.8233276068207035
11.958031955939303 436.37905137362935 0.8271930474941809
11.963259510892719 441.58608509810836 0.832241710201153
11.968487065846135 443.7134861771449 0.8350501352351427
11.973714620799552 441.371563179005 0.8328577416999482
11.978942175752968 439.88516987498275 0.831526004140163
11.984169730706384 435.61832629140264 0.8280384701066115
11.9893972856598 433.77926093070243 0.8262780225381562
11.994624840613216 434.98578942870495 0.8277126971648667
11.999852395566633 430.6011711294225 0.8235235600364756
12.005079950520049 430.81854643215075 0.8235045406233744
12.010307505473465 431.5777341576235 0.8245577359340436
12.015535060426881 430.2090020917946 0.8237261727383886
12.020762615380297 431.50656400120937 0.825019720185943
12.025990170333714 433.6127715334043 0.8276499866072017
12.03121772528713 435.31348455367953 0.8292862231338667
12.036445280240546 442.4883230980413 0.8362158037815925
12.041672835193962 447.68528292988145 0.8415727246520986
12.046900390147378 454.65319892894183 0.8479557383746633
12.052127945100795 468.90563132291487 0.8606173259670815
12.05735550005421 485.82365730239155 0.8756624757741109
12.062583055007627 506.9356011373725 0.8943340142609084
12.067810609961043 531.2471717768213 0.9155275454898146
12.07303816491446 557.2457439215594 0.9377286702381838
12.078265719867876 592.7592793407398 0.9673148300537121
12.083493274821292 636.145689798768 1.001992261767846
12.088720829774708 693.2066524481613 1.0463236596564403
12.093948384728124 758.8134519577488 1.0948398035475038
12.09917593968154 828.3040901897493 1.1440929361997003
12.104403494634957 895.4656914475923 1.1901786729147927
12.109631049588373 959.7443744773727 1.231993344879682
12.114858604541789 1009.6765286714895 1.2639705750385688
12.120086159495205 1039.2245640155672 1.2830673417865897
12.125313714448621 1039.1356105409775 1.2828460165852669
12.130541269402038 1009.7857617785979 1.2651442395199517
12.135768824355454 964.7636964946122 1.2370205934000242
12.14099637930887 905.1714467919661 1.198037352569572
12.146223934262286 851.8051956479587 1.1628480819835516
12.151451489215702 798.0457125520868 1.1256901476284884
12.156679044169119 743.4458522202714 1.0865263964471912
12.161906599122535 696.3755706338029 1.052263928670793
12.167134154075951 651.519131281844 1.0176287920566474
12.172361709029367 608.4277678562212 0.9839395459442744
12.177589263982783 574.7139138141155 0.9572308643244511
12.1828168189362 546.3623197816435 0.9332152674597536
12.188044373889616 521.4681458867329 0.9124139743324227
12.193271928843032 503.5184655296395 0.8965748913811344
12.198499483796448 490.07148851195916 0.8844713834399349
12.203727038749864 477.0895710937454 0.8737506259171971
12.20895459370328 466.0214001500702 0.8643142562748903
12.214182148656697 450.8695332838299 0.8500133152255246
12.219409703610113 440.15466119941584 0.8402752833718612
12.22463725856353 433.99543863770236 0.8342150407236099
12.229864813516945 428.25321009383924 0.8292236849301095
12.235092368470362 424.586100334629 0.8268391819924423
12.240319923423778 421.5150837222223 0.8237512639927185
12.245547478377194 417.9544045812781 0.8208593470250733
12.25077503333061 417.018007352188 0.8201867086321866
12.256002588284026 414.4512609035129 0.8173970750591139
12.261230143237443 411.6960574738209 0.8153682342917317
12.266457698190859 406.3322974687644 0.8100993533005869
12.271685253144275 403.3086247879554 0.8075901583934885
12.276912808097691 398.0916532449935 0.8028759894470819
12.282140363051107 395.66958100127243 0.8009804440627066
12.287367918004524 395.3890165422947 0.80095542287125
12.29259547295794 394.1159994287129 0.8006005432269837
12.297823027911356 392.24636473594455 0.7981990343636122
12.303050582864772 389.0149026097063 0.7946092076565981
12.308278137818188 389.62719478988345 0.7947409003673749
12.313505692771605 390.3917120272427 0.7981462012020747
12.31873324772502 391.5715956178113 0.807457806514301
12.323960802678437 392.0169620566736 0.8126911270766392
12.329188357631853 393.6976777710527 0.8182157780038375
12.33441591258527 388.8392294256485 0.8166656677752875
12.339643467538686 389.83925251959477 0.8208029564014411
12.344871022492102 384.8658364692648 0.8187939955907609
12.350098577445518 382.76253615784304 0.8189536134899047
12.355326132398934 384.34360341624625 0.8237079066411224
12.36055368735235 384.28381637059636 0.8262942636265421
12.365781242305767 383.04088353102276 0.8272445479473238
12.371008797259183 383.76371103385725 0.8307295133199838
12.376236352212599 379.5973041065266 0.8272084186073033
12.381463907166015 376.84551435933344 0.8263855254752266
12.386691462119432 378.2202342211452 0.830977503941344
12.391919017072848 373.9304410618359 0.8286223700127263
12.397146572026264 375.35623227726717 0.8331478281892978
12.40237412697968 372.07679101950293 0.8321580481250911
12.407601681933096 367.2601113857389 0.8286409090105015
12.412829236886513 366.5143876250677 0.8304102144749895
12.418056791839929 364.035181709171 0.8286056448221022
12.423284346793345 365.39530872069923 0.8301828054027853
12.428511901746761 361.27735431475827 0.8259980450074886
12.433739456700177 359.29205054109894 0.823681640336345
12.438967011653594 358.12751833436033 0.823021989454231
12.44419456660701 357.88925941953454 0.8238415334914618
12.449422121560426 361.03478048886893 0.8284077627733861
12.454649676513842 361.5755183385172 0.8309357027459509
12.459877231467258 362.93063433013606 0.8342380984747075
12.465104786420675 360.5870125604349 0.8329613386776693
12.47033234137409 357.6242567582931 0.8312790416125668
12.475559896327507 356.3742550713799 0.8297107156924796
12.480787451280923 352.72946198458516 0.8287689752598714
12.48601500623434 349.82180295784354 0.8273926756167375
12.491242561187756 349.09644973702973 0.8275071292385704
12.496470116141172 347.0804439457101 0.8266201073274573
12.501697671094588 346.30373870762713 0.8243726997849882
12.506925226048004 347.3024303621847 0.8268475395703978
12.51215278100142 344.3991369814837 0.8251452081460411
12.517380335954837 344.59722075512053 0.8271301574127924
12.522607890908253 345.7111260574523 0.8307418346038945
12.527835445861669 342.4211330101051 0.8283504936783701
12.533063000815085 345.33972919660243 0.8340256809117726
12.538290555768501 342.5548018205855 0.8332497665149399
12.543518110721918 342.3047132900214 0.8327189220199085
12.548745665675334 343.247425351636 0.8336288513534691
12.55397322062875 344.23810711305384 0.8345767645780199
12.559200775582166 346.07068176462167 0.8370249383875981
12.564428330535582 346.00521275829817 0.8329772826532454
12.569655885488999 342.963992953913 0.8227233093179375
12.574883440442415 340.4931607732926 0.8159864475772295
12.580110995395831 338.136494769755 0.8101612886036824
12.585338550349247 336.8278157098934 0.8061993993455026
12.590566105302663 336.11865230267745 0.8038936739881595
12.59579366025608 337.77559510081517 0.8043510746805037
12.601021215209496 337.61214519367115 0.8023603956412066
12.606248770162912 338.24829520843537 0.8020656691192993
12.611476325116328 339.05652348989065 0.8017243965240809
12.616703880069744 341.25634957378657 0.803618790810539
12.62193143502316 344.9422770926371 0.8062439629554471
12.627158989976577 348.1674226417367 0.8065383357091258
12.632386544929993 344.6469637207427 0.8009084386667129
12.63761409988341 348.5912262611052 0.8046118150370242
12.642841654836825 350.907029105313 0.8085592728715197
12.648069209790242 356.60140989173976 0.8160750442698406
12.653296764743658 359.2443939236829 0.8187730670824213
12.658524319697074 362.319894211864 0.8209979127578029
12.66375187465049 362.2252607893893 0.8194485890607901
12.668979429603906 365.49644506176634 0.8210729313609545
12.674206984557323 372.6121974498885 0.8275475021263812
12.679434539510739 375.480031342834 0.8294638866997266
12.684662094464155 383.1383780445416 0.8366124506498864
12.689889649417571 386.9803868301084 0.8407703625307845
12.695117204370987 392.4910101042959 0.8466158917162446
12.700344759324404 402.1763042256001 0.8561618762564583
12.70557231427782 405.8280671007977 0.8592113961095569
12.710799869231236 410.3401618587662 0.862592813149327
12.716027424184652 411.2462269552542 0.8629089302107633
12.721254979138068 411.36074155326463 0.8631372810864567
12.726482534091485 413.7601370542398 0.8656016145752266
12.7317100890449 418.2494843710217 0.8703657463251161
12.736937643998317 423.7504848760974 0.8756570199205721
12.742165198951733 432.1539623591665 0.8833951698646527
12.74739275390515 445.5330134787507 0.8962300551438122
12.752620308858566 460.86252273013395 0.9105406290067339
12.757847863811982 481.77555466466913 0.9298767097350613
12.763075418765398 493.6456585072984 0.941239161763911
12.768302973718814 498.58976572538677 0.9454247982910847
12.77353052867223 498.29108544009216 0.9447792546292179
12.778758083625647 490.4021884975559 0.9370072435178448
12.783985638579063 483.57885560894414 0.92940933594723
12.789213193532479 480.12752054683847 0.9257255740131146
12.794440748485895 474.2866586649212 0.9195813204669464
12.799668303439312 473.7703542447534 0.9182219886137686
12.804895858392728 475.996551646179 0.9204928090860125
12.810123413346144 476.75512496633144 0.9207884138257857
12.81535096829956 480.01616326129476 0.9234972569783525
12.820578523252976 486.93110271603626 0.9302006114371982
12.825806078206393 497.82430890126824 0.940404208589032
12.831033633159809 516.2603250178739 0.95736096243729
12.836261188113225 542.961914245352 0.9817851960276661
12.841488743066641 571.2776263410838 1.0069585358740178
12.846716298020057 599.1887573487413 1.0312778423757323
12.851943852973474 624.0580054316014 1.052380531202365
12.85717140792689 637.9638911879482 1.0636859225766722
12.862398962880306 642.0097942610604 1.0663855595183518
12.867626517833722 632.0647219424325 1.0579643090739905
12.872854072787138 604.8959989623036 1.0344831896140232
12.878081627740555 573.33134280641 1.006787080061322
12.88330918269397 534.5043883242828 0.9722725123973524
12.888536737647387 499.02163354845226 0.9394165349143959
12.893764292600803 466.3949479336849 0.9083280395528727
12.89899184755422 443.1409526678393 0.8854870687776695
12.904219402507636 423.4384586345077 0.8653424065250085
12.909446957461052 409.6114938810381 0.85128712293578
12.914674512414468 395.95070487765656 0.8373186459665013
12.919902067367884 390.32872608100524 0.8312178173344811
12.9251296223213 382.79874387552877 0.8229118067519523
12.930357177274717 383.4607628919332 0.8229207468457472
12.935584732228133 381.8736916587376 0.8206143611626388
12.940812287181549 380.3007716896298 0.8184875938546664
12.946039842134965 379.59894580007057 0.8171024568721282
12.951267397088381 378.7069861529996 0.8156385770701976
12.956494952041798 375.46895201700875 0.8121092909021661
12.961722506995214 373.7844309999523 0.8099952217010117
12.96695006194863 370.1293565768517 0.8066626023195588
12.972177616902046 368.04772855090334 0.8047713539279373
12.977405171855462 365.1097023159187 0.8007209896740606
12.982632726808879 361.449894077568 0.7967302377845811
12.987860281762295 360.1634753851186 0.7947460781234458
12.993087836715711 358.19385907774983 0.7927964125117052
12.998315391669127 358.54191088255664 0.7937915508624572
13.003542946622543 358.11524941581985 0.7933468700471928
13.00877050157596 357.6166227849429 0.7940069305950961
13.013998056529376 359.49871481991335 0.7960871213174541
13.019225611482792 360.3096087325295 0.7976115674565418
13.024453166436208 363.1615578946398 0.8010004436284384
13.029680721389624 365.4573886464093 0.8041954255984165
13.03490827634304 365.6292256751957 0.8032893776873127
13.040135831296457 368.3880285665149 0.8063801467759075
13.045363386249873 368.8575217311721 0.8064272660392542
13.05059094120329 369.08332498205215 0.8065305144290308
13.055818496156705 370.50876278116414 0.8085866936543417
13.061046051110122 376.1111516823268 0.8141555740991001
13.066273606063538 382.5441926115713 0.8198958923518198
13.071501161016954 389.8964325684734 0.8272217633504451
13.07672871597037 397.0465602739559 0.8343316770530582
13.081956270923786 407.0606854735552 0.8443735339706601
13.087183825877203 413.43511175887653 0.8507169427127379
13.092411380830619 423.06961235467617 0.8600305679511162
13.097638935784035 434.651346340831 0.8711955322750545
13.102866490737451 442.68338000192915 0.8792314678462093
13.108094045690867 452.79428282468155 0.8887039622196193
13.113321600644284 462.90566210518006 0.8987825789469867
13.1185491555977 475.415926458874 0.9109604343628455
13.123776710551116 491.16079198808194 0.9257024711924985
13.129004265504532 502.8508919911679 0.9368266155685834
13.134231820457948 517.8916786565401 0.9509068501159338
13.139459375411365 531.704141228603 0.9635126318227414
13.14468693036478 541.9497235732474 0.9725244049409981
13.149914485318197 549.5253551435612 0.9790829815920099
13.155142040271613 553.2762510844442 0.9827386810914079
13.16036959522503 555.6812172548266 0.9851877589195777
13.165597150178446 557.1012519180821 0.986671741424626
13.170824705131862 554.8730189931052 0.9851974199147093
13.176052260085278 551.1710316558546 0.982260407203424
13.181279815038694 544.7849178557335 0.9768648577182056
13.18650736999211 538.796523189864 0.971587278731799
13.191734924945527 528.9601328268453 0.9627093971015317
13.196962479898943 520.8534963435937 0.9550637318656054
13.202190034852359 506.5254799569777 0.9419657419037446
13.207417589805775 495.23108801625796 0.9314448261002892
13.212645144759191 479.8618996544626 0.9169351716798771
13.217872699712608 464.30121572049177 0.9019952257679551
13.223100254666024 451.70877529965196 0.8896763359524713
13.22832780961944 438.0203438882752 0.8758660654868983
13.233555364572856 426.9111743037041 0.8652198816582151
13.238782919526273 415.9599905605618 0.854648929661979
13.244010474479689 404.5840358830586 0.8436896938062224
13.249238029433105 396.97802958566587 0.8366543464468268
13.254465584386521 394.78303174216074 0.8345762935351427
13.259693139339937 389.678507073771 0.8297307463832608
13.264920694293354 378.50647273733006 0.8175356323670573
13.27014824924677 367.9123868733483 0.8054618571226011
13.275375804200186 358.5537752792778 0.7950055830539628
13.280603359153602 354.8935371666116 0.7911600292845227
13.285830914107018 353.7298132574933 0.7903707414721752
13.291058469060435 347.31398515867494 0.7842725857679166
13.29628602401385 344.49897248181844 0.7826625848269363
13.301513578967267 341.53339575019714 0.779743935530359
13.306741133920683 338.5595457736072 0.776957430872467
13.3119686888741 335.260751726186 0.77259613349164
13.317196243827516 332.58408619967855 0.7698047650048497
13.322423798780932 330.2309558099667 0.7672925757264099
13.327651353734348 330.4548681785857 0.7671763500034484
13.332878908687764 331.2505946287956 0.7673684388294207
13.33810646364118 333.14907686521644 0.769747550004175
13.343334018594597 332.80027108837163 0.7700422537748564
13.348561573548013 331.51130245274345 0.7689606199819568
13.353789128501429 331.0663998632908 0.7690256493463159
13.359016683454845 329.1467227851157 0.7667741643015354
13.364244238408261 329.78461421445803 0.7673956191523513
13.369471793361678 332.2552922340896 0.7701056843033239
13.374699348315094 335.34103737510327 0.7734717657884401
13.37992690326851 340.38149426475616 0.7793524270999982
13.385154458221926 346.78797831493074 0.785470192988758
13.390382013175342 348.6762820449475 0.7871055712211653
13.395609568128759 351.22571735851636 0.789623734617203
13.400837123082175 351.2334371502979 0.7894265380346107
13.406064678035591 350.8690662939743 0.7907531742829707
13.411292232989007 351.31272015811516 0.7915220242030571
13.416519787942423 351.7711295452944 0.7917052162726984
13.42174734289584 348.3043843066314 0.7872264666504372
13.426974897849256 345.46053594503593 0.7827624805134449
13.432202452802672 341.9068931867604 0.7781646958366226
13.437430007756088 336.5343454216107 0.7714200119416369
13.442657562709504 332.8974691319798 0.767387537172208
13.44788511766292 331.1588624225517 0.7660022715387074
13.453112672616337 329.37777402098266 0.7649319148233409
13.458340227569753 329.30620153000586 0.765478370674215
13.46356778252317 322.6612815105575 0.75767826689855
13.468795337476585 319.10492596706956 0.7541714098732961
13.474022892430002 317.067183354257 0.7518224070761791
13.479250447383418 317.6365463475492 0.7530981200687422
13.484478002336834 320.8916094250218 0.7575816011046165
13.48970555729025 320.6365396487633 0.7575687266778567
13.494933112243666 316.8595232517384 0.7538996566673527
13.500160667197083 313.40048919153605 0.7499243257929549
13.505388222150499 312.14433481205225 0.7489578760916265
13.510615777103915 311.4520336451734 0.7478585945008593
13.515843332057331 313.0918435898775 0.7484632938947461
13.521070887010747 317.31129649968284 0.7545520924515563
13.526298441964164 319.06655707159024 0.7565342622884612
13.53152599691758 320.9769487832086 0.7591070553812942
13.536753551870996 322.48726394912626 0.7608101464394477
13.541981106824412 317.894039461845 0.7561719597752009
13.547208661777828 318.8279261813908 0.7571157778986993
13.552436216731245 317.84809816215636 0.7550534351429709
13.55766377168466 319.8143099431147 0.7561245337322042
13.562891326638077 316.96202818441765 0.7516391562951691
13.568118881591493 313.158895426593 0.7482509492871838
13.57334643654491 309.90450025958114 0.7459964685795482
13.578573991498326 308.14369903280783 0.7450014721910656
13.583801546451742 306.0688230302667 0.7439992906453003
13.589029101405158 303.5009279850121 0.7396542576785569
13.594256656358574 302.00492241370983 0.7381032731870841
13.59948421131199 299.4349511171801 0.7344154724072762
13.604711766265407 297.02766235321855 0.729535973519203
13.609939321218823 295.39623204123836 0.7288091963520722
13.615166876172239 294.47450904497106 0.72811208562371
13.620394431125655 295.7973473976813 0.7319730139082092
13.625621986079071 299.2040938126428 0.7370603701810536
13.630849541032488 300.3601457355789 0.7391603254501576
13.636077095985904 301.9565688448533 0.7388213371414296
13.64130465093932 302.4442594525076 0.737533216613292
13.646532205892736 300.94453748749703 0.7343076784574173
13.651759760846153 301.6541389908551 0.7341983859773193
13.656987315799569 305.3159543371314 0.7401820931289991
13.662214870752985 311.4176776733911 0.7496486208814891
13.667442425706401 312.89899218209445 0.7515817697584326
13.672669980659817 312.438823899682 0.7513844041136819
13.677897535613234 309.38739141590884 0.7471518878294704
13.68312509056665 309.1000851001833 0.7463477721278214
13.688352645520066 311.68406209674663 0.7491945889630806
13.693580200473482 312.6119139126298 0.7497650098214811
13.698807755426898 313.8226676546449 0.7501998770494963
13.704035310380315 311.5635047364796 0.7475946144182255
13.70926286533373 309.30672497677716 0.7460566489212089
13.714490420287147 307.6637443656344 0.7458156813624587
13.719717975240563 305.7456105666056 0.7440158146274767
13.72494553019398 303.1794327625424 0.7413642306593704
13.730173085147396 301.1809980480491 0.7385727386515047
13.735400640100812 300.6146803569914 0.7376833380659709
13.740628195054228 298.52762522578035 0.7353813463874088
13.745855750007644 298.6474229547563 0.7343171914533649
13.75108330496106 299.5298627273635 0.7361345650734142
13.756310859914477 298.32897737882735 0.7333033092053779
13.761538414867893 297.34448350106754 0.7328273586220365
13.766765969821309 296.9241239055681 0.7308291247286158
13.771993524774725 297.88437375298025 0.7329295924113759
13.777221079728141 300.1409139824905 0.735540505302143
13.782448634681558 299.54399119405343 0.7357528108454339
13.787676189634974 299.55985154880176 0.7359136953805788
13.79290374458839 301.98188822997656 0.7387072048670325
13.798131299541806 305.2516496004327 0.7422092550365889
13.803358854495222 308.1821508266411 0.7453209387794687
13.808586409448639 310.4706779086574 0.7481154696963772
13.813813964402055 311.32673591120465 0.7490249474564806
13.819041519355471 314.0168005033913 0.753043756810927
13.824269074308887 318.13669912462444 0.7567372205757315
13.829496629262303 321.45282646264656 0.7606272678107091
13.83472418421572 328.51498301140805 0.767976646808603
13.839951739169136 339.1259192455329 0.7784433769836467
13.845179294122552 343.974300387475 0.7846105788576746
13.850406849075968 351.2351346656227 0.7923707668275676
13.855634404029384 357.22048500843954 0.7984472210237369
13.8608619589828 363.9448797667387 0.8052504170985625
13.866089513936217 373.8605788419945 0.8142029625473642
13.871317068889633 381.11423276533 0.8214513404451806
13.87654462384305 388.6540699816483 0.8297761072975852
13.881772178796465 393.56756216308344 0.8344973555655413
13.886999733749882 403.4681236291551 0.8450512736752511
13.892227288703298 409.2094542620663 0.8505943304866802
13.897454843656714 417.56918930752073 0.8587734039994187
13.90268239861013 420.07046789022104 0.8615192611499475
13.907909953563546 414.94375286238505 0.8561255325551027
13.913137508516963 408.28882179626504 0.8495893147148073
13.918365063470379 395.75622284705423 0.8374329417739008
13.923592618423795 383.06594274469586 0.8246644143769547
13.928820173377211 370.9398857217928 0.8119576845607352
13.934047728330627 363.55883389448616 0.803700456642513
13.939275283284044 358.1969525644245 0.7971584287192549
13.94450283823746 354.57551412660655 0.7940539952546734
13.949730393190876 347.96849402042767 0.7872900958629564
13.954957948144292 340.5841102684899 0.7788934377474734
13.960185503097708 335.3466590841145 0.7730271011936973
13.965413058051125 333.5386382941065 0.771042029600202
13.97064061300454 333.3137003154188 0.7706563346970997
13.975868167957957 330.054101911604 0.7671532748098531
13.981095722911373 323.9405706316609 0.760357558084654
13.98632327786479 319.1074929739941 0.7551538505417154
13.991550832818206 316.5258389418792 0.7536952784309474
13.996778387771622 315.9108619797103 0.7534543216734595
14.002005942725038 313.60759361627436 0.7517215879771104
14.007233497678454 310.53885664990395 0.7477735637925698
14.01246105263187 309.2895299459552 0.7446798250623661
14.017688607585287 310.6401800539497 0.7467695793750107
14.022916162538703 314.38585377634587 0.7519841404719495
14.028143717492119 317.2875522236501 0.7565554116720472
14.033371272445535 318.3025032329766 0.7583231994086647
14.038598827398951 319.67104699397845 0.75888594721578
14.043826382352368 321.54945560397346 0.7596729518721024
14.049053937305784 325.6402652517974 0.7637705484251137
14.0542814922592 328.7020246356714 0.7668742594086474
14.059509047212616 332.95828310819707 0.7707411951742574
14.064736602166032 336.30157027312265 0.7747720184496835
14.069964157119449 340.34421891692955 0.7793491202009288
14.075191712072865 342.3972923333797 0.7826733044213938
14.080419267026281 342.0938516524245 0.7836138738784364
14.085646821979697 344.94086411123675 0.785886460100305
14.090874376933114 344.1765704124141 0.7854295723871467
14.09610193188653 345.5075006424431 0.786093054234929
14.101329486839946 348.74044631495104 0.7891517451475679
14.106557041793362 347.4723786592998 0.7875808772171423
14.111784596746778 347.9785540411149 0.7878017961575965
14.117012151700195 344.89486796798934 0.7844590509407867
14.12223970665361 342.0948485453747 0.7817266808479054
14.127467261607027 338.8740055776783 0.7786212009336861
14.132694816560443 335.0804392205237 0.7743899423868504
14.13792237151386 332.20746129544534 0.7717653165605274
14.143149926467276 330.7743177487275 0.7700075287985467
14.148377481420692 332.8467921178968 0.7726723637299557
14.153605036374108 335.20401612227744 0.7751036020126899
14.158832591327524 333.34296747127905 0.7715377213787216
14.16406014628094 335.2465914027475 0.7733921010651744
14.169287701234357 332.0846739098507 0.769247791890295
14.174515256187773 331.1180415413007 0.768229496552543
14.179742811141189 331.7623903235083 0.7701965334589633
14.184970366094605 329.54147946665023 0.7674868617248283
14.190197921048021 329.1684084444938 0.7674058808988623
14.195425476001438 327.82111592539053 0.7666139851076189
14.200653030954854 324.9618148455912 0.7619425396375398
14.20588058590827 327.3464600604318 0.7638958634309199
14.211108140861686 332.36824108285475 0.7691934093524248
14.216335695815102 334.5011281580101 0.7712106586756012
14.221563250768519 334.61404874742436 0.7713746703888644
14.226790805721935 331.3041716344998 0.768169507133024
14.232018360675351 327.0710904885551 0.7633102698115848
14.237245915628767 327.82095248751864 0.7648899338972874
14.242473470582183 327.05094761801473 0.7636445941942658
14.2477010255356 327.57987593193445 0.7629074545881618
14.252928580489016 326.12578555775525 0.7608103907525107
14.258156135442432 327.6804407054739 0.7621228184249675
14.263383690395848 330.03845094834094 0.7648881826435264
14.268611245349264 333.33227561851976 0.7693328591544056
14.27383880030268 335.97603294191214 0.7718848756063842
14.279066355256097 341.11932773887077 0.7775419209541504
14.284293910209513 346.63710092259794 0.7832169793084074
14.28952146516293 354.28239817810214 0.7895220781981611
14.294749020116345 358.92668060834256 0.7939337780051124
14.299976575069762 363.39729465596383 0.7985829050449876
14.305204130023178 368.2545121949683 0.8042212487986342
14.310431684976594 374.23968882758305 0.811399050677868
14.31565923993001 382.8252865668566 0.8198377099797689
14.320886794883426 387.7253558294363 0.8242661375930549
14.326114349836843 390.0154805577163 0.8265928343619282
14.331341904790259 389.4355688397232 0.8254277858940801
14.336569459743675 388.0646563832102 0.8246723578994196
14.341797014697091 384.02933001337686 0.8205852368313171
14.347024569650507 381.55344978428394 0.8175021274809289
14.352252124603924 378.8566594146322 0.815203225943809
14.35747967955734 377.9320820746538 0.815068337043382
14.362707234510756 376.21522163713 0.8126378946346239
14.367934789464172 374.13781181793274 0.8105487052587271
14.373162344417588 373.12394847086716 0.8084547167459014
14.378389899371005 374.4544824787764 0.81015327700443
14.38361745432442 378.18966312476 0.8151331345221104
14.388845009277837 379.78540619326606 0.8168209076904018
14.394072564231253 378.50206059211234 0.8154320236928719
14.39930011918467 380.7878202159111 0.8174668007908488
14.404527674138086 381.11919152324987 0.8176562744100888
14.409755229091502 383.8729114575901 0.8207772643974233
14.414982784044918 387.0069159041488 0.8242965065654396
14.420210338998334 390.8285877013267 0.828088337157464
14.42543789395175 392.13319437315363 0.8298561434976603
14.430665448905167 391.35465653092353 0.8288254637478372
14.435893003858583 386.03057002088127 0.8232624871404927
14.441120558811999 385.4320814073128 0.8229367945219921
14.446348113765415 382.6202254082622 0.8197085653740743
14.451575668718831 381.1677506778487 0.8188783136071599
14.456803223672248 380.9286768750186 0.8185550874266567
14.462030778625664 383.86461000878523 0.8215923261831649
14.46725833357908 386.93056334455173 0.8245720387685886
14.472485888532496 398.921485811974 0.8371768569080834
14.477713443485912 415.3070406502082 0.8539190972490194
14.482940998439329 439.21851634194115 0.8778923058499581
14.488168553392745 465.1909703264623 0.9029854605074726
14.493396108346161 497.77395398707836 0.9340376996536552
14.498623663299577 520.0230395747218 0.9544471202144583
14.503851218252994 528.7360272896318 0.961949489522565
14.50907877320641 523.9010612616889 0.9578512474353233
14.514306328159826 502.3127382358029 0.9378098047286405
14.519533883113242 471.5452751877508 0.9088050454420988
14.524761438066658 436.3683095545019 0.8744982349860082
14.529988993020075 406.1594844225873 0.8449829574463109
14.53521654797349 381.82660156194214 0.8195535021026527
14.540444102926907 364.6115053115718 0.8015645875947264
14.545671657880323 353.64127976166884 0.7898812267029703
14.55089921283374 343.2946776957898 0.7783001017599184
14.556126767787156 334.22095093274146 0.7688407282683294
14.561354322740572 327.715744068444 0.761401993867004
14.566581877693988 323.8620359323129 0.7568834861522052
14.571809432647404 324.61433798172993 0.7566655455665668
14.57703698760082 325.0272677366968 0.7567945098318096
14.582264542554237 324.21968198026815 0.7555326065263291
14.587492097507653 323.25380600688976 0.7557500563392238
14.592719652461069 323.0359363632565 0.7559506132066731
14.597947207414485 321.5109283003389 0.754355011541596
14.603174762367901 323.24829862890954 0.7560349330238089
14.608402317321318 323.839939909967 0.7567387349481317
14.613629872274734 323.99709451691126 0.7563565792852313
14.61885742722815 325.6559342437443 0.7576336119782923
14.624084982181566 326.6877247606801 0.7582738353997389
14.629312537134982 329.93959550175225 0.7626112873440943
14.634540092088399 335.8709975339734 0.7688256935943579
14.639767647041815 339.67429653492417 0.7723060514422173
14.644995201995231 339.32990917838083 0.7711461153929552
14.650222756948647 340.8405436933474 0.772171360063541
14.655450311902063 339.1537191098524 0.7695734160696323
14.66067786685548 341.91795507142376 0.7726810953442685
14.665905421808896 343.27984925993985 0.7749116272464183
14.671132976762312 342.0204742942278 0.7742840642327573
14.676360531715728 340.5276216575196 0.7726730603555476
14.681588086669144 336.9718671500716 0.7688755089084532
14.68681564162256 334.58964865310475 0.7659835794348854
14.692043196575977 332.7265536635009 0.7635329966529916
14.697270751529393 329.72758866462226 0.7592669691625826
14.70249830648281 329.5014079452303 0.7589251399410206
14.707725861436225 326.78501140502084 0.7559204486932325
14.712953416389642 326.5234698513298 0.7558734078086762
14.718180971343058 325.5497073321419 0.7556056161753739
14.723408526296474 322.9266384152554 0.7520805604199905
14.72863608124989 326.1541029844977 0.7565241835457168
14.733863636203306 327.5132588210268 0.7575430085097317
14.739091191156723 334.4231047940534 0.7658530113957926
14.744318746110139 334.9492975656061 0.7661112420045973
14.749546301063555 332.562759844865 0.7632951598543506
14.754773856016971 327.1401879190797 0.7575599711800146
14.760001410970387 324.7796628165008 0.7557531837990231
14.765228965923804 327.4689236313267 0.7582410433915975
14.77045652087722 328.90049138130155 0.7593854245491756
14.775684075830636 330.40004697925053 0.75982727521299
14.780911630784052 329.45756428532917 0.7586996641828817
14.786139185737468 329.8898867926188 0.759823789861837
14.791366740690885 333.5333040164999 0.7638628696833448
14.7965942956443 332.97460577246613 0.7632159723170527
14.801821850597717 335.4061926702698 0.7659900311279175
14.807049405551133 336.475041179972 0.7665410604650759
14.81227696050455 340.81328858741495 0.7713163576337694
14.817504515457966 349.88532878506317 0.7807604764158277
14.822732070411382 360.83813953343696 0.7921087626942761
14.827959625364798 370.95384044566845 0.8028822449444116
14.833187180318214 380.3714294860588 0.8128189113641315
14.83841473527163 393.2509706835489 0.8260285202111181
14.843642290225047 402.05648906113896 0.8356451058969943
14.848869845178463 412.48218743779427 0.8461758475695532
14.854097400131879 417.6843078638509 0.8511298377345357
14.859324955085295 420.3652754727209 0.8540051422335462
14.864552510038711 419.5859759330704 0.852605959545971
14.869780064992128 418.55815414545674 0.852095893131208
14.875007619945544 414.3097636884438 0.8478870091174047
14.88023517489896 411.3204589201928 0.8450643919310993
14.885462729852376 404.549802048749 0.8388495619650678
14.890690284805792 396.7876676501886 0.8312566392825778
14.895917839759209 389.712194803279 0.8233981406948637
14.901145394712625 384.87683963238754 0.8187779840821096
14.906372949666041 381.6443682192263 0.8155122611885046
14.911600504619457 378.03205302174666 0.8126623293065207
14.916828059572873 373.5787280767662 0.8082663380882406
14.92205561452629 365.3649077868636 0.798942689768698
14.927283169479706 357.6487853079245 0.7901627652784219
14.932510724433122 351.4210555916051 0.7833772459011419
14.937738279386538 349.82448007297717 0.781897764599667
14.942965834339955 347.3327103997808 0.7782573492325809
14.94819338929337 346.3897067179903 0.7772801638384825
14.953420944246787 341.2547506767533 0.7707973243953608
14.958648499200203 337.5947599890345 0.7673977488415342
14.96387605415362 338.07301218238115 0.7685005845394677
14.969103609107036 341.6385450297508 0.7727998933948531
14.974331164060452 344.4571421438964 0.7763583912491363
14.979558719013868 346.1106332668438 0.7789374577522195
14.984786273967284 343.5458160626511 0.7766560733456077
14.9900138289207 341.92600782411154 0.7750783756238957
14.995241383874117 345.10944387877765 0.7774069900075328
15.000468938827533 349.10335579390727 0.7815311365670574
15.005696493780949 354.5403046187293 0.7865131221262042
15.010924048734365 359.3252552900088 0.791705725022074
15.016151603687781 364.1907737053327 0.797082467306645
15.021379158641198 366.9996755340972 0.8000013436319366
15.026606713594614 366.3238969326386 0.7996256863711517
15.03183426854803 369.2071000101034 0.8023373893031489
15.037061823501446 372.40132187899565 0.8057973093672707
15.042289378454862 375.4838000350146 0.8090431314138627
15.047516933408279 377.6956421896817 0.81169283216318
15.052744488361695 380.62834713558203 0.8144081033495019
15.057972043315111 381.87246862302965 0.8156229999616506
15.063199598268527 380.5667592794519 0.8143818456918669
15.068427153221943 381.1126758000397 0.8148102613134
15.07365470817536 378.0480427313888 0.8124576902359757
15.078882263128776 371.5126751796604 0.8052313352052081
15.084109818082192 362.39066242454186 0.7954281807624866
15.089337373035608 357.02668996368806 0.7891571493318602
15.094564927989024 353.6796137171799 0.7850605361491944
15.09979248294244 348.8236839269025 0.7797579691434867
15.105020037895857 343.308361984589 0.7734283118959797
15.110247592849273 336.03580945452336 0.764815466639642
15.11547514780269 330.37988201099967 0.7585147639287086
15.120702702756105 330.5996250242062 0.7597725157599733
15.125930257709522 329.05673530381165 0.7578611095721391
15.131157812662938 325.7040866556894 0.7550229861718021
15.136385367616354 324.4120450476015 0.7545655156223849
15.14161292256977 319.7287002198845 0.7499582545474058
15.146840477523186 317.2459106038276 0.747665283511986
15.152068032476603 317.1868765542417 0.7476713322206627
15.157295587430019 316.66781842015064 0.7464701641266555
15.162523142383435 318.4087467079808 0.7489674915074346
15.167750697336851 316.6474191634932 0.7475993498273882
15.172978252290267 313.8538884083842 0.7447172034754479
15.178205807243684 309.6093160501435 0.7396348830261054
15.1834333621971 304.7878411871499 0.7340331487670019
15.188660917150516 300.09854321253476 0.7289362648370035
15.193888472103932 297.17798470308924 0.7259547210823073
15.199116027057348 297.3876104922097 0.7258998506461589
15.204343582010765 299.58397238012174 0.7284602621132698
15.20957113696418 302.48518494038774 0.7317474379859532
15.214798691917597 300.4652559776251 0.729458638216157
15.220026246871013 297.7658103211393 0.7263840123541925
15.22525380182443 295.37413877521067 0.7228197942056533
15.230481356777846 292.646387949991 0.7197906143471131
15.235708911731262 292.1163289437731 0.7195814974164713
15.240936466684678 291.5592397341743 0.7191347076597501
15.246164021638094 289.6817072982251 0.7163796608057942
15.25139157659151 293.32639597405387 0.7201259025224308
15.256619131544927 292.32160319774005 0.7190723070450806
15.261846686498343 291.766155198367 0.7203353047604031
15.267074241451759 288.09496669852535 0.7162015027946753
15.272301796405175 286.51710118254374 0.7140162252653589
15.277529351358591 285.47866486754384 0.7129740437573624
15.282756906312008 286.63728639124116 0.7146397520207082
15.287984461265424 288.3432238902316 0.7177451435830084
15.29321201621884 288.1883062960137 0.7183843856276655
15.298439571172256 288.66807970979784 0.7169182735407881
15.303667126125672 289.13938063250725 0.7163093033989552
15.308894681079089 291.7367012730299 0.7179310621728822
15.314122236032505 292.30775422950944 0.7199843145586446
15.319349790985921 290.87932262858175 0.7190806233632484
15.324577345939337 292.46848883875515 0.7207257219582199
15.329804900892753 295.4068011720694 0.7249857053237134
15.33503245584617 295.3508556947989 0.7252639815301054
15.340260010799586 293.5043612787115 0.7227477896897976
15.345487565753002 292.9309998846225 0.7216097592469085
15.350715120706418 292.67130799082815 0.7198566625037007
15.355942675659835 295.07506006063346 0.721271006541161
15.36117023061325 297.18516861791187 0.7234135658691639
15.366397785566667 299.00703461076137 0.7262474277488271
15.371625340520083 304.0046484511007 0.7326095551135847
15.3768528954735 305.6279425545694 0.7348043878075436
15.382080450426916 306.0922278873015 0.7344596874391326
15.387308005380332 308.78064557186303 0.7372179004291435
15.392535560333748 310.6008398046567 0.7407516075529491
15.397763115287164 313.57714829288955 0.754253359461398
15.40299067024058 315.55107225234246 0.7640062468104792
15.408218225193997 315.107483603511 0.7684660793127076
15.413445780147413 313.7057674102105 0.7693222756216452
15.418673335100829 315.45389220875984 0.7761074741381365
15.423900890054245 317.12271721131884 0.7813818114709925
15.429128445007661 319.0999365003843 0.7869181371640718
15.434355999961078 319.2182898553801 0.7889707492263659
15.439583554914494 316.68593480877786 0.7872671417873074
15.44481110986791 312.8492863294392 0.784177702808414
15.450038664821326 311.0874134746492 0.7844575786182335
15.455266219774742 308.81827821756684 0.7841592850533977
15.460493774728159 307.4638613130204 0.7854766440670309
15.465721329681575 308.55566515096825 0.7899575071644985
15.470948884634991 307.1144279663577 0.7912784285780219
15.476176439588407 305.9826940968092 0.792068614792034
15.481403994541823 306.5466192467875 0.7949731443608125
15.48663154949524 306.0127258269043 0.7965234022128784
15.491859104448656 305.80397558312 0.7973701797818741
15.497086659402072 303.96203929571743 0.7984800052877723
15.502314214355488 303.56934463413717 0.7995497801217816
15.507541769308904 301.91153228817075 0.7988053454276862
15.51276932426232 298.75724545739547 0.7969842954537775
15.517996879215737 296.1755415033206 0.7947054511034066
15.523224434169153 294.37395085397947 0.7941308016892488
15.52845198912257 297.64192822518 0.8012902977625883
15.533679544075985 298.92171781622835 0.8045653620847893
15.538907099029402 302.52554452813433 0.8109944107513816
15.544134653982818 304.83974245811993 0.8159048030684247
15.549362208936234 307.39663983672216 0.8200846387237333
15.55458976388965 308.17351693306534 0.823939127157986
15.559817318843066 306.30596031534714 0.8218367553095136
15.565044873796483 301.1662758462399 0.8157532600634917
15.570272428749899 302.0431832776881 0.8184639277441701
15.575499983703315 304.634321664834 0.8235015653748462
15.580727538656731 310.6222195999704 0.8323721368143695
15.585955093610147 312.9244523550979 0.8364090515946171
15.591182648563564 313.40777852105066 0.8376411817929131
15.59641020351698 312.37557684158327 0.8380662524372617
15.601637758470396 312.9182132334579 0.8403574892080201
15.606865313423812 313.0681820512662 0.8424058306813781
15.612092868377228 312.00775866792 0.8430451380159198
15.617320423330645 311.6335260803709 0.8446523336390025
15.62254797828406 307.9784108001176 0.8414435923860967
15.627775533237477 306.54260520784743 0.8406752856056839
15.633003088190893 303.5702885125021 0.8389458735304903
15.63823064314431 302.7276908058354 0.8353837752584925
15.643458198097726 301.40767344676556 0.8213139477688458
15.648685753051142 302.919865378219 0.8169317029103754
15.653913308004558 303.91588309278006 0.8130897234629402
15.659140862957974 304.6171241414212 0.8111206460468686
15.66436841791139 304.03632867394793 0.8077698079115163
15.669595972864807 300.37150192616434 0.8008448724277618
15.674823527818223 297.61630121342773 0.7955093975296368
15.680051082771639 294.8460266142807 0.7901797721260454
15.685278637725055 295.4326993975155 0.7885117152679788
15.690506192678471 298.9984256661717 0.7914214007640675
15.695733747631888 301.25744216619586 0.7932067884258476
15.700961302585304 300.81014199802286 0.7916166560973343
15.70618885753872 298.02611829158144 0.7862653605807189
15.711416412492136 296.52737908348655 0.7827204767292526
15.716643967445552 297.4723200165783 0.7820258658427345
15.721871522398969 300.0217421932693 0.7845030968383436
15.727099077352385 301.71621322274456 0.7857881830309907
15.732326632305801 304.2230827673767 0.7872276021150699
15.737554187259217 303.4344954767473 0.7852692605555138
15.742781742212633 304.5722686728481 0.7859148412769761
15.74800929716605 309.2226156455542 0.7915778164190959
15.753236852119466 309.0356318462699 0.7908573708354841
15.758464407072882 309.4892423174337 0.7895996179230284
15.763691962026298 309.8899417749302 0.7888554833694037
15.768919516979715 313.58908674910776 0.7916835873939807
15.77414707193313 317.9313683000047 0.7964799278561756
15.779374626886547 319.5025663095233 0.7981387912986181
15.784602181839963 319.9112677299646 0.7972999791946689
15.78982973679338 320.8343959955649 0.7978556131054759
15.795057291746796 322.4378320584561 0.7992476153808913
15.800284846700212 324.80370857939863 0.8018056910101943
15.805512401653628 324.536378745616 0.8010319320924316
15.810739956607044 325.0119477924778 0.801215524730779
15.81596751156046 324.97108362484596 0.8000862899667418
15.821195066513877 322.5919982612119 0.7960551043021351
15.826422621467293 322.5756946811338 0.7950909149829063
15.831650176420709 323.9374974888895 0.7967193486082874
15.836877731374125 323.62025199104164 0.7965286028036717
15.842105286327541 320.91863164205665 0.7929736988789386
15.847332841280958 318.4383422713667 0.789924537949807
15.852560396234374 312.37040826815905 0.782285048723044
15.85778795118779 313.1000333461162 0.7827393095522954
15.863015506141206 313.63419252958437 0.7842703218232965
15.868243061094622 309.05956026484694 0.7783155173906504
15.873470616048039 305.9607990980438 0.7740924865254548
15.878698171001455 301.8738660406985 0.7679508811020774
15.883925725954871 300.565496223477 0.7651734843797124
15.889153280908287 300.84055325717816 0.7658234997337969
15.894380835861703 303.94742693525336 0.7696486710559727
15.89960839081512 306.5035087691127 0.7719324661233122
15.904835945768536 309.3793632133744 0.7749553708533781
15.910063500721952 309.32968091432633 0.7742681103480371
15.915291055675368 305.4359510539094 0.7701844164962552
15.920518610628784 302.5836991055784 0.7661623483021642
15.9257461655822 299.70369012546524 0.7615323926371514
15.930973720535617 298.1572379613116 0.7591273677706192
15.936201275489033 299.1771636952685 0.7604047465231759
15.94142883044245 301.2332695877172 0.7622045937192968
15.946656385395865 301.0163735274958 0.7616492234253915
15.951883940349282 300.6733818011724 0.7612214526067115
15.957111495302698 301.82249210814774 0.7632570829838577
15.962339050256114 304.3594339557466 0.7669138996175479
15.96756660520953 303.61976643500265 0.7654905917773898
15.972794160162946 302.03586121487564 0.7618039204251671
15.978021715116363 304.77352772921034 0.7650121101980357
15.983249270069779 308.31285870337433 0.7688932325263346
15.988476825023195 311.7766547343963 0.7737582392352108
15.993704379976611 308.5216376101123 0.7701763537442212
15.998931934930027 304.1939480034327 0.7634119335753258
16.004159489883442 299.1245047005045 0.7580911037605086
16.009387044836856 298.97995400944137 0.7587805324104485
16.01461459979027 299.1493457054143 0.7603794004323735
16.019842154743685 301.22792289738635 0.763259814872233
16.0250697096971 299.5997871084442 0.7598936941010613
16.030297264650514 302.4331512464119 0.7628659686434498
16.03552481960393 300.7518973417307 0.7598726724010182
16.040752374557343 300.3090346312674 0.7594238511049745
16.045979929510757 301.02713743835693 0.7600653250064604
16.05120748446417 302.7913499142487 0.7622954201606732
16.056435039417586 302.1709128514316 0.7609614737256393
16.061662594371 302.821656838276 0.7615525628893687
16.066890149324415 307.21658383833073 0.7668407647791669
16.07211770427783 310.1675003264946 0.770380457938016
16.077345259231244 314.6707821808316 0.7758335596121324
16.08257281418466 317.8536599589204 0.780188702861217
16.087800369138073 319.8070134944438 0.7821093978958424
16.093027924091487 319.8973506632386 0.7819697432573944
16.0982554790449 320.39139967573317 0.7814967837253601
16.103483033998316 321.754489588455 0.7829042718376258
16.10871058895173 325.47564025958417 0.7873197217323842
16.113938143905145 323.29867382601776 0.7854942989204271
16.11916569885856 321.8438246865745 0.7841098123858867
16.124393253811974 316.95706550022084 0.7783512048651656
16.129620808765388 314.2817408703264 0.7754539916694256
16.134848363718802 311.97875042186365 0.7724979782026347
16.140075918672217 310.1842054159652 0.7712547926836079
16.14530347362563 305.84205298287105 0.7666688035239667
16.150531028579046 305.0313642196401 0.7656053989772972
16.15575858353246 303.9811473938048 0.7637785046774315
16.160986138485875 304.80783740287933 0.7638099978855072
16.16621369343929 304.95337853107173 0.7635922634506118
16.171441248392703 303.8461717748968 0.761993764302502
16.176668803346118 304.02644366511163 0.7626712752212031
16.181896358299532 305.65795871776174 0.7641789467574496
16.187123913252947 307.44609518565477 0.766915155630375
16.19235146820636 306.3451497411883 0.7657624202071607
16.197579023159776 303.80459039435306 0.7630507496705862
16.20280657811319 296.53224760512387 0.7540159565088265
16.208034133066604 291.13446089471654 0.7465914027695834
16.21326168802002 287.1784915215378 0.7408341261778093
16.218489242973433 283.01445311652253 0.7363762765352538
16.223716797926848 283.5416576669581 0.7383261617058259
16.228944352880262 285.4489543235644 0.7403871630316328
16.234171907833677 286.45301460537456 0.741425180866739
16.23939946278709 283.07453737737535 0.7362857115045899
16.244627017740505 276.7061822283891 0.7285415139911662
16.24985457269392 272.7222812244708 0.724263261949153
16.255082127647334 271.97262667583703 0.7239741331167411
16.26030968260075 271.30826084253073 0.7231556939124462
16.265537237554163 272.14044144827983 0.7250640036440025
16.270764792507578 271.08558965358225 0.7230548125036317
16.275992347460992 274.3324239083281 0.727283421507344
16.281219902414406 272.96929557745295 0.7255152439533222
16.28644745736782 270.33507617786864 0.7217002187954525
16.291675012321235 270.1456779582676 0.7213601747267424
16.29690256727465 269.93577192489784 0.7199034244259068
16.302130122228064 271.2430369809958 0.7211095083104804
16.30735767718148 273.0501425605286 0.7240744288961691
16.312585232134893 270.5802280808387 0.720507495832859
16.317812787088307 272.51350192627143 0.7224363000612508
16.323040342041722 273.6018938436759 0.7235227628018035
16.328267896995136 278.4102981378618 0.7306553934409227
16.33349545194855 278.76983883742565 0.7308611389611344
16.338723006901965 276.2533450253595 0.7275440440517017
16.34395056185538 276.89668228104597 0.7259405189580805
16.349178116808794 277.99535989380064 0.727164861280491
16.35440567176221 282.4877775162989 0.729548638011709
16.359633226715623 289.3897736990716 0.7388487072953195
16.364860781669037 299.93509679877866 0.752915332025823
16.37008833662245 313.7334231955945 0.7698696390621255
16.375315891575866 324.4180585889372 0.7821477199290581
16.38054344652928 330.8788042074043 0.7872115461127936
16.385771001482695 339.9373012241467 0.7965874887912862
16.39099855643611 345.0626745709568 0.8025076968133708
16.396226111389524 344.90616488569844 0.801115366689827
16.401453666342938 342.7118234576509 0.7977857536505102
16.406681221296353 335.3619520554555 0.7892821545481417
16.411908776249767 330.5591156911941 0.7831132810271836
16.41713633120318 324.31743941211244 0.7761207174086656
16.422363886156596 322.47815291892863 0.7744125197237357
16.42759144111001 319.911149617564 0.7704866252304983
16.432818996063425 320.4874211468401 0.7719444356404876
16.43804655101684 321.348517109293 0.7722860450936805
16.443274105970254 321.6007181113691 0.7721774678561101
16.448501660923668 328.1593183548181 0.7800333452587188
16.453729215877082 331.9315553813218 0.7834370450936502
16.458956770830497 338.5488837208786 0.7906081126624492
16.46418432578391 341.8951538202842 0.7939377917091996
16.469411880737326 349.132032240461 0.8011212880366728
16.47463943569074 354.8074102658154 0.8081109150115251
16.479866990644155 356.04629585159614 0.8091946697781259
16.48509454559757 355.48629162466466 0.808259632788594
16.490322100550983 351.25809416987295 0.803935120676925
16.495549655504398 344.4192310054567 0.795996720538616
16.500777210457812 334.7263995856314 0.7866067412169658
16.506004765411227 326.89996603104623 0.7776867825416489
16.51123232036464 316.3106302023258 0.7649958138424666
16.516459875318056 304.62242290448984 0.7511979812305467
16.52168743027147 296.43001506968034 0.740958708008823
16.526914985224884 291.27841958781585 0.7347669228522508
16.5321425401783 290.9276111563595 0.7347591577659953
16.537370095131713 291.06448514181915 0.735412808038732
16.542597650085128 286.02299817608156 0.7307732995186519
16.547825205038542 285.5533949724448 0.7308058948812802
16.553052759991957 285.56311463804946 0.7300776939699194
16.55828031494537 287.22652142669796 0.7327419249381389
16.563507869898785 288.71670437663704 0.7342118618922108
16.5687354248522 288.8236287372812 0.7340996735265635
16.573962979805614 290.34469514701124 0.7359626944787308
16.57919053475903 290.1774255261813 0.7339222500135265
16.584418089712443 284.3938196620598 0.7259883426598471
16.589645644665858 279.98808650288686 0.7216745631332704
16.594873199619272 277.43366031483384 0.7186132326034222
16.600100754572686 276.61620817891253 0.7185539938238916
16.6053283095261 277.4372706481041 0.7185649428342716
16.610555864479515 279.63414056995316 0.720606418586046
16.61578341943293 278.74277585813707 0.7212274208275719
16.621010974386344 274.68351669425346 0.7167016320820261
16.62623852933976 271.1053672647639 0.7127701724367383
16.631466084293173 269.09399181538527 0.7098256560754816
16.636693639246587 269.42359701048423 0.7081828671725701
16.641921194200002 268.53258826039064 0.7076879997212724
16.647148749153416 266.96638189495394 0.7041924324507822
16.65237630410683 263.73251889453314 0.7003444743642717
16.657603859060245 262.53273120166534 0.6995396949409121
16.66283141401366 259.81989575523517 0.6966572271894371
16.668058968967074 257.2321661420718 0.6931360790859362
16.67328652392049 253.59291014319166 0.6876151353663003
16.678514078873903 252.17566807203224 0.684813211303227
16.683741633827317 250.93453669246367 0.6826900808839518
16.68896918878073 249.51301873848072 0.6808672480731752
16.694196743734146 249.3141736690125 0.6808405774152892
16.69942429868756 250.22924923363541 0.6822790791987506
16.704651853640975 250.1953156622553 0.6818035103021874
16.70987940859439 251.15676351084423 0.6838830606232806
16.715106963547804 251.5934676597347 0.6848805331055907
16.720334518501218 248.98991318335675 0.6818518268609834
16.725562073454633 246.73381201622178 0.6778561117346344
16.730789628408047 245.35520535730618 0.6754189881412286
16.73601718336146 248.25634959346542 0.6798213654743918
16.741244738314876 249.31246321411473 0.6825766705991029
16.74647229326829 247.0590910591331 0.6794627355930674
16.751699848221705 243.87994947727074 0.675421741776609
16.75692740317512 240.19794729546228 0.6705009792681096
16.762154958128534 240.3121132552708 0.6712423037429313
16.767382513081948 240.5043981148631 0.6719718340360054
16.772610068035362 239.40488351751318 0.6691701619183034
16.777837622988777 237.05819308914116 0.6638242646116053
16.78306517794219 235.05543604268087 0.6624729424777058
16.788292732895606 235.5023064641361 0.6642741585625157
16.79352028784902 236.09985626191568 0.6659519862250836
16.798747842802435 235.08873342994488 0.6637687998615153
16.80397539775585 233.65524528725706 0.6606833896365407
16.809202952709263 233.43230965219547 0.6599557562073453
16.814430507662678 234.3806900474773 0.6622754229537132
16.819658062616092 231.48519758560437 0.6577225450674014
16.824885617569507 231.51204224180006 0.6571896400051893
16.83011317252292 233.58536797061066 0.6625760960578648
16.835340727476336 235.37707335229538 0.664611253533405
16.84056828242975 235.2530242735559 0.6651416519338227
16.845795837383164 235.79159513481463 0.6660363264066715
16.85102339233658 235.5057940898909 0.6657869956301375
16.856250947289993 235.1351775420509 0.6661780527323167
16.861478502243408 235.48184716083816 0.6659371470353854
16.866706057196822 234.17970170841616 0.6640087753002439
16.871933612150237 233.81893610837602 0.662806912375929
16.87716116710365 234.1512514518806 0.6619175408204344
16.882388722057065 234.05720304732378 0.6612626655406618
16.88761627701048 233.8379041826264 0.6605671811582022
16.892843831963894 230.77281988860992 0.6561579715713999
16.89807138691731 229.6114711888435 0.6563934457522682
16.903298941870723 227.72155288187676 0.654593464462485
16.908526496824138 228.75697953364005 0.6547882745604121
16.913754051777552 227.9078300200548 0.6540789500792943
16.918981606730966 228.50720097551468 0.6545129579303548
16.92420916168438 226.19406747492593 0.650232002660755
16.929436716637795 226.6683217042311 0.6512444026651084
16.93466427159121 228.91863607459703 0.6538482793162622
16.939891826544624 229.0932456365501 0.6550626022955516
16.94511938149804 230.6998260031406 0.6571472994023423
16.950346936451453 229.5043934978602 0.6553735798585388
16.955574491404867 227.4081293627899 0.6526211995033316
16.960802046358282 225.49426381403572 0.6494072561572404
16.966029601311696 224.47931935104543 0.6464792342891222
16.97125715626511 224.78934259570278 0.6456589074010034
16.976484711218525 224.6230486385169 0.6448003212025877
16.98171226617194 226.53805533486891 0.648490678822335
16.986939821125354 225.820430782788 0.6485531851670994
16.99216737607877 225.56644922809042 0.6476223035419479
16.997394931032183 226.72020482636066 0.6483359188670446
17.002622485985597 226.6926809887241 0.6488264146766416
17.00785004093901 229.12244266620652 0.6527743269200588
17.013077595892426 229.973705497646 0.6546052214221058
17.01830515084584 228.86942232357111 0.6530025957106198
17.023532705799255 228.59580158031167 0.6515580624480907
17.02876026075267 226.53775286069464 0.6484691809789073
17.033987815706084 229.08205650826963 0.6510152576267672
17.039215370659498 230.89929036140913 0.6533683355010906
17.044442925612913 233.80024275768415 0.6579900540263648
17.049670480566327 236.14506829910516 0.66150175604862
17.05489803551974 238.96246757296964 0.6654608898000466
17.060125590473156 244.84768829904294 0.6737073710417133
17.06535314542657 246.36272463477061 0.6753570423279681
17.070580700379985 246.7780547295487 0.6768702878745962
17.0758082553334 243.23580043373894 0.6706896677055525
17.081035810286814 240.40287721787575 0.665741163815715
17.086263365240228 238.98441426076383 0.664059610774548
17.091490920193642 239.14897732766835 0.6659686528007838
17.096718475147057 239.3594602782183 0.667600480388117
17.10194603010047 237.93269048688686 0.666028919193392
17.107173585053886 239.54389660663827 0.6674756028948193
17.1124011400073 240.55394793102388 0.6687859119965486
17.117628694960715 240.7966320864099 0.6667079488570834
17.12285624991413 240.43887197525984 0.6663510055964801
17.128083804867543 239.75298771545934 0.6653535101462493
17.133311359820958 240.1788547940591 0.6643056368033554
17.138538914774372 236.96509339627204 0.6605574501144228
17.143766469727787 236.29399312727224 0.6597555581339498
17.1489940246812 236.1928956871876 0.6590305041978785
17.154221579634616 235.91868625886337 0.6585818110543936
17.15944913458803 234.20573534494213 0.6562777340547244
17.164676689541444 234.77423107292893 0.6569356420401372
17.16990424449486 237.8025026957685 0.6612976533502032
17.175131799448273 241.58848081554402 0.6657445853104376
17.180359354401688 241.86941230192085 0.6664203535403967
17.185586909355102 241.38021077894194 0.6665821608131731
17.190814464308517 243.38252386589755 0.6697332283787537
17.19604201926193 242.83275403382146 0.6685702192487951
17.201269574215345 243.80044443994305 0.6688520583979152
17.20649712916876 243.05229135515322 0.6672068432196111
17.211724684122174 242.7325823939088 0.6660865975109842
17.21695223907559 244.80471612846063 0.6681100582030681
17.222179794029003 247.24191953524877 0.6714051872451422
17.227407348982418 246.8455220260253 0.6709760754237178
17.232634903935832 246.15004599058886 0.6711999796522351
17.237862458889246 245.81411561931156 0.6707005426875544
17.24309001384266 246.8861922415817 0.6726818391919123
17.248317568796075 247.69087191351082 0.6738825329772855
17.25354512374949 246.993143145103 0.6736317964934424
17.258772678702904 245.23895769882793 0.6720824298598302
17.26400023365632 241.46446989943973 0.6667497078324327
17.269227788609733 241.75937132557883 0.6671788380936889
17.274455343563147 240.6028293009391 0.6658597285071923
17.279682898516562 240.36736803041973 0.6659502894310948
17.284910453469976 239.09307937602182 0.6637548253946808
17.29013800842339 238.6673376892779 0.6620306633035872
17.295365563376805 241.5876809541414 0.6664926181088335
17.30059311833022 244.25229584411423 0.6710957595079776
17.305820673283634 245.2299025383744 0.6722208342577587
17.31104822823705 246.27434385898087 0.6718764600087856
17.316275783190463 248.86427676945036 0.6747142698178108
17.321503338143877 249.34842108272235 0.6756712766807575
17.32673089309729 250.0784816224124 0.677317872703298
17.331958448050706 250.559058267261 0.6770782546847562
17.33718600300412 246.72232120752244 0.6715497925397841
17.342413557957535 246.44226244042113 0.6718012105176288
17.34764111291095 248.61679561695814 0.6744419891865515
17.352868667864364 250.87517774770254 0.6767389405676519
17.358096222817778 253.1789748850786 0.6782700011300618
17.363323777771193 254.52854627970603 0.6795664034043826
17.368551332724607 253.87556893852928 0.6799377560906954
17.37377888767802 254.4230398929836 0.6802781552384457
17.379006442631436 253.75128464594204 0.6792700291189034
17.38423399758485 254.70389090828047 0.6786363559211069
17.389461552538265 256.2059637119314 0.6814459695204567
17.39468910749168 258.97380085254 0.6855652293787794
17.399916662445094 261.7753153399253 0.6902191297431264
17.405144217398508 264.8708921568704 0.6941492748118282
17.410371772351922 265.29014673871893 0.6943164850755095
17.415599327305337 267.5175406081905 0.6973854067595441
17.42082688225875 266.9759381073368 0.6958937486881883
17.426054437212166 266.9610756013675 0.6952172980801807
17.43128199216558 267.1474687404367 0.6953872014591755
17.436509547118995 268.2169954050433 0.6974316244001437
17.44173710207241 273.369542085554 0.7036885442612586
17.446964657025823 276.30311756526964 0.7072242216258976
17.452192211979238 277.1196467791286 0.708192338977042
17.457419766932652 277.7874445011584 0.7091349969012164
17.462647321886067 278.67414159496144 0.7095912928734386
17.46787487683948 279.70527591524467 0.7097253597329805
17.473102431792896 279.6534299529509 0.7105628661021193
17.47832998674631 278.43042586345695 0.7088878876651067
17.483557541699724 279.96622066616766 0.7119263741488798
17.48878509665314 281.3910211907064 0.7132488957877301
17.494012651606553 282.5586964185617 0.7147358400346412
17.499240206559968 283.32581205212983 0.7145828368548292
17.504467761513382 287.0825678701586 0.7185516004368856
17.509695316466797 288.0164472690384 0.7203745788486395
17.51492287142021 286.6474786670036 0.7192531428122396
17.520150426373625 284.06208916833185 0.7167604528397921
17.52537798132704 283.1483798586855 0.7152195471143357
17.530605536280454 284.6408390584144 0.7164055906151321
17.53583309123387 285.5527677349037 0.7174044246696105
17.541060646187283 285.2472603556801 0.7161301988434197
17.546288201140698 284.47249485373294 0.715527757905542
17.551515756094112 285.34833743564826 0.7160926673116688
17.556743311047526 287.69374036883744 0.7196273922341883
17.56197086600094 289.88405845932556 0.7223552383595221
17.567198420954355 288.8219466661566 0.7214344142034199
17.57242597590777 287.54882690488347 0.7199759837851804
17.577653530861184 285.2630584059617 0.716580636574509
17.5828810858146 285.3879142553733 0.7173654794464309
17.588108640768013 285.6516312531691 0.7174861451604471
17.593336195721427 285.0691288340455 0.716430255856668
17.598563750674842 286.3525510108926 0.7179766148824434
17.603791305628256 285.79907642998904 0.7173811125582753
17.60901886058167 287.45806554623647 0.7193727894014773
17.614246415535085 289.9762806695521 0.7220940995642318
17.6194739704885 289.93163925461744 0.7214792006926097
17.624701525441914 290.01756370753617 0.7222787639569404
17.62992908039533 291.69156421940227 0.7246230855468868
17.635156635348743 293.3455815468393 0.7270303348002244
17.640384190302157 293.515437384051 0.7269531959975802
17.64561174525557 290.21530047915513 0.7220003234902821
17.650839300208986 287.99965101463835 0.7190646102774051
17.6560668551624 288.4686981502919 0.719584595378126
17.661294410115815 291.24060730794133 0.7237004203308043
17.66652196506923 292.9544678375897 0.7254546383082305
17.671749520022644 294.8625937978194 0.7276676522763365
17.676977074976058 297.7520905717143 0.7313516168022874
17.682204629929473 297.86210279455855 0.7301622064573148
17.687432184882887 297.9556075988668 0.7301947959439458
17.6926597398363 298.05541777643435 0.7302488806298061
17.697887294789716 295.64201442691655 0.7270224449162559
17.70311484974313 297.0957865772046 0.7285803381126181
17.708342404696545 296.6482256334486 0.7269725854132411
17.71356995964996 298.1624798429367 0.7286826726940475
17.718797514603374 297.97821316431276 0.7293949572363759
17.724025069556788 299.88879667871834 0.7329549487498058
17.729252624510202 298.9542709516047 0.7325876145477381
17.734480179463617 298.4164338998733 0.7318330027263285
17.73970773441703 298.8482781458328 0.7319513963315211
17.744935289370446 298.92292441059004 0.7323678897464168
17.75016284432386 299.153038183529 0.7324194685159054
17.755390399277275 297.91086201807383 0.7305290707636798
17.76061795423069 295.39315333737414 0.7273519070932823
17.765845509184103 293.0456426230399 0.723506379417988
17.771073064137518 291.3047274621139 0.7215151258085012
17.776300619090932 288.78706027251235 0.7190690623423798
17.781528174044347 284.9435972263397 0.7143808806677912
17.78675572899776 283.4949202434536 0.7133179390012747
17.791983283951176 283.2432650929641 0.7123878395802055
17.79721083890459 282.5380101837847 0.7117353795082313
17.802438393858004 279.9357358828854 0.7086180123553324
17.80766594881142 277.39741353905583 0.706218970105196
17.812893503764833 275.91030930384727 0.7052419705431334
17.818121058718248 275.2128151444815 0.704902597125894
17.823348613671662 272.01592180628575 0.7012325490104682
17.828576168625077 269.3762061657637 0.6973045796306836
17.83380372357849 265.8570837180971 0.6916223216477455
17.839031278531905 263.94115988042876 0.6889865541401581
17.84425883348532 262.538473758208 0.6881611006515885
17.849486388438734 262.20390024098464 0.6876113533598645
17.85471394339215 262.7220554401727 0.6881717808512704
17.859941498345563 264.37554100118507 0.6899446307079162
17.865169053298978 263.3809546293459 0.6886766380063806
17.870396608252392 265.011395772331 0.6922121194806565
17.875624163205806 264.75658514882997 0.6918181732550562
17.88085171815922 267.739567098847 0.6955445912462095
17.886079273112635 266.8698436791359 0.6939825598052226
17.89130682806605 267.34762284310824 0.6943845406928401
17.896534383019464 268.6752953203673 0.6970463976915958
17.90176193797288 274.2775189397471 0.7037475699563764
17.906989492926293 278.0730051183187 0.706676691719697
17.912217047879707 281.7247035094922 0.7110446758506251
17.917444602833122 286.6159058215038 0.7172769528624229
17.922672157786536 285.2403269377682 0.7158550048165038
17.92789971273995 286.42115660522865 0.7177606915754035
17.933127267693365 287.9651703861136 0.7187336655764744
17.93835482264678 292.17810080352933 0.7242812728897303
17.943582377600194 294.4536432073996 0.7278164950968297
17.94880993255361 296.88788490811964 0.7319298782498119
17.954037487507023 298.1591295216632 0.7333620847692395
17.959265042460437 299.9413082987107 0.7334266335051222
17.96449259741385 302.55324076570525 0.7358305544847457
17.969720152367266 301.7856461901189 0.7351918531443056
17.97494770732068 301.15476778433157 0.734735296950137
17.980175262274095 300.67850913788374 0.7345160521850556
17.98540281722751 297.74641623971064 0.7307426821802285
17.990630372180924 293.84729297039826 0.7257668167394122
17.995857927134338 292.48257641502823 0.7240800741013047
18.001085482087753 291.9105628362463 0.7225586201830794
18.006313037041167 293.4353709931282 0.725091121884194
18.01154059199458 291.21410213328085 0.7222984157979147
18.016768146947996 290.98113181465203 0.7219126145169157
18.02199570190141 290.4941331937465 0.7215894666268587
18.027223256854825 290.5182566984779 0.7213120439897823
18.03245081180824 290.3872385975916 0.7208279539799697
18.037678366761654 291.591001480139 0.7230586189390936
18.042905921715068 291.42635567692423 0.7215626592804641
18.048133476668482 289.78608769683325 0.7201643521959858
18.053361031621897 288.1327278332926 0.7181847230924331
18.05858858657531 287.0589980831193 0.7172786392559783
18.063816141528726 286.52506873483236 0.7175743942496449
18.06904369648214 284.4964289061511 0.7139667260341171
18.074271251435555 284.74861429383526 0.7130039099797952
18.07949880638897 285.28362376739364 0.7139671800161576
18.084726361342383 286.8876411642736 0.7158757168054454
18.089953916295798 289.1961160166451 0.7200460685549729
18.095181471249212 292.75978387898556 0.7237834978452454
18.100409026202627 298.5654302336632 0.7310383153689713
18.10563658115604 305.76647287367615 0.7394354118258987
18.110864136109456 314.6713371537243 0.7491254085250062
18.11609169106287 326.50356479811836 0.7630706677456319
18.121319246016284 340.86558997151127 0.7785871285587734
18.1265468009697 351.3705820444282 0.7898935898052869
18.131774355923113 361.4754504935314 0.8007180245841324
18.137001910876528 376.8762390289725 0.8171713065537528
18.142229465829942 401.9555918381543 0.8437442892260535
18.147457020783357 429.53282080814546 0.8723217058525589
18.15268457573677 457.74025256937455 0.8999883572325653
18.157912130690185 481.57855127455 0.9234619760365763
18.1631396856436 492.83018196266374 0.9340458442398312
18.168367240597014 493.8049773982947 0.9346471245610206
18.17359479555043 481.52165151860765 0.9235444263943865
18.178822350503843 460.03545763543514 0.9025614595581773
18.184049905457258 433.06428298147944 0.8764740051533217
18.189277460410672 409.72143778898925 0.8522312674961868
18.194505015364086 395.3542580748984 0.837104922914338
18.1997325703175 385.3899355986403 0.826330007372084
18.204960125270915 379.6690438096105 0.820117355341976
18.21018768022433 373.9548690182242 0.8138291975439942
18.215415235177744 371.5240055368588 0.8112556775488823
18.22064279013116 376.8607634271966 0.8167942173408234
18.225870345084573 385.57645869931815 0.8260098884826249
18.231097900037987 392.80487334500896 0.8335268100348704
18.236325454991402 402.0302363125779 0.8432707934524639
18.241553009944816 407.5109958082638 0.8493421519993434
18.24678056489823 411.3360090844738 0.8531626185433311
18.252008119851645 412.19555099779296 0.8542524735797683
18.25723567480506 408.0464418768338 0.8495905442233593
18.262463229758474 404.57150685702027 0.8458770050788689
18.26769078471189 397.94354365091425 0.8388229051188042
18.272918339665303 392.16250323012326 0.8326669547123233
18.278145894618717 383.4971672371633 0.8236856771879683
18.28337344957213 372.38049342162134 0.8125842580641118
18.288601004525546 365.06505910929275 0.804739003943475
18.29382855947896 358.5161950802321 0.7974385333056508
18.299056114432375 355.7187337279819 0.7938829557629477
18.30428366938579 347.0926352265772 0.7846227627412932
18.309511224339204 338.1438739230632 0.7746943371758256
18.314738779292618 329.91206135833875 0.7647817181001195
18.319966334246033 324.0145247289685 0.758495813509214
18.325193889199447 318.4399978729299 0.7516863495760411
18.33042144415286 308.4689455996651 0.7402341729322514
18.335648999106276 302.6761347612358 0.7333735123474188
18.34087655405969 297.4054448118195 0.7274859729284759
18.346104109013105 297.44047818025876 0.7281599395630934
18.35133166396652 299.55395982485874 0.7312981916341776
18.356559218919934 298.4734140317334 0.7300015290452978
18.361786773873348 295.3625793806692 0.7261421209834459
18.367014328826762 291.9278089479484 0.7211480714576186
18.372241883780177 291.2543543571197 0.7210182756857734
18.37746943873359 293.0198525792864 0.7232208185743242
18.382696993687006 295.4368383481107 0.7257798850460261
18.38792454864042 300.44104456049075 0.733785457838423
18.393152103593835 306.59184492577833 0.7526226229983046
18.39837965854725 315.9926246130372 0.7710700278063053
18.403607213500663 330.8732249350936 0.7941178769284719
18.408834768454078 350.9340834803848 0.8214801754638887
18.414062323407492 376.3724697091382 0.8547934376312495
18.419289878360907 402.9786654876818 0.8886585180095193
18.42451743331432 427.7972883619422 0.9192558045170712
18.429744988267736 449.32630623726516 0.9468185352767622
18.43497254322115 462.4679363979742 0.9637845953181607
18.440200098174564 468.2991138687196 0.9735653473347258
18.44542765312798 460.86880170970187 0.9697135415758019
18.450655208081393 447.6116158965703 0.9585629038020191
18.455882763034808 430.55266145561427 0.9437507625417381
18.461110317988222 418.2251322065331 0.9335858502965164
18.466337872941637 409.8042081742396 0.927019622765561
18.47156542789505 401.02813827076454 0.920369290029575
18.476792982848465 389.0324323467382 0.9083858777682272
18.48202053780188 377.6083749964105 0.8976478743136098
18.487248092755294 369.0734942729821 0.8901757473236398
18.49247564770871 362.73981734413445 0.8848706551952704
18.497703202662123 354.54809258466344 0.8781732962480631
18.502930757615538 350.73109291466653 0.8754083837595136
18.508158312568952 348.29862550673346 0.8745762925672985
18.513385867522366 345.24693100852863 0.8734137144176887
18.51861342247578 345.1145728011045 0.8748792119984024
18.523840977429195 341.0912092094201 0.8731276386183576
18.52906853238261 339.43881728024076 0.8731628794378435
18.534296087336024 339.2811266486456 0.8747148024201098
18.53952364228944 336.6172170175603 0.8734094847715181
18.544751197242853 333.5684980313233 0.8711110938260614
18.549978752196267 332.8902716328392 0.872765924523771
18.555206307149682 333.7202985566007 0.8760615915622431
18.560433862103096 334.7944885113626 0.8790960733870147
18.56566141705651 336.7031495636858 0.8844782177145748
18.570888972009925 336.5712120716938 0.8859771141508982
18.57611652696334 338.54179867641244 0.8906168665512157
18.581344081916754 341.92395422123195 0.8974942971492842
18.58657163687017 343.94528131135957 0.9014237431221186
18.591799191823583 347.43287510082075 0.9079802333977546
18.597026746776997 354.5437968259283 0.9187693854353253
18.60225430173041 359.6059757225659 0.9267692504881042
18.607481856683826 362.40747272742766 0.9333443995651266
18.61270941163724 364.3706333938718 0.9375492463264289
18.617936966590655 364.78327812305986 0.9401445830748721
18.62316452154407 372.8984112305207 0.9502424306698948
18.628392076497484 380.90960731264425 0.9414979837037917
18.633619631450898 384.89850871941763 0.9366157323744888
18.638847186404313 385.37990286195446 0.9296975296357464
18.644074741357727 384.1162234982907 0.9233226867451425
18.64930229631114 381.9123096957896 0.9169776921419689
18.654529851264556 378.3217579242871 0.9076605311816558
18.65975740621797 375.5684816956803 0.9019691218778931
18.664984961171385 375.4911382798325 0.8981382179548001
18.6702125161248 373.8840292208525 0.8929955032485327
18.675440071078214 377.6569366984103 0.8960258183964259
18.680667626031628 379.8027407908062 0.8951084992301485
18.685895180985042 385.39685109487164 0.8997240120734903
18.691122735938457 387.3274412231888 0.8993759590884607
18.69635029089187 391.81394256533815 0.901657825251008
18.701577845845286 392.6496361517598 0.9010011837332517
18.7068054007987 391.79203412672445 0.8981646486392251
18.712032955752115 388.67614141135977 0.8926955233951543
18.71726051070553 382.6566979505112 0.8843868813054354
18.722488065658943 378.55569597576965 0.8779256787848068
18.727715620612358 371.84213244343147 0.869333122217289
18.732943175565772 367.2447506925919 0.8625424414869277
18.738170730519187 361.0228229735393 0.8540044909377674
18.7433982854726 356.4261476266464 0.8476356200002734
18.748625840426016 352.65658089340593 0.8416944612031944
18.75385339537943 348.4833466635802 0.8355991764220894
18.759080950332844 344.6170097753907 0.8303480852000693
18.76430850528626 342.8218928770808 0.827285238050264
18.769536060239673 339.58496794621834 0.822669725712196
18.774763615193088 335.89667226966765 0.8166794179585163
18.779991170146502 328.9914854737637 0.8063593027847046
18.785218725099917 322.14091530121215 0.7974943840413572
18.79044628005333 318.62040237256923 0.7926991578660204
18.795673835006745 318.7198560294044 0.7927232589609144
18.80090138996016 317.1447592730655 0.7898176081592614
18.806128944913574 312.257328064021 0.783076059927569
18.81135649986699 307.5137913723388 0.7765415764533273
18.816584054820403 304.4444912319241 0.772427287928037
18.821811609773818 305.2909793223325 0.7740599282298049
18.827039164727232 306.5536005308935 0.7753554186904388
18.832266719680646 303.4041997136392 0.7714870751987356
18.83749427463406 298.28853383262003 0.7643188706757131
18.842721829587475 294.8590603947614 0.7589291786868203
18.84794938454089 292.37479460023786 0.7544641129863728
18.853176939494304 294.8860404760546 0.7575833445056589
18.85840449444772 294.24121366149143 0.7562447282995861
18.863632049401133 295.64027424765743 0.7571677197328138
18.868859604354547 296.5287590411747 0.7583512351007532
18.87408715930796 297.7688299268242 0.7600307248616005
18.879314714261376 294.79828644956086 0.7569893502131957
18.88454226921479 291.1024536353671 0.7525486983442837
18.889769824168205 289.61307149700013 0.7496526220100588
18.89499737912162 290.9324300447972 0.7500947204755657
18.900224934075034 290.7756203580253 0.7482598882696244
18.90545248902845 286.3871595141612 0.741540560687965
18.910680043981863 281.3131899775423 0.7365969233863753
18.915907598935277 279.6486314928347 0.7354041306874323
18.92113515388869 277.99375470215176 0.7344219028491026
18.926362708842106 276.7566174122178 0.7328912130928964
18.93159026379552 279.38128061158574 0.7362881212833352
18.936817818748935 277.73089016185986 0.7335873819412182
18.94204537370235 280.9526590162997 0.7367431126936458
18.947272928655764 282.0945823270353 0.7365297852687993
18.952500483609178 283.11938893250704 0.7366628921737597
18.957728038562593 280.75580494504175 0.7324170569958646
18.962955593516007 277.6605410117234 0.7283134936068459
18.96818314846942 277.64228305767074 0.7277664690082315
18.973410703422836 278.86165922372413 0.7299659253011653
18.97863825837625 280.24509212640356 0.7310579075405029
18.983865813329665 280.9722266673895 0.7319922372162163
18.98909336828308 283.20543090490435 0.7349867434551192
18.994320923236494 284.9966235977359 0.7373129134344212
18.999548478189908 287.22920316550193 0.7402257596292178
19.004776033143322 287.43137476922954 0.7412173433319253
19.010003588096737 290.06256545466533 0.7451172374688191
19.01523114305015 290.8497007573357 0.7464383789537891
19.020458698003566 290.1673549305464 0.7448960167678365
19.02568625295698 286.96833066978724 0.7393421341567715
19.030913807910395 283.49334836078856 0.7341239788306645
19.03614136286381 285.82672717455875 0.7364706278160364
19.041368917817223 287.5502843386883 0.7383154024265037
19.046596472770638 287.5240816155276 0.7376488610246983
19.051824027724052 285.4233400072285 0.7340392223693468
19.057051582677467 285.938123664234 0.7338014948803948
19.06227913763088 288.26191827664115 0.736314290770643
19.067506692584296 291.41339794414574 0.7406794754910876
19.07273424753771 289.65637104110766 0.7372058882336059
19.077961802491124 288.35458905436656 0.7352250247558618
19.08318935744454 284.0829934911971 0.728546034869086
19.088416912397953 285.4849403621707 0.730323284791961
19.093644467351368 288.85457307205576 0.7344881993223038
19.098872022304782 291.9020264466457 0.7383332755547635
19.104099577258197 292.43624650440654 0.7396390084866855
19.10932713221161 295.4400893129161 0.7436545079800361
19.114554687165025 298.8802234194077 0.7484769239535193
19.11978224211844 301.52590541072215 0.7520786658386053
19.125009797071854 304.7917953811476 0.7550254789482322
19.13023735202527 304.21479707547536 0.7537015042649895
19.135464906978683 304.53341511399526 0.7539733772770131
19.140692461932098 301.66362461811866 0.7493664620226775
19.145920016885512 300.28691967164787 0.7487423130162394
19.151147571838926 298.8092646322612 0.7462244303260006
19.15637512679234 297.02374380875665 0.7435398700259288
19.161602681745755 294.67270470669087 0.7406533567244181
19.16683023669917 292.27268855026864 0.7371821649559159
19.172057791652584 290.9900349857087 0.7366489402009627
19.177285346606 290.8936153292714 0.7362962958594634
19.182512901559413 293.6170505056647 0.73894764600817
19.187740456512827 293.0908542245461 0.738685910706145
19.19296801146624 291.79161689004655 0.7370028065568816
19.198195566419656 290.0513875861154 0.7351437140463117
19.20342312137307 290.99264713450185 0.7358555567415097
19.208650676326485 290.0801193243892 0.7343103908274957
19.2138782312799 290.2685506690228 0.7349880195373417
19.219105786233314 291.33823901595235 0.7357769897796177
19.22433334118673 291.11950090802065 0.7345084415997913
19.229560896140143 290.2810287718414 0.7342538097994014
19.234788451093557 291.26078839859764 0.7354631972495503
19.24001600604697 291.0880570019904 0.7363198371015933
19.245243561000386 290.57066271802654 0.7348082350104047
19.2504711159538 289.7442607831078 0.7327692196081325
19.255698670907215 289.8003716023923 0.7329144979906171
19.26092622586063 287.7064189488646 0.7299208973589159
19.266153780814044 284.4575290105606 0.7264762444155282
19.271381335767458 280.52470436720114 0.7213891601971463
19.276608890720873 280.4231489484229 0.7200521015027073
19.281836445674287 284.2473434984172 0.7245288590660968
19.2870640006277 285.2250857701474 0.7258031891650211
19.292291555581116 288.1193570776129 0.729633956905521
19.29751911053453 286.4813389712911 0.7289381445322517
19.302746665487945 284.1986853663266 0.7255811513596794
19.30797422044136 281.96401252538715 0.7224995850253139
19.313201775394774 284.34763802742407 0.7245872460329382
19.318429330348188 287.26006666767523 0.7279969734571151
19.323656885301602 291.9069715098756 0.7345941420690376
19.328884440255017 294.9397978736209 0.7379815101259024
19.33411199520843 296.4978533943971 0.7393263632718028
19.339339550161846 300.4918009237104 0.7435025814740187
19.34456710511526 302.5068887342157 0.7448763940143125
19.349794660068675 308.73700748955446 0.7527022291222064
19.35502221502209 316.5435024281039 0.7624149340786912
19.360249769975503 324.7017658886803 0.771427893491845
19.365477324928918 333.94280305188425 0.7824982408388076
19.370704879882332 342.4633806169505 0.7910834221979827
19.375932434835747 354.8732122162091 0.8054020025886905
19.38115998978916 361.5056042348603 0.8126195528614312
19.386387544742576 367.263744531715 0.8184307670517327
19.39161509969599 369.29881898641275 0.8202667100804846
19.396842654649404 368.5851134569014 0.8195688856039188
19.40207020960282 371.7235157055055 0.8229756027390109
19.407297764556233 370.9945113138931 0.8230150079889055
19.412525319509648 371.34881618497053 0.8229146971624494
19.417752874463062 367.8745512430249 0.8190592305282856
19.422980429416477 365.5295719389563 0.8161988277437376
19.42820798436989 363.42387486985643 0.8133984632056552
19.433435539323305 361.6944491716024 0.8116833939061452
19.43866309427672 356.4988046570854 0.8057537545316868
19.443890649230134 353.49178908814525 0.8028954980144022
19.44911820418355 348.3217586705978 0.7969299927167595
19.454345759136963 347.6220031650668 0.7954820079667252
19.459573314090377 346.6005709512737 0.7940615098852928
19.464800869043792 346.5885401367016 0.793858892670409
19.470028423997206 345.3924732127629 0.7926645845756791
19.47525597895062 344.61384388875877 0.7917136608392041
19.480483533904035 342.63417154037415 0.7894888986018116
19.48571108885745 339.0511148829681 0.7858018534672793
19.490938643810864 338.6160328191658 0.7853742905901996
19.49616619876428 336.70942320504224 0.7832730281654622
19.501393753717693 337.36908018593573 0.7836398910615939
19.506621308671107 337.1602415928024 0.7828319315673381
19.51184886362452 338.14536215315263 0.784112207933365
19.517076418577936 336.6879287559587 0.782985732882301
19.52230397353135 335.7723520089632 0.7822650089702238
19.527531528484765 335.2622655993915 0.7819252336376665
19.53275908343818 336.28725802496865 0.7826614443183603
19.537986638391594 337.8505645585119 0.7837815470626273
19.54321419334501 336.8978222168959 0.7825391828781315
19.548441748298423 337.8018042834015 0.7828681342711638
19.553669303251837 338.99026837348083 0.7839036920548306
19.55889685820525 342.96284534707485 0.7887203657715764
19.564124413158666 344.0231304332247 0.7901244094082501
19.56935196811208 345.3871184137698 0.7919991542539075
19.574579523065495 346.2065001024672 0.792733605188427
19.57980707801891 349.54365098870124 0.7964583190856475
19.585034632972324 350.71405705270473 0.7975221571867296
19.590262187925738 354.5164175728208 0.8013695400655966
19.595489742879153 355.55057005551356 0.802463989753427
19.600717297832567 357.25031404168993 0.8044530432934002
19.60594485278598 360.3176866312105 0.8077854934725732
19.611172407739396 364.7468242875992 0.8125559983150512
19.61639996269281 369.8785888429236 0.8182439011285347
19.621627517646225 375.8560486980417 0.8246931137419333
19.62685507259964 378.34400106049657 0.8277190158619413
19.632082627553054 382.53818758340725 0.8318792844521137
19.637310182506468 383.0899049293539 0.8320668698277369
19.642537737459882 382.6751420156781 0.8317902659535996
19.647765292413297 384.56274623627354 0.8331978903179758
19.65299284736671 390.4678574305974 0.8399590586235882
19.658220402320126 392.57579995732175 0.842070025975351
19.66344795727354 393.2869613495783 0.842882988683029
19.668675512226955 388.4485188099313 0.8379842173368015
19.67390306718037 385.19556161757066 0.8342890168347755
19.679130622133783 386.128532100579 0.8349762798084974
19.684358177087198 390.0078942566985 0.8387485577767599
19.689585732040612 392.3809349976995 0.8404976240368521
19.694813286994027 390.53945157599964 0.8385496794111124
19.70004084194744 384.8142040727556 0.8324822207645118
19.705268396900856 380.0594077400645 0.827357712668209
19.71049595185427 380.50107649521425 0.8284985782473027
19.715723506807684 380.41539488428015 0.8277487905703237
19.7209510617611 380.649539296358 0.828569739017725
19.726178616714513 375.7605251349612 0.823116613302627
19.731406171667928 370.4123666467589 0.8173237590172506
19.736633726621342 368.4675642180469 0.8154387651468445
19.741861281574757 369.39521564831136 0.8156385262055724
19.74708883652817 368.76813735637927 0.814678351543066
19.752316391481585 367.8234493198298 0.8135785738214402
19.757543946435 359.8941770515655 0.8044119786665366
19.762771501388414 354.9138632015845 0.7992809029073905
19.76799905634183 354.9362262656855 0.7994876080945396
19.773226611295243 357.4121210504295 0.8022631186065313
19.778454166248657 358.46238673068694 0.8036625540802438
19.783681721202072 353.7559706659023 0.7973461684631787
19.788909276155486 349.2370589318743 0.7925835749730977
19.7941368311089 347.12553255374746 0.7899467361689286
19.799364386062315 345.19858090379967 0.7882110656725977
19.80459194101573 340.49834467426444 0.7832382643289474
19.809819495969144 339.6485883352326 0.7825383207936847
19.81504705092256 336.1575763348679 0.7784082940536453
19.820274605875973 336.18513374594704 0.7780372561370011
19.825502160829387 329.162958144078 0.7697723286237871
19.8307297157828 324.0276798374315 0.7639976126455721
19.835957270736216 319.89108588259126 0.7591266300244757
19.84118482568963 316.5379991545661 0.7551777864515606
19.846412380643045 315.03535727812385 0.753659332095014
19.85163993559646 312.25594766819296 0.7504297243299607
19.856867490549874 311.1596764676508 0.749971378351122
19.86209504550329 308.86940309087817 0.7473826290812909
19.867322600456703 307.0416148521573 0.7445772672323798
19.872550155410117 308.62894644557906 0.7461922472203971
19.87777771036353 308.857364807965 0.7464268567777518
19.883005265316946 307.21682484338385 0.7440132243517416
19.88823282027036 305.439061380733 0.7418226042066145
19.893460375223775 303.80880229362975 0.7402004410942599
19.89868793017719 304.2482266035902 0.7418893833261577
19.903915485130604 303.4240378138043 0.7412344559251535
19.909143040084018 301.6128402274775 0.7392101539696476
19.914370595037433 303.8506276479415 0.7411450053824697
19.919598149990847 304.7286785971301 0.7420726825666722
19.92482570494426 303.76930179708063 0.740573096803907
19.930053259897676 303.04821861652476 0.7395639656719954
19.93528081485109 301.93503287946413 0.738044261343461
19.940508369804505 302.2602947833486 0.739519621802105
19.94573592475792 302.3408830075349 0.7394130542412893
19.950963479711334 302.7360335234075 0.7392789144874744
19.956191034664748 303.9222033441309 0.7405982057208866
19.961418589618162 308.94094897231537 0.7461832031191985
19.966646144571577 312.7158024388905 0.7512644333580741
19.97187369952499 314.65379624625245 0.7528665488428308
19.977101254478406 317.2938411536131 0.7554860104343162
19.98232880943182 320.1035213324222 0.7583748915122079
19.987556364385235 320.906843505287 0.7589667512363197
19.99278391933865 322.3625226676067 0.7603179770599043
19.998011474292063 324.02084180057324 0.762327978765952
20.003239029245478 331.1857844620008 0.7702666097315425
20.008466584198892 340.2673311928133 0.7807487548445519
20.013694139152307 354.0279688089994 0.7957287692120735
20.01892169410572 371.1918325751438 0.8149338607058366
20.024149249059136 388.8872997175599 0.8339586858044327
20.02937680401255 403.5100418536177 0.8491923657986801
20.034604358965964 414.9671701431501 0.8611145882334955
20.03983191391938 418.0173432639971 0.8639771289278395
20.045059468872793 414.536075316894 0.8606176324564546
20.050287023826208 402.832011634841 0.8483547682114074
20.055514578779622 391.7090563307925 0.8361266703137601
20.060742133733036 382.0765909278209 0.8263680915898404
20.06596968868645 375.78724063407947 0.8196061107146368
20.071197243639865 369.6416762021365 0.8127565716109462
20.07642479859328 363.03444168025396 0.8053904252018063
20.081652353546694 365.3649304389629 0.807847444559004
20.08687990850011 366.2373672902061 0.8089859250276236
20.092107463453523 368.36536528150543 0.8112250890979026
20.097335018406937 368.47588014407097 0.8105597591122686
20.102562573360352 371.3698337644821 0.8137587000355129
20.107790128313766 377.0398607756959 0.8196196428871065
20.11301768326718 384.09736868262183 0.8272391829280799
20.118245238220595 389.38335310425435 0.8329069934240021
20.12347279317401 397.89095889371185 0.8417313891132141
20.128700348127424 405.3536629340966 0.8497229527225133
20.13392790308084 409.1490368136782 0.8536230080353401
20.139155458034253 407.61674941070333 0.8521354575056147
20.144383012987667 402.1665819605203 0.8463956302879024
20.14961056794108 396.7422573429124 0.8407658847558994
20.154838122894496 384.38057464780667 0.8277581312239767
20.16006567784791 371.4451529284467 0.8141620340813216
20.165293232801325 355.2116754778737 0.7966819093862902
20.17052078775474 344.05435003981154 0.7841804408918274
20.175748342708154 337.2136882421366 0.7764506630312737
20.18097589766157 332.04103616552476 0.7702796353548182
20.186203452614983 331.2417558093594 0.7694507748512356
20.191431007568397 329.2371909172976 0.7668049200139974
20.19665856252181 329.0598969684614 0.7670933128943593
20.201886117475226 328.4686399271793 0.7671795126813395
20.20711367242864 328.65153573941166 0.7677526671176561
20.212341227382055 327.0234409685046 0.7654675506506943
20.21756878233547 326.8951634710533 0.7650920678714948
20.222796337288884 324.06672358439374 0.7614261360301294
20.228023892242298 324.6421268612449 0.7617983801485734
20.233251447195713 322.3931365409982 0.7582677455205353
20.238479002149127 325.28140785971146 0.7617748736817744
20.24370655710254 326.93413437594114 0.7646033246427428
20.248934112055956 331.35197355514856 0.7702691690276701
20.25416166700937 334.412981141186 0.7742159102714038
20.259389221962785 335.04744693241094 0.7743416165188031
20.2646167769162 337.73774997126463 0.7764021383559112
20.269844331869614 337.7303315732425 0.7760923761611143
20.275071886823028 339.208279002537 0.7770124721384291
20.280299441776442 335.9850386388767 0.7736331557860593
20.285526996729857 333.5454014439267 0.7710826700720368
20.29075455168327 334.1589426441835 0.7724840011710381
20.295982106636686 335.7616992459618 0.7747310099922199
20.3012096615901 336.664097998372 0.7752170985409941
20.306437216543515 333.9070823848081 0.7722010027321484
20.31166477149693 332.76261618070316 0.770868392072891
20.316892326450343 330.59338415586944 0.7679721169249103
20.322119881403758 326.49082727219155 0.7628287193056874
20.327347436357172 325.44355430785305 0.7614533682746623
20.332574991310587 320.7650814036272 0.7561444151401562
20.337802546264 321.15431240071 0.7565950398231011
20.343030101217416 319.4697638603848 0.754019465515368
20.34825765617083 319.17323882075607 0.7540344129490935
20.353485211124244 313.3927079027825 0.7472078135697303
20.35871276607766 312.4732768029349 0.74630474088239
20.363940321031073 311.80895986898093 0.7455745538260592
20.369167875984488 310.81037951436855 0.7437632446516652
20.374395430937902 309.23600172117756 0.7428015918969744
20.379622985891316 309.94801740510434 0.7447779719043001
20.38485054084473 307.32258257459415 0.7419333663012333
20.390078095798145 308.16676575097836 0.742983980110911
20.39530565075156 306.6468423571713 0.7399143449211113
20.400533205704974 305.4970681287911 0.7393882932344968
20.40576076065839 303.13612630519185 0.73606060140999
20.410988315611803 302.3371146667497 0.7350930717657271
20.416215870565217 305.5800310001371 0.7395218355996764
20.421443425518632 304.68568048712103 0.7389457898042973
20.426670980472046 304.31894552607366 0.7394405696143358
20.43189853542546 300.6982532740053 0.7350666824269924
20.437126090378875 300.94293444037714 0.7351974852291047
20.44235364533229 300.2964326120142 0.733852570316753
20.447581200285704 301.95925174582817 0.7354105856725932
20.45280875523912 301.54340058080805 0.7343865377088689
20.458036310192533 300.9052675820723 0.7338257592634818
20.463263865145947 300.67105797412626 0.7321331560748198
20.46849142009936 302.1394048746072 0.7346376865572961
20.473718975052776 302.84911294114113 0.7350578735825913
20.47894653000619 303.0409495790545 0.7350080379604794
20.484174084959605 300.12142840923605 0.7310388381073107
20.48940163991302 301.1022064890063 0.7327891384791215
20.494629194866434 300.3633277528063 0.7322703917028732
20.49985674981985 303.68697538205583 0.7362643972017974
20.505084304773263 303.7369487956319 0.7358723443033762
20.510311859726677 306.3905442669518 0.7392401390861482
20.51553941468009 306.8786596059461 0.7401190598376952
20.520766969633506 305.70041730264563 0.7379475455465563
20.52599452458692 302.6228177854093 0.7340155017037876
20.531222079540335 301.9174012014914 0.7321738877713068
20.53644963449375 304.19651876567553 0.7355694572747458
20.541677189447164 302.67811902139647 0.7343829414859685
20.546904744400578 304.8453383815173 0.737080012299465
20.552132299353993 307.23222870790147 0.7401961098484
20.557359854307407 312.5219811287989 0.7461219522951243
20.56258740926082 314.66911295927827 0.7487810285187861
20.567814964214236 314.21349699049387 0.7482004529846532
20.57304251916765 309.99998666041176 0.7431229625160231
20.578270074121065 308.4341049954341 0.7422551677114492
20.58349762907448 309.0450382924543 0.7429711283769167
20.588725184027894 312.5510634662416 0.7477441520807664
20.593952738981308 314.26099389258576 0.7487463874810322
20.599180293934722 313.1164441531794 0.7460010787266851
20.604407848888137 314.536797244883 0.7477160914936613
20.60963540384155 314.22369163933524 0.7471831753522908
20.614862958794966 310.51757156537514 0.7429376751334181
20.62009051374838 305.3528076322205 0.7372939271370739
20.625318068701795 304.75113851720505 0.7361388266151919
20.63054562365521 306.267800088837 0.7381509613739946
20.635773178608623 305.5747013248754 0.7366458139073826
20.641000733562038 305.60254335724045 0.7371120742480669
20.646228288515452 306.1940316476916 0.7384258363513027
20.651455843468867 305.5349034295178 0.7371185869105579
20.65668339842228 305.2565493520441 0.7365596965604451
20.661910953375695 304.9726112712947 0.7358069454408938
20.66713850832911 304.01098263410825 0.735187495727843
20.672366063282524 302.2918501473887 0.7336477406925556
20.67759361823594 300.9742468411305 0.732157484391525
20.682821173189353 301.2806654583671 0.7324589648102221
20.688048728142768 300.81268346956324 0.731734353418829
20.693276283096182 300.3740534570292 0.7308267614946478
20.698503838049596 298.4064252795681 0.7292190269248319
20.70373139300301 298.4661904133916 0.7291278491550954
20.708958947956425 300.6393461181238 0.7332735962064236
20.71418650290984 302.4161286592322 0.7348881911815562
20.719414057863254 302.09382976391316 0.734592218130137
20.72464161281667 302.7038419134906 0.7349413740391763
20.729869167770083 302.24015382351246 0.7334973021917854
20.735096722723497 299.9244216854091 0.7304888893268024
20.740324277676912 299.7304443110677 0.7301925620122518
20.745551832630326 296.0435894347557 0.725647352669386
20.75077938758374 295.3078594103284 0.7248917016409467
20.756006942537155 295.5414685461621 0.7247626140500869
20.76123449749057 299.1659067710269 0.7298645518723392
20.766462052443984 301.83303657310637 0.7340344485596553
20.7716896073974 301.73300807625054 0.7343474196154768
20.776917162350813 302.38693671348 0.7344666889594533
20.782144717304227 305.15435415984797 0.7371645148242802
20.78737227225764 305.9359787826072 0.7367277319931818
20.792599827211056 303.91636055709495 0.7347028663740799
20.79782738216447 306.4939796790088 0.7374474292664209
20.803054937117885 310.34998144144294 0.742612103827013
20.8082824920713 317.7882484043243 0.7510631935003627
20.813510047024714 321.9062333647691 0.7551943910358175
20.81873760197813 325.75148419231124 0.758931491644711
20.823965156931543 327.0089963605846 0.760237003771943
20.829192711884957 328.0767309495027 0.7611758422895534
20.83442026683837 329.4668853635645 0.7628168260841063
20.839647821791786 330.49528396600414 0.7634277024936665
20.8448753767452 334.1109668001696 0.7681094718970577
20.850102931698615 335.73224892476514 0.7699765192458029
20.85533048665203 337.7563711172239 0.772589402942228
20.860558041605444 336.199451852559 0.7709181703211812
20.865785596558858 336.0478390698562 0.7703354905409694
20.871013151512273 333.93716951377456 0.7675425885862872
20.876240706465687 334.03154912221635 0.7674092052031308
20.8814682614191 335.2006725976984 0.7685230611741153
20.886695816372516 336.8159950516389 0.7708924816907067
20.89192337132593 339.0367825686 0.773284024541002
20.897150926279345 337.93788728818015 0.7722863739549063
20.90237848123276 335.3875599526599 0.7695781675204916
20.907606036186174 330.28330453232667 0.7639499104265446
20.912833591139588 328.60092869013664 0.7627013210397224
20.918061146093002 326.7687329769131 0.7605021099664957
20.923288701046417 326.26529607509383 0.7595057100860718
20.92851625599983 324.36816218689785 0.7564444141019159
20.933743810953246 324.5790534761594 0.7562123517201319
20.93897136590666 324.4947999665274 0.7557552072945878
20.944198920860075 324.84787043357414 0.7568914339810764
20.94942647581349 325.7850153149015 0.7580769703209885
20.954654030766903 325.6789870928891 0.7590967845496968
20.959881585720318 325.9058673784315 0.7594703560861844
20.965109140673732 324.07086736925964 0.7575208692722073
20.970336695627147 323.3206122935021 0.7559066913279082
20.97556425058056 320.0444702133459 0.7520074200716017
20.980791805533975 316.17273935779343 0.7476453313755845
20.98601936048739 313.1440217758771 0.7440891563103497
20.991246915440804 314.58548837635544 0.7454568361513666
20.99647447039422 314.2571726360107 0.7460873354227323
21.001702025347633 312.59653577155706 0.7450249883804773
21.006929580301048 313.4987924488151 0.7468075132312594
21.012157135254462 315.2580604877194 0.747763829068011
21.017384690207876 312.894391240497 0.7440486394072677
21.02261224516129 307.13965097516245 0.7363338713202242
21.027839800114705 304.58736442074525 0.733268046171664
21.03306735506812 304.46767912207844 0.733173040877874
21.038294910021534 305.5678111180651 0.7346233631313723
21.04352246497495 304.6910173869585 0.7334205264111356
21.048750019928363 302.83154429151097 0.7308284431401059
21.053977574881777 303.39232848495186 0.7314436336071168
21.059205129835192 303.1785152141945 0.7310373150023181
21.064432684788606 305.6773475955724 0.7338525993245719
21.06966023974202 308.1465885343586 0.7363212646118055
21.074887794695435 308.0162005206785 0.7353542868870708
21.08011534964885 304.3881280227852 0.7313829785129395
21.085342904602264 299.2706678369518 0.7252770683807909
21.09057045955568 297.6079607048992 0.7241142712553142
21.095798014509093 296.44280990772984 0.72284510422849
21.101025569462507 297.122349691113 0.7228547131624445
21.10625312441592 296.51049335509634 0.7220998948762127
21.111480679369336 294.7418950501822 0.7185451994404733
21.11670823432275 292.82276339172 0.716886535257774
21.121935789276165 289.12396792903405 0.7119123454825492
21.12716334422958 288.80993792193044 0.7111855260544402
21.132390899182994 290.31255661263407 0.7132483635796031
21.13761845413641 289.1869675282734 0.7124562852641659
21.142846009089823 290.1768260867099 0.7133966597989126
21.148073564043237 284.685459225915 0.7066220199138604
21.15330111899665 284.61924515056745 0.7056974416414141
21.158528673950066 284.4418015416476 0.7057100615825618
21.16375622890348 286.8032483580703 0.7079295740182733
21.168983783856895 287.81630823203585 0.7092189314204589
21.17421133881031 284.27622679925634 0.7059335820701967
21.179438893763724 280.2538839920712 0.7013320883336819
21.184666448717138 274.9703555780745 0.6938483790180113
21.189894003670553 274.71357506385027 0.6922532687211819
21.195121558623967 275.82481305340616 0.6929459730952713
21.20034911357738 278.8412143076381 0.6971242638962307
21.205576668530796 278.23747807403976 0.6958272420263995
21.21080422348421 278.8872005504719 0.696384779012482
21.216031778437625 278.35138731993055 0.695568712787959
21.22125933339104 278.7436207458676 0.6963771442579018
21.226486888344454 273.52683033757364 0.6898103470622462
21.231714443297868 271.641350953247 0.687460718246389
21.236941998251282 274.6093541638457 0.6915915988882084
21.242169553204697 275.7543310552015 0.6935071824616996
21.24739710815811 277.1989556568482 0.6947267385275727
21.252624663111526 275.8844176853801 0.6926265790137782
21.25785221806494 278.8133559152005 0.6946099592844522
21.263079773018355 280.08406222286766 0.6964526615943254
21.26830732797177 279.61659952689683 0.6962927801584186
21.273534882925183 278.5332442809687 0.6943639863385456
21.278762437878598 274.7810598573801 0.6901443274580736
21.283989992832012 276.33218800674877 0.6990135695317141
21.289217547785427 276.80710776799367 0.7104323562602151
21.29444510273884 277.43027022171674 0.7184410087139876
21.299672657692255 273.92977934035986 0.719148767264666
21.30490021264567 277.5483008607375 0.7293765023953841
21.310127767599084 280.83749724125624 0.7378675517959025
21.3153553225525 280.9581878187223 0.7409305405091243
21.320582877505913 277.5257252253155 0.7386884037580737
21.325810432459328 275.16741177002353 0.7366524211757026
21.331037987412742 278.08215686902855 0.7436340388562681
21.336265542366156 280.22269223041906 0.7503920866652921
21.34149309731957 280.67973232075707 0.7534150705931557
21.346720652272985 277.1611577999441 0.7514845942516771
21.3519482072264 274.46079972833166 0.7494420354187049
21.357175762179814 277.32023264412527 0.7568442702791601
21.36240331713323 279.4501019781522 0.7631357842865492
21.367630872086643 280.03186411011825 0.7665749561893743
21.372858427040057 277.23388854283974 0.7647557357380181
21.378085981993472 275.6204255729584 0.7645472489635573
21.383313536946886 275.7066832111596 0.7675770219939141
21.3885410919003 276.6112266448197 0.771767934933531
21.393768646853715 277.2818049077505 0.7740294097882647
21.39899620180713 276.9727245421364 0.7745528921879529
21.404223756760544 278.3613804251316 0.7782934118191155
21.40945131171396 277.75370223965393 0.7809955211514028
21.414678866667373 277.2727598069593 0.7819058629995308
21.419906421620787 278.9881083694854 0.7855709838098146
21.4251339765742 278.0067672040049 0.7853238542475017
21.430361531527616 278.74782279479575 0.788632264077318
21.43558908648103 278.7767405765076 0.7905977197542657
21.440816641434445 277.33209617796297 0.7910065995974046
21.44604419638786 280.0069844350068 0.7958891058275985
21.451271751341274 283.02745087117654 0.8019651012027156
21.45649930629469 288.83000547624664 0.8107178460311147
21.461726861248103 289.7580186384997 0.8133355063662668
21.466954416201517 290.6209278164461 0.8161537121686174
21.47218197115493 287.78136499427757 0.8137087134473954
21.477409526108346 285.34012375025816 0.8114289356496905
21.48263708106176 283.89467171763397 0.8115673759539084
21.487864636015175 289.9082569764703 0.8228134027238919
21.49309219096859 293.6990699991574 0.8307012503578999
21.498319745922004 295.63425956355564 0.8356112519987849
21.503547300875418 292.7497757753676 0.8339667076927587
21.508774855828833 291.9900303178134 0.8316111260384857
21.514002410782247 290.85316822416814 0.8121526317451547
21.51922996573566 291.172136483104 0.8025086759450588
21.524457520689076 293.4032078917687 0.7986611953965225
21.52968507564249 293.78926974276544 0.7941825332599423
21.534912630595905 292.42185839232434 0.7877308352737075
21.54014018554932 291.6276951441091 0.7835049873094201
21.545367740502734 291.9188402880681 0.7814028171963011
21.550595295456148 292.9949225729552 0.7806511232757868
21.555822850409562 291.88869326661745 0.7779624887093753
21.561050405362977 291.48541883434666 0.7760033493799957
21.56627796031639 290.3295539095401 0.7720139291934909
21.571505515269806 292.0765652200096 0.7724657501688871
21.57673307022322 294.0048269435553 0.7739765774642563
21.581960625176634 294.54800666088005 0.7729041945933404
21.58718818013005 291.71067834305387 0.7667923320914776
21.592415735083463 288.9898913977567 0.7597291590306229
21.597643290036878 289.70323323197175 0.758700673883195
21.602870844990292 289.15763976645013 0.7566700064866974
21.608098399943707 291.45783060195157 0.7583528192077466
21.61332595489712 293.7916279598811 0.7600982833203657
21.618553509850535 291.45802606178296 0.7554535781138219
21.62378106480395 291.27865309553994 0.75582923058102
21.629008619757364 291.2985766896684 0.7569327606982479
21.63423617471078 291.41242447958183 0.7577359644561595
21.639463729664193 291.7427071754047 0.7569535844822274
21.644691284617608 289.95099375821417 0.7521835594504466
21.649918839571022 290.67309103001855 0.7514150975948082
21.655146394524436 291.91067672363215 0.7520568794218231
21.66037394947785 290.12470270426996 0.7487097075968507
21.665601504431265 286.39697925289306 0.7429192478679156
21.67082905938468 288.8494523485592 0.7458356202792352
21.676056614338094 290.8644047355652 0.7478145894823833
21.68128416929151 294.6443160394945 0.7531030444423581
21.686511724244923 295.0204409926493 0.7532350314941597
21.691739279198337 294.6927689078116 0.7514816753013989
21.696966834151752 297.0754404078832 0.7525902078453112
21.702194389105166 300.157771745895 0.7565680648605829
21.70742194405858 303.5940442671339 0.7620231529781022
21.712649499011995 307.7525211759427 0.7671067297264887
21.71787705396541 312.25705201665085 0.7714442098689297
21.723104608918824 314.21177329054586 0.7724878224536189
21.72833216387224 314.0162310380601 0.7705029167911405
21.733559718825653 313.0819725593145 0.7689451493481835
21.738787273779067 315.4856563459644 0.7705525361849574
21.74401482873248 318.56661218546515 0.7741144772369867
21.749242383685896 323.282769674465 0.779478807755675
21.75446993863931 327.1369281958109 0.7846922466148403
21.759697493592725 328.5906023138787 0.7870236344187785
21.76492504854614 328.0639462928357 0.7855965134660563
21.770152603499554 326.1388359660629 0.7830780670416739
21.77538015845297 326.48999882580233 0.7828946442744444
21.780607713406383 331.1900621068561 0.7882611522197741
21.785835268359797 338.20492118488977 0.7961654381408279
21.79106282331321 342.0397817373488 0.79994549328858
21.796290378266626 342.1963756761016 0.7997988600627022
21.80151793322004 339.3923029759126 0.7963060850892479
21.806745488173455 339.939806106523 0.7965420646655749
21.81197304312687 340.6966433982283 0.7971505016544279
21.817200598080284 341.8247650056054 0.7984690407583852
21.822428153033698 346.6856466974438 0.8043540710136514
21.827655707987113 349.8936119122364 0.808053706733333
21.832883262940527 349.9075042031472 0.8081624098476283
21.83811081789394 351.4308114163612 0.809992346668837
21.843338372847356 346.0250843856648 0.8039197440905089
21.84856592780077 344.67460826540434 0.8022362259850907
21.853793482754185 339.8281734203846 0.7963625742061613
21.8590210377076 339.54700254062516 0.7946387137588656
21.864248592661014 339.89299242642477 0.7947356067928497
21.869476147614428 339.4070626654356 0.7937093904565641
21.874703702567842 340.01580269455496 0.7946575058913072
21.879931257521257 340.33827726581177 0.7955371046238258
21.88515881247467 338.9064262696282 0.794185516229279
21.890386367428086 334.8611535594812 0.7889546996140371
21.8956139223815 332.49834837102287 0.7853478629422584
21.900841477334914 331.3593244208985 0.7835213147065015
21.90606903228833 331.9391938450803 0.7841973076333216
21.911296587241743 330.0531018936768 0.7814575310000051
21.916524142195158 328.2639053077298 0.779085752154755
21.921751697148572 327.8612202189567 0.7788111256867314
21.926979252101987 331.0450021914474 0.7820858107954277
21.9322068070554 334.2471181356807 0.7864552526497384
21.937434362008815 337.6543384329299 0.7903920891296748
21.94266191696223 339.893387253003 0.7930053695188432
21.947889471915644 340.82253603109564 0.7936875446979479
21.95311702686906 338.4212637761624 0.7903493185757925
21.958344581822473 335.34965033684114 0.7867249100969126
21.963572136775888 334.880687809368 0.7863380804968431
21.968799691729302 336.7674323990417 0.788511600529858
21.974027246682716 337.76343374755237 0.7890299313964221
21.97925480163613 339.8855389411433 0.7906330883157373
21.984482356589545 340.69745055280146 0.7909282862177197
21.98970991154296 343.4662488137169 0.7944745765117829
21.994937466496374 344.70132735089953 0.7956198307684449
22.00016502144979 344.5118615254915 0.7952635397293975
22.005392576403203 341.93595624256443 0.7915573323546988
22.010620131356617 340.10897522536743 0.7893708132996182
22.015847686310032 341.3832471002786 0.7907322774094503
22.021075241263446 345.2459006356855 0.7946128605042208
22.02630279621686 347.7066318747096 0.7979091908090856
22.031530351170275 349.04331649817505 0.7991915188358757
22.03675790612369 349.8359188586871 0.8003458205268674
22.041985461077104 352.5733627677361 0.803070109834437
22.04721301603052 358.6962231252113 0.8094277435719978
22.052440570983933 364.04082571046763 0.8155982868828737
22.057668125937347 365.7484821505554 0.8164768323132245
22.06289568089076 366.4473805073301 0.816768121614196
22.068123235844176 363.7098685486761 0.8139504242527202
22.07335079079759 358.73222564380245 0.8085691325873259
22.078578345751005 355.4494455163378 0.8051806269389584
22.08380590070442 349.4873300042992 0.7974789518633195
22.089033455657834 345.0138840243292 0.7916381635041378
22.09426101061125 342.417034798899 0.788598206571374
22.099488565564663 342.182180601264 0.7883025232462092
22.104716120518077 346.433525016624 0.793614595810427
22.10994367547149 350.3870231269598 0.7981673709100661
22.115171230424906 348.9149915974402 0.7965759518644674
22.12039878537832 345.96816257619577 0.7930167369458319
22.125626340331735 344.3349983458331 0.7902285779539484
22.13085389528515 342.5204055520576 0.7880557028856919
22.136081450238564 341.4264362816517 0.7866623872677894
22.141309005191978 342.54180119476075 0.7881130790945892
22.146536560145393 339.5847622365177 0.7851426700566826
22.151764115098807 338.94819160177514 0.7843366993053927
22.15699167005222 338.18527478063777 0.7842233078285687
22.162219225005636 338.58271550721093 0.7843927623798429
22.16744677995905 337.8923259694353 0.7827937340246879
22.172674334912465 335.06896435263565 0.7793286472811457
22.17790188986588 337.8082887171788 0.781682643406815
22.183129444819293 337.2622462602358 0.7818846016989366
22.188356999772708 335.77113571603184 0.7799855079004635
22.193584554726122 333.30408882537296 0.7771512640114999
22.198812109679537 335.46985822394936 0.7809646217919304
22.20403966463295 338.79198605391554 0.7839339344105013
22.209267219586366 342.95191038209015 0.7882593620446449
22.21449477453978 343.3672704952243 0.7880006151561555
22.219722329493194 343.2832269600336 0.7877464195216224
22.22494988444661 339.32405816486124 0.7843158408075612
22.230177439400023 338.8674290587029 0.7828854561781102
22.235404994353438 338.70835278948766 0.7826603801704207
22.240632549306852 338.5563645142659 0.781254061490922
22.245860104260267 338.6247197999897 0.7809711998985279
22.25108765921368 338.0812802609261 0.7807309273689368
22.256315214167095 335.70772910356527 0.7774600179980857
22.26154276912051 333.9827588652679 0.7755419126181896
22.266770324073924 330.84379022024046 0.7721442490365085
22.27199787902734 328.8373524573447 0.7697897153029127
22.277225433980753 326.217983822286 0.7669611894273441
22.282452988934168 323.64032512597544 0.7635128313899538
22.287680543887582 319.1685687360369 0.7590336425602647
22.292908098840996 314.8496893300396 0.7535219767411733
22.29813565379441 313.20479058234486 0.7517266390519227
22.303363208747825 311.1279605569269 0.7495867932658754
22.30859076370124 308.12405039068943 0.7457897827220514
22.313818318654654 307.80871518146625 0.7449828411433216
22.31904587360807 307.6445956599303 0.7446352968309863
22.324273428561483 306.8033504456202 0.743163098964923
22.329500983514897 309.6168629697594 0.7474699893989403
22.334728538468312 308.5663868788625 0.74607642096058
22.339956093421726 304.4178997214136 0.7415423817871246
22.34518364837514 301.36070242815055 0.737501336509887
22.350411203328555 298.5848913206061 0.7329858210202771
22.35563875828197 296.4647551212627 0.7306340556793479
22.360866313235384 297.07311570001684 0.7311323722373094
22.3660938681888 297.2169116739315 0.7324566670077499
22.371321423142213 297.2104843380296 0.7331533028227876
22.376548978095627 294.0694784499265 0.7300945054797738
22.38177653304904 291.9359950939954 0.7269826991064282
22.387004088002456 290.4076411042916 0.7233877338648783
22.39223164295587 292.53359902846574 0.7265988951343775
22.397459197909285 293.71395492608565 0.7280443489128662
22.4026867528627 295.9622685231327 0.7310897397761021
22.407914307816114 295.11297817311953 0.7292288869728557
22.41314186276953 289.88411234175 0.7213909631497769
22.418369417722943 289.67425197667774 0.7201689300513375
22.423596972676357 287.5772784349011 0.718615381050957
22.42882452762977 289.6193179277315 0.7210241493061222
22.434052082583186 286.2680513897751 0.7172055732491579
22.4392796375366 285.00095378463516 0.7148353416231698
22.444507192490015 284.24107040438605 0.7144558596233712
22.44973474744343 282.4771413110431 0.7121478777328545
22.454962302396844 280.9939140419488 0.7097452206718918
22.460189857350258 283.233588454394 0.7129140910913618
22.465417412303673 282.3011838009185 0.7119817838393957
22.470644967257087 283.5462838564644 0.7138467606970148
22.4758725222105 283.9738602064601 0.714462738424793
22.481100077163916 282.98932394879955 0.7137782778058689
22.48632763211733 283.546191550438 0.7146248908100017
22.491555187070745 279.6664582215506 0.7108677830958392
22.49678274202416 277.646978721014 0.7073367035116187
22.502010296977573 276.5428734346633 0.7065626616510976
22.507237851930988 274.52185659321924 0.7031959970234206
22.512465406884402 274.1015300783564 0.70272987666571
22.517692961837817 274.2724966296175 0.7030268141155442
22.52292051679123 276.6223519887661 0.705492421733131
22.528148071744646 277.64474132920145 0.7069227502318567
22.53337562669806 276.0876760975787 0.7044043743267089
22.538603181651474 276.5341170135768 0.7057018855392755
22.54383073660489 275.67740878236623 0.7052210165457271
22.549058291558303 274.774983779207 0.7040082878747272
22.554285846511718 273.39748523325727 0.7014547123335181
22.559513401465132 275.6870852722851 0.7040085068463477
22.564740956418547 274.83393149599243 0.7035697093549967
22.56996851137196 274.6340274388198 0.7030551216823807
22.575196066325375 271.51910684964304 0.6989121403874672
22.58042362127879 270.3703568342408 0.697922408715539
22.585651176232204 267.96177690021256 0.6954809583022571
22.59087873118562 268.03234012802653 0.6954830988086428
22.596106286139033 269.180264511472 0.696428516779423
22.601333841092448 271.15185437858776 0.6988606415623534
22.606561396045862 273.6870964440196 0.7028085886289026
22.611788950999276 271.72449670054937 0.7001322273854421
22.61701650595269 270.9298175733922 0.699527044944957
22.622244060906105 268.81345184788114 0.6963624381568064
22.62747161585952 270.95018725536886 0.6987427383576685
22.632699170812934 273.03503206084287 0.7013124997217499
22.63792672576635 274.4123878584031 0.702521634698477
22.643154280719763 274.85433965389564 0.7031437819238663
22.648381835673177 276.63271125947455 0.7054322590547255
22.653609390626592 276.6654034058689 0.7055822722638323
22.658836945580006 275.56397964054804 0.7038710365425432
22.66406450053342 271.6109438064702 0.6978168793034307
22.669292055486835 273.6807537200746 0.6996131398546658
22.67451961044025 274.3423746043379 0.7003120087819112
22.679747165393664 276.9855605977559 0.7033002003914348
22.68497472034708 277.5853567736551 0.7034472127475562
22.690202275300493 278.80897425300833 0.7051430543707105
22.695429830253907 278.8140849757137 0.7053192225413547
22.70065738520732 278.568976011704 0.7054760423460782
22.705884940160736 276.9716454910824 0.7028586684454327
22.71111249511415 277.02987974280165 0.7034485342764439
22.716340050067565 278.36313143654 0.7051476906709839
22.72156760502098 278.8225821221958 0.706042935103006
22.726795159974394 278.15624487773727 0.705305219865218
22.73202271492781 279.2816907866423 0.7068389330893547
22.737250269881223 282.15211919607844 0.7105799081641834
22.742477824834637 284.9563049718641 0.7135165839525665
22.74770537978805 286.182358282999 0.7134868027168687
22.752932934741466 286.0159774710464 0.7139978241562956
22.75816048969488 288.33595634560385 0.7179861931494598
22.763388044648295 290.6342921004147 0.722075545546574
22.76861559960171 291.3483121800509 0.7221721078114824
22.773843154555124 290.6860803319318 0.7200390189993847
22.779070709508538 290.0070692462134 0.718193457800218
22.784298264461952 287.8350897727911 0.7159519331495406
22.789525819415367 289.1528449894591 0.7177794412047669
22.79475337436878 294.2767119558349 0.7233202228693262
22.799980929322196 298.3077979551266 0.7275827112578119
22.80520848427561 300.19830959220275 0.7299960371440039
22.810436039229025 300.62496699080253 0.7307070389562428
22.81566359418244 300.42778260846086 0.7302472759383918
22.820891149135853 303.2871040720303 0.7335460514226555
22.826118704089268 305.55504965391725 0.7353836722321002
22.831346259042682 308.45795083216495 0.7391436840982213
22.836573813996097 308.9818862313938 0.7394845282350894
22.84180136894951 313.26042017316547 0.744989525017152
22.847028923902926 313.5337487677262 0.7447166955589917
22.85225647885634 316.0655504646656 0.748172326427667
22.857484033809754 315.56192104925395 0.746945673492028
22.86271158876317 312.6166041040512 0.7436100626395358
22.867939143716583 308.84812185514244 0.7384264288902037
22.873166698669998 310.82964255447183 0.7410644999586683
22.878394253623412 314.2506715316355 0.7450842367212321
22.883621808576827 318.3140535777531 0.7495465354432176
22.88884936353024 315.76595649818813 0.745725796226716
22.894076918483655 312.3414638790761 0.7412326252806951
22.89930447343707 310.0035739312006 0.7388884079188731
22.904532028390484 307.50070101707615 0.7357119020344353
22.9097595833439 306.88505157999685 0.73548121473073
22.914987138297313 308.9305516116787 0.737600073408171
22.920214693250728 314.24209413834683 0.7447962076543497
22.925442248204142 315.6410153948668 0.7464057826988932
22.930669803157556 314.12349471822273 0.7440062405211884
22.93589735811097 309.8466333058295 0.7383683853284949
22.941124913064385 310.62901110485103 0.7383395361859864
22.9463524680178 314.18315644245297 0.7437826444116304
22.951580022971214 315.1438512905226 0.7451203126056405
22.95680757792463 316.76729712115326 0.7469837179727497
22.962035132878043 315.2111151133089 0.7444731519374972
22.967262687831457 313.2880848148528 0.741413627267507
22.972490242784872 312.3149663437863 0.7405274788945031
22.977717797738286 312.76156881441614 0.7405797717040805
22.9829453526917 313.82802123725827 0.7424708524342944
22.988172907645115 314.9986771221365 0.7448127524378392
22.99340046259853 316.70724553493204 0.7466117307085288
22.998628017551944 316.8240648463594 0.7464331139779996
23.00385557250536 314.3469944378163 0.7432642716912923
23.009083127458773 313.29625778286623 0.742769217319077
23.014310682412187 311.5375189005645 0.7413390219044703
23.0195382373656 310.5792984972135 0.7397981837473888
23.024765792319016 310.4369913648808 0.7394267021499564
23.02999334727243 313.077039106545 0.7415722135975364
23.035220902225845 311.72365467005096 0.7398705747357768
23.04044845717926 309.5558357699226 0.7370645832243417
23.045676012132674 307.881173121842 0.7348738539102925
23.05090356708609 307.6124773029006 0.7346053906185435
23.056131122039503 308.8364091548702 0.7358294218743797
23.061358676992917 311.1325617722917 0.7388751241632672
23.06658623194633 311.74494739719745 0.739949272319296
23.071813786899746 309.8263352034957 0.738373349940553
23.07704134185316 309.59101580697484 0.739265048417704
23.082268896806575 308.9750557597036 0.738407181785386
23.08749645175999 311.05730694205954 0.7403064227162753
23.092724006713404 310.6282807997274 0.7393883111714061
23.097951561666818 311.09345223166446 0.739484063430199
23.103179116620232 309.2724195854822 0.7375058071288765
23.108406671573647 307.7777653813106 0.7356408062025263
23.11363422652706 305.41020898450455 0.73332781510992
23.118861781480476 303.20017201191325 0.7304004684015136
23.12408933643389 298.8965798535477 0.7246766855772238
23.129316891387305 301.40222079515513 0.727078971906796
23.13454444634072 304.9945749668188 0.7308186887985412
23.139772001294133 306.8472062570706 0.7322175362523766
23.144999556247548 307.51627842646883 0.7332471394953287
23.150227111200962 307.4724791100957 0.7327687383998466
23.155454666154377 307.75004149122674 0.7330979634890543
23.16068222110779 307.41121510781466 0.7328916316670078
23.165909776061206 306.0813263521839 0.7315693938292033
23.17113733101462 304.6426260505161 0.7309353710323718
23.176364885968034 302.2931790831628 0.7275843997627256
23.18159244092145 299.3443474249425 0.7250550129896388
23.186819995874863 295.964869674723 0.7207664776797394
23.192047550828278 297.9388164566884 0.7238505558378674
23.197275105781692 299.99783106696947 0.7259674964344716
23.202502660735107 302.5197772920812 0.7282408367656773
23.20773021568852 303.1535826097239 0.7282923542693656
23.212957770641935 301.2437759621479 0.7260308405947782
23.21818532559535 298.68690913544873 0.7235440948922297
23.223412880548764 298.7337452643089 0.7241011080813989
23.22864043550218 301.1114103754019 0.727334528346647
23.233867990455593 300.41709033624556 0.7274986203967165
23.239095545409008 299.30063287650466 0.7251348504884109
23.244323100362422 296.90570482391394 0.7215753957449481
23.249550655315836 298.2215853517385 0.7222135244068232
23.25477821026925 300.21883772095 0.7244883356699318
23.260005765222665 302.319710775157 0.7273831389898706
23.26523332017608 304.20736628569045 0.7304077337774102
23.270460875129494 304.57960731544864 0.7312697060665229
23.27568843008291 304.48020828945243 0.7306732320132746
23.280915985036323 302.32994796456046 0.7266466604575144
23.286143539989737 302.56999479538587 0.7272437320961191
23.291371094943152 303.91050166703087 0.728948927512284
23.296598649896566 307.18106107308813 0.7330488783725053
23.30182620484998 307.7750998134244 0.7332338899113715
23.307053759803395 307.4580524772845 0.7323063025638309
23.31228131475681 305.9913543384543 0.730531215712672
23.317508869710224 307.0983076099808 0.7311794267328918
23.32273642466364 312.2586746036698 0.7372503786774549
23.327963979617053 319.65131072195805 0.7461281635711048
23.333191534570467 319.9595007265225 0.7466768999906946
23.33841908952388 319.9617904867776 0.7474978834249888
23.343646644477296 315.03810353503275 0.7423380986537406
23.34887419943071 317.4645626932988 0.7448475154999236
23.354101754384125 318.82935597625504 0.7468400438902567
23.35932930933754 322.28172050260645 0.7500968150291407
23.364556864290954 319.64586952449935 0.7473244226968805
23.369784419244368 317.2530695577859 0.7448300325371571
23.375011974197783 316.3608086583556 0.7434136435939439
23.380239529151197 314.75031680329147 0.7407964560337073
23.38546708410461 315.5462967944529 0.7406418322554822
23.390694639058026 318.77128429632984 0.7452140452840122
23.39592219401144 317.09359381247214 0.7430329485651709
23.401149748964855 312.9221725662946 0.7378765663860657
23.40637730391827 310.03794299456496 0.7344930474853654
23.411604858871684 311.1642573474449 0.7356421975792852
23.416832413825098 316.23480012812115 0.7414733353047209
23.422059968778512 318.21292942574576 0.7430435018329371
23.427287523731927 320.59193439714244 0.7469173284861884
23.43251507868534 319.6618147142497 0.7461541629648805
23.437742633638756 321.07233774294934 0.7480663909857502
23.44297018859217 324.2948109479241 0.7503471442969015
23.448197743545585 324.3754682014678 0.7500300400481804
23.453425298499 321.4015435286328 0.7468762787699715
23.458652853452413 317.5129589658049 0.7421676823059794
23.463880408405828 318.92103440308773 0.7434662531077453
23.469107963359242 320.1903728246454 0.7459887201967563
23.474335518312657 320.2970737438333 0.747152550607226
23.47956307326607 319.68303201407576 0.7466355173974007
23.484790628219486 315.62281803889874 0.7404938801135056
23.4900181831729 313.97208054968377 0.7379835689518986
23.495245738126314 311.88070296141046 0.7361430799409147
23.50047329307973 311.3464314011195 0.7360752995053844
23.505700848033143 313.178950032827 0.7388627075490293
23.510928402986558 311.79181133789336 0.7366416032347051
23.516155957939972 308.49981303990177 0.732727922401624
23.521383512893387 305.3755805439559 0.7287577871766
23.5266110678468 304.38889607381753 0.7274734207745694
23.531838622800215 304.64869653474153 0.7271848991489445
23.53706617775363 306.1471115200604 0.7282415142382352
23.542293732707044 301.94679437758896 0.7226864932281071
23.54752128766046 299.288896857893 0.7197537366337193
23.552748842613873 299.1186147350085 0.7195252847047134
23.557976397567288 303.937352745133 0.7261757090596499
23.563203952520702 308.1132540240909 0.7313186254937409
23.568431507474116 307.2373154664087 0.7291601526760882
23.57365906242753 309.25503053083355 0.7309101790069932
23.578886617380945 307.64577751392113 0.7275311160171228
23.58411417233436 308.3803509337275 0.7284100455339705
23.589341727287774 307.7746584327369 0.7267423949379538
23.59456928224119 308.48890116455794 0.7268468982007784
23.599796837194603 307.5263415150146 0.7263681026022807
23.605024392148017 304.7589540997406 0.7226669253342699
23.610251947101432 302.5504621168519 0.7201174413199672
23.615479502054846 300.2507897983 0.716896396759988
23.62070705700826 302.76872710282265 0.7191731736642226
23.625934611961675 304.25697206560716 0.7200706616786894
23.63116216691509 306.8374116330227 0.7227401890427757
23.636389721868504 307.35734918435685 0.7236444636291796
23.64161727682192 304.479061602502 0.7208098105697424
23.646844831775333 302.0054188142129 0.7177713320456819
23.652072386728747 307.48925332395606 0.7246325670676315
23.65729994168216 311.8869693654418 0.7294028859402855
23.662527496635576 312.16386359260173 0.7293504785392156
23.66775505158899 309.8715358711321 0.7259689848616655
23.672982606542405 309.9016443007315 0.7253640825067185
23.67821016149582 312.78759588009933 0.7280132316726649
23.683437716449234 312.8914492789403 0.7275261186833757
23.688665271402648 315.55293272377503 0.7303271023580822
23.693892826356063 320.37910866465467 0.7348717523479676
23.699120381309477 325.9003666234637 0.740405553249873
23.70434793626289 330.29707476257795 0.7449077466026001
23.709575491216306 328.98301893985666 0.743624250076279
23.71480304616972 324.03668897660094 0.7380023613687169
23.720030601123135 322.091664148241 0.7353580963522134
23.72525815607655 324.4323475175379 0.7384533937942063
23.730485711029964 326.2602228103759 0.740810437674861
23.735713265983378 324.42881435866127 0.738205270480683
23.740940820936792 321.71666630943355 0.7349500387208726
23.746168375890207 321.40873794275745 0.7344628522272083
23.75139593084362 322.0785870361001 0.7351758791891196
23.756623485797036 321.56432467407694 0.7337677347214613
23.76185104075045 322.4133290783379 0.7341184757722595
23.767078595703865 321.70939096955533 0.7334586376763247
23.77230615065728 322.7274090711075 0.7346185713491621
23.777533705610693 325.57367457034553 0.7373658081522586
23.782761260564108 333.74513756062595 0.7457298188236016
23.787988815517522 341.7147167388685 0.7542418666954102
23.793216370470937 345.8964803096564 0.7591172740851149
23.79844392542435 348.4770960874264 0.7611474020122576
23.803671480377766 349.99200491313684 0.7621422784664323
23.80889903533118 352.7308945447324 0.7644782336591128
23.814126590284594 353.05197467532133 0.7644210753023866
23.81935414523801 352.73388195937724 0.7639970528002937
23.824581700191423 352.65391731761383 0.7635020665614236
23.829809255144838 354.24389774602145 0.7647198156953554
23.835036810098252 355.90139329137725 0.7659904712450204
23.840264365051667 355.98994561680337 0.7658352936736034
23.84549192000508 352.17404660586163 0.7619798605035001
23.850719474958495 347.6855539312392 0.7567255839830973
23.85594702991191 344.06429316021706 0.7529032181766437
23.861174584865324 344.1281772286912 0.7527839865282814
23.86640213981874 342.383342619326 0.7502658094138845
23.871629694772153 339.2258604747498 0.7465009143399446
23.876857249725568 334.23946707324023 0.7412601029530346
23.882084804678982 332.2091390619876 0.739349718998356
23.887312359632396 328.9883338571602 0.7361855152423046
23.89253991458581 328.12294213783184 0.7348922679780907
23.897767469539225 326.78164880325363 0.7334992316071098
23.90299502449264 326.59472021338945 0.7325888855423636
23.908222579446054 322.8173181246088 0.7281066936575236
23.91345013439947 321.8257100206907 0.7271143950493912
23.918677689352883 323.01735705383084 0.7285031255786586
23.923905244306297 324.11617678577426 0.7297619752381129
23.929132799259712 323.0446865314681 0.7276964327918457
23.934360354213126 320.98721795242795 0.725538428535346
23.93958790916654 322.31831965313893 0.7270227342674908
23.944815464119955 322.64283604103895 0.7271410276442044
23.95004301907337 325.4942351882534 0.7295181029709801
23.955270574026784 325.1687005579631 0.729325376640675
23.9604981289802 326.6309937039425 0.7313387566279503
23.965725683933613 327.76944598418834 0.7327940653600296
23.970953238887027 327.9714191304071 0.7326443239966467
23.97618079384044 328.7832907288033 0.7334607973467868
23.981408348793856 330.65699804541634 0.7346424542983285
23.98663590374727 333.9895872132814 0.7386442374897213
23.991863458700685 335.47134323370375 0.7401028511661641
23.9970910136541 333.7684401927686 0.7387755942247936
24.002318568607514 334.21146909760705 0.739349128725286
24.007546123560928 333.83754045702864 0.7390910119065605
24.012773678514343 334.6188817403161 0.7401516818033105
24.018001233467757 332.93080187290207 0.7381393354614871
24.02322878842117 331.36848785490224 0.736141381687679
24.028456343374586 331.33081710613527 0.7359156301268391
24.033683898328 332.6645351561444 0.7362565924028907
24.038911453281415 335.57264282420437 0.739906457413267
24.04413900823483 337.2294255173003 0.741267931016924
24.049366563188244 335.4483446543587 0.7406609800548104
24.054594118141658 336.9943731773325 0.7424706917136658
24.059821673095072 335.5272374629225 0.7407405910993615
24.065049228048487 336.40467138891563 0.7413610180161185
24.0702767830019 336.27660287880826 0.754788780649261
24.075504337955316 340.6259130702455 0.7696591180462139
24.08073189290873 344.9495458065843 0.7817956404853573
24.085959447862145 349.60738315917257 0.7928785604535309
24.09118700281556 350.51673924764214 0.7986519329626162
24.096414557768973 350.122846314048 0.8030213247320591
24.101642112722388 352.8781025280615 0.8108443708974963
24.106869667675802 354.1866843137471 0.81699815110509
24.112097222629217 351.33606089715715 0.8178741410810128
24.11732477758263 348.52780973989337 0.8178304424029815
24.122552332536046 345.5159998966837 0.81783765733719
24.12777988748946 345.80827770197095 0.8217801364734499
24.133007442442874 347.1669088300548 0.8272422001833768
24.13823499739629 347.6859408742934 0.832170078101962
24.143462552349703 346.0679152841243 0.8335248198344976
24.148690107303118 341.42283742782564 0.8308270523523053
24.153917662256532 337.8920637802774 0.8294517581169167
24.159145217209947 334.1867843446507 0.8277884056775126
24.16437277216336 331.07169709348074 0.8267215848196406
24.169600327116775 329.0826297793706 0.8274222557131319
24.17482788207019 327.2749500625035 0.8287930197133807
24.180055437023604 325.5015518292337 0.8297466619814485
24.18528299197702 323.53371119175466 0.8298316198408036
24.190510546930433 318.70244455542655 0.8266153847329993
24.195738101883848 317.68653086495624 0.8277609316479602
24.200965656837262 320.92495667713655 0.8345156475878892
24.206193211790676 322.38801225189235 0.8386392732878197
24.21142076674409 320.9939471653221 0.8398217963999826
24.216648321697505 312.6795281707833 0.8316728680838404
24.22187587665092 312.70748145270574 0.8343247334368562
24.227103431604334 309.59503236030326 0.8321173135623746
24.23233098655775 306.64637252083 0.830962925755973
24.237558541511163 302.53546640174255 0.8287554929315962
24.242786096464577 304.0443025939866 0.8337515190366716
24.248013651417992 309.574543583859 0.8437479312814007
24.253241206371406 312.75567712212705 0.8492368557339555
24.25846876132482 311.5453161865761 0.8501653088304147
24.263696316278235 306.6016026401837 0.8447795573518188
24.26892387123165 303.29920656184646 0.8417748282623418
24.274151426185064 305.20982738414773 0.8460390005132304
24.27937898113848 309.55540239983065 0.8541531867915739
24.284606536091893 311.7392444998928 0.8595733974711708
24.289834091045307 310.1397311177761 0.8602786245439944
24.29506164599872 307.6451311732164 0.8607824044797469
24.300289200952136 306.65473772643685 0.8619662810465853
24.30551675590555 306.88225065876577 0.8657123210063091
24.310744310858965 306.45179118135457 0.8662824133134817
24.31597186581238 305.1944611275994 0.8658252398465618
24.321199420765794 305.47892532238865 0.8672643856063038
24.326426975719208 306.9717930075946 0.8719134176507916
24.331654530672623 309.294268988732 0.8773934281404189
24.336882085626037 311.92063899582575 0.8815753314825863
24.34210964057945 313.9446185109902 0.8845258572327998
24.347337195532866 313.6598361305039 0.885907914461846
24.35256475048628 314.7759822448748 0.8913195151495874
24.357792305439695 314.2840862398578 0.8932001699702546
24.36301986039311 313.7556558572656 0.8947276170170653
24.368247415346524 312.2152701783551 0.8928466531226948
24.373474970299938 315.1647312624412 0.8992016235869217
24.378702525253352 319.7913132427212 0.9087868587178141
24.383930080206767 325.24062256400856 0.9190313226283569
24.38915763516018 329.4556439722795 0.9270267936254974
24.394385190113596 330.0633447358118 0.9297260853712069
24.39961274506701 326.430956855115 0.9266296503606639
24.404840300020425 325.34335193987687 0.9267453509238203
24.41006785497384 325.41222838759995 0.9291169128430196
24.415295409927253 326.2096420256608 0.9325788229378664
24.420522964880668 319.6103513131985 0.9261774462706223
24.425750519834082 318.2684031012544 0.9278182055318334
24.430978074787497 316.8689771425098 0.9288292860340748
24.43620562974091 320.63635635681476 0.9369145591814512
24.441433184694326 318.0700733787037 0.9339811616339543
24.44666073964774 318.4106292925088 0.9373545596140732
24.451888294601154 318.30923361658324 0.9396594723129169
24.45711584955457 318.1179003034046 0.9422054367447785
24.462343404507983 319.8083015968805 0.9456885802025718
24.467570959461398 320.5810856736796 0.9484977930927766
24.472798514414812 324.4338291658282 0.9553792973533145
24.478026069368227 324.52436998469 0.958451170177669
24.48325362432164 321.4877951362289 0.9567557000692751
24.488481179275055 318.8243411194359 0.9565321286479327
24.49370873422847 317.79119441354607 0.9573265147301112
24.498936289181884 320.5090810924821 0.964339704550268
24.5041638441353 322.7586184013156 0.9690364639061202
24.509391399088713 326.1468754588582 0.9754845934634968
24.514618954042128 328.4110029644095 0.9810318679897018
24.519846508995542 327.9843126188764 0.9831375961722023
24.525074063948956 326.81576992165753 0.9852339778001822
24.53030161890237 325.7188079656396 0.9854759451974567
24.535529173855785 327.3104459548849 0.9899789897119431
24.5407567288092 328.0627605023017 0.9923272275493277
24.545984283762614 327.38049590754633 0.9933881172869276
24.55121183871603 327.6129857549028 0.9966929637088109
24.556439393669443 329.19292747357866 1.0013361467059076
24.561666948622857 329.9303923548075 1.0056478733205794
24.566894503576272 329.36635499592575 1.007496727553811
24.572122058529686 324.3914539067394 1.0026961697494599
24.5773496134831 322.68797254998 1.0018398648521354
24.582577168436515 318.460724266751 0.9979162528009684
24.58780472338993 321.29751011850396 1.0041091204578614
24.593032278343344 322.8151173270621 1.0092041868487545
24.59825983329676 322.3519393800545 1.012450426571399
24.603487388250173 319.4858962417723 1.0111794417896784
24.608714943203587 319.2645150983441 1.014093301065307
24.613942498157 323.6506511208353 1.0227641688053062
24.619170053110416 324.5341348730475 1.0273367088242724
24.62439760806383 318.0102393181276 1.017766887147621
24.629625163017245 315.43083477653545 1.0163547426928485
24.63485271797066 319.26265760727784 1.0242776587484863
24.640080272924074 317.8743824335412 1.0262918441776112
24.645307827877488 313.19728768608474 1.0216363818907759
24.650535382830903 307.5663305686673 1.0149838598088916
24.655762937784317 309.2610738044457 1.0213022166422316
24.66099049273773 311.9054332180052 1.0291594952677265
24.666218047691146 313.25720891632557 1.0357645255918537
24.67144560264456 314.2335061536047 1.0389379355767534
24.676673157597975 315.41585385825476 1.0422964661896506
24.68190071255139 315.4335450322353 1.042530114995879
24.687128267504804 313.8038563651669 1.041382274684323
24.692355822458218 313.34909503803294 1.0417895706611795
24.697583377411632 312.14520106275813 1.0425279433298427
24.702810932365047 314.29052454976363 1.049845998261758
24.70803848731846 313.7488144137337 1.052329498802207
24.713266042271876 311.13533649156693 1.0513978812713058
24.71849359722529 310.3039720289879 1.0528577337592002
24.723721152178705 309.5502168407123 1.0548667561389011
24.72894870713212 312.8568911641076 1.0625579157030072
24.734176262085533 310.36483409970475 1.0607840406545366
24.739403817038948 314.3142805644459 1.0699211064380896
24.744631371992362 308.7790460336616 1.0629793516295358
24.749858926945777 311.5664945125458 1.0697868874414753
24.75508648189919 307.5624426925122 1.0663806057272465
24.760314036852606 305.67331933180697 1.0662249491714169
24.76554159180602 301.09654645567497 1.061156398614706
24.770769146759434 297.9827155780418 1.0575892011350643
24.77599670171285 300.2092351740052 1.0637381323722714
24.781224256666263 300.8541628164608 1.0682052957748214
24.786451811619678 302.5379008762616 1.0745681547922317
24.791679366573092 301.76114304926324 1.0777060078348208
24.796906921526507 298.58186482975026 1.0737921848296026
24.80213447647992 299.04447635817775 1.0786421192094207
24.807362031433335 298.63240213631013 1.0786652509337333
24.81258958638675 303.7158155651577 1.0930228619730669
24.817817141340164 305.6844061670991 1.0996397822772033
24.82304469629358 306.21591443627506 1.1038593971813526
24.828272251246993 308.61431870165984 1.109216385979318
24.833499806200408 310.1286518845269 1.1122959512858237
24.838727361153822 311.5324769848349 1.1184204805483091
24.843954916107236 314.017702014829 1.126099713547396
24.84918247106065 315.85088787880653 1.1336374627355752
24.854410026014065 316.40057504777786 1.1367953306520953
24.85963758096748 315.21518399417164 1.1353835119590265
24.864865135920894 314.71945441195004 1.1368842514498614
24.87009269087431 314.37559482438417 1.1391202169530459
24.875320245827723 318.0765988685342 1.149384416489051
24.880547800781137 319.93200514131746 1.1572069617711926
24.885775355734552 324.60551845339796 1.1696757269129046
24.891002910687966 321.19443547339927 1.1681882184847803
24.89623046564138 320.8528838138144 1.1690201726613147
24.901458020594795 319.87914595465355 1.1689577973400311
24.90668557554821 321.3251153070984 1.1737868745815252
24.911913130501624 322.80434512064755 1.1799400657173986
24.91714068545504 322.6125416646624 1.1835434578862478
24.922368240408453 324.160927867967 1.1890675750724313
24.927595795361867 326.8700363284541 1.1976710603310383
24.93282335031528 329.030140735896 1.2058548514544138
24.938050905268696 330.06397059020105 1.211239003975453
24.94327846022211 326.6854713187709 1.2070759656278778
24.948506015175525 324.0702666024 1.2035235565325755
24.95373357012894 325.487518915973 1.2097356391006688
24.958961125082354 323.87518893825427 1.2118868003459664
24.964188680035768 326.57492900864776 1.2209981623612205
24.969416234989183 320.1187819788333 1.212366283092265
24.974643789942597 322.75853200145343 1.2198352515140152
24.97987134489601 321.8403585506348 1.221948710613674
24.985098899849426 322.765311883457 1.227139506976046
24.99032645480284 323.8570943281459 1.2319887024673495
24.995554009756255 321.29396019413605 1.2308077841015765
25.00078156470967 321.58609050063893 1.2344225048846251
25.006009119663084 320.1260789693062 1.234725162374045
25.011236674616498 320.71087488463064 1.2386995956861795
25.016464229569912 319.01378022056923 1.2400468124865267
25.021691784523327 321.8918929916542 1.2518364014859773
25.02691933947674 326.2148623845114 1.2664382718691742
25.032146894430156 330.05116328270464 1.279187167571222
25.03737444938357 328.3131845270672 1.2786565128239153
25.042602004336985 323.9743010696215 1.270715509548307
25.0478295592904 325.06242298948365 1.2736052995972362
25.053057114243813 327.89185910919116 1.2815942819907538
25.058284669197228 329.426911255038 1.2894505631933397
25.063512224150642 326.10227384080383 1.2872720074051127
25.068739779104057 319.67579475572535 1.2809968357039707
25.07396733405747 321.07892199870236 1.2884646429967415
25.079194889010886 323.72407834422705 1.2974901985498615
25.0844224439643 330.73489125689684 1.3141678133803525
25.089649998917714 333.7031376595694 1.3235914069852746
25.09487755387113 333.2295648649569 1.3269118916275975
25.100105108824543 334.15040725075 1.3335268185296554
25.105332663777958 332.4619683739085 1.3368266012536554
25.110560218731372 334.09119232265806 1.3456029035854533
25.115787773684787 332.80439199982334 1.3463420844991
25.1210153286382 330.74277513202134 1.3426360632992402
25.126242883591615 329.9657524417525 1.3453749713196943
25.13147043854503 332.67938976720393 1.3570543800742745
25.136697993498444 336.6906955910033 1.3713551370731556
25.14192554845186 338.64611288240724 1.3795160089055254
25.147153103405273 341.07424966749284 1.3886044222801885
25.152380658358688 341.09863776410805 1.3970658494957355
25.157608213312102 341.52128447511046 1.4027309068030989
25.162835768265516 341.9433385561657 1.4092407975957
25.16806332321893 341.54213117781086 1.4065126316855396
25.173290878172345 343.7946523111096 1.4148093476003678
25.17851843312576 342.6767422028473 1.4165091294291874
25.183745988079174 339.9881577123386 1.4179100153673696
25.18897354303259 334.83005566190855 1.4121474819935858
25.194201097986003 332.84140281611957 1.412254539032633
25.199428652939417 336.11082772158363 1.4225162676770122
25.204656207892832 336.9757132824811 1.4294551101573376
25.209883762846246 336.60292761387865 1.4335509381010587
25.21511131779966 333.219437884097 1.4319239024360004
25.220338872753075 334.5535687353029 1.4396372274931022
25.22556642770649 338.8462305831815 1.4535013866231452
25.230793982659904 340.9316104789105 1.462774647256907
25.23602153761332 346.2519384872011 1.4794908067382762
25.241249092566733 348.15588898520383 1.490356620213969
25.246476647520147 353.6362493921581 1.5066354146423724
25.25170420247356 353.1266345818611 1.509601513308657
25.256931757426976 354.64896126582806 1.516490332971316
25.26215931238039 349.4103591874225 1.510423468338558
25.267386867333805 342.9130203128483 1.5024335838278535
25.27261442228722 333.1868418313503 1.489493103174394
25.277841977240634 335.34974403664444 1.5031297709442861
25.283069532194048 334.6325941081464 1.509279423120841
25.288297087147463 336.7368859971616 1.519433951349413
25.293524642100877 338.9347425066163 1.5273671476191957
25.29875219705429 341.42876054005455 1.5354477656248804
25.303979752007706 339.0689596551605 1.5320078490693807
25.30920730696112 335.10707428088733 1.5291798646327706
25.314434861914535 328.2713464664783 1.5195066655101166
25.31966241686795 328.4791519286352 1.5276202763813256
25.324889971821364 324.9305374688985 1.5246973024396142
25.330117526774778 328.67361216223367 1.5385471702452542
25.335345081728192 326.83357093996693 1.540938323197108
25.340572636681607 331.242836335702 1.5602787169179073
25.34580019163502 328.8657986863509 1.5626875676013066
25.351027746588436 330.404132299348 1.5710109376404802
25.35625530154185 331.1061590430473 1.5787824572066873
25.361482856495265 331.59463107818095 1.585187947266495
25.36671041144868 337.3417695196932 1.6102581936032856
25.371937966402093 337.9083880657603 1.6157962357862443
25.377165521355508 336.02025831843184 1.61763173000221
25.382393076308922 331.95083652793363 1.6125170571860743
25.387620631262337 327.005762443847 1.6076288804142198
25.39284818621575 323.94776560791945 1.6116764944203874
25.398075741169166 323.97316956073047 1.6195012810726765
25.40330329612258 323.13250375839004 1.6278685024462456
25.408530851075994 326.89196385757634 1.6435466715582416
25.41375840602941 327.95331052812094 1.655237607878552
25.418985960982823 322.49950604757373 1.643794613253857
25.424213515936238 318.40185598032326 1.6379247223898643
25.429441070889652 313.6794537134605 1.6294647676302343
25.434668625843067 321.0728477445608 1.6601517450377712
25.43989618079648 324.70562185557634 1.6764844509257
25.445123735749895 326.59470700586064 1.6901135574761748
25.45035129070331 322.7196434844322 1.6864067833230436
25.455578845656724 322.0297024168389 1.6927448056090324
25.46080640061014 321.87890953370027 1.7000987869531932
25.466033955563553 328.69535289470525 1.726005587514748
25.471261510516968 330.3492737091291 1.7403295357550712
25.476489065470382 335.6174219556382 1.7617865257554366
25.481716620423796 335.43926907072006 1.7740967561595928
25.48694417537721 342.46848997427225 1.798437847517871
25.492171730330625 343.8224631843889 1.8095853663754056
25.49739928528404 342.6186274125059 1.8104669138964735
25.502626840237454 340.1086150989408 1.811371039353876
25.50785439519087 341.96514758595714 1.827342864948729
25.513081950144283 346.38051804714695 1.849501076774451
25.518309505097697 344.64894204056395 1.8547552697449385
25.523537060051112 341.9095807068605 1.854319150153482
25.528764615004526 346.55760903970247 1.8766709942891016
25.53399216995794 352.7619210564851 1.9015466070913223
25.539219724911355 358.5533111313758 1.9305283822242658
25.54444727986477 358.0657922616033 1.936617323046293
25.549674834818184 361.9712890781939 1.9626257293490499
25.5549023897716 368.04511235540184 1.994182862937002
25.560129944725013 370.3312841723671 2.0237077205358625
25.565357499678427 367.64859662648854 2.026867901510103
25.57058505463184 362.7806285478731 2.025057239585196
25.575812609585256 359.5930200829456 2.018462694090732
25.58104016453867 356.4302486364312 2.0187042150022227
25.586267719492085 357.5112020892829 2.03417249987124
25.5914952744455 357.74796290193063 2.041799733906963
25.596722829398914 364.56010429209505 2.0796306285671284
25.601950384352328 358.41173001138867 2.0718693871969256
25.607177939305743 355.67297722322786 2.0802105209467587
25.612405494259157 345.99751538455877 2.057768808486036
25.61763304921257 341.0491138531203 2.062384297254336
25.622860604165986 342.67524648156603 2.0780991833607456
25.6280881591194 344.4404920239263 2.0984529875587583
25.633315714072815 352.19392593921657 2.137088783698612
25.63854326902623 349.2391623628524 2.1449934208158377
25.643770823979644 350.85131682676905 2.1654439571939217
25.648998378933058 344.0388302447388 2.1491870027103697
25.654225933886472 341.59223628179956 2.1572525033932473
25.659453488839887 336.2877951139809 2.151644968248135
25.6646810437933 335.5334435244667 2.1677663942170775
25.669908598746716 336.95336125349246 2.179446668445808
25.67513615370013 332.33549823516074 2.189410740354614
25.680363708653545 331.9624483642845 2.2014054566887884
25.68559126360696 330.85338652387804 2.2162225712638652
25.690818818560373 337.86635307264885 2.250515581903341
25.696046373513788 339.22867938431784 2.2714446515952846
25.701273928467202 337.61487992318206 2.283910653509272
25.706501483420617 334.1172259005135 2.288087331743923
25.71172903837403 335.4642037610368 2.313491770094974
25.716956593327446 343.3668204981301 2.3564198174891224
25.72218414828086 349.6459167537501 2.402395080852375
25.727411703234274 352.64733548215486 2.427686188799103
25.73263925818769 345.895185261769 2.438677085564607
25.737866813141103 340.96861532713785 2.4415792482364003
25.743094368094518 334.14905182900645 2.4465044320987825
25.748321923047932 334.50277869332274 2.46155617598169
25.753549478001347 334.4703828772096 2.479163213138129
25.75877703295476 344.15272311328465 2.533944811618396
25.764004587908175 339.8200771107303 2.537187831308054
25.76923214286159 335.12422203788907 2.546287555127651
25.774459697815004 318.96057971186104 2.5043311782220354
25.77968725276842 321.2574174030459 2.547750497443762
25.784914807721833 323.34882987144937 2.5799790020104565
25.790142362675248 339.45708227930373 2.676411461549953
25.795369917628662 346.084570598723 2.7213195717290906
25.800597472582076 349.09853091337834 2.7623883512072602
25.80582502753549 340.7902595616285 2.753829252263921
25.811052582488905 340.7027059013417 2.788201427291782
25.81628013744232 343.4097752151905 2.828952764704262
25.821507692395734 343.79238838608075 2.8648835687729877
25.82673524734915 338.38777269386543 2.8776158854887184
25.831962802302563 337.3008911837843 2.9043961440324684
25.837190357255977 342.27173652459436 2.9678385699547576
25.84241791220939 341.56541527858076 2.996108833004253
25.847645467162806 341.427153257695 3.0417761708572915
25.85287302211622 335.52710580421206 3.0485552821444353
25.858100577069635 339.6445296616357 3.116840609258269
25.86332813202305 339.6954009288981 3.1535651513767284
25.868555686976464 347.32425883981824 3.242996669620586
25.87378324192988 343.06533547374045 3.2652775868612554
25.879010796883293 337.83305071734435 3.2944784738455017
25.884238351836707 333.54507623216017 3.3254561683986577
25.88946590679012 343.6918637186321 3.4457090254411638
25.894693461743536 368.9825995192557 3.6410146970937047
25.89992101669695 376.5291082504085 3.7352761904480563
25.905148571650365 366.7709725654504 3.749121032909425
25.91037612660378 353.04816618242114 3.730225942892294
25.915603681557194 357.65491206074734 3.857734524178123
25.920831236510608 360.3183413602864 3.9472004650804213
25.926058791464023 350.24093995494576 3.986987603399055
25.931286346417437 323.2211399496298 3.8873844966223516
25.93651390137085 314.4596494406253 3.923141297324805
25.941741456324266 334.22447558995606 4.135042346612892
25.94696901127768 349.7012664202672 4.34062068519376
25.952196566231095 364.56724412231773 4.554924368708009
25.95742412118451 358.54105415702657 4.635537536711835
25.962651676137924 342.60156408761657 4.639307393782113
25.967879231091338 341.9871994375622 4.7115726804542515
25.973106786044752 333.6309020021389 4.729354979139836
25.978334340998167 330.3420957953199 4.779289360975049
25.98356189595158 311.70653782351206 4.731381840224362
25.988789450904996 313.109536528948 4.809574770751705
25.99401700585841 321.29016212657194 4.981938927898494
25.999244560811825 327.3264360161896 5.094770496176581
26.00447211576524 328.32971542487905 5.23799250435877
26.009699670718653 335.8439618889551 5.372280776970352
26.014927225672068 344.4166057221478 5.5854232429619675
26.020154780625482 356.695615775717 5.7844715143631085
26.025382335578897 345.8753091145374 5.846769512871382
26.03060989053231 342.73898569442406 5.948692794878702
26.035837445485726 344.5938400181589 6.121161191880925
26.04106500043914 350.5953185373226 6.343773958557525
26.046292555392554 349.4528381496914 6.497661340601128
26.05152011034597 351.6341625378861 6.740455890175216
26.056747665299383 347.93352109330607 6.876304879115905
26.061975220252798 364.4926017424467 7.338415606595291
26.067202775206212 353.93732581388133 7.412807597809437
26.072430330159627 353.6105378815436 7.809179254290558
26.07765788511304 355.98342029061695 8.065376877537512
26.082885440066455 383.327173742694 8.860731339532386
26.08811299501987 387.8187250524297 9.278857118297463
26.093340549973284 364.2567547462311 9.581268509055619
26.0985681049267 357.99956665010086 10.059676048275424
26.103795659880113 309.5197432834956 10.06610139279525
26.109023214833528 311.9696811758392 11.013207112486977
26.114250769786942 253.23733266762363 10.871506959868817
26.119478324740356 230.5243911440073 11.974353935823466
26.12470587969377 198.09154353301884 12.681440531241996
26.129933434647185 105.35428339407714 12.784595674210552
26.1351609896006 51.07489999809518 12.592068405346238
