# Supplementary material for: Unraveling metal effects on CO2 uptake in pyrene-based metal-organic frameworks
Source: Nat Commun. 2025 Feb 11;16:1516. doi: 10.1038/s41467-025-56296-w (PMC11814143; doi:10.1038/s41467-025-56296-w)
Supplement: Supplementary file 3 — Source Data [file 41467_2025_56296_MOESM3_ESM.zip › SourceCode/SuppInf/FigureS5_Ga-TBAPy_InSitu_VariableT_PXRD/Data/GaTBAPy_0039p.dat]

0.002613777476707968 21.119591893528604 5.325593962497435
0.007841332430123905 16.381846874918892 4.59608421385398
0.01306888738353984 19.910021043820493 4.324914313256141
0.018296442336955775 16.03517704835497 2.9657686924406677
0.02352399729037171 14.734518655495439 2.6511007074039905
0.028751552243787646 15.683232206552697 2.4688796238879145
0.03397910719720358 15.64978572543265 2.045466062064093
0.03920666215061952 16.299267721610413 2.026304849341124
0.04443421710403546 17.4331289348246 1.9531508142356575
0.0496617720574514 20.16930780703021 2.0421993354089834
0.054889327010867336 19.8764459407424 2.146705011227852
0.060116881964283275 19.65833412579786 2.0904118716425897
0.06534443691769921 18.648620920909163 1.9047020971083979
0.07057199187111515 18.413519947711833 1.812999373544287
0.07579954682453109 20.14532815201768 1.8367994617102137
0.08102710177794703 25.198310465836517 2.0254117607808317
0.08625465673136297 26.333187771817343 2.055265824244963
0.09148221168477891 26.020578767043553 1.9075504594311357
0.09670976663819485 22.95912218815287 1.6615717498617717
0.10193732159161079 20.900632104191104 1.5550743900990396
0.10716487654502672 17.496057149903276 1.3626306581391523
0.11239243149844266 17.879677084036114 1.3076668259175652
0.1176199864518586 19.92445653458975 1.3764331641424858
0.12284754140527454 20.441272949101766 1.3357050675450302
0.12807509635869047 20.22217097204951 1.3145411180457962
0.1333026513121064 17.89851169805255 1.2693748185497218
0.13853020626552232 15.682201780916436 1.189348356136823
0.14375776121893824 16.985563666509705 1.1642014179222053
0.14898531617235417 17.221974858625032 1.1810275542561526
0.1542128711257701 17.100715593182393 1.1396336140217678
0.15944042607918602 17.36653872765958 1.0953097491809962
0.16466798103260194 18.25009313577647 1.120557608126651
0.16989553598601786 17.595525657758813 1.0133603198858685
0.1751230909394338 17.021659862923823 0.9672165803158695
0.18035064589284971 16.678655450824415 0.9864921574989399
0.18557820084626564 16.6914322291408 0.9751212005536443
0.19080575579968156 19.401986313567182 1.048784899915524
0.1960333107530975 21.486851747986304 1.1007189690590191
0.20126086570651341 20.7657890498444 1.050909724090478
0.20648842065992934 20.574466388551645 1.01086292402614
0.21171597561334526 21.02859462498013 1.0154680181540672
0.2169435305667612 21.046189645086248 1.0175958637609819
0.22217108552017711 20.191664744311975 0.9776026326597359
0.22739864047359304 20.34065907966619 1.0188134246956013
0.23262619542700896 19.81512509857719 0.9989612309231282
0.2378537503804249 19.895033727205018 0.9719645655005301
0.2430813053338408 20.432264910528584 0.9985203608758841
0.24830886028725674 18.214845799694285 0.927808027508825
0.25353641524067266 19.925435717412196 0.9475851281156085
0.2587639701940886 20.122377932575635 0.9445739200928917
0.2639915251475045 19.450324453115197 0.9183527917749591
0.26921908010092044 20.343271943444677 0.9348770159393549
0.27444663505433636 19.388433701108454 0.9020019574720431
0.2796741900077523 18.957674131441944 0.8702986017451526
0.2849017449611682 19.069310710791154 0.8737491334806434
0.29012929991458414 19.559994623814568 0.8923846722694924
0.29535685486800006 19.051217729012727 0.90183843363108
0.300584409821416 17.73082846066059 0.8543480240306331
0.3058119647748319 16.53310157500946 0.8157586511600321
0.31103951972824784 18.039823745272496 0.8314609373182006
0.31626707468166376 19.05432847243056 0.8282028525338719
0.3214946296350797 19.61784082130689 0.8289746352564755
0.3267221845884956 20.044895496887474 0.8315931801342686
0.33194973954191154 19.112270359465764 0.8111956854098871
0.33717729449532746 18.92454226259604 0.8071989742662785
0.3424048494487434 17.787722452016432 0.7849593083303663
0.3476324044021593 16.766379108544115 0.7555283002430203
0.35285995935557524 16.6920285143306 0.7485319907859034
0.35808751430899116 16.267268990815715 0.7325306351341784
0.3633150692624071 16.99959783591844 0.7529211983156552
0.368542624215823 17.845056569504873 0.7788151853098445
0.37377017916923894 18.525733094582407 0.7962067570631571
0.37899773412265486 18.639096441399445 0.8058408130785364
0.3842252890760708 17.526988557937425 0.8024840661506958
0.3894528440294867 17.668888066859424 0.8114454452395222
0.39468039898290264 17.532189070748306 0.8110743963581236
0.39990795393631856 18.54094037167442 0.8277632946599105
0.4051355088897345 20.08465034232567 0.8332558207548977
0.4103630638431504 21.010005398226927 0.8362774440874704
0.41559061879656634 21.94665870421436 0.8482640781304381
0.42081817374998226 21.978541320660643 0.8576791759425925
0.4260457287033982 20.35150173985965 0.8224900735010894
0.4312732836568141 19.70650757772816 0.7989413008260252
0.43650083861023004 19.131646982182637 0.7805647834917312
0.44172839356364596 19.5028289015221 0.7825271306279558
0.4469559485170619 19.935381568656844 0.7950419348502323
0.4521835034704778 19.127130670914877 0.7904209975726815
0.45741105842389373 19.47532438124002 0.8067728342693626
0.46263861337730966 19.0894808668248 0.7992229799059217
0.4678661683307256 20.702325189076006 0.8395709571445364
0.4730937232841415 21.77802411967839 0.8416908338718951
0.47832127823755743 20.750377836041466 0.812357644266351
0.48354883319097336 20.438531989341925 0.7986631627874349
0.4887763881443893 19.891293585830265 0.7749109843696123
0.4940039430978052 20.660228126035882 0.7836925181352316
0.49923149805122113 20.880603114104332 0.7795546800412964
0.5044590530046371 19.995558063114217 0.7750640007267147
0.5096866079580531 18.977122747890892 0.7491921234831075
0.5149141629114691 18.415116365129336 0.7427091991187197
0.5201417178648851 17.842746879111807 0.7256700014715101
0.525369272818301 18.347235767556896 0.7170143879131181
0.530596827771717 18.32589814838207 0.7235270573833157
0.535824382725133 18.19099098795804 0.7274653763844863
0.541051937678549 19.284698261542413 0.7566014526693121
0.546279492631965 18.91012282799755 0.7562120835176601
0.5515070475853809 18.627294603187103 0.7454287831324
0.5567346025387969 18.725941674731455 0.7544776527766741
0.5619621574922129 18.524965606843075 0.7311063284825321
0.5671897124456289 18.864329174459982 0.7279910518885383
0.5724172673990449 18.229173674118957 0.7105597538438231
0.5776448223524608 18.617197692543854 0.7135951106145048
0.5828723773058768 19.846743183453334 0.7313440942637328
0.5880999322592928 19.830523090321844 0.7369194640587007
0.5933274872127088 19.216319331307037 0.7205779854009905
0.5985550421661248 18.72792313478037 0.7105719534908167
0.6037825971195407 19.54430998397541 0.7354469053586769
0.6090101520729567 20.233411784909173 0.7532790200911662
0.6142377070263727 19.393159472688122 0.7175554485573772
0.6194652619797887 18.968013281605486 0.6990628912428486
0.6246928169332047 18.66647190471625 0.6925443546494743
0.6299203718866206 19.577198730601634 0.7063490082588468
0.6351479268400366 20.352538119429475 0.7323986105089255
0.6403754817934526 21.547862294735147 0.7472950641148676
0.6456030367468686 21.692962086004147 0.7431962971749115
0.6508305917002846 21.283240876849803 0.726950758070416
0.6560581466537005 20.550051224220965 0.7034836771196978
0.6612857016071165 20.25550117612322 0.7026507847033525
0.6665132565605325 21.361473918263737 0.7253342785024325
0.6717408115139485 20.908069812839692 0.7052145305053713
0.6769683664673645 21.452009836771985 0.7085860146360609
0.6821959214207804 21.49995333144778 0.7191364598008791
0.6874234763741964 22.184204134634918 0.740137748211045
0.6926510313276124 22.89268463385092 0.7461235268645143
0.6978785862810284 21.624348180611406 0.7069604863651003
0.7031061412344444 20.58344371147029 0.6727903363874004
0.7083336961878604 20.31804951963718 0.6656568839663979
0.7135612511412763 19.486357874621074 0.647887204621532
0.7187888060946923 19.80593286790293 0.6698669775450242
0.7240163610481083 20.766763870021265 0.6917372253651468
0.7292439160015243 22.290044180287985 0.7269353494023078
0.7344714709549403 23.889082054075367 0.7531297174551391
0.7396990259083562 25.636144114915925 0.7671774028037014
0.7449265808617722 26.15895330678489 0.7683653345588434
0.7501541358151882 27.024680272535836 0.7921632905277856
0.7553816907686042 27.741776609566134 0.8165036419301784
0.7606092457220202 28.98238627629229 0.8132050668696951
0.7658368006754361 30.323424861008846 0.824842468622216
0.7710643556288521 33.16485566080424 0.835370415931818
0.7762919105822681 33.58975879704721 0.8343285974318687
0.7815194655356841 33.6625245912391 0.8416262397703499
0.7867470204891001 33.92802919103339 0.8566637903909249
0.791974575442516 32.96636146177102 0.855131875223206
0.797202130395932 31.463473326504445 0.8218250758156229
0.802429685349348 32.03704953728538 0.8361140212453017
0.807657240302764 32.901166513110816 0.842481822845078
0.81288479525618 34.553088343486024 0.8831189141769911
0.8181123502095959 37.423954730294284 0.9330460883449634
0.8233399051630119 38.880181416187334 0.9762528567428389
0.8285674601164279 40.423653850212744 1.0056482537705038
0.8337950150698439 40.22997247449554 0.9836960254207947
0.8390225700232599 44.09742307660214 1.0296778044803006
0.8442501249766758 47.80466237758369 1.0608395472152208
0.8494776799300918 54.976437743284585 1.162483273209536
0.8547052348835078 59.22025196400453 1.2288455518442802
0.8599327898369238 62.641064030460434 1.258397519563051
0.8651603447903398 66.14510532951682 1.2903107357558594
0.8703878997437557 67.16165733718012 1.2813947998288904
0.8756154546971717 69.72953957242906 1.2810123247036191
0.8808430096505877 72.23516668344796 1.3122504979932046
0.8860705646040037 76.03594818911718 1.341057823731602
0.8912981195574197 77.861112320763 1.346969723620579
0.8965256745108356 82.61853330450766 1.387115405014565
0.9017532294642516 85.72360779303925 1.4227228031135095
0.9069807844176676 85.88685026502726 1.4392276729434113
0.9122083393710836 85.44093292474194 1.4667196482564115
0.9174358943244996 84.56379837807647 1.4562826249736367
0.9226634492779155 87.33849205621313 1.4455646595913845
0.9278910042313315 89.51725616003259 1.4526982362119791
0.9331185591847475 89.42123641318157 1.4324242158332046
0.9383461141381635 94.12118647558104 1.4589862490480543
0.9435736690915795 93.53089431901734 1.4517414883960684
0.9488012240449955 98.46991540602286 1.4794746320315642
0.9540287789984114 97.58739533756577 1.461550580507609
0.9592563339518274 97.78375471038619 1.4579577540150712
0.9644838889052434 93.69582187904531 1.43148764553307
0.9697114438586594 98.17761707416469 1.4759242135835002
0.9749389988120754 100.95579164687712 1.5021610572995223
0.9801665537654913 105.69161382477645 1.5440001749327934
0.9853941087189073 111.35484985042515 1.5762797490859235
0.9906216636723233 112.42464757375973 1.5604069035918058
0.9958492186257393 106.12977277743754 1.477486498163518
1.0010767735791553 104.49731525722034 1.4552239255471713
1.0063043285325712 108.49297559645211 1.485188881312477
1.0115318834859872 108.7188630244806 1.4927785618778258
1.0167594384394032 117.88948815381944 1.5579768899302548
1.0219869933928192 122.07726546202993 1.5904660195531408
1.0272145483462352 122.83646800673617 1.5781215253260665
1.0324421032996511 128.88149978756528 1.6013386811760726
1.0376696582530671 128.5355384705102 1.6014133888940936
1.042897213206483 131.70472326306466 1.6431069867136756
1.048124768159899 129.23951120600344 1.6411766884001184
1.053352323113315 131.8319453650774 1.677384093060121
1.058579878066731 126.57358939705394 1.614971858492932
1.063807433020147 125.88400136459295 1.5917163613183123
1.069034987973563 129.19713321155393 1.5815567120897955
1.074262542926979 130.43487507206441 1.5953149779625968
1.079490097880395 138.94086403729926 1.6591019505960132
1.084717652833811 137.82146607583437 1.6900480396737945
1.089945207787227 137.90858987726546 1.7024070569764744
1.095172762740643 131.59242742978788 1.6252741058164288
1.1004003176940589 127.03950955746983 1.5828228892520202
1.1056278726474749 132.84814228501756 1.5999879455505945
1.1108554276008908 139.99034124710687 1.6606742192226582
1.1160829825543068 145.74580518554885 1.7122977783333315
1.1213105375077228 148.06404340655675 1.7092928278814752
1.1265380924611388 147.01833939290415 1.6907788439151101
1.1317656474145548 143.23131172718675 1.6670766161535533
1.1369932023679707 145.85076338503092 1.68671301547434
1.1422207573213867 145.05573455695273 1.6950496864452118
1.1474483122748027 145.82801053793838 1.7081735601070407
1.1526758672282187 147.93632881327906 1.6864146021096127
1.1579034221816347 151.13230784361733 1.705368253497908
1.1631309771350506 153.71955616010035 1.7343669920692832
1.1683585320884666 151.24998877598958 1.703239385071167
1.1735860870418826 150.41943259497484 1.7173543742294843
1.1788136419952986 146.30555137123187 1.6939538744790137
1.1840411969487146 146.9548293282615 1.6571771260122399
1.1892687519021305 149.39419691853115 1.6832017262565782
1.1944963068555465 155.57719290409437 1.7165614489785084
1.1997238618089625 159.13030744287934 1.7224980112366823
1.2049514167623785 162.78323890386088 1.769936699831193
1.2101789717157945 169.13808649279187 1.8387507964768344
1.2154065266692105 166.76595152180374 1.8132395944652944
1.2206340816226264 169.85959324044234 1.828110681124592
1.2258616365760424 163.00715130261153 1.749911574290725
1.2310891915294584 171.11222965100941 1.7601762340206066
1.2363167464828744 170.66503888495242 1.761704845284125
1.2415443014362904 174.26577133278337 1.7955135527332313
1.2467718563897063 172.02836274809783 1.7841008006055339
1.2519994113431223 166.3624319958622 1.7580830603103328
1.2572269662965383 162.7005183159304 1.7255828931764159
1.2624545212499543 159.4447034646436 1.699471795533889
1.2676820762033703 163.41090390935275 1.7305309140196703
1.2729096311567862 166.3250702261933 1.7421846726870946
1.2781371861102022 167.81976301270018 1.7414774107142317
1.2833647410636182 168.6737341592009 1.738687981697259
1.2885922960170342 167.5602100363414 1.7287166908069462
1.2938198509704502 172.81420011662266 1.7728278909447008
1.2990474059238661 173.1421384812859 1.7754122570687518
1.3042749608772821 177.3849706110659 1.8166945008694113
1.309502515830698 179.34887704840105 1.8053716919705245
1.314730070784114 180.1939491545508 1.8035201894187152
1.31995762573753 183.8341751547424 1.811843156701815
1.325185180690946 181.71390768908475 1.7905054912298881
1.330412735644362 175.20964819729122 1.7628641176969069
1.335640290597778 174.05908782164587 1.7528895546794727
1.340867845551194 173.6840091386479 1.7655834445134413
1.34609540050461 179.8958116560349 1.805052519694164
1.351322955458026 179.5620115776235 1.8116895359693654
1.356550510411442 176.25820762431445 1.7818858102142412
1.361778065364858 169.16957015036476 1.742055350951535
1.3670056203182739 172.63258919530497 1.7567668901241076
1.3722331752716899 179.2835162197228 1.7987302469381585
1.3774607302251058 185.55036454140878 1.8168887856666935
1.3826882851785218 186.10567030504356 1.8026338638151216
1.3879158401319378 179.16674362569236 1.7352051342143155
1.3931433950853538 182.26219848925012 1.7616258107299276
1.3983709500387698 188.7588496344601 1.809504951491396
1.4035985049921857 184.90754628163808 1.7896695261986497
1.4088260599456017 180.84381408194523 1.7634188035883152
1.4140536148990177 174.92119754488698 1.714249383667982
1.4192811698524337 176.57898097486827 1.738633860233679
1.4245087248058497 175.9974774868661 1.7184798905392311
1.4297362797592656 180.55131879352015 1.7461715326483274
1.4349638347126816 179.39475887321797 1.7314899662520358
1.4401913896660976 179.62935780990895 1.7329602886939994
1.4454189446195136 180.97058080181034 1.746192078991073
1.4506464995729296 181.32579882247018 1.7605264284795887
1.4558740545263456 182.4018783662348 1.7563723925987387
1.4611016094797615 180.56432409474576 1.7456377476950085
1.4663291644331775 181.05677701823518 1.7610147479045342
1.4715567193865935 176.4657736097424 1.7206678122294905
1.4767842743400095 179.0511090029644 1.728117472143048
1.4820118292934255 178.1508389579404 1.731606734884886
1.4872393842468414 179.22366489631517 1.752619017565464
1.4924669392002574 185.91193983438973 1.8029949410856196
1.4976944941536734 185.4879072655797 1.8169727331399805
1.5029220491070894 185.55694203212306 1.8193754345304938
1.5081496040605054 192.29179748067048 1.8376278857337933
1.5133771590139213 187.6223879714399 1.8153829104815258
1.5186047139673373 185.64298943163558 1.7874201861350583
1.5238322689207533 185.82973185063437 1.7773764168673476
1.5290598238741693 185.46145975513727 1.7679944667578333
1.5342873788275853 193.66280216781632 1.8034209877450962
1.5395149337810012 193.24739417153305 1.8177383707755435
1.5447424887344172 196.33204247457945 1.824477490718573
1.5499700436878332 195.13027903218054 1.825508543105868
1.5551975986412492 193.86085257185218 1.8060129085451573
1.5604251535946652 195.06085592437444 1.8028798183458523
1.5656527085480811 189.0636155991075 1.763496953723401
1.5708802635014971 191.40416385326398 1.7718890207182039
1.576107818454913 192.93439662644192 1.7890735445442665
1.581335373408329 191.56967452814905 1.7859256682782578
1.586562928361745 189.58672570831266 1.7610832299359602
1.591790483315161 190.48342875153006 1.7749139092482793
1.597018038268577 198.28435559251233 1.8309000863276452
1.602245593221993 208.30154135612509 1.8749280803675807
1.607473148175409 213.5512796443758 1.9090057226014705
1.612700703128825 215.27768568561274 1.8886370647518975
1.617928258082241 215.7199090978878 1.8801758264242892
1.623155813035657 214.91891694621202 1.8750042365506283
1.628383367989073 215.80773039788303 1.8747734566031184
1.6336109229424889 221.80126534548052 1.9019820852492055
1.6388384778959049 222.89431431137143 1.8938016485573959
1.6440660328493208 230.3848776748908 1.9307216627723203
1.6492935878027368 238.91271044702862 1.9617885445188885
1.6545211427561528 245.03256978825434 1.9790561101358173
1.6597486977095688 250.02663927330303 1.9910269570504893
1.6649762526629848 254.64780560689462 2.0061156843877126
1.6702038076164007 256.5583695165449 2.009972855401542
1.6754313625698167 257.5168657060225 2.005045210058578
1.6806589175232327 261.7365106250409 2.0326035059565934
1.6858864724766487 262.9957542766324 2.0324669382981826
1.6911140274300647 258.6731317345351 1.9943909985792865
1.6963415823834807 252.5945048151799 1.9535683607374994
1.7015691373368966 242.12961322234656 1.8993349100638481
1.7067966922903126 247.0582433071519 1.9154538056481814
1.7120242472437286 252.7141390263184 1.9484720443703996
1.7172518021971446 252.8749599119292 1.9340017245854815
1.7224793571505606 258.2035486195856 1.9330967941978436
1.7277069121039765 261.1841099561404 1.9331690148083753
1.7329344670573925 270.3239365444541 1.9621411537965256
1.7381620220108085 278.8434356254716 1.9785986917359253
1.7433895769642245 285.9414466360851 2.016364604694692
1.7486171319176405 286.5969139483836 2.0146246266310968
1.7538446868710564 295.6258505718465 2.054965530416157
1.7590722418244724 296.6912820898008 2.038953119611284
1.7642997967778884 299.96403777622623 2.0515083740392583
1.7695273517313044 300.9474328283348 2.04373043252009
1.7747549066847204 298.53606637345786 2.0306164898952876
1.7799824616381363 294.6488020964207 2.0229102253155697
1.7852100165915523 300.3369729475684 2.0240858617883166
1.7904375715449683 300.3024722246555 2.0095943298611263
1.7956651264983843 301.70781343771847 2.027455567352752
1.8008926814518003 305.64742261825313 2.019593274985292
1.8061202364052162 299.4654933030069 1.979064187128115
1.8113477913586322 293.85007981715603 1.927998027699064
1.8165753463120482 295.8609934806153 1.9137559986508554
1.8218029012654642 299.0270926765481 1.9298149107513498
1.8270304562188802 309.3290066986819 1.975577006240414
1.8322580111722961 316.28558442060535 1.9907784959537866
1.8374855661257121 320.9206450065675 2.0079778638839296
1.842713121079128 327.08607395749095 2.0196045575970336
1.847940676032544 322.73458628426005 1.9715542040924987
1.85316823098596 323.31560308128104 1.9646493915113583
1.858395785939376 317.311526015482 1.9285091374712404
1.863623340892792 318.01039870089323 1.9287172141866065
1.868850895846208 317.0491274134508 1.9241541153036683
1.874078450799624 312.5944237415154 1.9021168191244124
1.87930600575304 309.87923891444774 1.8778816956232551
1.884533560706456 306.83692008837374 1.8510040849325349
1.889761115659872 312.43290353180396 1.8689665755708713
1.894988670613288 322.08552300783896 1.9017982192171294
1.9002162255667039 325.8681197790684 1.9107060020899573
1.9054437805201199 319.7772698823119 1.8735626469686073
1.9106713354735358 318.15464217693795 1.8429567385082637
1.9158988904269518 313.83290177505995 1.8146697895545882
1.9211264453803678 313.24975281429926 1.8032177278628931
1.9263540003337838 314.32064001839467 1.801904253922257
1.9315815552871998 309.20339061234995 1.773524471559738
1.9368091102406157 305.8432072923567 1.740160859377574
1.9420366651940317 301.71917072052844 1.7030070142023128
1.9472642201474477 292.70877829197735 1.6669982140500033
1.9524917751008637 291.33284469262406 1.6618298452559002
1.9577193300542797 283.68902196342015 1.6511934504578825
1.9629468850076957 282.0536551554673 1.6428061967814995
1.9681744399611116 288.68650773792876 1.6553549046548635
1.9734019949145276 293.80298787372556 1.6532898495184543
1.9786295498679436 289.06123999061856 1.6156575717167427
1.9838571048213596 288.86129010508654 1.6081649761025902
1.9890846597747756 283.65086803971917 1.592941235179639
1.9943122147281915 275.1129519577525 1.5634903489694905
1.9995397696816075 279.7957160746659 1.5680032443928262
2.0047673246350235 277.3486699219861 1.5496732557312394
2.0099948795884393 276.29535427934536 1.542201655440408
2.015222434541855 276.57477616557486 1.53731295864447
2.0204499894952708 272.55338844539096 1.5144434036639807
2.0256775444486865 271.9422319386963 1.5122029617164139
2.0309050994021023 271.41897781986216 1.4957264063147093
2.036132654355518 275.8188458350626 1.5120668145739244
2.041360209308934 269.66335399474366 1.4926343942407936
2.0465877642623496 270.8125772681875 1.4904395646428734
2.0518153192157653 263.0597488595931 1.4707785387335095
2.057042874169181 259.8386564417143 1.4609639669284042
2.062270429122597 264.853271853056 1.4724938144477089
2.0674979840760126 261.95328395674835 1.4693086911543007
2.0727255390294284 266.1822085915682 1.4929166408947099
2.077953093982844 270.20087794601653 1.5141198499982031
2.08318064893626 272.05753945241446 1.5266956259100508
2.0884082038896756 268.89170722283023 1.5206682334341541
2.0936357588430914 267.0084062593425 1.5004185973853874
2.098863313796507 268.54713310659514 1.502849466336946
2.104090868749923 266.3340247034834 1.4936872669383108
2.1093184237033387 270.1235282963137 1.4989957883601812
2.1145459786567544 268.18303226478037 1.4908420707511394
2.11977353361017 263.0172023964345 1.479078074525188
2.125001088563586 267.988866402029 1.4918203153845302
2.1302286435170017 269.2661270004483 1.5053894953661262
2.1354561984704175 263.95065728971406 1.4773914755519142
2.140683753423833 261.1118541022631 1.4731756977460595
2.145911308377249 260.45679810150415 1.4708518147975764
2.1511388633306647 262.7959888925917 1.4830388171298683
2.1563664182840805 265.82062795169264 1.4868583811983347
2.1615939732374962 266.218131508481 1.4878548429270784
2.166821528190912 262.2541053942823 1.4829615320379967
2.1720490831443278 270.07992784761035 1.5194081624815685
2.1772766380977435 265.040010060508 1.5103229621466188
2.1825041930511593 272.78517600012566 1.5401426482779266
2.187731748004575 274.96069869450633 1.5386486043996515
2.192959302957991 273.85483316941713 1.5278143704048566
2.1981868579114066 275.43391845256525 1.5228215584804918
2.2034144128648223 275.9016358551701 1.5296920541089902
2.208641967818238 273.62165628571967 1.5085187354915244
2.213869522771654 273.54652665290325 1.5032794012237038
2.2190970777250696 276.08507526882806 1.515658793760506
2.2243246326784853 272.6998932305303 1.492077013385949
2.229552187631901 277.09632744906565 1.5096577952333632
2.234779742585317 273.6227982988491 1.4972422407141448
2.2400072975387326 265.29950619993616 1.4654937997234334
2.2452348524921484 264.04326897899807 1.461227026221756
2.250462407445564 259.76816740983713 1.4474188502080914
2.25568996239898 255.71038054002082 1.4367186181464389
2.2609175173523957 256.38197368731244 1.4430241278944986
2.2661450723058114 255.04936565802058 1.438169495864691
2.271372627259227 252.6850193988813 1.4279148148441148
2.276600182212643 261.12912867435995 1.461063901246667
2.2818277371660587 265.7922163453231 1.4777076025846254
2.2870552921194744 265.76319946695594 1.4716259488711778
2.29228284707289 268.1700876600097 1.47579698650048
2.297510402026306 268.04675717660416 1.4787819525049946
2.3027379569797217 264.8562519840094 1.465357750495339
2.3079655119331375 266.12161263706963 1.4733983008345732
2.3131930668865532 262.6066538172242 1.4612825672188712
2.318420621839969 263.3770500269505 1.468383056084653
2.3236481767933848 265.85790961613765 1.4776873536213153
2.3288757317468005 260.37425451374156 1.458132751338998
2.3341032867002163 260.7679607653579 1.4540102332365052
2.339330841653632 263.07820048125575 1.4601766083664984
2.344558396607048 266.66885391083446 1.4790695533228406
2.3497859515604635 275.7114282029074 1.5112969334200845
2.3550135065138793 288.21955535597266 1.5574818311480498
2.360241061467295 286.2336459209679 1.541072691218934
2.365468616420711 276.9060449074618 1.492912635835663
2.3706961713741266 272.0968294866482 1.4600340736776145
2.3759237263275423 269.41986501224824 1.4509257418386574
2.381151281280958 263.35069321772266 1.4281838307313663
2.386378836234374 266.75038656641993 1.4442452462066115
2.3916063911877896 263.5483815722125 1.4447846144330971
2.3968339461412054 263.7425216427878 1.4539480324992449
2.402061501094621 267.9914204756695 1.471163312996511
2.407289056048037 269.8353025518643 1.484343871417609
2.4125166110014526 267.30754613993764 1.4732163443933286
2.4177441659548684 260.1110482858442 1.440224895942651
2.422971720908284 254.5218418907954 1.402477131435604
2.4281992758617 258.99129674301065 1.4092435016390348
2.4334268308151157 256.3697450612985 1.3869101615860848
2.4386543857685314 257.00907205716925 1.3814031627449876
2.443881940721947 258.62769411195967 1.3853898013764714
2.449109495675363 260.8878806964442 1.38254536384674
2.4543370506287787 270.9907343462361 1.41602122022815
2.4595646055821945 278.3463256907314 1.4234364862997888
2.4647921605356102 292.0203018012072 1.4387934814517522
2.470019715489026 302.13914880502904 1.4244773688594832
2.4752472704424417 335.3697572629865 1.4615456060536611
2.4804748253958575 400.86685557597553 1.5569019735258964
2.4857023803492733 541.241986748507 1.7686702690835174
2.490929935302689 801.1192546934717 2.1282996041637006
2.496157490256105 1253.133226084827 2.646657008995532
2.5013850452095205 1870.3205848896741 3.221750037160254
2.5066126001629363 2534.9340122378476 3.7292285932798044
2.511840155116352 3166.635911927709 4.164683081234122
2.517067710069768 3636.5634213576386 4.452706031442119
2.5222952650231836 3931.110350873236 4.638705138400166
2.5275228199765993 4064.168850215447 4.717202529463993
2.532750374930015 4112.087835851533 4.731828722632265
2.537977929883431 4254.31391937956 4.812354040293098
2.5432054848368466 4514.513332884836 4.960590235472123
2.5484330397902624 4927.809741961237 5.189179908854117
2.553660594743678 5375.490197502545 5.408012643822536
2.558888149697094 5843.375293199637 5.622207166531446
2.5641157046505096 6254.626766896251 5.805585889012764
2.5693432596039254 6536.8366630504 5.9392556997958295
2.574570814557341 6568.220529533022 5.949621985312777
2.579798369510757 6294.624778925136 5.808687999074938
2.5850259244641727 5719.210303904382 5.524441288647183
2.5902534794175884 4911.581652507868 5.119862903785299
2.595481034371004 3956.0508472277493 4.5913823317344615
2.60070858932442 3009.9267866321734 4.0092228888357075
2.6059361442778357 2165.474144389697 3.4027078235934374
2.6111636992312515 1499.0466028378 2.8315415603189553
2.6163912541846672 1025.4423010291825 2.345006278584718
2.621618809138083 717.1217726796157 1.9708377304700637
2.6268463640914987 537.6948817211685 1.7211282851159755
2.6320739190449145 429.8397221725452 1.5660765563300663
2.6373014739983303 376.7235100171002 1.4935172945878405
2.642529028951746 343.1761699302222 1.4522932493006206
2.6477565839051618 317.4944597192501 1.4128782910833957
2.6529841388585775 300.73626929475876 1.3786499600439748
2.6582116938119933 287.997538200873 1.3573671058884047
2.663439248765409 283.8216942651677 1.3698615733140034
2.668666803718825 285.00047478416457 1.3843007447451114
2.6738943586722406 282.0255446059342 1.3832024404947594
2.6791219136256563 279.39780025636196 1.3839994644062774
2.684349468579072 267.1362022154601 1.340725275589015
2.689577023532488 259.6354605339772 1.3250061413524432
2.6948045784859036 255.30406060011018 1.3151341558777851
2.7000321334393194 260.6195518236466 1.3348522444617068
2.705259688392735 265.329314213255 1.3687812112673217
2.710487243346151 265.9085052065027 1.3765702890116864
2.7157147982995666 269.39008437902436 1.399021669990985
2.7209423532529824 269.3030992029378 1.4074046186655604
2.726169908206398 267.4997796839818 1.4094301082143128
2.731397463159814 271.84628530174837 1.432500408511695
2.7366250181132297 274.84316771732745 1.4492551768535316
2.7418525730666454 271.20088631047156 1.4401693384389342
2.747080128020061 271.0345665674393 1.4505508196642445
2.752307682973477 267.5226302506199 1.435333340736163
2.7575352379268927 267.21169311141296 1.4330623617667453
2.7627627928803085 264.9638216728019 1.4244344163938927
2.767990347833724 267.3556812385929 1.437582620033607
2.77321790278714 267.270347572288 1.4416732568918145
2.7784454577405557 268.036955764452 1.4596107099914948
2.7836730126939715 264.5481255182514 1.4430278116231594
2.7889005676473873 258.5009096998805 1.4205400133803363
2.794128122600803 257.46912682376507 1.415381560603473
2.7993556775542188 260.1986272163186 1.4164187920773808
2.8045832325076345 267.18380990002044 1.434989375622911
2.8098107874610503 270.60969643032684 1.4478714938339918
2.815038342414466 271.0097731374406 1.4446111873967622
2.820265897367882 266.976957790168 1.4384279259296966
2.8254934523212976 261.56441661946417 1.4112066681814284
2.8307210072747133 259.3445421437753 1.400740821072488
2.835948562228129 264.4469580041289 1.4218669106825015
2.841176117181545 260.7760879341367 1.4232620085780787
2.8464036721349606 267.73724637115976 1.4663114762163187
2.8516312270883764 266.8465507021959 1.4755010420727763
2.856858782041792 261.95759589113453 1.44427443253541
2.862086336995208 267.7760386445898 1.45601476714942
2.8673138919486236 267.35666138942906 1.456703681922201
2.8725414469020394 273.28117418057553 1.4678509008415328
2.877769001855455 273.0486674386209 1.472855852262029
2.882996556808871 270.80958370879745 1.4671882982283704
2.8882241117622867 267.1211350160987 1.4505813240179335
2.8934516667157024 260.90442905817014 1.4386013720469402
2.898679221669118 259.7832937747096 1.4364307693983884
2.903906776622534 259.8630570317561 1.4260174613586687
2.9091343315759497 265.79223203500663 1.441227982500957
2.9143618865293655 267.09797136295106 1.444183254370915
2.919589441482781 266.1196795789566 1.437540583782846
2.924816996436197 265.6560871390399 1.4390227586143232
2.9300445513896127 267.0863173241749 1.4465970804333896
2.9352721063430285 268.05758422879563 1.4424180066940058
2.9404996612964442 266.19510484773497 1.4310593219594616
2.94572721624986 272.32631067899575 1.4494051695565404
2.9509547712032758 277.50191962227694 1.4745022086397321
2.9561823261566915 274.248052380051 1.4546547922367326
2.9614098811101073 272.6057028024584 1.4389924290739606
2.966637436063523 269.70912878315477 1.4293894452855076
2.971864991016939 265.36169155210627 1.4143327507591377
2.9770925459703546 263.98003980187275 1.4000143869747106
2.9823201009237703 263.4776856527308 1.4072741324520441
2.987547655877186 269.1984125973678 1.421241086581531
2.992775210830602 266.2544785344387 1.4020727681727638
2.9980027657840176 268.2698871481423 1.4068153744444463
3.0032303207374333 268.3045402070534 1.3932756341976311
3.008457875690849 270.90746840852955 1.3943996058696346
3.013685430644265 275.36856937147365 1.4001393113521932
3.0189129855976806 277.86371593871456 1.402513882435248
3.0241405405510964 272.64508873056195 1.3775733699372736
3.029368095504512 277.22948269371994 1.3802224271602286
3.034595650457928 279.5155490335843 1.375865316930945
3.0398232054113437 280.037833381249 1.3801190845058753
3.0450507603647594 283.72822446513175 1.3870783316688589
3.050278315318175 282.5610005455316 1.3818152619008315
3.055505870271591 284.039707911457 1.3818090844503816
3.0607334252250067 285.92205854493415 1.379039679548983
3.0659609801784224 290.2437743791654 1.388023215802705
3.071188535131838 287.159515680951 1.3717802764302105
3.076416090085254 292.2682656260819 1.3858007430277157
3.0816436450386697 292.8331048326703 1.3695474072048355
3.0868711999920855 290.8529442808199 1.3356327182370011
3.0920987549455012 297.8160901126503 1.342373890188321
3.097326309898917 307.0640314758487 1.3579250161201606
3.1025538648523328 313.3121645893958 1.3775338666991583
3.1077814198057485 324.0128479368413 1.4031762117298976
3.1130089747591643 326.92135875523167 1.3957294298578227
3.11823652971258 330.0450148085571 1.389479503626073
3.123464084665996 332.5415932219842 1.38012464739728
3.1286916396194115 343.3738052129048 1.3912339673046181
3.1339191945728273 352.77151361547664 1.400241226461301
3.139146749526243 367.01089675813193 1.4167633058849345
3.144374304479659 381.8383038518162 1.4292728370542203
3.1496018594330746 395.69367401523834 1.4454140115829928
3.1548294143864903 409.2017764200638 1.4616592547297296
3.160056969339906 426.0162587144139 1.4868434720173906
3.165284524293322 437.1277813014114 1.495822792675107
3.1705120792467376 460.13471610552233 1.5298160542541064
3.1757396342001534 480.08485340547725 1.556250686896486
3.180967189153569 506.17598664631555 1.5938494322746453
3.186194744106985 532.7135027826338 1.6334327277150336
3.1914222990604006 563.6304410969254 1.6796735933518745
3.1966498540138164 592.4515223291701 1.7257783135625688
3.201877408967232 612.5667802920849 1.7544002733151705
3.207104963920648 632.8642549999378 1.7761163153718988
3.2123325188740637 641.699159075503 1.7791590618679716
3.2175600738274794 657.5830356624668 1.801616649651685
3.222787628780895 662.9738084482515 1.8059902326258024
3.228015183734311 663.0588900191389 1.8076964233381523
3.2332427386877267 658.9655951838364 1.7987080820502515
3.2384702936411425 650.2159391439809 1.7803709900454046
3.2436978485945582 639.7338132997669 1.7600776202692747
3.248925403547974 623.470807931106 1.7352599383317975
3.2541529585013897 609.7258398579686 1.717698463045914
3.2593805134548055 605.935118993111 1.7179531211855386
3.2646080684082213 599.0608189988097 1.7050998290128496
3.269835623361637 598.6581876333147 1.6976233407390044
3.275063178315053 597.0156544489038 1.6895394359401914
3.2802907332684685 605.4948687426564 1.6977353862050935
3.2855182882218843 626.3108974292962 1.7275406992812599
3.2907458431753 642.743511146363 1.7499430199823178
3.295973398128716 664.4946871325433 1.7798123818289593
3.3012009530821316 679.4163391008983 1.7956980857268112
3.3064285080355473 680.5580584047093 1.8002830517752126
3.311656062988963 664.7772006638525 1.7738149106630585
3.316883617942379 626.2629679239813 1.7173288424539914
3.3221111728957946 573.7512196476746 1.6377544952859753
3.3273387278492104 532.2687428679151 1.5822051770626917
3.332566282802626 486.0059728968386 1.5146146033092782
3.337793837756042 454.0446815386127 1.4752662849921319
3.3430213927094576 416.6084533633928 1.422589961303787
3.3482489476628734 382.26089908091166 1.3741061332968354
3.353476502616289 353.84969935207494 1.337355083060989
3.358704057569705 335.49719619562944 1.3203435399998829
3.3639316125231207 321.322798781699 1.306737015658645
3.3691591674765364 310.40154108431983 1.30243806557038
3.374386722429952 304.8078393804522 1.3051310426745824
3.379614277383368 291.0719410227485 1.2808570001805997
3.3848418323367837 283.07371564157796 1.269504376889959
3.3900693872901995 271.5264234432879 1.2450485007835919
3.3952969422436152 259.909745812583 1.2184172006934684
3.400524497197031 254.65187528110994 1.2173727230140399
3.4057520521504467 250.49791009690878 1.210108440515831
3.4109796071038625 249.83948203411646 1.2211411248740889
3.4162071620572783 250.13031665248616 1.2246209477899361
3.421434717010694 252.0529066839406 1.2355798254113757
3.4266622719641098 249.50835116799982 1.227776808468049
3.4318898269175255 250.73765379187344 1.227291782905758
3.4371173818709413 248.83677138620257 1.2311023032972783
3.442344936824357 251.34923514136585 1.2461388883840823
3.447572491777773 248.3731129789601 1.2383168098847264
3.4528000467311886 250.5618018660145 1.2473483207459384
3.4580276016846043 243.8405511065697 1.21417093568591
3.46325515663802 237.50653327776544 1.1908967369709678
3.468482711591436 236.56834286469336 1.1791073337405487
3.4737102665448516 235.6093323891956 1.1844525577705565
3.4789378214982674 244.57915996196934 1.2138681033548568
3.484165376451683 251.448514705044 1.2268168821212482
3.489392931405099 258.62232792862034 1.254730272620466
3.4946204863585146 262.8481434027549 1.2539235837788032
3.4998480413119304 266.13941005923414 1.2548596614077032
3.505075596265346 268.2601810897897 1.2548979257424342
3.510303151218762 270.7968109573404 1.2569044081034633
3.5155307061721777 273.30556706438466 1.2572793305471341
3.5207582611255934 269.98038121304984 1.2455655727479753
3.525985816079009 273.95832136450144 1.2384463936235668
3.531213371032425 275.8091387168432 1.2276310325902273
3.5364409259858407 282.07069053091925 1.2237248625521089
3.5416684809392565 295.38252562866853 1.2347964517156291
3.546896035892672 312.6159856907885 1.2501151340706758
3.552123590846088 349.91001511303216 1.3057570521363764
3.5573511457995037 420.3340828302145 1.4155273394497994
3.5625787007529195 542.3988096980297 1.5923115429638242
3.5678062557063353 759.9788700386655 1.8734251402346171
3.573033810659751 1217.2123289125968 2.361731436829598
3.5782613656131668 2151.396482870142 3.1400723129353376
3.5834889205665825 4017.1649508325713 4.292156791870644
3.5887164755199983 7147.395889464497 5.724835233891653
3.593944030473414 11338.879296622643 7.161675513094374
3.59917158542683 15325.255204995117 8.280062538198639
3.6043991403802456 18135.584312360752 8.976833269798702
3.6096266953336613 18826.723076852028 9.133209281482896
3.614854250287077 17386.36271894755 8.78177667314248
3.620081805240493 14392.797979428624 7.988233920787322
3.6253093601939086 10763.80875840942 6.915243655007648
3.6305369151473244 7450.803451851916 5.749381206835454
3.63576447010074 4728.011920941757 4.566860688754812
3.640992025054156 2978.8279127892147 3.6156365532746984
3.6462195800075716 1776.4687603431216 2.780250017426772
3.6514471349609874 1108.6007836618887 2.1959983152760216
3.656674689914403 744.950837313104 1.8034058883045878
3.661902244867819 563.0455924144493 1.575395143651569
3.6671297998212347 464.51672421458625 1.4386242343609743
3.6723573547746504 411.5376139144128 1.3673288400659962
3.677584909728066 377.0007389414267 1.3134361332046265
3.682812464681482 353.8397852655908 1.2827957753383146
3.6880400196348977 336.8733251522188 1.2602189645798885
3.6932675745883135 323.7097180105503 1.2410325813736962
3.698495129541729 311.8618851727479 1.2273757944549908
3.703722684495145 306.6725568940183 1.2175106436109364
3.7089502394485607 300.19790713487544 1.205421025885927
3.7141777944019765 291.4684771636933 1.1837628596420224
3.7194053493553922 284.3535863635098 1.1691474046942747
3.724632904308808 277.79384912301936 1.1575042482020208
3.7298604592622238 276.54857178316456 1.1634464027100533
3.7350880142156395 274.12842481281183 1.153895455517588
3.7403155691690553 271.91471438244923 1.1497684792201648
3.745543124122471 272.52267754832354 1.157971674139905
3.750770679075887 273.31814698185866 1.1583532263939333
3.7559982340293026 275.68518725749306 1.1660463810401722
3.7612257889827183 275.309356942664 1.1575896135418273
3.766453343936134 275.14611025931436 1.1493279626206214
3.77168089888955 278.4288140041788 1.1505424402057425
3.7769084538429656 275.76984863084516 1.1447758921228335
3.7821360087963813 279.74500793038425 1.154093254545031
3.787363563749797 283.1147189653915 1.1594456882052708
3.792591118703213 285.46201432899875 1.1508104351012152
3.7978186736566286 292.00802061723715 1.1513224204639072
3.8030462286100444 304.2277343698721 1.1651837661853641
3.80827378356346 309.43227796386975 1.167460815457292
3.813501338516876 315.84700896408054 1.1808293004223844
3.8187288934702917 315.9609297382104 1.1811281699737997
3.8239564484237074 311.97377268191667 1.1727696909870753
3.829184003377123 311.05862436807354 1.1659673918117262
3.834411558330539 307.12415222440757 1.162198728684762
3.8396391132839547 302.6320533070581 1.1532115176435058
3.8448666682373704 302.3995013897906 1.1578777965340699
3.850094223190786 297.17552156437296 1.1584639659784726
3.855321778144202 294.45642063277313 1.157325828434581
3.8605493330976177 294.4944097843997 1.1600334446576148
3.8657768880510335 293.14545700303836 1.1512319203411312
3.8710044430044492 293.4243660096549 1.1476814957111257
3.876231997957865 294.7200227465965 1.1485700433948147
3.8814595529112808 291.17065892281175 1.138759908576353
3.8866871078646965 295.4514436749164 1.1477035988918374
3.8919146628181123 292.6725154734958 1.1363945965711348
3.897142217771528 290.25162367935144 1.130676490477114
3.902369772724944 288.799208936304 1.126927078397869
3.9075973276783595 288.89872448149526 1.122196315166024
3.9128248826317753 291.9349991913643 1.1224196523555094
3.918052437585191 294.71759455756023 1.120179831769018
3.923279992538607 301.4144962776034 1.1271898337857107
3.9285075474920226 313.67338817714796 1.150206822049096
3.9337351024454383 324.3094523201514 1.1674187388091466
3.938962657398854 331.74161059585833 1.1765379995339162
3.94419021235227 335.8441016604579 1.1792244810968406
3.9494177673056856 342.64962284908165 1.1850434028642258
3.9546453222591014 350.5555341478773 1.194921753009326
3.959872877212517 366.1589727235027 1.2157236935596418
3.965100432165933 378.09788727879726 1.2320994156443719
3.9703279871193486 391.35418330025584 1.2488680769630003
3.9755555420727644 408.5639301589429 1.2681176193817452
3.98078309702618 432.3332032805391 1.3027660424836798
3.986010651979596 450.1767878414003 1.32430328811739
3.9912382069330117 472.73426624843694 1.3533383727473032
3.9964657618864274 495.2746293501264 1.3832842022508918
4.001693316839844 521.5407072562591 1.41911501448173
4.00692087179326 555.4717831015697 1.4613506121142623
4.012148426746676 589.2271797457028 1.5087424203785575
4.017375981700092 629.0745229967474 1.5774547469753577
4.0226035366535084 680.0146341971138 1.651398046876998
4.027831091606925 736.6835457579056 1.726127426867318
4.033058646560341 807.211685991292 1.810841754154644
4.038286201513757 887.5016484656128 1.897273974844874
4.043513756467173 982.3644391794314 2.0029629319671653
4.0487413114205895 1088.4161014107835 2.108671207437164
4.053968866374006 1210.8982809506952 2.2270941762532526
4.059196421327422 1344.6611911118637 2.352851717074842
4.064423976280838 1491.7009628436997 2.48109348696416
4.069651531234254 1656.910741345022 2.609195627039783
4.0748790861876705 1830.581104472089 2.7385827512213208
4.080106641141087 2024.1402490802386 2.8743509511230028
4.085334196094503 2238.001871770283 3.021185738966987
4.090561751047919 2460.17972733993 3.172143322689564
4.095789306001335 2689.950761208698 3.318900414716206
4.1010168609547515 2949.2466499596535 3.4929590379835695
4.106244415908168 3168.6842777274333 3.628023461081225
4.111471970861584 3377.2958428892116 3.745247795076732
4.116699525815 3513.8339907825853 3.802816450591355
4.121927080768416 3610.5992704132773 3.8043748052769697
4.1271546357218325 3652.44384093971 3.78978656621319
4.132382190675249 3641.696202402357 3.776503710759645
4.137609745628665 3576.4135231167634 3.731609333407195
4.142837300582081 3434.5624085786385 3.6474533088913423
4.148064855535497 3240.9338030363124 3.536940373552871
4.1532924104889135 3022.4217392004425 3.4075411835020155
4.15851996544233 2763.704272964872 3.250889210119459
4.163747520395746 2511.231064297655 3.0942437890425216
4.168975075349162 2260.3427471818773 2.93074962632456
4.174202630302578 2023.959854795264 2.769100011518058
4.1794301852559945 1830.8397902140193 2.6348058228238065
4.184657740209411 1631.6378048490385 2.4828463370253764
4.189885295162827 1461.5814728584076 2.345726325200292
4.195112850116243 1392.8912761825366 2.2868762900108095
4.200340405069659 1252.2517262004646 2.167024439045346
4.2055679600230755 1126.9815785925919 2.0551664093910853
4.210795514976492 960.564422092263 1.8975314380589716
4.216023069929908 865.2090256545023 1.7973402733398232
4.221250624883324 776.428984313137 1.6986876493719298
4.22647817983674 669.6349614591744 1.578655650403112
4.2317057347901565 605.6607667454381 1.4997445904838227
4.236933289743573 550.986161846069 1.4288164550626663
4.242160844696989 505.0290163459667 1.3702401022328146
4.247388399650405 469.930892217186 1.324787381526907
4.252615954603821 435.61895881545644 1.278744810076395
4.257843509557238 415.0850821940057 1.2510300767482594
4.263071064510654 389.9296668848281 1.2108302346917623
4.26829861946407 368.06463633354537 1.1763533445368313
4.273526174417486 350.51768969696616 1.1508032218707096
4.278753729370902 338.346317552027 1.1310835457813038
4.283981284324319 323.54146406669776 1.1132009083895107
4.289208839277735 314.7796639184831 1.1058373059061297
4.294436394231151 306.1383540864057 1.0998960708715606
4.299663949184567 295.068098457045 1.0865996058196576
4.304891504137983 288.6677422756997 1.076689008873812
4.3101190590914 281.8651810648114 1.0681952699939716
4.315346614044816 274.8457773866027 1.0571341778152035
4.320574168998232 268.58847284734657 1.0427936933226098
4.325801723951648 263.24084174669764 1.0364958195357332
4.331029278905064 261.8108537853325 1.0366442321167668
4.336256833858481 259.14139419784976 1.0306080776892053
4.341484388811897 261.0757604801318 1.045563296042584
4.346711943765313 255.2459366184346 1.0334570141625563
4.351939498718729 255.40240933456258 1.0366588652633415
4.357167053672145 251.85658198910917 1.029188989000203
4.362394608625562 248.8245566653867 1.0250459361684425
4.367622163578978 249.87649140535518 1.0301636551911224
4.372849718532394 249.9531104181838 1.034315014839596
4.37807727348581 252.55364931652065 1.0387901191971889
4.383304828439226 257.3217115203779 1.0500441105534286
4.388532383392643 256.8798723880933 1.0438035924356175
4.393759938346059 254.258525527512 1.0364296498890966
4.398987493299475 250.21083204015181 1.0287982277267036
4.404215048252891 242.80499469631565 1.0110296009139816
4.409442603206307 240.4193072765724 1.0109737467370732
4.414670158159724 236.95697641456718 1.0043814517964962
4.41989771311314 231.4005216555229 0.9948880085626794
4.425125268066556 227.68965916762463 0.9958629851035506
4.430352823019972 231.11674896002867 1.010274375461744
4.435580377973388 230.62963414244152 1.010846435062021
4.440807932926805 234.24226124928634 1.023599495637062
4.446035487880221 233.48136472916138 1.024008601441017
4.451263042833637 225.85939086504177 1.0046711357400997
4.456490597787053 219.92977689649885 0.9870185410919592
4.4617181527404695 211.2324653763051 0.965305139928869
4.466945707693886 209.28719614517934 0.9617532688754887
4.472173262647302 212.02884266338245 0.9643733002631235
4.477400817600718 218.27208988425394 0.9825545717457821
4.482628372554134 225.0232569885561 1.00411817339786
4.4878559275075505 227.1840844111737 1.013582548372553
4.493083482460967 221.18268714618065 0.9965474849722014
4.498311037414383 212.85356546834797 0.976996002062554
4.503538592367799 208.4329206819954 0.9630007422653496
4.508766147321215 204.97453310158016 0.9548949755846464
4.5139937022746315 201.36202589365368 0.9480522250392812
4.519221257228048 202.72746548190216 0.9493478678947587
4.524448812181464 201.9750403875927 0.9444270807263595
4.52967636713488 203.04161855281947 0.9582050143548232
4.534903922088296 206.96818411060102 0.9724668413936758
4.5401314770417125 211.37329172336732 0.9869689931447788
4.545359031995129 209.94236706303937 0.9864297913862151
4.550586586948545 204.60161804676466 0.9627152425741721
4.555814141901961 202.11398861739255 0.9541136116432718
4.561041696855377 198.90102663326178 0.935607408222898
4.5662692518087935 206.53375468814178 0.9534188246746577
4.57149680676221 208.25712740119 0.953001962171485
4.576724361715626 207.27447317892918 0.9554626566019772
4.581951916669042 209.152715070918 0.9689401441365075
4.587179471622458 210.22076766733977 0.984512474120929
4.5924070265758745 213.8858485378375 1.0034541685619578
4.597634581529291 220.02775540952416 1.0167381728977871
4.602862136482707 215.49350234956285 0.9914878039569875
4.608089691436123 211.99802501750636 0.9760634884035628
4.613317246389539 207.65294739904442 0.9565297707254178
4.6185448013429555 205.16275753691798 0.9523349115904806
4.623772356296372 206.97879727548593 0.9662579414211747
4.628999911249788 209.3511496578051 0.9795903514651205
4.634227466203204 208.94664473641527 0.9843319950519858
4.63945502115662 211.5265681214001 0.9891456832169099
4.6446825761100365 212.00788339154974 0.9801061517617031
4.649910131063453 213.6747464858713 0.9865514253498646
4.655137686016869 214.0743230401639 0.9934466471275507
4.660365240970285 209.28823317209117 0.9857696096061827
4.665592795923701 203.30067232895126 0.9762605047474551
4.6708203508771176 201.30360046060196 0.9744210972247199
4.676047905830534 205.0591764293104 0.9817728237240834
4.68127546078395 206.6812927449306 0.9792524824592727
4.686503015737366 207.0717688493728 0.9781589486149399
4.691730570690782 205.93321664303568 0.971043495556704
4.696958125644199 206.27387528869764 0.9762823024551824
4.702185680597615 211.0047268078864 0.9852081471164322
4.707413235551031 211.03629175255185 0.9881311606236525
4.712640790504447 209.32421057874708 0.9772146838260654
4.717868345457863 209.7892668517816 0.9734112795758535
4.72309590041128 210.71542072386225 0.9731748351936269
4.728323455364696 208.37434074316752 0.9663406084749906
4.733551010318112 207.72409997524446 0.9637979481948656
4.738778565271528 204.4808419321096 0.9537271791439147
4.744006120224944 206.51529100121772 0.9544140633334247
4.749233675178361 210.39002109586758 0.9697263590390985
4.754461230131777 208.4331520300032 0.9682103811047678
4.759688785085193 205.4041150957327 0.9636662408081673
4.764916340038609 198.63157316639055 0.9421708396062374
4.770143894992025 195.57600609157166 0.9313373922449596
4.775371449945442 198.92890422096946 0.9371202179577094
4.780599004898858 199.55948445332868 0.9354136322429967
4.785826559852274 200.68718334840372 0.9379641422951053
4.79105411480569 198.23858055136918 0.9297267703528203
4.796281669759106 195.52325720338487 0.9261205118458203
4.801509224712523 196.95999718798987 0.9256806183011272
4.806736779665939 198.30632257808082 0.931063931258264
4.811964334619355 200.64330952872103 0.937736976353886
4.817191889572771 200.74489220757542 0.9358196867248966
4.822419444526187 199.3670292450192 0.9349504432436289
4.827646999479604 200.33102534164246 0.9327257244147986
4.83287455443302 200.63315846187152 0.9340023189720384
4.838102109386436 205.68840501555812 0.9514565399912356
4.843329664339852 210.65057255893925 0.9672334824999186
4.848557219293268 211.55966291705664 0.9655681636856447
4.853784774246685 209.9286433780829 0.9595991588760001
4.859012329200101 207.07041989498512 0.946405757881528
4.864239884153517 204.87589829507837 0.9432729311289916
4.869467439106933 201.00691899101815 0.9276997069873318
4.8746949940603495 199.41612917081667 0.9201847906575658
4.879922549013766 199.4392788271744 0.9177559550836741
4.885150103967182 201.01605886319095 0.9156282415170156
4.890377658920598 203.81761375172402 0.9216758036983242
4.895605213874014 201.84865800147716 0.9148877566873123
4.9008327688274305 204.43634174186428 0.9263858750852774
4.906060323780847 205.43365746516457 0.9287589047118916
4.911287878734263 204.41096198635648 0.9208804054423654
4.916515433687679 203.39553712857318 0.9157692536849901
4.921742988641095 204.4018602984047 0.914518203580466
4.9269705435945115 203.91943924650786 0.9077109683514029
4.932198098547928 204.10822432086752 0.9119488579984824
4.937425653501344 205.68209731203538 0.9196067069317784
4.94265320845476 205.82097053943775 0.9224900130202721
4.947880763408176 208.58283863057636 0.9314768629676743
4.9531083183615925 209.812708856326 0.9364011908925327
4.958335873315009 208.2981155979602 0.9303063028068146
4.963563428268425 213.0006231601158 0.9344474581335014
4.968790983221841 215.80217816159265 0.9294362842576847
4.974018538175257 217.06122895063982 0.9217473825572686
4.9792460931286735 223.14288892061057 0.9254130485806799
4.98447364808209 224.9274873302907 0.9193797640534803
4.989701203035506 232.80449364138525 0.9239092043635768
4.994928757988922 243.9314096402062 0.9291326326588853
5.000156312942338 269.1409307841613 0.9552483130918334
5.0053838678957545 313.05052348687775 1.0053192480121644
5.010611422849171 389.6960237754148 1.1049535077305592
5.015838977802587 517.910101742527 1.2577512296736235
5.021066532756003 683.246388688601 1.4366472545064295
5.026294087709419 876.6909121097879 1.62152079346637
5.0315216426628355 1063.8903959150064 1.784208730560252
5.036749197616252 1210.3512301137296 1.9098010747232557
5.041976752569668 1301.8369942570662 1.9810799035899591
5.047204307523084 1322.3532176515257 1.9944085011762573
5.0524318624765 1290.4455356247097 1.9662283070714812
5.0576594174299165 1234.1168954366858 1.9185828777474292
5.062886972383333 1155.8445715154262 1.8560333616213265
5.068114527336749 1072.503670915659 1.787561795733216
5.073342082290165 997.7867135184673 1.7250525741158056
5.078569637243581 927.610339839449 1.6614912350857791
5.0837971921969975 875.9308325865057 1.6129042918962546
5.089024747150414 835.0643409899529 1.5735315595311288
5.09425230210383 810.7554299199056 1.549171616746853
5.099479857057246 801.9523646774588 1.542148433565861
5.104707412010662 799.055379309702 1.5393839100800528
5.109934966964079 807.9622789694465 1.5489854280304283
5.115162521917495 811.9067785440053 1.5522027949997266
5.120390076870911 819.9790425435849 1.5596615344906457
5.125617631824327 820.983739672867 1.5552180118509848
5.130845186777743 818.4183030507139 1.5486401495430497
5.13607274173116 821.287630161516 1.5499101993527364
5.141300296684576 816.6948626262077 1.5462171834344287
5.146527851637992 800.9871609697767 1.5302548050929576
5.151755406591408 782.6627817950158 1.5114503850257506
5.156982961544824 753.0608350021305 1.4846567580130619
5.162210516498241 723.664004640044 1.4576750172970903
5.167438071451657 686.3034203592624 1.418951253345613
5.172665626405073 639.9517948902994 1.3676212907072995
5.177893181358489 597.3739993687219 1.3197116960267883
5.183120736311905 550.3577580883205 1.2687713904996072
5.188348291265322 498.96859640246157 1.2127194551378284
5.193575846218738 441.83041325005433 1.1454343071886055
5.198803401172154 388.4359205782891 1.0823646672504597
5.20403095612557 347.69612100628046 1.040982625036802
5.209258511078986 313.8131911224544 1.0027158652049424
5.214486066032403 286.0391906745946 0.975213420078178
5.219713620985819 264.18261491224376 0.9478936807357714
5.224941175939235 245.76009606750142 0.9189127198892346
5.230168730892651 231.50118471707955 0.8969649688483331
5.235396285846067 223.11897553344338 0.8862775245735353
5.240623840799484 217.0571330041034 0.8782216714856655
5.2458513957529 214.83059848343046 0.8856114983157839
5.251078950706316 214.95323147037664 0.887708716487792
5.256306505659732 217.91284159438274 0.9029833166897219
5.261534060613148 217.58542763917436 0.9021180527401625
5.266761615566565 214.59395137911676 0.8935596907000973
5.271989170519981 210.76400560416707 0.8828051759192355
5.277216725473397 212.21103654704683 0.8881639404147331
5.282444280426813 214.20595357492618 0.9011075134250393
5.2876718353802294 213.6103175826169 0.8988961230455323
5.292899390333646 210.1172017846292 0.8867745004352825
5.298126945287062 204.2789425470772 0.8696384180874437
5.303354500240478 206.10146103998645 0.8737437095953227
5.308582055193894 208.38198237545046 0.8815428270594071
5.3138096101473105 212.32382185610427 0.8873356706586205
5.319037165100727 215.03544322890198 0.8865249853483375
5.324264720054143 210.9751904643636 0.8788401197829975
5.329492275007559 209.38093768158055 0.8726761077629823
5.334719829960975 205.3754134272916 0.8670408289268441
5.3399473849143915 201.3608809845076 0.8599798642535228
5.345174939867808 200.1808956162584 0.8530769118157017
5.350402494821224 207.89880234724438 0.876961363096371
5.35563004977464 211.05946375665553 0.88571451148887
5.360857604728056 215.85569412496125 0.8900122811734791
5.3660851596814725 214.6053202620428 0.8867000089174968
5.371312714634889 210.71606469729934 0.8780484372832493
5.376540269588305 210.08592093569385 0.8674625563604327
5.381767824541721 210.21962128957142 0.8664448093827299
5.386995379495137 211.99961966523867 0.8677787468230467
5.3922229344485535 211.69968940665936 0.8613556994911216
5.39745048940197 210.24997298941452 0.8574761700808994
5.402678044355386 212.65743698975024 0.8574856290867917
5.407905599308802 217.76263637915682 0.8692604917085298
5.413133154262218 220.82659613401827 0.8754802101000675
5.4183607092156345 225.06398830593093 0.8814398590888869
5.423588264169051 223.84647978886196 0.8717118383131797
5.428815819122467 225.9913421957943 0.870764150088872
5.434043374075883 226.83733137671626 0.8726867445551674
5.439270929029299 226.0202765879385 0.8713266407555794
5.4444984839827155 226.42088070348697 0.8763461292069991
5.449726038936132 222.553570831348 0.8669127677236262
5.454953593889548 221.17669533629083 0.8642884746335402
5.460181148842964 216.56436272018374 0.8563326577498352
5.46540870379638 211.37912232563713 0.8499709052925111
5.4706362587497965 206.74442281825148 0.8417025638050138
5.475863813703213 206.0855954622267 0.8431303392642575
5.481091368656629 206.8697502442619 0.8444736639600816
5.486318923610045 210.45538556250767 0.8502894321370897
5.491546478563461 212.0485301492528 0.8508831398496693
5.4967740335168775 212.50487636155628 0.8460515116989511
5.502001588470294 214.79092101132147 0.8559913445393557
5.50722914342371 210.2259807242339 0.8508307696256152
5.512456698377126 208.43480205263 0.8446040078704895
5.517684253330542 209.67593354904574 0.8520708078746784
5.522911808283959 209.0696035545863 0.8483871288062999
5.528139363237375 208.72304875198358 0.8519478447207361
5.533366918190791 206.96475594320108 0.8538508318278214
5.538594473144207 204.72858659334057 0.8493720121469088
5.543822028097623 205.37787156953232 0.8539934154996406
5.54904958305104 205.79450797962974 0.8490973999802258
5.554277138004456 206.2811406954151 0.8501308183207478
5.559504692957872 205.80813607781695 0.842767934910412
5.564732247911288 206.62227402851013 0.8442104266468379
5.569959802864704 204.8002273892332 0.842757721065926
5.575187357818121 203.87830602240504 0.8400880391317204
5.580414912771537 205.75425844551913 0.8342808782878302
5.585642467724953 207.539138327624 0.835933868801937
5.590870022678369 212.67101829827646 0.8412253175414189
5.596097577631785 215.03791392584836 0.8454892855996162
5.601325132585202 217.9153797374143 0.8479221327798668
5.606552687538618 222.56816827678955 0.855116958012356
5.611780242492034 226.13687214875458 0.8611227226758558
5.61700779744545 229.67460791627283 0.8678867581860166
5.622235352398866 233.01455458004955 0.8685140952993616
5.627462907352283 239.23625042513237 0.870410306978834
5.632690462305699 255.20443434551805 0.8826716856248643
5.637918017259115 288.02981389057277 0.9193337709702334
5.643145572212531 350.7937450434759 0.9932622395418322
5.648373127165947 444.6612780325352 1.1034769198750611
5.653600682119364 568.2634411860423 1.2352166596649703
5.65882823707278 709.6230377868658 1.3743545323363877
5.664055792026196 835.4778988836481 1.4859007646551172
5.669283346979612 936.8334828618375 1.5714570943102897
5.674510901933028 985.8123398689429 1.6095149806938163
5.679738456886445 994.4054809154129 1.6152024522123298
5.684966011839861 966.7535309212641 1.591534680875205
5.690193566793277 911.07901747596 1.5433219152056417
5.695421121746693 855.093114337434 1.4957231416589796
5.700648676700109 800.0782999758338 1.446344445303739
5.705876231653526 755.2014168324878 1.404211662003135
5.711103786606942 726.2606923500383 1.3762488788731295
5.716331341560358 709.992772568998 1.359986786361709
5.721558896513774 710.6340084406598 1.3591275273500727
5.7267864514671905 725.7276877615009 1.3720288414473643
5.732014006420607 751.5826162928695 1.3960699213726881
5.737241561374023 794.4837431935266 1.4371643341456952
5.742469116327439 852.130250433742 1.4894790100209325
5.747696671280855 923.6047250993091 1.5498742748142336
5.7529242262342715 985.4253819248256 1.599935896491156
5.758151781187688 1021.6865262431476 1.6269647708567279
5.763379336141104 1014.7478313648194 1.6213435410148747
5.76860689109452 950.7158056120443 1.5652873300441068
5.773834446047936 860.8687827688143 1.4894749838631538
5.7790620010013525 742.6321246189804 1.3847236209455054
5.784289555954769 626.7148794888351 1.2771492153129722
5.789517110908185 520.2978657535623 1.1663171181512497
5.794744665861601 433.64682568109833 1.0732315290182342
5.799972220815017 370.13548010177635 1.0003978360132268
5.8051997757684335 321.0530373892532 0.9427919434321597
5.81042733072185 286.2258840845921 0.8994438905743022
5.815654885675266 262.4989369971523 0.8677343346677948
5.820882440628682 249.14234282746258 0.8480732569454035
5.826109995582098 244.3030087047957 0.8440478730736267
5.8313375505355145 245.36562449795645 0.8504121984799021
5.836565105488931 247.29439036492298 0.857718349627746
5.841792660442347 243.25835178473224 0.8541202028825639
5.847020215395763 239.86338617926967 0.8459304083767513
5.852247770349179 235.2768709750647 0.8354803554570349
5.8574753253025955 233.44431176891285 0.8295838676850527
5.862702880256012 234.12393833109198 0.8322101280232127
5.867930435209428 236.921123846713 0.8371385935017415
5.873157990162844 238.39644915093587 0.8389439347070948
5.87838554511626 239.58354584466468 0.8396196629217587
5.8836131000696765 237.4681880765031 0.8364904375808936
5.888840655023093 237.1262433226987 0.8347759745802146
5.894068209976509 238.31821149470775 0.8348051292359574
5.899295764929925 241.39641671696725 0.8385812544920248
5.904523319883341 242.2079024235646 0.8385660231913215
5.9097508748367575 241.5601757838897 0.834727070739721
5.914978429790174 242.81841145525215 0.835826272812298
5.92020598474359 244.0557314929578 0.8342252957937487
5.925433539697006 243.87739858259266 0.8307911871555774
5.930661094650422 245.80980344583327 0.8277325494495876
5.9358886496038386 246.2954135014939 0.8251364254778688
5.941116204557255 252.0419195877708 0.8325158886681501
5.946343759510671 261.46323750451216 0.850263559729605
5.951571314464087 270.4541109150467 0.8739146014885882
5.956798869417503 277.6497857231334 0.8857393646649907
5.96202642437092 287.7491653576143 0.9004686511530746
5.967253979324336 294.41088375149576 0.9119148103190088
5.972481534277752 309.7248986152914 0.9327420180843925
5.977709089231168 321.5729802229279 0.9496501061748203
5.982936644184584 336.86373675205147 0.9689329528056186
5.988164199138001 359.8736612959304 0.9960924731617148
5.993391754091417 384.5109312027092 1.0270649798925877
5.998619309044833 420.1523000664079 1.0745400855354075
6.003846863998249 472.62843899145787 1.1409735124742275
6.009074418951665 541.7990614150758 1.2229716481568578
6.014301973905082 622.0513503057254 1.3103079796163726
6.019529528858498 741.2282901248989 1.4303569563360647
6.024757083811914 882.28283571041 1.5621893872307338
6.02998463876533 1048.7268997039155 1.70180999785798
6.035212193718746 1254.8482590520152 1.8651642164127493
6.040439748672163 1464.194259993728 2.0187013347608658
6.045667303625579 1648.6752330638665 2.1437609646651103
6.050894858578995 1792.587672458056 2.236046087472621
6.056122413532411 1859.915412274789 2.2783680416978584
6.061349968485827 1840.091051663004 2.2675126667657324
6.066577523439244 1754.9578142082091 2.215884246670438
6.07180507839266 1616.9371178629892 2.130332169303552
6.077032633346076 1463.7498413042815 2.0311306480798956
6.082260188299492 1296.1633534573118 1.9135615345555432
6.087487743252908 1141.8798106735378 1.7962203202715343
6.092715298206325 999.1463694025931 1.680378672076298
6.097942853159741 879.7115515658744 1.5791381700742702
6.103170408113157 780.0745311537734 1.4915563315944407
6.108397963066573 688.7745728076507 1.4035968410885695
6.113625518019989 611.1800167711381 1.3243941469241516
6.118853072973406 549.3105686297465 1.258338549195517
6.124080627926822 493.9488247419632 1.195750673102859
6.129308182880238 453.33524653949405 1.1491710399662245
6.134535737833654 419.42048686902564 1.1089900491786047
6.1397632927870704 393.761200407472 1.0771948453541167
6.144990847740487 370.7062319737002 1.050676811749552
6.150218402693903 351.77353456823704 1.0308323750632762
6.155445957647319 335.22358551123295 1.0094220668693135
6.160673512600735 320.0927130544615 0.9895640967090935
6.1659010675541515 313.3963348409167 0.9833533835085162
6.171128622507568 308.1320501204585 0.9806722782811729
6.176356177460984 304.8804970229073 0.9801638358579456
6.1815837324144 296.74838520996553 0.9707224655761287
6.186811287367816 288.5792349699994 0.9593837700689963
6.1920388423212325 287.18495065233657 0.9599750245225993
6.197266397274649 284.36907464648095 0.9582628509400002
6.202493952228065 287.2119736481895 0.9593604956993824
6.207721507181481 282.5795300575371 0.940646374081448
6.212949062134897 277.5667997495836 0.9255892625759558
6.2181766170883135 273.1639443504218 0.917493512009058
6.22340417204173 267.13221743390574 0.909821808876483
6.228631726995146 267.8946099368963 0.9145932899299414
6.233859281948562 269.8504274182163 0.9171803501749352
6.239086836901978 267.11160203687336 0.905812178760909
6.2443143918553945 267.53165229038865 0.9047917827640445
6.249541946808811 267.9493185563823 0.9015439774977032
6.254769501762227 263.08734218075324 0.8904827981123337
6.259997056715643 263.4072295460134 0.8841544088712193
6.265224611669059 258.52353335014436 0.8720473415783202
6.2704521666224755 252.8664678838514 0.8662403801627092
6.275679721575892 251.1043241979606 0.8648306288110557
6.280907276529308 250.4561071280049 0.8672726692984162
6.286134831482724 251.34482286870357 0.8683730356961477
6.29136238643614 252.26818986108205 0.8623361933498437
6.2965899413895565 251.51365734708725 0.8574296029310898
6.301817496342973 253.12808104241432 0.8625222402752842
6.307045051296389 255.25808803091888 0.8674477500109312
6.312272606249805 256.44217873035336 0.8694346617769393
6.317500161203221 254.54700493534835 0.8649738750638417
6.3227277161566375 252.72912020952515 0.858821811920516
6.327955271110054 252.4331137028912 0.8575314335154085
6.33318282606347 254.74756068818294 0.8608030183727903
6.338410381016886 254.69550323732787 0.8622119932043086
6.343637935970302 255.45016847008927 0.8613064314480309
6.3488654909237185 255.0583419863587 0.8600244043446467
6.354093045877135 257.1317664058141 0.8634405325937916
6.359320600830551 260.3664089359181 0.8598568546617357
6.364548155783967 261.8774963669044 0.8599212465535326
6.369775710737383 262.1030873784036 0.8617241773780946
6.3750032656908 255.79654792247828 0.8530015321065718
6.380230820644216 252.77214311571174 0.8483127350781379
6.385458375597632 253.21348492911002 0.8501412795038703
6.390685930551048 252.92961956290486 0.8496749999551099
6.395913485504464 257.93928157739083 0.8598237454163429
6.401141040457881 254.91153764140967 0.8556361763083576
6.406368595411297 256.46993565236727 0.855839611252705
6.411596150364713 262.6378939436093 0.8602718316759396
6.416823705318129 267.0496873093265 0.8651918799195571
6.422051260271545 269.9700683684593 0.8677743606648796
6.427278815224962 269.3741322062158 0.866898359079606
6.432506370178378 264.90133994672 0.8559439262039142
6.437733925131794 262.0784342728981 0.8481842552421799
6.44296148008521 264.08863478963036 0.8467795954469357
6.448189035038626 264.8786673441091 0.845505474290482
6.453416589992043 267.6799240540523 0.8496371066216664
6.458644144945459 270.71377611983837 0.856010014812583
6.463871699898875 271.34360291994346 0.8557083298881014
6.469099254852291 273.74677779973615 0.8576852610139305
6.474326809805707 274.00254492566756 0.8536136843700932
6.479554364759124 279.55587596158995 0.8595309852292192
6.48478191971254 283.83084401326636 0.8642172659564549
6.490009474665956 290.54390239365415 0.8718976860474864
6.495237029619372 297.497287332914 0.8794674991133705
6.500464584572788 310.1134481758192 0.8960070134392594
6.505692139526205 321.9481028052745 0.9097528480694786
6.510919694479621 340.3152217905316 0.9312663024793872
6.516147249433037 359.3915705180237 0.9539228231028318
6.521374804386453 385.49237750596524 0.9840477416641644
6.526602359339869 421.74037467324035 1.0240806953092947
6.531829914293286 469.9020422991035 1.0734156712290053
6.537057469246702 525.8119747949262 1.1309514409507864
6.542285024200118 595.7496636631395 1.2012082350775666
6.547512579153534 667.2478665829613 1.272305175842073
6.55274013410695 726.4501015761512 1.326698294560748
6.557967689060367 768.1981021582092 1.3633070451963603
6.563195244013783 779.2667910923411 1.371646564543166
6.568422798967199 764.8516598524969 1.3585865611517913
6.573650353920615 729.3153559942814 1.3235132380948795
6.5788779088740315 685.0377308739446 1.2803673763390082
6.584105463827448 630.8533105255764 1.2278753943264873
6.589333018780864 577.3195818966229 1.175441491127776
6.59456057373428 530.4861687974968 1.1290069466775845
6.599788128687696 487.07408746608564 1.081999169450861
6.6050156836411125 453.8509596114192 1.0469191500819293
6.610243238594529 424.6502694958941 1.014962876091541
6.615470793547945 399.4642208463272 0.9875162833865057
6.620698348501361 381.4522253144105 0.9689506347643513
6.625925903454777 364.4685217825168 0.9504200525750949
6.6311534584081935 357.5379210500306 0.9436696632126694
6.63638101336161 344.89431465551314 0.9282515196551767
6.641608568315026 340.03793120122856 0.9212965004951067
6.646836123268442 333.8324633587749 0.9131676152441244
6.652063678221858 320.903921762301 0.8953742343714522
6.6572912331752745 313.51082618133466 0.8879542895827056
6.662518788128691 302.67280383770344 0.8743965333919195
6.667746343082107 295.33194229271203 0.8667964268789726
6.672973898035523 291.2701552306578 0.8598470771223887
6.678201452988939 285.08462616521746 0.8488781382141052
6.6834290079423555 282.4267863261905 0.8449293061406891
6.688656562895772 283.7945732850111 0.848769931162384
6.693884117849188 283.65174636685765 0.8483309599534659
6.699111672802604 283.20381862363223 0.849497709708299
6.70433922775602 279.695024203023 0.8441640062027449
6.7095667827094365 279.26474096969486 0.8412024750871038
6.714794337662853 278.29315195697313 0.8379327400627301
6.720021892616269 283.5567847726126 0.8456840337351099
6.725249447569685 283.2996778030112 0.8407868154145601
6.730477002523101 283.6598059256776 0.8383613591639114
6.7357045574765175 286.7633012484805 0.8421690708329275
6.740932112429934 289.157028798038 0.8485241642578748
6.74615966738335 292.2473647383608 0.8537438815246206
6.751387222336766 294.1967465205373 0.8564591287730587
6.756614777290182 295.5640875097628 0.855265778911067
6.7618423322435985 295.3526428583623 0.8518095930927272
6.767069887197015 296.06676302747974 0.8531374342882606
6.772297442150431 295.49550880047667 0.8537923658071512
6.777524997103847 291.6376360928815 0.8460342198267662
6.782752552057263 292.06819836662095 0.8469172606042662
6.7879801070106796 290.2336077679385 0.8431942820042607
6.793207661964096 290.5955952277804 0.8433947872796974
6.798435216917512 293.5736052626601 0.8489403738408938
6.803662771870928 297.6741766794987 0.8531151382761123
6.808890326824344 301.2381852995208 0.8567180679932762
6.814117881777761 303.9597912414818 0.8604226159975561
6.819345436731177 304.4023909316683 0.8586303564274724
6.824572991684593 304.5882173835498 0.8590450920460764
6.829800546638009 307.46440156706916 0.863204093508333
6.835028101591425 307.0247294805708 0.8611904398116327
6.840255656544842 308.5274229670723 0.8612403314289117
6.845483211498258 310.26635346561324 0.8627395073860561
6.850710766451674 311.31705448368126 0.8633903599916891
6.85593832140509 319.08590468801424 0.8738316570168989
6.861165876358506 324.19265347805515 0.8797566884255077
6.866393431311923 326.9171422680186 0.8805986931287743
6.871620986265339 330.5169128169657 0.8826161334995568
6.876848541218755 330.48276155283264 0.8805425716551225
6.882076096172171 333.86074657147935 0.8849156839104784
6.887303651125587 341.74144286441395 0.8943846213676646
6.892531206079004 344.3173260184852 0.8957206413268991
6.89775876103242 350.50002488493453 0.9021171320822189
6.902986315985836 354.11427330541767 0.9050226382941869
6.908213870939252 360.19023503530025 0.9128682841093939
6.913441425892668 362.81854223210917 0.912526070158741
6.918668980846085 366.0764297256347 0.9160982988274388
6.923896535799501 371.75767947332946 0.9203754867210854
6.929124090752917 379.9733354408388 0.9277210705524029
6.934351645706333 389.1125319793157 0.9389611272889821
6.939579200659749 396.2182921655842 0.9485788185176017
6.944806755613166 399.3015133224431 0.9523564551114502
6.950034310566582 401.25419363054147 0.9530131478014904
6.955261865519998 403.8043028309815 0.9520984141810913
6.960489420473414 410.2952519718263 0.9579164137404775
6.96571697542683 417.35571218836617 0.9645675384415295
6.970944530380247 426.8579839853664 0.9747274038790859
6.976172085333663 440.7595556532077 0.9891339286974032
6.981399640287079 455.8339032327505 1.0054189926630666
6.986627195240495 475.3441313789015 1.025784763157472
6.9918547501939114 498.6427447500349 1.04994243567845
6.997082305147328 529.9556743941787 1.0798768724008196
7.002309860100744 572.7267544498387 1.1197562645419448
7.00753741505416 629.5059277716123 1.1708213729135089
7.012764970007576 710.9859307388459 1.2427925896301963
7.0179925249609925 809.3011503015751 1.3264360602512582
7.023220079914409 910.0262442390281 1.4059530421606417
7.028447634867825 990.8256251346897 1.465818869921644
7.033675189821241 1049.7276097517542 1.5088784909001243
7.038902744774657 1079.3711611467374 1.5290107539823579
7.0441302997280735 1077.2858767909468 1.5272424817168824
7.04935785468149 1056.998825423787 1.5117394516771492
7.054585409634906 1024.949869472811 1.488079324560344
7.059812964588322 984.82373623077 1.4577101145067672
7.065040519541738 947.4177501659516 1.4283657432276533
7.0702680744951545 908.8317528110458 1.397342318303045
7.075495629448571 866.6617512162172 1.3637428701573224
7.080723184401987 827.3632031678051 1.3322963520665454
7.085950739355403 784.6669637478252 1.297372796839685
7.091178294308819 741.7289938176655 1.2622798972288785
7.0964058492622355 699.9730266105712 1.22606862231971
7.101633404215652 654.7557237183654 1.1860924934029486
7.106860959169068 613.8476132963343 1.1472465231367965
7.112088514122484 574.176799450746 1.1099499494041165
7.1173160690759 539.343813152333 1.0762037325057567
7.1225436240293165 511.77061807273805 1.050899280700826
7.127771178982733 486.8296844491175 1.0256211825459793
7.132998733936149 467.1836042408247 1.0060599725868977
7.138226288889565 450.5814578284014 0.987585969455623
7.143453843842981 440.5460444489743 0.9780644106973224
7.1486813987963975 432.5502427290785 0.9699921436477662
7.153908953749814 431.87444937094773 0.9694832240387207
7.15913650870323 434.1478206798726 0.9703680366073882
7.164364063656646 443.27136962532035 0.9798385827391779
7.169591618610062 456.2269400004667 0.9900373956970965
7.1748191735634785 474.40153701599223 1.0079859935319828
7.180046728516895 512.4392453340344 1.045546021735708
7.185274283470311 569.749278555168 1.1018210041764323
7.190501838423727 670.1972830102233 1.1937442516012347
7.195729393377143 823.5411496777473 1.321527933812121
7.2009569483305595 1065.2495081203956 1.5017225973707478
7.206184503283976 1428.5266781468322 1.736984380215392
7.211412058237392 1979.8614049587945 2.0433373050738775
7.216639613190808 2676.663190729417 2.3760004943316844
7.221867168144224 3417.369496261694 2.6789129213729126
7.227094723097641 4032.6902693086577 2.9064005418555445
7.232322278051057 4338.211300921075 3.0104263937182187
7.237549833004473 4307.570092178943 2.998683084352348
7.242777387957889 3900.2572840978737 2.8518343333956886
7.248004942911305 3292.4743807686914 2.61778614780816
7.253232497864722 2629.3826523776224 2.339114027243128
7.258460052818138 2006.6623654135426 2.043242995932569
7.263687607771554 1495.2824124283618 1.7644677379964198
7.26891516272497 1096.3704510013968 1.5104976576615545
7.274142717678386 826.843710794705 1.3118010563590716
7.279370272631803 655.280751121755 1.1683055802355014
7.284597827585219 546.3748384439831 1.0686094493455909
7.289825382538635 486.7429192085992 1.011419725670089
7.295052937492051 452.70494341114613 0.9778300275413644
7.300280492445467 427.4692820368134 0.9518037235652252
7.305508047398884 410.2994096826152 0.9339499534570141
7.3107356023523 398.7281053574499 0.9187545671476207
7.315963157305716 389.77555858393424 0.9088104123221163
7.321190712259132 384.06353055336837 0.9028261537614417
7.326418267212548 380.6042874934613 0.8995299800203753
7.331645822165965 373.9598307257694 0.8913053619242809
7.336873377119381 369.5723439547189 0.8856338520885477
7.342100932072797 364.73779464161424 0.8785001693223803
7.347328487026213 367.91745941126953 0.8819884734736279
7.352556041979629 368.9950071075079 0.8840582332090011
7.357783596933046 370.32784916297766 0.8850152514844237
7.363011151886462 371.34549386427847 0.8862615243002447
7.368238706839878 366.82848869954745 0.8797054750334318
7.373466261793294 369.92284834269856 0.8833657623844388
7.37869381674671 367.89203549250954 0.881784514463555
7.383921371700127 365.20301617293194 0.8780268174064206
7.389148926653543 362.54555426149284 0.875218072240341
7.394376481606959 360.1521628297285 0.8706963389485092
7.399604036560375 365.1965633875516 0.8741683426896959
7.4048315915137914 369.903103205002 0.8797390066425523
7.410059146467208 369.01286085032837 0.8790524101449587
7.415286701420624 369.74381831745427 0.8808646736420919
7.42051425637404 372.7415403635873 0.8846708702868379
7.425741811327456 372.6495881206285 0.8843624802067891
7.4309693662808725 380.89834733050077 0.8932513508859707
7.436196921234289 383.74989160565474 0.8961383195890679
7.441424476187705 388.9342113639667 0.9016112931242957
7.446652031141121 391.3823556984432 0.9014022267075161
7.451879586094537 393.82166946427196 0.904561772034022
7.4571071410479535 397.0762474326172 0.9083470753512498
7.46233469600137 401.2681419773829 0.9109922382178497
7.467562250954786 413.022976766434 0.9231904698397024
7.472789805908202 421.05347400421647 0.9310599873767741
7.478017360861618 434.32154194925863 0.9454304147077711
7.4832449158150345 449.1051072453929 0.9603467914717742
7.488472470768451 457.7673285115468 0.9678522129356458
7.493700025721867 471.5082339438688 0.982108633259165
7.498927580675283 486.3819095961904 0.9953357220695719
7.504155135628699 497.99921902938235 1.0054313396185155
7.5093826905821155 514.3500528657771 1.0206551150299845
7.514610245535532 527.2566926199875 1.0328338625916025
7.519837800488948 536.1693566012696 1.042174502645205
7.525065355442364 540.1181126779197 1.0459343447594094
7.53029291039578 538.127873664576 1.0428843252862072
7.5355204653491965 539.5563186852173 1.0429115295495648
7.540748020302613 547.5603036605966 1.050474007084772
7.545975575256029 554.9648373432848 1.0566802167846026
7.551203130209445 569.8643004393158 1.0701378842012428
7.556430685162861 584.4596120495047 1.082552989418191
7.5616582401162775 596.3920248679334 1.0924802486322212
7.566885795069694 604.4011503222216 1.100125546590749
7.57211335002311 605.9981592107994 1.1019668091993673
7.577340904976526 599.7169814970634 1.0948036001793071
7.582568459929942 592.0011060464599 1.0865453675278167
7.5877960148833585 579.0900558235187 1.0742204747642479
7.593023569836775 562.442386751061 1.0588907787574964
7.598251124790191 549.9126905062212 1.0454345499746232
7.603478679743607 540.3190196617302 1.0360077829388104
7.608706234697023 531.1254275161913 1.0271395150762794
7.6139337896504395 524.6620472997934 1.021635672030092
7.619161344603856 516.6439710191436 1.014406868417642
7.624388899557272 511.89543249161665 1.0108198409077775
7.629616454510688 506.8873436811603 1.006189891100268
7.634844009464104 505.416955103728 1.0044700502578026
7.6400715644175206 506.63099570309515 1.0053017619444424
7.645299119370937 512.9282508518637 1.0111233945116522
7.650526674324353 518.5309487930859 1.0150103021935353
7.655754229277769 520.31142350981 1.0157168973928568
7.660981784231185 517.4296902631993 1.0114451664644355
7.666209339184602 517.879532287314 1.0119683287009238
7.671436894138018 524.9967414698658 1.019747626899896
7.676664449091434 530.7608367398936 1.0245288768291152
7.68189200404485 538.7175407301486 1.0303445145418246
7.687119558998266 542.8860729733227 1.0331190002471018
7.692347113951683 545.7243423521512 1.0350772142270133
7.697574668905099 551.1975629059294 1.0407404789070114
7.702802223858515 558.4525926451373 1.047376962885684
7.708029778811931 563.6316201838185 1.051952548404035
7.713257333765347 569.5652460698888 1.0570483534837922
7.718484888718764 575.4685881007392 1.0617537757623634
7.72371244367218 582.1552823447628 1.0682426555278648
7.728939998625596 588.8473434938248 1.0722388948729604
7.734167553579012 592.5609618806142 1.0755098782710069
7.739395108532428 595.551632122581 1.077498603814018
7.744622663485845 595.9844019889147 1.0776349176284388
7.749850218439261 598.5657371126423 1.0789642836882
7.755077773392677 603.1057301250974 1.0821472864627664
7.760305328346093 607.0377606211753 1.0850013430152143
7.765532883299509 611.8768571432234 1.0892769873684272
7.770760438252926 611.503759099273 1.0877329853280167
7.775987993206342 611.8029998182841 1.0879506100483096
7.781215548159758 612.903393896849 1.0887321778205734
7.786443103113174 612.6852794911937 1.0890049526784078
7.79167065806659 610.4400268476381 1.0871417052545698
7.796898213020007 601.8644624861713 1.0781848950660684
7.802125767973423 592.3343972356357 1.0690110398767323
7.807353322926839 584.9518968670633 1.0616503889122817
7.812580877880255 579.2288828378607 1.0564945008461664
7.817808432833671 575.0029289611333 1.0522062626611692
7.823035987787088 573.5051667717578 1.051204433823743
7.828263542740504 571.7302169950374 1.050433714114425
7.83349109769392 575.6866401433703 1.0534564305625937
7.838718652647336 583.3168972132172 1.0602376972941459
7.8439462076007525 589.0009047557717 1.0644028675028148
7.849173762554169 605.4290490407905 1.078191264781007
7.854401317507585 616.2775037813576 1.0869088568353
7.859628872461001 627.816217597083 1.0966884625679816
7.864856427414417 641.5232268095463 1.107859031409538
7.8700839823678335 651.1490273578346 1.1150827188370298
7.87531153732125 666.977126177458 1.1279904603447557
7.880539092274666 682.0722125562268 1.140902483327363
7.885766647228082 693.2795777611893 1.1498232879818977
7.890994202181498 702.5208745049323 1.1565655589308284
7.8962217571349145 706.8202475565346 1.1591821638825344
7.901449312088331 706.1177410335329 1.158070836925586
7.906676867041747 699.8951139301288 1.1528046254008957
7.911904421995163 691.6893789711703 1.1460884533022766
7.917131976948579 682.8224158967752 1.138551170775609
7.9223595319019955 681.1837635841655 1.1371642042203545
7.927587086855412 669.6354992393666 1.1270082641472436
7.932814641808828 657.3822751780496 1.1152425614518253
7.938042196762244 647.6260740284954 1.1065229464612898
7.94326975171566 637.6634831249817 1.0973449170796226
7.9484973066690765 632.6522987067881 1.092689870737706
7.953724861622493 625.8455608142268 1.085985862945851
7.958952416575909 622.5421106767741 1.0830173327787054
7.964179971529325 626.8116699969221 1.0868126441627308
7.969407526482741 631.6577054479216 1.0902738705552268
7.9746350814361575 640.3192669657418 1.096523265739775
7.979862636389574 652.0414134289222 1.1074492439311323
7.98509019134299 662.4722357550387 1.1152131196648785
7.990317746296406 677.4527859089916 1.1272613676063312
7.995545301249822 687.9525690957009 1.135581115876496
8.000772856203238 697.0273963294527 1.1423014141236199
8.006000411156654 699.6171907628625 1.1454326893574007
8.01122796611007 696.6171431003453 1.1422262030278967
8.016455521063486 685.8945762545334 1.1318054715367545
8.021683076016902 673.2545424711701 1.1201016513563418
8.026910630970319 661.3633743711043 1.108896525442653
8.032138185923735 652.0521872704514 1.1010371357326239
8.037365740877151 648.0602797780375 1.0973489402109289
8.042593295830567 646.4081219763293 1.0959911587914917
8.047820850783983 643.6304917075657 1.0949944978493218
8.0530484057374 645.36751448017 1.096337158293384
8.058275960690816 644.4255939907754 1.0952177271203694
8.063503515644232 646.4894355229872 1.0970420436261068
8.068731070597648 649.8070518691761 1.099227861799331
8.073958625551064 650.1992170952827 1.0993508567541472
8.07918618050448 651.6910037739405 1.1000557666076518
8.084413735457897 652.9822675931091 1.1000166560279845
8.089641290411313 654.5247316442986 1.100979896598365
8.09486884536473 656.8410128931642 1.1012017599591208
8.100096400318145 661.7250260379047 1.1052834383003445
8.105323955271562 662.8549410729887 1.1055127255631063
8.110551510224978 668.1721839744154 1.1100832822152267
8.115779065178394 672.1400931911899 1.1133649567202253
8.12100662013181 674.9452029456833 1.1152076258987085
8.126234175085226 680.0545566013644 1.1195097471649973
8.131461730038643 685.2738530571071 1.1234156982159642
8.136689284992059 698.7207818054374 1.1335049604351881
8.141916839945475 716.3868340379485 1.146715295116584
8.147144394898891 738.5374041305749 1.1631401961455807
8.152371949852308 765.9248955380275 1.1829237138954833
8.157599504805724 794.6834241496756 1.2046585842738788
8.16282705975914 829.9119297346443 1.2309970091215732
8.168054614712556 863.0759975097823 1.2559362085581918
8.173282169665972 895.2569942781241 1.2778731057951562
8.178509724619389 920.8484850758902 1.296101125484506
8.183737279572805 942.3279466979338 1.3106251047419153
8.188964834526221 948.7462621179759 1.312813179179381
8.194192389479637 939.7667181899383 1.3051052459248575
8.199419944433053 921.0165685601235 1.2908581498450433
8.20464749938647 892.8700999793816 1.2714457927908591
8.209875054339886 864.0798527717831 1.2510842705438372
8.215102609293302 835.8149203224806 1.2301682423881233
8.220330164246718 809.7731076354486 1.2098149161398448
8.225557719200134 795.3178177861724 1.1985241173201597
8.23078527415355 784.8471730960066 1.1909129023188645
8.236012829106967 779.5449858332541 1.1876122157648301
8.241240384060383 771.0544918879343 1.180676425059926
8.2464679390138 766.4578423092984 1.1764591933498916
8.251695493967215 760.6606557347628 1.1713933883979222
8.256923048920632 754.5357457839021 1.1667068232008513
8.262150603874048 751.7984791803741 1.1646307328295684
8.267378158827464 750.8382339723671 1.1642791668912766
8.27260571378088 754.8387191702143 1.165734374519194
8.277833268734296 753.5949229031005 1.1639659409267966
8.283060823687713 744.5596160682624 1.1565131790032754
8.288288378641129 729.1811526535973 1.1443780842583924
8.293515933594545 717.5964976026406 1.135349604243322
8.298743488547961 714.4678023708788 1.1318792377426685
8.303971043501377 716.6131826835982 1.132595887382955
8.309198598454794 717.2276689867452 1.13247344137033
8.31442615340821 713.471797581296 1.1298411973032216
8.319653708361626 709.6591547900872 1.1278356432649737
8.324881263315042 703.5619041060243 1.1221016514125663
8.330108818268458 703.6855458208148 1.1218424106638585
8.335336373221875 698.5187957257667 1.116721060612449
8.34056392817529 704.3818910778217 1.120716065115426
8.345791483128707 701.0246124574478 1.1175993549303962
8.351019038082123 695.6198353379915 1.1125112325052147
8.35624659303554 691.7137469145534 1.1095563475720729
8.361474147988956 679.2817284983652 1.0989229885387857
8.366701702942372 670.3774878870629 1.0912452203915801
8.371929257895788 666.582643994235 1.0878130354470197
8.377156812849204 662.3016122927584 1.084365575521913
8.38238436780262 659.2677791945986 1.081893232243842
8.387611922756037 646.7828500080054 1.0707958808014857
8.392839477709453 634.2790559680632 1.060656972918182
8.398067032662869 624.5978852172526 1.0529418378226751
8.403294587616285 615.8287397251812 1.0458906270294466
8.408522142569701 614.883147740619 1.045165697949767
8.413749697523118 611.3082815004557 1.0404703859287787
8.418977252476534 608.0255325666521 1.0375184334799503
8.42420480742995 600.2766978007505 1.0305459527781393
8.429432362383366 592.4929486000588 1.0238278510872811
8.434659917336782 586.203034261013 1.0178964194054294
8.439887472290199 582.5025635235977 1.0137189921711662
8.445115027243615 581.3845960791409 1.0127445319905877
8.450342582197031 574.9480468122747 1.007209808960889
8.455570137150447 576.4270499122983 1.008681963307704
8.460797692103863 578.2755173884474 1.0102870802127308
8.46602524705728 581.838210609292 1.0130526502429829
8.471252802010696 578.8653831225803 1.008789397578044
8.476480356964112 573.8275999537174 1.0041198371430706
8.481707911917528 572.5130648042469 1.0022246904325527
8.486935466870944 568.9489249124929 0.9989618660505587
8.49216302182436 574.4227650373981 1.0034624627920705
8.497390576777777 577.0236251310764 1.0051003890233052
8.502618131731193 581.5296505515659 1.0083954673921536
8.50784568668461 581.9721516372356 1.0079618200375249
8.513073241638025 580.3340359780797 1.0059389561225622
8.518300796591442 580.1191013461815 1.0056882840986565
8.523528351544858 579.1156547787423 1.0049785742539734
8.528755906498274 576.9626991399178 1.0023499781542748
8.53398346145169 573.7118520293519 0.9994174946459088
8.539211016405106 570.8232235954225 0.996899339997284
8.544438571358523 574.1889162562121 0.9996353302917848
8.549666126311939 575.0272353345198 1.0007510508053956
8.554893681265355 579.6828437016314 1.0052667611692219
8.560121236218771 579.6170059097459 1.00402731324884
8.565348791172188 582.8591677720154 1.006989885937029
8.570576346125604 589.1659908133006 1.0116902977612983
8.57580390107902 589.7208791700926 1.0118052758732088
8.581031456032436 590.828032231462 1.0115851765935104
8.586259010985852 585.6165984440049 1.0066733115399242
8.591486565939269 586.9830112929512 1.0077377875295221
8.596714120892685 590.059810671637 1.0096081715815548
8.601941675846101 589.7765742852927 1.0073983553101116
8.607169230799517 589.187090235513 1.0054266160016192
8.612396785752933 591.8889611837883 1.007639338293293
8.61762434070635 597.333770654482 1.0128425646365762
8.622851895659766 609.9777476669058 1.0248465032993364
8.628079450613182 620.5537019064953 1.0332496010995862
8.633307005566598 632.4019936164448 1.042315166427704
8.638534560520014 640.6659627151995 1.048117291582874
8.64376211547343 649.9388904930952 1.055527254508575
8.648989670426847 659.5675473724671 1.0629988998266553
8.654217225380263 668.6118213497197 1.0708761850614572
8.65944478033368 685.9054585462023 1.083761752045933
8.664672335287095 704.9789278590688 1.0980945530006976
8.669899890240512 729.02447876809 1.115258645568421
8.675127445193928 751.3393005370999 1.131546972719597
8.680355000147344 773.4319565744345 1.1482584230557609
8.68558255510076 795.8757797523393 1.1637893923452989
8.690810110054176 812.9610697240482 1.1756259988915243
8.696037665007593 828.2311805703828 1.184303752749018
8.701265219961009 840.9563647729126 1.1936019998846288
8.706492774914425 843.092413721024 1.19489575683388
8.711720329867841 835.0759320920118 1.1890931717395115
8.716947884821257 823.3975428400496 1.1792023550368604
8.722175439774674 811.1696702725455 1.170167548787272
8.72740299472809 795.3791405109755 1.1592754270228234
8.732630549681506 776.4740256902618 1.1467012685921107
8.737858104634922 761.5888785715051 1.1361386961706583
8.743085659588338 753.2622231605924 1.1309431984386613
8.748313214541755 746.7588877903713 1.1270215722345502
8.75354076949517 743.9944194604898 1.1249422805115157
8.758768324448587 738.4438327473891 1.1187461977535171
8.763995879402003 731.6076941491538 1.1118623503351355
8.76922343435542 721.4041671947326 1.103309486347074
8.774450989308836 710.9291828380444 1.0952799459517142
8.779678544262252 699.8612720947425 1.0858764135292087
8.784906099215668 689.506598137382 1.0763517261512718
8.790133654169084 682.2075742735562 1.0703359452810037
8.7953612091225 675.3418176478748 1.0646031339805353
8.800588764075917 663.9969917350533 1.055925108232551
8.805816319029333 656.8780436375391 1.0496831491663816
8.811043873982749 651.0541211703955 1.0449309681375754
8.816271428936165 647.2331902456151 1.0407208500719556
8.821498983889581 646.0834355531811 1.0399755580370196
8.826726538842998 640.5014557858492 1.0359981401049532
8.831954093796414 634.6896564651819 1.0304372914710542
8.83718164874983 629.5523721909494 1.0260549390181553
8.842409203703246 627.2829114670823 1.0232133772017769
8.847636758656662 626.0350578240434 1.022686430620605
8.852864313610079 626.3479479950828 1.0233457725323858
8.858091868563495 629.9618237512374 1.0257142402484207
8.863319423516911 631.6087841546179 1.025420222194501
8.868546978470327 630.931579331808 1.023737192541933
8.873774533423743 632.5213232841915 1.024057142091349
8.87900208837716 631.4950200504837 1.0232140708998523
8.884229643330576 634.5188594121657 1.0265146459828538
8.889457198283992 636.6279393829841 1.0288153844918044
8.894684753237408 638.0258535454733 1.031091177300074
8.899912308190824 642.9476448916834 1.0349476875412258
8.90513986314424 643.3429855029906 1.0340138113733126
8.910367418097657 649.0494512780344 1.0375605078206378
8.915594973051073 656.6722459767608 1.042781268940514
8.92082252800449 659.9007431988307 1.0437120499177848
8.926050082957905 664.6762281356725 1.0471573446800444
8.931277637911322 669.8708562864282 1.0509255625429805
8.936505192864738 673.0678856473879 1.052546512249851
8.941732747818154 678.3853798195813 1.0565176906900065
8.94696030277157 681.709226884893 1.0583799148765196
8.952187857724986 689.894572591277 1.0649914728242529
8.957415412678403 696.6307636104949 1.070449127011559
8.962642967631819 705.6313704576163 1.0770559526049972
8.967870522585235 717.1213558821163 1.0859865935222117
8.973098077538651 721.975658467256 1.0887867912494904
8.978325632492067 727.5854579403508 1.092595777745961
8.983553187445484 730.9797800498917 1.0936000455607968
8.9887807423989 737.5361976237062 1.097361727464041
8.994008297352316 745.5551307046597 1.1037481589761269
8.999235852305732 753.6139498559892 1.110387548794496
9.004463407259149 759.8359757684378 1.1142213421847866
9.009690962212565 767.3687861458112 1.1192524043352767
9.014918517165981 777.2616610474159 1.1257323423691639
9.020146072119397 788.1397790262524 1.1338075479740544
9.025373627072813 804.0173860125351 1.1446780553844167
9.03060118202623 818.6092174254569 1.1537067751618748
9.035828736979646 836.5967214629164 1.1657965171855569
9.041056291933062 851.9594467044019 1.1756007281077925
9.046283846886478 867.0186826018418 1.1857408309771222
9.051511401839894 877.7232697410151 1.1928968957204498
9.05673895679331 894.151498228538 1.2035794510608007
9.061966511746727 914.3385968895833 1.2173999007636045
9.067194066700143 934.6416843628157 1.2305394765018163
9.07242162165356 953.8143811471647 1.2417438632214577
9.077649176606975 970.8970091813651 1.251328758338665
9.082876731560392 995.7410804257104 1.2671263923651017
9.088104286513808 1025.593042407253 1.286388941714497
9.093331841467224 1051.7920296979155 1.3022806125871087
9.09855939642064 1075.2349167822315 1.3162955460049381
9.103786951374056 1096.5387433720057 1.3289653508400234
9.109014506327473 1115.554196059542 1.339293851677455
9.114242061280889 1132.100191470031 1.34894427765294
9.119469616234305 1142.4021407995613 1.3528189507219845
9.124697171187721 1151.9308888979049 1.3579213502268843
9.129924726141137 1156.465567765244 1.3602663416226488
9.135152281094554 1160.1147692166458 1.3624376727787286
9.14037983604797 1166.5361347259118 1.3667905700988454
9.145607391001386 1165.8466761523264 1.3651633551215205
9.150834945954802 1172.5131721320577 1.3686316020399791
9.156062500908218 1181.8467117463697 1.3745409914804634
9.161290055861635 1194.985433144995 1.3934601785838314
9.16651761081505 1217.0821487426824 1.4142469683895407
9.171745165768467 1234.5507926458702 1.4299792663922584
9.176972720721883 1251.8503488998538 1.4438247866971567
9.1822002756753 1266.2747900684474 1.4558957687659906
9.187427830628716 1268.2990750575439 1.4604413259675357
9.192655385582132 1258.5816059913486 1.456962336088571
9.197882940535548 1245.5647397069888 1.4518230344192513
9.203110495488964 1230.7461612057857 1.445673012073622
9.20833805044238 1215.7693711166528 1.4388155295962322
9.213565605395797 1207.8948136570416 1.4356547917306024
9.218793160349213 1208.7911361613346 1.4390141792653182
9.224020715302629 1221.8880484935953 1.4501118298488274
9.229248270256045 1246.4812515584306 1.46670544535706
9.234475825209461 1278.178067912946 1.488012176781122
9.239703380162878 1323.4800874827624 1.516782476438391
9.244930935116294 1376.0944402867565 1.5473728939646543
9.25015849006971 1438.082959308805 1.5830861711635986
9.255386045023126 1506.8280848194813 1.6219510337007634
9.260613599976542 1587.3549779889788 1.6665951369430394
9.265841154929959 1650.584011284884 1.7018532273338889
9.271068709883375 1689.2967311763314 1.7205133744201937
9.276296264836791 1704.6188061698938 1.7302144615174972
9.281523819790207 1670.31112022764 1.7152976225029979
9.286751374743623 1598.8374276054801 1.6798884633918059
9.29197892969704 1496.6838079767685 1.6277395709698308
9.297206484650456 1376.0670839101804 1.5610732466644919
9.302434039603872 1253.613275890004 1.4915685612467462
9.307661594557288 1142.1028959625983 1.4257731564453768
9.312889149510704 1048.7444886752708 1.368052498859922
9.31811670446412 973.5456813015954 1.3190376459387538
9.323344259417537 915.5400228813825 1.281149219792589
9.328571814370953 876.3298363248458 1.255566712046651
9.33379936932437 849.4759328116238 1.2374612085389047
9.339026924277785 822.4771429727913 1.2179070407782893
9.344254479231202 799.5361715616747 1.1991187167423194
9.349482034184618 781.3848206838743 1.1854414547049956
9.354709589138034 771.5704230942275 1.1796445708532224
9.35993714409145 763.1492214805086 1.175021084814432
9.365164699044866 756.938468266626 1.1715296684390284
9.370392253998283 749.951371756148 1.166665606499967
9.375619808951699 741.121480305961 1.1600565298804413
9.380847363905115 733.3644219824399 1.1545129031242602
9.386074918858531 728.1447629063314 1.1522748088338233
9.391302473811947 727.898989765609 1.1541282377043405
9.396530028765364 727.460485215962 1.1546372277181782
9.40175758371878 728.6303261489337 1.1567860997897645
9.406985138672196 725.7425268619766 1.1545341372805755
9.412212693625612 723.1469357454334 1.1515250050983747
9.417440248579029 719.0588204004523 1.1367324663076892
9.422667803532445 715.8274217712926 1.1274887855245885
9.427895358485861 714.9940698116159 1.1228128225735776
9.433122913439277 716.4289748357194 1.121804077177485
9.438350468392693 713.5586689850652 1.1175150548086537
9.44357802334611 711.0663746543974 1.1130335240399911
9.448805578299526 711.2788066783688 1.1098665053418173
9.454033133252942 714.1402324142402 1.1098917454759853
9.459260688206358 716.7913507958102 1.1100426015443339
9.464488243159774 719.5033728672712 1.1110234268886114
9.46971579811319 721.0105350434217 1.110749818296055
9.474943353066607 719.8576127689206 1.108476807632621
9.480170908020023 718.0499171966607 1.1049620384843561
9.48539846297344 715.576253980171 1.101853950766966
9.490626017926855 715.6515850890216 1.0999334052830685
9.495853572880272 717.4875402343482 1.1008568531587322
9.501081127833688 722.7305162328599 1.1037814847989722
9.506308682787104 725.483858350238 1.1051591924762079
9.51153623774052 726.2108479123574 1.10510288457497
9.516763792693936 725.1584080476244 1.1032741692607304
9.521991347647353 723.4659311275212 1.100514890008894
9.527218902600769 726.4716499166203 1.100944727487022
9.532446457554185 729.5833834753475 1.1024990350668742
9.537674012507601 729.2792949167732 1.101155849049664
9.542901567461017 731.6027731409358 1.101676316020728
9.548129122414434 732.4084334908222 1.1018623759987953
9.55335667736785 733.9661651260207 1.1028439226679279
9.558584232321266 735.6331259088892 1.1039438728795468
9.563811787274682 734.5779796279132 1.1023660906380024
9.569039342228098 734.0777572984355 1.1000716126787224
9.574266897181515 731.0392060112778 1.0968338053833766
9.57949445213493 731.5362003071941 1.0960679938841074
9.584722007088347 731.0630420033157 1.094444544331983
9.589949562041763 731.9475395495384 1.0945748431512974
9.59517711699518 730.5989230388954 1.0928342778124067
9.600404671948596 733.3908501047451 1.0948673050068327
9.605632226902012 731.1270773018434 1.0925377008799433
9.610859781855428 734.1705800499595 1.0928103310874888
9.616087336808844 735.9616921598923 1.0928794156979555
9.62131489176226 737.4914029982375 1.0931268823034195
9.626542446715677 740.0381361741391 1.095162649540943
9.631770001669093 745.7559151481651 1.0998873741761614
9.636997556622509 746.8410356329146 1.099992280702245
9.642225111575925 752.5506385887155 1.1031564329980847
9.647452666529341 747.0149911545217 1.0982752530349102
9.652680221482758 743.606820906486 1.0956731665157116
9.657907776436174 741.2013062796037 1.0925894172398996
9.66313533138959 740.302004841716 1.0904660024562982
9.668362886343006 747.6739527108064 1.0960380700194008
9.673590441296422 748.2501017088036 1.096655945531611
9.678817996249839 749.9936587792432 1.0966759167821427
9.684045551203255 748.0397288656334 1.0946197126873514
9.689273106156671 746.834915916964 1.093185825129363
9.694500661110087 745.3689410808688 1.091167580328324
9.699728216063503 747.6953363533736 1.092390261506073
9.70495577101692 748.9956526216753 1.0914033200638351
9.710183325970336 754.5445397601457 1.095395882770325
9.715410880923752 754.5783810241642 1.0944351085982307
9.720638435877168 752.7497604010762 1.0931365916506801
9.725865990830584 745.723652017493 1.0879700136300352
9.731093545784 738.6929956684662 1.0814322276781902
9.736321100737417 742.042000484272 1.0833800512775371
9.741548655690833 745.6902478334791 1.0859288352889882
9.74677621064425 750.5116695440648 1.0895130696493085
9.752003765597665 752.4580574440707 1.091252753967589
9.757231320551082 747.6957117601454 1.087600151484637
9.762458875504498 742.9334917167932 1.0828124154367655
9.767686430457914 742.5502262151548 1.0823268773650627
9.77291398541133 742.3992909253489 1.0815086572640464
9.778141540364746 739.1356714114486 1.0765683293676478
9.783369095318163 735.6466942493887 1.0729383766536473
9.788596650271579 733.7495099452719 1.0708841950726646
9.793824205224995 730.2859206439665 1.0683998441402163
9.799051760178411 728.4151243120093 1.0655526524688017
9.804279315131827 725.2819665561925 1.0631102527531242
9.809506870085244 722.9518184963499 1.0617122829747068
9.81473442503866 725.2275481155494 1.0630866691013205
9.819961979992076 728.7077812566812 1.0641884321745583
9.825189534945492 730.5840336260832 1.065013391410306
9.830417089898909 738.5766165525737 1.070376286010296
9.835644644852325 739.9542065769123 1.070254897373298
9.840872199805741 737.0425026908365 1.0675436936109846
9.846099754759157 739.8915806458253 1.069585419624496
9.851327309712573 737.2242742656783 1.0673324451475117
9.85655486466599 739.5358464927662 1.0686541764855035
9.861782419619406 736.5253579903369 1.0662543098235153
9.867009974572822 739.8721738085903 1.0679061607807296
9.872237529526238 740.4458659619734 1.067207849111632
9.877465084479654 742.6333032465794 1.068734019913693
9.88269263943307 752.1591585171235 1.0759188221595666
9.887920194386487 759.6201652664734 1.0813363148027149
9.893147749339903 763.889506980574 1.0839850942987124
9.89837530429332 769.0110547168509 1.086035736480431
9.903602859246735 769.3237622238164 1.085751098160699
9.908830414200152 774.2138768758446 1.089208675537349
9.914057969153568 783.3410417904186 1.0956102317124519
9.919285524106984 791.5385860302905 1.100869215593773
9.9245130790604 795.844348227563 1.103014112902065
9.929740634013816 797.1950462483187 1.1034934091526252
9.934968188967233 795.783834880789 1.1021210554109147
9.940195743920649 784.3091147590419 1.0929984481560506
9.945423298874065 782.0689601221156 1.090334323302727
9.950650853827481 781.6343329065053 1.0897385920646123
9.955878408780897 786.9954809538586 1.093097260089251
9.961105963734314 792.2349819633223 1.096279837377323
9.96633351868773 789.7207540684506 1.0943529980682924
9.971561073641146 783.4200877747938 1.0896527245478032
9.976788628594562 782.9626129893267 1.0889603201103666
9.982016183547978 776.4751668474132 1.0840718734787211
9.987243738501395 771.9811028370757 1.0800495560562242
9.99247129345481 773.2760124376175 1.0806143823708958
9.997698848408227 770.1731872648191 1.0781571960232967
10.002926403361643 771.0480769174105 1.0767620178039907
10.00815395831506 767.331921457264 1.0729271774148976
10.013381513268476 762.490096257647 1.0688068140223044
10.018609068221892 757.7070455140675 1.0658137528848768
10.023836623175308 753.6544073651249 1.0631698031315864
10.029064178128724 754.23710442682 1.063565295583302
10.03429173308214 756.9336222032537 1.0650079071509064
10.039519288035557 761.2184982606819 1.0677048283528676
10.044746842988973 757.8738980278224 1.0645992297973201
10.049974397942389 755.6737473430371 1.0627121038963803
10.055201952895805 756.0050847620049 1.0627048146095668
10.060429507849221 759.6279705536897 1.0650756460221018
10.065657062802638 764.3393727126193 1.0684415629250896
10.070884617756054 769.0412558394285 1.0716405397997388
10.07611217270947 768.0078874123999 1.0706507588170147
10.081339727662886 770.4584595535994 1.071942040270428
10.086567282616302 767.5527801264296 1.0699483439216337
10.091794837569719 764.5902825963541 1.065961918825173
10.097022392523135 759.7602434130358 1.0612867353145374
10.102249947476551 759.7274393741379 1.0611954171501996
10.107477502429967 761.7404197635268 1.0626241638216858
10.112705057383383 761.242527263968 1.0620134480485703
10.1179326123368 759.0144656282018 1.0605501768773913
10.123160167290216 756.9960638352226 1.0597300074880731
10.128387722243632 752.2634802160876 1.0561113613387036
10.133615277197048 746.2173085022625 1.0512759378072778
10.138842832150464 743.9525953107309 1.0488463986799668
10.14407038710388 739.4114952799526 1.04555906485866
10.149297942057297 738.0594610499752 1.0445450995914618
10.154525497010713 730.0161457105592 1.0388093963849643
10.15975305196413 723.8523810177822 1.0344457773986313
10.164980606917545 720.327752946172 1.0303456564158802
10.170208161870962 717.350125362578 1.0277894007876949
10.175435716824378 714.8176827066549 1.0262178003425007
10.180663271777794 711.6999862951528 1.0233964830281104
10.18589082673121 710.7570633472834 1.0227688134310773
10.191118381684626 709.9164370442585 1.021921452151366
10.196345936638043 711.1040576972149 1.022012239587065
10.201573491591459 706.1907717571539 1.017927845633805
10.206801046544875 700.982086704961 1.014138594762832
10.212028601498291 696.8454892929726 1.0106990077208766
10.217256156451707 693.2056495505809 1.008064103043926
10.222483711405124 695.3808283898547 1.009746050630524
10.22771126635854 699.1784725711212 1.0131749632639249
10.232938821311956 698.0007555342407 1.0122889019145513
10.238166376265372 696.909308882096 1.0104933000103402
10.243393931218788 694.1005527477145 1.0075518838653108
10.248621486172205 692.7511004509201 1.006210303404798
10.253849041125621 698.0120222291838 1.0103364988628796
10.259076596079037 696.9863288792851 1.01071351091514
10.264304151032453 694.7374185521548 1.0088719198700566
10.26953170598587 694.8023115047037 1.0078220210201774
10.274759260939286 694.2218723980739 1.0067162144557686
10.279986815892702 701.6520620519583 1.0118358112143042
10.285214370846118 701.5440075987942 1.011922698362397
10.290441925799534 703.620386011012 1.012846618242339
10.29566948075295 704.8400027539774 1.0133012561635721
10.300897035706367 702.8498553123471 1.0110717368420001
10.306124590659783 710.2433542181924 1.0155397563148814
10.3113521456132 709.6307603695202 1.0148213092553158
10.316579700566615 715.9035353732819 1.018829873064977
10.321807255520032 718.2781983957639 1.019984403276055
10.327034810473448 719.1173802836408 1.0206431165297818
10.332262365426864 723.2518811666047 1.0228864707345384
10.33748992038028 728.4276595318368 1.0260173682806766
10.342717475333696 735.2463515875463 1.0303864677474572
10.347945030287113 746.5813205953192 1.0373739487887426
10.353172585240529 761.1905387591156 1.0473553997618188
10.358400140193945 775.2426766967795 1.0564794626074638
10.363627695147361 786.9570998998141 1.0639156734336435
10.368855250100777 794.9228556367207 1.0692696007967875
10.374082805054194 799.0343978408828 1.0713054728522016
10.37931036000761 803.0777823142828 1.0732470679971886
10.384537914961026 803.489986904058 1.0733973701073647
10.389765469914442 802.4534744153693 1.0711711076919608
10.394993024867858 800.6407146029704 1.0699804397716286
10.400220579821275 795.252654880664 1.0666603719608077
10.40544813477469 793.9254921549044 1.0665231793068342
10.410675689728107 790.7423309313082 1.0641443048116814
10.415903244681523 788.004718074799 1.0619257580999388
10.42113079963494 783.2518250102847 1.0570543724967296
10.426358354588356 772.6397752893386 1.049648087909135
10.431585909541772 764.181936004863 1.0434771816981012
10.436813464495188 759.9475389660059 1.0410036220263925
10.442041019448604 748.0136281434941 1.0326167749449324
10.44726857440202 740.3871123406243 1.0267542529090843
10.452496129355437 730.1847537184202 1.018956595620995
10.457723684308853 722.3877754114745 1.0134827850749184
10.462951239262269 715.2373288755111 1.0081386837376083
10.468178794215685 704.4544813654705 1.001172786212066
10.473406349169101 697.5642584030977 0.9963177584199195
10.478633904122518 690.7720698356784 0.9914805881629903
10.483861459075934 686.9615273398147 0.9884737885188802
10.48908901402935 681.965701904629 0.9842827798697711
10.494316568982766 672.6355215660351 0.9764945964771247
10.499544123936182 667.4140378038494 0.9727024900189648
10.504771678889599 662.1937266320764 0.9691109059665394
10.509999233843015 658.4309976228129 0.9657004496075581
10.515226788796431 658.9095429238282 0.965559209970615
10.520454343749847 652.3985428610655 0.9600078801834308
10.525681898703263 648.3176126955381 0.956363151399674
10.53090945365668 645.5401820395466 0.9537457601204778
10.536137008610096 642.981016028756 0.952224247712916
10.541364563563512 641.6521704481289 0.9517332334995127
10.546592118516928 636.6592347840822 0.9478014758779352
10.551819673470344 630.9812489565538 0.9435020880871119
10.55704722842376 626.762981825591 0.9401188948265478
10.562274783377177 621.5001804359579 0.9361610350321498
10.567502338330593 619.4418466297147 0.9342333492729236
10.57272989328401 618.7030086481823 0.9329301483521711
10.577957448237425 619.8079937582842 0.9336145431613974
10.583185003190842 621.700576458242 0.9332427386989555
10.588412558144258 622.3047448932446 0.933112639239586
10.593640113097674 624.547701323507 0.934919004165169
10.59886766805109 628.761539228342 0.9385336472790099
10.604095223004506 623.5546357828562 0.9341211544556515
10.609322777957923 618.7505958960269 0.9306663314882135
10.614550332911339 615.079681653486 0.927455242926816
10.619777887864755 613.358963953252 0.9259204151017438
10.625005442818171 612.9648615467661 0.925637157615084
10.630232997771587 612.1152397748097 0.9243958182014543
10.635460552725004 611.1399871737793 0.9235654654577936
10.64068810767842 614.6722738230416 0.9260505331449955
10.645915662631836 621.4530155983151 0.9314044019197347
10.651143217585252 628.262265680981 0.9368325149456742
10.656370772538668 632.5474904065493 0.9396234846246968
10.661598327492085 635.6230900691412 0.9405806872736616
10.666825882445501 639.7406184918864 0.9433429772540055
10.672053437398917 643.2773528386139 0.9446175481256448
10.677280992352333 653.0923128502759 0.9513149695922072
10.68250854730575 660.5477384119017 0.9564259922894154
10.687736102259166 669.3675846994757 0.9626948146660784
10.692963657212582 673.1911466471262 0.9654297165021127
10.698191212165998 676.511389116881 0.967714846614846
10.703418767119414 674.2647508928363 0.9654730556107077
10.70864632207283 670.0504229711979 0.9618232419433058
10.713873877026247 670.5391743575138 0.961757844893304
10.719101431979663 668.3986643225662 0.9595100055177875
10.72432898693308 668.6228509667271 0.9594884152324171
10.729556541886495 666.7629365872405 0.9578319537069045
10.734784096839912 664.3308830604162 0.956701801230293
10.740011651793328 657.6214016704291 0.95158700630486
10.745239206746744 650.5473330620537 0.9457349852205145
10.75046676170016 644.1502258304298 0.9399543953870537
10.755694316653576 641.008942443259 0.9372535436857018
10.760921871606993 640.6042918983374 0.9363854947191772
10.766149426560409 645.3806043897425 0.9396596551603414
10.771376981513825 645.6945711961499 0.93968288685529
10.776604536467241 641.8869025238911 0.9371659047564718
10.781832091420657 644.5879334979307 0.9389672670196079
10.787059646374074 645.8298747569305 0.9398554057263722
10.79228720132749 647.8777214474848 0.9402843916906569
10.797514756280906 651.7508863903938 0.9425359755369218
10.802742311234322 655.7557523891106 0.9454811569185956
10.807969866187738 664.2360489846476 0.9519915347252002
10.813197421141155 676.1848470878062 0.9603023112837858
10.81842497609457 696.3796811983582 0.9746147327747207
10.823652531047987 723.4502503006586 0.9928366838750873
10.828880086001403 757.8519727473014 1.0158085213440762
10.83410764095482 799.8702991136942 1.0436012408337259
10.839335195908236 854.3223928818859 1.0780982048963355
10.844562750861652 922.4025481249619 1.1201669458560315
10.849790305815068 996.8402864253445 1.163306657058367
10.855017860768484 1065.1951225576604 1.2015711767619233
10.8602454157219 1111.1192938281808 1.2273084642008594
10.865472970675317 1123.9803982139658 1.2332179069696971
10.870700525628733 1100.5906219142014 1.2197252280719888
10.875928080582149 1053.8541739022735 1.1936613262229476
10.881155635535565 991.5048682876795 1.1569005452311434
10.886383190488981 923.4508510617375 1.11627641801446
10.891610745442398 859.2746086165424 1.0769237022529998
10.896838300395814 804.6586631109453 1.0415991061702756
10.90206585534923 760.9407231035157 1.0126731675653282
10.907293410302646 727.9566716400291 0.9901635232080832
10.912520965256062 703.7264496330249 0.9730672774714535
10.917748520209479 685.2650589203114 0.9600725062730652
10.922976075162895 668.7477588271948 0.9476439674142499
10.928203630116311 658.7921712360506 0.9399228362153763
10.933431185069727 654.6927415434747 0.9369414272650645
10.938658740023143 653.704937055284 0.9362721188272541
10.94388629497656 650.952966125448 0.9350463084420236
10.949113849929976 647.2311021417839 0.9323898967619704
10.954341404883392 642.0530585952741 0.9286116747384713
10.959568959836808 639.9422752193943 0.9269141762195767
10.964796514790224 638.6031904005969 0.9253639368476638
10.97002406974364 637.6199644950675 0.92635069265419
10.975251624697057 636.3870446230212 0.9277537040170775
10.980479179650473 631.7455549304286 0.9260057812197173
10.98570673460389 629.593805539782 0.9257814626186464
10.990934289557305 628.5352517189856 0.925867224679936
10.996161844510722 623.5638570226392 0.9231567128767637
11.001389399464138 619.9968182900129 0.9210687370529087
11.006616954417554 613.4990161248954 0.916622815389611
11.01184450937097 610.5626604378923 0.9152168677631621
11.017072064324386 607.9680177383657 0.9139939349176714
11.022299619277803 608.495848226401 0.9154045268923948
11.027527174231219 607.4117862544261 0.9151306995606413
11.032754729184635 606.0423747920642 0.9147111184542744
11.037982284138051 604.0082703211777 0.9135659453400977
11.043209839091467 599.3376934304894 0.9102801134301816
11.048437394044884 599.6293889982163 0.9109876520912223
11.0536649489983 597.1994191380356 0.9093809602513769
11.058892503951716 595.6344750586557 0.9086287513982643
11.064120058905132 591.0914682778276 0.9050596025489797
11.069347613858548 587.3390001886672 0.9027237888867183
11.074575168811965 582.3360242214582 0.8989608866357865
11.079802723765381 581.7288108779953 0.8985217029084024
11.085030278718797 582.3315923328987 0.899408822400823
11.090257833672213 582.2205777716053 0.8998540498070772
11.09548538862563 583.1465837892857 0.9007286849706325
11.100712943579046 580.3652725634098 0.8991122553873186
11.105940498532462 578.8839807666022 0.8981622068453256
11.111168053485878 575.8271829908242 0.8957579539820387
11.116395608439294 571.5453960643702 0.8931569745713575
11.12162316339271 567.8011162596152 0.8903951433296644
11.126850718346127 565.9533216976537 0.8888869459535181
11.132078273299543 563.5520185128547 0.8871870454138707
11.13730582825296 559.6960687773842 0.8841598234533193
11.142533383206375 559.2988878033026 0.8840960413127961
11.147760938159792 559.7720217369866 0.8848548255975998
11.152988493113208 557.5612999838488 0.8833160533593923
11.158216048066624 554.9586665950831 0.8819351201855413
11.16344360302004 547.7283896436155 0.8763383956087332
11.168671157973456 541.5491841165903 0.8712800855894636
11.173898712926873 540.9569756813964 0.870873977738104
11.179126267880289 536.0588567860613 0.8665409435437825
11.184353822833705 536.6651160427956 0.8668799197565876
11.189581377787121 530.9189468863746 0.8626222154907344
11.194808932740537 526.894861189778 0.8592114752202366
11.200036487693954 522.7067817507977 0.855902316693745
11.20526404264737 522.5689948289917 0.8561536301140591
11.210491597600786 523.2455211486774 0.8569120329392856
11.215719152554202 521.9840038200356 0.8572674296283409
11.220946707507618 521.4522535437625 0.8568521559923729
11.226174262461035 519.6242630965784 0.8551874938736318
11.23140181741445 517.1395741292739 0.8532162966331672
11.236629372367867 514.6337292285474 0.8506247823345311
11.241856927321283 506.73003887557127 0.8438653340577008
11.2470844822747 503.34335304147413 0.8413418671259285
11.252312037228116 502.68527623245205 0.8407976873886573
11.257539592181532 500.7370668111869 0.8398384903358668
11.262767147134948 504.5279308966457 0.8436843696228857
11.267994702088364 504.2445641947985 0.8431775829943847
11.27322225704178 504.734117543401 0.8437071326358773
11.278449811995197 503.1961477430964 0.8420065082097611
11.283677366948613 499.6629397203069 0.8383631851130599
11.288904921902029 499.7568355230876 0.8382946529826389
11.294132476855445 499.1670956843827 0.8373617835401651
11.299360031808861 496.3720482935466 0.8352046652898307
11.304587586762278 493.60078266675504 0.8332655857836263
11.309815141715694 490.45355665958635 0.8301210407328166
11.31504269666911 491.1008519153064 0.8301280456113654
11.320270251622526 494.94138991549187 0.8327152937605437
11.325497806575942 499.61861216213754 0.8358235796673342
11.330725361529359 497.4408772715436 0.833920408629522
11.335952916482775 499.3099522645337 0.8354461267876675
11.341180471436191 494.5395302480581 0.8317534107366696
11.346408026389607 494.8296382529376 0.8320049911450522
11.351635581343023 494.8614337311181 0.8318950245808175
11.35686313629644 493.161946559286 0.8305593683598631
11.362090691249856 491.2247844219848 0.8287544041897357
11.367318246203272 491.3193352738319 0.8292514669891586
11.372545801156688 493.4027085537901 0.8318724110343393
11.377773356110104 493.95270762603553 0.8324315534491238
11.38300091106352 493.44793665158005 0.8317985593759822
11.388228466016937 493.05812010109935 0.8311214451873257
11.393456020970353 487.56980765457604 0.8262450870115213
11.39868357592377 485.19759658098724 0.8248968152420282
11.403911130877185 484.83959487735024 0.8249011769845486
11.409138685830602 481.2453109331754 0.8216614475827653
11.414366240784018 483.0377434393673 0.8231342438344608
11.419593795737434 481.01592722366235 0.8209165567040817
11.42482135069085 478.8319417513918 0.8193335980397206
11.430048905644266 480.81399014963404 0.8209690779008704
11.435276460597683 482.8362724214835 0.8223894578756988
11.440504015551099 481.8208767659884 0.8213473717713977
11.445731570504515 481.7284801435891 0.8207378950872347
11.450959125457931 482.6800792925903 0.8210604066360376
11.456186680411347 485.26270457104766 0.823665121094053
11.461414235364764 486.3624287150623 0.8249234589408041
11.46664179031818 485.087913063346 0.8243622614680937
11.471869345271596 487.6697274419519 0.8270273624703071
11.477096900225012 490.3703818742571 0.8297529577545116
11.482324455178428 493.88228317343953 0.8395456705308151
11.487552010131845 496.2819805193711 0.843498685346247
11.49277956508526 496.59705117282044 0.8453323834890021
11.498007120038677 498.1151711306021 0.8481296717139258
11.503234674992093 501.2808606240162 0.8519000352294028
11.50846222994551 503.33608174785445 0.8549021197601041
11.513689784898926 501.1502795379592 0.854150385448978
11.518917339852342 499.55579476387487 0.8538941046660391
11.524144894805758 497.44800317815077 0.8537473906584954
11.529372449759174 494.5530621479942 0.852258531847588
11.53460000471259 491.89718817518434 0.8503922997394344
11.539827559666007 492.6811825571254 0.8521008315967304
11.545055114619423 492.2376485061237 0.8515302695287436
11.550282669572839 492.8000270091994 0.852838631300147
11.555510224526255 492.2176195099368 0.8529010402513817
11.560737779479672 493.2155169111162 0.8540860585602363
11.565965334433088 491.6782600915684 0.8534548860964447
11.571192889386504 491.29981561968657 0.8536368360040608
11.57642044433992 490.4189145298212 0.8538528130921239
11.581647999293336 487.7275653428374 0.8523422885018159
11.586875554246753 486.51854910232265 0.8522984909343545
11.592103109200169 485.42490915184453 0.8520404774057359
11.597330664153585 485.2798364730821 0.8524920041886498
11.602558219107001 486.60219945342686 0.8540492206081918
11.607785774060417 484.62696275640235 0.8521407124567882
11.613013329013834 480.69295861203193 0.8491958518852772
11.61824088396725 475.1993355991929 0.8452485965708861
11.623468438920666 470.1949435525881 0.8413456932471705
11.628695993874082 468.1393324151661 0.8402411038162884
11.633923548827498 468.36711168942804 0.8408399972737193
11.639151103780915 467.11872996615364 0.8402595303334361
11.64437865873433 459.1042559040304 0.8340991419622737
11.649606213687747 456.11506202005074 0.8327714186322764
11.654833768641163 448.83206377689805 0.8266790988682863
11.66006132359458 446.72614875532025 0.8249810884111769
11.665288878547996 447.75745045967653 0.8257947844484557
11.670516433501412 446.0084594707981 0.82341811458067
11.675743988454828 446.1356825909494 0.8240860560386761
11.680971543408244 446.1664726100476 0.825007913823719
11.68619909836166 445.8441103348296 0.8255250964331348
11.691426653315077 443.2366424823645 0.8245228628896832
11.696654208268493 436.8529379035499 0.8188372982818818
11.701881763221909 432.07718941725415 0.8140657780206995
11.707109318175325 429.24468624456824 0.8116818889230659
11.712336873128741 428.32794911371695 0.8106384206093776
11.717564428082158 434.26626563924907 0.8168532695993765
11.722791983035574 434.2069384701191 0.8165497753514966
11.72801953798899 432.51342367173385 0.8151318114770014
11.733247092942406 431.57124115666323 0.8154039925847418
11.738474647895822 429.0354096139927 0.8127704200122005
11.743702202849239 425.85779595442574 0.8108362682432679
11.748929757802655 425.32619626634647 0.8110280253691469
11.754157312756071 427.5238309711461 0.8135213836064115
11.759384867709487 430.1151439113143 0.8165821348259015
11.764612422662903 433.1969611767685 0.8196029287638946
11.76983997761632 432.42313697680277 0.8181027841456071
11.775067532569736 429.5735344306102 0.8160345511449385
11.780295087523152 429.6938215488464 0.8160295619324591
11.785522642476568 432.53921293852716 0.8189865460421389
11.790750197429984 430.48061623318955 0.8172516401469879
11.7959777523834 428.500933598872 0.8146108332203791
11.801205307336817 428.32104327771395 0.8140835909599812
11.806432862290233 429.86217774417236 0.8155394339898736
11.81166041724365 435.7788039056884 0.8207630494650051
11.816887972197065 437.91017054842223 0.822953827941403
11.822115527150482 441.6305063205712 0.8256751472703802
11.827343082103898 444.17673534432447 0.8276308891079113
11.832570637057314 445.6210827117802 0.82859962902854
11.83779819201073 449.1465786903531 0.8326177929618537
11.843025746964146 448.508089538223 0.8327663917417906
11.848253301917563 449.61664912364085 0.8345749376897199
11.853480856870979 452.0801426764272 0.8368905227344172
11.858708411824395 450.64600902630264 0.835067412577348
11.863935966777811 447.49202191293597 0.8321760649264496
11.869163521731227 442.2311379666356 0.828022380655869
11.874391076684644 431.6571925073531 0.8182717129115183
11.87961863163806 428.4157417996844 0.8158749658696827
11.884846186591476 426.8793617391297 0.815078010566805
11.890073741544892 425.67776680449117 0.8138897049586998
11.895301296498308 428.8818595547691 0.8176996934653257
11.900528851451725 429.552752321164 0.818625221210597
11.90575640640514 431.3071395927818 0.8201053571046714
11.910983961358557 431.9048836075123 0.8212915768335148
11.916211516311973 432.47448929677626 0.8212328462398485
11.92143907126539 430.43637178377753 0.819608038792676
11.926666626218806 430.8282246402502 0.8206546007454726
11.931894181172222 429.13424602690395 0.8191916804924778
11.937121736125638 433.61434608525093 0.8235818455149674
11.942349291079054 436.8709862461604 0.8268375914081026
11.94757684603247 436.4298481008703 0.8267131288392721
11.952804400985887 440.1825221074045 0.8302704946882615
11.958031955939303 440.7875808366719 0.8314689147517198
11.963259510892719 441.49297180064843 0.8321771506493164
11.968487065846135 444.02313518894607 0.835417618049522
11.973714620799552 443.0064088562585 0.8350504491373006
11.978942175752968 442.36164454666465 0.834230440141195
11.984169730706384 439.822849233993 0.8319350545521901
11.9893972856598 434.25098705567217 0.8263358625024075
11.994624840613216 432.4131926769185 0.8250860936092538
11.999852395566633 428.4997518913252 0.8219449257477305
12.005079950520049 429.7231600421376 0.8236868562858376
12.010307505473465 426.4281007515717 0.821085538300286
12.015535060426881 425.7184983136649 0.8206941051922418
12.020762615380297 428.41254509428603 0.8235410243217464
12.025990170333714 431.7926685108469 0.8267365377821335
12.03121772528713 436.1269155991455 0.8309905393279006
12.036445280240546 439.7529312614774 0.8337759526790142
12.041672835193962 444.2647641701167 0.8378915647474238
12.046900390147378 451.18351846944205 0.8441397019310836
12.052127945100795 464.76910691263276 0.8563509595235487
12.05735550005421 484.3024525663118 0.8740763704973058
12.062583055007627 501.8599068373363 0.890084311177341
12.067810609961043 524.0078228496648 0.9096660815083577
12.07303816491446 550.958531652641 0.9330102244104383
12.078265719867876 583.726071679754 0.9603510070559513
12.083493274821292 628.8250225016225 0.9963256819443312
12.088720829774708 683.7555471502723 1.039356497429273
12.093948384728124 745.2801215580176 1.0850327234678285
12.09917593968154 815.054365357169 1.1349054724271819
12.104403494634957 881.1446134214157 1.1806231195891108
12.109631049588373 943.3679875033804 1.2214371968125235
12.114858604541789 989.096721442223 1.2510227706657508
12.120086159495205 1020.6278267732945 1.2715353883222842
12.125313714448621 1019.526531885941 1.2706843527964387
12.130541269402038 1000.0093209658285 1.2590049715025529
12.135768824355454 961.6927897286803 1.2350502649753348
12.14099637930887 908.6956781791583 1.2003673305829283
12.146223934262286 856.3141627899851 1.1659217445087127
12.151451489215702 801.5071442156768 1.1281287820592176
12.156679044169119 746.6560439635061 1.0888696746573954
12.161906599122535 700.5750480759148 1.0554319867719846
12.167134154075951 655.5250251339138 1.0207524654547473
12.172361709029367 614.3278494024461 0.988578829066019
12.177589263982783 578.5304110308988 0.9599845739912465
12.1828168189362 549.7060381335157 0.9356595706835767
12.188044373889616 529.1387701365144 0.9188076067565316
12.193271928843032 511.59386764632535 0.9036351623300197
12.198499483796448 491.23806707636953 0.8851168692616933
12.203727038749864 475.0112907956115 0.8710238997713146
12.20895459370328 462.38190609544785 0.8595694548914133
12.214182148656697 449.863572393679 0.848511537970461
12.219409703610113 442.0297741621685 0.8420238884914252
12.22463725856353 435.29283928532976 0.8358473509824009
12.229864813516945 429.39252041605664 0.830867887334387
12.235092368470362 423.99500891103463 0.8262006419360857
12.240319923423778 418.4010882160841 0.8210900473164037
12.245547478377194 414.061325411256 0.8175233361048961
12.25077503333061 413.28803901957974 0.8169169386724884
12.256002588284026 411.1802055963424 0.8152244838127726
12.261230143237443 410.5382138136685 0.8147303544653863
12.266457698190859 406.09026374314055 0.8097410750009622
12.271685253144275 401.4477208436202 0.8048460298734273
12.276912808097691 394.282718165005 0.7976688757745006
12.282140363051107 392.65885355318164 0.7972244965128454
12.287367918004524 391.309574658248 0.7968427695757263
12.29259547295794 391.957385374445 0.79843018929601
12.297823027911356 392.1793024657778 0.7986462300042042
12.303050582864772 390.0244362727934 0.7962858845700963
12.308278137818188 392.11278586361476 0.797612154502012
12.313505692771605 395.1617433670701 0.8039603215459739
12.31873324772502 394.85691617062673 0.8120925885415959
12.323960802678437 398.10763505910546 0.8200510533069109
12.329188357631853 400.17533119063427 0.8261915354983373
12.33441591258527 396.6724055147615 0.8260020532381844
12.339643467538686 395.3686627745305 0.8277644718942262
12.344871022492102 389.5114448796332 0.8245399829202926
12.350098577445518 389.5622470022934 0.8268482158379592
12.355326132398934 390.6419720742064 0.8308940019381515
12.36055368735235 389.12813882639546 0.8322512324155186
12.365781242305767 385.6327287211286 0.8310834836862064
12.371008797259183 380.4243959633468 0.8281881055228685
12.376236352212599 378.0271518338964 0.8277376079222412
12.381463907166015 375.2404427796824 0.8268247208117856
12.386691462119432 376.99488045465495 0.8309664933576613
12.391919017072848 376.4276679695697 0.8316158987998278
12.397146572026264 375.67750218801893 0.8332233298500495
12.40237412697968 373.99290964646383 0.8328627535752648
12.407601681933096 369.0309242604494 0.8291253694760599
12.412829236886513 365.16915713108386 0.8266009868317719
12.418056791839929 365.22511427310434 0.8278772983670698
12.423284346793345 365.0645139129771 0.830080517885581
12.428511901746761 363.40051600755714 0.8291020763026749
12.433739456700177 363.7065064228426 0.8300893043596836
12.438967011653594 361.148691595828 0.8279546399665921
12.44419456660701 357.51049567375696 0.8244456127998986
12.449422121560426 357.0945355752155 0.825585146572565
12.454649676513842 353.78713725281546 0.8240327029391923
12.459877231467258 356.0088796358099 0.828850067661402
12.465104786420675 357.4528890567901 0.8341621844821193
12.47033234137409 358.2089842852895 0.8370957168545482
12.475559896327507 358.56512388281897 0.8380298194629725
12.480787451280923 353.71371728655475 0.8332879381492714
12.48601500623434 348.73043084379185 0.8274829064954441
12.491242561187756 347.10802718108954 0.8265292574039378
12.496470116141172 346.3440110885996 0.82718140857631
12.501697671094588 348.5914425531627 0.8297503073806322
12.506925226048004 349.17892247304985 0.8314113592761201
12.51215278100142 347.2958895668966 0.8311395378588611
12.517380335954837 345.49431261292995 0.8302610740799271
12.522607890908253 347.54787627226085 0.8345236529164917
12.527835445861669 345.85259359811914 0.8332663571499599
12.533063000815085 348.31183291551434 0.8357855190022133
12.538290555768501 346.83682880152276 0.8352926602709233
12.543518110721918 347.44888097610504 0.837372270392593
12.548745665675334 347.9225947247936 0.838745691894827
12.55397322062875 345.41102867066456 0.8378186709551702
12.559200775582166 343.2373982227506 0.8361386108532466
12.564428330535582 340.56724724998054 0.827614343552305
12.569655885488999 337.5675819809545 0.8156010208182405
12.574883440442415 338.77859237826 0.8131306092998601
12.580110995395831 338.3255143082654 0.809362480275422
12.585338550349247 337.04242834418693 0.805924777604763
12.590566105302663 336.2547065018875 0.8037513047518992
12.59579366025608 334.948944429994 0.8007825676792208
12.601021215209496 335.2316295440549 0.8005557999950662
12.606248770162912 337.131721398656 0.801214545116295
12.611476325116328 338.5450295204445 0.801382032715917
12.616703880069744 342.1470464753359 0.8048388428885179
12.62193143502316 342.3212633153895 0.8036169384119042
12.627158989976577 344.1168590178537 0.8034498924941608
12.632386544929993 344.2813952604158 0.8027751588369975
12.63761409988341 343.97661402249435 0.8017636546518067
12.642841654836825 344.635366453907 0.8016874595222861
12.648069209790242 348.56576789284 0.8070152291062971
12.653296764743658 352.5104321213537 0.8111541961483044
12.658524319697074 356.09456992082136 0.8140349398463577
12.66375187465049 357.89103688788543 0.8145624599418378
12.668979429603906 360.0211694009474 0.8142103171357015
12.674206984557323 367.4406761218955 0.8213582309619648
12.679434539510739 376.9866950125669 0.8323918954842342
12.684662094464155 384.99516637532463 0.8402168691682778
12.689889649417571 388.543751628663 0.8437855398021811
12.695117204370987 396.41908649043523 0.851472216069017
12.700344759324404 402.1524784910512 0.8560006089723928
12.70557231427782 411.86464675045687 0.865746728025022
12.710799869231236 415.71503697621466 0.8686782196599308
12.716027424184652 415.6310393578813 0.8675997077184942
12.721254979138068 414.79863699282856 0.8666221023566827
12.726482534091485 413.5560388004307 0.8649500797772954
12.7317100890449 416.01984141251376 0.8677091766675517
12.736937643998317 422.82019207831894 0.8749554340771046
12.742165198951733 433.0975581679361 0.8850396368606401
12.74739275390515 449.33021068819147 0.9005152422952379
12.752620308858566 468.0691053522704 0.9183601682759008
12.757847863811982 483.3714280585308 0.932014767609251
12.763075418765398 496.1594707772055 0.9437592076125888
12.768302973718814 498.86763102816093 0.9459753254368736
12.77353052867223 497.0141267599263 0.9437868813745942
12.778758083625647 493.78959133751994 0.9404201821959695
12.783985638579063 485.77008745129336 0.9320394336672622
12.789213193532479 482.6285873937737 0.928395484348085
12.794440748485895 473.5871559882653 0.9191293562110524
12.799668303439312 470.97921650959677 0.916060123256129
12.804895858392728 471.12320339542157 0.9164734050900846
12.810123413346144 470.58431851625573 0.9156666733210368
12.81535096829956 477.94748733929197 0.9220877565988389
12.820578523252976 488.6352223221273 0.9321448337117978
12.825806078206393 502.5720248449686 0.945349862831055
12.831033633159809 519.0559720896509 0.9604681318764219
12.836261188113225 540.0324532719517 0.9795777146028823
12.841488743066641 563.3097539509182 0.9997653918070329
12.846716298020057 592.6622421004764 1.0253951319799157
12.851943852973474 614.8725255429482 1.0443513893384244
12.85717140792689 629.6647269957069 1.0564973656799244
12.862398962880306 633.189852923008 1.0590352160639238
12.867626517833722 624.4539168330249 1.0515754491174736
12.872854072787138 604.4176351476033 1.0339069247873531
12.878081627740555 577.6006632226906 1.010303069133468
12.88330918269397 543.765667537008 0.9801254384641193
12.888536737647387 505.3245229451188 0.9444415457181385
12.893764292600803 467.81222075518156 0.9091935983025805
12.89899184755422 441.23463531850774 0.8832413704450324
12.904219402507636 424.7116603173908 0.8667912819161473
12.909446957461052 412.65552590963637 0.854591954072846
12.914674512414468 404.6187007018643 0.8461497849688975
12.919902067367884 397.09334041073396 0.8375265604856431
12.9251296223213 391.0521098997214 0.8310474651129889
12.930357177274717 386.7974800771633 0.8261341930094096
12.935584732228133 382.1500274511948 0.8201585401953502
12.940812287181549 378.4518089651281 0.8162991891081871
12.946039842134965 377.2458234861212 0.8140828610650044
12.951267397088381 374.5493861304081 0.8111352363771976
12.956494952041798 371.9672266328071 0.8088505749972592
12.961722506995214 369.98272943349957 0.8065540155986909
12.96695006194863 368.578891851018 0.8057929704204282
12.972177616902046 365.96125500077926 0.8025448414000208
12.977405171855462 367.5680135851317 0.8040092093293965
12.982632726808879 367.99633468246174 0.8038503055292328
12.987860281762295 367.88290041570815 0.8032142271881615
12.993087836715711 366.92753528468535 0.8017478234804334
12.998315391669127 363.5962050424465 0.7980415374648201
13.003542946622543 360.8189674100661 0.7953162073953085
13.00877050157596 363.84083332458135 0.7993020515089945
13.013998056529376 366.885177550914 0.8029759562864012
13.019225611482792 364.93708180933396 0.8004335028699169
13.024453166436208 363.1680373775903 0.7987023802189821
13.029680721389624 360.18360842313314 0.7965972589510298
13.03490827634304 360.08846249448743 0.797117924570877
13.040135831296457 363.88983562781493 0.8021198718559333
13.045363386249873 367.78910570537 0.8067909969579338
13.05059094120329 369.22805598330984 0.807484668164051
13.055818496156705 368.87154511537636 0.8070622365418635
13.061046051110122 369.73141206514237 0.8078026894341114
13.066273606063538 376.4626804032426 0.8144464660506018
13.071501161016954 383.23777392870943 0.821468882286495
13.07672871597037 392.45004896828107 0.8300208584600536
13.081956270923786 404.7053208689358 0.842459348942848
13.087183825877203 416.37625886622754 0.8546843651949062
13.092411380830619 427.38192249292 0.8648267488682235
13.097638935784035 441.3483160098149 0.8782168685022929
13.102866490737451 448.85103793500105 0.8852410678995455
13.108094045690867 457.2990864780295 0.8930820842734227
13.113321600644284 470.18324420840554 0.9060242037320345
13.1185491555977 479.71368043856233 0.9150666103206163
13.123776710551116 491.93501746810193 0.9262260223490226
13.129004265504532 503.1567093511879 0.937146843646248
13.134231820457948 515.9025122648201 0.9487928091282525
13.139459375411365 532.0832714741728 0.9635638397654905
13.14468693036478 541.1836744436956 0.971751566276234
13.149914485318197 550.1897540206695 0.9796583120452014
13.155142040271613 553.2218756017735 0.9826905210081279
13.16036959522503 556.1163080716535 0.9855735106474477
13.165597150178446 555.8258348077903 0.9855417933713665
13.170824705131862 552.6302025916643 0.9831099444615342
13.176052260085278 549.8578301014524 0.9809226009190084
13.181279815038694 544.4392721594048 0.9764639672072281
13.18650736999211 539.6470329231283 0.9720910897291313
13.191734924945527 529.2058675252916 0.9627477212296638
13.196962479898943 518.189155598184 0.9526368445751515
13.202190034852359 508.74960142754975 0.944158125022699
13.207417589805775 499.03724035299234 0.9352631782634804
13.212645144759191 485.2355736879457 0.9223114429891556
13.217872699712608 471.2996755447368 0.9090257644185197
13.223100254666024 456.3106477502852 0.8947115620286267
13.22832780961944 443.2373852892349 0.8820003109217213
13.233555364572856 431.08820160298944 0.8705707016867557
13.238782919526273 419.0588857227687 0.8585982267305061
13.244010474479689 408.2841046489338 0.8472142601132504
13.249238029433105 401.2344949794889 0.8402092972189721
13.254465584386521 395.103776560677 0.8340247202802045
13.259693139339937 387.9224919648073 0.8270356670614005
13.264920694293354 381.78980495310043 0.8217598614784729
13.27014824924677 375.7783523655729 0.8167578712958582
13.275375804200186 369.5145028721157 0.8104834686003486
13.280603359153602 362.83411473200863 0.8030201367833215
13.285830914107018 357.37210684947223 0.7961481986877134
13.291058469060435 352.4461695939113 0.789911966223191
13.29628602401385 351.7735394272596 0.7895893424028335
13.301513578967267 349.4662683530414 0.7863954852201338
13.306741133920683 344.45630503395716 0.7813887189645498
13.3119686888741 338.47132598534057 0.7755422338901689
13.317196243827516 335.7795566760281 0.7726172211265896
13.322423798780932 333.3642470556967 0.7703910675567283
13.327651353734348 332.3351423707675 0.7687798784866635
13.332878908687764 332.3954150958646 0.7684731270551686
13.33810646364118 330.6296537716845 0.7659513771935555
13.343334018594597 329.3001601911516 0.763801432006084
13.348561573548013 327.49499250168526 0.7623845740365937
13.353789128501429 327.86068751235433 0.7634447183425299
13.359016683454845 330.33310214630836 0.7669210732260282
13.364244238408261 330.7995091230495 0.767727798047122
13.369471793361678 335.0639362586 0.7721942300926787
13.374699348315094 340.8198609276375 0.7784032921993701
13.37992690326851 343.5604128164023 0.781748764622326
13.385154458221926 347.79652753040915 0.7869977045557002
13.390382013175342 349.58134672217403 0.7883525874633099
13.395609568128759 349.0812091064006 0.7876186322308811
13.400837123082175 352.68557815640526 0.7904492386723272
13.406064678035591 352.91909647649436 0.7906356689503617
13.411292232989007 353.5703394978509 0.7910425242594479
13.416519787942423 352.1434602322844 0.790051326546748
13.42174734289584 347.63558364262786 0.7855357913943861
13.426974897849256 346.72748732082187 0.7848455530735323
13.432202452802672 345.5594232000547 0.7829420383289682
13.437430007756088 341.9480883164356 0.7797251227733635
13.442657562709504 340.31191311145665 0.777865792227644
13.44788511766292 336.0468821175449 0.7737119276197679
13.453112672616337 332.7179623287752 0.7713365585686766
13.458340227569753 329.5420616552077 0.7664487346648796
13.46356778252317 325.93406627038985 0.7624442693817722
13.468795337476585 320.96310727870394 0.7565141454856175
13.474022892430002 321.0384694773973 0.7578982764111413
13.479250447383418 323.2054328385455 0.761339666822129
13.484478002336834 325.9773183602688 0.764375120653037
13.48970555729025 323.5393704934729 0.7613014195084565
13.494933112243666 317.79671049962695 0.7562005901960481
13.500160667197083 315.361034185229 0.7528283209648899
13.505388222150499 313.0803609106519 0.750437804686481
13.510615777103915 313.34742769671635 0.7501005224977082
13.515843332057331 315.4232334559385 0.7513006734888292
13.521070887010747 316.5355390633652 0.7526968207641042
13.526298441964164 319.4214969712561 0.755744019525003
13.53152599691758 320.0905577115015 0.7563609291841566
13.536753551870996 319.6310734716984 0.7564813383326762
13.541981106824412 318.2490364715231 0.7546564127900589
13.547208661777828 318.4943304354381 0.7553036926792088
13.552436216731245 319.147524058311 0.7554705227933677
13.55766377168466 320.2532334737721 0.7569276947164816
13.562891326638077 320.45664675615376 0.7572740484865719
13.568118881591493 317.5948604388516 0.7538225869237604
13.57334643654491 313.18270415400673 0.7478879608943633
13.578573991498326 308.78466552896595 0.7413511496818765
13.583801546451742 308.04263271195424 0.7421994892388181
13.589029101405158 305.2349313941814 0.7397908103996027
13.594256656358574 304.89184420548185 0.741567310108102
13.59948421131199 304.45147272629407 0.7428124722830196
13.604711766265407 302.48360584199344 0.741233040314696
13.609939321218823 300.03639935992874 0.7377962588694001
13.615166876172239 294.89227814438294 0.7311779131912537
13.620394431125655 294.8925235240658 0.7312255288469761
13.625621986079071 293.7934422600714 0.730548551980299
13.630849541032488 294.29645617971016 0.7312993011973424
13.636077095985904 297.3926608869039 0.7352772455262852
13.64130465093932 297.1702336782347 0.733292937118108
13.646532205892736 298.7628996640263 0.7332909308309533
13.651759760846153 300.4043574110674 0.7344882617824818
13.656987315799569 302.08956846267154 0.7352289133551115
13.662214870752985 305.2624031350371 0.7400274422855203
13.667442425706401 308.5504699917464 0.7453817373812699
13.672669980659817 313.2768230393795 0.7530769420824911
13.677897535613234 314.33532440042126 0.7540574781480983
13.68312509056665 313.6348552909955 0.7519837162162204
13.688352645520066 311.07540129221184 0.7480005108106599
13.693580200473482 307.5496947238515 0.7425817828529785
13.698807755426898 307.69278617667294 0.743463852068955
13.704035310380315 306.4142476557583 0.7425749660237753
13.70926286533373 305.5924167080946 0.7414166106311292
13.714490420287147 303.9816847102477 0.7405326916680974
13.719717975240563 303.7599361848434 0.7396323766730827
13.72494553019398 303.7775669782839 0.7401606041335513
13.730173085147396 301.3710838708444 0.7373388198442019
13.735400640100812 301.2298254826369 0.7366990547634006
13.740628195054228 299.91544541655077 0.7352638207504996
13.745855750007644 303.4241811582429 0.7397495121449447
13.75108330496106 304.09265193011373 0.7412652909106612
13.756310859914477 302.2792904854251 0.7403478593023781
13.761538414867893 299.6862985862144 0.7385651349990464
13.766765969821309 299.84689373332037 0.7380794918366951
13.771993524774725 300.0182944689119 0.7377189656370141
13.777221079728141 300.8238582778542 0.7384239545719344
13.782448634681558 303.15890891642533 0.7403312016669151
13.787676189634974 300.4028046690428 0.737438788377306
13.79290374458839 304.4992583457572 0.7426806795138632
13.798131299541806 307.99227377452735 0.7457819228418062
13.803358854495222 308.31369686019343 0.7454939461410547
13.808586409448639 312.22443896209217 0.7490180460905519
13.813813964402055 312.41281783667336 0.748547830930243
13.819041519355471 315.19802479912795 0.7518692359866783
13.824269074308887 317.93739561392727 0.7556386087237934
13.829496629262303 319.9025271334993 0.7579775825336951
13.83472418421572 324.73437077176163 0.7637470471147109
13.839951739169136 332.0304139554895 0.7704972019178178
13.845179294122552 338.9964815715546 0.7788809780099929
13.850406849075968 346.9756528454231 0.7876254342292185
13.855634404029384 354.9445226793916 0.7965757700123516
13.8608619589828 361.25684840114053 0.803218247630927
13.866089513936217 368.8711157238592 0.8093794594922967
13.871317068889633 374.10469706941507 0.8147074809979117
13.87654462384305 383.5097414931689 0.824697107892137
13.881772178796465 392.9965832699492 0.8339283438730766
13.886999733749882 404.0838199861721 0.8456132176480707
13.892227288703298 412.0627937116614 0.8539206103005109
13.897454843656714 415.3218356575452 0.8570899351512664
13.90268239861013 413.29610324926205 0.8551561198682074
13.907909953563546 408.6925434386859 0.8503066444249662
13.913137508516963 403.4078630539297 0.8448492874533384
13.918365063470379 393.571063719222 0.8349371272906032
13.923592618423795 383.8795877095389 0.8245685460712606
13.928820173377211 374.7108489270999 0.8150027075469879
13.934047728330627 370.015664124714 0.8105234346924738
13.939275283284044 363.8157571482894 0.8038098622581386
13.94450283823746 357.8959018020836 0.7975818542969397
13.949730393190876 350.1974887530207 0.7895433050994509
13.954957948144292 343.0608367784278 0.7822369683378634
13.960185503097708 342.48478751412 0.7823429048633611
13.965413058051125 337.5910575800104 0.7775148322766686
13.97064061300454 332.25270357334733 0.7706532796986078
13.975868167957957 325.8952051148577 0.7636787282300688
13.981095722911373 321.42727318237746 0.7579326497844047
13.98632327786479 321.16191645637 0.7582845213504964
13.991550832818206 322.62886474850757 0.7616373497263598
13.996778387771622 322.1302144515092 0.7612001667336211
14.002005942725038 318.47012083361875 0.757939583343634
14.007233497678454 316.8419029355849 0.755207548964613
14.01246105263187 314.6553896366124 0.751396789739821
14.017688607585287 317.2565662354209 0.7540149244629406
14.022916162538703 319.052799712822 0.7555197302259608
14.028143717492119 318.4317470037372 0.7547807334995431
14.033371272445535 317.71981169307253 0.7542659110154384
14.038598827398951 317.5495832323157 0.7546716840503417
14.043826382352368 317.65950482027796 0.7546452308372972
14.049053937305784 322.3305553858514 0.7603101067802895
14.0542814922592 324.8844864670503 0.7626981525337665
14.059509047212616 328.7725086388414 0.7664509448858231
14.064736602166032 334.390937896402 0.773648610251423
14.069964157119449 337.97081844265847 0.7773724176597911
14.075191712072865 339.27891146762755 0.7799857029290347
14.080419267026281 341.6918066185324 0.7819513393934083
14.085646821979697 346.8948653150436 0.7873544497970636
14.090874376933114 348.49763865552165 0.788996003758798
14.09610193188653 351.71507291545635 0.7920593325556039
14.101329486839946 348.07199019014564 0.7875752457521182
14.106557041793362 347.40445878657204 0.7866926063124092
14.111784596746778 349.2688652987193 0.789122872051019
14.117012151700195 348.4745694614674 0.789535257670622
14.12223970665361 346.63890212692763 0.7881015194086556
14.127467261607027 342.0289368405757 0.7841332301202913
14.132694816560443 336.0626134029739 0.7769183492353609
14.13792237151386 334.9562891882284 0.7754392858326188
14.143149926467276 333.97964287602093 0.7737943627631879
14.148377481420692 334.95176404055456 0.7743041712062033
14.153605036374108 333.2783134390759 0.7728265194623566
14.158832591327524 331.6361429448534 0.7710600211624935
14.16406014628094 332.61514875669786 0.7725284696602953
14.169287701234357 333.5291794811529 0.7734828298629841
14.174515256187773 333.5760619580078 0.7721839751254871
14.179742811141189 333.6162931153955 0.7715908718274497
14.184970366094605 329.1807074693871 0.7660180145002619
14.190197921048021 330.5989836834129 0.7671686400152798
14.195425476001438 327.9680248984958 0.7638072338856908
14.200653030954854 327.9166844655803 0.7638133065784481
14.20588058590827 330.97214121358087 0.7669362458853585
14.211108140861686 332.42287541518766 0.7691271168293995
14.216335695815102 335.14092149971117 0.7728938164787003
14.221563250768519 334.138012072649 0.7723063415558461
14.226790805721935 333.92386435354723 0.7725471557711627
14.232018360675351 330.52731254186875 0.7677170903926367
14.237245915628767 328.54943896580727 0.765187900337141
14.242473470582183 325.57476204965974 0.7605457489149159
14.2477010255356 322.8393705482087 0.7570032546273501
14.252928580489016 326.5652188446505 0.7611601103063682
14.258156135442432 327.88061628722477 0.7629039530103356
14.263383690395848 332.5547625680902 0.7677974584953179
14.268611245349264 336.1056837949975 0.7719897040553275
14.27383880030268 336.95222688193314 0.7716838107620839
14.279066355256097 339.7378555746746 0.7746686019349827
14.284293910209513 345.9295173001444 0.7815150077567157
14.28952146516293 354.10758150076833 0.789296137035549
14.294749020116345 360.05539095686424 0.7962936266120596
14.299976575069762 364.10618804142734 0.7998202439758338
14.305204130023178 367.6024568971861 0.8037415062140828
14.310431684976594 373.2239710214132 0.8100059457069869
14.31565923993001 378.2630957861759 0.8149105465853104
14.320886794883426 385.7051414107428 0.8230236717030909
14.326114349836843 392.17379295248327 0.831009990324925
14.331341904790259 394.15474632233503 0.8321308230712587
14.336569459743675 393.05677290181006 0.831289212450028
14.341797014697091 387.0972034446723 0.8243620375834804
14.347024569650507 384.0337862754856 0.820402748139499
14.352252124603924 382.19598444864215 0.8186392310040248
14.35747967955734 381.92941724593595 0.8184873552612013
14.362707234510756 379.8223796370865 0.8159456673540555
14.367934789464172 377.35966755207 0.8143497750468691
14.373162344417588 376.32092087370813 0.8139867021198477
14.378389899371005 378.25271064441927 0.8170070449625424
14.38361745432442 380.49947629692736 0.8192013115343463
14.388845009277837 381.1197285901081 0.8183213224225142
14.394072564231253 378.2687839880914 0.8145457695066876
14.39930011918467 379.07211366984484 0.8153347255447714
14.404527674138086 381.3169789283 0.8176166041632679
14.409755229091502 385.9000196504564 0.822815764592994
14.414982784044918 390.6078671273841 0.827605106889079
14.420210338998334 392.090041601442 0.8291028918302183
14.42543789395175 393.1469908866308 0.8311187489032421
14.430665448905167 389.3120621239273 0.8268781232535677
14.435893003858583 385.04252904704055 0.8225434842157165
14.441120558811999 381.56205692101355 0.818738444130464
14.446348113765415 382.7033337116194 0.8195710441182003
14.451575668718831 382.7789551506803 0.8203144422705951
14.456803223672248 385.7323426894748 0.8237905716912406
14.462030778625664 389.1830382067862 0.826847530167489
14.46725833357908 393.4862950648409 0.8313216503022437
14.472485888532496 403.65492774450433 0.8413323640780782
14.477713443485912 418.21673483148 0.85609839304289
14.482940998439329 440.2591143424492 0.8781754284016873
14.488168553392745 466.10741870934845 0.9032383831991169
14.493396108346161 496.10497172752576 0.9318885634643559
14.498623663299577 517.5692085487136 0.9519696073984175
14.503851218252994 525.7541727683937 0.9591477081803351
14.50907877320641 523.6562108753267 0.957409848443032
14.514306328159826 503.81660342446537 0.9390885858482129
14.519533883113242 473.316600541012 0.9104091783909095
14.524761438066658 438.29791540729633 0.8764587886497649
14.529988993020075 407.36780993940306 0.845726736984197
14.53521654797349 382.8942220758828 0.8202864627512221
14.540444102926907 364.55501849248094 0.800579820587901
14.545671657880323 348.67179248235385 0.7843822174614382
14.55089921283374 336.4366530235135 0.771362640240552
14.556126767787156 326.2855814326271 0.7600186373213094
14.561354322740572 322.52777739468615 0.7563614973729547
14.566581877693988 321.6441941099633 0.7547479949361182
14.571809432647404 319.6888338087588 0.7529183712047159
14.57703698760082 318.4194339179958 0.7513192730217086
14.582264542554237 316.161007864393 0.7478263658367812
14.587492097507653 317.7430063409477 0.7501952959758561
14.592719652461069 318.59970959674206 0.7502517235973882
14.597947207414485 319.4782882583649 0.7513418115336187
14.603174762367901 321.57838725527347 0.7532065292956087
14.608402317321318 326.32188940541033 0.7585830336568
14.613629872274734 327.6023305837143 0.7594567963549134
14.61885742722815 329.1076149652584 0.7610606125868106
14.624084982181566 328.28226864584263 0.7599964651990123
14.629312537134982 330.2614880488938 0.762081627898297
14.634540092088399 334.0680221492943 0.7658437771638631
14.639767647041815 337.7218116395738 0.7696982928126846
14.644995201995231 337.90684957741564 0.7698940577517915
14.650222756948647 339.304155901799 0.7708139379197982
14.655450311902063 340.0336202813412 0.7719300994245168
14.66067786685548 341.38393097480076 0.7733248102907062
14.665905421808896 343.0069879120199 0.7759122907424202
14.671132976762312 341.1342936966181 0.7740377587685209
14.676360531715728 340.6913749837169 0.7727067230932846
14.681588086669144 338.8041387918755 0.770023356814381
14.68681564162256 337.2523826204171 0.7683182002763193
14.692043196575977 335.25801035907904 0.7653663342536744
14.697270751529393 331.82683886828585 0.7612518191606108
14.70249830648281 331.76900220730033 0.761247921675998
14.707725861436225 332.329745702519 0.7616850756138596
14.712953416389642 333.80538787159554 0.7644323893374309
14.718180971343058 332.1908781501154 0.7635656839219682
14.723408526296474 332.51112120210536 0.7635408447547158
14.72863608124989 332.88736854217575 0.7648846207520819
14.733863636203306 332.41686819931243 0.7645745251975414
14.739091191156723 332.1044715522164 0.7634540656419889
14.744318746110139 330.0916046038042 0.760925941880596
14.749546301063555 329.8989669899805 0.759372136029124
14.754773856016971 324.9684545916284 0.7532608235126026
14.760001410970387 322.9286699720025 0.7508354436413092
14.765228965923804 326.4700212770071 0.7539970309290274
14.77045652087722 330.29134577589707 0.7591390454599952
14.775684075830636 331.72476288902357 0.7612685577798325
14.780911630784052 332.56361316673394 0.7626557838479388
14.786139185737468 330.5537097723445 0.7602786254416807
14.791366740690885 334.1697235606285 0.7633814733361313
14.7965942956443 337.04990529843246 0.766541740106347
14.801821850597717 338.11292470988315 0.7684589341543249
14.807049405551133 339.6532285701135 0.7707232294171079
14.81227696050455 344.05296661041666 0.7756324227569982
14.817504515457966 351.42436004504316 0.7835863832676147
14.822732070411382 361.9305315777032 0.7939465276852585
14.827959625364798 373.2230340484895 0.8055057901243432
14.833187180318214 384.4486658820678 0.8171914638180903
14.83841473527163 392.1925961826969 0.8248759819698613
14.843642290225047 401.74282884949844 0.8350239504838521
14.848869845178463 410.7374204842556 0.844647094184595
14.854097400131879 416.5732195651774 0.850544677182752
14.859324955085295 420.3405917917347 0.8549380089365176
14.864552510038711 421.3927642993067 0.8550080494107356
14.869780064992128 417.2387947206653 0.8510838078015318
14.875007619945544 413.63354858445894 0.8477250196212851
14.88023517489896 411.0944963457248 0.8445959619714811
14.885462729852376 406.2506936430317 0.8402396777899402
14.890690284805792 398.9102654861691 0.8327447814125711
14.895917839759209 391.2953880229514 0.8248653165282633
14.901145394712625 384.22320467484946 0.8182089252081567
14.906372949666041 381.01105022149545 0.8143751023962059
14.911600504619457 376.96680643472223 0.8098339592976104
14.916828059572873 373.3635143122799 0.8066869241059511
14.92205561452629 364.35223730315766 0.7967890335767964
14.927283169479706 355.776074730398 0.7888887476068336
14.932510724433122 349.1940695449781 0.7817834761157899
14.937738279386538 347.39989760835385 0.7792031398272217
14.942965834339955 346.4153741093924 0.7774501366220249
14.94819338929337 345.10779406755046 0.7761160602219987
14.953420944246787 341.61882195432406 0.7729735386444276
14.958648499200203 337.6555451924766 0.7692896203801249
14.96387605415362 335.72702280922607 0.7667118424161596
14.969103609107036 337.3290028573318 0.7682626275641411
14.974331164060452 338.0314804829883 0.7688007698269388
14.979558719013868 338.7143068414029 0.7699166804393814
14.984786273967284 338.49427723266587 0.7696929751111359
14.9900138289207 341.0740462135245 0.7725319591524384
14.995241383874117 345.68952695382234 0.7767629315905278
15.000468938827533 354.2829315788842 0.7860976887524809
15.005696493780949 357.70734525860166 0.7896353327294643
15.010924048734365 360.71326094684673 0.7932420573988382
15.016151603687781 363.34878312336616 0.7959342346781489
15.021379158641198 367.89229146378193 0.800406818748634
15.026606713594614 368.7057993678944 0.8009011741549488
15.03183426854803 370.59407708466125 0.8028751319443496
15.037061823501446 368.9651849561208 0.8014065197832237
15.042289378454862 369.3997198031648 0.8018038246554168
15.047516933408279 372.7667262833897 0.8057770433082043
15.052744488361695 374.6623223050268 0.8073533623939333
15.057972043315111 378.207077169882 0.8113406788045033
15.063199598268527 378.54273193567326 0.8116468843747167
15.068427153221943 379.6419480724825 0.8127552289982586
15.07365470817536 378.56965045156744 0.8121228358521376
15.078882263128776 374.99641928988575 0.8089379309151238
15.084109818082192 369.77974559448745 0.8045520296464731
15.089337373035608 366.2706561436264 0.8012209521153681
15.094564927989024 362.3640227350022 0.7963213115687248
15.09979248294244 356.4465664130248 0.7892464987879512
15.105020037895857 347.882467312398 0.7805362835985722
15.110247592849273 338.77956617988593 0.7719428598371767
15.11547514780269 334.02110792501213 0.7673808693285447
15.120702702756105 332.23442307755806 0.7653565239803373
15.125930257709522 331.11992952972884 0.7632518516006602
15.131157812662938 325.8908919738251 0.757160665582582
15.136385367616354 323.9143654742405 0.7553642912420988
15.14161292256977 320.0887277774104 0.7505379744066991
15.146840477523186 318.4152081564076 0.7480837679746568
15.152068032476603 318.3331501387728 0.7476251614256081
15.157295587430019 319.4095118228665 0.7490798311801754
15.162523142383435 317.3940012581024 0.7471707883455861
15.167750697336851 314.93650280203565 0.7451098402316875
15.172978252290267 313.7266954668358 0.7432503249614154
15.178205807243684 310.22024865270134 0.7405107270313206
15.1834333621971 306.3091410467161 0.7352106587011459
15.188660917150516 300.66564778497906 0.7287762454826964
15.193888472103932 298.6209525193627 0.727786721867914
15.199116027057348 299.128643064812 0.7282024581183734
15.204343582010765 300.0553736938368 0.729912786971887
15.20957113696418 301.42185462585974 0.7297413751386983
15.214798691917597 298.1809436404287 0.7238826033154896
15.220026246871013 296.64674486289755 0.722583275870042
15.22525380182443 295.7202382104391 0.7214628130525207
15.230481356777846 295.155761733433 0.7219598933795736
15.235708911731262 293.2311990026252 0.7208492667812543
15.240936466684678 292.06190597250605 0.7192353820028561
15.246164021638094 291.7444304592322 0.718583094440829
15.25139157659151 294.08040751536635 0.720894169637816
15.256619131544927 294.15429911737806 0.7206836984449784
15.261846686498343 291.9815213581894 0.7204075541553093
15.267074241451759 290.25818999817227 0.7192752035167156
15.272301796405175 285.99075754557884 0.7149465082260613
15.277529351358591 287.15574570847957 0.71589275378437
15.282756906312008 285.98012523215687 0.712755258073244
15.287984461265424 289.9524809118783 0.7170596526127295
15.29321201621884 294.2569962269613 0.723310111575224
15.298439571172256 294.2631924712555 0.7232403831415123
15.303667126125672 294.9133757613776 0.7240560693262561
15.308894681079089 293.5179923988532 0.721615025682382
15.314122236032505 290.91969125037446 0.7181100963465906
15.319349790985921 290.6067193741302 0.7188565369663578
15.324577345939337 293.9726898146866 0.7226233266083703
15.329804900892753 293.3878265413625 0.721833669987692
15.33503245584617 293.6042226737511 0.7222221638921831
15.340260010799586 289.30451865727724 0.716091611396355
15.345487565753002 290.5266502512085 0.7169174403231039
15.350715120706418 293.1256419932501 0.719225336345677
15.355942675659835 293.8085523778152 0.7193524331060873
15.36117023061325 295.91871200227905 0.722692587428878
15.366397785566667 298.4376829352755 0.7264550319016945
15.371625340520083 302.39161578698895 0.7307353644614866
15.3768528954735 306.5112610690125 0.7364869289085084
15.382080450426916 308.6197771711984 0.7379511154933943
15.387308005380332 310.06787644657516 0.7395535734331593
15.392535560333748 311.7548995308113 0.7407039444182425
15.397763115287164 314.3046951209081 0.752600348782754
15.40299067024058 315.7830351198206 0.7625158419840631
15.408218225193997 313.78960784818247 0.7664998297052238
15.413445780147413 310.57192531327917 0.7677938814588133
15.418673335100829 311.09872252967807 0.7723272771618278
15.423900890054245 310.2217309379966 0.7740506072191686
15.429128445007661 315.39944025972983 0.7834184575904101
15.434355999961078 313.395177591557 0.7824721539089571
15.439583554914494 311.76167170757026 0.7828051197775552
15.44481110986791 308.8921551669224 0.7803791526810433
15.450038664821326 309.73898980027263 0.7839614676522649
15.455266219774742 309.48881529049726 0.7865353862358252
15.460493774728159 307.0467038324157 0.7859448958897085
15.465721329681575 306.66601053605325 0.7875566460120512
15.470948884634991 305.1554961871178 0.787515984913732
15.476176439588407 305.14487387320594 0.7889995380486239
15.481403994541823 307.27031503238993 0.7945327777661618
15.48663154949524 307.6541890083735 0.7973305660219986
15.491859104448656 308.099158598332 0.8000125506415275
15.497086659402072 308.6197164525636 0.801649257779993
15.502314214355488 307.8853947340305 0.8028073744266888
15.507541769308904 307.0991611669889 0.8033942070466181
15.51276932426232 303.23397239684607 0.8011594402827424
15.517996879215737 303.42960629777065 0.8046790347442144
15.523224434169153 302.22287242860585 0.8057080783528406
15.52845198912257 305.9475695516873 0.8127429618765444
15.533679544075985 305.5494686868605 0.8136033719054919
15.538907099029402 303.9732784615519 0.8129837868697077
15.544134653982818 302.98335405926247 0.8123952244793309
15.549362208936234 300.1200656589467 0.8106328241504739
15.55458976388965 300.7150820442081 0.812247337526791
15.559817318843066 299.83813758553157 0.8121172383630229
15.565044873796483 302.74794851462644 0.8174423269109832
15.570272428749899 307.6844241366635 0.824943015029504
15.575499983703315 313.1926964498311 0.8347992109519689
15.580727538656731 317.91847854222493 0.8423521900227401
15.585955093610147 315.62965474530824 0.8403963052365122
15.591182648563564 313.6971954928744 0.8386507149097535
15.59641020351698 310.8489945448732 0.8361434205534807
15.601637758470396 311.28934965438316 0.8382672652348656
15.606865313423812 313.786146950124 0.8443665024117111
15.612092868377228 313.88453397493583 0.8466237722067457
15.617320423330645 313.5757350736773 0.8478168721549212
15.62254797828406 310.6442069126213 0.845158769291681
15.627775533237477 308.7168805043419 0.8446772764587673
15.633003088190893 304.66207843178245 0.8413008109781163
15.63823064314431 303.5445517902439 0.8371857861375146
15.643458198097726 301.072436813961 0.8205037897416033
15.648685753051142 300.59894817574184 0.8138698204102226
15.653913308004558 300.9750287579137 0.8091738068584978
15.659140862957974 299.3480868509666 0.8037620450179199
15.66436841791139 298.4417361004604 0.7998571454790074
15.669595972864807 298.100691394492 0.7967888126122462
15.674823527818223 298.23589083725557 0.7947223075820136
15.680051082771639 301.5942533134165 0.7977092938317843
15.685278637725055 302.57612119866894 0.7975533994652334
15.690506192678471 302.084796386393 0.7952784312333147
15.695733747631888 302.21828087404293 0.7942131988581037
15.700961302585304 299.53549711976535 0.7898776927205249
15.70618885753872 299.00192413840745 0.7881914381793289
15.711416412492136 296.96995325441014 0.784565579497747
15.716643967445552 298.52152408763317 0.7845130267820143
15.721871522398969 302.43358675526287 0.7888250867929638
15.727099077352385 306.99854286496253 0.7922882261043664
15.732326632305801 308.8744003527215 0.7924226615156327
15.737554187259217 306.9147435975389 0.7890999846450212
15.742781742212633 307.62617727054555 0.7892605746862807
15.74800929716605 311.39762244383735 0.7941461669195591
15.753236852119466 315.78785055888545 0.799441789824872
15.758464407072882 317.1885314179124 0.7989041693336069
15.763691962026298 314.23711597856186 0.7948784507049638
15.768919516979715 311.9459831247422 0.7902991219303722
15.77414707193313 314.5429516225919 0.7932265220620726
15.779374626886547 317.48449472580876 0.7960934340096396
15.784602181839963 321.98520811477204 0.7999115857350716
15.78982973679338 325.5942181924424 0.8034974366994804
15.795057291746796 328.87241503847594 0.8062332573339347
15.800284846700212 332.7113273448056 0.8120839461244282
15.805512401653628 330.56516558542734 0.8098735433679111
15.810739956607044 331.70740112309477 0.8106205764067816
15.81596751156046 327.8648410551634 0.8045295080609157
15.821195066513877 328.5580321216358 0.805019743935646
15.826422621467293 327.97132511513126 0.8038072862922393
15.831650176420709 326.20452402242074 0.8014251278617437
15.836877731374125 324.6970197601478 0.7991940672144021
15.842105286327541 322.70625076487966 0.7963028680226708
15.847332841280958 321.2775914433027 0.7949220983748972
15.852560396234374 317.04296448164445 0.7901586775212834
15.85778795118779 314.24396569855713 0.785733658095571
15.863015506141206 313.00789453247506 0.7840823565056931
15.868243061094622 308.6273651754351 0.779027795606747
15.873470616048039 306.60072781028055 0.77628406456434
15.878698171001455 305.582094176627 0.7738875289956189
15.883925725954871 307.6934851747074 0.775270640692871
15.889153280908287 306.60602979911215 0.7730721957821146
15.894380835861703 307.2588702736109 0.7726070243869125
15.89960839081512 307.49107345185183 0.7721756988208789
15.904835945768536 307.68679870099936 0.7718311828453166
15.910063500721952 307.36627801893155 0.7721887906183696
15.915291055675368 302.18019349225136 0.7670001517374276
15.920518610628784 299.56301782420104 0.7637740750123208
15.9257461655822 300.4512527951344 0.7640865329954472
15.930973720535617 303.9354676538701 0.7677474606124799
15.936201275489033 307.3403456255208 0.771565924522504
15.94142883044245 310.18691743324194 0.7740179793685743
15.946656385395865 309.84810546715534 0.7726523173367313
15.951883940349282 308.3743176135686 0.7714098659987265
15.957111495302698 307.3984948599137 0.770645553171171
15.962339050256114 305.61579900087736 0.7695035011321767
15.96756660520953 306.22300044247805 0.7697778583576046
15.972794160162946 307.14492588335395 0.7689139006616038
15.978021715116363 311.856055056542 0.773467386857386
15.983249270069779 312.1827578427726 0.7744163933906753
15.988476825023195 310.7316807380102 0.774011139064572
15.993704379976611 309.5480976278007 0.7741433910456541
15.998931934930027 307.96507536582754 0.7714632158702868
16.004159489883442 304.76812865457225 0.7675154723484453
16.009387044836856 302.01347072528756 0.7634499554901765
16.01461459979027 299.6365942739139 0.7605446168352114
16.019842154743685 301.3260874707877 0.7624390816108171
16.0250697096971 301.7298443753101 0.7614911252261137
16.030297264650514 301.7966016729462 0.7616020260870767
16.03552481960393 299.83091492702476 0.7586908519036123
16.040752374557343 302.11578157075047 0.7615464999286897
16.045979929510757 302.8621876333921 0.7626456142068992
16.05120748446417 305.7248480039826 0.7653016174828867
16.056435039417586 308.9268841017313 0.76969901523757
16.061662594371 309.68808636716363 0.7703262042081379
16.066890149324415 313.64747596369307 0.7748640009632893
16.07211770427783 315.22864007268055 0.7768855056088839
16.077345259231244 316.68749955869305 0.7790920272230353
16.08257281418466 319.26202979325615 0.7827310021152684
16.087800369138073 320.690726131081 0.7842828046946497
16.093027924091487 321.6713413179978 0.784377280818752
16.0982554790449 322.07752042470804 0.7841606359081164
16.103483033998316 323.2043937776874 0.7855560680852292
16.10871058895173 323.3078204980849 0.7861403264240453
16.113938143905145 322.66354404225785 0.7852981761370224
16.11916569885856 320.44018300003495 0.783123189612348
16.124393253811974 317.8343899255672 0.7810447826858691
16.129620808765388 315.57547464694284 0.7785922179200209
16.134848363718802 313.48167432132493 0.7765525870531158
16.140075918672217 312.6344634860704 0.7745377213755407
16.14530347362563 311.10822159316353 0.7724691136389515
16.150531028579046 311.12179873214694 0.7723703672703648
16.15575858353246 311.96448499454385 0.7729931427474094
16.160986138485875 309.88869497219906 0.770369002508013
16.16621369343929 306.32519273514373 0.7653698287276327
16.171441248392703 305.5203951254927 0.7647840008790388
16.176668803346118 302.61954844977123 0.7611294921657994
16.181896358299532 303.5361499199072 0.7623472379338324
16.187123913252947 307.4399995627081 0.7685212781640722
16.19235146820636 304.2376974942227 0.7650459076179972
16.197579023159776 302.5847381497502 0.7625918610226216
16.20280657811319 298.540454614556 0.7566780525332387
16.208034133066604 296.0136266432139 0.7526222833865154
16.21326168802002 289.8295119579979 0.7446134198862739
16.218489242973433 283.8227375056893 0.737153271649075
16.223716797926848 282.06275883891317 0.7350662904199964
16.228944352880262 281.81384024046594 0.734484597222535
16.234171907833677 282.90466582168676 0.7356046457536662
16.23939946278709 280.00296283131297 0.7315936678401455
16.244627017740505 276.72416689178505 0.7282272907875318
16.24985457269392 275.5953872423986 0.7272326772387578
16.255082127647334 274.02090132460705 0.7258631824354367
16.26030968260075 270.61003603750993 0.7216701955072065
16.265537237554163 270.41748189208226 0.7201837259276674
16.270764792507578 271.5529668611198 0.7209442294901011
16.275992347460992 274.1723388095266 0.7251259233918491
16.281219902414406 272.8224819056212 0.7238401088634688
16.28644745736782 270.1259548274559 0.7214049578275833
16.291675012321235 269.5452676176728 0.7202241123917532
16.29690256727465 268.6881126472198 0.718653524609291
16.302130122228064 269.55953121231454 0.7194992676971548
16.30735767718148 271.15705651642054 0.7218548744362261
16.312585232134893 272.92752537608715 0.724834263605801
16.317812787088307 276.5979870724736 0.7288238138921
16.323040342041722 276.79141765635836 0.7283083051726462
16.328267896995136 276.24700977188627 0.7273657304613683
16.33349545194855 274.6033347806168 0.7241216405126333
16.338723006901965 275.00668658547096 0.7254177820547087
16.34395056185538 279.0175176359699 0.729220560750581
16.349178116808794 282.07872299947206 0.7331453829780203
16.35440567176221 287.5475255873921 0.7376408922837838
16.359633226715623 295.48725231492915 0.747066564286805
16.364860781669037 303.8604620789413 0.7565602474069782
16.37008833662245 314.55096580107 0.7688591503904527
16.375315891575866 321.94403377670943 0.7776773464905028
16.38054344652928 330.67055313211387 0.7862913805322803
16.385771001482695 339.7880677984231 0.7957363178910344
16.39099855643611 346.5205372614111 0.8034349683639018
16.396226111389524 346.52699901295733 0.8027969235587582
16.401453666342938 340.22383446231316 0.7951035379341648
16.406681221296353 331.97785292879166 0.7850174402269907
16.411908776249767 325.9871097377663 0.7775013139069269
16.41713633120318 324.58768259254504 0.776226351445268
16.422363886156596 324.1580129359165 0.7762648700053777
16.42759144111001 322.86066008124743 0.7746342019553932
16.432818996063425 322.8975314675006 0.7746621348718892
16.43804655101684 323.4216282125707 0.7754007780478783
16.443274105970254 322.13077260678125 0.7738492183599053
16.448501660923668 327.04748137794064 0.7799604979069673
16.453729215877082 332.0036896041708 0.7847802135497601
16.458956770830497 337.1448251759988 0.7908265061438665
16.46418432578391 341.0238426820722 0.7945807281657422
16.469411880737326 348.06519977231227 0.8012185336750961
16.47463943569074 353.7108901427526 0.8075433770147742
16.479866990644155 359.3725929449543 0.8134866954356885
16.48509454559757 361.2441890670469 0.8159166711703815
16.490322100550983 358.8823753757363 0.8140075151167533
16.495549655504398 351.22923125594326 0.805505380013249
16.500777210457812 336.6218779400296 0.78973212310172
16.506004765411227 328.3891965312529 0.7803675118022322
16.51123232036464 317.83770135156334 0.7674455135024488
16.516459875318056 310.07759091037667 0.7586182287721885
16.52168743027147 304.2635542649683 0.7526525783583445
16.526914985224884 297.5165058329442 0.7458283082452963
16.5321425401783 294.1978967933423 0.7416075789399991
16.537370095131713 291.5622933174696 0.7370140948646826
16.542597650085128 289.16439394023314 0.7334722721019605
16.547825205038542 288.8513621670308 0.7341075977582183
16.553052759991957 290.7355094334958 0.7361020056093631
16.55828031494537 290.7688911015862 0.7357038195487806
16.563507869898785 288.9993421149559 0.7314150980828422
16.5687354248522 289.10572674533336 0.7311230163906202
16.573962979805614 287.1486289319502 0.7293211384764401
16.57919053475903 285.783154065006 0.7271511591027022
16.584418089712443 284.4730290332197 0.7258018113061955
16.589645644665858 285.4841685419646 0.7264994501753054
16.594873199619272 285.01338567404014 0.726132821374772
16.600100754572686 281.8678934742831 0.7223675003395801
16.6053283095261 278.5252511004682 0.718122722425244
16.610555864479515 273.9340926070455 0.7125586604158813
16.61578341943293 271.3164711163138 0.7102485875450252
16.621010974386344 271.394399215807 0.7118708584304864
16.62623852933976 271.51330773899525 0.7127329160290373
16.631466084293173 270.30770293897336 0.7104514794819056
16.636693639246587 270.01268783357983 0.7092222412702711
16.641921194200002 269.28563171399776 0.707467771025887
16.647148749153416 269.93295663520314 0.7077994364123481
16.65237630410683 268.4875952918195 0.7049930586037594
16.657603859060245 266.2044517962943 0.701306095460116
16.66283141401366 263.4434780599939 0.6987452620923693
16.668058968967074 261.79471010805383 0.6973594458682196
16.67328652392049 259.4126709295435 0.694339318239292
16.678514078873903 259.38788706390164 0.6940516516337555
16.683741633827317 262.21848496838896 0.697803687171798
16.68896918878073 261.551336374828 0.696845369720926
16.694196743734146 259.12785517788114 0.6944342360385073
16.69942429868756 255.74111890811443 0.6902983697968907
16.704651853640975 253.37854576300487 0.6871541466625145
16.70987940859439 251.60746449120882 0.6846919883999798
16.715106963547804 251.15314973007864 0.6848423060441704
16.720334518501218 247.57110481253773 0.6803821424908016
16.725562073454633 245.2748573328751 0.6775845532413491
16.730789628408047 246.57042225984367 0.679435097281994
16.73601718336146 247.95803722918018 0.6812326829994771
16.741244738314876 249.3348774466884 0.6827513253129187
16.74647229326829 247.58411173914683 0.6804904498601116
16.751699848221705 247.2808432550723 0.6785576678248971
16.75692740317512 243.4558557825946 0.6733141417157422
16.762154958128534 241.7261073818349 0.6708901972818302
16.767382513081948 239.7525499433708 0.6685867927813289
16.772610068035362 238.9588638686358 0.6671632475651766
16.777837622988777 239.67676940414793 0.6683311565724589
16.78306517794219 243.0994383197799 0.6735828858169302
16.788292732895606 244.38862059888413 0.67529624105448
16.79352028784902 243.3795185050955 0.6752533689764835
16.798747842802435 240.14614644805883 0.6697957845157109
16.80397539775585 239.12678304482642 0.6671679342122471
16.809202952709263 239.33821259769095 0.6670525214145125
16.814430507662678 236.50513243140645 0.6641861574988995
16.819658062616092 232.66953839768905 0.660071274234181
16.824885617569507 229.52000423144352 0.6556686862052109
16.83011317252292 231.24076773274996 0.6592668917795108
16.835340727476336 234.12793270155464 0.664138662173512
16.84056828242975 231.81503683820915 0.6606048048050187
16.845795837383164 232.88768945498043 0.6608180334477264
16.85102339233658 230.66155359610772 0.6560909120653905
16.856250947289993 232.6814972366918 0.6575617523622833
16.861478502243408 232.0359645418382 0.6560536950743946
16.866706057196822 231.49397806396888 0.6566246942034
16.871933612150237 229.85867376581567 0.6552097132309928
16.87716116710365 232.78525562569934 0.6602158582105345
16.882388722057065 232.03055237823511 0.6595676836259409
16.88761627701048 232.84931933320078 0.6602628233058682
16.892843831963894 232.57702914918926 0.6603765919759574
16.89807138691731 231.98170349363272 0.6586612251724123
16.903298941870723 231.54692814075585 0.6585849351139665
16.908526496824138 229.84578615225092 0.6552522283081409
16.913754051777552 230.59403200771902 0.6554722800187497
16.918981606730966 229.88555220047098 0.6545728086531384
16.92420916168438 228.45235068928412 0.6511391070918667
16.929436716637795 226.96924382340217 0.6502379955466734
16.93466427159121 227.0744837015125 0.6502339458185861
16.939891826544624 226.97959679088464 0.6505370750512623
16.94511938149804 227.6186765429868 0.6505588339533259
16.950346936451453 226.87214558157598 0.6513916868354979
16.955574491404867 227.0856670299481 0.653777138198802
16.960802046358282 227.43592302095524 0.6557290827610552
16.966029601311696 228.23641015674843 0.6565609078621861
16.97125715626511 230.0689526906604 0.6579112209660636
16.976484711218525 230.40910687086833 0.6579923443647981
16.98171226617194 230.39834807551543 0.6557756804178715
16.986939821125354 227.35888411180775 0.6507675069776844
16.99216737607877 224.06498705219414 0.6451545642504575
16.997394931032183 224.68026244359302 0.6453909028121582
17.002622485985597 224.39006909684093 0.6452705600670999
17.00785004093901 228.33613938067813 0.6506360471297619
17.013077595892426 229.6061778651427 0.6535877131760659
17.01830515084584 230.58027913971466 0.6546407510852661
17.023532705799255 229.30155142234938 0.6528359292185664
17.02876026075267 227.37413010243176 0.6508855332587818
17.033987815706084 226.38151244614073 0.6483670238459398
17.039215370659498 228.9741665456264 0.6526349651440841
17.044442925612913 233.78133370712007 0.6577323805708511
17.049670480566327 238.67544799182252 0.6649805707120632
17.05489803551974 242.8392919568686 0.6714970187835317
17.060125590473156 247.27088057002177 0.6772838754493739
17.06535314542657 248.30237983457513 0.6791634567998679
17.070580700379985 250.01081948168067 0.6810991454038153
17.0758082553334 246.872863183092 0.6758621277786042
17.081035810286814 242.92154479043649 0.6712842867834103
17.086263365240228 239.04721697204815 0.6656726561548993
17.091490920193642 237.6896754502587 0.663049094652799
17.096718475147057 235.83516724807095 0.6596389970404508
17.10194603010047 235.36179134125487 0.6590176895959762
17.107173585053886 234.1902824907868 0.6577374277088811
17.1124011400073 236.00708689661994 0.6601270389862349
17.117628694960715 237.84558162650876 0.6617510595008508
17.12285624991413 239.29163787463463 0.664595108415754
17.128083804867543 239.9572363864021 0.6660436365448702
17.133311359820958 241.45126215273606 0.668156863564895
17.138538914774372 240.2261308803437 0.6676053556945428
17.143766469727787 239.31759256630687 0.6656993279843992
17.1489940246812 238.95165688774446 0.6645080142490941
17.154221579634616 238.4273874259666 0.6613882769604147
17.15944913458803 238.35586239718506 0.6607907547362962
17.164676689541444 236.52881322017998 0.6587771239928354
17.16990424449486 239.51431272491564 0.663164772444006
17.175131799448273 242.00439319088125 0.6657295120809903
17.180359354401688 241.80979235202804 0.66507644723892
17.185586909355102 241.70511344098927 0.6649643251486882
17.190814464308517 239.75632466642236 0.6624338498940355
17.19604201926193 242.95538988909036 0.6678532546024764
17.201269574215345 244.42015584791554 0.669759774832864
17.20649712916876 244.6083483998113 0.6704342618815636
17.211724684122174 243.17593866603937 0.6691491141921007
17.21695223907559 242.279390744345 0.6670274848732709
17.222179794029003 244.5965381917145 0.6693824540712866
17.227407348982418 246.47954956588399 0.6715969173034505
17.232634903935832 246.56397631263712 0.6707400823022771
17.237862458889246 248.0796537504862 0.6728725583497418
17.24309001384266 246.79996541717935 0.6710755809787382
17.248317568796075 246.87243619795257 0.671652087257002
17.25354512374949 247.25169583143938 0.6729587247101271
17.258772678702904 247.08809629849816 0.6723965200776308
17.26400023365632 244.87346572439515 0.6698654154658149
17.269227788609733 243.69493490301403 0.6677529135659017
17.274455343563147 240.6561161359948 0.6642441726182835
17.279682898516562 241.36904462932546 0.6665281898156628
17.284910453469976 238.9637127158932 0.6629237778511786
17.29013800842339 238.66757975326092 0.6623895547519361
17.295365563376805 239.3559524391314 0.6619985147325887
17.30059311833022 241.02541028119515 0.6649794716295856
17.305820673283634 243.51652936065472 0.6683342883278143
17.31104822823705 244.39795710276405 0.6697632136075343
17.316275783190463 246.03752027919148 0.6717218095132601
17.321503338143877 244.13719937381134 0.6692304198842478
17.32673089309729 244.53615636758653 0.6711717501216035
17.331958448050706 245.54958164063456 0.6718051397460291
17.33718600300412 247.35121744655157 0.6743888098723224
17.342413557957535 249.09587607095742 0.6745917841116762
17.34764111291095 250.59853936762698 0.6762178105117475
17.352868667864364 251.57594774769822 0.676893357875198
17.358096222817778 251.8221616477783 0.6765552069375412
17.363323777771193 251.7936049762134 0.6766518439829572
17.368551332724607 252.6900786989164 0.6780244372194598
17.37377888767802 255.56758950828788 0.6820662521066696
17.379006442631436 259.60615437846394 0.6881156511624408
17.38423399758485 260.67263582880554 0.6885510247978601
17.389461552538265 260.99084116716654 0.6892871916201049
17.39468910749168 260.2875405186115 0.6888592986403892
17.399916662445094 262.7214584034321 0.6909749203619222
17.405144217398508 266.55566392941023 0.694735601228429
17.410371772351922 265.20641707721563 0.6921151923060916
17.415599327305337 265.2677195455799 0.6921694819614861
17.42082688225875 263.9697153910968 0.6906094939046369
17.426054437212166 266.5777549565147 0.69397541928563
17.43128199216558 269.6773910524241 0.6980886441390692
17.436509547118995 271.23155673493716 0.7005771957952351
17.44173710207241 276.86758738398464 0.7068872608863839
17.446964657025823 278.94511014689743 0.7087890956368027
17.452192211979238 279.5433452693676 0.7106504362918501
17.457419766932652 278.0959361868436 0.7091418024268165
17.462647321886067 277.7114938854017 0.7085486071950094
17.46787487683948 275.6017362948305 0.7047562636656464
17.473102431792896 276.64323266239444 0.7061879231709769
17.47832998674631 277.04706114301115 0.7077198167225096
17.483557541699724 277.3622713174916 0.7083121665996929
17.48878509665314 275.83002523961704 0.7047120441245495
17.494012651606553 274.58696076492026 0.7022528405854181
17.499240206559968 273.9905583875028 0.7011933019926384
17.504467761513382 280.5302963115184 0.7108383469492839
17.509695316466797 285.2152600801693 0.7169515341699253
17.51492287142021 286.78842715575945 0.718965825627005
17.520150426373625 285.6200893231321 0.7169101396885172
17.52537798132704 285.03510770365705 0.7155947397170093
17.530605536280454 286.3032503934053 0.7170909834213135
17.53583309123387 287.7648763546023 0.7194777633411151
17.541060646187283 289.01177302971735 0.7214509659447353
17.546288201140698 289.62834880352153 0.7223771468526261
17.551515756094112 289.11814842771264 0.721595413065108
17.556743311047526 287.46893551254794 0.7197210415871615
17.56197086600094 288.0939766677442 0.7205652371616573
17.567198420954355 290.90820529509205 0.7245608322025716
17.57242597590777 292.19273109237145 0.7259919717053787
17.577653530861184 290.3429886580289 0.723824639569702
17.5828810858146 288.7277309110446 0.7214160285621836
17.588108640768013 286.61456269481084 0.7180812974083767
17.593336195721427 288.94707291350426 0.7212834536409836
17.598563750674842 289.60896880871957 0.7227588907661651
17.603791305628256 290.60419121442357 0.723706623379054
17.60901886058167 291.78729742871036 0.7248739881799495
17.614246415535085 292.1290509749062 0.7252201590993963
17.6194739704885 291.1118248116968 0.7229147102311098
17.624701525441914 286.83340670552457 0.7168164440093432
17.62992908039533 285.09333002509493 0.7143172723049502
17.635156635348743 285.66127110433985 0.716125126746114
17.640384190302157 285.92358485980384 0.7160555841866402
17.64561174525557 285.32275566397243 0.7159524847206201
17.650839300208986 287.29821819032793 0.717974455259715
17.6560668551624 288.30115441899625 0.7186521076500393
17.661294410115815 291.32051125045774 0.7221583355141308
17.66652196506923 295.1598601194853 0.7274974334189658
17.671749520022644 297.2248602403691 0.7302866063035146
17.676977074976058 297.97672829130596 0.7316173662597261
17.682204629929473 298.6866687396078 0.7316405733233822
17.687432184882887 300.12265688081675 0.7329122002003063
17.6926597398363 298.36027985127083 0.7299644895975027
17.697887294789716 297.08295302064056 0.7284784171637889
17.70311484974313 294.0577378770988 0.7253732601124055
17.708342404696545 294.475863379205 0.7265126516735347
17.71356995964996 295.1101603463545 0.727734755325183
17.718797514603374 294.66772126129916 0.7274465843233722
17.724025069556788 297.51189548792405 0.730578682822851
17.729252624510202 300.2944594831352 0.7337252349699348
17.734480179463617 304.0797694330513 0.7374137077101742
17.73970773441703 305.57159632303683 0.7390181713137712
17.744935289370446 303.7113194543485 0.7369674497599589
17.75016284432386 303.0712893976303 0.7365328314772085
17.755390399277275 301.53940029477434 0.7346248721815407
17.76061795423069 301.6450962199366 0.7347445555072448
17.765845509184103 299.88959808822875 0.7318524724230434
17.771073064137518 298.6300365508456 0.7308184139448354
17.776300619090932 294.4938918222465 0.7252125260536587
17.781528174044347 291.010185051701 0.7211433959188817
17.78675572899776 288.6874473281404 0.7187696757761497
17.791983283951176 286.7031873553777 0.716650180681846
17.79721083890459 283.6751729991697 0.7139689284687514
17.802438393858004 283.11392065332876 0.713361647733374
17.80766594881142 282.2921753111876 0.7126386328905505
17.812893503764833 279.42032204975897 0.7101507567229495
17.818121058718248 276.55504565845285 0.7067729908239385
17.823348613671662 275.4410337004034 0.7047852021101811
17.828576168625077 276.67934782386567 0.7059614317674219
17.83380372357849 275.6092484079567 0.7038983789206207
17.839031278531905 273.15947522180176 0.7003285027598666
17.84425883348532 269.6595241943631 0.6956631513743132
17.849486388438734 269.4434649148246 0.6957520994514427
17.85471394339215 268.0604188776802 0.6947996474870857
17.859941498345563 266.210375972926 0.6923025638581809
17.865169053298978 265.6582596775783 0.6911140623032983
17.870396608252392 267.2480284396227 0.6939709991517925
17.875624163205806 271.1684258450402 0.6984089095215621
17.88085171815922 273.15265647102575 0.7019291697746531
17.886079273112635 273.668343943239 0.7033827182405499
17.89130682806605 270.86114364555704 0.6992248268660322
17.896534383019464 271.65784157782826 0.6995679554093406
17.90176193797288 273.85961869567353 0.7004445201053956
17.906989492926293 280.1159889946288 0.7083425164957696
17.912217047879707 283.80773800664906 0.7137835069429642
17.917444602833122 285.0446844437323 0.715162784203139
17.922672157786536 284.0039688382112 0.7134802753886464
17.92789971273995 285.826102555936 0.714879268362774
17.933127267693365 289.7426876262259 0.7188882056758008
17.93835482264678 294.700500736815 0.7260360058401778
17.943582377600194 294.35352744463734 0.7264281824317524
17.94880993255361 296.9244916608908 0.7301234574360063
17.954037487507023 298.35225816249977 0.7323017930771152
17.959265042460437 301.05775653552763 0.7348966606199848
17.96449259741385 299.6658330833823 0.7324847514484415
17.969720152367266 299.19863159232403 0.7321061003253927
17.97494770732068 301.09390182883624 0.7344253697956207
17.980175262274095 302.53332953616797 0.7368562118908744
17.98540281722751 302.16629682560585 0.736893563356993
17.990630372180924 298.95622056393995 0.7336047438402019
17.995857927134338 295.1366959132873 0.7289752738489537
18.001085482087753 296.17763568414733 0.7292738261790264
18.006313037041167 294.5982328906009 0.7272830234325117
18.01154059199458 293.6793815548666 0.7257228179409202
18.016768146947996 291.0246803306412 0.7216878016727932
18.02199570190141 289.6798557682152 0.720752535260961
18.027223256854825 287.2379871827571 0.7177806219906161
18.03245081180824 285.3746862859631 0.7155421125883262
18.037678366761654 285.91542352380276 0.715659047304513
18.042905921715068 290.7873953768829 0.7207624110049011
18.048133476668482 294.3633288746263 0.7259451681549628
18.053361031621897 295.1938192695103 0.7271219034803679
18.05858858657531 290.1389269931415 0.7209375395475761
18.063816141528726 283.5311870778047 0.7132963351601763
18.06904369648214 278.63738448497463 0.7073470194684315
18.074271251435555 280.9265426962473 0.7099105011083163
18.07949880638897 281.1669615603441 0.7100562153607246
18.084726361342383 284.1361285921356 0.7124021716525113
18.089953916295798 284.5071367564733 0.7130813743034907
18.095181471249212 287.93996770897206 0.7165832271347446
18.100409026202627 294.2232958155932 0.7242686761965029
18.10563658115604 301.5611525904213 0.7327451845022762
18.110864136109456 309.414914691627 0.7415690496147073
18.11609169106287 320.1628669483439 0.7547890991829129
18.121319246016284 333.0787092850348 0.7703336279767622
18.1265468009697 349.2193691529936 0.7881712672693637
18.131774355923113 365.1499299240873 0.805300594509787
18.137001910876528 382.08128439136993 0.8228736004369798
18.142229465829942 402.8146511733758 0.8443054866721182
18.147457020783357 426.98664303425335 0.8692528129709386
18.15268457573677 454.38351502087687 0.8963907501423555
18.157912130690185 477.299085111637 0.9191691563904577
18.1631396856436 492.8222519206276 0.9340383294275529
18.168367240597014 496.664521568745 0.9373494126907469
18.17359479555043 485.3757021214893 0.9270023136763204
18.178822350503843 467.02435700911417 0.9087653132383213
18.184049905457258 438.06293562570886 0.880360198040335
18.189277460410672 411.8818147048182 0.8537073047526413
18.194505015364086 396.0449781034729 0.8377129593640273
18.1997325703175 382.1435849365159 0.8235025273373379
18.204960125270915 376.7096426076196 0.8176102598731333
18.21018768022433 372.1813658931978 0.8122403343222963
18.215415235177744 373.7176003989381 0.8135458811374293
18.22064279013116 378.5455378736145 0.8185116934093187
18.225870345084573 385.4579871953775 0.82569889246693
18.231097900037987 391.8387245479261 0.8324139684085301
18.236325454991402 400.2667168494343 0.8412187553749295
18.241553009944816 403.7953880032471 0.845573464186501
18.24678056489823 409.546402061919 0.8512735334108235
18.252008119851645 410.57582267870833 0.8525576218289755
18.25723567480506 410.23570146358685 0.8515662158920737
18.262463229758474 408.7970864939592 0.8504010130267254
18.26769078471189 401.70546259764785 0.8433393249665516
18.272918339665303 396.5723233470878 0.8379641096278541
18.278145894618717 387.38053019460983 0.8284417277666455
18.28337344957213 378.55569774149234 0.8190211978001865
18.288601004525546 370.19622927170644 0.8099984887795317
18.29382855947896 361.3055157794315 0.8003406044621528
18.299056114432375 354.70816635367504 0.7929460154448376
18.30428366938579 346.539669299422 0.7839433212573342
18.309511224339204 340.76714869319926 0.7776036199652546
18.314738779292618 334.3858771748145 0.7701789408670157
18.319966334246033 326.22855596634673 0.7614447214144631
18.325193889199447 317.7421292477586 0.7513197273060106
18.33042144415286 309.7241805190968 0.7424587871803285
18.335648999106276 305.5544662184 0.7373261907491515
18.34087655405969 301.18593312731866 0.7329463223693259
18.346104109013105 300.83211949215763 0.7328081935330413
18.35133166396652 299.32157849300364 0.7319715987252318
18.356559218919934 298.07244406139915 0.7307745753215942
18.361786773873348 296.17757298284164 0.7281018539957169
18.367014328826762 294.1437204825522 0.7258359622214117
18.372241883780177 293.40143966603983 0.724741733435501
18.37746943873359 292.8107633942166 0.7236602144839663
18.382696993687006 293.06904080692277 0.7226583839371091
18.38792454864042 299.117410006936 0.7315861998861246
18.393152103593835 307.5490810904152 0.7532103665516877
18.39837965854725 319.96511415755765 0.7749148889745207
18.403607213500663 334.76221826106024 0.7986819848359443
18.408834768454078 353.5314767701707 0.824813600330822
18.414062323407492 379.0938452535213 0.858312605577721
18.419289878360907 406.21626909341165 0.892082275125754
18.42451743331432 430.0743616844465 0.9214195896986682
18.429744988267736 448.2878686815782 0.9454342250469221
18.43497254322115 457.8437598610504 0.9586584872558996
18.440200098174564 459.3484605993013 0.9640019167335837
18.44542765312798 452.95877366523627 0.9613557840182277
18.450655208081393 442.28930856810246 0.9529183617177048
18.455882763034808 430.1016070286067 0.9434068016349606
18.461110317988222 419.3662745219784 0.9347785809247807
18.466337872941637 410.35126889367297 0.9273763456914237
18.47156542789505 399.38511757641425 0.9179513330570007
18.476792982848465 385.554139908612 0.9044277834791868
18.48202053780188 376.73183760555656 0.8971509652510015
18.487248092755294 370.3831468913883 0.8928299858769595
18.49247564770871 365.5396578194649 0.8893705950830536
18.497703202662123 359.7129107475866 0.8859443689842479
18.502930757615538 353.22785332860025 0.8799067463659735
18.508158312568952 345.1800729091622 0.8716451471172593
18.513385867522366 341.93707293893374 0.8697942497709445
18.51861342247578 339.10755064154074 0.868180321288959
18.523840977429195 338.66662929591484 0.8708351474430149
18.52906853238261 337.73222179953365 0.8715012420017739
18.534296087336024 333.6742523949489 0.8685727311325073
18.53952364228944 332.04526535979096 0.8681507711442166
18.544751197242853 329.2092989735028 0.8661229883672987
18.549978752196267 331.2700672682301 0.8707023518597213
18.555206307149682 326.67553666396446 0.8665661047930837
18.560433862103096 326.8925560684846 0.8685093038653763
18.56566141705651 328.32603170189566 0.8730866971087031
18.570888972009925 334.2818993710664 0.8829476572238218
18.57611652696334 340.864292491073 0.8946748692822233
18.581344081916754 339.6228767430069 0.8956303953458463
18.58657163687017 339.10869767321987 0.8965129657444246
18.591799191823583 336.8301710540572 0.8951664771144585
18.597026746776997 342.62370176845513 0.904227506832477
18.60225430173041 347.28366413072916 0.9118350088988221
18.607481856683826 353.8839950725302 0.9221694447824482
18.61270941163724 358.4240019565954 0.928689094212471
18.617936966590655 368.30395543459395 0.9433534974587766
18.62316452154407 378.390256720301 0.9558287286048242
18.628392076497484 387.91004327975173 0.9490040325859866
18.633619631450898 390.9648527847061 0.9435943823130898
18.638847186404313 386.687218550952 0.9310405154353089
18.644074741357727 385.3721888313111 0.9246606577038199
18.64930229631114 381.6228744117941 0.9165990228916718
18.654529851264556 380.2020694768216 0.9099289688793469
18.65975740621797 378.83025108672825 0.9057046118633878
18.664984961171385 380.2165499530442 0.904037028180021
18.6702125161248 378.55209310252377 0.8990177063201018
18.675440071078214 381.2557370366754 0.9003629236268418
18.680667626031628 381.83781917019564 0.8974302531070042
18.685895180985042 383.7398339072573 0.896756891723489
18.691122735938457 386.58629707571384 0.8977454602301265
18.69635029089187 390.28714087840035 0.8991839333401419
18.701577845845286 394.898817557816 0.9032303719433453
18.7068054007987 396.77051438051694 0.9039360898726451
18.712032955752115 393.20621200880584 0.8983191838583138
18.71726051070553 387.82580384637123 0.8908664903232264
18.722488065658943 381.8497147724372 0.8822009817098178
18.727715620612358 374.09476963357247 0.8723515619692055
18.732943175565772 368.71059002757244 0.8650490454646513
18.738170730519187 363.0891344335024 0.8571733775547518
18.7433982854726 360.2396634970794 0.8531753753025522
18.748625840426016 355.58289152481854 0.846544038524035
18.75385339537943 352.009628753918 0.8416592849038746
18.759080950332844 349.83431513248365 0.8381550181707506
18.76430850528626 348.5097170636085 0.8350699918103872
18.769536060239673 345.03168595274803 0.8300387726976203
18.774763615193088 336.2936533180035 0.8180335643789323
18.779991170146502 327.8933711387008 0.8064955431458211
18.785218725099917 320.24664379791733 0.7958945824373614
18.79044628005333 319.7401918097941 0.7945499940486769
18.795673835006745 318.2531896673242 0.7917259472578148
18.80090138996016 316.4776071208407 0.7891340092769571
18.806128944913574 313.2493036838476 0.7854662658833264
18.81135649986699 309.4804741570789 0.7798299141365828
18.816584054820403 307.21935127010636 0.7771444004753488
18.821811609773818 307.20435044269806 0.775092239122523
18.827039164727232 307.227839325584 0.774557939219177
18.832266719680646 305.4858840639809 0.7723508666994939
18.83749427463406 301.6563857225132 0.767540658136295
18.842721829587475 298.1309177375214 0.7628459910040664
18.84794938454089 295.49367475812505 0.7587284805875549
18.853176939494304 296.17176059588155 0.7588963703173855
18.85840449444772 296.9929156852547 0.7602813061095993
18.863632049401133 295.76325931647335 0.7583635613147014
18.868859604354547 295.9571691556093 0.7590270456250141
18.87408715930796 295.56839904310146 0.7575195511823744
18.879314714261376 293.2427169867276 0.7538514711687185
18.88454226921479 289.07655397215404 0.7486745659402316
18.889769824168205 287.83895777113696 0.7472783181860009
18.89499737912162 288.8464848338918 0.7491620691185558
18.900224934075034 288.45022268582704 0.7476869906596582
18.90545248902845 283.60016274725666 0.7415255213602098
18.910680043981863 280.2200491822504 0.7377510526673762
18.915907598935277 279.61424666456764 0.7367734230874955
18.92113515388869 280.9624842587918 0.73852881558502
18.926362708842106 282.03935852042247 0.7386115502898783
18.93159026379552 281.6337720815889 0.737511190676026
18.936817818748935 280.34467954626916 0.7351724880434286
18.94204537370235 280.69086870440015 0.7354349454674566
18.947272928655764 280.5179959598961 0.7340143734180377
18.952500483609178 280.16261246160815 0.7323318381448563
18.957728038562593 279.67035900340636 0.7307107611647456
18.962955593516007 275.27729045928425 0.7255613167220198
18.96818314846942 273.4072199765629 0.722636783016089
18.973410703422836 274.94441320548026 0.7242853405096512
18.97863825837625 277.1540461417274 0.7267404531239983
18.983865813329665 278.26338397803295 0.7282178350768672
18.98909336828308 281.45515293890077 0.7325837517516369
18.994320923236494 280.8666222057378 0.7325842947071759
18.999548478189908 281.8405702012998 0.7336207890305921
19.004776033143322 282.1326832473548 0.7339512925957276
19.010003588096737 284.3671739678954 0.7356543907051282
19.01523114305015 286.2568274124167 0.7374275035187767
19.020458698003566 283.4717585172179 0.733397191859515
19.02568625295698 282.9031706437431 0.7325974654403526
19.030913807910395 282.79361901044473 0.7321262003468152
19.03614136286381 286.38261539677563 0.7364299211661584
19.041368917817223 290.17518407417043 0.7405791972396915
19.046596472770638 291.5786550795774 0.7427172860100479
19.051824027724052 291.07681778435625 0.7414509846860181
19.057051582677467 288.6634454600495 0.7378568142238984
19.06227913763088 288.2055482157102 0.7370390299921161
19.067506692584296 288.55730901491705 0.737263899221221
19.07273424753771 287.7059574258736 0.7357556291053112
19.077961802491124 287.77904256739134 0.7353802365918847
19.08318935744454 286.93900828029604 0.7333539431362145
19.088416912397953 289.2179750161673 0.7352013477723326
19.093644467351368 291.6649896658425 0.7387884821652255
19.098872022304782 294.625342049762 0.741791173197406
19.104099577258197 293.38668181691196 0.740566862974531
19.10932713221161 293.44173343023147 0.7400674690163844
19.114554687165025 295.0903269955519 0.7420302770796279
19.11978224211844 297.87658296304653 0.7450597641833431
19.125009797071854 300.2758300491413 0.7470735040843902
19.13023735202527 301.81599774393266 0.7490572996626195
19.135464906978683 303.9828677804008 0.7521308849867895
19.140692461932098 305.09244308685743 0.7532248144288759
19.145920016885512 304.03782539327494 0.7525455570493944
19.151147571838926 299.98200083442487 0.7478396498914511
19.15637512679234 298.596089988815 0.7460946496650175
19.161602681745755 295.092683910176 0.7420066464600245
19.16683023669917 292.6874562614513 0.7388670439663513
19.172057791652584 289.6254102881424 0.7358594189024915
19.177285346606 289.41646133951093 0.734942667146376
19.182512901559413 292.7540068614651 0.737481097698093
19.187740456512827 294.0471638579197 0.7388794389015222
19.19296801146624 292.4445290926605 0.7365015051870396
19.198195566419656 289.69763055517393 0.7336395757958676
19.20342312137307 291.3190494233305 0.7355133179305926
19.208650676326485 294.2925544372313 0.7393197764911648
19.2138782312799 294.85893157910823 0.7405296808230858
19.219105786233314 293.4772575074736 0.7388704023545196
19.22433334118673 289.4748259826119 0.734005645256298
19.229560896140143 288.16771192112316 0.7325641397280633
19.234788451093557 288.91320747332713 0.7320574432619491
19.24001600604697 289.2951784629205 0.7326194002516841
19.245243561000386 288.7782233980255 0.7313917344141279
19.2504711159538 286.80747303984487 0.7285753148417307
19.255698670907215 285.0671667647785 0.7263044319501211
19.26092622586063 283.88100593950276 0.7241605414792159
19.266153780814044 279.25342763626196 0.7185001246845603
19.271381335767458 276.80618309595667 0.716238469366735
19.276608890720873 274.8632779417106 0.7128448195799841
19.281836445674287 280.27799651284806 0.7199429905503549
19.2870640006277 282.85422118628026 0.7232246684206491
19.292291555581116 284.3121422059362 0.7252639026493463
19.29751911053453 282.6197314156962 0.7239001817891806
19.302746665487945 280.665977511477 0.7210467767300015
19.30797422044136 282.8164961131919 0.7239231994625323
19.313201775394774 283.6641430831558 0.7245907322800429
19.318429330348188 285.2090657848273 0.7259970467798863
19.323656885301602 286.71037446852785 0.7278280568795807
19.328884440255017 290.97173002816226 0.7329592585530984
19.33411199520843 297.6858536614813 0.7407747205717682
19.339339550161846 301.6891568167374 0.74498724741998
19.34456710511526 304.31661341370045 0.7469391803251652
19.349794660068675 309.72802451191137 0.754214089133399
19.35502221502209 318.9565900247259 0.7653466724187319
19.360249769975503 328.5271397918362 0.7762870529182553
19.365477324928918 339.5755717909771 0.7899526845527597
19.370704879882332 345.6644573406688 0.7959141791510645
19.375932434835747 355.1426438130809 0.8067612509467058
19.38115998978916 362.68515982724716 0.8143781555038133
19.386387544742576 370.2544127286078 0.8223759710583959
19.39161509969599 372.9942603621647 0.825689154656313
19.396842654649404 373.4697141674369 0.8262125364168241
19.40207020960282 369.6801027005245 0.8221558737045531
19.407297764556233 367.9679156022991 0.8203829027030952
19.412525319509648 365.79461232868954 0.8168664322674309
19.417752874463062 364.56778120385474 0.815019843317572
19.422980429416477 362.30172046149164 0.8123222284527974
19.42820798436989 357.0969001274148 0.8065382825676348
19.433435539323305 354.717270888806 0.8044834559731976
19.43866309427672 348.6334009073223 0.7976262694437289
19.443890649230134 345.53240663011843 0.793935475793447
19.44911820418355 343.6295312567154 0.791693899367458
19.454345759136963 344.15051702956987 0.7919301295265319
19.459573314090377 348.7235772996387 0.7970526881027913
19.464800869043792 349.40062396807116 0.7975406903487764
19.470028423997206 347.5796760800568 0.7945403447748032
19.47525597895062 346.18205834074126 0.7933858851290945
19.480483533904035 342.23790321451634 0.7887546437681283
19.48571108885745 342.65718299358196 0.7899092253834865
19.490938643810864 342.709198843673 0.789856257113747
19.49616619876428 341.9347958135259 0.7889173101496062
19.501393753717693 339.4310104357947 0.7856182648464329
19.506621308671107 335.0230364126535 0.7804188976882211
19.51184886362452 334.6304386489324 0.7800249472852882
19.517076418577936 334.0161701071089 0.7793002477829167
19.52230397353135 334.7557412617388 0.7794429288350113
19.527531528484765 335.34120949111485 0.7796703384938214
19.53275908343818 335.1874478187621 0.7790851617070875
19.537986638391594 337.0107567221835 0.7817889880986573
19.54321419334501 339.0053405241154 0.7843735673452553
19.548441748298423 340.0887403370664 0.7858620807876965
19.553669303251837 338.8763945727238 0.784388280075944
19.55889685820525 338.5634830108407 0.7840307986550867
19.564124413158666 338.9140192913634 0.7842399219210504
19.56935196811208 341.2608593617838 0.7870545460783812
19.574579523065495 344.2469259263886 0.790015552661046
19.57980707801891 348.4511434382706 0.7941551031701133
19.585034632972324 355.7271707725615 0.8028400806015664
19.590262187925738 359.4562807300786 0.8067110198955276
19.595489742879153 362.00883071196665 0.8093721836484651
19.600717297832567 364.40095992323853 0.8116539788789585
19.60594485278598 367.3219482659722 0.8147704475581807
19.611172407739396 369.5803095861098 0.8176245051222251
19.61639996269281 371.4706005479224 0.8195134001671668
19.621627517646225 376.0058411551917 0.8243027655766072
19.62685507259964 380.20534478867353 0.8287323202202012
19.632082627553054 384.78986192905893 0.8334216861791979
19.637310182506468 384.42216110450386 0.8330505877095593
19.642537737459882 384.2924542133234 0.8329917703280302
19.647765292413297 388.3206498671528 0.8369611317631482
19.65299284736671 394.37063421981514 0.8437017141526629
19.658220402320126 396.646005597832 0.8458157510164849
19.66344795727354 396.1642610927559 0.8458615746425138
19.668675512226955 394.49693157613757 0.8441264375564665
19.67390306718037 394.2468787121836 0.843640633711468
19.679130622133783 392.8645917085571 0.841713075187063
19.684358177087198 390.66726957734494 0.8391821905397072
19.689585732040612 388.99901156643926 0.837334341404087
19.694813286994027 387.9692299603671 0.8362688242130073
19.70004084194744 386.5890896199459 0.8347928939592782
19.705268396900856 386.1274408179796 0.8339794891163007
19.71049595185427 385.12635132558006 0.8333705206142122
19.715723506807684 383.0520249080444 0.8307725109222597
19.7209510617611 380.005679944126 0.8278846663626716
19.726178616714513 374.907636023634 0.8222060708863443
19.731406171667928 370.6807803261105 0.8171264423037335
19.736633726621342 368.3801484058969 0.814818087858951
19.741861281574757 368.072075066345 0.8144147770959814
19.74708883652817 369.2484754672404 0.8160675544139113
19.752316391481585 368.38217104183326 0.815009727718036
19.757543946435 366.87663152392605 0.8128069447314918
19.762771501388414 363.5801680402168 0.8092158869972231
19.76799905634183 362.7399784290109 0.8086016417629532
19.773226611295243 362.19285027843097 0.8081948681692251
19.778454166248657 359.67671523754825 0.8053616536316575
19.783681721202072 356.8840417516247 0.8012417211784584
19.788909276155486 354.07169440349986 0.7984946441825752
19.7941368311089 353.45232298667884 0.7979401871561559
19.799364386062315 350.08260404332464 0.7948244082683406
19.80459194101573 343.3906263882569 0.787314030706569
19.809819495969144 339.33961788861416 0.7821130215448138
19.81504705092256 334.1433133002166 0.7756145800003559
19.820274605875973 333.2393911283333 0.7751573381170298
19.825502160829387 328.96944687135107 0.7703285371259402
19.8307297157828 324.81164289779673 0.7656922263391155
19.835957270736216 318.3047000809034 0.7575317334064076
19.84118482568963 315.7404712116381 0.7542863385791768
19.846412380643045 315.65302575762314 0.7546665083989732
19.85163993559646 315.5411136300549 0.7536824847941591
19.856867490549874 314.55397208670996 0.7538251961806581
19.86209504550329 312.71377604630453 0.7526117920724359
19.867322600456703 313.1704183700411 0.7533913239535248
19.872550155410117 312.0077909036649 0.7512644685599976
19.87777771036353 312.0402325623879 0.7510734897839126
19.883005265316946 310.58008721142426 0.7492124924564696
19.88823282027036 308.9870070054068 0.7477877962675028
19.893460375223775 305.56013332466534 0.7431329102178721
19.89868793017719 305.5760299882548 0.7428433766858351
19.903915485130604 305.396047989441 0.7425467772427401
19.909143040084018 303.9227395492623 0.741072094737743
19.914370595037433 305.0394687360099 0.7423611246990768
19.919598149990847 303.67204688389904 0.7403272882163389
19.92482570494426 305.4905025579534 0.7428113523683528
19.930053259897676 306.091896632968 0.7431332177794662
19.93528081485109 309.1559815231424 0.7466273745805933
19.940508369804505 306.6880314170255 0.7429131964660234
19.94573592475792 306.9082391767501 0.7432711768544303
19.950963479711334 303.7771996170272 0.7394341314647902
19.956191034664748 303.1437504209891 0.7384090904979167
19.961418589618162 303.8875281925058 0.7397587113328984
19.966646144571577 305.6666087940958 0.7422232309952063
19.97187369952499 308.39377364167666 0.7452133524379921
19.977101254478406 311.8529133290877 0.7486374806363678
19.98232880943182 317.502590351684 0.7551042744761729
19.987556364385235 319.93243115091843 0.7577226846997757
19.99278391933865 323.813021343245 0.7632615650082925
19.998011474292063 324.5778698798073 0.7642833442116386
20.003239029245478 329.65292105334777 0.7697714591080316
20.008466584198892 337.4272501458508 0.7788382359883385
20.013694139152307 351.54854013040745 0.7934763723965391
20.01892169410572 370.2976714531056 0.814430326674584
20.024149249059136 387.01235258211403 0.83183673501855
20.02937680401255 400.94226632158063 0.8464752902694883
20.034604358965964 412.96578422944884 0.85893792759712
20.03983191391938 418.4674182001059 0.8643609129714698
20.045059468872793 417.6214550796343 0.863587377664213
20.050287023826208 410.5343610333631 0.8564450726063703
20.055514578779622 395.9701336211558 0.8408967777435773
20.060742133733036 385.0214888192326 0.830174895085241
20.06596968868645 374.8574360374927 0.8193485335194305
20.071197243639865 369.0753282636173 0.812860242694892
20.07642479859328 364.7913964816493 0.8080750830510679
20.081652353546694 365.54487756467313 0.8094640192514151
20.08687990850011 365.32197105872325 0.8094099971703719
20.092107463453523 367.3250078696392 0.8111476313559489
20.097335018406937 369.3409542848692 0.8120943436269609
20.102562573360352 375.9529945534366 0.819289706723286
20.107790128313766 381.14811356331444 0.8249386061273258
20.11301768326718 388.46211803964707 0.8327922530905842
20.118245238220595 393.4128372785165 0.8380960529426089
20.12347279317401 396.57175244662596 0.8409728531368427
20.128700348127424 400.46710524953005 0.8451012739980077
20.13392790308084 404.1282025716079 0.8486180392614691
20.139155458034253 403.77310091893247 0.8481291425057371
20.144383012987667 399.9895997493201 0.844046951121882
20.14961056794108 389.4564250229656 0.8326404314382717
20.154838122894496 379.315040061042 0.8217205763677142
20.16006567784791 370.59580296831706 0.8126826334145147
20.165293232801325 361.23408916046253 0.8022141986933045
20.17052078775474 353.11923448584236 0.7937016967519861
20.175748342708154 343.0862860175007 0.7833496568306925
20.18097589766157 337.80907174013663 0.7775037540086477
20.186203452614983 336.34381766615877 0.775543234644096
20.191431007568397 333.9993839361737 0.7723250628585207
20.19665856252181 331.1065660516792 0.7691663583937682
20.201886117475226 329.65811610321396 0.767959966925235
20.20711367242864 329.31779349194704 0.7671362911966753
20.212341227382055 327.94119478023725 0.764852282255415
20.21756878233547 327.36971309310655 0.7635864511904132
20.222796337288884 322.5268478224044 0.7578362266864972
20.228023892242298 322.69670239876524 0.7586489089983185
20.233251447195713 322.76427230986656 0.7584448717193518
20.238479002149127 325.69757650313807 0.7622391054593703
20.24370655710254 326.98151401217575 0.7637659272236571
20.248934112055956 327.98583594282724 0.764564292683751
20.25416166700937 330.65227641101785 0.7676939771126806
20.259389221962785 335.3464820513191 0.7728165778863771
20.2646167769162 339.1022295682559 0.7773347837489746
20.269844331869614 340.3880996579928 0.779735124095688
20.275071886823028 340.73997855868384 0.7801233286830467
20.280299441776442 339.3780275502735 0.7788607780746694
20.285526996729857 338.20234623369737 0.7776600601416777
20.29075455168327 337.6608727823558 0.7763076003950989
20.295982106636686 334.434227203066 0.7722904922169872
20.3012096615901 333.51509411660453 0.7707241249199024
20.306437216543515 328.5332248277468 0.7650932344778509
20.31166477149693 329.8972982820462 0.7669199629852316
20.316892326450343 331.3466807569467 0.7688449438733771
20.322119881403758 329.3407209726381 0.7676244352498847
20.327347436357172 326.5509556605503 0.7634914037694824
20.332574991310587 321.65146538641386 0.7575845744919828
20.337802546264 323.31299340955445 0.758785806586039
20.343030101217416 322.9647134231797 0.7582569522974192
20.34825765617083 322.4578311707298 0.7581316407511242
20.353485211124244 319.16560571695476 0.7548057372174592
20.35871276607766 313.8135675501991 0.7485210589875576
20.363940321031073 311.72234659100815 0.7460850744894164
20.369167875984488 310.41999351851865 0.7443755958483953
20.374395430937902 310.92895328515215 0.7456835858457374
20.379622985891316 312.03233584762773 0.747274169067473
20.38485054084473 309.25051930498006 0.743522842430548
20.390078095798145 307.52194835017946 0.7423289064172978
20.39530565075156 305.307545038719 0.738358030701731
20.400533205704974 306.23355316107643 0.7393329567388248
20.40576076065839 309.17537074794586 0.7422899519333028
20.410988315611803 308.16012536852884 0.7410112915800223
20.416215870565217 306.87193900380527 0.7398114458995572
20.421443425518632 303.7270294279767 0.7370072373145884
20.426670980472046 301.51554338595946 0.7346058427118091
20.43189853542546 302.00903537140914 0.7356122047779721
20.437126090378875 305.0039868197342 0.7386758935346992
20.44235364533229 304.6510440956385 0.7386529576400637
20.447581200285704 303.85985815315337 0.7382157040636942
20.45280875523912 303.1874094265304 0.7369170380877179
20.458036310192533 305.7243585448891 0.7404738394459861
20.463263865145947 306.28877181640075 0.7401606286404195
20.46849142009936 304.5505864054204 0.7383686814027737
20.473718975052776 301.3174848465449 0.733822246488731
20.47894653000619 302.450431446042 0.7350467332665902
20.484174084959605 302.87718411645807 0.7352543306332064
20.48940163991302 307.35562861420965 0.7397884434762918
20.494629194866434 306.7895636540569 0.7389928156517576
20.49985674981985 306.36217997412194 0.7387262978737721
20.505084304773263 303.0446009510056 0.7344478417519903
20.510311859726677 302.9595462133713 0.7350287498748292
20.51553941468009 304.1467336216487 0.736272021451721
20.520766969633506 304.5124726247037 0.7366518560233497
20.52599452458692 301.9498435428297 0.7335446358704003
20.531222079540335 299.94534775618314 0.7300672881765553
20.53644963449375 300.44348385983244 0.7311102568660499
20.541677189447164 301.2202133927869 0.7327486856707192
20.546904744400578 303.6401714374107 0.7361648990213104
20.552132299353993 304.2156281045134 0.7372235079813819
20.557359854307407 307.2661103640395 0.7392530110619149
20.56258740926082 311.00153389175824 0.7431954261941408
20.567814964214236 312.5560009273543 0.7450610504330014
20.57304251916765 313.0233825162899 0.7464957539724313
20.578270074121065 314.6751158964062 0.7495459240008999
20.58349762907448 315.0967991501709 0.7496503345255384
20.588725184027894 316.7721032057596 0.7517409874567561
20.593952738981308 314.9456395507663 0.7491137230002202
20.599180293934722 317.75239566786263 0.7517778741450438
20.604407848888137 318.3469146209248 0.7524479412662164
20.60963540384155 319.3328053345641 0.7533150183597416
20.614862958794966 314.86393802686905 0.7478972740949938
20.62009051374838 311.60800271375206 0.7442012404716655
20.625318068701795 310.43936739039486 0.742304088977123
20.63054562365521 312.97139353741017 0.7457357425220328
20.635773178608623 313.2870561240083 0.7458859556303886
20.641000733562038 312.5298444470071 0.7448691939454432
20.646228288515452 310.69911771943765 0.7431110684580167
20.651455843468867 308.14891182430387 0.7394810184099015
20.65668339842228 305.6924817107735 0.7366733339574971
20.661910953375695 306.0763382422265 0.7366782965265426
20.66713850832911 306.3369739684977 0.7367494846718158
20.672366063282524 305.40012395810464 0.7363891487458087
20.67759361823594 306.12477078669656 0.7372046882583624
20.682821173189353 302.0740753406549 0.7324011390382108
20.688048728142768 300.9040348918604 0.7310235694418475
20.693276283096182 299.19777861850633 0.7293633726324397
20.698503838049596 298.56005257839786 0.7293952692607354
20.70373139300301 298.814041620691 0.7286896076529319
20.708958947956425 298.3012485852436 0.7277864617701152
20.71418650290984 300.92250604710534 0.7305746384423605
20.719414057863254 298.39857101510955 0.7272926155029092
20.72464161281667 297.78512141651726 0.7269858411454533
20.729869167770083 296.44980596607434 0.724753721995271
20.735096722723497 298.1198742438103 0.7264281941674826
20.740324277676912 299.40235948986583 0.7280391026475914
20.745551832630326 300.88108796321234 0.7304079374201129
20.75077938758374 302.3038360186588 0.734225215960786
20.756006942537155 301.67736248587346 0.7333757288130321
20.76123449749057 301.81775748470835 0.7335286707416911
20.766462052443984 301.9922221669324 0.7333894916840273
20.7716896073974 303.20242776956366 0.7342625835633646
20.776917162350813 303.4025836083987 0.7339706548039769
20.782144717304227 304.7587366488294 0.7350296061257854
20.78737227225764 305.75422798530786 0.735712395696935
20.792599827211056 305.5152476958378 0.7357051974046945
20.79782738216447 308.01327471096187 0.7389480952703718
20.803054937117885 308.1154081790305 0.7391568151758792
20.8082824920713 312.0584426795257 0.7436394659483467
20.813510047024714 314.0444767770904 0.7447945305525485
20.81873760197813 319.38258963641493 0.751261729950247
20.823965156931543 323.4504041635862 0.7556511236517357
20.829192711884957 327.12238886031787 0.7601362631206109
20.83442026683837 327.3682768681646 0.7600159323490772
20.839647821791786 327.6166963652515 0.7602210108139407
20.8448753767452 328.63411345173324 0.7617761687957812
20.850102931698615 330.3974212526476 0.7640855309840551
20.85533048665203 333.9433466002693 0.7680880281661278
20.860558041605444 334.4587943834016 0.7686449095028708
20.865785596558858 335.40917183494787 0.7693772277978459
20.871013151512273 333.62651310746594 0.7673609783399388
20.876240706465687 334.90494646628497 0.7693086169198342
20.8814682614191 338.1231581760536 0.7725666768968757
20.886695816372516 338.7821863394177 0.7734624965048229
20.89192337132593 341.3357784637207 0.775701744859578
20.897150926279345 337.40607199324546 0.771455416819769
20.90237848123276 337.0289321894055 0.7713029074633332
20.907606036186174 332.4192458651493 0.7664681127898966
20.912833591139588 334.1028174680748 0.7688347846433793
20.918061146093002 330.84332254314836 0.7647936751210741
20.923288701046417 331.3780526518223 0.7652793236194512
20.92851625599983 332.1398244429117 0.765671610305569
20.933743810953246 332.67999402373584 0.7657177863560108
20.93897136590666 328.95874188360955 0.7612983989725493
20.944198920860075 325.1276868988791 0.7578747667978851
20.94942647581349 323.74136544045416 0.7565623650492219
20.954654030766903 323.1372665685879 0.7561415491611909
20.959881585720318 321.72609448106004 0.7543367692352587
20.965109140673732 321.17507374682384 0.7533707230910319
20.970336695627147 321.1868855002665 0.7535560406806132
20.97556425058056 320.8769256068353 0.7524183328510656
20.980791805533975 320.72387912583036 0.7523883140126628
20.98601936048739 317.81597756977476 0.7487790876169135
20.991246915440804 313.53672102470995 0.7435512591123986
20.99647447039422 309.3753316852509 0.7395283876929758
21.001702025347633 307.7318086871894 0.7383298430049979
21.006929580301048 308.72285401434283 0.7399737735841637
21.012157135254462 308.14041761810364 0.7384536003736224
21.017384690207876 307.8285701845167 0.7380498659349722
21.02261224516129 308.6272260973204 0.7390900371562077
21.027839800114705 310.9494748976225 0.7428831058368366
21.03306735506812 310.7578171479805 0.7427148878131451
21.038294910021534 307.77765498196385 0.7392217944528258
21.04352246497495 308.0514350465188 0.7382835199131893
21.048750019928363 309.5754033539868 0.740143327170749
21.053977574881777 310.758645273075 0.7411719169320502
21.059205129835192 308.64710474026157 0.73782014289211
21.064432684788606 308.1016284114193 0.7366153467588583
21.06966023974202 305.93252243150135 0.7341046268051485
21.074887794695435 305.0714991045045 0.7337722573087548
21.08011534964885 302.6104473489274 0.7313076709847538
21.085342904602264 297.6155914753894 0.7240998172664723
21.09057045955568 298.9251209336116 0.7252290981652859
21.095798014509093 300.5023452694029 0.7271927071387095
21.101025569462507 304.20649328973127 0.7315118898358062
21.10625312441592 301.40698068827385 0.7283147600036329
21.111480679369336 299.7982760221732 0.7254256380970542
21.11670823432275 295.4605524701851 0.7202780958742329
21.121935789276165 291.23462072141 0.7152716464303042
21.12716334422958 286.75067881312475 0.7090973738810546
21.132390899182994 284.705893080717 0.7063538434976476
21.13761845413641 285.8639318899421 0.7069316166388998
21.142846009089823 286.744854728891 0.7086361380914091
21.148073564043237 286.503267006851 0.7090428127905025
21.15330111899665 285.8793269602265 0.7071233508379318
21.158528673950066 285.897781818598 0.7061805440550466
21.16375622890348 286.7018728631796 0.7075064709788084
21.168983783856895 286.5354409368076 0.7084679469745965
21.17421133881031 283.343810803054 0.7050117114928651
21.179438893763724 280.17964557518565 0.6998414667332338
21.184666448717138 277.74889582972946 0.696802935268451
21.189894003670553 279.45585167792524 0.6983501234750458
21.195121558623967 281.9872665728323 0.7013275369282959
21.20034911357738 282.4103851999036 0.7013108412516131
21.205576668530796 277.7132487315545 0.6950084079865829
21.21080422348421 275.2799079038555 0.6920856347137668
21.216031778437625 275.89717294615025 0.6928230277918339
21.22125933339104 278.75317337382893 0.6959879146642706
21.226486888344454 277.2195637957161 0.6940416972541774
21.231714443297868 276.8216851197196 0.6931702684012294
21.236941998251282 275.1097152473329 0.6906980822486462
21.242169553204697 275.21677373821933 0.6911943603893403
21.24739710815811 275.85581344865915 0.6923208160457832
21.252624663111526 276.5332482121944 0.6939365520492936
21.25785221806494 280.1977305278399 0.6976363637573373
21.263079773018355 279.6431279019861 0.6961195296559638
21.26830732797177 280.3667438756445 0.6962948800862935
21.273534882925183 278.638576028795 0.6940932199674297
21.278762437878598 276.46545791960347 0.6912746810231586
21.283989992832012 275.77086884822495 0.6979421717119575
21.289217547785427 277.2338423814039 0.7105584153785165
21.29444510273884 278.78444376962204 0.7201187923986662
21.299672657692255 277.8018253471347 0.7244152532177341
21.30490021264567 278.14575705537555 0.7292046016241954
21.310127767599084 278.7623858181086 0.732697997852711
21.3153553225525 279.6689644406722 0.737331966352908
21.320582877505913 278.52151134598427 0.7394964880335725
21.325810432459328 278.8487019622974 0.7430161960149461
21.331037987412742 280.3444851757086 0.7476783019459542
21.336265542366156 280.573617281742 0.7497165402022674
21.34149309731957 278.32996344758516 0.7495728908799386
21.346720652272985 278.1123333247026 0.7530703391975334
21.3519482072264 275.3951983770714 0.7518552029353402
21.357175762179814 277.6309511724337 0.7566241828235508
21.36240331713323 277.0984115547273 0.7571700970970375
21.367630872086643 279.04590023826756 0.7626324493668272
21.372858427040057 276.6770752877952 0.7629049059658222
21.378085981993472 276.8221557959893 0.7658257205200616
21.383313536946886 276.1292097643553 0.7668816177911572
21.3885410919003 278.1713845564909 0.7715570618684762
21.393768646853715 280.5154688477413 0.7758073309417239
21.39899620180713 281.2833000877794 0.7803329304423088
21.404223756760544 281.5693153285426 0.7826981913245343
21.40945131171396 278.227777663507 0.7805374202229877
21.414678866667373 278.59347269481424 0.7826855344498566
21.419906421620787 278.84938444326184 0.7830842135401593
21.4251339765742 278.42421040576556 0.7849068635368733
21.430361531527616 281.23456851660995 0.7897351888881442
21.43558908648103 283.0373716524226 0.7945825043111205
21.440816641434445 286.2477849499926 0.8004684521292198
21.44604419638786 285.74789462594833 0.8023009407772212
21.451271751341274 285.67659712043564 0.8048044875193098
21.45649930629469 288.51942263447137 0.8106141035946204
21.461726861248103 291.6300036319799 0.8163143948453487
21.466954416201517 294.61184568057854 0.8211644378661812
21.47218197115493 295.35790850720025 0.8238549845573954
21.477409526108346 295.5081801464577 0.8276865740350151
21.48263708106176 296.3821024631669 0.8320664189701421
21.487864636015175 298.08986048048877 0.8368764095603248
21.49309219096859 295.6671549009738 0.8344460300176273
21.498319745922004 295.35834966842043 0.8342608243487605
21.503547300875418 291.18168901095004 0.8299561087806333
21.508774855828833 294.8917314749771 0.8334335200896619
21.514002410782247 294.63138840268806 0.8152200307163355
21.51922996573566 296.7128337404856 0.8094124714434714
21.524457520689076 300.2633298402906 0.8073431041627602
21.52968507564249 303.54581461192384 0.8083206669648539
21.534912630595905 308.8171187122006 0.8116969428987829
21.54014018554932 310.32938049247144 0.809808635471282
21.545367740502734 316.2481517765862 0.8149423075328662
21.550595295456148 314.8187166049139 0.8099229582156012
21.555822850409562 313.3255844893475 0.8049415999889236
21.561050405362977 307.1592760496648 0.7947976722149674
21.56627796031639 302.28787341674 0.7864328353500306
21.571505515269806 299.7621921854311 0.7822630392514075
21.57673307022322 297.5198583419262 0.7768835629552956
21.581960625176634 296.48064554393204 0.7736237729795948
21.58718818013005 293.722881639112 0.7685335972462781
21.592415735083463 291.6948837547446 0.7646686269432096
21.597643290036878 288.73732514454133 0.7588573278226114
21.602870844990292 284.76342015141415 0.7513384907535217
21.608098399943707 286.94720456181255 0.7521975507457879
21.61332595489712 289.9085526025246 0.755644012796832
21.618553509850535 293.5611244903165 0.7597923952948173
21.62378106480395 293.2305917151818 0.7600882859516391
21.629008619757364 293.7912314249178 0.7594618927685558
21.63423617471078 291.6033064617784 0.7559368236555182
21.639463729664193 289.53259868716646 0.7514159180655319
21.644691284617608 289.06747841020325 0.7499392863923413
21.649918839571022 288.91002652255526 0.7492949031875487
21.655146394524436 292.1210109768419 0.7534259364649212
21.66037394947785 293.31113714701615 0.7541957787867826
21.665601504431265 290.58037263579604 0.7495026524598664
21.67082905938468 291.462574840445 0.7494837570498349
21.676056614338094 294.2683207589837 0.7530260264086401
21.68128416929151 295.9606333045879 0.7552497686609132
21.686511724244923 297.0683749030592 0.754527342120149
21.691739279198337 300.0411104883376 0.757727596613334
21.696966834151752 302.467411998272 0.7589575477899579
21.702194389105166 303.8306583376453 0.7610720827359291
21.70742194405858 305.88638279243776 0.763623723063162
21.712649499011995 308.0157043229837 0.7665965130591947
21.71787705396541 311.09380605167536 0.7696902582486994
21.723104608918824 313.1354281090969 0.7711705534302641
21.72833216387224 314.82302764664166 0.7715449857258991
21.733559718825653 313.7274259715509 0.7696109908972993
21.738787273779067 315.8608464459085 0.771512146834694
21.74401482873248 317.8843548819156 0.7737540888398121
21.749242383685896 321.2298163899725 0.7775855743842822
21.75446993863931 322.08003023759636 0.778338648811087
21.759697493592725 324.86475184429827 0.7823138907062315
21.76492504854614 325.4717930763449 0.7825515499665311
21.770152603499554 325.0646107784258 0.782755559976607
21.77538015845297 326.23395484451913 0.783363009988591
21.780607713406383 328.5129415024645 0.7851522053234757
21.785835268359797 335.09947007712424 0.7918527637846909
21.79106282331321 340.3129935321898 0.7973027423426652
21.796290378266626 342.9301791576146 0.8000039482407834
21.80151793322004 344.3105199231177 0.8017755224114503
21.806745488173455 344.31727231880006 0.8024372902872403
21.81197304312687 342.68506362678494 0.8007318061469985
21.817200598080284 339.9635639251063 0.7971584367000204
21.822428153033698 342.6824399118867 0.7993428677770464
21.827655707987113 346.04522361731983 0.8034283809464683
21.832883262940527 351.1429567486528 0.8097590955324302
21.83811081789394 350.0257108421817 0.8086938255047
21.843338372847356 348.4567737828972 0.8065298597701023
21.84856592780077 344.2795011992235 0.8013395855483567
21.853793482754185 344.8618065534628 0.8020551931003513
21.8590210377076 344.2093327580924 0.801127178189954
21.864248592661014 344.11372117454704 0.8007529197976383
21.869476147614428 341.94087717119965 0.7982262497171853
21.874703702567842 339.4593322797027 0.7948783075643583
21.879931257521257 338.16734406239664 0.7927760983421291
21.88515881247467 335.89957665200444 0.7898434670271784
21.890386367428086 335.93008262061886 0.7901020093382825
21.8956139223815 333.3625152475658 0.7872488095303743
21.900841477334914 331.6629218066535 0.7843796353576242
21.90606903228833 328.71418908524527 0.7807855029981261
21.911296587241743 325.93626206940763 0.7777171765694567
21.916524142195158 326.33349157764513 0.7782700881291553
21.921751697148572 328.1832741180738 0.7807180610766258
21.926979252101987 327.21117311342823 0.7784741174063453
21.9322068070554 329.52628011988855 0.7807422233280429
21.937434362008815 334.58059567164213 0.7865342412171076
21.94266191696223 338.3098573602721 0.7905007567053891
21.947889471915644 335.6204990289371 0.7869723645298278
21.95311702686906 333.1734916141739 0.7835458554868974
21.958344581822473 333.44325003212947 0.7839829718848224
21.963572136775888 336.32988137717575 0.7872318000961165
21.968799691729302 337.15197270065977 0.788425080825698
21.974027246682716 340.80195880649796 0.793151138315519
21.97925480163613 340.62155263607553 0.792751227339702
21.984482356589545 339.5387930340299 0.7905404615732022
21.98970991154296 335.6079249535723 0.7852145425744359
21.994937466496374 334.2515779002505 0.7830149213798638
22.00016502144979 337.89084211773365 0.7875921885562341
22.005392576403203 338.9700740809606 0.7880398868599139
22.010620131356617 340.420476512143 0.7891868712360941
22.015847686310032 344.27973478309906 0.793584216582752
22.021075241263446 347.6950286326936 0.796950065273528
22.02630279621686 351.5315849503281 0.8016094941485508
22.031530351170275 355.2605367464478 0.8048824787183265
22.03675790612369 358.5058813834044 0.809102291942106
22.041985461077104 360.30630260443127 0.8115008220151743
22.04721301603052 362.75149230341486 0.8146228271232765
22.052440570983933 364.9394985798701 0.816782274854662
22.057668125937347 366.79119621792205 0.8179150583377044
22.06289568089076 365.15456827881087 0.8151710797441393
22.068123235844176 361.59812811108776 0.8110129886601148
22.07335079079759 356.73533849213715 0.8053327165160624
22.078578345751005 353.77337601604205 0.8023690738109268
22.08380590070442 352.49526125853674 0.8007471373394751
22.089033455657834 350.1272938790724 0.798088127215433
22.09426101061125 349.9800031637362 0.7984554419313579
22.099488565564663 349.6620916170275 0.798153856905583
22.104716120518077 354.3580768657414 0.8036306519283639
22.10994367547149 355.60572140032144 0.8044394683403553
22.115171230424906 351.00193247734603 0.7987987067132403
22.12039878537832 347.1610115337838 0.7941198447783003
22.125626340331735 343.8567167083882 0.7896537173114512
22.13085389528515 342.1418403724109 0.7875917421072447
22.136081450238564 339.2548454355289 0.784236227949952
22.141309005191978 337.1038327679295 0.7813238498921394
22.146536560145393 334.9577950569539 0.779034076721371
22.151764115098807 337.7242133126482 0.7818733740216547
22.15699167005222 341.23489814425335 0.7861525625545643
22.162219225005636 341.76982086626373 0.7867480080578835
22.16744677995905 340.60247887479676 0.7854121124451648
22.172674334912465 338.3964929422649 0.7831938292781666
22.17790188986588 340.0596450787112 0.7841808527974855
22.183129444819293 338.2624798252592 0.7824338031735614
22.188356999772708 334.5907901250665 0.7782122458008338
22.193584554726122 332.7997709742718 0.7761164639036732
22.198812109679537 333.17717529531274 0.7766972555927777
22.20403966463295 334.6257375677808 0.7777414713343528
22.209267219586366 336.61183367278625 0.7808724402086028
22.21449477453978 335.0122782413955 0.7786567911656191
22.219722329493194 335.57486418227114 0.7790907788032733
22.22494988444661 333.1951887786994 0.7759267457204554
22.230177439400023 338.92874748575986 0.7815608655746372
22.235404994353438 336.86550129840384 0.7790890190625187
22.240632549306852 337.8628799159269 0.7798080669339569
22.245860104260267 338.1813295774606 0.7801012449659487
22.25108765921368 339.62261703743525 0.7825819394257609
22.256315214167095 335.63533962549747 0.777660248665944
22.26154276912051 330.7587239584452 0.7730636082293465
22.266770324073924 331.2397492154366 0.7734175335451396
22.27199787902734 334.0531846850832 0.7768195545173786
22.277225433980753 334.01562636920283 0.7767423479715063
22.282452988934168 328.7005464278954 0.7697784232818229
22.287680543887582 322.8899036917303 0.7631135396076452
22.292908098840996 317.4873649919743 0.756387001605647
22.29813565379441 317.28025974252 0.7559820765227391
22.303363208747825 313.23086166939595 0.7511866985905635
22.30859076370124 311.7129526929737 0.7498085862359315
22.313818318654654 310.39128441836164 0.7488948030198472
22.31904587360807 311.4117931807749 0.7502073813342895
22.324273428561483 310.8149508991094 0.7485357578820883
22.329500983514897 309.3823886269035 0.7465711787376849
22.334728538468312 307.9209886010936 0.7451017760127133
22.339956093421726 304.9543035157158 0.7421387356737198
22.34518364837514 303.5450902669706 0.7398013928473475
22.350411203328555 300.0856704481894 0.7337715559612734
22.35563875828197 299.4726655437704 0.7333050309691213
22.360866313235384 298.766310562228 0.7322585331211586
22.3660938681888 297.41329293741836 0.7318579925385309
22.371321423142213 297.09725683887484 0.731449793459716
22.376548978095627 297.2613717500687 0.7316718672289867
22.38177653304904 298.4548654842488 0.7327472304668337
22.387004088002456 295.24892540783435 0.7288097934233428
22.39223164295587 294.8789568787457 0.7289218558334649
22.397459197909285 294.5792604941925 0.7289512003843095
22.4026867528627 293.3586463063809 0.7275021585182458
22.407914307816114 290.43399027031813 0.7240929735157255
22.41314186276953 289.11601460464067 0.7219460715326594
22.418369417722943 292.8072262996305 0.7255912596569482
22.423596972676357 290.4147266356084 0.7225920264851639
22.42882452762977 287.51990164976655 0.7188333440489675
22.434052082583186 284.18311372410744 0.7154420867758121
22.4392796375366 286.60849868861044 0.7182712130825608
22.444507192490015 287.582936763631 0.7198452364899475
22.44973474744343 284.98356280298407 0.7168423723703865
22.454962302396844 282.73526364027555 0.7150911022162935
22.460189857350258 280.05773421228173 0.7120450434307463
22.465417412303673 277.79968248604996 0.708658662248796
22.470644967257087 276.2681372944236 0.7050423083156653
22.4758725222105 274.7225544573273 0.701833644986731
22.481100077163916 277.0386829943007 0.7048664452566679
22.48632763211733 280.4403208424674 0.7094634571938508
22.491555187070745 279.3670632373933 0.7085633653960388
22.49678274202416 277.4593823927832 0.7056473562311505
22.502010296977573 276.11728280624544 0.7052727818949094
22.507237851930988 274.5992871360536 0.7036445825428779
22.512465406884402 274.82919023286723 0.704798598905975
22.517692961837817 276.5790724175127 0.7067840912978223
22.52292051679123 276.65409684258594 0.7069675022008779
22.528148071744646 276.8697739238027 0.707280057610312
22.53337562669806 273.9795845769984 0.7024725519257742
22.538603181651474 276.7059388635706 0.7069640577618094
22.54383073660489 278.7596381737624 0.7096292977881972
22.549058291558303 281.4643072131225 0.7125769606123703
22.554285846511718 280.32937304802306 0.710149745126327
22.559513401465132 276.6021883823638 0.7047741255350229
22.564740956418547 271.75430769038 0.6997568915729587
22.56996851137196 270.86282203722067 0.6982773932636845
22.575196066325375 273.2188151947966 0.7005874574037919
22.58042362127879 275.7743701108388 0.702722158821316
22.585651176232204 275.8688222727872 0.7037538830090343
22.59087873118562 274.63669864958763 0.7034706909336854
22.596106286139033 271.72078933933074 0.7001417817683868
22.601333841092448 268.4527644062087 0.6957251860464992
22.606561396045862 270.61470926054415 0.6976864631358656
22.611788950999276 271.54703789290875 0.698069013922043
22.61701650595269 276.5032611919622 0.703700327133381
22.622244060906105 275.09060844866315 0.7023724964170729
22.62747161585952 274.23045832791155 0.701066175027771
22.632699170812934 272.23789360099147 0.6986205059742364
22.63792672576635 272.34393287415827 0.6977902720508217
22.643154280719763 272.3832386559109 0.6980765240757377
22.648381835673177 273.36417372628557 0.6991808140412654
22.653609390626592 274.5375937945782 0.7008758966912784
22.658836945580006 272.2799358375136 0.6983420986504313
22.66406450053342 272.3428663686208 0.6982026650142729
22.669292055486835 273.438586673915 0.6986639608751589
22.67451961044025 277.7595818511086 0.704554076319704
22.679747165393664 280.6451250103029 0.7088705721955991
22.68497472034708 282.8999748205368 0.711135959744801
22.690202275300493 283.0733596794565 0.7101928650514643
22.695429830253907 278.84196941151214 0.7044076456505668
22.70065738520732 276.40314669219174 0.7017564648638928
22.705884940160736 274.98013465891114 0.7007000553140164
22.71111249511415 278.070734575164 0.7046056989027524
22.716340050067565 279.60079095503545 0.7060582133372357
22.72156760502098 280.03394399665484 0.7060448354029293
22.726795159974394 278.7273051495443 0.7049601306950356
22.73202271492781 281.849381607377 0.7089749392279098
22.737250269881223 284.07371937473175 0.7131836785154841
22.742477824834637 285.31101515730126 0.7148640602324142
22.74770537978805 283.8807643067883 0.7120144911823391
22.752932934741466 285.51883868598935 0.7138813988957466
22.75816048969488 286.6181572304616 0.7158131513375235
22.763388044648295 286.97243828165693 0.7164481563327014
22.76861559960171 288.7485812832441 0.7182336603814721
22.773843154555124 290.5942157943907 0.7192933271962538
22.779070709508538 292.20373100542275 0.7210078492812962
22.784298264461952 290.93713948850393 0.7185512160659647
22.789525819415367 289.787426670553 0.717044802149428
22.79475337436878 291.7423997487356 0.7192501010145762
22.799980929322196 297.49365357242283 0.7255795292321926
22.80520848427561 300.93992255546874 0.7298444564009633
22.810436039229025 301.53885546258107 0.7299489665985234
22.81566359418244 300.0751064191329 0.7286200830598262
22.820891149135853 302.37178571257436 0.7311038200520735
22.826118704089268 303.3804884595678 0.7318500869816996
22.831346259042682 306.17658806920184 0.7355058282431632
22.836573813996097 306.0729403430845 0.7357922420437594
22.84180136894951 310.00442446495083 0.7407500195060055
22.847028923902926 311.3198516901352 0.7418799016715127
22.85225647885634 309.9822769850893 0.7393466186292662
22.857484033809754 312.37100203624766 0.7419258026971711
22.86271158876317 314.0031179981088 0.7440857740361286
22.867939143716583 313.8324570339896 0.7444227836621593
22.873166698669998 313.1995193907368 0.7441452701505824
22.878394253623412 313.40169440246103 0.7434529176014342
22.883621808576827 314.3084451162427 0.7441850435724651
22.88884936353024 315.0468595280746 0.744897205752965
22.894076918483655 316.5885140118991 0.7468195460427606
22.89930447343707 315.49613747827317 0.7459214135396111
22.904532028390484 314.4442849042451 0.7447934216320768
22.9097595833439 312.66404829523987 0.7429981564957047
22.914987138297313 313.62882308007784 0.743845066308532
22.920214693250728 312.735695640456 0.7430782539631098
22.925442248204142 311.82155438681133 0.7419689656003798
22.930669803157556 311.13196721989647 0.740593955003996
22.93589735811097 311.81583403725733 0.7411065420552945
22.941124913064385 315.5857036066931 0.7449200429248372
22.9463524680178 320.17046035367173 0.7507562739165758
22.951580022971214 321.47961782192976 0.7521118846954119
22.95680757792463 319.97965813800215 0.7503578472276277
22.962035132878043 317.37431286591396 0.7474487268996821
22.967262687831457 316.55221808483884 0.7466251938775434
22.972490242784872 316.6286822231268 0.7468472533904846
22.977717797738286 315.6034011371116 0.7455832816089366
22.9829453526917 315.58792227048116 0.7451469041845795
22.988172907645115 315.1332803696615 0.7448057281666064
22.99340046259853 315.5289758956911 0.7446835137595967
22.998628017551944 310.6270745421865 0.7388231576191286
23.00385557250536 311.9699065135945 0.7401744633310489
23.009083127458773 312.8171876994704 0.7421346652974298
23.014310682412187 317.38470881981357 0.7475454738658511
23.0195382373656 318.73431418746384 0.7485798454474265
23.024765792319016 317.76253228609477 0.746736128274364
23.02999334727243 316.3172388206784 0.7451484258726411
23.035220902225845 314.405117656088 0.7433579436742181
23.04044845717926 311.08942312936443 0.7395876279411053
23.045676012132674 309.66787849930347 0.7382094216347833
23.05090356708609 310.1682582308259 0.7385490486646201
23.056131122039503 310.74219546738095 0.7385219233216912
23.061358676992917 308.6991106731682 0.7354419587723555
23.06658623194633 306.2168164753898 0.7333018224709418
23.071813786899746 304.23262389056384 0.7310470655377929
23.07704134185316 306.1524563842891 0.7341328416033536
23.082268896806575 306.5410247911202 0.7342910925703744
23.08749645175999 307.1554735773173 0.7350523574110011
23.092724006713404 303.23775500241834 0.730115883563583
23.097951561666818 301.4278847464797 0.727287724634493
23.103179116620232 300.541131768488 0.7266833737013436
23.108406671573647 303.7188470212917 0.7302525391412884
23.11363422652706 307.8504861369045 0.7356958472973069
23.118861781480476 308.2884982397413 0.7366599319697098
23.12408933643389 305.39003765786555 0.7329848281318929
23.129316891387305 305.39557765921415 0.732746546088399
23.13454444634072 306.8590123026868 0.7343212392037598
23.139772001294133 306.05164259116077 0.7325993509718521
23.144999556247548 306.14553333111616 0.7325952970376519
23.150227111200962 306.10638561980755 0.7318135918861208
23.155454666154377 307.907926760012 0.7349698757632841
23.16068222110779 304.091599311015 0.7303972975462903
23.165909776061206 302.723159879027 0.7281670272332695
23.17113733101462 301.9414746520163 0.7271578880630313
23.176364885968034 303.5921233166851 0.7290306801548727
23.18159244092145 303.08702153582243 0.7295187566856048
23.186819995874863 299.9383923138825 0.7258700548589674
23.192047550828278 300.22407036940416 0.7267019656501877
23.197275105781692 300.48906738617035 0.7280004804767567
23.202502660735107 300.4322398581433 0.7273986576815799
23.20773021568852 302.0294638259625 0.7289092379818792
23.212957770641935 301.86517884678403 0.7276164618960715
23.21818532559535 299.90043262154484 0.7258307969893811
23.223412880548764 298.13804996458833 0.723947459444295
23.22864043550218 301.2080864373057 0.7271793996344545
23.233867990455593 301.64954073287913 0.7277090032564968
23.239095545409008 303.85889131084815 0.7297087672679214
23.244323100362422 302.5715398187604 0.7281840577861756
23.249550655315836 303.04757063439814 0.7286426327290032
23.25477821026925 305.01100329153877 0.7312022385007247
23.260005765222665 306.25464511618094 0.7334105683912477
23.26523332017608 307.0673640640231 0.7340011781812996
23.270460875129494 304.5358008108025 0.7304020867348395
23.27568843008291 302.62050846021515 0.7273505848903039
23.280915985036323 302.37581718095 0.7265411170267757
23.286143539989737 304.23730374579725 0.7296280765909492
23.291371094943152 307.1979437363492 0.7332189597509419
23.296598649896566 310.4327964290359 0.7370915855048052
23.30182620484998 310.7762518290191 0.7361675299037783
23.307053759803395 309.9722371878532 0.7345859886097095
23.31228131475681 311.722570818236 0.7368389312799754
23.317508869710224 311.74532465336813 0.7370257819218736
23.32273642466364 313.8039095623471 0.7389610001619866
23.327963979617053 312.5693219209615 0.7373217172125098
23.333191534570467 312.2405237242562 0.7371681591139512
23.33841908952388 313.73005595675096 0.7391676031480969
23.343646644477296 314.68252502382103 0.7402641462173041
23.34887419943071 317.37568040709806 0.7429221660344691
23.354101754384125 318.48127334777604 0.7446407389138678
23.35932930933754 321.7312311589936 0.7480414370536903
23.364556864290954 322.57902113671963 0.7498394812107232
23.369784419244368 320.03323296741144 0.746360668765955
23.375011974197783 316.97914378489963 0.7429034622381641
23.380239529151197 317.4470832469384 0.743401846272869
23.38546708410461 317.24908510384904 0.7427709945519969
23.390694639058026 318.8302492157681 0.7442600582077746
23.39592219401144 319.66707559848567 0.7452334494898161
23.401149748964855 316.99943979584384 0.7436531971566632
23.40637730391827 316.2450722325287 0.7426888409542576
23.411604858871684 313.6176230607263 0.7396834357392641
23.416832413825098 316.8456493308919 0.7428671639184903
23.422059968778512 317.2914456148987 0.7435149404903437
23.427287523731927 320.39974421762554 0.7465827773966479
23.43251507868534 319.1028346828993 0.7449624910407123
23.437742633638756 318.4144762934707 0.7442860293306681
23.44297018859217 319.2864633870279 0.7451143772310704
23.448197743545585 321.85441408265893 0.7475932702113495
23.453425298499 323.27501645625364 0.7490471697574883
23.458652853452413 324.4679029030376 0.7511329755741882
23.463880408405828 322.183708561728 0.7482318409697414
23.469107963359242 318.5451747694249 0.7440373458551257
23.474335518312657 316.6688437063599 0.7414311835754365
23.47956307326607 318.1638367798624 0.7438615629641646
23.484790628219486 319.80789759629454 0.7457711507050199
23.4900181831729 319.28317321892376 0.7446877558795462
23.495245738126314 316.79772524812097 0.7413411868079999
23.50047329307973 313.5261457487433 0.7378255463730675
23.505700848033143 312.7730877745483 0.7375251916648269
23.510928402986558 315.0085296332697 0.7401814638631314
23.516155957939972 315.1658901041837 0.7399475708809603
23.521383512893387 312.6119982856047 0.7369924365780277
23.5266110678468 307.60016285463223 0.7311790192649402
23.531838622800215 302.0476147524896 0.7246369891915456
23.53706617775363 299.16794921880967 0.7205143547363294
23.542293732707044 300.5558348455533 0.7211400580804996
23.54752128766046 305.5291149740145 0.7268575907584817
23.552748842613873 308.7011095567909 0.7293890741907672
23.557976397567288 311.3517769718762 0.7325092298372342
23.563203952520702 310.0849680718592 0.731430793163677
23.568431507474116 310.27762094813795 0.732081236460948
23.57365906242753 312.15001034244625 0.7342606980406252
23.578886617380945 313.4340025537802 0.7340542839723316
23.58411417233436 312.174134775635 0.7318915068544383
23.589341727287774 309.18971598571 0.7278233698837501
23.59456928224119 308.57360632638085 0.727146949583748
23.599796837194603 308.7499065310284 0.72777929678701
23.605024392148017 307.3958382332284 0.7267312794412255
23.610251947101432 308.34162660056785 0.7276749063321566
23.615479502054846 309.80479068028046 0.7294114421792665
23.62070705700826 309.84379427382277 0.7287931182307263
23.625934611961675 307.269727493904 0.7261767772281694
23.63116216691509 305.35540602926307 0.723100761682929
23.636389721868504 305.3634848054354 0.7217517217704209
23.64161727682192 303.73497873411173 0.7190973851318014
23.646844831775333 306.57049650557815 0.7221532436252825
23.652072386728747 308.4056433996883 0.7249817622355088
23.65729994168216 309.30741304328944 0.7257855118814831
23.662527496635576 309.3351798661956 0.7255092971017716
23.66775505158899 309.7862246163998 0.7252116442857783
23.672982606542405 312.2856635471122 0.7272251155570995
23.67821016149582 314.8657804331303 0.7298124858898265
23.683437716449234 319.6702956821357 0.735411450293382
23.688665271402648 321.23339180562596 0.7374029362257914
23.693892826356063 324.495086281003 0.7405718856387561
23.699120381309477 326.54043871551045 0.7422179900125968
23.70434793626289 331.9306178749293 0.7480198280075728
23.709575491216306 331.79069298893006 0.747367557510603
23.71480304616972 330.9522189328763 0.7464413945810443
23.720030601123135 326.71350857712787 0.7409327642040245
23.72525815607655 325.68342929069127 0.7398394891516843
23.730485711029964 323.2995763258706 0.7367091502637138
23.735713265983378 324.95461222125715 0.7394052726528452
23.740940820936792 324.4486221845206 0.7388525168261323
23.746168375890207 326.03166678956444 0.7404080866905097
23.75139593084362 325.775460502911 0.7384479013012876
23.756623485797036 324.6614243192456 0.7364438381200438
23.76185104075045 324.14201843367 0.7355961979369599
23.767078595703865 323.22981716831873 0.7352237800679481
23.77230615065728 324.74175569260706 0.7364459749947208
23.777533705610693 326.67302186147793 0.7375533612915902
23.782761260564108 332.4838346596525 0.7435192799377283
23.787988815517522 338.1116212610833 0.7493561372664528
23.793216370470937 338.3192749529148 0.7497203639172756
23.79844392542435 343.507591761329 0.7554859069636803
23.803671480377766 347.5908433581212 0.7599425054668983
23.80889903533118 352.32697109635353 0.7646915501147027
23.814126590284594 354.9942049933937 0.7665847360856032
23.81935414523801 358.4198874795835 0.7700511466661912
23.824581700191423 362.07485669626084 0.7733930520818977
23.829809255144838 359.5036115927894 0.7708580456329481
23.835036810098252 354.83467373149557 0.7660863314638905
23.840264365051667 350.80850666601555 0.7612031627889934
23.84549192000508 350.3792378188952 0.7605344570507245
23.850719474958495 349.5912293007082 0.7584812504288408
23.85594702991191 348.08795421593015 0.7570056237853661
23.861174584865324 346.2086635286441 0.7556229926429568
23.86640213981874 342.9773478431398 0.7530853907374798
23.871629694772153 339.2071794648978 0.7485859171959752
23.876857249725568 336.30664681549206 0.7442592209004161
23.882084804678982 333.8053420252365 0.7405977359270184
23.887312359632396 331.3393769562708 0.7378934569299099
23.89253991458581 330.9233749438565 0.7371351643435508
23.897767469539225 328.2001185827807 0.7341570066840094
23.90299502449264 328.0220193150721 0.7331080892190487
23.908222579446054 326.24904648093565 0.7307075112549883
23.91345013439947 322.98618480270443 0.7272660763751025
23.918677689352883 324.1900858742316 0.7287762330419254
23.923905244306297 326.3974008924171 0.731876888362513
23.929132799259712 329.73628900456185 0.735778933045086
23.934360354213126 327.4593243779874 0.7338144145224683
23.93958790916654 325.5936604580773 0.73094011917032
23.944815464119955 325.7218898521955 0.7306512899359999
23.95004301907337 329.0071946343956 0.7342128254481568
23.955270574026784 330.61447979913146 0.7354469644839536
23.9604981289802 330.481378801128 0.7358676564305104
23.965725683933613 327.8049154457263 0.7324154394206446
23.970953238887027 328.4123041102504 0.732734604970865
23.97618079384044 327.7657041709142 0.7322816022219124
23.981408348793856 330.74492790121207 0.7358004794388813
23.98663590374727 333.7917722977144 0.7395406104759588
23.991863458700685 336.74786398153213 0.7418512778434327
23.9970910136541 339.11867062203015 0.7438596009187586
24.002318568607514 337.09182389517923 0.7420419681342885
24.007546123560928 334.98092575200013 0.7395787334445824
24.012773678514343 332.7697902284512 0.7373983510468098
24.018001233467757 333.0491042429666 0.737168775313488
24.02322878842117 333.4428931882524 0.7385334334642428
24.028456343374586 333.841132975 0.7390011133037966
24.033683898328 336.8832019271861 0.741993591242545
24.038911453281415 339.81800097420563 0.7456986320256296
24.04413900823483 341.8731560551533 0.7475598193970572
24.049366563188244 340.95687247539655 0.7469267685093627
24.054594118141658 340.8434184470884 0.7469885405972481
24.059821673095072 338.9669981071619 0.7450014500124237
24.065049228048487 338.126862892614 0.7443423188549996
24.0702767830019 336.80477286609016 0.7558822993134857
24.075504337955316 340.07107420491826 0.7692045678090065
24.08073189290873 342.23927106804723 0.7779579109781379
24.085959447862145 346.26689802569587 0.7888378269778175
24.09118700281556 350.9005632300044 0.7996279096303617
24.096414557768973 352.3647828532364 0.8060262559577411
24.101642112722388 353.81118182328277 0.8118447361768335
24.106869667675802 355.98021529278253 0.8185798500845055
24.112097222629217 356.2448870744376 0.8232643467652809
24.11732477758263 355.78905635973587 0.8262821630262546
24.122552332536046 350.970168283334 0.8241472365980099
24.12777988748946 351.36410131510155 0.8283565573038582
24.133007442442874 350.8046169928986 0.8311410901532316
24.13823499739629 351.23554779733337 0.8352825815487467
24.143462552349703 349.05611223470413 0.8358509066288056
24.148690107303118 343.9664662403684 0.8329085742396863
24.153917662256532 339.000357974564 0.8308152368715418
24.159145217209947 335.54778937284453 0.8296349948681859
24.16437277216336 333.7187934756135 0.8312763248313529
24.169600327116775 327.13024743239475 0.8260917179147403
24.17482788207019 323.4738742547926 0.8240974925648019
24.180055437023604 327.72056874459787 0.8321024813195457
24.18528299197702 329.1967754769598 0.8358560188735668
24.190510546930433 326.14459633556856 0.8352712257985766
24.195738101883848 316.8731532579417 0.8256974286185441
24.200965656837262 316.2824425635348 0.8277175634982453
24.206193211790676 318.8472640733257 0.8342997924785222
24.21142076674409 319.99310653999555 0.8381972077692394
24.216648321697505 316.42480984276955 0.8370988095930803
24.22187587665092 314.78634277100895 0.8375194122523787
24.227103431604334 314.67445914282587 0.840837970510332
24.23233098655775 313.27635962719984 0.8405396373178434
24.237558541511163 310.0631440042377 0.8386089778980077
24.242786096464577 307.5055146565846 0.8377997313852018
24.248013651417992 309.8178884260054 0.8442613796931142
24.253241206371406 309.93956039108167 0.8471708125235292
24.25846876132482 310.88329575393703 0.8507697734504583
24.263696316278235 305.60285097685505 0.8453082341777729
24.26892387123165 301.92866953111564 0.8419043139959903
24.274151426185064 303.654092670397 0.8456368144481874
24.27937898113848 307.78656019600294 0.8528165010393229
24.284606536091893 312.3924145998826 0.8608837658043311
24.289834091045307 310.59427216172315 0.8622423647383199
24.29506164599872 309.6018067888908 0.8652464079787795
24.300289200952136 308.7004677684878 0.8659960778759358
24.30551675590555 306.5116476172723 0.8648247098589481
24.310744310858965 307.1621710855552 0.8663346248107081
24.31597186581238 308.50222915446966 0.8701740429980682
24.321199420765794 308.3061086864627 0.870981009510607
24.326426975719208 308.26465839482347 0.8729391970979117
24.331654530672623 307.68380848853184 0.8747966095666911
24.336882085626037 310.52785303093606 0.8793382647551793
24.34210964057945 312.3038432108677 0.8830871520794431
24.347337195532866 313.45886734822926 0.8867194476404544
24.35256475048628 312.54304934313984 0.8886870058105752
24.357792305439695 312.74310692788777 0.8912392024358403
24.36301986039311 313.32460965208077 0.8946547945605399
24.368247415346524 317.8797958887936 0.9024365378734861
24.373474970299938 320.82592228367133 0.9087555404529835
24.378702525253352 322.16271885348226 0.9129848965497798
24.383930080206767 323.62524898220533 0.9172405073346547
24.38915763516018 326.0359115835574 0.9235772119457324
24.394385190113596 327.3169479673195 0.9270554407716315
24.39961274506701 327.01799776817137 0.9294075532740937
24.404840300020425 327.11347990195367 0.9312820344547675
24.41006785497384 331.64661871344686 0.9400712398602556
24.415295409927253 326.65831198202693 0.9353710975505781
24.420522964880668 320.12938615958797 0.9292240923538625
24.425750519834082 315.10857736909145 0.9237862123526548
24.430978074787497 317.13779860138885 0.9287223720598474
24.43620562974091 322.21666906122704 0.937217100905961
24.441433184694326 320.6466152517404 0.9374910180592164
24.44666073964774 318.734564114414 0.936778319982259
24.451888294601154 320.02967395131344 0.9420404851602522
24.45711584955457 322.4484172053316 0.9487042851266406
24.462343404507983 325.6284799052798 0.9554991828953562
24.467570959461398 322.99392628285847 0.9534455370305968
24.472798514414812 321.9804458668956 0.952484919830377
24.478026069368227 320.33512329143895 0.9523497409618237
24.48325362432164 318.6862375213599 0.9536612088983456
24.488481179275055 319.234176600608 0.9585179386012395
24.49370873422847 320.9853086976934 0.9642832148171304
24.498936289181884 325.4627639646374 0.9728303605324747
24.5041638441353 326.1023055176247 0.9751856177687849
24.509391399088713 328.546995648282 0.9804806832499532
24.514618954042128 326.78120841649076 0.9792858892079899
24.519846508995542 325.9537615136501 0.9808171435615961
24.525074063948956 327.47258561983256 0.986619147288475
24.53030161890237 327.4614213014532 0.9893323052006564
24.535529173855785 327.4046633937416 0.990931597253238
24.5407567288092 326.50912455339227 0.9917564975526225
24.545984283762614 325.5651314245322 0.9927760096142825
24.55121183871603 326.90527249817626 0.9975154120162452
24.556439393669443 328.74639731035876 1.0027621656366956
24.561666948622857 331.5552244240663 1.0088929251775798
24.566894503576272 324.41381266040815 1.0013611401933455
24.572122058529686 318.5269654418287 0.9950218548342752
24.5773496134831 316.12739033195754 0.9937194376802676
24.582577168436515 318.6941828379083 0.9997223780981278
24.58780472338993 321.1371408649403 1.005106060392375
24.593032278343344 321.2714947676636 1.0082577756250792
24.59825983329676 321.0657255795185 1.010055872342243
24.603487388250173 319.0096535925963 1.0089724039473533
24.608714943203587 317.6032477911257 1.0085251773881312
24.613942498157 317.8409598649369 1.0115201428453477
24.619170053110416 318.1902737044657 1.01634982275952
24.62439760806383 318.14880742092504 1.0197806580615028
24.629625163017245 315.7817364624827 1.0188736895447115
24.63485271797066 316.0004591866888 1.022184336498203
24.640080272924074 317.5455531128744 1.027745116226463
24.645307827877488 320.8041615444841 1.034813070985728
24.650535382830903 317.9824773604672 1.0319636921705733
24.655762937784317 315.29403777524266 1.0301280816614482
24.66099049273773 314.9259517554635 1.0326495738640507
24.666218047691146 315.5030526819857 1.0362121444522698
24.67144560264456 315.42541840074216 1.0386982756491108
24.676673157597975 311.56300306210284 1.0336826576754174
24.68190071255139 313.4294408176993 1.0389533971035592
24.687128267504804 314.7983952147152 1.0422986924082973
24.692355822458218 319.3304093558211 1.0526541067185968
24.697583377411632 318.2272909807214 1.054007995185281
24.702810932365047 314.21711394675657 1.0518180749359745
24.70803848731846 310.49290454440813 1.0484252584349463
24.713266042271876 306.52578110703377 1.0442851666845745
24.71849359722529 308.0300728865614 1.0478253756606855
24.723721152178705 306.84073932718763 1.0491084304366898
24.72894870713212 307.5194747659707 1.0520973962996965
24.734176262085533 303.9810954204704 1.0480088530747294
24.739403817038948 306.0266582126596 1.0538418549946924
24.744631371992362 308.2096232550771 1.0619795130180747
24.749858926945777 312.5182644931627 1.0727880133715324
24.75508648189919 307.2563627681067 1.0663271200530222
24.760314036852606 304.2952948009111 1.0632832830999048
24.76554159180602 304.7433198558493 1.06680215820657
24.770769146759434 308.6030767450484 1.0784803415210478
24.77599670171285 308.9854910842716 1.0831250384144304
24.781224256666263 305.13596383469553 1.0775742783321578
24.786451811619678 306.71487427213987 1.0810091937025104
24.791679366573092 309.8726475153146 1.0899154881289974
24.796906921526507 312.45141847411844 1.0982221259891376
24.80213447647992 314.0130697039662 1.1038393173831826
24.807362031433335 314.8326718940437 1.1072828940757256
24.81258958638675 311.4978589522946 1.1060596442332817
24.817817141340164 309.5761707074387 1.1064256780357533
24.82304469629358 302.8575301571483 1.0959929144193272
24.828272251246993 302.49823876507753 1.0971927340264922
24.833499806200408 301.1012361857986 1.0960686542782256
24.838727361153822 306.963841448951 1.1106553236946888
24.843954916107236 311.99677221904903 1.1223747237970718
24.84918247106065 319.0039485849786 1.1381373250920614
24.854410026014065 318.2086873254638 1.1388151961112445
24.85963758096748 316.66001022402867 1.137612013195392
24.864865135920894 313.4842620518525 1.1343038488661203
24.87009269087431 316.3033370196781 1.1433538221381188
24.875320245827723 318.51425797501844 1.150390730645568
24.880547800781137 322.02736802875927 1.1607538562527944
24.885775355734552 322.9172325877166 1.164875670337886
24.891002910687966 322.87730073099914 1.1680671396117972
24.89623046564138 326.870163698789 1.1795167505324184
24.901458020594795 322.59858258011064 1.1760963446844537
24.90668557554821 320.7314409127068 1.176066805658511
24.911913130501624 317.88055077559903 1.172897126968934
24.91714068545504 318.8095574730995 1.1749200875254289
24.922368240408453 322.7057219290406 1.1847010974306884
24.927595795361867 325.192511028642 1.1938540551385957
24.93282335031528 328.6994129149244 1.2043772816884342
24.938050905268696 324.9140752586597 1.200848550945229
24.94327846022211 322.7956370243661 1.201802146609125
24.948506015175525 324.9806320071967 1.2111706251104593
24.95373357012894 330.8900101620398 1.2261565737940336
24.958961125082354 331.91865746568885 1.22844211336396
24.964188680035768 327.32075703140924 1.2211389025172776
24.969416234989183 321.9982811304641 1.2150472486863837
24.974643789942597 320.6020507680494 1.2174900736750567
24.97987134489601 321.69355616371723 1.222637665429953
24.985098899849426 321.4126455180382 1.2248870130109197
24.99032645480284 325.3686190480355 1.2349693258388115
24.995554009756255 326.3123285765739 1.2418213156283742
25.00078156470967 329.5370495069091 1.252275045573526
25.006009119663084 326.77663725635756 1.2496492251868785
25.011236674616498 326.92309153508785 1.2525106703712643
25.016464229569912 326.68398348510055 1.255757239030174
25.021691784523327 326.2481624877784 1.261058225492265
25.02691933947674 328.5546536816447 1.269681228646763
25.032146894430156 329.66797227899724 1.27541192672179
25.03737444938357 330.49272574735227 1.2791725308462794
25.042602004336985 329.3840891453938 1.2820738521887831
25.0478295592904 327.3166795255056 1.2820047936391448
25.053057114243813 331.8315794516889 1.2960950338212636
25.058284669197228 332.1604387829499 1.2995548877800265
25.063512224150642 330.7544290995169 1.2986988303648632
25.068739779104057 327.2099520132239 1.29447518817247
25.07396733405747 323.9875112227947 1.2912708710601553
25.079194889010886 324.56591819605364 1.2980643179320726
25.0844224439643 324.2121765641764 1.3023354036229833
25.089649998917714 328.58368085092775 1.3156249950271348
25.09487755387113 330.34271500044275 1.3223061851064764
25.100105108824543 334.0156113732081 1.333513516181009
25.105332663777958 334.1141635243325 1.3399303965019078
25.110560218731372 338.9520220671644 1.3531744763538738
25.115787773684787 337.35748110819395 1.3536059957116542
25.1210153286382 333.1033250821775 1.3489466240557024
25.126242883591615 327.71315463481557 1.3449059787785274
25.13147043854503 327.7667340990946 1.3525003835439313
25.136697993498444 331.7702789407854 1.3632870063749822
25.14192554845186 334.9706050755181 1.3723113954516546
25.147153103405273 338.69127440852395 1.3829082552851706
25.152380658358688 340.2847716060608 1.390536447768503
25.157608213312102 340.79948015399896 1.3950550852496566
25.162835768265516 338.454585382486 1.3927046633521452
25.16806332321893 338.35338842947664 1.396363566154457
25.173290878172345 340.6907915165076 1.4066222999795015
25.17851843312576 340.7400104263253 1.4108893424155138
25.183745988079174 343.0141460010127 1.420002280026804
25.18897354303259 343.1123050404084 1.425733729139101
25.194201097986003 346.49746147550405 1.4396637907542615
25.199428652939417 347.54954168309774 1.447832280557978
25.204656207892832 347.10027641874086 1.4515006815386358
25.209883762846246 342.2510508648755 1.4450251568949195
25.21511131779966 341.27627914052397 1.4467996295098524
25.220338872753075 338.7141689455787 1.4460314140688562
25.22556642770649 346.2445635677317 1.4676536658088892
25.230793982659904 349.20244670782785 1.4817464008532224
25.23602153761332 353.60955919405643 1.495403379174928
25.241249092566733 351.34465340293247 1.497277384211283
25.246476647520147 353.247039366175 1.5027719268431774
25.25170420247356 347.61277257908534 1.4965048193347776
25.256931757426976 344.50313674630604 1.4944270533258022
25.26215931238039 338.16096498942244 1.487732602398355
25.267386867333805 341.2223231545673 1.5019953387417333
25.27261442228722 340.7516222182589 1.5090243645590018
25.277841977240634 344.5737431536967 1.5272553288304693
25.283069532194048 343.0806907610963 1.531722782147576
25.288297087147463 347.11486062251436 1.5451310488754402
25.293524642100877 350.37499990294475 1.5526833094549142
25.29875219705429 353.44430718472324 1.5624519016919411
25.303979752007706 349.44015135608464 1.558146050807735
25.30920730696112 343.96419527884007 1.5535533638421868
25.314434861914535 339.1193328671674 1.5514179030171404
25.31966241686795 339.47619602868645 1.5600302198094655
25.324889971821364 338.34509345332367 1.5641660314310668
25.330117526774778 336.6517463296852 1.5626292482672657
25.335345081728192 330.85665454237215 1.55317981399703
25.340572636681607 328.2887255992184 1.5544291282329294
25.34580019163502 327.2236092019435 1.5581937995362805
25.351027746588436 327.16121323809443 1.567407164527736
25.35625530154185 327.0607506305491 1.5726384289406006
25.361482856495265 323.8458022083694 1.5720936150263578
25.36671041144868 323.71084325259875 1.5768498672559226
25.371937966402093 324.29254958529845 1.5868722064831577
25.377165521355508 329.4511858339324 1.6063026886003589
25.382393076308922 328.7429567564129 1.6116585841116993
25.387620631262337 329.0397714357309 1.6208505635198036
25.39284818621575 325.6892254864011 1.6194657608325447
25.398075741169166 328.87922242778296 1.6319601341917456
25.40330329612258 325.46571957835886 1.6255758032956076
25.408530851075994 322.5539828363169 1.622321444909604
25.41375840602941 323.54255948250636 1.6336697662524622
25.418985960982823 329.44859943671514 1.6538655016719557
25.424213515936238 331.75064226420693 1.6682378689736859
25.429441070889652 326.57658532870306 1.6633607229631036
25.434668625843067 324.21273203806703 1.6712168460194456
25.43989618079648 327.44386869588635 1.6879458086935875
25.445123735749895 333.64888099726915 1.7099598421465017
25.45035129070331 327.2731226435597 1.69860972472547
25.455578845656724 321.00039820786026 1.6881666787399279
25.46080640061014 322.36211894904454 1.7046526424670683
25.466033955563553 325.3520088462369 1.718421753758315
25.471261510516968 331.4615203542037 1.7448000931313008
25.476489065470382 329.60939548805794 1.742972057476024
25.481716620423796 330.4986312044327 1.755808763221474
25.48694417537721 330.47345095910856 1.7621583917271164
25.492171730330625 334.9067680991957 1.782984251796718
25.49739928528404 331.19810198085816 1.7791826624308782
25.502626840237454 342.8675821913333 1.8202670752923578
25.50785439519087 348.62609081330965 1.846047343629413
25.513081950144283 357.1546084514442 1.8802114238094176
25.518309505097697 354.30672554306716 1.882386465211621
25.523537060051112 345.75036191258965 1.8662313512858633
25.528764615004526 345.9800838706586 1.8762696053354577
25.53399216995794 346.91463930320697 1.8857210037144734
25.539219724911355 357.039301761083 1.9264481939250662
25.54444727986477 360.8660048681417 1.9457357433093
25.549674834818184 366.669118071489 1.976606360860741
25.5549023897716 367.6167733918343 1.9879035055964958
25.560129944725013 364.1835133978135 1.9931331710259657
25.565357499678427 366.49928275444756 2.007741009094749
25.57058505463184 362.8287884388647 2.0113917027579746
25.575812609585256 356.31634927310887 2.0034826086098025
25.58104016453867 348.41425099256577 1.9915170993493734
25.586267719492085 343.30432383704806 1.9888069986091612
25.5914952744455 348.0374455983967 2.012706519891746
25.596722829398914 345.2355244312134 2.0199757022603473
25.601950384352328 345.82517146122245 2.031302054813771
25.607177939305743 348.3594650997653 2.052067558073758
25.612405494259157 354.4178425852664 2.078200599367993
25.61763304921257 350.9435810596922 2.0835077756237412
25.622860604165986 350.61131983387344 2.095157686804939
25.6280881591194 347.52560076140634 2.103133498792172
25.633315714072815 359.07572403339327 2.152584506217333
25.63854326902623 351.68440120952016 2.149504495123828
25.643770823979644 348.09997903380383 2.152325178575463
25.648998378933058 339.15529318258814 2.1364497770764865
25.654225933886472 340.66044571215934 2.152189053193756
25.659453488839887 344.29239231483115 2.175049800036908
25.6646810437933 353.69613014645824 2.230801981030527
25.669908598746716 351.3365232705897 2.2436724992887593
25.67513615370013 344.24243211505745 2.2419003220469484
25.680363708653545 326.60294983647856 2.1933546436161397
25.68559126360696 332.169276150151 2.22345396483459
25.690818818560373 343.77803981689493 2.2745194365838133
25.696046373513788 358.91624548018814 2.3399005549763996
25.701273928467202 359.3463202249258 2.3562692826805613
25.706501483420617 349.0619219017296 2.3386993821283966
25.71172903837403 342.09557663998106 2.3362461344684555
25.716956593327446 337.8186591966443 2.337304632978119
25.72218414828086 339.92921835629426 2.3687784715095463
25.727411703234274 341.05678611223146 2.387457184212087
25.73263925818769 329.7027656467153 2.371861759025021
25.737866813141103 324.2035405937284 2.3741520803622187
25.743094368094518 326.28201907795795 2.406612487151667
25.748321923047932 326.87388782788946 2.4318867120809724
25.753549478001347 336.3217147392352 2.490183316585037
25.75877703295476 338.7859119884615 2.524974354028778
25.764004587908175 348.7122998369837 2.5892068468838447
25.76923214286159 342.5931319516956 2.5924981204944233
25.774459697815004 335.5602758607818 2.5921368031716243
25.77968725276842 335.7341495602892 2.6228828748453927
25.784914807721833 337.3227477687835 2.649296469917751
25.790142362675248 348.76467874024297 2.715229778517258
25.795369917628662 344.6398196334845 2.7156334747384805
25.800597472582076 350.59366948377453 2.7682974860746334
25.80582502753549 334.64713496155866 2.728895956500042
25.811052582488905 338.4166690225491 2.7788315879823595
25.81628013744232 341.48411132695475 2.8210099644301443
25.821507692395734 343.6538950712497 2.874278942867638
25.82673524734915 346.9511477837999 2.92519411416827
25.831962802302563 349.18763929845056 2.9669414956139963
25.837190357255977 355.38704378931544 3.0270628398981705
25.84241791220939 341.5493228933721 2.9960382533975145
25.847645467162806 338.97915315149237 3.0308519317606746
25.85287302211622 337.9455172565529 3.05952224037509
25.858100577069635 347.72413268652815 3.156123779651697
25.86332813202305 338.22016637704104 3.161430378555278
25.868555686976464 333.4662952559147 3.1930201665599363
25.87378324192988 335.6590510812272 3.2455881250961607
25.879010796883293 340.07698661305903 3.3054015664984604
25.884238351836707 350.73104768905824 3.4100525149539025
25.88946590679012 340.6116556857694 3.4147159082967553
25.894693461743536 349.9719555095 3.525925507641007
25.89992101669695 340.265032466923 3.530143409370614
25.905148571650365 345.5941287981865 3.6322325174796437
25.91037612660378 359.35171106793604 3.763379516099779
25.915603681557194 356.59735049755557 3.857726876489235
25.920831236510608 353.8841012108962 3.9117858010181714
25.926058791464023 335.1297483878246 3.900016010680503
25.931286346417437 339.0694262004405 3.9749876031108395
25.93651390137085 341.8331222297014 4.090331983289
25.941741456324266 329.5245148340726 4.105865331842677
25.94696901127768 321.04129419179884 4.15894983440878
25.952196566231095 328.04277345881513 4.32073454398238
25.95742412118451 349.2538276161052 4.575106876864017
25.962651676137924 345.7577132279785 4.660627754788797
25.967879231091338 331.8504121896289 4.641219948714819
25.973106786044752 334.23837454447306 4.733658607344
25.978334340998167 335.6629860094884 4.817626116885849
25.98356189595158 345.01195286092434 4.977738912060781
25.988789450904996 349.17314755753495 5.079008644419203
25.99401700585841 355.7276932705375 5.242138892706474
25.999244560811825 342.7181103602764 5.213178692411368
26.00447211576524 323.00163777810195 5.195318051116098
26.009699670718653 299.98912372389276 5.077415272287457
26.014927225672068 310.31559454523654 5.301708521308868
26.020154780625482 318.0288327902343 5.461954131664919
26.025382335578897 327.8835443366155 5.69266993855922
26.03060989053231 325.6118855434102 5.798156221416874
26.035837445485726 316.9033444241239 5.870072600195634
26.04106500043914 328.78121585127957 6.143249331020478
26.046292555392554 332.48439832207026 6.337944350319827
26.05152011034597 346.32501040404355 6.689376930424986
26.056747665299383 330.4919070432457 6.701737338520707
26.061975220252798 317.81462966583376 6.852434416516385
26.067202775206212 319.6413431369929 7.044513712291987
26.072430330159627 311.2530411940687 7.326551289062109
26.07765788511304 318.28087219029993 7.626320448968707
26.082885440066455 322.55271042295254 8.128026540681267
26.08811299501987 334.0661239200408 8.611847271520437
26.093340549973284 326.0075385676597 9.064274007946693
26.0985681049267 341.1260746965382 9.819744846317603
26.103795659880113 342.1579177714086 10.58352693725563
26.109023214833528 348.65891389499393 11.642815047317951
26.114250769786942 256.64944076541235 10.944502987090411
26.119478324740356 221.37434378355525 11.734302841373033
26.12470587969377 193.64834493143024 12.53841142140213
26.129933434647185 236.98093690628667 19.174215535496703
26.1351609896006 147.53694956108444 21.40147527378925
