# Supplementary material for: Unraveling metal effects on CO2 uptake in pyrene-based metal-organic frameworks
Source: Nat Commun. 2025 Feb 11;16:1516. doi: 10.1038/s41467-025-56296-w (PMC11814143; doi:10.1038/s41467-025-56296-w)
Supplement: Supplementary file 3 — Source Data [file 41467_2025_56296_MOESM3_ESM.zip › SourceCode/SuppInf/FigureS5_Ga-TBAPy_InSitu_VariableT_PXRD/Data/GaTBAPy_0040p.dat]

0.002613777476707968 22.848532994616207 5.275755704524625
0.007841332430123905 19.159639146616215 4.271035118462871
0.01306888738353984 21.485406477945443 3.8686967977596662
0.018296442336955775 20.898034574681365 3.2366893848421436
0.02352399729037171 21.114166935402153 3.1729031013534876
0.028751552243787646 20.59927956602252 2.9726892103230815
0.03397910719720358 16.964530278180387 2.460746815498828
0.03920666215061952 16.288153739830292 2.382288435666919
0.04443421710403546 16.48611648869861 2.274900633711564
0.0496617720574514 16.491108255490044 2.1417342937993453
0.054889327010867336 19.552300513694497 2.384137345013998
0.060116881964283275 20.82894301807543 2.3461379461011713
0.06534443691769921 23.04172096240497 2.3162071457209077
0.07057199187111515 20.865147536982153 1.999820572072285
0.07579954682453109 18.705234925727066 1.7659533557945237
0.08102710177794703 20.56129862841416 1.7330546970588736
0.08625465673136297 21.25285774123835 1.7744544417462973
0.09148221168477891 22.45692389876059 1.672076079633954
0.09670976663819485 21.601114556666325 1.594611620546323
0.10193732159161079 20.58302558310952 1.549399833179189
0.10716487654502672 18.758409022071525 1.4719131593055246
0.11239243149844266 17.72130094382147 1.4877532788572267
0.1176199864518586 18.355008739688273 1.4954870041277968
0.12284754140527454 18.448886753588823 1.4306876743004284
0.12807509635869047 19.8267392111971 1.33678845673859
0.1333026513121064 22.206039032079 1.3540121668872416
0.13853020626552232 22.135189796496743 1.296991607165647
0.14375776121893824 22.166405692260085 1.3023287065032927
0.14898531617235417 19.715750170914465 1.2356758742232017
0.1542128711257701 19.485721260430843 1.22276799063533
0.15944042607918602 20.026297092640625 1.2241015740036347
0.16466798103260194 20.286512563674243 1.1779034101398786
0.16989553598601786 20.504647220147984 1.1720528047734484
0.1751230909394338 19.381974869817455 1.1081516310557993
0.18035064589284971 19.090578223367665 1.0795702796375373
0.18557820084626564 18.657831620535095 1.026348548596632
0.19080575579968156 19.995895237004635 1.0240027040458743
0.1960333107530975 21.126381311578125 1.0499871086653654
0.20126086570651341 21.876739179795948 1.0426966311282404
0.20648842065992934 22.569049136151637 1.033470469087439
0.21171597561334526 22.060922866261148 1.0091593539182016
0.2169435305667612 20.974035467467008 0.9616887720869232
0.22217108552017711 20.998892961547316 0.9700813152873252
0.22739864047359304 20.771847803563656 1.0126909639907826
0.23262619542700896 22.046756837694975 1.074664570818751
0.2378537503804249 20.560151842442117 1.0590286417464703
0.2430813053338408 19.72505983090455 0.9916649979866231
0.24830886028725674 19.066568686709 0.9318154930546548
0.25353641524067266 19.057596751883597 0.8871420480246309
0.2587639701940886 19.252928899242303 0.8730558729713822
0.2639915251475045 19.684548376222224 0.8874712052036401
0.26921908010092044 18.606621178776813 0.8664435515030294
0.27444663505433636 18.5497769335933 0.864680798731038
0.2796741900077523 17.525649578166995 0.8282303795702549
0.2849017449611682 16.56891686994284 0.8043581891620348
0.29012929991458414 17.962153473542134 0.8250333406109925
0.29535685486800006 16.54867519875249 0.794190737340989
0.300584409821416 17.109302870156046 0.7800351412893092
0.3058119647748319 16.726309681083844 0.752695659565502
0.31103951972824784 17.66174968544049 0.7820444689276408
0.31626707468166376 20.323898983580246 0.8460283761687654
0.3214946296350797 21.598535170201835 0.8892383785275235
0.3267221845884956 22.509951676817213 0.907203797119344
0.33194973954191154 20.176374289054063 0.867312016113545
0.33717729449532746 19.08431637307 0.8416371035959178
0.3424048494487434 18.489681361577365 0.8234076301903485
0.3476324044021593 17.40692656030788 0.8089239047469337
0.35285995935557524 18.097797919911507 0.8117514815617324
0.35808751430899116 18.18752246134967 0.8123083718887519
0.3633150692624071 18.555221340120834 0.8279487823149552
0.368542624215823 19.07274237475957 0.8296815062884626
0.37377017916923894 20.262481641325877 0.846776865936443
0.37899773412265486 19.850255589155573 0.8493848844017937
0.3842252890760708 19.930820470454158 0.8626823609968307
0.3894528440294867 18.956690408237765 0.8460200551292207
0.39468039898290264 18.779385809559752 0.8297936906886978
0.39990795393631856 18.199254995643866 0.7889316106909612
0.4051355088897345 18.297930783484357 0.7749806312614521
0.4103630638431504 18.266858052999684 0.7583755195970048
0.41559061879656634 18.288419865112026 0.7696839554147462
0.42081817374998226 19.317199270879172 0.8094803399340692
0.4260457287033982 19.010871575282653 0.8000852563544703
0.4312732836568141 19.57666114259187 0.8101583811146457
0.43650083861023004 19.813915299050954 0.8044123180637193
0.44172839356364596 18.786615637336244 0.7720852450105788
0.4469559485170619 18.475685322632124 0.76724201325278
0.4521835034704778 17.988107247733147 0.7442082878725147
0.45741105842389373 18.20909072318929 0.7372511260469997
0.46263861337730966 18.623095865377042 0.7548107746005216
0.4678661683307256 19.71165197696122 0.7688729342377134
0.4730937232841415 21.02911867709949 0.7931176530541703
0.47832127823755743 20.6721244252168 0.7914179856985166
0.48354883319097336 20.47080353960631 0.776393761791436
0.4887763881443893 19.698892489078922 0.769877603153179
0.4940039430978052 20.556522187681722 0.7816859871496055
0.49923149805122113 21.699370974176023 0.7846980495309768
0.5044590530046371 21.415225611076142 0.8006915858492781
0.5096866079580531 22.13111003536866 0.8159703945259338
0.5149141629114691 21.167684023246878 0.8084597892907601
0.5201417178648851 20.280631665633955 0.7723415824017532
0.525369272818301 20.134689812318317 0.7464075545768266
0.530596827771717 19.20187661945235 0.7230378703827248
0.535824382725133 18.052138369625606 0.7040108070130393
0.541051937678549 17.800963946141366 0.7106962477763353
0.546279492631965 18.086392150176206 0.7199429180671804
0.5515070475853809 19.13561165922094 0.751490119837064
0.5567346025387969 20.1552562700866 0.7666073529430226
0.5619621574922129 20.646383216999407 0.7836657891455064
0.5671897124456289 19.174442801906537 0.7530117491268075
0.5724172673990449 18.57689464837486 0.7232211001707903
0.5776448223524608 18.36096272553548 0.699302248512995
0.5828723773058768 18.285919648756053 0.6912628266670992
0.5880999322592928 18.164649119702826 0.6866300154329279
0.5933274872127088 17.27046046881338 0.6763349039652333
0.5985550421661248 17.69180182854012 0.69029348320668
0.6037825971195407 18.714293926859437 0.7164031493266316
0.6090101520729567 20.07583121904763 0.7472468203277277
0.6142377070263727 20.520736441483233 0.7391520186324441
0.6194652619797887 21.006336406195377 0.7288046524680081
0.6246928169332047 21.614800330866572 0.7299695747343189
0.6299203718866206 21.566744890943458 0.728444359160843
0.6351479268400366 21.665779721570846 0.7415938131691016
0.6403754817934526 21.695004255573544 0.7411966401017821
0.6456030367468686 20.798344442512573 0.725940264855478
0.6508305917002846 20.084360493666868 0.7144293540644028
0.6560581466537005 19.238017679053428 0.6989913232699231
0.6612857016071165 19.38810717893872 0.6953834010412293
0.6665132565605325 19.868969676356542 0.7034289654484368
0.6717408115139485 19.990481479292505 0.6950550770737807
0.6769683664673645 20.66511568552477 0.7060879760984579
0.6821959214207804 20.014099234444778 0.6899102752736694
0.6874234763741964 20.251364548394665 0.7107853568117095
0.6926510313276124 19.459625729825913 0.6893188886370446
0.6978785862810284 19.14223542449064 0.6744914394618834
0.7031061412344444 20.17095891866366 0.6890567808570021
0.7083336961878604 21.655890092177593 0.699205714882789
0.7135612511412763 22.939776698662016 0.7215452152388757
0.7187888060946923 24.110600754701785 0.7529978327166245
0.7240163610481083 23.50974945701372 0.741041283919704
0.7292439160015243 23.725863238665376 0.7593996053133546
0.7344714709549403 23.921546259112414 0.764564834440079
0.7396990259083562 23.80892094650867 0.7532312742564342
0.7449265808617722 25.166294448832424 0.8110493475563777
0.7501541358151882 27.375271021414992 0.8416035247303411
0.7553816907686042 27.78170866916773 0.8389510802384572
0.7606092457220202 30.32870607297434 0.8631525423423703
0.7658368006754361 29.940365293987472 0.8269590055968177
0.7710643556288521 30.46147859943679 0.8246590198256324
0.7762919105822681 31.255566753349086 0.840709778941189
0.7815194655356841 30.035956165358904 0.8069281303160124
0.7867470204891001 30.614554602035174 0.8185170981548117
0.791974575442516 30.464238193347093 0.8181867792866905
0.797202130395932 30.32869008393619 0.8070455595967605
0.802429685349348 32.26621875488467 0.8370474065824042
0.807657240302764 33.688872171464645 0.8603143881967105
0.81288479525618 37.210260108925844 0.9127748351039329
0.8181123502095959 38.889709811724494 0.9253059054243312
0.8233399051630119 39.60966452350932 0.9350391575704081
0.8285674601164279 40.57168890881311 0.9554539689407908
0.8337950150698439 42.01826194445311 0.9824803076926852
0.8390225700232599 47.28854349078993 1.0588233532214764
0.8442501249766758 52.75415897343846 1.1363018555827793
0.8494776799300918 56.93672613841577 1.203376244598261
0.8547052348835078 61.982613629122646 1.2935072692168281
0.8599327898369238 66.21712324476432 1.3000928778471825
0.8651603447903398 68.97802929784193 1.3105209108581575
0.8703878997437557 69.69710650620692 1.287088668147893
0.8756154546971717 72.45663185041715 1.2822888030913795
0.8808430096505877 73.80630249354087 1.305021394920955
0.8860705646040037 76.70993492092146 1.3347641649345443
0.8912981195574197 80.97370155276522 1.3853695799835946
0.8965256745108356 81.1297909166942 1.4017257270053853
0.9017532294642516 84.36735073224946 1.431333385487201
0.9069807844176676 83.09873854500661 1.406429765695913
0.9122083393710836 84.77385486134344 1.4203327600508953
0.9174358943244996 87.17604351660607 1.4312736491173628
0.9226634492779155 89.63946866383111 1.456963938309626
0.9278910042313315 93.60281365070598 1.500583255757822
0.9331185591847475 93.13653495267306 1.5020733239574184
0.9383461141381635 97.25929592396506 1.5246186418029863
0.9435736690915795 95.99168706313898 1.5047484168733287
0.9488012240449955 97.80772735767611 1.4887967446513537
0.9540287789984114 98.39005845351981 1.48874418706963
0.9592563339518274 98.47331691360732 1.4856412974817064
0.9644838889052434 98.86818258734527 1.4891622599779422
0.9697114438586594 95.87699792175363 1.4492864198614381
0.9749389988120754 101.6308360046274 1.4907160421002879
0.9801665537654913 105.36481094230642 1.524096093006886
0.9853941087189073 113.76062464374493 1.5837790317267275
0.9906216636723233 115.55012006295391 1.5776289251843298
0.9958492186257393 112.33064071229501 1.5488598088419838
1.0010767735791553 108.21086111648356 1.5079865752242443
1.0063043285325712 108.9706735137806 1.5204578903293884
1.0115318834859872 106.6289867998134 1.525471957623835
1.0167594384394032 108.85957754461883 1.5272005411657632
1.0219869933928192 115.74570781380847 1.571207676526667
1.0272145483462352 112.33238033632384 1.5178348218402777
1.0324421032996511 120.56233700995855 1.5718911319453694
1.0376696582530671 128.62661159066315 1.6346272558044272
1.042897213206483 132.74365671998115 1.6642384939415547
1.048124768159899 131.17145837872008 1.6575617457318736
1.053352323113315 127.93113115823122 1.6262866045914757
1.058579878066731 125.09722156312415 1.597128367466035
1.063807433020147 127.15153846991102 1.6101067858432982
1.069034987973563 130.53800759335874 1.6141074069517836
1.074262542926979 132.61627295313502 1.6268770744797199
1.079490097880395 134.02673410189644 1.6365649215164977
1.084717652833811 135.90168754049483 1.6677425203638505
1.089945207787227 138.76246691786116 1.6992467729918543
1.095172762740643 139.3860746210267 1.7142188199464228
1.1004003176940589 138.25298434975613 1.7169016310869767
1.1056278726474749 141.82907367364945 1.7267001918918012
1.1108554276008908 143.0327721847281 1.7222627058159115
1.1160829825543068 144.68135595723342 1.7283208460733652
1.1213105375077228 149.71181319093614 1.7399130816138904
1.1265380924611388 147.83499939800075 1.727898340917682
1.1317656474145548 146.08506335848693 1.7047957354035923
1.1369932023679707 142.71211269373558 1.6710568213983141
1.1422207573213867 143.63110289945757 1.6723286979475835
1.1474483122748027 143.01826307284156 1.681425072676685
1.1526758672282187 142.8446130114794 1.656786787763311
1.1579034221816347 146.54777332882975 1.6864783533946786
1.1631309771350506 149.45886408920455 1.7183686948838257
1.1683585320884666 159.78384784606862 1.798810983973248
1.1735860870418826 162.7620238225242 1.824833381955386
1.1788136419952986 159.24626456743027 1.7914521130706733
1.1840411969487146 157.21416307419935 1.7247127200527663
1.1892687519021305 153.21721419828734 1.696237547697879
1.1944963068555465 157.20317903350215 1.7302646840247207
1.1997238618089625 161.14060457866964 1.7450613537832729
1.2049514167623785 164.2244803167992 1.791749089870439
1.2101789717157945 167.2407778418133 1.8056334692864249
1.2154065266692105 172.0626713782941 1.8355363855290128
1.2206340816226264 167.31245463844368 1.7905103226187722
1.2258616365760424 166.29771566760994 1.7826472888570006
1.2310891915294584 175.41603875611517 1.8271929173258603
1.2363167464828744 171.01213846922673 1.7947444058078867
1.2415443014362904 171.04250084368903 1.7957911433185032
1.2467718563897063 170.19615357388207 1.792275369977729
1.2519994113431223 166.90598698470686 1.7762176358242123
1.2572269662965383 169.75157303614787 1.78464527121671
1.2624545212499543 173.4605518668055 1.8001349467636971
1.2676820762033703 175.36433234141674 1.817081049834376
1.2729096311567862 168.59651539772972 1.7730148373287808
1.2781371861102022 175.9521910436793 1.8249369469380303
1.2833647410636182 174.39763375243223 1.8255131887403633
1.2885922960170342 172.40724541977113 1.8017214516299354
1.2938198509704502 169.31360044453317 1.7695850283938643
1.2990474059238661 168.97321162295367 1.756251825261016
1.3042749608772821 168.1267144046618 1.743776640279029
1.309502515830698 176.37084738667807 1.810070561871127
1.314730070784114 174.54925300651746 1.7879282020659832
1.31995762573753 176.20639559291928 1.7667468272882265
1.325185180690946 177.32603937474033 1.765380208773476
1.330412735644362 177.80908911443916 1.7663900765789098
1.335640290597778 178.78595360550852 1.7800427571569164
1.340867845551194 171.95988549141236 1.756312009053708
1.34609540050461 169.5067985752924 1.740893633097209
1.351322955458026 169.5192067129808 1.7267175038880211
1.356550510411442 167.5109758312051 1.718063376457448
1.361778065364858 167.20400243894505 1.7188706129022613
1.3670056203182739 171.59872006257083 1.7497429631431403
1.3722331752716899 181.95150235710133 1.8213906822312234
1.3774607302251058 187.15110712921017 1.8404688935238176
1.3826882851785218 183.3988155074222 1.7905485223252393
1.3879158401319378 178.26546044095426 1.7476744055808249
1.3931433950853538 174.07186394516356 1.7105839035450927
1.3983709500387698 172.68095497457435 1.7038886649968672
1.4035985049921857 174.8474512353359 1.719860932451257
1.4088260599456017 173.08301225709081 1.7394868703181612
1.4140536148990177 172.82992511742586 1.7625174375256925
1.4192811698524337 175.66929164048676 1.7837171539178818
1.4245087248058497 172.79303661653717 1.7558433868223884
1.4297362797592656 175.1429929490207 1.7310864120946534
1.4349638347126816 177.15505693071407 1.7363849924327188
1.4401913896660976 175.13087689983095 1.7178787329664336
1.4454189446195136 178.65243511247843 1.7443183497536865
1.4506464995729296 174.7669398389036 1.7191490332495862
1.4558740545263456 170.21811485521417 1.6817315979647187
1.4611016094797615 160.61960485506492 1.6326496138376252
1.4663291644331775 158.7488926525719 1.6336678543848882
1.4715567193865935 161.97001642426451 1.6272725081226012
1.4767842743400095 167.44952373770178 1.6307046433857604
1.4820118292934255 169.24836057720748 1.6482432977825767
1.4872393842468414 171.8259273505042 1.6590456233112811
1.4924669392002574 175.57303315701523 1.685463720310381
1.4976944941536734 181.10185654855317 1.7285699919287056
1.5029220491070894 185.73902707960403 1.7554484684140093
1.5081496040605054 178.83702044330883 1.713499292996991
1.5133771590139213 176.9627405731535 1.7115685381820689
1.5186047139673373 175.6843423847577 1.7056247019385302
1.5238322689207533 174.35608056756092 1.6948642561547669
1.5290598238741693 179.70422738078273 1.7251075594050567
1.5342873788275853 185.60568284242657 1.7701488538967067
1.5395149337810012 191.53402757912156 1.8189901964467203
1.5447424887344172 191.95091065996843 1.8300808776278472
1.5499700436878332 197.17119176297265 1.8592436742325162
1.5551975986412492 189.59007490518417 1.820908597019969
1.5604251535946652 188.15795293334577 1.8097094608994195
1.5656527085480811 185.56143429605567 1.7821177670494155
1.5708802635014971 185.88323067075441 1.7477403212592357
1.576107818454913 192.51941325612492 1.7867739632875776
1.581335373408329 199.73041165937278 1.8319226279874172
1.586562928361745 207.26871914776072 1.8627785940349415
1.591790483315161 211.83597444884512 1.887448134633034
1.597018038268577 211.7863685743958 1.8579422882028822
1.602245593221993 210.31478468913915 1.8346843897726766
1.607473148175409 219.8406039301756 1.8738147163780194
1.612700703128825 228.6447769066968 1.9115182878121668
1.617928258082241 230.80919820951792 1.9156280533292878
1.623155813035657 231.62328609101007 1.9225546684985557
1.628383367989073 227.1098629611231 1.9190869648584234
1.6336109229424889 226.02764973017017 1.9156190268064963
1.6388384778959049 224.08637486572266 1.906914496401342
1.6440660328493208 231.87981351986224 1.9536183007415404
1.6492935878027368 236.01394255124924 1.962223172584065
1.6545211427561528 228.79208001924553 1.9098718294086343
1.6597486977095688 231.4791342476346 1.9086974807530048
1.6649762526629848 239.49522607949564 1.9377234458885206
1.6702038076164007 246.96291206558465 1.9479357259446095
1.6754313625698167 254.31731222540546 1.962265848104153
1.6806589175232327 261.26499409362316 1.9989256414871537
1.6858864724766487 269.32796090781756 2.0287935894579285
1.6911140274300647 268.2108823178268 2.009032672235392
1.6963415823834807 264.8954254927132 1.9854396084246433
1.7015691373368966 255.17303004314613 1.9386602287232615
1.7067966922903126 250.41878537115397 1.9104898870413531
1.7120242472437286 249.17068820591192 1.9135755606435731
1.7172518021971446 250.24543476035527 1.906918634760408
1.7224793571505606 257.55869397567426 1.922234569769711
1.7277069121039765 270.7737056205822 1.9730310393836885
1.7329344670573925 285.37341357927716 2.034816297214251
1.7381620220108085 289.77148324099045 2.0482237622972743
1.7433895769642245 288.1723688674673 2.0423275587350247
1.7486171319176405 292.22935246956655 2.0769237726351073
1.7538446868710564 302.0926975284341 2.1132796276853902
1.7590722418244724 301.2401567807557 2.096224289147102
1.7642997967778884 297.91148707584745 2.0734479762335174
1.7695273517313044 295.28365327790345 2.03200494303121
1.7747549066847204 295.43907945266363 2.0048034749517494
1.7799824616381363 296.4460052181265 1.9995744222139313
1.7852100165915523 299.8820236264062 1.998257444183599
1.7904375715449683 306.88304548314477 2.0316109765287513
1.7956651264983843 313.8190359509344 2.080282756936618
1.8008926814518003 320.38455008982834 2.080744161055609
1.8061202364052162 315.6710748113567 2.052782405941652
1.8113477913586322 299.4690396604548 1.9572648582640337
1.8165753463120482 300.55579009769366 1.9384015365914218
1.8218029012654642 302.1033204274396 1.9505968262326014
1.8270304562188802 301.097924758676 1.9284527498689192
1.8322580111722961 303.0814873050316 1.9185507341501387
1.8374855661257121 304.75882915077955 1.9138442338459933
1.842713121079128 316.88277709189725 1.9548199789490595
1.847940676032544 320.9805256199114 1.948222081573442
1.85316823098596 318.96249396288846 1.9438224292811919
1.858395785939376 316.91900694319776 1.9328253714404584
1.863623340892792 315.1665245973384 1.927014256415632
1.868850895846208 318.28302278069236 1.9445009519085321
1.874078450799624 316.1422217651951 1.9161172402866153
1.87930600575304 317.2440676445595 1.893551746409054
1.884533560706456 308.6375143422576 1.8410574455987023
1.889761115659872 309.3657953241318 1.8423026244978895
1.894988670613288 314.0301867604899 1.8483826242623076
1.9002162255667039 318.7133583595591 1.8626073711024578
1.9054437805201199 322.7609013903634 1.8572188222611512
1.9106713354735358 320.51130303487537 1.8321547992306655
1.9158988904269518 314.4843690084087 1.8027853919516799
1.9211264453803678 306.72572570792397 1.7715331031919734
1.9263540003337838 310.8745463764178 1.7940531973381117
1.9315815552871998 305.56297674819996 1.7731545454591087
1.9368091102406157 304.6134325548614 1.7655639194090225
1.9420366651940317 304.5686676194704 1.7485828030997572
1.9472642201474477 297.98674122166904 1.7111920022212623
1.9524917751008637 302.7562142703477 1.7080434214910782
1.9577193300542797 296.68950591522037 1.6821705834650178
1.9629468850076957 292.3264723782281 1.6610753643319875
1.9681744399611116 294.5231177917052 1.661318246714608
1.9734019949145276 296.39310033471736 1.6498216825497833
1.9786295498679436 292.4637240877668 1.6289659970182682
1.9838571048213596 287.7921813259439 1.5994953160614986
1.9890846597747756 279.64663315250016 1.5793241734222792
1.9943122147281915 274.5821563342344 1.5758156724609251
1.9995397696816075 282.3055495028435 1.6088078984443108
2.0047673246350235 276.8572187267242 1.573045018279466
2.0099948795884393 275.1306811813869 1.5484315802305435
2.015222434541855 276.34928919780157 1.5361967681445583
2.0204499894952708 275.8775607866114 1.5250913634874808
2.0256775444486865 280.759016486142 1.552117412072336
2.0309050994021023 284.7924692099462 1.5613829686457252
2.036132654355518 284.73192763243213 1.56959071994291
2.041360209308934 277.1430047101548 1.547051752756388
2.0465877642623496 278.5088448672128 1.539984823725195
2.0518153192157653 276.0747731809728 1.528354158839098
2.057042874169181 274.97802171758445 1.5151245546419116
2.062270429122597 276.74274245674525 1.501645106416356
2.0674979840760126 271.1472022226098 1.489559331253692
2.0727255390294284 270.69717762302395 1.491566225641921
2.077953093982844 270.02348025197915 1.495225333135777
2.08318064893626 269.83103470741503 1.511365565992202
2.0884082038896756 273.21370889841023 1.5284001875119761
2.0936357588430914 267.7860980278874 1.508234153895187
2.098863313796507 271.5214962180122 1.529829249554817
2.104090868749923 270.311886460232 1.5242540377723333
2.1093184237033387 273.0361852873096 1.5303130169070625
2.1145459786567544 274.97726701803356 1.5308270344244637
2.11977353361017 271.93617434542534 1.5191798486804022
2.125001088563586 277.4005496541139 1.5417075590384426
2.1302286435170017 271.4321967609735 1.5039595997924555
2.1354561984704175 267.94892100681017 1.487266287703851
2.140683753423833 265.9692827427719 1.4764561012851196
2.145911308377249 264.4338347555766 1.4665108531593471
2.1511388633306647 267.895916850203 1.4974816778015854
2.1563664182840805 271.88264650818695 1.5011153234006134
2.1615939732374962 273.3381290472967 1.493208475734859
2.166821528190912 274.1065201822624 1.501268153229933
2.1720490831443278 279.05555626321996 1.523312953691466
2.1772766380977435 269.19460478152024 1.4881482739697556
2.1825041930511593 267.23716008584125 1.4791782220782281
2.187731748004575 267.8652113237945 1.4743416310882471
2.192959302957991 271.29251142682784 1.4999916762151344
2.1981868579114066 270.7208678997301 1.501536796201793
2.2034144128648223 273.7381905217308 1.5177799064172621
2.208641967818238 269.7216670362386 1.49613824383228
2.213869522771654 269.26026396859885 1.4956308658693382
2.2190970777250696 273.0864829284745 1.5130688581666893
2.2243246326784853 271.31211366080873 1.5045142059864385
2.229552187631901 271.9917995600279 1.5026712522665489
2.234779742585317 274.7311407734641 1.5073133082259322
2.2400072975387326 269.5804197175131 1.4864133283031542
2.2452348524921484 270.93976678497313 1.4870210649008027
2.250462407445564 270.2072598649938 1.4839905218152478
2.25568996239898 263.97729279073553 1.4560516745509207
2.2609175173523957 264.7795305193121 1.4649270872832394
2.2661450723058114 261.1767567658039 1.4535051873107239
2.271372627259227 257.0385500410292 1.4423359316725468
2.276600182212643 263.5581741361704 1.464807283089286
2.2818277371660587 270.4703661340479 1.495422359005516
2.2870552921194744 274.02546647980796 1.5206402051098973
2.29228284707289 275.9348352893802 1.5270638043272478
2.297510402026306 279.71699145879813 1.5459603303818883
2.3027379569797217 269.1288286840099 1.493388337989296
2.3079655119331375 266.5208059795737 1.470428624344472
2.3131930668865532 262.44326432597705 1.4504015575929696
2.318420621839969 259.54167256301236 1.4376703598154217
2.3236481767933848 268.1637242316001 1.4703381968235067
2.3288757317468005 263.38603234374295 1.4607456483379644
2.3341032867002163 261.0003297898387 1.4544065157209203
2.339330841653632 259.2655715722469 1.4429842603899046
2.344558396607048 254.02357263509944 1.4373529128932179
2.3497859515604635 259.5231445543776 1.4513884814157425
2.3550135065138793 262.26766689870453 1.450514516019851
2.360241061467295 263.05362363341607 1.441500831841492
2.365468616420711 264.71840517155925 1.4191612372823885
2.3706961713741266 265.7366480376217 1.4017588699082495
2.3759237263275423 266.6881399320109 1.4051328706172874
2.381151281280958 265.2957576023815 1.407218947021966
2.386378836234374 262.7405938975882 1.4136500707016744
2.3916063911877896 259.1205302180934 1.4112055505014323
2.3968339461412054 260.7446158776609 1.4228121317110511
2.402061501094621 265.98495257751875 1.4354221107656224
2.407289056048037 268.96302621112807 1.460068168316226
2.4125166110014526 263.72920140002435 1.4493923000221514
2.4177441659548684 254.8511893456825 1.407588107133171
2.422971720908284 254.74010561351815 1.393463863820044
2.4281992758617 260.83402220374234 1.4223759213180793
2.4334268308151157 265.70217023280617 1.4247056799623183
2.4386543857685314 267.2128806352933 1.4195402497777942
2.443881940721947 262.5131563898574 1.379243376647744
2.449109495675363 263.46790366406003 1.3727847535917743
2.4543370506287787 271.32231729003365 1.3973052454458499
2.4595646055821945 278.4420307994745 1.4101817335067275
2.4647921605356102 292.61079500511926 1.4362357766785863
2.470019715489026 303.69354587527994 1.42923204308744
2.4752472704424417 332.9813119154154 1.4675466870520364
2.4804748253958575 391.0407837417831 1.547108697269253
2.4857023803492733 528.0668276204883 1.7512296627161295
2.490929935302689 785.4134473699629 2.103978755886635
2.496157490256105 1241.5251337630461 2.636280649012322
2.5013850452095205 1859.534559271431 3.2191408737636333
2.5066126001629363 2531.4213282474648 3.746167796454649
2.511840155116352 3151.942165478854 4.1752676969593105
2.517067710069768 3611.9628599182574 4.458897361766608
2.5222952650231836 3883.4317805153355 4.619824801533084
2.5275228199765993 4023.762509078882 4.699593022514027
2.532750374930015 4080.6134468750856 4.72242214829427
2.537977929883431 4251.48447973498 4.82052965268116
2.5432054848368466 4538.413591352876 4.984537798332266
2.5484330397902624 4931.162323295974 5.183704953105533
2.553660594743678 5423.542769500488 5.440924679480196
2.558888149697094 5893.757061903379 5.665568085851604
2.5641157046505096 6332.267855023589 5.884073813984858
2.5693432596039254 6591.298730170444 5.999287162038376
2.574570814557341 6578.680189973692 5.976874361754385
2.579798369510757 6307.472756734813 5.839375580255924
2.5850259244641727 5758.727403331386 5.583654432369159
2.5902534794175884 4935.861515723868 5.16348494850855
2.595481034371004 3995.7515719910675 4.6422933689434895
2.60070858932442 3039.696527134442 4.042307040868002
2.6059361442778357 2190.228018413597 3.4277204128067416
2.6111636992312515 1513.9802075328741 2.847613052910798
2.6163912541846672 1037.5957749800286 2.3588258242117086
2.621618809138083 716.6502466200176 1.966827081662497
2.6268463640914987 541.2897322030236 1.7271250339591535
2.6320739190449145 426.11709003361784 1.545352952967586
2.6373014739983303 370.16996905524235 1.4615215673981483
2.642529028951746 335.87278150353836 1.4192159768147175
2.6477565839051618 315.3728387556597 1.3976919243200638
2.6529841388585775 302.05346300681356 1.3781301869033986
2.6582116938119933 292.4235520080624 1.3637024244811589
2.663439248765409 287.1894395313643 1.3649180322360792
2.668666803718825 280.4375456969593 1.3536397488446021
2.6738943586722406 270.0763237590346 1.3296619125623514
2.6791219136256563 267.4168818403747 1.3370760681818157
2.684349468579072 264.04760265026437 1.3340091055309937
2.689577023532488 263.6261691014204 1.3445681143535837
2.6948045784859036 262.8808847016653 1.3486263774413916
2.7000321334393194 260.7946564555659 1.3495622640800289
2.705259688392735 260.2451442315918 1.3571595175367221
2.710487243346151 265.1861083762522 1.386078775093416
2.7157147982995666 267.7458374854102 1.4098524493342737
2.7209423532529824 275.4924050498085 1.442278057335885
2.726169908206398 269.34144755072606 1.4213414879504083
2.731397463159814 262.8016044767183 1.4008627710853858
2.7366250181132297 257.0019917383671 1.3891001325576289
2.7418525730666454 252.3347784477887 1.3883681214969925
2.747080128020061 257.6803334228708 1.4248842780455733
2.752307682973477 259.1624960007639 1.4290069578030216
2.7575352379268927 258.5640840109442 1.4247732763408851
2.7627627928803085 258.44370344639185 1.4193856083800098
2.767990347833724 264.3742397307367 1.4424995189937255
2.77321790278714 269.3035266695122 1.454726186931944
2.7784454577405557 270.6294040946557 1.4559163018614725
2.7836730126939715 264.77580910619884 1.4341179788027802
2.7889005676473873 261.53170507598674 1.4267621843652512
2.794128122600803 263.5583732774463 1.4427041818615418
2.7993556775542188 264.73129612538816 1.4451433572602577
2.8045832325076345 266.8322647897057 1.445139437257086
2.8098107874610503 261.419934764264 1.4235096942474665
2.815038342414466 260.20169495705557 1.4259973143405178
2.820265897367882 258.96737615370597 1.419757734280248
2.8254934523212976 258.82711180819706 1.427490780631197
2.8307210072747133 265.2205617520364 1.4489623012983759
2.835948562228129 267.80819091878493 1.452750071027343
2.841176117181545 267.9906032435441 1.4618072772843018
2.8464036721349606 271.8721347989626 1.4739325120514786
2.8516312270883764 269.2189887812825 1.465568108369063
2.856858782041792 271.0026825751647 1.4671151562448328
2.862086336995208 267.31480397996484 1.450230161022653
2.8673138919486236 261.25950993631636 1.4423741204030598
2.8725414469020394 255.645752408287 1.4153861961500052
2.877769001855455 252.96094536714966 1.396049672611896
2.882996556808871 253.76548907137104 1.4035670826117048
2.8882241117622867 257.1671536846179 1.413758671329415
2.8934516667157024 262.004937741564 1.4413388783833354
2.898679221669118 270.17675232366724 1.479726243508708
2.903906776622534 264.94099346179837 1.4607677991658916
2.9091343315759497 269.05865926987633 1.4765456031346285
2.9143618865293655 266.83660264819144 1.4628210232502634
2.919589441482781 265.42165758569257 1.4527499277962421
2.924816996436197 266.5496425608194 1.449975935291466
2.9300445513896127 268.669877920809 1.4514985344861047
2.9352721063430285 274.17702727009186 1.4696441504529365
2.9404996612964442 274.15109404758203 1.4738607882796964
2.94572721624986 273.14465017333504 1.4643255339345238
2.9509547712032758 276.7452513013561 1.4853459825511628
2.9561823261566915 269.2220709320385 1.4561743527021742
2.9614098811101073 270.34139288491104 1.4453977344255804
2.966637436063523 270.8789078021453 1.4499825516434621
2.971864991016939 271.13588316102613 1.447204165427035
2.9770925459703546 273.7916590660334 1.4504092483327913
2.9823201009237703 268.20625443251294 1.4197608684097989
2.987547655877186 271.26999856663394 1.4181232665563315
2.992775210830602 274.4103324280749 1.4229793583904067
2.9980027657840176 272.14871257447567 1.4167691036571606
3.0032303207374333 270.83325551611307 1.405850759248719
3.008457875690849 266.71266358141634 1.3876022373507881
3.013685430644265 268.55098596873574 1.381435282316107
3.0189129855976806 269.3549547291572 1.3774441770640233
3.0241405405510964 266.23053615462914 1.3585968046617587
3.029368095504512 264.6855118730454 1.3452873547480215
3.034595650457928 266.24262284054754 1.3438613149445966
3.0398232054113437 265.77018849197486 1.3400938933368696
3.0450507603647594 268.2355880825876 1.3435232171046922
3.050278315318175 275.4976898729422 1.3600011564825172
3.055505870271591 278.7766407429576 1.3606032066218445
3.0607334252250067 281.34440104600134 1.3661677731814026
3.0659609801784224 286.47226157988564 1.372097409471447
3.071188535131838 283.44174211192495 1.3533350405025115
3.076416090085254 280.57936162786206 1.3374818708168246
3.0816436450386697 277.3748143657985 1.3152405218534275
3.0868711999920855 280.9270975278893 1.3129997605107742
3.0920987549455012 290.1626376619928 1.330246071371692
3.097326309898917 299.2191748314844 1.3464048651107006
3.1025538648523328 307.6470973233699 1.3659071988851537
3.1077814198057485 311.1613032616513 1.3646033615972484
3.1130089747591643 310.5364710505641 1.3403059573619718
3.11823652971258 314.77346042588636 1.3390486842106786
3.123464084665996 324.1094907290346 1.3545466269492479
3.1286916396194115 335.3730262178033 1.3727985864889964
3.1339191945728273 346.9163003831141 1.3909409231838705
3.139146749526243 364.9206909632814 1.4144765733201146
3.144374304479659 378.12819964322904 1.4260748534751009
3.1496018594330746 388.68475326610496 1.4334252757555952
3.1548294143864903 397.04675715544124 1.4423434942416775
3.160056969339906 402.608284444567 1.4432746330165511
3.165284524293322 415.7064765831421 1.459004864721755
3.1705120792467376 437.59685695248737 1.491763437869444
3.1757396342001534 465.6403805107626 1.5340800641828847
3.180967189153569 492.09316810840556 1.5749142165794323
3.186194744106985 516.0151260124104 1.6072146376773548
3.1914222990604006 542.2169833265498 1.6434769671208271
3.1966498540138164 570.5177275366815 1.6874446152187916
3.201877408967232 595.2794223016872 1.7231577418645792
3.207104963920648 620.2166910459196 1.7539773445767628
3.2123325188740637 635.7418676761337 1.7706715382458482
3.2175600738274794 655.975892903225 1.7997973901747042
3.222787628780895 659.174496264356 1.8030740376530037
3.228015183734311 659.835651230234 1.8030059427550063
3.2332427386877267 654.6111438619728 1.7891557411333572
3.2384702936411425 648.9646015153382 1.7744312721753817
3.2436978485945582 644.3358659191217 1.7648713507475697
3.248925403547974 638.7177480597047 1.7560835798669312
3.2541529585013897 638.7843866937168 1.7559180435295034
3.2593805134548055 632.8719746835295 1.7480104273846375
3.2646080684082213 628.7578243898091 1.7411286573719564
3.269835623361637 622.4814496756202 1.72769151415368
3.275063178315053 622.9669131253659 1.725778394098434
3.2802907332684685 631.9796702940989 1.7333779598565688
3.2855182882218843 651.5436699079265 1.7620047080920087
3.2907458431753 670.6341007986123 1.7886258668445367
3.295973398128716 693.7302890717283 1.8207582972876262
3.3012009530821316 703.0547861216705 1.8260803744457383
3.3064285080355473 697.9937946644147 1.8178928960481842
3.311656062988963 684.2185575861721 1.7971667620676623
3.316883617942379 652.2896324690106 1.7533764094425979
3.3221111728957946 611.9562854577354 1.6996525820414001
3.3273387278492104 567.5467835388281 1.635912157423552
3.332566282802626 515.1002727290796 1.5617961928250177
3.337793837756042 468.4914943832663 1.4983096700865939
3.3430213927094576 428.2670541778755 1.448712657792347
3.3482489476628734 389.59147780314294 1.3935140314491523
3.353476502616289 364.3467829565626 1.3616655193195921
3.358704057569705 341.57430181634004 1.3315082194658225
3.3639316125231207 317.63247523737624 1.2841054897654671
3.3691591674765364 302.123044765807 1.2572404333328673
3.374386722429952 290.123192237875 1.2461684643804891
3.379614277383368 279.04945285834907 1.2336895401037904
3.3848418323367837 274.83041216985674 1.2377627156997972
3.3900693872901995 268.23768707339735 1.2378529281257769
3.3952969422436152 258.693214842231 1.2203222744792743
3.400524497197031 250.61937784444373 1.2065025686895905
3.4057520521504467 246.83651372021885 1.2053200217449178
3.4109796071038625 246.1578811268061 1.216968639568279
3.4162071620572783 249.77733218210267 1.2285315844097349
3.421434717010694 250.73990522947477 1.2285681772475625
3.4266622719641098 247.43769010952514 1.2100463942038262
3.4318898269175255 247.8312424014406 1.2189183489131539
3.4371173818709413 241.12723431532504 1.208901095234345
3.442344936824357 244.01950434199608 1.2276756032669482
3.447572491777773 244.39362628620356 1.2342690294884762
3.4528000467311886 247.2212344186306 1.2400473893897976
3.4580276016846043 245.08205328849314 1.2314654125453248
3.46325515663802 242.47615525835943 1.2157838956732967
3.468482711591436 239.5407296925198 1.1985750641462167
3.4737102665448516 236.24592025391522 1.1825517296339
3.4789378214982674 242.79281341290678 1.1986387888609333
3.484165376451683 248.1476913515392 1.2162332875880113
3.489392931405099 256.77318494769474 1.2526086054070187
3.4946204863585146 256.6198436521669 1.245101306038414
3.4998480413119304 260.49047461929183 1.2426717824472675
3.505075596265346 262.1617227173904 1.243501639552415
3.510303151218762 266.33549146644765 1.243194545938383
3.5155307061721777 271.2885067923623 1.252504992977697
3.5207582611255934 268.8404261025349 1.240928597860292
3.525985816079009 272.6027065092391 1.2329305874778342
3.531213371032425 276.1792032158663 1.2260206363392143
3.5364409259858407 284.6155242075119 1.2257131204241614
3.5416684809392565 299.97138192903304 1.241005813657458
3.546896035892672 317.04953661503004 1.255797290519613
3.552123590846088 346.8005407631616 1.2963005741836617
3.5573511457995037 408.9504241552191 1.3889070410243387
3.5625787007529195 526.5746244374429 1.5635613212482764
3.5678062557063353 749.6513422431801 1.8564613490582151
3.573033810659751 1210.5954154265917 2.3542972690886654
3.5782613656131668 2138.1702679845325 3.130405266606917
3.5834889205665825 3976.4890099446575 4.270371314077944
3.5887164755199983 7077.6062930559 5.696817055403863
3.593944030473414 11183.625870027945 7.101698324872924
3.59917158542683 15154.102698877172 8.215407646245161
3.6043991403802456 18018.578975693013 8.928086899561274
3.6096266953336613 18873.01941058952 9.1432478469703
3.614854250287077 17520.977463036692 8.815718346962903
3.620081805240493 14544.51420876655 8.030461623521914
3.6253093601939086 10903.51124514967 6.956351024553041
3.6305369151473244 7589.092066635848 5.802528529491351
3.63576447010074 4828.586870733004 4.617689652281638
3.640992025054156 3034.125004224465 3.6470612604116996
3.6462195800075716 1814.8632578315764 2.817002523423678
3.6514471349609874 1124.4640850470828 2.2184077677114105
3.656674689914403 750.892523428967 1.8129252977773962
3.661902244867819 565.962703843476 1.573059225182915
3.6671297998212347 461.36048606981757 1.4214901116865601
3.6723573547746504 410.3306416548733 1.3538887118267307
3.677584909728066 375.9477040860429 1.3075651184375083
3.682812464681482 351.73339141539736 1.276981672014566
3.6880400196348977 339.30244203313435 1.2692078270975324
3.6932675745883135 326.59184495452837 1.249204292577058
3.698495129541729 313.6569192246811 1.2267773445393177
3.703722684495145 301.65755511421287 1.1999113767856577
3.7089502394485607 290.36021580035697 1.1736572492758464
3.7141777944019765 286.8425041424405 1.168315176043636
3.7194053493553922 283.0296798297079 1.166793976333216
3.724632904308808 281.92202754780374 1.1762721727196515
3.7298604592622238 280.9812532857195 1.185508197814594
3.7350880142156395 275.02862035441865 1.1678583147947472
3.7403155691690553 273.9139621398739 1.1629641761170308
3.745543124122471 273.98985229104386 1.163612923155582
3.750770679075887 273.2324188211884 1.1678336455391114
3.7559982340293026 276.1843050241119 1.1733724449440348
3.7612257889827183 275.07527825998807 1.1704072160067964
3.766453343936134 275.6831736118104 1.1617775643573889
3.77168089888955 277.9169920039558 1.1515348143174187
3.7769084538429656 276.28108648328276 1.143506606664873
3.7821360087963813 278.8767919896214 1.14676398441032
3.787363563749797 283.31805205972165 1.1587424955729013
3.792591118703213 288.21724265460773 1.1635834926044348
3.7978186736566286 292.5958791227957 1.167641815031552
3.8030462286100444 300.91333181751247 1.1755740545947562
3.80827378356346 310.6718373980213 1.186480013259202
3.813501338516876 315.8980264626654 1.1872457657767193
3.8187288934702917 321.1090109944823 1.1875878233824353
3.8239564484237074 314.20912595419765 1.1720777684950356
3.829184003377123 317.39705836784975 1.177666025263772
3.834411558330539 311.56336699785413 1.1739342585955341
3.8396391132839547 307.87880496504863 1.169842301427835
3.8448666682373704 307.16121264054146 1.1720017135588163
3.850094223190786 299.86711018184866 1.1648511904660641
3.855321778144202 295.90207303940696 1.1588910097488037
3.8605493330976177 290.8632112700058 1.150578014202891
3.8657768880510335 287.01865048207884 1.1405649932707091
3.8710044430044492 285.0043381593227 1.1315089439332457
3.876231997957865 292.8081784040173 1.1486053952618083
3.8814595529112808 290.0190109997952 1.1368256395913963
3.8866871078646965 293.2893651453394 1.1468885771777346
3.8919146628181123 288.97831370017605 1.1334917238187083
3.897142217771528 288.706729388411 1.1309481349634778
3.902369772724944 289.26798084467936 1.1282629926893721
3.9075973276783595 293.1393853604697 1.131982878682121
3.9128248826317753 297.725442831099 1.1324995316637023
3.918052437585191 302.7968956821839 1.1399809908617249
3.923279992538607 309.5812972813304 1.1474721785104918
3.9285075474920226 316.5001634815258 1.1592163199886165
3.9337351024454383 322.0859199509765 1.1665437047684601
3.938962657398854 327.8493071600245 1.1735976913122759
3.94419021235227 330.2721059382095 1.1731703906343214
3.9494177673056856 336.66674925396154 1.1765271810346358
3.9546453222591014 343.5009374464358 1.1823963616362838
3.959872877212517 360.17274950777374 1.2039779233732444
3.965100432165933 375.4667237502011 1.22752269451321
3.9703279871193486 392.3378559425849 1.2543416987892315
3.9755555420727644 410.9938692856229 1.278152000678181
3.98078309702618 427.53208930394885 1.2980999387683518
3.986010651979596 445.43056144725165 1.31609791198555
3.9912382069330117 464.8357268849839 1.34045541712341
3.9964657618864274 489.0364003987986 1.375975845104684
4.001693316839844 516.8667713864874 1.4121945582959905
4.00692087179326 548.7858128100883 1.452454345702718
4.012148426746676 584.469382955153 1.502041401942911
4.017375981700092 621.7282929589595 1.5674127754035494
4.0226035366535084 670.7387146882725 1.6380564718094557
4.027831091606925 725.4690569025587 1.7092482691581818
4.033058646560341 792.1282596815204 1.7913756532536969
4.038286201513757 864.1299666770943 1.8695651314535113
4.043513756467173 953.3151461626434 1.9691479118541189
4.0487413114205895 1052.0490312057138 2.0702512486844875
4.053968866374006 1163.5464850820645 2.175312336820389
4.059196421327422 1286.1989534652248 2.2907607218677892
4.064423976280838 1422.4278181429586 2.4085262690681453
4.069651531234254 1586.8363284585068 2.5438174853481765
4.0748790861876705 1764.3565435576502 2.6870348926775174
4.080106641141087 1957.6846537039048 2.8303854979522733
4.085334196094503 2172.048189490646 2.983627239951226
4.090561751047919 2382.181454265941 3.125092545711473
4.095789306001335 2630.0116021559666 3.2913780271621196
4.1010168609547515 2882.8505360184777 3.4555720923806197
4.106244415908168 3111.4503555401225 3.5996653398494374
4.111471970861584 3321.382119136144 3.713710978402202
4.116699525815 3474.8108834127115 3.784642566157586
4.121927080768416 3594.183245835146 3.797916436982573
4.1271546357218325 3672.857626632351 3.798420911501803
4.132382190675249 3688.8390881925525 3.7870121984872958
4.137609745628665 3665.621288545378 3.761872157422062
4.142837300582081 3573.393781995534 3.704659517583269
4.148064855535497 3420.6765951532093 3.6280604736786395
4.1532924104889135 3222.3759059023027 3.515970383400057
4.15851996544233 2982.197039047473 3.3782498470402
4.163747520395746 2735.5570712232593 3.2333723061479214
4.168975075349162 2483.8820337471057 3.079341808508548
4.174202630302578 2235.4076794005714 2.9160870588385976
4.1794301852559945 2025.8220254441253 2.7738430469171425
4.184657740209411 1808.799712137668 2.615504689739521
4.189885295162827 1618.8572096839882 2.4719601181766415
4.195112850116243 1587.6349850445747 2.4475083465200167
4.200340405069659 1439.48051694282 2.3268401211351706
4.2055679600230755 1302.5544718730448 2.208939027251843
4.210795514976492 1102.3215349366922 2.033340584430142
4.216023069929908 982.907485724459 1.919110500827484
4.221250624883324 879.0819305180067 1.8110352106849432
4.22647817983674 735.9714988879988 1.6551447243516657
4.2317057347901565 663.8841998298844 1.5688616266347497
4.236933289743573 608.4266244559028 1.500539320742456
4.242160844696989 554.9330371097469 1.432522704895076
4.247388399650405 508.44528884951654 1.3692107207513142
4.252615954603821 467.99602000899574 1.3154717496729451
4.257843509557238 441.19300479473895 1.281760851333826
4.263071064510654 413.7749509763722 1.2439610544097173
4.26829861946407 387.3510856352429 1.2058940028586784
4.273526174417486 366.97816591248954 1.1760568035918733
4.278753729370902 354.3719313632364 1.15991245368284
4.283981284324319 343.12264490034926 1.1493837144221775
4.289208839277735 327.81714501508515 1.1272116264377563
4.294436394231151 314.2704174311329 1.1125145449593656
4.299663949184567 301.9939013679118 1.0923904561011322
4.304891504137983 295.6214586434109 1.0847935255181604
4.3101190590914 290.8899039888083 1.0797675201873558
4.315346614044816 284.9669298533997 1.0742740095710126
4.320574168998232 278.9994331750191 1.0633722061353705
4.325801723951648 273.43336919840186 1.0503636502353582
4.331029278905064 265.3907657858299 1.0334995632788362
4.336256833858481 261.9837102226492 1.0302964180396188
4.341484388811897 256.7437580139514 1.0265220877713115
4.346711943765313 250.08731856881602 1.0104255428020923
4.351939498718729 252.58515663200473 1.0187845754787326
4.357167053672145 254.20999176452435 1.0200428907486658
4.362394608625562 257.8443675386224 1.0330598335235697
4.367622163578978 256.3594688991782 1.028422582460905
4.372849718532394 254.4994291848251 1.025325408268892
4.37807727348581 249.37631083440684 1.0115182959426223
4.383304828439226 250.57477569904742 1.0188046847746295
4.388532383392643 250.3347979444766 1.0163843125527143
4.393759938346059 249.55097940242283 1.0236295931622446
4.398987493299475 247.6428752448764 1.0238049354524628
4.404215048252891 243.1085739051907 1.018996595699612
4.409442603206307 237.79780186897128 1.0120263929754576
4.414670158159724 239.28452561074803 1.0217542603573284
4.41989771311314 236.86627916929655 1.0227653352569421
4.425125268066556 238.12495205827855 1.0273807246714208
4.430352823019972 237.54060532417785 1.025861261289195
4.435580377973388 235.9378230726309 1.0264785723038818
4.440807932926805 230.00098930913114 1.0077703654004393
4.446035487880221 225.70916213794138 1.0047193042837144
4.451263042833637 215.96818490272372 0.9856197260521397
4.456490597787053 214.38017551094535 0.9802161677536256
4.4617181527404695 214.6795606739107 0.9847153845988033
4.466945707693886 215.899718139564 0.9885108125657107
4.472173262647302 217.3473485033419 0.989006497678451
4.477400817600718 216.7175766030667 0.9880324752437214
4.482628372554134 215.71835787754125 0.981661380709687
4.4878559275075505 217.5474702121567 0.9861266009026908
4.493083482460967 213.40676890210034 0.9746294317496554
4.498311037414383 210.16443438524425 0.9719630178032206
4.503538592367799 212.11846161001995 0.9804773705916999
4.508766147321215 211.774560191803 0.9848840358573344
4.5139937022746315 212.26699483083016 0.9869039437792398
4.519221257228048 214.60689793163618 0.9917493788451139
4.524448812181464 215.7794952888227 0.9916104796153962
4.52967636713488 215.69389163183212 0.9941676558411209
4.534903922088296 213.95993043662077 0.9866063435781088
4.5401314770417125 207.70560055823316 0.9679173835028038
4.545359031995129 203.56048634261728 0.9566381775675731
4.550586586948545 205.33912053453494 0.9592713365315754
4.555814141901961 205.37040752118207 0.9573103754714389
4.561041696855377 206.6492486052516 0.9642624257561745
4.5662692518087935 211.65974768105343 0.9691104467246541
4.57149680676221 210.06286731778889 0.9634853610022465
4.576724361715626 209.17646226415675 0.9564118607189923
4.581951916669042 207.78227444261162 0.953491616721675
4.587179471622458 208.5662104827089 0.9600012893750431
4.5924070265758745 210.1644288083814 0.9740415130594111
4.597634581529291 212.25450499172706 0.9805356191734215
4.602862136482707 208.47881904803094 0.9702641011559394
4.608089691436123 207.1540496579416 0.964427624592088
4.613317246389539 207.15085599362513 0.9588246481426924
4.6185448013429555 207.57421471037864 0.9652166123058564
4.623772356296372 207.78285114426288 0.9740031053322634
4.628999911249788 209.54442650867068 0.9884506245357987
4.634227466203204 208.47774899826803 0.9835774841731666
4.63945502115662 211.56237764783702 0.9866606201107194
4.6446825761100365 211.63812206092226 0.9777368535915792
4.649910131063453 207.66022087546224 0.9638214732786347
4.655137686016869 204.94070968383747 0.954952729122573
4.660365240970285 201.2772394019058 0.9483909321180717
4.665592795923701 199.604471448391 0.9510682588577697
4.6708203508771176 199.9965474242698 0.9519832163115334
4.676047905830534 209.1631146204719 0.9861511159321911
4.68127546078395 211.93250098531226 0.9978236242611586
4.686503015737366 209.81963952551573 0.9890306918218054
4.691730570690782 205.30920146732225 0.9698823482163627
4.696958125644199 198.74034890995077 0.9364075226834864
4.702185680597615 197.46972698706304 0.9264956525922341
4.707413235551031 198.306170903585 0.9275776222921094
4.712640790504447 199.26987149367122 0.9386947754059063
4.717868345457863 205.48247136062173 0.9672534713051545
4.72309590041128 204.70989820708334 0.9657301226302967
4.728323455364696 208.4186090510813 0.9813955101574212
4.733551010318112 210.6826768968654 0.989356772197573
4.738778565271528 210.25859918636178 0.9791524667769124
4.744006120224944 211.3186215177786 0.9850278827729685
4.749233675178361 208.233805730511 0.973896603189866
4.754461230131777 204.517423886646 0.9567603933846099
4.759688785085193 202.49270576088088 0.9547856112170958
4.764916340038609 201.53636550103616 0.9467081530102992
4.770143894992025 200.83875302589638 0.9431387672097333
4.775371449945442 205.54654952634255 0.9506619043127104
4.780599004898858 205.58684801429644 0.9448454670983776
4.785826559852274 208.62656202228595 0.9526198159330438
4.79105411480569 206.3624144626161 0.9435458964111527
4.796281669759106 207.28779008168863 0.9445423373940696
4.801509224712523 207.0243461297273 0.9442140432400984
4.806736779665939 205.52429104918141 0.9456592787130089
4.811964334619355 205.45605871842582 0.9497409812273006
4.817191889572771 206.5807940444794 0.9626987099731479
4.822419444526187 206.3413960336061 0.9704312444462774
4.827646999479604 208.45629503348917 0.9749707365801075
4.83287455443302 204.79190357223527 0.9633229802040929
4.838102109386436 202.08166751502253 0.9529313133978131
4.843329664339852 198.65596670030575 0.9373984508081638
4.848557219293268 199.53515126237494 0.9362763260367921
4.853784774246685 198.5420017548004 0.9336600934207202
4.859012329200101 202.95862361435601 0.9366309547788932
4.864239884153517 206.10713671670513 0.9441799909036949
4.869467439106933 205.9193331776641 0.9392104864438281
4.8746949940603495 202.30482972805484 0.9306582761255091
4.879922549013766 202.9887526937788 0.9331998114889732
4.885150103967182 204.87538701418296 0.9381216590834311
4.890377658920598 204.9582480302563 0.9289534034587356
4.895605213874014 203.3217571399449 0.9202631128963041
4.9008327688274305 204.55671401187655 0.9202070094377129
4.906060323780847 204.19928157628448 0.9206014408728178
4.911287878734263 203.7339445757554 0.9187365115604431
4.916515433687679 200.8082706436128 0.9123246248326978
4.921742988641095 195.67234312702317 0.9020488305023467
4.9269705435945115 198.50997996586938 0.9100724326851711
4.932198098547928 199.8442202935082 0.9130584940693874
4.937425653501344 203.22017373271248 0.9180183349845131
4.94265320845476 204.53685637590007 0.9223759113600056
4.947880763408176 202.81547225312966 0.9109361613602657
4.9531083183615925 204.38633965125538 0.9167857914369024
4.958335873315009 205.85924639832615 0.9208010601040424
4.963563428268425 212.1098594691537 0.9337381967411017
4.968790983221841 216.03190616712618 0.9383639498534155
4.974018538175257 217.2990418172687 0.9353689706223008
4.9792460931286735 225.48040202923028 0.9478846237893965
4.98447364808209 229.723045841729 0.9407220371152429
4.989701203035506 235.83122163938526 0.9363689028653694
4.994928757988922 249.6551319171649 0.9438259599000544
5.000156312942338 272.2944403445162 0.9627462872967423
5.0053838678957545 316.6851767379444 1.0141280511045605
5.010611422849171 396.86824739293445 1.1154660375500431
5.015838977802587 525.6961049933169 1.2659379715306962
5.021066532756003 691.2346642749088 1.4436634507878001
5.026294087709419 877.5152804670361 1.6234659775288047
5.0315216426628355 1055.1232632566011 1.7790394090912744
5.036749197616252 1184.2134945202074 1.8868969978317138
5.041976752569668 1253.530931396395 1.9371732566445712
5.047204307523084 1261.3645301208269 1.9410051958616497
5.0524318624765 1228.9575721622134 1.9128700471466156
5.0576594174299165 1179.4488980360873 1.8736591443284238
5.062886972383333 1112.4033303015647 1.8181491956603297
5.068114527336749 1035.8191099394164 1.7538925161948715
5.073342082290165 959.3989169348529 1.6875772497377879
5.078569637243581 899.6475289453791 1.6336731060672633
5.0837971921969975 857.1984919010268 1.5963464439983865
5.089024747150414 826.4263884255067 1.567860155054119
5.09425230210383 806.2783440905241 1.5480859901167272
5.099479857057246 796.7061767032338 1.539071405823564
5.104707412010662 793.6667202946311 1.5331799631469043
5.109934966964079 798.5595553552188 1.5375572361417427
5.115162521917495 804.9955753777379 1.5410491739746541
5.120390076870911 807.5848310610236 1.5436485170096594
5.125617631824327 811.848446450383 1.5443379054680588
5.130845186777743 808.7121034592174 1.5382717352847608
5.13607274173116 806.8187363087367 1.5362726089027545
5.141300296684576 801.707055260203 1.5315937565086448
5.146527851637992 785.1399090621725 1.5161707997092373
5.151755406591408 762.740460222218 1.4938880259534106
5.156982961544824 733.2396227043537 1.4666289912297776
5.162210516498241 697.8991570083448 1.4314187913810563
5.167438071451657 660.5417806723309 1.3923490290021914
5.172665626405073 614.1398849130229 1.3396255748959685
5.177893181358489 571.503777578231 1.2900883026210286
5.183120736311905 528.6296778543424 1.2430207284191899
5.188348291265322 478.4866389550328 1.1863608412019042
5.193575846218738 433.45480452090874 1.134695733298841
5.198803401172154 385.46977607008307 1.078167370237216
5.20403095612557 345.1100186018803 1.0377286524818383
5.209258511078986 308.02228550916493 0.9947698593104451
5.214486066032403 278.62787930764244 0.9592949974014265
5.219713620985819 257.6019650237875 0.932392160295551
5.224941175939235 242.37185462247248 0.9086753665267588
5.230168730892651 231.3427289562904 0.8940886574587371
5.235396285846067 225.88579562363384 0.8920242432115156
5.240623840799484 220.23726991884394 0.8855493045390079
5.2458513957529 215.54269476229774 0.8843878758031167
5.251078950706316 215.41588339821902 0.8912424969024553
5.256306505659732 215.52115793758995 0.8945149279092528
5.261534060613148 214.92974059467898 0.8963435212997787
5.266761615566565 213.16872385638126 0.8910646036362669
5.271989170519981 207.59088803113528 0.877498935530065
5.277216725473397 206.63697942370737 0.8796040528882338
5.282444280426813 209.468690979082 0.8962692502177722
5.2876718353802294 210.60406449886395 0.9081435822576148
5.292899390333646 206.35370596168536 0.8912089163637616
5.298126945287062 200.3730980963659 0.8675955880863367
5.303354500240478 199.42251714322563 0.8577194590745394
5.308582055193894 203.7501850478327 0.860667267044614
5.3138096101473105 208.7021575141454 0.8722665329857658
5.319037165100727 211.1686011394374 0.8775581204922884
5.324264720054143 206.7693563049786 0.8697686418029006
5.329492275007559 203.2211560257145 0.8673339978960576
5.334719829960975 201.24082249859023 0.8726397260751153
5.3399473849143915 199.96462042990495 0.871062068486218
5.345174939867808 200.62703533095797 0.8713537716119668
5.350402494821224 199.7364940126604 0.8639772400619135
5.35563004977464 204.32230049243964 0.8724903221733779
5.360857604728056 208.31724552043502 0.8749632768808201
5.3660851596814725 212.43940549009406 0.8783392867767404
5.371312714634889 210.81309707179292 0.8667795696838086
5.376540269588305 209.37085135940188 0.8585972063379064
5.381767824541721 207.26691142137022 0.8584834919210894
5.386995379495137 204.42843682080374 0.8534030472388843
5.3922229344485535 207.54433855680168 0.8592560231112737
5.39745048940197 208.5637001377705 0.8614066847281314
5.402678044355386 210.56829822303104 0.8604401922190689
5.407905599308802 212.65674965550375 0.8586187167403251
5.413133154262218 219.74471346832163 0.8711014949556289
5.4183607092156345 221.77902484235221 0.8722109689709825
5.423588264169051 221.47032986355416 0.8676392605992606
5.428815819122467 221.16178853450216 0.865827212286323
5.434043374075883 220.09404955050155 0.8588039699704568
5.439270929029299 221.994954919959 0.863192919235686
5.4444984839827155 224.1031205862201 0.867239989721231
5.449726038936132 225.36590214154373 0.8759572488893279
5.454953593889548 226.0736196911143 0.876888671756978
5.460181148842964 227.2403948591306 0.8825784200925271
5.46540870379638 224.87468056238157 0.8805807597925036
5.4706362587497965 222.28979504384893 0.8769781004999924
5.475863813703213 217.28506432192287 0.8746085243921332
5.481091368656629 213.92991306526162 0.8693607770855946
5.486318923610045 208.71728549987216 0.8567585783670412
5.491546478563461 207.14277604647143 0.8485159617369824
5.4967740335168775 204.6786468254143 0.834657641659225
5.502001588470294 203.812036460084 0.8324507745396691
5.50722914342371 205.1011453960302 0.8382278187235136
5.512456698377126 208.4576988175071 0.8489604208945306
5.517684253330542 211.61258381594365 0.8606811254147271
5.522911808283959 209.5675293885412 0.8568206068853709
5.528139363237375 210.2462702818062 0.8600655101277335
5.533366918190791 208.90117708012133 0.8608469208568374
5.538594473144207 206.6247874753119 0.8577466396483239
5.543822028097623 208.3751356030699 0.8564812965782057
5.54904958305104 211.06509029637047 0.8601115175533726
5.554277138004456 211.3854799862676 0.8574645030668857
5.559504692957872 212.8827781168591 0.8566642428124778
5.564732247911288 212.90148276723616 0.8581216601113809
5.569959802864704 210.5445999619352 0.8503065661328855
5.575187357818121 210.71454811799973 0.8492300379149186
5.580414912771537 208.81395252784478 0.8397566793684957
5.585642467724953 206.67957343249336 0.8342797948325298
5.590870022678369 207.64179219687227 0.8314588527644189
5.596097577631785 208.06520960237214 0.8303312176722738
5.601325132585202 214.83468127478415 0.8451465566738676
5.606552687538618 223.6253334659052 0.8599896390415568
5.611780242492034 226.62964963417562 0.8578401517229919
5.61700779744545 226.53543462141457 0.8516828527891852
5.622235352398866 229.03783344088797 0.846220818324074
5.627462907352283 234.1802104406226 0.8439869677120921
5.632690462305699 251.16083819162333 0.867725221166801
5.637918017259115 277.6628210259518 0.8971910619613946
5.643145572212531 341.11013282646377 0.981244881668167
5.648373127165947 435.9156801337823 1.0938312896954216
5.653600682119364 563.2095620935489 1.2307913705835523
5.65882823707278 704.1357209700716 1.3687428497303675
5.664055792026196 823.9489067106321 1.476367930850002
5.669283346979612 924.0609321708417 1.5620785493960843
5.674510901933028 973.7087657161213 1.6002666258988207
5.679738456886445 982.4814461693969 1.6060350804633732
5.684966011839861 954.5337246199877 1.5821734761322674
5.690193566793277 903.3975167889987 1.536697795618717
5.695421121746693 847.7243636455241 1.4878866651878964
5.700648676700109 797.0577642086654 1.4423566791825715
5.705876231653526 759.8809039231079 1.4100564697259008
5.711103786606942 729.6212328748705 1.3813517280871017
5.716331341560358 715.6245718949434 1.3672720362681892
5.721558896513774 714.2114328298572 1.3640558689662916
5.7267864514671905 730.2016478758611 1.3792856988831632
5.732014006420607 753.5439015189065 1.4016020771406448
5.737241561374023 789.2729552563364 1.4330833882093752
5.742469116327439 844.9289244173715 1.4825306109529868
5.747696671280855 912.8077690015283 1.539452930046832
5.7529242262342715 980.5435833380434 1.596419348486146
5.758151781187688 1016.3082055068714 1.6220739502643997
5.763379336141104 1014.1690919145932 1.619979469445736
5.76860689109452 958.8067313427791 1.5717387849072109
5.773834446047936 872.4762824997238 1.500029663403302
5.7790620010013525 756.5560797700297 1.3977829470464982
5.784289555954769 640.0321388102384 1.2897684475098232
5.789517110908185 533.8100269919886 1.1805448162447056
5.794744665861601 445.7225448297009 1.0860289921602142
5.799972220815017 378.02097459284084 1.0086692709380998
5.8051997757684335 326.6805398386124 0.9482023948599745
5.81042733072185 286.3883433844971 0.8977201676261538
5.815654885675266 263.8359941766823 0.8715920472357727
5.820882440628682 249.8247035056281 0.8528634917418818
5.826109995582098 241.37035723447892 0.8425926327772463
5.8313375505355145 236.82229227204778 0.8362447361733365
5.836565105488931 236.27902186398427 0.8370209073260436
5.841792660442347 238.44849114707355 0.8411789643626758
5.847020215395763 239.37633021800244 0.8403232949616836
5.852247770349179 239.51490397385592 0.8427031779064027
5.8574753253025955 234.92442930376336 0.8343386857480892
5.862702880256012 232.6948850218957 0.833925482439172
5.867930435209428 238.02099055766314 0.8441709574772164
5.873157990162844 240.16528430360566 0.8472471004053235
5.87838554511626 243.29726740912352 0.8531396297544532
5.8836131000696765 241.15006556616837 0.8472991768511424
5.888840655023093 236.67403790862045 0.8360158655097489
5.894068209976509 234.75022210172705 0.8291022978130587
5.899295764929925 237.2232967815262 0.8311047763272769
5.904523319883341 242.77229298798426 0.8429665606633151
5.9097508748367575 251.1422348570946 0.8578468313990836
5.914978429790174 254.76083281714014 0.8631971126621945
5.92020598474359 252.6704299846875 0.8512132583264663
5.925433539697006 251.20505531113116 0.8444268925885681
5.930661094650422 252.70447338044173 0.842933693315106
5.9358886496038386 256.23701251883733 0.8455074493718524
5.941116204557255 258.5590848161166 0.8502344597071119
5.946343759510671 262.41862269401093 0.8576191168780646
5.951571314464087 267.82152004224326 0.8731691091876087
5.956798869417503 272.2446186407779 0.8778168031826579
5.96202642437092 282.161416341289 0.8934574941684971
5.967253979324336 291.09140928823626 0.9060303729606998
5.972481534277752 305.3091364295777 0.9255351374444786
5.977709089231168 312.7715707883128 0.9336334354419221
5.982936644184584 325.09359989236765 0.9498707346471824
5.988164199138001 349.1541812890379 0.9835474914396347
5.993391754091417 376.38197317684154 1.0185021605678064
5.998619309044833 414.4445494224842 1.0675170027276752
6.003846863998249 466.06149106547133 1.1303307047179778
6.009074418951665 531.168217457157 1.2090381040326237
6.014301973905082 610.1488197171536 1.299580971595076
6.019529528858498 719.756707691049 1.4121951915712663
6.024757083811914 858.0002525350033 1.5422881853680512
6.02998463876533 1022.6636047972236 1.6823616888535302
6.035212193718746 1224.7478362752925 1.842141961619005
6.040439748672163 1434.4049355026837 1.996698735636165
6.045667303625579 1623.0794495173648 2.124841077496341
6.050894858578995 1772.113383092652 2.221160762132717
6.056122413532411 1840.6486536776858 2.2647972213308676
6.061349968485827 1831.5297888162856 2.26232448005781
6.066577523439244 1756.2985999607358 2.2182660677608323
6.07180507839266 1632.657455551823 2.1422720672275353
6.077032633346076 1484.615227666999 2.044356086885593
6.082260188299492 1317.6694991017446 1.9282406629841908
6.087487743252908 1163.726114588962 1.812836784718681
6.092715298206325 1023.4833503229361 1.7006901545790116
6.097942853159741 900.7451378368778 1.5976551278492297
6.103170408113157 799.0377173419356 1.5109794739440978
6.108397963066573 706.4108539566296 1.4223727385480964
6.113625518019989 621.7641330730994 1.3365886967965905
6.118853072973406 557.1408026431121 1.2657557101640384
6.124080627926822 504.16496590959025 1.2063716788520753
6.129308182880238 463.38096698562106 1.161039333696368
6.134535737833654 426.64259481927644 1.117714014219151
6.1397632927870704 394.5818782652955 1.0776941958710888
6.144990847740487 371.6696582271864 1.0511462129811922
6.150218402693903 354.5567816749876 1.0338226058733648
6.155445957647319 338.32250609389934 1.0160883169957258
6.160673512600735 324.19892028789826 1.0011525363113543
6.1659010675541515 314.1306178915863 0.9901379332983119
6.171128622507568 308.89981394681166 0.9850304974071843
6.176356177460984 302.5602079846649 0.9764057547289257
6.1815837324144 295.4678095399087 0.9673424368499494
6.186811287367816 291.274396983449 0.9613307817593929
6.1920388423212325 287.5508297638661 0.9591062755334101
6.197266397274649 285.4070242409426 0.9574273986114386
6.202493952228065 289.4464398299827 0.9621503900748369
6.207721507181481 285.0121916409997 0.9481432900782855
6.212949062134897 280.8350310014885 0.9352841762524073
6.2181766170883135 268.4322931446099 0.9128176487431362
6.22340417204173 259.73030048056626 0.8947465078784046
6.228631726995146 256.8690102102369 0.8887976889528876
6.233859281948562 259.5518132473991 0.8913159875134091
6.239086836901978 263.0510037736062 0.8943454061088297
6.2443143918553945 265.4608063996099 0.9018846581082282
6.249541946808811 266.66345006017826 0.9025058684532902
6.254769501762227 263.6305313427546 0.8926575738901215
6.259997056715643 263.84771645570004 0.888891633375615
6.265224611669059 260.06203386405514 0.8807234759584409
6.2704521666224755 254.27129400689773 0.8740293928807619
6.275679721575892 251.0585541127627 0.8693594474687231
6.280907276529308 250.39345863503453 0.8707542804157
6.286134831482724 250.72358717232453 0.8724986354015476
6.29136238643614 250.1422940642044 0.8690290832865334
6.2965899413895565 248.23054632267673 0.8625674867293642
6.301817496342973 249.2021741996657 0.8636474210455515
6.307045051296389 251.43116415930504 0.8617406767489597
6.312272606249805 253.68039432928015 0.8638411812127318
6.317500161203221 254.56742659118277 0.8643882424722117
6.3227277161566375 251.70309362572723 0.856825939222582
6.327955271110054 249.3690878114243 0.851202708278231
6.33318282606347 251.02047318868617 0.8555492956035912
6.338410381016886 250.31821803468588 0.853413556344849
6.343637935970302 258.1111666396903 0.8682500983279976
6.3488654909237185 261.6988792545114 0.8747116547680246
6.354093045877135 261.32772508813815 0.8719907762317494
6.359320600830551 260.07141992682295 0.8656175102920748
6.364548155783967 260.30698872349274 0.8641243031765735
6.369775710737383 256.48096613825624 0.8526041973537118
6.3750032656908 256.43575225176926 0.8537212958481056
6.380230820644216 255.50876909452322 0.8553803424157325
6.385458375597632 253.8743561330406 0.8535715221998095
6.390685930551048 251.14845431316724 0.8497325094094954
6.395913485504464 253.08927962796207 0.8521319089171407
6.401141040457881 256.3550611707717 0.8545767425571444
6.406368595411297 256.89357627113196 0.8549339336251172
6.411596150364713 257.42522046424193 0.853545275049106
6.416823705318129 258.6537190526493 0.8536368942950215
6.422051260271545 259.1478141548371 0.8517211110809044
6.427278815224962 259.1447138150657 0.8478065986803418
6.432506370178378 259.59234379969445 0.8493746856972025
6.437733925131794 263.60009456210736 0.8572336405580171
6.44296148008521 269.0098552703336 0.8674430386472454
6.448189035038626 270.71548678259825 0.8674642904056385
6.453416589992043 272.2288546339892 0.8663429388407357
6.458644144945459 271.2540771917173 0.8637572484580449
6.463871699898875 275.2600953309241 0.8678563811737912
6.469099254852291 278.6855089610946 0.8702842174329471
6.474326809805707 281.2849116749664 0.8694740619246973
6.479554364759124 284.5218763810376 0.8716681379824945
6.48478191971254 284.9773763505173 0.8702493941434595
6.490009474665956 287.2288667099998 0.8718668950143896
6.495237029619372 297.1414661941761 0.8840288724192666
6.500464584572788 305.92186016030297 0.8921238320560742
6.505692139526205 319.8530681044148 0.9083882081685412
6.510919694479621 331.9132333761929 0.9198330277053243
6.516147249433037 349.01785865927064 0.9394881033031485
6.521374804386453 377.5167340432016 0.972152547525977
6.526602359339869 414.16672405854683 1.0133101377679976
6.531829914293286 463.22020951459047 1.0678524402911715
6.537057469246702 523.5063629940263 1.1299060757477994
6.542285024200118 592.9446358517848 1.2001956910032825
6.547512579153534 662.9249653665363 1.2684500721031267
6.55274013410695 723.7214007013223 1.3245597652389098
6.557967689060367 763.2422903331433 1.3599058026481523
6.563195244013783 774.6664159952632 1.3685935176447315
6.568422798967199 765.4044191643172 1.3593170176391622
6.573650353920615 731.0359925030743 1.3254066954258337
6.5788779088740315 691.8656810712839 1.2889521547356673
6.584105463827448 638.1544508996764 1.2378413660970224
6.589333018780864 583.6546134878229 1.1852836615201172
6.59456057373428 532.7759778117085 1.133413243886608
6.599788128687696 488.49008691498483 1.0871260444056754
6.6050156836411125 455.1143671969605 1.0503789772100693
6.610243238594529 425.75345520225414 1.0195216795679607
6.615470793547945 398.55449097993784 0.9867251467639
6.620698348501361 375.1396411724787 0.9562132546303084
6.625925903454777 358.37427252335124 0.9363768954939357
6.6311534584081935 349.6868669082188 0.9257021227234407
6.63638101336161 339.50746764454857 0.9201639055302202
6.641608568315026 337.6608828653147 0.9168652264899708
6.646836123268442 332.7347372839035 0.9110129997120051
6.652063678221858 318.3856598229855 0.8895378704095414
6.6572912331752745 309.5371680496925 0.8770736294410604
6.662518788128691 297.57007297927703 0.8627817326921101
6.667746343082107 294.85006664825227 0.8604194969308324
6.672973898035523 292.3521691424123 0.8582251519929963
6.678201452988939 288.2584571170472 0.8525280268329146
6.6834290079423555 278.8943040583268 0.8363810935681852
6.688656562895772 280.08021604541545 0.8395668681026418
6.693884117849188 279.4765460979913 0.8370617778330404
6.699111672802604 280.50457995423085 0.8390261070857621
6.70433922775602 279.63183403295363 0.8375526048291034
6.7095667827094365 280.2904254040401 0.8403010809790364
6.714794337662853 283.7994847163815 0.8460232203487388
6.720021892616269 286.800679363508 0.8511839151709092
6.725249447569685 286.7901498685057 0.8503208031872826
6.730477002523101 287.0188611501825 0.849767072373393
6.7357045574765175 284.2045608718286 0.8442792599770442
6.740932112429934 280.2789773173288 0.836816784029335
6.74615966738335 278.7834719523616 0.8358538111564395
6.751387222336766 280.15479983412524 0.838635793621944
6.756614777290182 283.57343348387343 0.8464455916057768
6.7618423322435985 284.7300492034078 0.8474956524175276
6.767069887197015 288.495049667325 0.8531565542182625
6.772297442150431 287.53086712388347 0.850100073194508
6.777524997103847 288.66372658545873 0.8504201238443994
6.782752552057263 288.0160459647594 0.8459018152174822
6.7879801070106796 286.7185763092522 0.838970862543104
6.793207661964096 290.1539170918251 0.8438630560706738
6.798435216917512 293.5855796323942 0.8475911115913544
6.803662771870928 299.5141796539436 0.8570985174153507
6.808890326824344 302.85779037086576 0.8616397340148334
6.814117881777761 302.6698588941773 0.8573428246589233
6.819345436731177 303.0571599978124 0.8575816830436463
6.824572991684593 303.73698433571315 0.8593080096365128
6.829800546638009 301.29813946021903 0.8554020743661839
6.835028101591425 295.87680107025545 0.8486067201561296
6.840255656544842 299.17878076734297 0.8510682898286289
6.845483211498258 304.31022464538995 0.8564957425422023
6.850710766451674 309.2208977960424 0.8611999870541706
6.85593832140509 317.8937480716685 0.8719073761157764
6.861165876358506 321.79272530558063 0.8777199821358661
6.866393431311923 322.8263983394512 0.8786395926953379
6.871620986265339 328.2983488854612 0.8876207299011065
6.876848541218755 327.23538526018416 0.882187949045423
6.882076096172171 328.04838875529964 0.8825659075858836
6.887303651125587 331.37766790366834 0.8843120889372691
6.892531206079004 337.39364905822737 0.8917368733019118
6.89775876103242 338.77995743538304 0.891813421416258
6.902986315985836 341.62852354151966 0.8920775180623269
6.908213870939252 343.1436123914921 0.8886407201365549
6.913441425892668 343.4419034983755 0.8832914621725834
6.918668980846085 351.36710170922487 0.8933278713718737
6.923896535799501 356.32380040891974 0.8998603576085445
6.929124090752917 364.66290766624564 0.9096659928360319
6.934351645706333 371.26585145953595 0.9194071349907672
6.939579200659749 379.9979001873737 0.9275077244746263
6.944806755613166 385.83339501484636 0.9332258929139517
6.950034310566582 388.22246945264294 0.9343850190513329
6.955261865519998 398.58155247134863 0.9465726544243006
6.960489420473414 408.2522569503975 0.9575176679109755
6.96571697542683 418.42684176654126 0.9676609057859327
6.970944530380247 429.5794291659749 0.9777444927727115
6.976172085333663 441.52252343465796 0.9892832639491191
6.981399640287079 455.30148688201797 1.0023707166005336
6.986627195240495 476.291117899276 1.0237545444207912
6.9918547501939114 499.1990893818559 1.0486545035214032
6.997082305147328 532.3788554832406 1.0824119537433572
7.002309860100744 574.359903315354 1.1230943375226565
7.00753741505416 636.5054342506834 1.1803544549910385
7.012764970007576 720.5440554686983 1.2541976870391893
7.0179925249609925 820.0682187061343 1.3389168673726184
7.023220079914409 918.7273654798346 1.4169141198918667
7.028447634867825 1001.2434165682026 1.4776001537433496
7.033675189821241 1060.972466941724 1.5185977248323566
7.038902744774657 1093.5358247166748 1.5397157890655186
7.0441302997280735 1092.7872871107293 1.5374920999791901
7.04935785468149 1068.066364017071 1.5190917261434498
7.054585409634906 1031.5047680249804 1.4909660098462583
7.059812964588322 991.2367658159613 1.462146791134718
7.065040519541738 951.9705622945038 1.4325261544090697
7.0702680744951545 913.8300903616446 1.40262117832286
7.075495629448571 871.4260184606859 1.369182782373572
7.080723184401987 829.3108545653483 1.335773619727791
7.085950739355403 786.0095741185846 1.300223853435734
7.091178294308819 742.4234065299268 1.2629965508481382
7.0964058492622355 700.5036839631827 1.2258703390751247
7.101633404215652 657.1417608066193 1.1879154836995243
7.106860959169068 615.4827572758564 1.1502369142619726
7.112088514122484 574.8120073895745 1.1128871147500508
7.1173160690759 537.0905221646146 1.0765675080476962
7.1225436240293165 509.6691824984886 1.049110849472825
7.127771178982733 483.04654639366635 1.0220140470323649
7.132998733936149 468.6202337024712 1.0072054855555062
7.138226288889565 448.27578832949956 0.9844634934506643
7.143453843842981 437.6342080526302 0.9722079452966991
7.1486813987963975 431.6614314718173 0.9663293220724434
7.153908953749814 431.1655896238377 0.9683225687064625
7.15913650870323 435.19057920301884 0.9736098394197077
7.164364063656646 442.7272008179458 0.9818490206297124
7.169591618610062 453.3247006418699 0.9891128374596384
7.1748191735634785 475.2158916565179 1.0091079225345922
7.180046728516895 512.1888356403905 1.0463078216941413
7.185274283470311 572.7867714444482 1.1058809928670648
7.190501838423727 672.5291930040418 1.1976262170799512
7.195729393377143 828.6892122390929 1.3262260693903283
7.2009569483305595 1068.877252524417 1.5038665048330748
7.206184503283976 1419.7609300692425 1.7303419197986851
7.211412058237392 1953.0621495191158 2.0274133573598645
7.216639613190808 2624.14191386221 2.3504008559319796
7.221867168144224 3354.338695617147 2.6536589461326447
7.227094723097641 3978.963704254947 2.889500108064874
7.232322278051057 4295.768075479812 3.0007718534800367
7.237549833004473 4268.476633254444 2.988217693787832
7.242777387957889 3869.668225276782 2.842033039527075
7.248004942911305 3281.4178448664675 2.613600312190916
7.253232497864722 2634.147767474612 2.341234550070359
7.258460052818138 2016.2369026200006 2.047639665438088
7.263687607771554 1504.3593890932566 1.7696473906896517
7.26891516272497 1105.0430860972574 1.5169931316120524
7.274142717678386 829.9540807577397 1.3142829829738467
7.279370272631803 656.2987609839037 1.168132578317341
7.284597827585219 542.1428668193025 1.064156984979405
7.289825382538635 484.49131999464004 1.0089571666958863
7.295052937492051 450.2775014199336 0.9744362764286555
7.300280492445467 426.3177821142885 0.9490984148077112
7.305508047398884 409.475415865053 0.9298623244862682
7.3107356023523 402.08235722565 0.9225596870019325
7.315963157305716 392.8572145741517 0.9128527284968607
7.321190712259132 386.2189234944839 0.9063968685620017
7.326418267212548 382.2667536522255 0.902148695861026
7.331645822165965 378.10048868448877 0.8961949535310741
7.336873377119381 370.380714915952 0.8848570243160047
7.342100932072797 364.719729745039 0.8762445142779502
7.347328487026213 362.2287729623367 0.8730396599111614
7.352556041979629 360.3149983095985 0.8699812834480082
7.357783596933046 361.2528010007197 0.8712567655445079
7.363011151886462 365.3209341500453 0.8767467737865483
7.368238706839878 367.2822255169332 0.8811822385602351
7.373466261793294 371.05284688735014 0.8873233527266814
7.37869381674671 369.61287807513435 0.8844029428949164
7.383921371700127 364.83936935637496 0.8786948932792471
7.389148926653543 360.7339726749703 0.8736483366184181
7.394376481606959 359.55196575447854 0.8719986646497816
7.399604036560375 363.0956507589136 0.8758529607688964
7.4048315915137914 365.68263856404815 0.8784353616189288
7.410059146467208 366.2414926049245 0.876215972700523
7.415286701420624 366.0334656263205 0.8750456812403571
7.42051425637404 369.59905293444166 0.8802064630495515
7.425741811327456 372.7020770372101 0.8865988522838966
7.4309693662808725 380.3360283198466 0.8962953700567401
7.436196921234289 383.82259487683984 0.8996096380693409
7.441424476187705 386.5976102626868 0.899723687676801
7.446652031141121 386.3575089981423 0.8952463109168809
7.451879586094537 390.6384491153156 0.8998310388266196
7.4571071410479535 398.9770654397065 0.9097118481364989
7.46233469600137 404.1083552158467 0.9150164815269184
7.467562250954786 413.17465789125515 0.9245218799935385
7.472789805908202 420.81319807695047 0.9314519603659748
7.478017360861618 431.35211700883707 0.9418720800664384
7.4832449158150345 446.45813842356756 0.9560602402319204
7.488472470768451 461.5098364817921 0.9718828017435034
7.493700025721867 473.4113490720591 0.9835876399238257
7.498927580675283 487.39755427096947 0.9969652652825797
7.504155135628699 497.6141030768353 1.0052384211172312
7.5093826905821155 512.0690121410809 1.0195709280248424
7.514610245535532 524.0248827035028 1.0303426000023288
7.519837800488948 533.4676799446164 1.0391947513332889
7.525065355442364 539.4060557463223 1.0440961616281026
7.53029291039578 540.9608012738704 1.045918210581427
7.5355204653491965 541.208166678783 1.0463204838331985
7.540748020302613 550.1124605492362 1.05459413766437
7.545975575256029 555.3501606576424 1.0574211435478986
7.551203130209445 569.8819700030745 1.0696721326843908
7.556430685162861 583.9771946845731 1.0825612508393891
7.5616582401162775 595.6497283650142 1.0932977118662397
7.566885795069694 600.3547687930272 1.0983886457577068
7.57211335002311 600.6175817715408 1.0982996815034818
7.577340904976526 594.9094484703425 1.0912710365079858
7.582568459929942 582.6918909424572 1.0786590035881898
7.5877960148833585 574.5261358526935 1.0710247604260077
7.593023569836775 562.7750655638744 1.0603022890939424
7.598251124790191 549.2224308357067 1.046816015145634
7.603478679743607 539.479295123602 1.0376153563879522
7.608706234697023 530.4673844540966 1.0286037595410307
7.6139337896504395 521.3430552340044 1.0205229623124197
7.619161344603856 514.2790276672814 1.0129475048365673
7.624388899557272 507.22649792108473 1.0050850259606041
7.629616454510688 504.40737650002484 1.0010811810260687
7.634844009464104 505.2753304129339 1.0014260802025903
7.6400715644175206 502.5128682436312 0.9984797763676351
7.645299119370937 506.68850872733617 1.0030880442681902
7.650526674324353 511.4594192213331 1.0082281618894242
7.655754229277769 515.3625442769253 1.0124434333802286
7.660981784231185 519.6396034082496 1.0157207082026412
7.666209339184602 524.4854466276787 1.0190425421796963
7.671436894138018 528.1688628980339 1.0215942457651253
7.676664449091434 536.7585887349442 1.028864426045586
7.68189200404485 541.6338636148608 1.0329991888521712
7.687119558998266 547.2087076149963 1.0370467535181143
7.692347113951683 550.7993250428542 1.0400622106233506
7.697574668905099 551.0419146944079 1.0407407636082957
7.702802223858515 561.5282864355293 1.0505307431893942
7.708029778811931 568.1057446094774 1.056332523721533
7.713257333765347 577.176123117113 1.0633434515020164
7.718484888718764 579.1949403165664 1.0652357402363104
7.72371244367218 580.0824110717098 1.066514072515735
7.728939998625596 583.029423675498 1.0678946586366467
7.734167553579012 586.350194225195 1.0698287786052347
7.739395108532428 592.1803724254554 1.0751171221421472
7.744622663485845 595.6193084541543 1.0782195979908025
7.749850218439261 597.672136827469 1.0801155300207408
7.755077773392677 600.008211515741 1.0808599216025112
7.760305328346093 601.0181228354525 1.0805747679182411
7.765532883299509 598.4425529666202 1.0769277138945652
7.770760438252926 599.4873459363487 1.077403671345005
7.775987993206342 596.5306949811107 1.0742501289917636
7.781215548159758 597.3177020150057 1.0746342482538114
7.786443103113174 595.8574323218269 1.0734064815285729
7.79167065806659 592.9410849113291 1.071089789253685
7.796898213020007 585.5348450223094 1.0640561449347208
7.802125767973423 576.6794376505296 1.055445042175363
7.807353322926839 571.8781558872395 1.052480956411825
7.812580877880255 563.9922038069974 1.044735169159655
7.817808432833671 563.5211675866605 1.043409263659625
7.823035987787088 558.7874020982218 1.0377112862951496
7.828263542740504 556.6633016316226 1.0364593390232484
7.83349109769392 561.143161221393 1.0407894185154827
7.838718652647336 565.4497262783617 1.0448444454501173
7.8439462076007525 573.3038517444993 1.0510556021250002
7.849173762554169 586.0886524014718 1.061087850556472
7.854401317507585 598.748974723026 1.071746653341427
7.859628872461001 612.1772465317289 1.0832443403276917
7.864856427414417 631.2315227476802 1.099452834482039
7.8700839823678335 647.3001352145495 1.1123392904263545
7.87531153732125 666.787384745466 1.1292670506958713
7.880539092274666 683.983022283188 1.1427560818742273
7.885766647228082 697.7917919114358 1.1543670788333813
7.890994202181498 703.4476574846454 1.158100725128719
7.8962217571349145 703.1447184931908 1.1583246663731255
7.901449312088331 699.8805005320058 1.1544949035471783
7.906676867041747 689.0039332954576 1.14520354768832
7.911904421995163 680.3755689815374 1.1364936853601115
7.917131976948579 670.7637035038372 1.1276081570176997
7.9223595319019955 668.9582453071428 1.1258078512804253
7.927587086855412 662.8921327414262 1.1211800093393323
7.932814641808828 653.0069348368099 1.1124246331898033
7.938042196762244 644.2561632533457 1.1045561360330018
7.94326975171566 634.4633606994122 1.0955290651779228
7.9484973066690765 632.9976508935333 1.0939229899986054
7.953724861622493 629.7612637156435 1.0907164319184708
7.958952416575909 626.6617113528849 1.0868620012863097
7.964179971529325 629.5630878747054 1.0899988960426081
7.969407526482741 627.2948502642422 1.086993602910466
7.9746350814361575 636.0159100469535 1.093481858559661
7.979862636389574 647.3078439936337 1.1027646216291669
7.98509019134299 660.9460359580738 1.1135455113588344
7.990317746296406 679.2072035906007 1.1284813142390768
7.995545301249822 692.9063197429996 1.1397064716000866
8.000772856203238 698.8080869322712 1.1438090474789238
8.006000411156654 698.0305543074567 1.1427916989382214
8.01122796611007 694.7148897551955 1.139558783722468
8.016455521063486 684.2131976185303 1.1298155088178152
8.021683076016902 675.3104778452007 1.1223800109283686
8.026910630970319 664.4553788249394 1.1121809757298808
8.032138185923735 652.1010305445566 1.1020714112288763
8.037365740877151 646.3150276392552 1.0978312159543377
8.042593295830567 646.2110225968122 1.0974966225793497
8.047820850783983 649.6071905018637 1.1004088931345712
8.0530484057374 650.0834556533624 1.0997766574960661
8.058275960690816 648.1205833208392 1.0975053022905283
8.063503515644232 644.7461785942157 1.0942310844355336
8.068731070597648 644.526122024592 1.0932333732087567
8.073958625551064 649.2563068562098 1.0970649471348555
8.07918618050448 649.5581593498064 1.097313494218381
8.084413735457897 652.7616977217411 1.0991398190174477
8.089641290411313 654.5594105533092 1.100085288135445
8.09486884536473 654.230566365628 1.0986502860184137
8.100096400318145 656.6878000309772 1.10085717353169
8.105323955271562 657.457131123156 1.1014920064661193
8.110551510224978 656.1064443171928 1.0997113245302694
8.115779065178394 657.1943009446065 1.1000901391224729
8.12100662013181 658.5627080209362 1.1002329724931084
8.126234175085226 664.5420159493085 1.105052982350329
8.131461730038643 678.6448085712201 1.1167293753033207
8.136689284992059 697.473361922295 1.1313372731522047
8.141916839945475 714.090150481217 1.144085403930023
8.147144394898891 734.183958848951 1.1588801509826434
8.152371949852308 757.1421011243507 1.1760263986481354
8.157599504805724 785.1185881351586 1.1980427310700388
8.16282705975914 818.1663119930889 1.2229971268584343
8.168054614712556 853.324497026761 1.248866568369447
8.173282169665972 884.3122008579153 1.2707184901545658
8.178509724619389 907.4764126280971 1.2866832687571632
8.183737279572805 927.0650544176931 1.3000461421115026
8.188964834526221 936.8264794686506 1.3056461796315841
8.194192389479637 933.196466665933 1.3026068044820716
8.199419944433053 918.8736167952452 1.29142780702403
8.20464749938647 896.2373219982364 1.2748112319332412
8.209875054339886 870.5835051340223 1.256646679588823
8.215102609293302 845.7220298476038 1.2393737816123653
8.220330164246718 820.4550689024696 1.2198493734586622
8.225557719200134 802.7639704634861 1.2063688194696593
8.23078527415355 788.6666311940993 1.1948149368780687
8.236012829106967 773.1422130436875 1.1823819590248315
8.241240384060383 761.3285553384774 1.1724614444200936
8.2464679390138 755.730828814028 1.167904791866896
8.251695493967215 755.130191651916 1.167375111098054
8.256923048920632 752.4917423362195 1.1641157276302916
8.262150603874048 751.6362738132797 1.1623111628553495
8.267378158827464 750.8191629242327 1.1621672580415527
8.27260571378088 748.6563222931948 1.1605921757522437
8.277833268734296 748.2784085894792 1.1591156166736554
8.283060823687713 734.9098922940107 1.148287603504964
8.288288378641129 728.0907350037663 1.1426609578386193
8.293515933594545 719.5072295194335 1.1352481254576492
8.298743488547961 710.0934644733619 1.12677924196836
8.303971043501377 708.3631514925539 1.1248516148527596
8.309198598454794 709.1207061332366 1.1250838178489957
8.31442615340821 709.1760529254005 1.1246544106683773
8.319653708361626 707.7521848048546 1.1236992968234796
8.324881263315042 706.2996879956189 1.1230050660103041
8.330108818268458 705.2313926497548 1.122381254282029
8.335336373221875 700.3353577144563 1.117880297697634
8.34056392817529 700.4829921246594 1.1175506683144323
8.345791483128707 696.7376339516538 1.1140237944160765
8.351019038082123 692.8392109301409 1.1105016070785314
8.35624659303554 688.6776881041708 1.1065617688235538
8.361474147988956 681.3181877481367 1.099706620130312
8.366701702942372 674.701346427489 1.092875398532957
8.371929257895788 668.1761453973375 1.086846806395448
8.377156812849204 663.1476425631224 1.082655874961777
8.38238436780262 661.4422122029983 1.082046283870266
8.387611922756037 650.6807755089104 1.0735545647759932
8.392839477709453 642.8985699822796 1.0671955319995394
8.398067032662869 631.0599738829848 1.0569824488951973
8.403294587616285 619.484538483097 1.0470468994450826
8.408522142569701 614.9843263127515 1.0418937042911796
8.413749697523118 610.8771036098676 1.036865825764299
8.418977252476534 611.3713783346714 1.037323851691001
8.42420480742995 607.044181286882 1.0341097915922783
8.429432362383366 600.5608393999502 1.0303548068851145
8.434659917336782 593.4395737639957 1.024092331124461
8.439887472290199 586.2196776568844 1.0174889161655403
8.445115027243615 582.7320563468704 1.0138539981347534
8.450342582197031 581.8307723925799 1.0128953099605078
8.455570137150447 581.3480828088361 1.012069297185697
8.460797692103863 578.3812456288489 1.0088365105539099
8.46602524705728 576.2644624485846 1.0062207360501467
8.471252802010696 574.7065506091753 1.0050378452518536
8.476480356964112 572.5688242458871 1.002902064342823
8.481707911917528 571.8029591760966 1.0014350362593103
8.486935466870944 569.3312504626389 0.9993994068450637
8.49216302182436 572.6306825738786 1.0022094266791743
8.497390576777777 578.1722168184148 1.0070632332463676
8.502618131731193 580.4481610917669 1.0078921648106565
8.50784568668461 583.2142459880793 1.009684792601783
8.513073241638025 583.1710897980232 1.0091430940345016
8.518300796591442 581.6845659803021 1.0073247905866132
8.523528351544858 580.9917760456926 1.0063346041812267
8.528755906498274 580.8736177866119 1.0055368755142344
8.53398346145169 577.1776675875664 1.0022875611053987
8.539211016405106 575.941729519228 1.000895252003658
8.544438571358523 575.710198320781 1.000532744205599
8.549666126311939 579.5547834042967 1.0039261196800202
8.554893681265355 584.7507376418802 1.008339673332572
8.560121236218771 582.7462588671259 1.0053964862692333
8.565348791172188 583.9472909492803 1.0053820901584332
8.570576346125604 587.4330592735586 1.0077074554061054
8.57580390107902 587.1512270395451 1.0057191829992442
8.581031456032436 589.879041193997 1.0077413031445925
8.586259010985852 588.8773063391968 1.006579963122937
8.591486565939269 593.7415775030107 1.011618826325237
8.596714120892685 595.187530513951 1.0129580373936586
8.601941675846101 594.6767088987895 1.0116654209567892
8.607169230799517 596.1195183703219 1.0119621151641467
8.612396785752933 596.3777867055397 1.0118728458558264
8.61762434070635 602.2495015151804 1.0170822633911984
8.622851895659766 610.3386987649069 1.0244777747489893
8.628079450613182 616.6306528085235 1.0297692176971402
8.633307005566598 625.9834059291347 1.036914102315814
8.638534560520014 632.3011121808981 1.041449278292575
8.64376211547343 643.5255322163044 1.0502930004961297
8.648989670426847 657.718786741904 1.0612999988005147
8.654217225380263 672.3784355842798 1.0729212598056537
8.65944478033368 689.0736058377676 1.0855048730776078
8.664672335287095 704.7284395713904 1.0968747734251503
8.669899890240512 724.8946400011878 1.111370703340671
8.675127445193928 743.921126565997 1.125153716634076
8.680355000147344 766.4336716978944 1.1420159750314565
8.68558255510076 788.754540885963 1.1587030134936558
8.690810110054176 801.4453266688838 1.167673347036201
8.696037665007593 815.8323789422468 1.1766253542750824
8.701265219961009 825.5170595879187 1.1827993676277977
8.706492774914425 830.8656311720961 1.186384812728473
8.711720329867841 829.2758897927515 1.1854172068447717
8.716947884821257 823.9085461303898 1.180533587556871
8.722175439774674 809.9851446597725 1.1702314102537976
8.72740299472809 788.3205312165891 1.1534973063286145
8.732630549681506 772.8431582581508 1.1433470382757884
8.737858104634922 760.3343393283643 1.1344576994145203
8.743085659588338 753.8633238791076 1.1311034820469936
8.748313214541755 750.0726061410564 1.1293747204082882
8.75354076949517 741.0564449416697 1.1224485206772246
8.758768324448587 734.24529670948 1.116013222360368
8.763995879402003 724.6953357103356 1.1072282234796493
8.76922343435542 719.240097575324 1.1025660389840737
8.774450989308836 706.5988002276301 1.0915256416357801
8.779678544262252 697.7349144683592 1.0836288565868433
8.784906099215668 686.7231601021779 1.0732231438396571
8.790133654169084 678.8342696763146 1.066875163476007
8.7953612091225 674.663786960285 1.0634551457644759
8.800588764075917 669.4070871449771 1.0598153888142567
8.805816319029333 664.0035536611587 1.0559316257613247
8.811043873982749 660.3488553032043 1.0528846504272862
8.816271428936165 652.4538947720728 1.0451935870823208
8.821498983889581 648.6539254977973 1.0423375791111187
8.826726538842998 646.263690062868 1.040727281131436
8.831954093796414 642.9156784654251 1.037413261993184
8.83718164874983 640.1123804454638 1.0341442499747517
8.842409203703246 634.6627161275055 1.0292933273556861
8.847636758656662 629.6898322662585 1.024873666479743
8.852864313610079 629.1228039234592 1.0244128430449426
8.858091868563495 634.4135077858919 1.0276856857345011
8.863319423516911 635.9518816592122 1.0286449104360909
8.868546978470327 639.7284802890018 1.0317462537189235
8.873774533423743 635.9301257031079 1.0284418381273124
8.87900208837716 631.9757589726718 1.024755868810375
8.884229643330576 631.1335338606331 1.0233638295122445
8.889457198283992 634.5852764533839 1.0264349697406654
8.894684753237408 639.2009865734955 1.0311474751059733
8.899912308190824 648.1280238283854 1.0387020760960375
8.90513986314424 649.5700205454888 1.0382961947937503
8.910367418097657 651.2394012817498 1.0380323629175885
8.915594973051073 655.3221007709836 1.0402675350000767
8.92082252800449 656.3069271520203 1.039832064281806
8.926050082957905 658.474123633889 1.042177640008333
8.931277637911322 662.4701414601014 1.044637820202078
8.936505192864738 665.9248571269064 1.048057978865335
8.941732747818154 669.3197431181105 1.051174843456535
8.94696030277157 671.3945206469361 1.0522019881476938
8.952187857724986 673.5425835373221 1.052855997680963
8.957415412678403 681.718846738812 1.0581395391195332
8.962642967631819 691.4399307120779 1.0647188918315391
8.967870522585235 704.322314200196 1.0744295287850292
8.973098077538651 713.7625461797167 1.0816272590335734
8.978325632492067 721.4217517522303 1.087406702779173
8.983553187445484 725.2708384577871 1.089188720730848
8.9887807423989 730.6051605622964 1.091644904367186
8.994008297352316 735.8728861904021 1.0960476665960648
8.999235852305732 741.9901968447688 1.1018911510155385
9.004463407259149 751.8714898240446 1.1087294489797639
9.009690962212565 762.5197760545288 1.1157778977483115
9.014918517165981 777.0544605371983 1.1252870123894043
9.020146072119397 793.5767696128888 1.1370834690387275
9.025373627072813 805.1192910976391 1.1451596735434333
9.03060118202623 815.0951816245857 1.1508775311930803
9.035828736979646 824.0200875638232 1.1570017398302321
9.041056291933062 835.9489096665435 1.164848418077865
9.046283846886478 849.744747215402 1.175017256822147
9.051511401839894 863.3964556001912 1.1840821356988949
9.05673895679331 878.7155487827305 1.1932533817216333
9.061966511746727 899.9688095434366 1.2072409038706415
9.067194066700143 925.5257927448529 1.2239078151193377
9.07242162165356 950.264238624025 1.2390596036784336
9.077649176606975 972.7801898759831 1.252089365167688
9.082876731560392 997.6808792207605 1.2677367903445826
9.088104286513808 1021.7143743248887 1.2826413818694038
9.093331841467224 1043.5937172264403 1.296466623400049
9.09855939642064 1064.8070935489272 1.3091111754333329
9.103786951374056 1081.1526820102397 1.3182639469233746
9.109014506327473 1098.7962368298383 1.32737337413762
9.114242061280889 1115.8775692438867 1.3375642614171186
9.119469616234305 1134.216689209527 1.3484282028037196
9.124697171187721 1146.9581088381317 1.355709784007592
9.129924726141137 1153.1900713831644 1.3594890193603126
9.135152281094554 1152.1779110254154 1.359123018574908
9.14037983604797 1154.0173913854112 1.3605452421689919
9.145607391001386 1157.051521349589 1.3612167270487259
9.150834945954802 1160.2664089785872 1.3611727876756652
9.156062500908218 1170.8877778741041 1.367795043572415
9.161290055861635 1180.513079312989 1.3842512470333743
9.16651761081505 1199.9048704135478 1.4040928558087882
9.171745165768467 1221.822890690608 1.4225844804044896
9.176972720721883 1243.901681226038 1.439628495779023
9.1822002756753 1254.0825140817087 1.4496443836651631
9.187427830628716 1253.1149319477058 1.4527357699826076
9.192655385582132 1243.369814250054 1.4485234790544954
9.197882940535548 1231.6952672567807 1.443764592733701
9.203110495488964 1221.48189772239 1.4402164343338366
9.20833805044238 1213.2612716372037 1.43935351266278
9.213565605395797 1206.689209411363 1.4374472400965272
9.218793160349213 1207.814385236419 1.4403637114548657
9.224020715302629 1217.7438455707477 1.4471897459013607
9.229248270256045 1240.0087734461022 1.4616029199519802
9.234475825209461 1265.875661489954 1.4792868706954443
9.239703380162878 1301.1069527392972 1.5020009949159985
9.244930935116294 1353.8753599002873 1.5334471710719566
9.25015849006971 1415.688245761836 1.5700694078041324
9.255386045023126 1482.980588077791 1.608089784872479
9.260613599976542 1559.1084185059417 1.6502423033519067
9.265841154929959 1621.082395892951 1.684683566219003
9.271068709883375 1664.500889283828 1.7076540891636263
9.276296264836791 1684.009878627122 1.719712160651274
9.281523819790207 1660.3238331666892 1.7100266622939098
9.286751374743623 1592.9160349428892 1.67625996699353
9.29197892969704 1495.7985971660657 1.6267739508160197
9.297206484650456 1380.8986854270224 1.562091587464022
9.302434039603872 1263.996480691951 1.4954656140582785
9.307661594557288 1151.3789338692873 1.4294517686757986
9.312889149510704 1058.9443886584836 1.3751708709645287
9.31811670446412 977.044288748364 1.3222331374700065
9.323344259417537 915.3168417697699 1.281467274816872
9.328571814370953 873.6223489273607 1.2518691215949014
9.33379936932437 846.3401698506091 1.2332224981439397
9.339026924277785 819.0317961911587 1.2141955294783546
9.344254479231202 801.7906297287827 1.204285703406314
9.349482034184618 781.1463116157939 1.1897310968680606
9.354709589138034 764.3446162385293 1.1775905171420087
9.35993714409145 750.5681259729384 1.1668327284418745
9.365164699044866 739.4865880448563 1.159004681352543
9.370392253998283 732.8905908481706 1.1546729961637923
9.375619808951699 725.556954724315 1.148393519585264
9.380847363905115 722.9577738061481 1.1466444895329775
9.386074918858531 723.53045295437 1.1484449881005547
9.391302473811947 726.4992118993542 1.151968864999897
9.396530028765364 724.6246133678826 1.1514324549073267
9.40175758371878 725.110704898837 1.153885498329601
9.406985138672196 725.4546756463617 1.1552073687050544
9.412212693625612 723.4369655784652 1.1528608043496686
9.417440248579029 720.6792432321653 1.1389765426698153
9.422667803532445 718.2035064642523 1.131152812903874
9.427895358485861 715.5699999909647 1.124933511260459
9.433122913439277 715.225278904273 1.1225390815825842
9.438350468392693 713.7070699441872 1.1190991475127732
9.44357802334611 707.5121210490859 1.1116951671777247
9.448805578299526 707.9881732971983 1.1089617249039418
9.454033133252942 711.6335111657722 1.108596827414359
9.459260688206358 714.5262217539313 1.1089128874546912
9.464488243159774 718.2217475805926 1.1110722989571864
9.46971579811319 719.2724948418016 1.110473186590369
9.474943353066607 714.090096288142 1.105028583213156
9.480170908020023 709.8279701288457 1.098824685500172
9.48539846297344 709.595851217347 1.0973862185653511
9.490626017926855 711.7557017376512 1.0976389424852369
9.495853572880272 715.7806489130397 1.100464438552562
9.501081127833688 719.4275023452755 1.1023837039965885
9.506308682787104 720.5507820004593 1.1022020535891492
9.51153623774052 718.8060018147077 1.0994304267558397
9.516763792693936 717.3310551146128 1.0973838100883482
9.521991347647353 715.6155279366411 1.0931459255302924
9.527218902600769 718.5109834059249 1.094211008024514
9.532446457554185 719.7291773829807 1.0945198596399726
9.537674012507601 721.2426196104133 1.0955322187506213
9.542901567461017 723.6699031877286 1.0960423550901262
9.548129122414434 721.711627832256 1.0940680812037908
9.55335667736785 726.4866826253578 1.0970923255371108
9.558584232321266 727.2159025410491 1.0969638544237703
9.563811787274682 730.1377942976865 1.0984819220539288
9.569039342228098 728.7829271013443 1.09520055869164
9.574266897181515 720.8085493444536 1.08769965917918
9.57949445213493 720.8000701655617 1.0866874086578515
9.584722007088347 720.3937773384067 1.0860889824806923
9.589949562041763 724.5265652173773 1.0893491733290632
9.59517711699518 724.7394903709582 1.0878614373580893
9.600404671948596 727.9994352851113 1.0895195072110149
9.605632226902012 727.2427466905608 1.0877828304088613
9.610859781855428 729.2667593373328 1.0894356589821148
9.616087336808844 730.6192126241647 1.0896976087796424
9.62131489176226 733.9724280807078 1.0914680456962382
9.626542446715677 736.8002026706238 1.0918963023218824
9.631770001669093 737.0318825648437 1.092949781303245
9.636997556622509 735.8535737098263 1.0915036549932078
9.642225111575925 736.0552012662424 1.0913779255713125
9.647452666529341 736.0000069174687 1.0906619593591216
9.652680221482758 735.9387733654238 1.0903547117813854
9.657907776436174 735.8406834516726 1.088386573243468
9.66313533138959 736.1421047389755 1.0873127612080355
9.668362886343006 741.9725109791609 1.0918063744092064
9.673590441296422 741.5545599440251 1.0912453306824432
9.678817996249839 742.6173218914225 1.0907586953512467
9.684045551203255 738.3580115139257 1.0868446103591547
9.689273106156671 740.9340594639826 1.0889512764023943
9.694500661110087 746.0940406836058 1.0918505060386074
9.699728216063503 751.2601290694816 1.095146589157481
9.70495577101692 751.7394748198662 1.09401994558864
9.710183325970336 752.0712109621079 1.0941836755461287
9.715410880923752 753.584439709663 1.0946347021934357
9.720638435877168 756.492770229371 1.0965646158707063
9.725865990830584 756.3394769180467 1.096492075123496
9.731093545784 750.0385686781977 1.0906257401516704
9.736321100737417 746.9308247179328 1.0876260885841633
9.741548655690833 745.9175043746186 1.0863745001415155
9.74677621064425 741.5978298528365 1.083332723562972
9.752003765597665 741.6687199703525 1.0840559023542387
9.757231320551082 738.173007028291 1.081456657492928
9.762458875504498 731.3674037976772 1.073719314106479
9.767686430457914 730.1010844674161 1.071903837706668
9.77291398541133 728.8984595593262 1.0702410215378428
9.778141540364746 729.5024426023281 1.0699654502927876
9.783369095318163 728.5799187776701 1.0686357057258022
9.788596650271579 724.7765746015468 1.0655848234617895
9.793824205224995 721.7748855035761 1.0631005383928107
9.799051760178411 722.749324556278 1.062734775202406
9.804279315131827 724.1999208184825 1.0632150484304612
9.809506870085244 726.3941383569229 1.0649737892962288
9.81473442503866 725.2154942719709 1.0634198073945025
9.819961979992076 725.175479737059 1.0628553169688426
9.825189534945492 728.7905456963916 1.0646347065784367
9.830417089898909 732.4274549655355 1.066275230731756
9.835644644852325 735.9826128346431 1.067235660270808
9.840872199805741 735.263824578835 1.066209322405783
9.846099754759157 732.2510902217278 1.0640582107839953
9.851327309712573 734.696542071819 1.0663516394655943
9.85655486466599 736.2521537740722 1.066695735151879
9.861782419619406 737.6869106954206 1.0674542032875982
9.867009974572822 740.0257229492067 1.0678018771860884
9.872237529526238 741.4065165540935 1.0681754631076792
9.877465084479654 743.6167813742512 1.0696075508012353
9.88269263943307 751.7115052242493 1.0749910953383552
9.887920194386487 755.9642586117373 1.0777977404664612
9.893147749339903 760.5398949068829 1.0810071324858253
9.89837530429332 764.397720884377 1.082324486124694
9.903602859246735 769.1632411606206 1.085056880851773
9.908830414200152 777.317897725696 1.0905506258347721
9.914057969153568 784.0694105563866 1.0940482919770156
9.919285524106984 787.3163395941962 1.0956448465456734
9.9245130790604 789.4755237579069 1.0971051010207307
9.929740634013816 790.2499570008936 1.0985272707542728
9.934968188967233 791.5390557336386 1.0990889366997194
9.940195743920649 784.7826320849464 1.0924220752196314
9.945423298874065 784.5930681366108 1.091480383509426
9.950650853827481 780.4949706631064 1.08837199659455
9.955878408780897 782.8461188745574 1.0910058443768307
9.961105963734314 784.3973442644872 1.0928217412633086
9.96633351868773 782.0074268243989 1.0909842649868364
9.971561073641146 776.0954763664163 1.0843850064859928
9.976788628594562 774.3871358731477 1.0811030065412368
9.982016183547978 772.8149132438341 1.0794881671809113
9.987243738501395 773.348262056241 1.0792493404939358
9.99247129345481 774.8483847861748 1.0799104970516564
9.997698848408227 768.9348954536935 1.0755549663595614
10.002926403361643 766.7858313453579 1.0740677992941678
10.00815395831506 763.8011569808083 1.071339441307234
10.013381513268476 760.6264913665239 1.06860849118068
10.018609068221892 759.1854816896836 1.0671487892099476
10.023836623175308 756.673445126877 1.06528523378214
10.029064178128724 753.537014077822 1.062622100972479
10.03429173308214 757.599588263145 1.0649837119868035
10.039519288035557 760.7568609930461 1.0671005826061364
10.044746842988973 761.999635494781 1.0674872403073705
10.049974397942389 760.6481918691951 1.0659824252477452
10.055201952895805 756.7693811438069 1.0629710518674955
10.060429507849221 758.5505299611688 1.063678116547758
10.065657062802638 759.0013236688338 1.0638878373428289
10.070884617756054 761.5836732465597 1.065506143046722
10.07611217270947 762.5665791954383 1.0667909008434793
10.081339727662886 766.0530741618032 1.069146232730907
10.086567282616302 767.3655067963402 1.0699396029386345
10.091794837569719 769.8879681009764 1.0704455847403442
10.097022392523135 770.1384892774346 1.0696683731101553
10.102249947476551 775.0823714700991 1.07323866578238
10.107477502429967 773.8938721218643 1.071734105479045
10.112705057383383 769.0947495343174 1.0675613625842455
10.1179326123368 764.5424031008234 1.0644916679188532
10.123160167290216 758.0310996023039 1.0604039723470804
10.128387722243632 751.8778542246041 1.0563308221617456
10.133615277197048 743.1932376317745 1.049034823406942
10.138842832150464 738.5774853909481 1.0442941918676816
10.14407038710388 731.9411154724143 1.0391825156469787
10.149297942057297 731.971644205862 1.039046509371005
10.154525497010713 729.4330428325349 1.0379159246074672
10.15975305196413 726.7645285625292 1.0361530466040538
10.164980606917545 725.5986539099387 1.0355640221887952
10.170208161870962 719.124233312158 1.030142525008962
10.175435716824378 716.212741567551 1.0278460218681926
10.180663271777794 712.3973054171314 1.0229440631279672
10.18589082673121 710.1134301858845 1.0206863893796776
10.191118381684626 709.2475011194781 1.0203189227363356
10.196345936638043 709.4931566028517 1.021593028426485
10.201573491591459 707.9378293128285 1.0207428322924519
10.206801046544875 699.7309501216953 1.0144286880280378
10.212028601498291 697.6233870712667 1.0114645130993518
10.217256156451707 699.1601159509494 1.0121812462529418
10.222483711405124 701.3345547525348 1.013677452803019
10.22771126635854 704.4930846357172 1.0167425940405086
10.232938821311956 701.8103867376593 1.0148381748161215
10.238166376265372 700.0643758081904 1.0127980220931099
10.243393931218788 698.5608871594502 1.0112755633726855
10.248621486172205 697.2986714818563 1.0102851698743032
10.253849041125621 699.5978447221045 1.0122618349071637
10.259076596079037 700.1732975278021 1.012896688125478
10.264304151032453 699.2368203307564 1.011996820330113
10.26953170598587 695.4209299066263 1.0077070199976246
10.274759260939286 697.9381431946473 1.0095234932125325
10.279986815892702 699.0138513620508 1.0098090357340608
10.285214370846118 697.4014328017139 1.0088556672815845
10.290441925799534 698.2263460219542 1.0088722952903582
10.29566948075295 696.9563250502456 1.0077310730075781
10.300897035706367 695.964777313708 1.0055790250375667
10.306124590659783 700.9626901263732 1.0086359981735091
10.3113521456132 705.1084327652328 1.0117467925528008
10.316579700566615 712.515212017673 1.017096521305792
10.321807255520032 717.0045830735369 1.019285068943279
10.327034810473448 721.051929233714 1.0224985550732364
10.332262365426864 720.7424758602511 1.0225507362939947
10.33748992038028 729.5035987117154 1.0283883519373285
10.342717475333696 735.6991398440497 1.0317058926575724
10.347945030287113 744.6555571089159 1.0360175208936953
10.353172585240529 759.7624861363319 1.046300637527527
10.358400140193945 767.1271251919977 1.0513083117718804
10.363627695147361 777.7050393933788 1.0584275429940648
10.368855250100777 787.1436370890184 1.064960895166525
10.374082805054194 797.0010056389917 1.0710656675291093
10.37931036000761 801.7004012858121 1.0735800797746293
10.384537914961026 804.3624754698667 1.0752997005014495
10.389765469914442 805.5485714073351 1.0742407679549282
10.394993024867858 804.9351865515224 1.0733810772929493
10.400220579821275 803.0376381481569 1.0722221933735911
10.40544813477469 798.2776507853733 1.0692083396978986
10.410675689728107 794.3273651206807 1.0665478075412191
10.415903244681523 790.0210488809684 1.0636368941762429
10.42113079963494 789.4694562513754 1.063083875775691
10.426358354588356 776.9533193530024 1.0543841742355293
10.431585909541772 764.9981774886655 1.0462325872690534
10.436813464495188 749.8130895122487 1.0357112200127359
10.442041019448604 738.2626069664449 1.0273898896557825
10.44726857440202 728.8118910962461 1.0194808947067056
10.452496129355437 722.7146958141104 1.0144337503073118
10.457723684308853 717.3744899772909 1.0108261145461896
10.462951239262269 707.4907392596126 1.003409486286075
10.468178794215685 700.7338227733392 0.9987526491304123
10.473406349169101 690.073731236672 0.9908933696051684
10.478633904122518 682.9889590196011 0.984972838437857
10.483861459075934 677.5486748786678 0.9805737991809587
10.48908901402935 668.8786206387433 0.973939588972301
10.494316568982766 662.9618944749996 0.9687332965716282
10.499544123936182 656.0179812406599 0.963150362923812
10.504771678889599 650.8862299984802 0.9592799687313593
10.509999233843015 650.3125757929253 0.9599997935087713
10.515226788796431 649.2508675677691 0.9591513231043506
10.520454343749847 646.7422587664553 0.9567991731916531
10.525681898703263 641.9477930275527 0.9533056607820769
10.53090945365668 638.1050858399481 0.9496040978586057
10.536137008610096 635.1936611989553 0.9474908971979399
10.541364563563512 632.622039142704 0.9453139853037863
10.546592118516928 630.142798156507 0.9430979249641189
10.551819673470344 624.0532932317907 0.9375905866401147
10.55704722842376 620.6306282439162 0.9346510522335298
10.562274783377177 619.4094457674126 0.9333472681847063
10.567502338330593 616.0853170365801 0.9309063891521662
10.57272989328401 616.76638544235 0.930969561402229
10.577957448237425 617.5955218624676 0.9316651471328845
10.583185003190842 618.1993926932787 0.9318062178956859
10.588412558144258 619.013187081137 0.9315331170409427
10.593640113097674 616.0469900495262 0.9292644170129624
10.59886766805109 615.8988419514029 0.928566157054907
10.604095223004506 610.5192299755229 0.9243537940303516
10.609322777957923 608.146695055089 0.9228739023228902
10.614550332911339 612.0795540699148 0.9254759504197569
10.619777887864755 614.6609637886224 0.9270650397706178
10.625005442818171 613.6394022130595 0.9262501922117568
10.630232997771587 609.3859128947431 0.9223361520935217
10.635460552725004 606.6336992478734 0.9196916489174598
10.64068810767842 609.0191794805731 0.9218704626944764
10.645915662631836 618.5366678477908 0.9297364328878167
10.651143217585252 624.0428273405452 0.9342741411237498
10.656370772538668 627.3009616623577 0.9360134543204987
10.661598327492085 628.2325442945236 0.935500139942055
10.666825882445501 636.315180564124 0.9411156678478918
10.672053437398917 642.5227989012326 0.9443217472811394
10.677280992352333 652.8877104473626 0.9518637147052789
10.68250854730575 656.1834637923115 0.95425803724171
10.687736102259166 658.1671419000182 0.9543423384489762
10.692963657212582 659.7793938426731 0.9549890345693983
10.698191212165998 663.3710699322476 0.9573890221888388
10.703418767119414 663.3304456471061 0.957288275017378
10.70864632207283 662.4369564345293 0.9563468570314023
10.713873877026247 663.1355862123327 0.9562606046572679
10.719101431979663 660.8281689039898 0.9536691916175939
10.72432898693308 663.2364374390232 0.9549982997679325
10.729556541886495 664.645687960454 0.9562115710613649
10.734784096839912 667.5860402165507 0.9598660154217733
10.740011651793328 664.7777907665727 0.9576086899021784
10.745239206746744 659.9756911243377 0.9532634761587364
10.75046676170016 653.6758319655125 0.9481335714955953
10.755694316653576 649.5555562132147 0.9450610805041365
10.760921871606993 644.8799655537618 0.9414074032391286
10.766149426560409 645.211465369311 0.9412851776229211
10.771376981513825 643.5952939693168 0.9397777769179488
10.776604536467241 643.2489397547101 0.9397834028061957
10.781832091420657 647.1878924199676 0.9419894920618312
10.787059646374074 646.2170744259776 0.9413016319199675
10.79228720132749 650.3862750003372 0.9437878148430855
10.797514756280906 652.0746613492946 0.944338286343487
10.802742311234322 658.7793722788679 0.9489164528525618
10.807969866187738 665.8767062714576 0.9527926313239352
10.813197421141155 676.9263155102645 0.960220210938547
10.81842497609457 694.4921811314551 0.9722397866839554
10.823652531047987 719.2494075248264 0.9893729786831671
10.828880086001403 748.4788021932587 1.0090422294118278
10.83410764095482 786.776748591047 1.0347062880662048
10.839335195908236 838.8782147170017 1.0677601852389806
10.844562750861652 903.1851726317474 1.1076669419834149
10.849790305815068 980.8054433845065 1.1535969815792282
10.855017860768484 1046.5881066985896 1.1907534290776247
10.8602454157219 1094.0451582154335 1.2175590053415088
10.865472970675317 1107.3520476260783 1.223796622112099
10.870700525628733 1085.7223243448004 1.2111796066025984
10.875928080582149 1044.4952750906796 1.1880552445690502
10.881155635535565 982.5135029582452 1.1510229303332131
10.886383190488981 914.5683627084877 1.1101244196397868
10.891610745442398 851.9094242750164 1.0715424524928285
10.896838300395814 799.1562387396347 1.0376393058871958
10.90206585534923 753.6824520344611 1.007599344548016
10.907293410302646 721.9753048575656 0.9856439293632964
10.912520965256062 696.9328436442028 0.9683131542704064
10.917748520209479 681.2668200334905 0.9572603489558217
10.922976075162895 669.8015163829849 0.9492505467757832
10.928203630116311 660.926569102537 0.9431274942795496
10.933431185069727 653.5972420831928 0.9378412293675265
10.938658740023143 646.8675050974613 0.9325478044744662
10.94388629497656 642.4856674738547 0.9294662927909838
10.949113849929976 636.9869920509334 0.9254061567446066
10.954341404883392 632.2819322077917 0.9209183189463291
10.959568959836808 629.4306184214147 0.9182818692375224
10.964796514790224 630.3817647931397 0.9190036986416223
10.97002406974364 635.6908777310052 0.9253353942722758
10.975251624697057 634.0210074673545 0.9271655913263043
10.980479179650473 628.9268474530933 0.9249896784344628
10.98570673460389 622.8952506849658 0.9213880021476788
10.990934289557305 622.574498159412 0.9218094011146305
10.996161844510722 622.041702746269 0.9219980616903118
11.001389399464138 620.849680192087 0.9221834547043397
11.006616954417554 616.542837751895 0.9197120047259427
11.01184450937097 611.0712837061092 0.9163112154709702
11.017072064324386 606.1660957815136 0.9130834476347758
11.022299619277803 602.9023186980901 0.9107668289760619
11.027527174231219 601.6204619415735 0.9100556552428964
11.032754729184635 602.2039315099449 0.9109982137699122
11.037982284138051 599.4616900407158 0.9095729850284877
11.043209839091467 596.7280869946098 0.9080077383400113
11.048437394044884 596.5717161495048 0.9084608596972887
11.0536649489983 596.8005991398778 0.9091091768601723
11.058892503951716 595.2349354336765 0.907959610165242
11.064120058905132 592.3073325349824 0.9056929432865601
11.069347613858548 589.7474798586982 0.9042564776058999
11.074575168811965 585.6383429406211 0.9014808990831035
11.079802723765381 582.0396792579056 0.8988661485663756
11.085030278718797 579.5193991360715 0.897483495517741
11.090257833672213 576.8465660736831 0.8956710195269415
11.09548538862563 577.5432499379838 0.8962992522346247
11.100712943579046 576.6783092188667 0.8959691028750894
11.105940498532462 572.4269708776296 0.8931476313237177
11.111168053485878 573.134136286679 0.8936910862739387
11.116395608439294 566.5179983510798 0.8890799335877286
11.12162316339271 563.3754869960972 0.8868245130946323
11.126850718346127 563.6442744517108 0.8872231001417834
11.132078273299543 560.4779990367754 0.884932029616122
11.13730582825296 556.3234376482568 0.8819498032715208
11.142533383206375 550.9061617530459 0.877968031834579
11.147760938159792 548.9725923583421 0.8764068527953994
11.152988493113208 547.6864693880436 0.8752585150273946
11.158216048066624 547.0368599723043 0.8745669328652799
11.16344360302004 545.8240426392462 0.8736657233668793
11.168671157973456 539.6591228534777 0.8689380776129169
11.173898712926873 540.7177280425067 0.8704344255168004
11.179126267880289 538.4798859176551 0.8686268758548226
11.184353822833705 539.4646318492581 0.8691731915754312
11.189581377787121 539.3758957836155 0.8694148875338263
11.194808932740537 534.0987582796447 0.8653341331373553
11.200036487693954 530.5457968277121 0.8629281270475864
11.20526404264737 524.8540102756327 0.8586015666966254
11.210491597600786 521.1371446333367 0.8556118840598064
11.215719152554202 520.3273112890894 0.8554607799630696
11.220946707507618 520.0896345139734 0.8554166501761823
11.226174262461035 519.2584590658045 0.8544478419412812
11.23140181741445 515.4801990163555 0.8519637197510654
11.236629372367867 513.2058600596334 0.8494443160416234
11.241856927321283 510.10956105744344 0.8475245000364243
11.2470844822747 509.3095529234588 0.8476749658931695
11.252312037228116 508.9089598086983 0.8472321108887966
11.257539592181532 506.6996766736744 0.8459282202406495
11.262767147134948 506.69896696819364 0.846237545784451
11.267994702088364 504.9946104126168 0.8440879906781552
11.27322225704178 503.707384106307 0.8433594751618266
11.278449811995197 502.0249488470841 0.8419034127067725
11.283677366948613 500.92074918707806 0.8404063436118988
11.288904921902029 503.09230651544533 0.8419329722916172
11.294132476855445 502.5137391426317 0.8409690979511609
11.299360031808861 500.8482085038082 0.8400389520556603
11.304587586762278 503.0375037246329 0.8414112502000823
11.309815141715694 500.22601393889107 0.8384868133797103
11.31504269666911 500.3155207757974 0.8381308997343896
11.320270251622526 502.09497144447886 0.8387810807501935
11.325497806575942 498.96240674013353 0.8361875347290916
11.330725361529359 501.66102126177185 0.8385009401404944
11.335952916482775 503.57695195493915 0.840267544642396
11.341180471436191 502.6578051188666 0.839524272537991
11.346408026389607 499.8721359517229 0.8367249812992034
11.351635581343023 496.4927248438635 0.8332373265194385
11.35686313629644 494.9768438544018 0.8316702971479574
11.362090691249856 490.89593563893243 0.8281208549418106
11.367318246203272 485.6709496951707 0.8241808340209223
11.372545801156688 482.92359288969556 0.8224054972623283
11.377773356110104 483.8386592733616 0.8233561667576689
11.38300091106352 484.81335031460196 0.8244010456460963
11.388228466016937 485.9790146664479 0.8251099760294801
11.393456020970353 486.46253311026896 0.8251930282791182
11.39868357592377 487.15130759441723 0.8258681469984981
11.403911130877185 484.1794115367594 0.8234884135095166
11.409138685830602 481.1685145585236 0.8217897431459427
11.414366240784018 478.69865822322174 0.8203685119904646
11.419593795737434 479.5147560696802 0.8209124872105525
11.42482135069085 481.0789470577104 0.8226974121598017
11.430048905644266 480.32186430395086 0.8215363964025384
11.435276460597683 479.0696174597839 0.8196475471918492
11.440504015551099 478.6864774657605 0.8194716664780808
11.445731570504515 480.1330862434931 0.8204643032227098
11.450959125457931 483.4874729291355 0.8226622853003879
11.456186680411347 485.78551048425635 0.824582156485941
11.461414235364764 485.89949617085307 0.824491150585602
11.46664179031818 485.7503506289479 0.8240697678007641
11.471869345271596 489.90416416953076 0.827836130478185
11.477096900225012 491.84229951378546 0.8304431422929558
11.482324455178428 493.51069881660163 0.8388424342907385
11.487552010131845 492.3625518908371 0.8399379690590172
11.49277956508526 489.36194916193745 0.8387650933733548
11.498007120038677 489.5240182335809 0.8406536567462084
11.503234674992093 489.09647672186645 0.8420134112026302
11.50846222994551 489.76055588834384 0.8442653438925005
11.513689784898926 492.6015879899013 0.8476920984097248
11.518917339852342 493.91541946905335 0.8490118721149861
11.524144894805758 492.9828555589619 0.8496373581839145
11.529372449759174 490.5143989129818 0.84853105172476
11.53460000471259 491.85531638154737 0.8508414583163412
11.539827559666007 492.4752361999788 0.8521384264266569
11.545055114619423 494.62199299587985 0.8540431796071846
11.550282669572839 495.79794028619403 0.8552262004579776
11.555510224526255 493.24536886473607 0.8534955962755909
11.560737779479672 489.26096100205444 0.8502701327112592
11.565965334433088 487.65148342005585 0.8496535724288942
11.571192889386504 483.94187403816744 0.848129466875778
11.57642044433992 485.20064766870325 0.850624208442158
11.581647999293336 485.4115858174682 0.8523548950710487
11.586875554246753 484.5304405246019 0.8519870430836519
11.592103109200169 484.161774224006 0.8517891852607063
11.597330664153585 481.13297991253097 0.8494067439776467
11.602558219107001 479.1965509297341 0.8480773772051674
11.607785774060417 477.9752933389401 0.8473788902851123
11.613013329013834 477.91663537231125 0.8477464969047507
11.61824088396725 472.29441146661213 0.8430786932545735
11.623468438920666 468.36803571310764 0.840218454879965
11.628695993874082 465.1945788150533 0.838719194715426
11.633923548827498 462.3665563109135 0.8371913025129092
11.639151103780915 461.01691763586996 0.8365942806326341
11.64437865873433 456.7095481931786 0.8328337757440705
11.649606213687747 454.09477509110906 0.8305458075993626
11.654833768641163 447.79341161897673 0.8245598894465904
11.66006132359458 444.9481647987582 0.822142186082152
11.665288878547996 444.5946550425674 0.8221591722991904
11.670516433501412 446.2653286684003 0.823496895308716
11.675743988454828 448.2602713231239 0.8266545932585512
11.680971543408244 444.9856226227648 0.8236347584761009
11.68619909836166 445.38592771344474 0.8245460672091361
11.691426653315077 443.5800949528991 0.8235987327132086
11.696654208268493 440.7337882393881 0.8209761442513462
11.701881763221909 435.53314509858836 0.8166184242442377
11.707109318175325 434.0830583755256 0.8158616028814086
11.712336873128741 434.2760984243777 0.8165302607121602
11.717564428082158 435.73198532559326 0.8183990241755636
11.722791983035574 436.9582942591767 0.8193711811885114
11.72801953798899 431.78987131173005 0.814697168561581
11.733247092942406 427.3660192032192 0.8116359692904704
11.738474647895822 426.03744133856213 0.8110152490087522
11.743702202849239 425.48955514850087 0.8112970119495388
11.748929757802655 428.0809811148851 0.8139012193338749
11.754157312756071 431.4093275309672 0.8163214686741991
11.759384867709487 431.80657289642795 0.8171811808634218
11.764612422662903 433.12525791785356 0.8183309688424629
11.76983997761632 428.5478696885482 0.8146166370542933
11.775067532569736 424.93060721456214 0.8128626194266757
11.780295087523152 424.87083230737704 0.8127179354692707
11.785522642476568 424.28770361016166 0.8122487525705417
11.790750197429984 424.00358285108325 0.811461527595223
11.7959777523834 424.63620438325967 0.8112344990814263
11.801205307336817 424.72728199890685 0.8113568996189563
11.806432862290233 427.24694965002203 0.8138529708269073
11.81166041724365 428.55167150067103 0.8150045073654022
11.816887972197065 430.44545289074915 0.8173352434965715
11.822115527150482 432.5822681528737 0.8187442893320837
11.827343082103898 432.7179724102784 0.8185550077855684
11.832570637057314 437.8464285732584 0.82327485609305
11.83779819201073 440.4740304677243 0.8250027602297341
11.843025746964146 438.90216709982195 0.8241146204405067
11.848253301917563 439.5520754778474 0.8253106655653688
11.853480856870979 440.6279918185187 0.8272801546619502
11.858708411824395 438.67995985763173 0.8252510469074998
11.863935966777811 439.375764911399 0.8263900138351135
11.869163521731227 435.6284584344268 0.8233053038451571
11.874391076684644 430.90209987161205 0.818935314130539
11.87961863163806 428.50496913091536 0.8174432312497776
11.884846186591476 425.0418078805085 0.8139652981297578
11.890073741544892 421.47449945738964 0.8103283970315285
11.895301296498308 423.13699094221045 0.8123401181406693
11.900528851451725 424.645503251016 0.8150518883590983
11.90575640640514 426.7447650431841 0.8175768705080176
11.910983961358557 427.28445324456754 0.8179615080586696
11.916211516311973 427.0785011519097 0.8172999693535048
11.92143907126539 426.4156313593518 0.8159802251293705
11.926666626218806 425.2497943429483 0.8153827406307962
11.931894181172222 424.33925180793983 0.8143722587226355
11.937121736125638 425.9244003070503 0.8159001533791698
11.942349291079054 427.761801917827 0.8182885753007323
11.94757684603247 428.8408631299778 0.8192254796663511
11.952804400985887 433.6496047067606 0.8242424565123045
11.958031955939303 435.1088091302731 0.8260443938332039
11.963259510892719 435.5355254686445 0.8267605021110166
11.968487065846135 434.4023405913436 0.8262101910020514
11.973714620799552 433.99416399076824 0.8258282277515563
11.978942175752968 434.60320006611886 0.8264244928500858
11.984169730706384 436.532572718939 0.8284421362014259
11.9893972856598 435.37057585813227 0.8273870963954412
11.994624840613216 433.58466965944785 0.8260284181053584
11.999852395566633 430.81567427992314 0.8236769291842156
12.005079950520049 431.6606426259383 0.8243867037523572
12.010307505473465 434.7663880060512 0.8280206707202615
12.015535060426881 436.5036628988506 0.830160381558348
12.020762615380297 437.65183489379723 0.8316261369825633
12.025990170333714 434.96031253534653 0.8289687316666428
12.03121772528713 433.68377972741376 0.827439210750094
12.036445280240546 437.2823628575794 0.8308102853479763
12.041672835193962 443.1102572504891 0.8365547790902936
12.046900390147378 449.7869465852814 0.8431912008370134
12.052127945100795 460.50654453200025 0.8533694475202438
12.05735550005421 474.29911718649953 0.8656816157183088
12.062583055007627 489.4315289274997 0.8792918912912635
12.067810609961043 510.9577691016849 0.8984412386538423
12.07303816491446 534.6395237456979 0.9188474806348955
12.078265719867876 570.9150165307802 0.9494993454502426
12.083493274821292 615.5383147643822 0.9859170468224265
12.088720829774708 667.2806243087263 1.0265909657203351
12.093948384728124 724.3160402000491 1.069663357585578
12.09917593968154 785.8083027141241 1.1143579297333532
12.104403494634957 848.9962343888668 1.1588856100064453
12.109631049588373 912.7347310448787 1.2014421452615942
12.114858604541789 963.1212994682438 1.2344864494464185
12.120086159495205 998.7985608616264 1.2578640442749403
12.125313714448621 1008.0384228255011 1.2635049830157663
12.130541269402038 993.613339857077 1.254972264461209
12.135768824355454 963.7377062610436 1.236362655782382
12.14099637930887 914.6526979322801 1.2042954504360848
12.146223934262286 862.5824268291954 1.1701812675287913
12.151451489215702 806.9310145020121 1.1319394202082058
12.156679044169119 747.4878189542792 1.0894760063648297
12.161906599122535 699.9537440631366 1.0549638787646094
12.167134154075951 657.0542799315303 1.022123178370553
12.172361709029367 618.4891290291307 0.9920246821099701
12.177589263982783 584.4305176277776 0.9650423826495252
12.1828168189362 551.7444175364875 0.9375110156401524
12.188044373889616 523.7011964572223 0.9142724656745026
12.193271928843032 505.05954557634914 0.8986649922316687
12.198499483796448 489.09280371442196 0.8842336629309697
12.203727038749864 476.7303685016507 0.8736130031659028
12.20895459370328 466.77486166173 0.8645971674976656
12.214182148656697 455.20352026903987 0.8537875479209339
12.219409703610113 445.0146155805713 0.8450867623528232
12.22463725856353 438.3035857685969 0.8387654600016045
12.229864813516945 431.43054529736185 0.8327201420112149
12.235092368470362 428.8427961680342 0.8306778145909376
12.240319923423778 424.2973997973788 0.8261090310115313
12.245547478377194 418.6495841274734 0.820779330667928
12.25077503333061 413.91403531584524 0.8161823321119868
12.256002588284026 408.9391619758948 0.8113064901443094
12.261230143237443 408.1020578051007 0.8113060277337475
12.266457698190859 404.9324979353991 0.8086939349869218
12.271685253144275 404.79583755728595 0.8087908368630912
12.276912808097691 402.2115524475369 0.8069563574579397
12.282140363051107 397.17673283039335 0.8024634320342524
12.287367918004524 396.29198450958984 0.802050646098207
12.29259547295794 393.1214437681937 0.799425217832197
12.297823027911356 395.2921023011828 0.80131072496477
12.303050582864772 395.40890436147845 0.8015123657516817
12.308278137818188 394.7795129463224 0.8003920816386421
12.313505692771605 394.59453738813687 0.8030349628141996
12.31873324772502 391.9910435201806 0.8094178600434324
12.323960802678437 392.9450130598598 0.8159059655686456
12.329188357631853 394.22959120215876 0.8212868004382501
12.33441591258527 391.69794091149913 0.8213667258810754
12.339643467538686 393.8847568281796 0.8265494686910885
12.344871022492102 388.05541192166294 0.8227893226598889
12.350098577445518 385.1690826722576 0.8217327934124998
12.355326132398934 383.19360804026354 0.8226713615260705
12.36055368735235 382.42449344243227 0.8237946461111577
12.365781242305767 381.2637457034312 0.8249026323482573
12.371008797259183 378.3443911493892 0.8242858785972725
12.376236352212599 373.30212477977057 0.8209867425006284
12.381463907166015 370.40428715406557 0.820742720526933
12.386691462119432 374.35116457568273 0.8275061745840258
12.391919017072848 371.5339142017482 0.8261809229137304
12.397146572026264 373.5526834945436 0.8300293718015166
12.40237412697968 371.5341169003632 0.829830411809641
12.407601681933096 367.12595340569504 0.8264762779898802
12.412829236886513 366.41021081209226 0.8277521746368159
12.418056791839929 363.1974148760239 0.8247832529230517
12.423284346793345 361.23653236907535 0.8233239612537446
12.428511901746761 361.4270157244797 0.8257242762748083
12.433739456700177 360.9703469717972 0.8261502927951281
12.438967011653594 361.3498016741063 0.8286811508412348
12.44419456660701 359.7888560485136 0.8277661297004988
12.449422121560426 357.1999911535223 0.8259365819896894
12.454649676513842 354.5350584873132 0.8246711844309883
12.459877231467258 356.27245923489215 0.8275956690491004
12.465104786420675 358.38877013953925 0.8324508230634097
12.47033234137409 358.8413757883944 0.8346971589488267
12.475559896327507 359.79100531002126 0.8374433370594567
12.480787451280923 354.9622825539202 0.8341352912710169
12.48601500623434 347.21337012817634 0.8250477491015388
12.491242561187756 346.3719743576567 0.8245288582776207
12.496470116141172 347.26747315832756 0.8265304105649753
12.501697671094588 349.29760689081587 0.8293209830180905
12.506925226048004 353.49859411205216 0.8353778074109475
12.51215278100142 351.01283788661317 0.8327269720093811
12.517380335954837 347.9834267926506 0.8296220473126811
12.522607890908253 349.3555765956596 0.8328016455245217
12.527835445861669 348.1142700900271 0.8329706377200552
12.533063000815085 348.92919201091064 0.8355858475404786
12.538290555768501 347.37825860069995 0.8356185968178997
12.543518110721918 347.2618129155045 0.836020191952254
12.548745665675334 346.3263593888144 0.8369645645274436
12.55397322062875 343.96850467628275 0.8353613284978018
12.559200775582166 343.76606439049505 0.835722323278894
12.564428330535582 342.41873530605466 0.8297019220941388
12.569655885488999 341.8137720413025 0.8206169772575196
12.574883440442415 342.3782985796632 0.8173105871568911
12.580110995395831 340.27750916968625 0.8117249805007651
12.585338550349247 339.35316855633044 0.8080410066019941
12.590566105302663 338.2678615400284 0.8052637530649791
12.59579366025608 339.57634421374615 0.8077600802710632
12.601021215209496 341.45574163383185 0.8092914027184417
12.606248770162912 339.98715403783336 0.8060024877675603
12.611476325116328 340.50007298714723 0.8039963877142873
12.616703880069744 340.7297682178315 0.801033118057382
12.62193143502316 342.19811727195525 0.8023157327795414
12.627158989976577 347.2137856288684 0.8066168264216719
12.632386544929993 346.66118627259044 0.8043922547717229
12.63761409988341 347.0191015258154 0.8050535162308647
12.642841654836825 344.7741898358712 0.8024571274237975
12.648069209790242 346.31146041672355 0.805686441903311
12.653296764743658 350.18721966832413 0.8097860184246416
12.658524319697074 352.7966339119286 0.811344307252696
12.66375187465049 354.8535406427402 0.8126683485071736
12.668979429603906 358.9660683244838 0.8148171955125451
12.674206984557323 363.89593982842433 0.8192532145157168
12.679434539510739 370.6335617882668 0.8257875800119786
12.684662094464155 380.3342377223077 0.834651532140562
12.689889649417571 384.41143564765304 0.8381422203607731
12.695117204370987 390.71288176589064 0.8435455390587208
12.700344759324404 398.25084677643 0.8504374296165101
12.70557231427782 401.1839968312468 0.8532174962863031
12.710799869231236 404.9870974386589 0.8563685198850862
12.716027424184652 407.7495296649577 0.8587925381100799
12.721254979138068 409.36007513101345 0.8606564236656452
12.726482534091485 412.30059621769675 0.8634820179056071
12.7317100890449 419.67258705130877 0.8711509999877195
12.736937643998317 425.6589562602701 0.8772708536988861
12.742165198951733 436.8573984719159 0.8879183317732179
12.74739275390515 452.1228562764013 0.9032247256265019
12.752620308858566 467.29906117036535 0.9177830273322126
12.757847863811982 486.56609266793646 0.9357534277461
12.763075418765398 497.51089667572944 0.9456886428397755
12.768302973718814 501.2272846454811 0.9484336843053832
12.77353052867223 502.24508396660593 0.9490012659296669
12.778758083625647 498.97710142178346 0.9458711910427161
12.783985638579063 492.2079267157647 0.9387041897555388
12.789213193532479 484.83098658482373 0.931011452795492
12.794440748485895 473.90462105830875 0.9206550892210112
12.799668303439312 468.2558779223849 0.9140437982511415
12.804895858392728 466.5080714553862 0.9118431363800674
12.810123413346144 469.8498330464947 0.9145463400964554
12.81535096829956 476.76270758633416 0.9203622940082867
12.820578523252976 484.20561004054053 0.927593658893711
12.825806078206393 494.80470510577777 0.9375478120459672
12.831033633159809 507.8513714766812 0.9495321066786657
12.836261188113225 524.1923530717179 0.9646663648171926
12.841488743066641 546.0396734532471 0.9843032662514423
12.846716298020057 573.1837235085378 1.0084039685866448
12.851943852973474 598.4591235930604 1.0303181515567608
12.85717140792689 615.8172016100408 1.0448155888904649
12.862398962880306 628.0056090226399 1.0546908783967877
12.867626517833722 620.3578822142198 1.0481209299908254
12.872854072787138 600.5867917454078 1.0306252275664247
12.878081627740555 574.2896955336023 1.0074032383734166
12.88330918269397 541.4628187809898 0.9780544644112869
12.888536737647387 505.73115486371665 0.9448957468995561
12.893764292600803 469.1189592401409 0.9100467774132017
12.89899184755422 442.377568605255 0.8842084014097343
12.904219402507636 423.9279726588724 0.8654127935873002
12.909446957461052 409.4499529868734 0.8507861071073889
12.914674512414468 400.22447356399465 0.8413327509827965
12.919902067367884 389.63303876908367 0.8293177529891723
12.9251296223213 381.83771206467765 0.8215114025956368
12.930357177274717 379.45029963247276 0.8184072304867492
12.935584732228133 378.2297844452596 0.8163644910543747
12.940812287181549 378.31302129329725 0.8158777849476169
12.946039842134965 376.4445684341443 0.8122091105406254
12.951267397088381 372.50589629274873 0.8084182487556246
12.956494952041798 370.57274425104043 0.8068440864726761
12.961722506995214 368.6996497521051 0.8046927625536137
12.96695006194863 365.4958256849665 0.801503541425889
12.972177616902046 364.69692425847353 0.8002343158844081
12.977405171855462 362.82402887766943 0.7976596647118974
12.982632726808879 362.27057065805167 0.7970284776988256
12.987860281762295 365.6848520189602 0.8009121405457527
12.993087836715711 365.5449863921629 0.8014251853296244
12.998315391669127 366.44881277237084 0.8023561220534383
13.003542946622543 364.6586235075373 0.8000585398354619
13.00877050157596 362.2723481872107 0.7971326154149585
13.013998056529376 362.83740732890027 0.797824437533923
13.019225611482792 359.6104585064282 0.7951559607410902
13.024453166436208 358.1854358254625 0.7937128144238741
13.029680721389624 356.49658796249975 0.7920993739733885
13.03490827634304 354.1599276495547 0.7893329183991182
13.040135831296457 358.62037671428027 0.7944802915433912
13.045363386249873 366.9483145811386 0.8036693810899374
13.05059094120329 371.0387941911488 0.807814998064587
13.055818496156705 374.7131174431651 0.8121291076694912
13.061046051110122 376.55656132354534 0.8132654575336897
13.066273606063538 377.85878861544654 0.8144101243638442
13.071501161016954 384.9904151934386 0.8215126037429215
13.07672871597037 392.0496570985395 0.8283554409977593
13.081956270923786 403.3137989386215 0.8404813825361133
13.087183825877203 411.41604635595144 0.8490759552515338
13.092411380830619 421.47182309422436 0.8588488471877441
13.097638935784035 433.11051624855554 0.8702218835602544
13.102866490737451 444.97659425495846 0.8819396210784896
13.108094045690867 452.969336699305 0.8891068066967559
13.113321600644284 461.3656875953681 0.8976032469596621
13.1185491555977 470.7929019557957 0.9066447600509606
13.123776710551116 482.8822793409967 0.9177822108615127
13.129004265504532 490.502460155146 0.9251326703817848
13.134231820457948 504.31344115386645 0.937912533004469
13.139459375411365 516.0075819698757 0.9485955135022741
13.14468693036478 527.9810364527153 0.9596068240637157
13.149914485318197 535.3233072762446 0.9662080882001437
13.155142040271613 536.1218693528484 0.9671704194634252
13.16036959522503 541.9019783236791 0.9726815159500233
13.165597150178446 542.6256567595992 0.9735536459267171
13.170824705131862 543.7678684851646 0.9751045076397816
13.176052260085278 539.2871744141357 0.9716023837525036
13.181279815038694 534.7013859036966 0.9676953719768345
13.18650736999211 531.482444599236 0.9647127913185899
13.191734924945527 523.4017612637377 0.957456988869432
13.196962479898943 517.4265698692526 0.9515439600944946
13.202190034852359 506.1562518117683 0.9413455744879352
13.207417589805775 495.1541021899513 0.9312544432399271
13.212645144759191 479.5203164141413 0.9164839959346104
13.217872699712608 465.26937037287524 0.9033321002221624
13.223100254666024 451.989215007988 0.8903089335381584
13.22832780961944 439.1377435914039 0.8773432433299889
13.233555364572856 429.743989278575 0.8685690789958151
13.238782919526273 423.5261928310943 0.8624250763445483
13.244010474479689 414.00381653604404 0.8533936347497229
13.249238029433105 406.6883874300894 0.8464704176911845
13.254465584386521 400.2906541323265 0.8391542836037988
13.259693139339937 393.64994705634575 0.8319966986767383
13.264920694293354 385.93621236548773 0.8248524614446615
13.27014824924677 375.3302752294414 0.8134404444436676
13.275375804200186 365.8473671061651 0.8041443533382368
13.280603359153602 361.11487395627023 0.7992922722408387
13.285830914107018 358.12826089688645 0.7958886152186861
13.291058469060435 353.43829280732837 0.7912619312474111
13.29628602401385 348.40709853124173 0.7858827381032524
13.301513578967267 346.6551010147916 0.7847974714688496
13.306741133920683 344.63117543604756 0.7837231046607426
13.3119686888741 340.22129038134506 0.7781611955844763
13.317196243827516 335.29265977469765 0.772942273980763
13.322423798780932 330.5259656116625 0.768021100308247
13.327651353734348 330.2461067150975 0.7669171424329613
13.332878908687764 328.68448224678883 0.7651690066662817
13.33810646364118 328.8521082212799 0.7653813042964157
13.343334018594597 330.39653978394716 0.7673691978603531
13.348561573548013 328.75223679014914 0.7669855995720397
13.353789128501429 331.06187370692487 0.7694039486505957
13.359016683454845 333.3371182042991 0.7712349816850834
13.364244238408261 335.805032378094 0.7731960966118431
13.369471793361678 340.43231099586797 0.7773794945043888
13.374699348315094 342.0427518519325 0.7788627914744306
13.37992690326851 343.35944737879544 0.7810450045975761
13.385154458221926 344.5377315866361 0.7823254639846903
13.390382013175342 348.83434568783207 0.7868119893085674
13.395609568128759 352.4212213198532 0.7909914724257404
13.400837123082175 353.0446271392004 0.7906453057917111
13.406064678035591 349.13172358848414 0.785817259392124
13.411292232989007 345.46293124595667 0.7827871699181564
13.416519787942423 341.30538883907485 0.7778741464577767
13.42174734289584 341.8913312147751 0.7796268137018476
13.426974897849256 342.0162041149822 0.7790732753136517
13.432202452802672 342.5103560403864 0.778751941416233
13.437430007756088 341.9470757501787 0.7793375444879685
13.442657562709504 339.6480404010531 0.777306492288942
13.44788511766292 336.775902220384 0.7757663591149819
13.453112672616337 333.0125687113267 0.7724209059333424
13.458340227569753 329.02370637494744 0.7675069087525913
13.46356778252317 324.3935069450665 0.7617017058606641
13.468795337476585 319.26909546433234 0.7556414528469619
13.474022892430002 317.48551261919414 0.7522037653759261
13.479250447383418 317.0480930467424 0.7516139237766494
13.484478002336834 319.3500502555382 0.7551606862826983
13.48970555729025 321.636967637302 0.758884852059423
13.494933112243666 319.7754511963512 0.7585512624695223
13.500160667197083 317.9371097119758 0.7563541664861321
13.505388222150499 314.8076645374778 0.7529082386467765
13.510615777103915 311.18882275411954 0.748421576397742
13.515843332057331 311.23246536998056 0.7487230955617006
13.521070887010747 315.2765460470518 0.7536755981229011
13.526298441964164 317.44510401853614 0.7556822856601548
13.53152599691758 317.857057817478 0.754578346351219
13.536753551870996 320.0815704724976 0.7567565650082971
13.541981106824412 319.8917249589503 0.7580852680006209
13.547208661777828 322.1556924319495 0.7605603713847866
13.552436216731245 323.50478711633224 0.7625522793134483
13.55766377168466 320.03605030431777 0.7576346840646343
13.562891326638077 316.32521403414114 0.7538040836391886
13.568118881591493 312.86702620122827 0.7507871181417303
13.57334643654491 310.6467977833931 0.7476025847296458
13.578573991498326 310.7466031754709 0.7467216532567819
13.583801546451742 306.38991832091517 0.740126915283306
13.589029101405158 301.96610272767526 0.733205583949299
13.594256656358574 300.9625989755921 0.7327153109389364
13.59948421131199 300.046093428975 0.7328763625381317
13.604711766265407 301.8957523949003 0.7366183870957043
13.609939321218823 300.31471361405215 0.7356505000844615
13.615166876172239 295.71985439947616 0.7302353307402477
13.620394431125655 293.389442718091 0.7276676986280861
13.625621986079071 293.5809410443959 0.7268732366226034
13.630849541032488 294.1343963596406 0.728884826749967
13.636077095985904 296.81298068945904 0.7333470941365885
13.64130465093932 299.6362368824027 0.7366021342518728
13.646532205892736 301.7962853865087 0.7379084268587314
13.651759760846153 302.3783527718722 0.7370107706086579
13.656987315799569 299.3695679591642 0.7324209139358064
13.662214870752985 298.8759309707463 0.7322567681551027
13.667442425706401 300.8064528196158 0.734792741946922
13.672669980659817 306.12174996671655 0.7415264600862556
13.677897535613234 308.6756694706557 0.7447437106121328
13.68312509056665 308.31828318826683 0.7438057340989802
13.688352645520066 307.35469164908176 0.7426992601737166
13.693580200473482 308.4460374006079 0.74414855260825
13.698807755426898 308.9366155963578 0.7452204626275475
13.704035310380315 309.6606764458002 0.7473054636170656
13.70926286533373 307.54947776524705 0.7442728524737181
13.714490420287147 304.46427653639927 0.7413815422098337
13.719717975240563 301.5330827657338 0.7372395418867199
13.72494553019398 300.46519179216745 0.7347195860314188
13.730173085147396 302.7930975305929 0.738238040141111
13.735400640100812 304.2479816518872 0.7402983126745684
13.740628195054228 304.95049489006067 0.7413406773101328
13.745855750007644 303.34213147332827 0.7391419869502138
13.75108330496106 300.45408341546715 0.7349280882316388
13.756310859914477 298.9239946741327 0.733078233986032
13.761538414867893 295.7034814025404 0.7302953092492922
13.766765969821309 294.76353829940496 0.7311471449446635
13.771993524774725 296.6829360585358 0.7337470582483792
13.777221079728141 298.49018387836713 0.736071500099789
13.782448634681558 297.3853334226373 0.7350329364908224
13.787676189634974 296.45835074540133 0.733100643856537
13.79290374458839 296.63066199078486 0.7325431476705953
13.798131299541806 301.28508504046806 0.7380767978201749
13.803358854495222 303.3070765164755 0.7409202529880603
13.808586409448639 303.72337423893407 0.7421784055313472
13.813813964402055 305.1605498004887 0.7441996679786366
13.819041519355471 307.58813099172744 0.7460334509469707
13.824269074308887 311.21951673420665 0.7491857796041058
13.829496629262303 316.70889862756553 0.7552921903094839
13.83472418421572 321.1108245652145 0.7600197992653126
13.839951739169136 329.8140847551666 0.7681445817355264
13.845179294122552 336.2667961344705 0.7746784387282576
13.850406849075968 343.03493258520695 0.7818908328742781
13.855634404029384 349.19090836637224 0.787998116128004
13.8608619589828 354.4255337964649 0.7938757328804033
13.866089513936217 360.82504259710856 0.8005414901176723
13.871317068889633 370.344044292276 0.8112968705368896
13.87654462384305 378.66424867416447 0.8208431267816982
13.881772178796465 385.6474739982877 0.8270471932744864
13.886999733749882 396.94115814248084 0.8383491197053904
13.892227288703298 403.49999193393717 0.8448923334165188
13.897454843656714 407.9893662429493 0.8494971402695464
13.90268239861013 408.6267797820032 0.8504754948897721
13.907909953563546 405.70034767891195 0.8474213732979525
13.913137508516963 399.91527492985847 0.8413512440013272
13.918365063470379 392.315845255917 0.8337638490189022
13.923592618423795 383.1277810521793 0.8239950549709243
13.928820173377211 375.11607502474925 0.815979524813939
13.934047728330627 367.08859876955114 0.8084042208882024
13.939275283284044 359.9351463093978 0.80157808500772
13.94450283823746 353.6290404510629 0.7954658002667726
13.949730393190876 347.550860632482 0.7888463201679743
13.954957948144292 343.5139621107456 0.7842748699066706
13.960185503097708 340.6576216058042 0.7814178649508426
13.965413058051125 335.38371194028247 0.7759235155395763
13.97064061300454 328.6385430191347 0.767685618502636
13.975868167957957 323.45131225992935 0.7613664518827922
13.981095722911373 318.9089238146454 0.7554366023151778
13.98632327786479 317.7446425457145 0.7544235989157775
13.991550832818206 316.68648671237423 0.7539504319188862
13.996778387771622 314.99405298051977 0.751741776042625
14.002005942725038 314.05200963754515 0.75064246026349
14.007233497678454 311.9811527664443 0.7480271786698168
14.01246105263187 311.8201012610163 0.7482025672745708
14.017688607585287 313.17574431591976 0.7520723225940386
14.022916162538703 315.0698899657514 0.7541598797836404
14.028143717492119 316.2417812833354 0.7547683751516225
14.033371272445535 314.44420543789175 0.7527384194814756
14.038598827398951 316.28457680455483 0.7550986612688471
14.043826382352368 316.0512178679079 0.7538111656307069
14.049053937305784 321.376395855162 0.7597910365002706
14.0542814922592 322.43699065455525 0.7592503124280364
14.059509047212616 325.49815599377774 0.7623452078605485
14.064736602166032 330.5982599897084 0.768472176704811
14.069964157119449 334.55717027596916 0.7730266635891572
14.075191712072865 337.4306389458722 0.7767357900937624
14.080419267026281 338.49288706206397 0.7786082799287087
14.085646821979697 343.69374118419654 0.7838733230691775
14.090874376933114 347.42821731922095 0.787348106276574
14.09610193188653 351.06752253121454 0.7908817735795126
14.101329486839946 349.0464424036909 0.7885545456217404
14.106557041793362 346.1559084911215 0.7854498129182709
14.111784596746778 344.7793390687429 0.7838571099442699
14.117012151700195 343.16024386501505 0.7819930734390311
14.12223970665361 342.8849953839125 0.7817071719718819
14.127467261607027 339.9984115641841 0.7795784532515515
14.132694816560443 335.1840369780878 0.7744690829890727
14.13792237151386 333.4378889994629 0.7726216712309792
14.143149926467276 332.7482410914375 0.7717253706991165
14.148377481420692 334.11831616843637 0.7730759791240988
14.153605036374108 334.92371293624564 0.7750727109655985
14.158832591327524 336.61639733329866 0.7775176332055876
14.16406014628094 337.95382449297625 0.779384473800668
14.169287701234357 336.1483183820462 0.7769765525009408
14.174515256187773 333.2807726331679 0.7717872380541039
14.179742811141189 327.6908015628887 0.7642074632009639
14.184970366094605 327.5812322319778 0.76371579432949
14.190197921048021 330.0649350275128 0.7666120678299396
14.195425476001438 329.64572233191245 0.7665145393414026
14.200653030954854 328.8400702384353 0.76467689945005
14.20588058590827 325.27934463140156 0.7604188314718213
14.211108140861686 326.37342326554466 0.7619315911400627
14.216335695815102 328.02521628214464 0.7643609302019251
14.221563250768519 330.6603037503482 0.7672500447648952
14.226790805721935 331.5647820637241 0.768054787973021
14.232018360675351 328.7875001973986 0.7644480958481212
14.237245915628767 328.4325974483745 0.7637241105579999
14.242473470582183 324.8069129669147 0.7597080197423578
14.2477010255356 325.6158891975272 0.7607050439454255
14.252928580489016 325.6346923554345 0.7604308632294211
14.258156135442432 326.2536302613284 0.7611320499831072
14.263383690395848 330.39831111796883 0.765045810205057
14.268611245349264 335.54890448161296 0.7709402324552618
14.27383880030268 339.15942283814434 0.7740648794087667
14.279066355256097 343.3103153063193 0.7790349342573839
14.284293910209513 349.66073483796606 0.7867588662455289
14.28952146516293 355.1497732029741 0.7927864942319762
14.294749020116345 358.0557396634116 0.7954300021369964
14.299976575069762 361.9211933127649 0.7985213806054525
14.305204130023178 366.51846160541055 0.8024667073589097
14.310431684976594 372.9052326995689 0.8095296250885824
14.31565923993001 378.42729030470366 0.8150812362937526
14.320886794883426 380.009850743736 0.8166398986124818
14.326114349836843 385.30997776950613 0.8221490228077112
14.331341904790259 384.7786329165673 0.8213299087997903
14.336569459743675 383.1307993852024 0.8200850367880569
14.341797014697091 381.7068588934479 0.8184255544938537
14.347024569650507 380.4326245673069 0.8164877479037193
14.352252124603924 379.50639668666776 0.8153201064528208
14.35747967955734 378.38846937376826 0.8143979455672296
14.362707234510756 376.9959424771888 0.8131257822767166
14.367934789464172 375.96537654199585 0.8124384957219136
14.373162344417588 378.41724883879976 0.8145240137411139
14.378389899371005 377.88726100370064 0.8140915120524282
14.38361745432442 379.5862726610637 0.8161907750053817
14.388845009277837 378.6084950478058 0.8147024224419758
14.394072564231253 374.68238992094984 0.8111946940019528
14.39930011918467 375.48994818846023 0.8119993849488586
14.404527674138086 377.19697152184347 0.8143340482232697
14.409755229091502 380.67244928108954 0.8178948803867763
14.414982784044918 384.0211897758168 0.8212420953796824
14.420210338998334 387.56571484471107 0.8250753029687666
14.42543789395175 388.3481410263116 0.8261981210576911
14.430665448905167 384.97885093827733 0.8230301126354006
14.435893003858583 381.8490692051701 0.8196766373513988
14.441120558811999 378.6663950472799 0.8161923337470643
14.446348113765415 375.53359344829977 0.8119033118503955
14.451575668718831 375.9345474996533 0.8126213769770266
14.456803223672248 376.94058704757026 0.8134437631792516
14.462030778625664 383.698959708516 0.8205204923664557
14.46725833357908 392.81167325990566 0.8306186678496387
14.472485888532496 406.90072536240376 0.8452345295281259
14.477713443485912 419.5885975501818 0.8583115074389873
14.482940998439329 436.40060785155583 0.8749859479851109
14.488168553392745 457.16909280445776 0.8947034346952124
14.493396108346161 482.4545311158901 0.9189784704873215
14.498623663299577 505.79125119232964 0.9409355266521198
14.503851218252994 517.5216992419564 0.9514774361752097
14.50907877320641 515.2610098892446 0.9497042932856322
14.514306328159826 499.7676463247124 0.9352186127402949
14.519533883113242 471.6964377501218 0.9085835765828828
14.524761438066658 441.81099055622445 0.8797249170811033
14.529988993020075 411.3140973072704 0.8498386108296716
14.53521654797349 386.58111239557627 0.82406277900455
14.540444102926907 367.5898774538293 0.804853799909737
14.545671657880323 352.81592271904293 0.7888157518018879
14.55089921283374 338.93418866694094 0.7735439645386094
14.556126767787156 331.86696870236113 0.7652954865919916
14.561354322740572 324.70565821024184 0.7572750127267895
14.566581877693988 321.85043248517155 0.7542811239663166
14.571809432647404 320.47811983377863 0.7523922377226927
14.57703698760082 316.5404267336177 0.747746413129412
14.582264542554237 316.13978185353614 0.7467352164237442
14.587492097507653 313.7688161041269 0.7439267752107406
14.592719652461069 315.5104514401573 0.7459489299577708
14.597947207414485 317.85169073195226 0.7494632450470394
14.603174762367901 319.05864274546377 0.7506350470874604
14.608402317321318 321.1783439349171 0.754009248325415
14.613629872274734 322.88301217442483 0.7558297359362801
14.61885742722815 327.0909894683726 0.7598541339543687
14.624084982181566 330.3939387708967 0.7630194273134578
14.629312537134982 335.91085681065465 0.7685833536450842
14.634540092088399 342.2404788404106 0.7745051208581228
14.639767647041815 343.8490178484119 0.7765479427968349
14.644995201995231 341.75993815639663 0.7742584743259839
14.650222756948647 338.5008902498722 0.7702412014861671
14.655450311902063 335.0814072372367 0.7659547702522751
14.66067786685548 337.6914412397465 0.7685983476671215
14.665905421808896 339.8886434642614 0.7705698373314446
14.671132976762312 340.72789694235104 0.7715060653309282
14.676360531715728 340.6058889708828 0.7712566656227445
14.681588086669144 338.12419747539604 0.7680839705249302
14.68681564162256 336.02303470383595 0.7664111474784985
14.692043196575977 335.4612022892035 0.7658943103846109
14.697270751529393 333.50089172064304 0.7632061842751521
14.70249830648281 332.1499540540441 0.7617203333005351
14.707725861436225 330.1915676025704 0.7587087902992147
14.712953416389642 329.31894862109004 0.7584613477682367
14.718180971343058 328.58742286581105 0.7584437803116573
14.723408526296474 329.80059191825467 0.7603495915572862
14.72863608124989 332.9373751341299 0.7647954764502821
14.733863636203306 333.7947094670157 0.7650452929299144
14.739091191156723 334.22495434389344 0.7650685836168898
14.744318746110139 330.72512170596605 0.7612283084497153
14.749546301063555 329.3442032108677 0.7598943642417203
14.754773856016971 327.8168357064411 0.7590331578833474
14.760001410970387 327.48868561685 0.7582187309808528
14.765228965923804 330.4022699267236 0.7603689893129678
14.77045652087722 328.44595152276275 0.7579958968675745
14.775684075830636 329.0324741032385 0.7581170365868459
14.780911630784052 326.15777428301874 0.7538287447691615
14.786139185737468 328.4823627601783 0.7565261673567312
14.791366740690885 329.5353584640698 0.7576062973553661
14.7965942956443 331.82750621062655 0.7604185890001819
14.801821850597717 339.15020965015145 0.7706258017644803
14.807049405551133 345.65951911805325 0.7785807392741536
14.81227696050455 349.3467560167525 0.7825854979121885
14.817504515457966 352.9528821761972 0.785360170631346
14.822732070411382 355.92518351181553 0.7869979456965295
14.827959625364798 363.59819744745914 0.7950005598239734
14.833187180318214 375.0860267180355 0.8072620072692518
14.83841473527163 388.621449465067 0.8210308583673472
14.843642290225047 401.349932914325 0.8344753278062026
14.848869845178463 410.98324410192066 0.8440717522161132
14.854097400131879 419.85224523257966 0.8532689617316059
14.859324955085295 421.1336070906533 0.8553073082791003
14.864552510038711 420.4993621353927 0.8542355438497963
14.869780064992128 419.0939330595245 0.8532481564716273
14.875007619945544 415.6794705386937 0.8497151427189921
14.88023517489896 410.8599943608632 0.8450758276333505
14.885462729852376 404.6308385963581 0.839040838741946
14.890690284805792 396.28561979149305 0.8305376869430813
14.895917839759209 391.5643290118728 0.8248061640736474
14.901145394712625 385.9308993696855 0.8192471016309709
14.906372949666041 381.239417793871 0.8148147951766335
14.911600504619457 373.38510388525674 0.8061761047623345
14.916828059572873 366.8185352389484 0.7991783585424352
14.92205561452629 361.10121270040827 0.7923511834702123
14.927283169479706 356.814349008832 0.7883838796210408
14.932510724433122 353.21907376612324 0.7852395431506564
14.937738279386538 350.4382409711755 0.7822590171198497
14.942965834339955 346.4452048655752 0.7782576994456646
14.94819338929337 343.4146712432046 0.7752422232361919
14.953420944246787 340.2320419876363 0.7720923434077298
14.958648499200203 339.42441470827174 0.7720535794409326
14.96387605415362 339.3878264444041 0.7719000935215793
14.969103609107036 337.5552257603929 0.7694529697944822
14.974331164060452 336.719703275904 0.7685223366893262
14.979558719013868 338.4907766890879 0.7707262821235428
14.984786273967284 338.9951442919553 0.7710383030201448
14.9900138289207 341.26361989449646 0.7738819771718907
14.995241383874117 344.14048122479016 0.7765810480645998
15.000468938827533 347.72903174064714 0.7804395640786715
15.005696493780949 350.48304882171504 0.7826843671279601
15.010924048734365 351.45560782751113 0.7834686843225018
15.016151603687781 356.38022191219414 0.7887577151238723
15.021379158641198 360.8093791895808 0.7929407798725628
15.026606713594614 364.37705223489286 0.7966427337311467
15.03183426854803 368.7493464638885 0.8009213201703863
15.037061823501446 370.452200794344 0.8025198526859764
15.042289378454862 371.79090299496335 0.8040029362438587
15.047516933408279 371.45841361006734 0.8039723931566407
15.052744488361695 374.14489611829157 0.8067425428295592
15.057972043315111 377.64232665298755 0.8113934511822168
15.063199598268527 378.1364264103842 0.8120560569195299
15.068427153221943 376.7380943582408 0.8105213193357845
15.07365470817536 372.08422785171706 0.8050274692630784
15.078882263128776 368.50059318204643 0.8008363236041393
15.084109818082192 362.6901809929312 0.7946680215669965
15.089337373035608 360.6696136241375 0.7932965241908155
15.094564927989024 356.231048759149 0.7890998096122521
15.09979248294244 349.76675534127463 0.7824638896661159
15.105020037895857 345.3633052483417 0.7780746588033892
15.110247592849273 340.49369402617594 0.7728449194642495
15.11547514780269 337.2069913081412 0.769154387902027
15.120702702756105 333.7522976148436 0.7649575295647183
15.125930257709522 331.827520232437 0.7626170500872969
15.131157812662938 328.0698015243929 0.7589165905667951
15.136385367616354 323.9281993827256 0.7550512689027696
15.14161292256977 318.2774234192841 0.7487652649896258
15.146840477523186 314.5747053438037 0.7446278709971272
15.152068032476603 313.63009597744156 0.7437527605491357
15.157295587430019 311.9593445973089 0.7423440658997712
15.162523142383435 310.6382429145818 0.7408994958815095
15.167750697336851 306.9132017008447 0.7359090316131881
15.172978252290267 305.7403952291116 0.7336891283651931
15.178205807243684 303.95376964935184 0.7315604569927688
15.1834333621971 301.2261879290927 0.7292334794864976
15.188660917150516 297.0655238945657 0.7255430912710638
15.193888472103932 294.37966947729245 0.7228557142150682
15.199116027057348 293.3505529790383 0.7207566870559992
15.204343582010765 295.9089019260379 0.7234138266699637
15.20957113696418 299.33027254479373 0.7275128169269917
15.214798691917597 302.5101786614934 0.7314035967169227
15.220026246871013 300.51577103023715 0.729392141837041
15.22525380182443 299.8144296488194 0.7283452258101518
15.230481356777846 296.5543794218565 0.7253458970528733
15.235708911731262 295.12573762518315 0.7243259498866385
15.240936466684678 294.30428036132633 0.7231729298751453
15.246164021638094 292.79146816034773 0.7220895615706882
15.25139157659151 294.37950705519074 0.7236497535281077
15.256619131544927 290.77009164187456 0.7191834650796021
15.261846686498343 286.56360901683087 0.7145436935720094
15.267074241451759 284.6820723955903 0.7130165576898613
15.272301796405175 284.4321639371302 0.7133292361733896
15.277529351358591 286.2635204998408 0.7149031765558036
15.282756906312008 287.3957390413667 0.713670714636344
15.287984461265424 287.7088326485466 0.7133768955629571
15.29321201621884 289.41702973318627 0.7160418033065963
15.298439571172256 288.93684055201004 0.7151207887872701
15.303667126125672 291.53973073368076 0.7194107166100056
15.308894681079089 292.43164926335857 0.7196753680284559
15.314122236032505 291.21206083233204 0.7185324483254338
15.319349790985921 289.68621795041474 0.7172786267521714
15.324577345939337 291.2398670627343 0.7184970088956307
15.329804900892753 292.60482144408866 0.7206143034388686
15.33503245584617 294.34296044603957 0.7224374389679807
15.340260010799586 293.28076839774803 0.7211100772622394
15.345487565753002 293.65417798960345 0.7214871957978622
15.350715120706418 294.22191666127617 0.7225216736111693
15.355942675659835 293.85555445371756 0.7212901065879431
15.36117023061325 296.4698995905479 0.724811503246957
15.366397785566667 298.4883543917218 0.7273065384201789
15.371625340520083 301.739345517927 0.7305428236916861
15.3768528954735 305.701675294007 0.7346063272733911
15.382080450426916 306.3474926522063 0.7343132249159312
15.387308005380332 308.91663367803886 0.7371515131884087
15.392535560333748 311.4330333261007 0.7411689611577977
15.397763115287164 316.35222237803424 0.7561116283372794
15.40299067024058 318.73491993573265 0.7664983910396644
15.408218225193997 317.07254166863936 0.7690938616862903
15.413445780147413 315.075768627143 0.7701000331705548
15.418673335100829 315.3551300826493 0.7745931325375722
15.423900890054245 314.1532635374301 0.7756894157091709
15.429128445007661 316.1141178114334 0.7820759422222701
15.434355999961078 313.4394720855622 0.7807415373253889
15.439583554914494 312.40071779245574 0.7819548703693076
15.44481110986791 310.60749675494924 0.7825748715758372
15.450038664821326 310.1745573160941 0.7852254867789475
15.455266219774742 307.3681151419171 0.7841046924449053
15.460493774728159 303.8826048570811 0.7825453327670732
15.465721329681575 304.06988916556617 0.7850910159051405
15.470948884634991 305.6830956053642 0.789716502044845
15.476176439588407 305.34888647934946 0.7902097731868141
15.481403994541823 303.38273591094503 0.7894082261541645
15.48663154949524 302.2606112215117 0.7902532090843806
15.491859104448656 303.49309720558216 0.794829275271252
15.497086659402072 302.9821007474039 0.7958628467185084
15.502314214355488 304.1388761443387 0.7986708314429282
15.507541769308904 304.1965436721517 0.7999039326922229
15.51276932426232 301.89914205453584 0.8000972061728716
15.517996879215737 300.74362500675596 0.8009072336629757
15.523224434169153 296.7923082689889 0.7981252155616576
15.52845198912257 298.6464143999484 0.8016310368751912
15.533679544075985 300.9210851689943 0.8063624476970387
15.538907099029402 303.97017974811547 0.8115654150932444
15.544134653982818 305.2617905659712 0.8148189234873886
15.549362208936234 307.5750598417839 0.8195310939114514
15.55458976388965 305.86892405433406 0.819299875364265
15.559817318843066 306.3996957933746 0.8222772740663307
15.565044873796483 302.0310810871989 0.818061459799309
15.570272428749899 304.4601837081087 0.8223560658004426
15.575499983703315 306.49260381879907 0.8255575184088426
15.580727538656731 309.99727298560015 0.8312008875335
15.585955093610147 316.5662879628798 0.8413744538650265
15.591182648563564 316.9165454618745 0.843452455741534
15.59641020351698 316.6516891705793 0.844878359640288
15.601637758470396 316.1001245818753 0.8454717889851231
15.606865313423812 312.94004124388346 0.843477365105294
15.612092868377228 310.3042193224078 0.841652919873015
15.617320423330645 308.99805560981406 0.8408248640184443
15.62254797828406 308.02465411717293 0.8418366974354393
15.627775533237477 308.73300890527884 0.8442989422697159
15.633003088190893 307.7504604949582 0.8447424334179462
15.63823064314431 306.1164183328482 0.8399393040270094
15.643458198097726 301.6810641727898 0.820549133426147
15.648685753051142 300.92315236710294 0.8136303493284568
15.653913308004558 299.723685477638 0.8073970056392216
15.659140862957974 299.7482445031151 0.8051586461050048
15.66436841791139 299.86163823857356 0.8025991970138822
15.669595972864807 298.96750117966064 0.7992540877574086
15.674823527818223 297.74361215617876 0.796533818168203
15.680051082771639 297.9505562151626 0.7943187240750931
15.685278637725055 300.8348304015975 0.7974420569787077
15.690506192678471 303.0091095282049 0.7990247176686145
15.695733747631888 302.03569264365797 0.7961691048228988
15.700961302585304 300.3000913488729 0.7923147761278353
15.70618885753872 301.082827154981 0.7916318892039842
15.711416412492136 301.0579569185292 0.7902350601704256
15.716643967445552 302.0106003711986 0.7907109915247681
15.721871522398969 301.2013952299232 0.7881301140587419
15.727099077352385 300.88015085965236 0.7848583558958959
15.732326632305801 303.0810967597997 0.7852291281921315
15.737554187259217 303.92522317651105 0.785383826397761
15.742781742212633 306.24531398359994 0.7875899694089299
15.74800929716605 309.9982434621707 0.7925777855952205
15.753236852119466 309.6686149854534 0.7915857685232524
15.758464407072882 312.3217755925679 0.793415785245808
15.763691962026298 310.2538673516 0.7889386913126799
15.768919516979715 310.3309761359404 0.7865911942212145
15.77414707193313 313.92300322868783 0.7900484249289177
15.779374626886547 313.8006747184724 0.7894483659905835
15.784602181839963 321.5647662787295 0.7981061661484274
15.78982973679338 324.27798824372985 0.8008932511397285
15.795057291746796 327.3014129370587 0.8040669525546065
15.800284846700212 329.6190998778289 0.8069349744921055
15.805512401653628 323.74317165350635 0.7990227874731135
15.810739956607044 327.08314847451715 0.8023859333686143
15.81596751156046 325.26676726671633 0.7995725507278937
15.821195066513877 326.77969967800794 0.8018136827712725
15.826422621467293 327.42733929356064 0.8025291904723708
15.831650176420709 328.87626309439054 0.8038422045547753
15.836877731374125 330.31341202662867 0.8062212617708219
15.842105286327541 326.99655237567566 0.8022961499702833
15.847332841280958 321.79695478544716 0.7951983593413059
15.852560396234374 315.590633076366 0.7866421085971208
15.85778795118779 313.9242427593209 0.7844889101941832
15.863015506141206 313.4245828217974 0.7832093128364724
15.868243061094622 310.79282194552746 0.7799288035256974
15.873470616048039 309.13050186927467 0.7771375338380504
15.878698171001455 306.9797388720295 0.773222916594475
15.883925725954871 305.2336955114569 0.7709397702102163
15.889153280908287 303.7964290348374 0.7680356534214381
15.894380835861703 301.6612227364877 0.7660030226578973
15.89960839081512 300.36494312599126 0.7652105800586992
15.904835945768536 302.8867417245377 0.7690624292962859
15.910063500721952 302.3298120205212 0.7688161137835625
15.915291055675368 302.14429143084067 0.7682857501315717
15.920518610628784 299.9410260413828 0.7651841928037028
15.9257461655822 298.36599381919507 0.7622839345410447
15.930973720535617 297.9331628227324 0.7611685912979694
15.936201275489033 297.05329515056087 0.7600844230790283
15.94142883044245 300.8185945723762 0.7627354970874444
15.946656385395865 305.1536230682531 0.7676202625927624
15.951883940349282 305.08248502866377 0.7673192734412322
15.957111495302698 307.73431246841767 0.7705327647537482
15.962339050256114 305.215516877893 0.7675721050277352
15.96756660520953 303.05894272700175 0.7640527114565262
15.972794160162946 305.39007010997204 0.76585997206156
15.978021715116363 306.4602170112868 0.767073495876918
15.983249270069779 307.3300425182873 0.7678344415347883
15.988476825023195 307.4354724863246 0.767868468495113
15.993704379976611 306.69004857562413 0.7679960950575584
15.998931934930027 305.3903581465559 0.7666797596487388
16.004159489883442 303.9720578316448 0.7658874961340717
16.009387044836856 302.7690389829409 0.7653412114046313
16.01461459979027 301.68221174695685 0.7641868179034648
16.019842154743685 301.7534145174844 0.7643213111123028
16.0250697096971 300.06492069697873 0.7621602798029391
16.030297264650514 299.59300218833596 0.7608958509822511
16.03552481960393 301.0728651035402 0.7622904819771418
16.040752374557343 304.39399889295123 0.7660701695241116
16.045979929510757 306.31975855488423 0.7674924751738632
16.05120748446417 309.2374091595847 0.7702204743844229
16.056435039417586 309.9686432250744 0.7700157322724231
16.061662594371 312.2156022954686 0.7719186091257964
16.066890149324415 317.11869659466805 0.7774513562968647
16.07211770427783 318.74839661073577 0.779945502532701
16.077345259231244 321.1098011573621 0.7834009363761959
16.08257281418466 321.187130887115 0.7838877956575308
16.087800369138073 321.7799623905793 0.7843868866196798
16.093027924091487 323.00195354969173 0.7858119503927063
16.0982554790449 323.13375758114773 0.785766611985633
16.103483033998316 325.1304173883724 0.7885406526001606
16.10871058895173 327.67213161098243 0.7911187129059781
16.113938143905145 328.5124223001592 0.7920762696917835
16.11916569885856 323.5631827799937 0.7854983801779446
16.124393253811974 320.63601214533753 0.7828651543613641
16.129620808765388 318.10652899672243 0.7807801018038463
16.134848363718802 317.1493816512223 0.7803447617976044
16.140075918672217 312.67560635555446 0.7743881398265059
16.14530347362563 305.6260306574536 0.764791289502918
16.150531028579046 306.6346778924039 0.7655322551929853
16.15575858353246 310.418047374499 0.7703476104466096
16.160986138485875 311.9241895744018 0.7732232907590424
16.16621369343929 309.5706087429598 0.7707016397976493
16.171441248392703 303.935558760624 0.7633004589041473
16.176668803346118 301.42243294356774 0.758787956554395
16.181896358299532 304.1741004045791 0.7620557986030599
16.187123913252947 303.84028876419643 0.7616331674725231
16.19235146820636 302.8584074766546 0.7603226127553206
16.197579023159776 301.87584797486574 0.7598082366087301
16.20280657811319 299.822758473752 0.7578359488074677
16.208034133066604 296.50747806932696 0.7544383961164209
16.21326168802002 290.4826239295947 0.746244483260952
16.218489242973433 284.6492824797446 0.738062056515358
16.223716797926848 282.09494422606355 0.7351737363738473
16.228944352880262 281.9450638522587 0.736331041143247
16.234171907833677 280.70471107051026 0.735652708948114
16.23939946278709 279.0710440057247 0.733568241415269
16.244627017740505 273.5928327662138 0.726293037369104
16.24985457269392 270.0931667542855 0.7226813299273702
16.255082127647334 270.59307204799455 0.7251294806352848
16.26030968260075 270.6995038729882 0.7250729949638899
16.265537237554163 273.4353141535057 0.727930546043906
16.270764792507578 274.2170845997682 0.726705513836645
16.275992347460992 272.94433933322694 0.724077849045721
16.281219902414406 271.8263621997645 0.7232202473288619
16.28644745736782 272.523977990193 0.7248067049782705
16.291675012321235 271.9355865791153 0.7251297304956484
16.29690256727465 273.1004776508422 0.7257166837114384
16.302130122228064 271.02102255006844 0.7220456890116924
16.30735767718148 273.64496358836794 0.7230729030563838
16.312585232134893 274.81128047214685 0.7232497765705082
16.317812787088307 274.85428052004306 0.7238390172960206
16.323040342041722 272.09405369279045 0.7206489069226426
16.328267896995136 270.4608368882037 0.7190763324927809
16.33349545194855 271.2968194351287 0.720024119308499
16.338723006901965 272.42879836193924 0.7214935500032786
16.34395056185538 274.76811092731543 0.7230298289846684
16.349178116808794 276.777205327084 0.725327063788513
16.35440567176221 280.6407053787565 0.7282594541220039
16.359633226715623 287.3705603960201 0.7365129407809954
16.364860781669037 297.7799703224672 0.750216741452392
16.37008833662245 312.1254846544632 0.7667503981569762
16.375315891575866 325.0624731946485 0.7819937432439886
16.38054344652928 334.0799933402121 0.7915560783059725
16.385771001482695 341.58321373962076 0.7991433078230348
16.39099855643611 344.9215943064669 0.8033048027044932
16.396226111389524 341.2719998814657 0.798479828425427
16.401453666342938 337.9312169533485 0.7946094248485618
16.406681221296353 333.6022518299742 0.7896391696883914
16.411908776249767 329.27136351291887 0.7834390566561868
16.41713633120318 327.33114843373966 0.7814601004634149
16.422363886156596 324.4519990642522 0.7775777568015363
16.42759144111001 321.7061747665028 0.7726132807992029
16.432818996063425 322.403619437426 0.7738223716907402
16.43804655101684 325.7794821545353 0.7776450932165466
16.443274105970254 326.4481747688501 0.7791657774440532
16.448501660923668 327.2569852157869 0.7798547213502406
16.453729215877082 328.53915591679834 0.7797566179536469
16.458956770830497 332.160983498797 0.7835796605208512
16.46418432578391 339.54282585012817 0.7920561831703284
16.469411880737326 347.6119742026992 0.8010779276044523
16.47463943569074 356.64457543979586 0.8121231129063546
16.479866990644155 357.88854898673765 0.8129138501388156
16.48509454559757 354.24202114389107 0.808529663973717
16.490322100550983 349.6650386795766 0.8029181494056672
16.495549655504398 346.2801886434609 0.7992896716523898
16.500777210457812 338.0222532758797 0.7911510538937969
16.506004765411227 329.1184638641498 0.7814315932459993
16.51123232036464 315.50800937440727 0.7646626251313093
16.516459875318056 305.9434748017547 0.752464776887722
16.52168743027147 298.0930403295713 0.7427490003828158
16.526914985224884 291.97245263215297 0.7361238187544344
16.5321425401783 289.70129446071354 0.7345219187525365
16.537370095131713 288.30779074097427 0.732589494628128
16.542597650085128 286.79427615176064 0.7309656868624149
16.547825205038542 285.9955183018427 0.729557807404235
16.553052759991957 286.3827486398503 0.7305293452623239
16.55828031494537 285.87040270723713 0.7301640401876119
16.563507869898785 286.0764730404413 0.7305007259264592
16.5687354248522 286.79519175570135 0.7303962453628731
16.573962979805614 288.67574676672825 0.7319420010442363
16.57919053475903 289.7668439837446 0.7340681878810386
16.584418089712443 287.11193898205886 0.7313627254493984
16.589645644665858 283.90607880503677 0.7274091615178258
16.594873199619272 280.84811205275577 0.7228524540048289
16.600100754572686 278.3245712338346 0.7201577404896766
16.6053283095261 280.35905127061613 0.7249193742762883
16.610555864479515 279.00131467919647 0.7243370299002122
16.61578341943293 276.66632273109764 0.7211569463382176
16.621010974386344 272.1477671420133 0.7144156663421548
16.62623852933976 272.1050774343792 0.7130693949829604
16.631466084293173 272.4143790456248 0.7129872451261668
16.636693639246587 273.7412226809939 0.7132499526492903
16.641921194200002 271.75574193833836 0.7098308165494585
16.647148749153416 271.6574435229101 0.7100489756396754
16.65237630410683 270.46764833808726 0.7093178507856268
16.657603859060245 266.50216559116785 0.7050004020327602
16.66283141401366 261.0345407755229 0.6984882713256684
16.668058968967074 256.640303247521 0.6926092311146539
16.67328652392049 256.1737105489292 0.6919116852755882
16.678514078873903 256.7493011547261 0.691047280796606
16.683741633827317 259.09680952512537 0.6933806542198161
16.68896918878073 257.8689646138276 0.6918677727209108
16.694196743734146 257.9210612665447 0.6927392897980645
16.69942429868756 256.5476235692184 0.6926826527348805
16.704651853640975 254.4397606601871 0.6885725550546258
16.70987940859439 253.8077093582499 0.68774095952473
16.715106963547804 250.3137637687749 0.682189488725991
16.720334518501218 246.9688917078843 0.6782784604562042
16.725562073454633 244.58323736561636 0.6776463415363122
16.730789628408047 245.71906709180246 0.6804398400511069
16.73601718336146 247.4680600377142 0.6821977960202213
16.741244738314876 250.16186213428014 0.6844117430189663
16.74647229326829 249.4160369195947 0.6820682387622903
16.751699848221705 247.2990624945154 0.6788993947761449
16.75692740317512 241.63246764217638 0.6717922671743677
16.762154958128534 240.32710973625626 0.6691328665282728
16.767382513081948 239.46937662549624 0.6676196579061554
16.772610068035362 240.85301614844002 0.6694686389706802
16.777837622988777 241.1347242757304 0.6693763032400754
16.78306517794219 240.36700515257874 0.6682275494573294
16.788292732895606 240.59226909204227 0.667292528105228
16.79352028784902 240.56041876931002 0.6667683598530592
16.798747842802435 240.2091178022494 0.6664534724487493
16.80397539775585 238.29332157522688 0.6648240704223966
16.809202952709263 236.92500336063404 0.6637037540900828
16.814430507662678 234.83079284781545 0.6618988232773619
16.819658062616092 233.26268817270565 0.6603847128044523
16.824885617569507 233.14352797999462 0.660711452259475
16.83011317252292 231.8173060162746 0.6581878007475694
16.835340727476336 232.08101359605445 0.6584911254202819
16.84056828242975 230.84982352576782 0.6559248397766041
16.845795837383164 231.61535450708186 0.6582306004605558
16.85102339233658 230.91703676661567 0.6576750621466531
16.856250947289993 229.39392557341492 0.6542071420423499
16.861478502243408 228.8515169671478 0.6538373286171434
16.866706057196822 228.259271798418 0.6532834062064415
16.871933612150237 230.8373406580822 0.6587566766254155
16.87716116710365 232.16675918610142 0.6604612321219546
16.882388722057065 231.92320868413765 0.6591350510392134
16.88761627701048 230.87719287733657 0.6566049817172543
16.892843831963894 231.0756708935326 0.6578757767942939
16.89807138691731 232.4436052650264 0.6602442066573326
16.903298941870723 232.18157702199238 0.6606285303316318
16.908526496824138 231.0383325050345 0.6582199505335014
16.913754051777552 228.56866797700096 0.6533009093051491
16.918981606730966 228.72757579224645 0.6522362773596533
16.92420916168438 230.84798171890301 0.6552962710436195
16.929436716637795 229.7106672780062 0.6550957681663641
16.93466427159121 229.8197752927043 0.6559636693218828
16.939891826544624 227.92842175480934 0.6533863823682103
16.94511938149804 228.46823695470624 0.6537588722510809
16.950346936451453 227.88303249284257 0.6542400493669477
16.955574491404867 225.0919154085753 0.6506975230136208
16.960802046358282 226.3644745479757 0.6522283560022316
16.966029601311696 226.163520595572 0.6512915345530581
16.97125715626511 227.44202728556317 0.653180072051365
16.976484711218525 226.89826570513367 0.6513170058727928
16.98171226617194 226.5584534880729 0.650538604222183
16.986939821125354 225.78397184877193 0.6494357733699743
16.99216737607877 226.5616545799738 0.6508389091968219
16.997394931032183 226.78963331925127 0.6528510315081183
17.002622485985597 228.8465623320766 0.6571851079938803
17.00785004093901 230.37763748753284 0.6584026308638062
17.013077595892426 230.82567044566235 0.6575431933071757
17.01830515084584 229.2613904966188 0.6524147387550778
17.023532705799255 229.50343744726916 0.6518664540608228
17.02876026075267 229.32665657825666 0.6525248664886136
17.033987815706084 229.77365766814086 0.6520301462000295
17.039215370659498 228.81758475867622 0.6502100381063899
17.044442925612913 231.0157867913581 0.6525518641330487
17.049670480566327 234.72667735528782 0.6576570830015466
17.05489803551974 240.4973475024035 0.6668658769889843
17.060125590473156 247.3186108504177 0.6765735827490479
17.06535314542657 249.675572115981 0.6800042360325737
17.070580700379985 251.93016672957276 0.6826356782760229
17.0758082553334 246.98396340628088 0.674570866042301
17.081035810286814 242.37392872528986 0.6682192551582362
17.086263365240228 239.39772624200674 0.6648413351049712
17.091490920193642 239.01947084921372 0.663478473200201
17.096718475147057 237.94401691210578 0.6604699442198252
17.10194603010047 236.8791235135887 0.6581751861576285
17.107173585053886 236.04926547266672 0.6576770706283624
17.1124011400073 238.55371619356103 0.6628502177189289
17.117628694960715 241.04580358367323 0.6666566749951163
17.12285624991413 241.98367064150696 0.6675412322232216
17.128083804867543 240.5436637894821 0.6654885727906741
17.133311359820958 238.73049645431877 0.662285048090961
17.138538914774372 238.208174797715 0.6630876288659158
17.143766469727787 238.81653425635142 0.6637969048141088
17.1489940246812 239.96347888047612 0.6658246237167568
17.154221579634616 239.8694506244724 0.6657266516039146
17.15944913458803 241.06746126765088 0.6669598079812291
17.164676689541444 243.4315808477247 0.6697858745188295
17.16990424449486 243.3741415741441 0.6691111134288705
17.175131799448273 246.14543622134482 0.6729447520746831
17.180359354401688 244.58643424188182 0.6713340114056653
17.185586909355102 244.44583759635478 0.671882441192358
17.190814464308517 242.65699247050856 0.6699845575125006
17.19604201926193 244.13981797902565 0.6713694287898349
17.201269574215345 245.49667070041906 0.6712566937124299
17.20649712916876 245.92061490813367 0.6701232553343367
17.211724684122174 244.36404297113106 0.6681166940557332
17.21695223907559 244.79023067520436 0.6688215178398244
17.222179794029003 247.57173781167577 0.6730445936234161
17.227407348982418 247.91420031141337 0.6728032532462518
17.232634903935832 247.48992979735078 0.6713772067034808
17.237862458889246 247.7399260286327 0.671878207151472
17.24309001384266 245.0856362594916 0.6690787282010302
17.248317568796075 244.37811103400261 0.6692299449553616
17.25354512374949 242.5740608755942 0.6665569529750092
17.258772678702904 242.40341253352614 0.6659811625957109
17.26400023365632 241.20803798522252 0.6648459775782933
17.269227788609733 241.37649799285853 0.6656626518903775
17.274455343563147 237.32564157740757 0.660325282989706
17.279682898516562 238.10267249841786 0.6618935952611514
17.284910453469976 238.54214339840976 0.6634333904322541
17.29013800842339 238.7605182198186 0.6643714123781191
17.295365563376805 240.14405697126352 0.6653823518259018
17.30059311833022 242.34101893757077 0.6670257126196962
17.305820673283634 245.12231505559706 0.6703340913510617
17.31104822823705 248.33560630215015 0.6756175682261791
17.316275783190463 249.33034230821363 0.6784450198838397
17.321503338143877 248.38055354754187 0.676873995151967
17.32673089309729 246.8317440444431 0.6734202789925288
17.331958448050706 247.04036201561564 0.6723045391942688
17.33718600300412 246.60244052568407 0.6719422875507278
17.342413557957535 248.11008535043564 0.6728432519788218
17.34764111291095 248.50132261672758 0.6724980989961648
17.352868667864364 250.89350738913015 0.6748206576584981
17.358096222817778 250.4607154124867 0.6740791251878178
17.363323777771193 252.95035261792316 0.6783564879593875
17.368551332724607 253.54269152215923 0.6789713554170081
17.37377888767802 255.43794961303396 0.6816159786325512
17.379006442631436 256.1232210221547 0.6824397245832483
17.38423399758485 256.9688147129224 0.6826458539141733
17.389461552538265 256.2547797003505 0.6826788232290857
17.39468910749168 259.17042531596275 0.6869317183402075
17.399916662445094 261.97140295236983 0.6913711843482931
17.405144217398508 265.3542949499703 0.6952909357161077
17.410371772351922 263.69203643773227 0.6919662998873448
17.415599327305337 265.3655491838714 0.6937493682467135
17.42082688225875 266.63690297683655 0.6962012081733161
17.426054437212166 268.4119070466406 0.6985839982124029
17.43128199216558 265.72146520163597 0.6952642498560054
17.436509547118995 265.7517966658331 0.6944630428584477
17.44173710207241 270.17687964841923 0.6997225322964199
17.446964657025823 274.322576623399 0.7043614186521531
17.452192211979238 274.7243454147291 0.7035707997872147
17.457419766932652 274.81137998635023 0.7030333056775603
17.462647321886067 275.3232478520189 0.7039748776822502
17.46787487683948 277.41651783472656 0.7070103111086679
17.473102431792896 273.57686688919455 0.7033750837229352
17.47832998674631 268.17615443126726 0.6969716136128664
17.483557541699724 268.9042783730407 0.6975508994410246
17.48878509665314 272.98219193195973 0.7025315479911771
17.494012651606553 278.45467868406826 0.7088709453292514
17.499240206559968 281.37956679416436 0.7121687451561796
17.504467761513382 280.2577536931429 0.7100299025290672
17.509695316466797 281.1177704252758 0.7110376656412513
17.51492287142021 278.2638505500322 0.7075921947430502
17.520150426373625 278.6996450424341 0.7079324662508522
17.52537798132704 281.56466921252854 0.7115051659859325
17.530605536280454 284.83302244417735 0.7151297873300383
17.53583309123387 287.72605268722714 0.7197038912217325
17.541060646187283 285.8146156632164 0.716978913415253
17.546288201140698 285.2080261753664 0.7166698851173162
17.551515756094112 284.1940017537334 0.7152308943440864
17.556743311047526 285.98765394537264 0.7173207794031594
17.56197086600094 288.3646199927084 0.7203342963592915
17.567198420954355 291.10902269960013 0.7231871261279685
17.57242597590777 290.9639207034826 0.7230948638836222
17.577653530861184 286.4414088305396 0.7172345540356398
17.5828810858146 282.63104666567347 0.7126916773121937
17.588108640768013 279.61058167208165 0.7089336562681002
17.593336195721427 281.6655718810268 0.7120444463823828
17.598563750674842 285.73911273012266 0.7172878877044119
17.603791305628256 287.73443378635875 0.7207533067380606
17.60901886058167 289.8228602229302 0.7233469512887364
17.614246415535085 292.40512614786013 0.7266161308613526
17.6194739704885 289.51238165395415 0.7223274146758094
17.624701525441914 285.74116106733936 0.7170147803558995
17.62992908039533 285.0789696670207 0.7160032635115274
17.635156635348743 287.80056840547877 0.7198572563274355
17.640384190302157 289.47191895293093 0.7218054666619883
17.64561174525557 289.738026957343 0.7217230285459537
17.650839300208986 287.29811687303095 0.7180262823150774
17.6560668551624 286.75177637612643 0.7168461008701994
17.661294410115815 286.53931900285994 0.7162572215886288
17.66652196506923 289.0433892135871 0.7197989949419491
17.671749520022644 292.0614906381121 0.7241675841002944
17.676977074976058 293.70621179279595 0.7267398577111592
17.682204629929473 293.0752928126815 0.724874945074852
17.687432184882887 294.1489273437021 0.7258046566464124
17.6926597398363 294.13326950983435 0.7256252555474998
17.697887294789716 295.6644582505391 0.7276673927109933
17.70311484974313 294.6318043525189 0.7269525078356949
17.708342404696545 294.7529772924495 0.7272258277825343
17.71356995964996 296.1842101288828 0.7286803789514742
17.718797514603374 298.91243460616687 0.7314429615925533
17.724025069556788 301.6250102887749 0.7344947861751798
17.729252624510202 304.0396955843232 0.7370711329716237
17.734480179463617 303.2673346529354 0.7369040871087226
17.73970773441703 304.54759258649653 0.7384727663425145
17.744935289370446 302.3735614061642 0.7361201217916845
17.75016284432386 302.57264436589116 0.7354961419605268
17.755390399277275 302.8863271425407 0.734929020371589
17.76061795423069 301.8540320020348 0.7335133892552066
17.765845509184103 300.83413933125263 0.7322036734604558
17.771073064137518 297.11708320757947 0.7288408085597501
17.776300619090932 293.3348644328143 0.7250846541849231
17.781528174044347 289.13794283283084 0.7203466839437528
17.78675572899776 286.20807897967745 0.7169366522850176
17.791983283951176 286.9707693255627 0.7179456366901732
17.79721083890459 286.2205954883045 0.7180466991063732
17.802438393858004 284.80466962453517 0.716214970344938
17.80766594881142 283.78778678634075 0.7145879424810524
17.812893503764833 280.56737950048193 0.7104834173437443
17.818121058718248 277.9895402718566 0.706993929255486
17.823348613671662 274.4723067832972 0.7021725486924728
17.828576168625077 273.46349771231314 0.7008137030681323
17.83380372357849 271.7168263997953 0.6981849761075286
17.839031278531905 267.53991546533905 0.6927183623311647
17.84425883348532 264.36955213501756 0.6891478069836781
17.849486388438734 263.6817063472411 0.6879345873962479
17.85471394339215 265.99150923745697 0.6920781821104215
17.859941498345563 268.3738451767603 0.6956945532584918
17.865169053298978 269.437968247998 0.6975278558748703
17.870396608252392 270.62795737523544 0.699108184868825
17.875624163205806 270.4621905441796 0.698148786714867
17.88085171815922 270.9375495526369 0.6992057913903402
17.886079273112635 270.8535295971118 0.6994461595909321
17.89130682806605 271.99066869308507 0.7010812033458517
17.896534383019464 273.8878879380182 0.7044911798163525
17.90176193797288 278.54001353587483 0.709632522224095
17.906989492926293 282.7561619524758 0.7143670764263504
17.912217047879707 286.1273893122383 0.7194127779958084
17.917444602833122 290.41871196319266 0.723304983144492
17.922672157786536 291.54356572719456 0.7247548867339921
17.92789971273995 290.6437363379573 0.7231136326722073
17.933127267693365 293.7127607497383 0.725885031657952
17.93835482264678 294.57399099235295 0.7269754290037648
17.943582377600194 294.7107046501357 0.7270493470636312
17.94880993255361 295.75582115293497 0.7278681990334979
17.954037487507023 297.1194849660927 0.7293136244983917
17.959265042460437 299.0085053838947 0.7301707755712356
17.96449259741385 298.3812988161876 0.7290268008217554
17.969720152367266 299.56039090119833 0.7311900179235254
17.97494770732068 300.29576601134164 0.7322826849757369
17.980175262274095 299.45903872194975 0.7324523618421497
17.98540281722751 295.95436193497505 0.728510887007029
17.990630372180924 291.8508379725168 0.7243035494970738
17.995857927134338 288.55616330499663 0.7206139094651219
18.001085482087753 287.7881994404535 0.7192726260295685
18.006313037041167 286.6727939332472 0.7176032587515945
18.01154059199458 287.0982242747647 0.7179559798375386
18.016768146947996 287.408908776171 0.7188730646728105
18.02199570190141 288.00799753725414 0.7190548115479606
18.027223256854825 290.22747855272127 0.7210101264865205
18.03245081180824 290.39573326356253 0.721275759180523
18.037678366761654 290.08829149954596 0.7221157141947887
18.042905921715068 288.59428539526516 0.7198462937394392
18.048133476668482 286.8821489681838 0.7170447368765166
18.053361031621897 287.2162957210276 0.716591454489868
18.05858858657531 288.2730277015702 0.7174934872426396
18.063816141528726 286.3516256732213 0.7155293736337688
18.06904369648214 283.7625497399635 0.7130602503795302
18.074271251435555 284.80837089370164 0.7148802961287541
18.07949880638897 288.9059855733221 0.7206357354348641
18.084726361342383 291.4079800013771 0.7222875322231966
18.089953916295798 290.70210590637794 0.7210033643920666
18.095181471249212 291.2942624166481 0.7212447430928876
18.100409026202627 296.44637943034417 0.7274600427089042
18.10563658115604 303.52910748956606 0.7364868069728457
18.110864136109456 310.8920249325587 0.7450671393133698
18.11609169106287 319.0929705235938 0.7540765993920222
18.121319246016284 326.8834863631634 0.7625440863681062
18.1265468009697 338.32155258022993 0.7746491828846085
18.131774355923113 351.6867376104355 0.790128802455632
18.137001910876528 370.2021721841654 0.8102709037423421
18.142229465829942 393.795584809067 0.8352119734148253
18.147457020783357 422.4287460408248 0.8650418655943153
18.15268457573677 451.3285822053557 0.8936193987081105
18.157912130690185 476.1279637355676 0.9182949389121569
18.1631396856436 486.3379679585513 0.9279323250534387
18.168367240597014 487.3713925434295 0.9287252526552038
18.17359479555043 477.6608951459619 0.9198505084772151
18.178822350503843 459.97882971277033 0.902322030262334
18.184049905457258 438.2786949940544 0.8809709346899508
18.189277460410672 417.28813608873423 0.8595226050309299
18.194505015364086 402.9560103010364 0.8443336271281335
18.1997325703175 389.1406612944884 0.8304846417778811
18.204960125270915 382.2617619969611 0.8235911324060655
18.21018768022433 374.8171448830983 0.8155567756474319
18.215415235177744 375.3010847699092 0.8162309018140769
18.22064279013116 378.2924342409721 0.8190157868632065
18.225870345084573 383.05678465750884 0.8240936171202559
18.231097900037987 384.98526849495283 0.8257621458627518
18.236325454991402 394.7146676354194 0.8356050719971664
18.241553009944816 401.41125729502795 0.8428578437797619
18.24678056489823 409.90125006795 0.8516843990714631
18.252008119851645 411.7016580276223 0.8539372433923005
18.25723567480506 410.69380552066076 0.852519517932029
18.262463229758474 405.1756349221274 0.846592512049001
18.26769078471189 397.36710216933886 0.8385934917418656
18.272918339665303 392.33252331427417 0.8336425846089534
18.278145894618717 382.72378841539654 0.8232627577170681
18.28337344957213 374.8762494615398 0.8147408187528962
18.288601004525546 369.7081566800386 0.8086970775898206
18.29382855947896 361.51082209506274 0.7997606400962772
18.299056114432375 353.4222426290475 0.7909467555963051
18.30428366938579 341.66942480404066 0.7779499018703468
18.309511224339204 333.23568997034965 0.7682678383190384
18.314738779292618 327.4871536194656 0.7626355692871418
18.319966334246033 322.62936877731335 0.7576058421462396
18.325193889199447 318.0137850772204 0.7523354508776292
18.33042144415286 311.7995036467605 0.7447816855469153
18.335648999106276 310.88615413054316 0.7434499131613184
18.34087655405969 308.0873138795636 0.7409254342724378
18.346104109013105 306.2773976288943 0.739075617702938
18.35133166396652 301.63631670544413 0.7338280404794089
18.356559218919934 300.24014486027284 0.7321033948693961
18.361786773873348 297.7557631282412 0.729047171606002
18.367014328826762 297.2775113342141 0.7278823375595196
18.372241883780177 295.0084358245563 0.7247316796524562
18.37746943873359 294.12382812711803 0.7231285033743176
18.382696993687006 295.2484895446123 0.7246820268559478
18.38792454864042 300.4666183023032 0.7329701687786995
18.393152103593835 308.8036030925353 0.7547282709997485
18.39837965854725 318.5149721708596 0.7733623984104366
18.403607213500663 331.5967461453403 0.7950073083242625
18.408834768454078 350.2859312819925 0.8211500288880303
18.414062323407492 375.6831593093617 0.8547278915903402
18.419289878360907 401.8745819265092 0.8873815200494131
18.42451743331432 425.5920335811644 0.9166053959818932
18.429744988267736 443.3879130563355 0.9402530516184584
18.43497254322115 449.69159688463736 0.9500854298643643
18.440200098174564 451.13969028001304 0.9553495058496652
18.44542765312798 445.3038142704751 0.9531977598865221
18.450655208081393 438.8512055487253 0.9491363177926854
18.455882763034808 427.1287658201667 0.9398445433718622
18.461110317988222 416.90858307380154 0.93173973332162
18.466337872941637 404.11318132967176 0.9201673727817338
18.47156542789505 396.1029389310322 0.9144153196660104
18.476792982848465 383.34412680187563 0.9016835929226497
18.48202053780188 374.7537436818202 0.8943379704120323
18.487248092755294 371.574070281335 0.893788835559342
18.49247564770871 367.4643123446142 0.8913733288829796
18.497703202662123 362.165125267146 0.8883601914204656
18.502930757615538 358.15657173024306 0.8845506907742171
18.508158312568952 350.5032513746533 0.8772189744399439
18.513385867522366 347.4077645820371 0.8757875819479316
18.51861342247578 342.4222594349363 0.8720378307142831
18.523840977429195 337.0198150167009 0.8684804384796591
18.52906853238261 336.3191293620903 0.8697033651610071
18.534296087336024 335.3227624089978 0.8698252554846514
18.53952364228944 332.2971147180101 0.8677875879554131
18.544751197242853 331.63958212545316 0.868704952830278
18.549978752196267 330.8983900097401 0.8702963608693731
18.555206307149682 330.65191395247604 0.8722435487292386
18.560433862103096 330.1479518330632 0.8726532786089091
18.56566141705651 328.3749769117328 0.8727086283046707
18.570888972009925 328.86849366271827 0.8752126665389038
18.57611652696334 328.9315703453903 0.877739058919757
18.581344081916754 332.61842772310166 0.8851081082128986
18.58657163687017 336.00617273873166 0.8908325781188269
18.591799191823583 338.1805206422348 0.895932384571882
18.597026746776997 342.060966255495 0.9027235997461927
18.60225430173041 342.17762111238324 0.9049652771227745
18.607481856683826 346.1577657710363 0.9129718432733201
18.61270941163724 354.9470834555185 0.9257438263989084
18.617936966590655 363.956767093608 0.9395056045025726
18.62316452154407 371.7522887301031 0.9485409753191705
18.628392076497484 380.85386125025263 0.940908774223699
18.633619631450898 384.26414330161543 0.9360192667442616
18.638847186404313 383.9119452858657 0.9280148795505271
18.644074741357727 381.41788099856876 0.9200221587253464
18.64930229631114 378.03196368091784 0.9121779702326273
18.654529851264556 375.8441775994576 0.9045394541570592
18.65975740621797 376.88805527761264 0.9035180491508695
18.664984961171385 374.4987215279388 0.8972164969433876
18.6702125161248 371.5444767969758 0.8908326854583524
18.675440071078214 372.73584922212984 0.8903737309933226
18.680667626031628 379.68347394762696 0.8949337969148625
18.685895180985042 388.3593408815764 0.9022354098360729
18.691122735938457 391.549255813529 0.9038610320468998
18.69635029089187 393.1829330156843 0.9029336211001562
18.701577845845286 392.4972382169218 0.9008903816738651
18.7068054007987 391.7125941559817 0.8978685719630354
18.712032955752115 391.11444178586635 0.8956077110986044
18.71726051070553 388.3207490728587 0.8911002931617785
18.722488065658943 383.041244102477 0.8831692225790616
18.727715620612358 374.6643323909124 0.8727336129550662
18.732943175565772 367.46568761188666 0.8633525753123279
18.738170730519187 363.8310463153772 0.8580072334383902
18.7433982854726 361.01114935742334 0.8541899094396217
18.748625840426016 356.84049222294635 0.8480296462649882
18.75385339537943 351.063346072678 0.8404282944561722
18.759080950332844 348.21843252745055 0.8359152323971576
18.76430850528626 346.38247184752834 0.8321872331025024
18.769536060239673 345.5835497576407 0.8299584479604659
18.774763615193088 338.7580764031268 0.820403342505479
18.779991170146502 334.2729298747173 0.8134015404962243
18.785218725099917 328.7539557762261 0.8054546106502422
18.79044628005333 324.77172909909615 0.7994476526533308
18.795673835006745 319.9507796583461 0.7924393942685676
18.80090138996016 315.12045610914504 0.787520890666023
18.806128944913574 313.05677992236446 0.7849693556274606
18.81135649986699 308.2203701459259 0.778547714311146
18.816584054820403 307.4546610677655 0.777477852548007
18.821811609773818 305.94671365905265 0.7738055320123608
18.827039164727232 305.959720372111 0.7745219194489916
18.832266719680646 304.4048237674713 0.7721823583687503
18.83749427463406 302.2221888333005 0.7695669763975899
18.842721829587475 300.6691438701719 0.7670196731383992
18.84794938454089 296.72512480572686 0.7609688826914949
18.853176939494304 295.1217195672479 0.7579927151548513
18.85840449444772 296.34135307117083 0.7588674349829521
18.863632049401133 298.4877524912366 0.7614981662229775
18.868859604354547 299.58428306073176 0.7630499156303301
18.87408715930796 299.7028334415375 0.7638128179900656
18.879314714261376 294.8418081277863 0.7578883825620522
18.88454226921479 291.82674064195123 0.7551133314177366
18.889769824168205 288.52265282361753 0.7488380070392592
18.89499737912162 288.61158565762327 0.748294410146682
18.900224934075034 289.12429944425537 0.7468582288956405
18.90545248902845 289.17517502037254 0.7464805020263476
18.910680043981863 286.6767372847173 0.7438457634139636
18.915907598935277 283.5241724138749 0.7398004856941127
18.92113515388869 282.5023629058667 0.7398452217600372
18.926362708842106 282.04041450721314 0.7385608628432958
18.93159026379552 281.84124183312645 0.7376039261425131
18.936817818748935 279.9329261476833 0.7348861260556935
18.94204537370235 280.1108003514524 0.7362329668199016
18.947272928655764 281.6088257504134 0.7376389719783756
18.952500483609178 283.38011963657107 0.7386028755721478
18.957728038562593 282.4508704625274 0.7361915444956081
18.962955593516007 280.7288148778432 0.7339235931337652
18.96818314846942 278.0227014123517 0.7302268456232894
18.973410703422836 277.8920847225819 0.7292778542245721
18.97863825837625 279.5280082909888 0.7301667993258094
18.983865813329665 280.02220670502936 0.7312929057490876
18.98909336828308 278.8072780592807 0.7297671941140015
18.994320923236494 279.95076473943584 0.730859702660506
18.999548478189908 280.3875348713536 0.7315250336409456
19.004776033143322 280.46374235981006 0.7318240853676933
19.010003588096737 281.13798443168474 0.7328706171772367
19.01523114305015 281.2543989585985 0.7324854096776008
19.020458698003566 281.4772732099314 0.7325639594942304
19.02568625295698 283.8229832988394 0.7358708303205513
19.030913807910395 286.80440026114417 0.7389033326499105
19.03614136286381 290.3683273328476 0.742296109430546
19.041368917817223 289.9085090902372 0.7403273705559484
19.046596472770638 287.88250504841034 0.7365615989531543
19.051824027724052 285.5336523605452 0.7334708279338568
19.057051582677467 285.4091684400139 0.7329843402530607
19.06227913763088 285.53709017200856 0.7324317552380916
19.067506692584296 289.6105136804198 0.7372280661268411
19.07273424753771 291.4095892011163 0.7389634849898508
19.077961802491124 291.7935708936838 0.7401619775824309
19.08318935744454 291.41421173508854 0.7397757758716833
19.088416912397953 289.8630088427446 0.7384101981025344
19.093644467351368 290.46839225550326 0.7386746765453288
19.098872022304782 292.4412791908966 0.7403307980422981
19.104099577258197 290.83351365803935 0.7378483659784497
19.10932713221161 293.4079256605855 0.7402128687569124
19.114554687165025 296.3816648109436 0.7432666774794894
19.11978224211844 299.27290962405976 0.7464755178891812
19.125009797071854 302.45315101399757 0.7506373952743588
19.13023735202527 301.6600337741338 0.7495971381432228
19.135464906978683 301.43792674131913 0.7493681853191241
19.140692461932098 299.6352649341022 0.747295159058317
19.145920016885512 297.6596135615893 0.7447169040493234
19.151147571838926 295.35777940751774 0.7418159247610701
19.15637512679234 296.1767238865638 0.7431984428660332
19.161602681745755 295.42753872661336 0.7424911545353149
19.16683023669917 293.663694479597 0.7400030880241831
19.172057791652584 289.35974505583204 0.7346551749792555
19.177285346606 287.58699078314845 0.7315491515054539
19.182512901559413 287.7368449901745 0.73115512312591
19.187740456512827 289.1535898765754 0.7334141442078314
19.19296801146624 288.844777077888 0.733457050912343
19.198195566419656 287.2972660991044 0.7321581734932823
19.20342312137307 287.63367969228045 0.7326994515152967
19.208650676326485 285.5645981747936 0.7289551235636751
19.2138782312799 286.98997646287654 0.7311545583976039
19.219105786233314 287.1091450095218 0.730591593328586
19.22433334118673 286.58846264607473 0.7306168567019817
19.229560896140143 287.8769845570352 0.7325392271731312
19.234788451093557 288.93328168728095 0.733511479267975
19.24001600604697 290.01873802608236 0.7354308614431563
19.245243561000386 290.6751929434837 0.7354290588677367
19.2504711159538 286.74883965972674 0.7296008024235442
19.255698670907215 285.2027196077458 0.7273993635866376
19.26092622586063 282.782443986384 0.7240548109591779
19.266153780814044 283.2708706243827 0.7253189562043348
19.271381335767458 280.951109309411 0.7225021112820262
19.276608890720873 281.8409888544219 0.7232674953408157
19.281836445674287 284.2462755300749 0.7263439280813621
19.2870640006277 286.0147709260696 0.7284262874389463
19.292291555581116 285.1838135546082 0.726659178887561
19.29751911053453 280.79901538475167 0.7216037552904224
19.302746665487945 279.5958649385453 0.7195746086976033
19.30797422044136 281.73225614703847 0.7215021929872952
19.313201775394774 283.53924880105217 0.72456948685762
19.318429330348188 284.9857321118031 0.7257265065185039
19.323656885301602 285.2194695768124 0.7260813521666452
19.328884440255017 289.6679868027013 0.7310326756730198
19.33411199520843 295.0479867058468 0.736879581703967
19.339339550161846 299.93905733397065 0.742505261177939
19.34456710511526 305.6381885000956 0.7482800447631607
19.349794660068675 310.9628489667494 0.7549461416418309
19.35502221502209 317.50813248458707 0.7626219873775895
19.360249769975503 325.6311504589317 0.7717338839839857
19.365477324928918 335.54246689151233 0.7832742841056773
19.370704879882332 347.44195535321256 0.7962184221651085
19.375932434835747 356.31890588426944 0.8069029624293872
19.38115998978916 362.8892919431119 0.8143271070048423
19.386387544742576 365.1416430611774 0.8162601870887478
19.39161509969599 369.5252506921107 0.8210131784422007
19.396842654649404 368.05031209433423 0.8193100327428624
19.40207020960282 370.6325275087383 0.8222691908402273
19.407297764556233 369.5693311811192 0.8219317812771095
19.412525319509648 368.48125001882505 0.8199033407081866
19.417752874463062 365.7928846242753 0.8166183478937714
19.422980429416477 363.21134156344596 0.813398461339073
19.42820798436989 360.2521671811823 0.809405228671681
19.433435539323305 355.2250049077251 0.8046018573985054
19.43866309427672 348.7868747618166 0.7969322019411689
19.443890649230134 345.77199398446754 0.7939306368386744
19.44911820418355 344.9989955224631 0.7931087757515268
19.454345759136963 346.2895364604837 0.7944093738032382
19.459573314090377 348.127807050803 0.7963785635049523
19.464800869043792 346.7886249157723 0.7946451570013745
19.470028423997206 345.57834508681265 0.7926451131914476
19.47525597895062 343.66552517016345 0.7911540074279707
19.480483533904035 344.94265589577986 0.7927512863144046
19.48571108885745 343.01812676455376 0.7912526092653939
19.490938643810864 346.0643042751815 0.7956231713233493
19.49616619876428 344.26488248904906 0.7932828715607848
19.501393753717693 342.3542978678161 0.7906587131497727
19.506621308671107 339.9484199375423 0.7869890468297903
19.51184886362452 337.8260477561259 0.7845163532423541
19.517076418577936 334.51216568140785 0.7802914884594137
19.52230397353135 333.0296619525188 0.7781509980260659
19.527531528484765 335.14537709728194 0.7801812215289765
19.53275908343818 338.181288044757 0.7836689787684346
19.537986638391594 343.2437840135945 0.7896331710152807
19.54321419334501 345.28305705842627 0.7921266185351252
19.548441748298423 343.66400309355424 0.7900605837072562
19.553669303251837 341.82634534398716 0.7873635498820739
19.55889685820525 342.8801497049583 0.7888649469851425
19.564124413158666 346.70238176164025 0.7930671152408733
19.56935196811208 348.954949564374 0.7962556635034664
19.574579523065495 350.1520347992227 0.7972263150116491
19.57980707801891 352.9891977829808 0.8004341473846028
19.585034632972324 353.1893907516383 0.8003032417641051
19.590262187925738 355.71890571791033 0.8026009523701765
19.595489742879153 356.54586737417446 0.8034623561114288
19.600717297832567 360.36759286045196 0.8073446655702368
19.60594485278598 365.3936784624788 0.8128149085232419
19.611172407739396 369.16712411603095 0.817309138952575
19.61639996269281 372.0242776713686 0.8201146106733814
19.621627517646225 374.5702979017066 0.8230639407886785
19.62685507259964 377.2469028689189 0.8262121927322508
19.632082627553054 381.6503254915299 0.83048036801684
19.637310182506468 383.4276830776671 0.8319687347130951
19.642537737459882 384.45021540483754 0.8330307780083022
19.647765292413297 386.7068966922729 0.8357858075526056
19.65299284736671 393.0129063863338 0.8433035814361066
19.658220402320126 394.9067419963952 0.8447530236814064
19.66344795727354 393.2731094778764 0.842530158293525
19.668675512226955 389.9334016866973 0.8386410561825473
19.67390306718037 389.6113138993689 0.8379464111110158
19.679130622133783 386.6430683780754 0.8346087552991629
19.684358177087198 386.01893986740185 0.8338363538790965
19.689585732040612 387.9747465248468 0.8358259323307916
19.694813286994027 391.07768725369095 0.8394174796467606
19.70004084194744 393.9263726884061 0.8426622541646082
19.705268396900856 391.4108466940895 0.8400512592435443
19.71049595185427 389.10535975466837 0.8380751604773677
19.715723506807684 383.14118774111967 0.8313837000719804
19.7209510617611 380.78730429054855 0.829409662908671
19.726178616714513 376.6763932695865 0.8247549218371799
19.731406171667928 375.48685493570326 0.8231551745023762
19.736633726621342 372.02340545292594 0.8198618093474627
19.741861281574757 370.4665491091356 0.8175810094822533
19.74708883652817 367.6826489514089 0.8142580107029356
19.752316391481585 368.25720000637625 0.8143496607664665
19.757543946435 367.3399170966742 0.8128012781189251
19.762771501388414 365.10250626847886 0.8108247685572592
19.76799905634183 363.3678383102088 0.8089184287482651
19.773226611295243 364.97770892843846 0.8107078337715645
19.778454166248657 364.1647092597451 0.8098782243532684
19.783681721202072 359.0379398456395 0.8041511686927552
19.788909276155486 354.11682180535706 0.798711516211315
19.7941368311089 349.60679777282473 0.7937884017257372
19.799364386062315 348.1479296483938 0.7918874777727761
19.80459194101573 341.8819641092514 0.7853293031446716
19.809819495969144 336.6000352238842 0.7788568374801582
19.81504705092256 331.66899255006416 0.7734578072512076
19.820274605875973 330.3676267547285 0.7722158169043513
19.825502160829387 329.26271540838223 0.7713124927551128
19.8307297157828 326.5759485987056 0.7686244018745261
19.835957270736216 323.06881281114687 0.7641150770458945
19.84118482568963 319.9678422262737 0.7604907253120038
19.846412380643045 315.18833601850895 0.7552452447692161
19.85163993559646 311.7801330043768 0.7500717941052394
19.856867490549874 310.45714654966383 0.7478402207496777
19.86209504550329 311.22760331585704 0.7490641701628332
19.867322600456703 311.0805101022609 0.749005096257431
19.872550155410117 311.50155321894323 0.7504239316433798
19.87777771036353 311.03865296388443 0.7492034273781002
19.883005265316946 314.5016821193958 0.7534865363014619
19.88823282027036 315.66816651693324 0.7553445374094839
19.893460375223775 313.28861906547183 0.7526764979188392
19.89868793017719 310.83880707488436 0.7499150188217183
19.903915485130604 306.78712474250887 0.7439169193704976
19.909143040084018 306.30452433922704 0.743764226099943
19.914370595037433 309.4426415499556 0.748183913532643
19.919598149990847 311.231905886839 0.7507496181776565
19.92482570494426 310.12302595736395 0.750225948236382
19.930053259897676 308.32755892895705 0.747869654339897
19.93528081485109 304.39753321664807 0.7422835172950881
19.940508369804505 301.63948374368834 0.7382051912418892
19.94573592475792 303.5775095367819 0.7389284872614295
19.950963479711334 303.50438479075996 0.7392265198275046
19.956191034664748 306.4566753367361 0.7431166281444496
19.961418589618162 307.6092819045046 0.7447033013016288
19.966646144571577 307.52451004744853 0.7449861306635251
19.97187369952499 308.2114714652953 0.7459907204089651
19.977101254478406 309.0066610838888 0.7469048498336982
19.98232880943182 312.00262249134715 0.7504540122387628
19.987556364385235 314.95781084933395 0.7531094267199586
19.99278391933865 319.5434866637354 0.7580383140573889
19.998011474292063 324.3508101797165 0.7631437448822519
20.003239029245478 334.82168350294506 0.774649568333168
20.008466584198892 343.31783398749224 0.7847295106412949
20.013694139152307 357.2639563476968 0.7996703312931946
20.01892169410572 370.2876445531986 0.81395446748609
20.024149249059136 386.99564626979287 0.831426807262098
20.02937680401255 399.9330248864293 0.8449515912260274
20.034604358965964 409.57057938338545 0.8550468773870412
20.03983191391938 414.6489763112848 0.8601431147958808
20.045059468872793 410.89420789766973 0.8562854940231506
20.050287023826208 403.47225806122077 0.8488623775869001
20.055514578779622 390.9134585420652 0.8354861282145144
20.060742133733036 383.11197824076385 0.8275612466523273
20.06596968868645 374.23844581489215 0.8176940390732669
20.071197243639865 366.95366409733543 0.8099478522717375
20.07642479859328 361.7845593505549 0.8046169680985388
20.081652353546694 358.3518906972196 0.8009263880620533
20.08687990850011 359.07643282040095 0.8017084576762054
20.092107463453523 357.76882167858173 0.7998837846762386
20.097335018406937 362.5206001596552 0.8047939224843006
20.102562573360352 367.3043894295526 0.8101587920074477
20.107790128313766 373.7909758848745 0.8172310646370335
20.11301768326718 378.042886843934 0.8214377213071833
20.118245238220595 381.32092915897385 0.8249318715827477
20.12347279317401 387.39659395100347 0.830862720528999
20.128700348127424 392.8265066962833 0.836703438033648
20.13392790308084 398.77419006010336 0.8430662538721381
20.139155458034253 403.3091469567062 0.8480588017739931
20.144383012987667 403.2694304935283 0.8485730078634223
20.14961056794108 395.6961129046989 0.8405923584563657
20.154838122894496 382.46173522324784 0.8260904179930552
20.16006567784791 369.766701767398 0.8122382644637648
20.165293232801325 355.80970049819825 0.7975305685731199
20.17052078775474 346.58231021008476 0.7883831925902137
20.175748342708154 336.5030775566582 0.7774876706611827
20.18097589766157 332.733635690818 0.7722251491744846
20.186203452614983 331.3720289730282 0.7705765545036022
20.191431007568397 331.33112846886013 0.7696316451011225
20.19665856252181 327.88256020952196 0.7653579657091519
20.201886117475226 326.16109281774953 0.7629819336904435
20.20711367242864 323.8772918683127 0.7605279691220879
20.212341227382055 323.51577944777324 0.760129998953912
20.21756878233547 323.07435489146826 0.7603345610560833
20.222796337288884 321.07844957766866 0.757928233510266
20.228023892242298 323.1282223270089 0.7611207600830814
20.233251447195713 325.4997616889725 0.7633204031106996
20.238479002149127 327.6651740074573 0.7657148411948038
20.24370655710254 325.8188488980231 0.7637026239828736
20.248934112055956 327.50749770801133 0.7655465598802634
20.25416166700937 330.7121545366995 0.7693721521883985
20.259389221962785 336.7903482592114 0.7755702494440373
20.2646167769162 337.689731361579 0.7757192607158696
20.269844331869614 337.48711747889763 0.7746329543885615
20.275071886823028 338.241155978686 0.7760295337908278
20.280299441776442 335.75016043038806 0.7739809239552649
20.285526996729857 333.81366531859175 0.7724727822735469
20.29075455168327 332.3599044126631 0.7708086846275819
20.295982106636686 333.361808147262 0.7722641075299583
20.3012096615901 335.8014686222215 0.7755380611514073
20.306437216543515 336.4035056547612 0.7764313465415026
20.31166477149693 335.5901840983205 0.7752242258402711
20.316892326450343 333.6164443903109 0.7711477555860722
20.322119881403758 328.41129634003926 0.7651628502888805
20.327347436357172 325.38957358266634 0.7609493030694519
20.332574991310587 321.1247565612045 0.7563302047286564
20.337802546264 320.3487380838512 0.7558914312918547
20.343030101217416 317.8024633031735 0.7536285452230559
20.34825765617083 320.71503490732886 0.7577617713532719
20.353485211124244 317.5584294149063 0.7547468071897026
20.35871276607766 314.0939598774933 0.7500427009326479
20.363940321031073 312.1197605893555 0.7477167241265162
20.369167875984488 312.38593936791887 0.7470122391146687
20.374395430937902 312.93813354858514 0.7469347837540821
20.379622985891316 312.31727965935477 0.7457946803058284
20.38485054084473 310.58096490874107 0.7436632367360513
20.390078095798145 308.6693609296532 0.7417296161685661
20.39530565075156 306.0630988009841 0.7382999938422964
20.400533205704974 304.29200977322904 0.736335417104306
20.40576076065839 304.15685564657116 0.7367053112011352
20.410988315611803 303.9766044273131 0.7367838832792065
20.416215870565217 302.3554319318839 0.7351178094822893
20.421443425518632 299.8285418994756 0.7312963398950608
20.426670980472046 299.4292304527705 0.7305129924914717
20.43189853542546 303.26698070347584 0.7355122442653906
20.437126090378875 307.8780228811747 0.741661075096881
20.44235364533229 306.4173832339948 0.7404554451076731
20.447581200285704 304.05153271482214 0.7376431198883661
20.45280875523912 303.581077320306 0.7363603662592693
20.458036310192533 305.70381815344433 0.7392518806023043
20.463263865145947 303.8356867158598 0.736397829976038
20.46849142009936 301.91134804405885 0.7354740444303051
20.473718975052776 298.7658221975595 0.731821393492531
20.47894653000619 297.88545608331333 0.7297846697684671
20.484174084959605 298.5172607046603 0.7307199139401249
20.48940163991302 301.4959438542136 0.7340052759659349
20.494629194866434 300.9301156741565 0.7339523453370315
20.49985674981985 304.6657702208721 0.7376145224947201
20.505084304773263 307.37084732361814 0.7400931834856515
20.510311859726677 310.5985411553959 0.7446435559243563
20.51553941468009 307.93194874911194 0.741576306922455
20.520766969633506 305.8944190660494 0.7390272191064616
20.52599452458692 301.7874230901136 0.7339497369936478
20.531222079540335 302.6111654446815 0.7338899300147735
20.53644963449375 301.8810733532909 0.7326698123732811
20.541677189447164 301.4456867538385 0.7326137476249519
20.546904744400578 301.4914782062835 0.7323337696035989
20.552132299353993 300.1725610143413 0.7314249075855519
20.557359854307407 303.4263608820419 0.7351137685521041
20.56258740926082 305.2908590070243 0.7371573511328069
20.567814964214236 306.8774340067672 0.739108455489187
20.57304251916765 307.030970045697 0.7393672964721342
20.578270074121065 308.84976145992766 0.7420749640488093
20.58349762907448 310.96501813809795 0.7446194443966482
20.588725184027894 311.7175375110655 0.7454163173150989
20.593952738981308 314.07178240971484 0.7477349098288621
20.599180293934722 316.2107571977699 0.7491858662600884
20.604407848888137 315.05075856106646 0.7476274643549167
20.60963540384155 313.18122549014504 0.7453475338551623
20.614862958794966 309.9387984854962 0.7415045078345277
20.62009051374838 311.31973753854066 0.7434544871337178
20.625318068701795 313.4682681992291 0.7457692334149568
20.63054562365521 315.2131903352255 0.7490952163800391
20.635773178608623 313.5011778785582 0.74712736183926
20.641000733562038 310.6337899720382 0.7432300619572222
20.646228288515452 308.2704161446673 0.7396493139241302
20.651455843468867 308.95301114448506 0.740308150834286
20.65668339842228 306.3240648329863 0.7377034378620032
20.661910953375695 308.72326011424775 0.7417246672980381
20.66713850832911 306.7651935375373 0.7396922191216637
20.672366063282524 308.81900028196117 0.7420962893167414
20.67759361823594 306.31285008212825 0.7379010342140366
20.682821173189353 305.5996116470807 0.7365548488448457
20.688048728142768 305.40921286302586 0.7364331230095648
20.693276283096182 306.54143688144813 0.7381555271104431
20.698503838049596 303.4131197555012 0.7350401107113415
20.70373139300301 302.9752822835173 0.7343463174208946
20.708958947956425 300.48627481706603 0.7308507373632812
20.71418650290984 301.8629207055384 0.7327143346047754
20.719414057863254 299.6522738031627 0.7297240717695129
20.72464161281667 298.036527742907 0.7276593994869199
20.729869167770083 296.6546098805294 0.725149401630241
20.735096722723497 298.0347048524723 0.727240810867293
20.740324277676912 299.22802819535514 0.7291209587231994
20.745551832630326 300.34729092622786 0.7304609510147999
20.75077938758374 300.27342112917466 0.731435846519347
20.756006942537155 299.4310101196254 0.7312563610885597
20.76123449749057 300.5612555704659 0.7323862045215185
20.766462052443984 299.703707237056 0.7312327920808323
20.7716896073974 301.23450010705164 0.7320767615662721
20.776917162350813 305.448610957217 0.7376501615193681
20.782144717304227 307.04027533229464 0.7393441564404293
20.78737227225764 305.0334764287512 0.7365509795627937
20.792599827211056 304.1863340182215 0.734738409801323
20.79782738216447 307.8239090305713 0.7385040364804559
20.803054937117885 314.5954844010661 0.7463263491499263
20.8082824920713 320.4094928398607 0.7526755640798108
20.813510047024714 322.8659578801622 0.7553176532481425
20.81873760197813 324.78293833498105 0.7581117783955046
20.823965156931543 322.3359937694475 0.7553784296205155
20.829192711884957 324.5486423902647 0.7577877181554911
20.83442026683837 327.04389628526576 0.760075408372602
20.839647821791786 331.7333799601917 0.7647505097051244
20.8448753767452 337.2553793058738 0.7719608459041876
20.850102931698615 339.22859169508234 0.7746548921297375
20.85533048665203 339.3292854408078 0.7750709530027347
20.860558041605444 336.3345973114188 0.7717366950473326
20.865785596558858 336.05852239818597 0.7709199920640881
20.871013151512273 336.46942852792654 0.7720203245428611
20.876240706465687 335.2193056414365 0.7700175774737873
20.8814682614191 334.76224521617803 0.7689523749562939
20.886695816372516 336.06009794079984 0.7697760286232345
20.89192337132593 337.17487493375864 0.7714819729541506
20.897150926279345 337.5557585899292 0.772486853134427
20.90237848123276 337.0907627800428 0.7727581646645144
20.907606036186174 335.5389576529904 0.7705103496593911
20.912833591139588 334.88176303503406 0.7691146270528791
20.918061146093002 333.30372718120685 0.766163301071187
20.923288701046417 330.7497318472561 0.7636506373590025
20.92851625599983 328.1511307175751 0.7604554482012122
20.933743810953246 325.4932843183599 0.7576394310371382
20.93897136590666 321.8986795729674 0.7531900832709938
20.944198920860075 318.2967224996799 0.7497992734778252
20.94942647581349 318.3067862441356 0.7504708972186636
20.954654030766903 318.4177628989112 0.7512165704642678
20.959881585720318 319.431397540506 0.7517301189077605
20.965109140673732 319.82399458409236 0.7514422673510078
20.970336695627147 323.51888290919663 0.7556913343745918
20.97556425058056 322.2678686548288 0.7544703355236788
20.980791805533975 321.19511714514397 0.7535893464996027
20.98601936048739 316.4028443178747 0.7470984896868822
20.991246915440804 316.0033622974936 0.7462010701076318
20.99647447039422 312.1242331626862 0.7412987355879886
21.001702025347633 310.5135762023822 0.7397516883007242
21.006929580301048 306.93337316643135 0.7359724302131283
21.012157135254462 303.9655919563208 0.7331977064037336
21.017384690207876 302.06937045154274 0.7316960854526159
21.02261224516129 302.3936745782859 0.7318448296400387
21.027839800114705 305.02735583206174 0.7346164199871233
21.03306735506812 308.41658864438955 0.737653635456233
21.038294910021534 307.73266414544327 0.7377098082786762
21.04352246497495 306.1253443354435 0.7356164781795854
21.048750019928363 303.85418994904035 0.7340208643134366
21.053977574881777 301.75734592320117 0.7304377788759341
21.059205129835192 302.433273489782 0.730442313319511
21.064432684788606 302.69501673669987 0.729810052271607
21.06966023974202 304.6909349929745 0.7321755196776709
21.074887794695435 300.908061112389 0.7280345709192307
21.08011534964885 297.9465743254493 0.7249932264277205
21.085342904602264 295.99151503888334 0.7228984214655971
21.09057045955568 298.9021246966534 0.7257181348571182
21.095798014509093 299.17023402393215 0.72520249086489
21.101025569462507 300.6422956294733 0.7257563249699762
21.10625312441592 300.6228154432739 0.7256211648104562
21.111480679369336 300.407047829324 0.7242765281648568
21.11670823432275 298.621486260883 0.7236317612134082
21.121935789276165 294.30436664603326 0.7202722927338627
21.12716334422958 290.01596576567533 0.7150222181753316
21.132390899182994 288.7115369952788 0.7123182217073768
21.13761845413641 290.87248683837316 0.7136267551197021
21.142846009089823 292.32221951551475 0.714106075245441
21.148073564043237 291.597313132521 0.7131676261884585
21.15330111899665 286.76496941648844 0.7060175268299526
21.158528673950066 286.508376999272 0.7065551051508244
21.16375622890348 284.5876987467462 0.7053562029235386
21.168983783856895 285.1053762444224 0.706880925435811
21.17421133881031 285.2785606575958 0.7074383096453625
21.179438893763724 279.7948577653682 0.6993854413918265
21.184666448717138 277.2570040592316 0.6963383944023731
21.189894003670553 278.0113635650995 0.6964563054989354
21.195121558623967 281.627518872102 0.7016364102960758
21.20034911357738 284.00475536364274 0.7053573326167019
21.205576668530796 280.504689679892 0.7003575400234494
21.21080422348421 279.67361476416954 0.6992089995454444
21.216031778437625 277.40302794321417 0.695233778759824
21.22125933339104 274.59924982859974 0.6913310427696372
21.226486888344454 274.83395409455585 0.6918223184249788
21.231714443297868 274.94445679328345 0.6914273409548839
21.236941998251282 276.73763601607465 0.6942134576722994
21.242169553204697 277.70606651014435 0.6956796115254207
21.24739710815811 279.2111784802426 0.6968470792536348
21.252624663111526 280.1615193257681 0.6981391502563862
21.25785221806494 280.86650095395674 0.6975515373571675
21.263079773018355 281.2166088767938 0.6981443093717119
21.26830732797177 277.4231537222364 0.6932832538692848
21.273534882925183 275.2961204098873 0.6896562875778313
21.278762437878598 274.30887557701845 0.6885134052675562
21.283989992832012 275.99661258099087 0.6975127547858166
21.289217547785427 276.26267492076596 0.7099209107763517
21.29444510273884 275.1800559702241 0.7154298528280039
21.299672657692255 271.6695811496648 0.7161143356731168
21.30490021264567 274.2769054366189 0.7234181657628487
21.310127767599084 274.77933002953847 0.7275813711783299
21.3153553225525 274.1289132034985 0.7300295702749777
21.320582877505913 275.47646191433864 0.7362181853503549
21.325810432459328 277.67883031793446 0.7422369706388294
21.331037987412742 283.7160314004506 0.7530101854195865
21.336265542366156 280.2155090745374 0.7506083126002054
21.34149309731957 276.51323566954807 0.7473372554407023
21.346720652272985 270.69158776005656 0.7424586605538166
21.3519482072264 272.3846825678848 0.7472714806465468
21.357175762179814 272.8079048519609 0.7507120232584951
21.36240331713323 275.0501468069787 0.7563401270382469
21.367630872086643 276.0536537790644 0.7608119214750776
21.372858427040057 275.30439649343344 0.7628491602794627
21.378085981993472 276.0252523569892 0.7669314512728485
21.383313536946886 274.81493005791356 0.7665241489093312
21.3885410919003 274.85831097920527 0.7680073946818007
21.393768646853715 278.05711066102714 0.7746553458623423
21.39899620180713 277.5675000824972 0.7757060973292004
21.404223756760544 280.73691365917665 0.781059799392946
21.40945131171396 279.841401617162 0.781335917401658
21.414678866667373 280.5399101498704 0.7839328336527083
21.419906421620787 279.31526701036006 0.7862335277036223
21.4251339765742 280.128873764878 0.7896970350072298
21.430361531527616 279.9062299120122 0.7899418957537165
21.43558908648103 283.13965436071885 0.7953124872266211
21.440816641434445 283.0721807642832 0.7967869825522018
21.44604419638786 283.4208160386816 0.8009415521200357
21.451271751341274 286.07423476530624 0.8083688973913729
21.45649930629469 292.4419659952395 0.8195564795442442
21.461726861248103 294.76073101985764 0.8235036190139736
21.466954416201517 294.14735523859815 0.8224752266005755
21.47218197115493 288.5445188879562 0.8154421950434044
21.477409526108346 286.0863909208189 0.8129494267572253
21.48263708106176 287.0807287123447 0.8157153382856948
21.487864636015175 288.1186613608199 0.8180886235794262
21.49309219096859 286.87708687624183 0.8187936303035679
21.498319745922004 285.4579043808688 0.8188652338022236
21.503547300875418 284.1166439229182 0.8194196201251679
21.508774855828833 285.45071606800093 0.8206456696654035
21.514002410782247 290.21513531348916 0.811810313794796
21.51922996573566 293.0166296920458 0.8066681751526209
21.524457520689076 297.02538829299186 0.8044961126297558
21.52968507564249 298.1563188346267 0.7995765477030148
21.534912630595905 299.54356111823364 0.7969187033495224
21.54014018554932 296.89756264473976 0.7910958459491658
21.545367740502734 295.58069015023506 0.786699083232762
21.550595295456148 294.15610863050046 0.7830072157857066
21.555822850409562 293.1177099170311 0.7787620397799615
21.561050405362977 293.55133400265635 0.7773670740865728
21.56627796031639 290.66449449213917 0.7703969698822876
21.571505515269806 290.27592858932616 0.7686966215921837
21.57673307022322 289.4614710501082 0.7673296550163814
21.581960625176634 289.8508845700915 0.7669597555276706
21.58718818013005 289.1922606878316 0.7648862123722507
21.592415735083463 290.4202089423093 0.7650936522991562
21.597643290036878 289.40040040769696 0.7631902556965566
21.602870844990292 288.3755532949106 0.7594688924983111
21.608098399943707 291.3428939506746 0.7593984007104103
21.61332595489712 295.1988462714231 0.7629444851007605
21.618553509850535 295.8845131739599 0.7642054579233749
21.62378106480395 291.7804360080059 0.7590238658114707
21.629008619757364 290.740698074636 0.7563662449585203
21.63423617471078 288.4090255221129 0.7515248077723861
21.639463729664193 288.3912257158232 0.7504900501253088
21.644691284617608 285.0122647869604 0.7449009768544802
21.649918839571022 286.4263984071379 0.7457136885251595
21.655146394524436 288.7418322002735 0.7486405913650114
21.66037394947785 288.671550196065 0.7474352328253869
21.665601504431265 286.5016361725372 0.7440521472809005
21.67082905938468 289.55547697274113 0.7471046938497449
21.676056614338094 293.775465983383 0.7522118537200307
21.68128416929151 294.98394759975906 0.7532193515654723
21.686511724244923 296.99979556205835 0.7552335392330584
21.691739279198337 299.8726211203634 0.7587285453037536
21.696966834151752 303.14270550325125 0.761349297883426
21.702194389105166 303.2543901117173 0.761348971873576
21.70742194405858 303.4159393416791 0.7609609175161832
21.712649499011995 305.2539895588675 0.7625244794160416
21.71787705396541 307.32373692070024 0.7636077262990497
21.723104608918824 308.53153493139087 0.7647378368994613
21.72833216387224 310.35057854541435 0.7670206020221243
21.733559718825653 310.87924279308487 0.7674378666220923
21.738787273779067 315.79433281381205 0.7725809915315923
21.74401482873248 320.3504493090959 0.7768091958453072
21.749242383685896 322.7236719878431 0.7799184750296765
21.75446993863931 324.79654096272617 0.7825691680653365
21.759697493592725 327.46817791551643 0.7868732924080865
21.76492504854614 327.7440818257153 0.786374547775844
21.770152603499554 327.9133475148628 0.7862018186389952
21.77538015845297 325.3984481473328 0.7821695595066354
21.780607713406383 331.6474254265161 0.7894129858806163
21.785835268359797 334.29629325701546 0.7923469109835803
21.79106282331321 336.0513485502588 0.7936494874425741
21.796290378266626 337.0383633860729 0.7944179904229447
21.80151793322004 339.2271712494398 0.7964426620742062
21.806745488173455 340.50346522841636 0.7981934627050429
21.81197304312687 341.07237309854185 0.7984802353981489
21.817200598080284 341.99826284418174 0.7989944638787845
21.822428153033698 345.43437919007874 0.8027173461311384
21.827655707987113 350.94318214961254 0.8095459610871827
21.832883262940527 350.43322598825364 0.8089333856945943
21.83811081789394 349.0383725867991 0.8072251699005566
21.843338372847356 344.6637309246543 0.8022969980132998
21.84856592780077 343.2922170491021 0.8006771703393109
21.853793482754185 341.8030592044314 0.798834652997181
21.8590210377076 342.03874559537013 0.7981500800211543
21.864248592661014 339.39499607867896 0.7950451003684873
21.869476147614428 339.3664086887814 0.7957825354040402
21.874703702567842 335.43943600040734 0.7911289532482042
21.879931257521257 336.667223787679 0.7924021230327861
21.88515881247467 335.30676641514015 0.7911712212044402
21.890386367428086 336.30760840612254 0.7918936646031557
21.8956139223815 334.4873450955154 0.7894129047939065
21.900841477334914 329.11277423659135 0.7816744814936165
21.90606903228833 327.8405456731949 0.7798997381070105
21.911296587241743 326.9084782045659 0.7778748352117681
21.916524142195158 329.2449140580783 0.7804009844478365
21.921751697148572 327.9744012581616 0.7792192402185355
21.926979252101987 327.2446448726906 0.777637014089248
21.9322068070554 326.1301024798732 0.776328987164779
21.937434362008815 329.651823980834 0.7802411841005169
21.94266191696223 335.2089313610062 0.7871470488921805
21.947889471915644 335.8365103693253 0.7874960631185268
21.95311702686906 332.884171681936 0.7829934104263462
21.958344581822473 331.4227593221501 0.781089404421595
21.963572136775888 335.31672200780986 0.7854914593168272
21.968799691729302 337.6083880472501 0.7880846313401098
21.974027246682716 339.62036910206956 0.7903963105874532
21.97925480163613 339.8437863557606 0.7909624220937004
21.984482356589545 336.91697509512693 0.787269001287561
21.98970991154296 337.4211337598107 0.7876334103534387
21.994937466496374 337.9503576997348 0.7869911442318077
22.00016502144979 337.633667048407 0.7869604988335878
22.005392576403203 336.60799544145016 0.7854234509572899
22.010620131356617 334.93497349806034 0.7836781676496681
22.015847686310032 340.8019675703934 0.790303686502568
22.021075241263446 345.308870904806 0.7945030043635207
22.02630279621686 349.16813203070046 0.7992644792846566
22.031530351170275 350.07988951544434 0.7995766898617299
22.03675790612369 351.53181864102106 0.8014095641709932
22.041985461077104 352.8740632239755 0.8026715814776285
22.04721301603052 355.57615197677086 0.8053512804147933
22.052440570983933 357.9876777598405 0.8078472207217522
22.057668125937347 359.6160648631282 0.8092592968655944
22.06289568089076 359.5994588079662 0.8092224593538435
22.068123235844176 358.04423374485583 0.8074961692998787
22.07335079079759 355.61650876293197 0.804234773714909
22.078578345751005 352.3499518401076 0.8007427663542842
22.08380590070442 348.20433958053536 0.7963460888838068
22.089033455657834 347.0588534031519 0.7953601824959484
22.09426101061125 347.82348576558064 0.7962093464445134
22.099488565564663 347.8078132429642 0.795878150890412
22.104716120518077 348.2869914348589 0.7964667196564149
22.10994367547149 346.8491832080826 0.7952050764438375
22.115171230424906 346.197867174284 0.7940190286285307
22.12039878537832 343.76089396012514 0.7909385704913694
22.125626340331735 344.0583223436795 0.7907747090436936
22.13085389528515 340.38803106338185 0.7867196841121391
22.136081450238564 340.78845066679787 0.786857806421553
22.141309005191978 338.51279202671697 0.7838373919266258
22.146536560145393 338.1316469340104 0.7836523551850135
22.151764115098807 340.0264563082578 0.7858288681206989
22.15699167005222 340.7693701414591 0.7868706988074289
22.162219225005636 338.99684893433874 0.7840323508789224
22.16744677995905 336.03664841756836 0.7803966415010329
22.172674334912465 336.19800125062807 0.7807205994332223
22.17790188986588 338.94556034392957 0.7839553904588444
22.183129444819293 339.5678347862785 0.785095492949687
22.188356999772708 336.44890492015924 0.7811383127887845
22.193584554726122 336.38925455081 0.7802959904544402
22.198812109679537 336.5748757308206 0.7803871539414738
22.20403966463295 337.25330840529733 0.7800858155623502
22.209267219586366 338.2257983625377 0.7817138793076397
22.21449477453978 337.08659895007014 0.7810194565779898
22.219722329493194 338.8743234597479 0.783675788474199
22.22494988444661 337.0181948073434 0.7816794839586639
22.230177439400023 337.4884819198317 0.7805126296023353
22.235404994353438 338.52077427682855 0.7815816744690873
22.240632549306852 338.55006111863383 0.7813742800819184
22.245860104260267 339.71236537278963 0.7824004600609767
22.25108765921368 337.05459049461535 0.7803856505986858
22.256315214167095 335.9130047649215 0.7789060607154652
22.26154276912051 332.7751898946315 0.7759590791009132
22.266770324073924 331.42376722118934 0.773877300494903
22.27199787902734 328.2821224005259 0.7697529528338656
22.277225433980753 327.52245851250746 0.7686240171534615
22.282452988934168 323.80216789322776 0.7639489957492029
22.287680543887582 319.6254301042562 0.7589722784685702
22.292908098840996 316.595003430071 0.7549883173507718
22.29813565379441 314.2346415196035 0.7523683601825962
22.303363208747825 314.1397985889863 0.7531637479272877
22.30859076370124 310.9886100115757 0.7499375252322935
22.313818318654654 310.15449664638834 0.7484137977213643
22.31904587360807 310.07532588755384 0.7479111576261166
22.324273428561483 307.307473592834 0.7440371437829278
22.329500983514897 307.02273050001656 0.7448443968129288
22.334728538468312 304.3508648264637 0.7416396744812116
22.339956093421726 302.50764929124483 0.7394070256113378
22.34518364837514 301.9209631802277 0.7384393788586257
22.350411203328555 302.0410235999226 0.7374409459259071
22.35563875828197 300.07302836534177 0.7355661436510165
22.360866313235384 298.04758156780724 0.7326718061582921
22.3660938681888 297.6614932126389 0.7327401845762358
22.371321423142213 299.7120885337449 0.7357802419501103
22.376548978095627 298.7689082982936 0.7342467880721247
22.38177653304904 298.2933612439716 0.7339606656323522
22.387004088002456 295.09792775748673 0.7294071330138692
22.39223164295587 295.33800157039207 0.729563935188666
22.397459197909285 294.2038353991534 0.728536620291598
22.4026867528627 292.7488623756678 0.7265710878914711
22.407914307816114 290.92511916704655 0.7247117198801531
22.41314186276953 289.3886075345699 0.7234065371566697
22.418369417722943 292.16594997547827 0.7269288254828505
22.423596972676357 292.3301140392053 0.7274684673730252
22.42882452762977 290.12647379811335 0.7230794357932703
22.434052082583186 287.73954821216734 0.7193822627772114
22.4392796375366 286.82337624723255 0.7171926883447535
22.444507192490015 285.5239974458387 0.7155584856716902
22.44973474744343 282.0845696315552 0.7121906008348223
22.454962302396844 280.73743565178836 0.7106934905067234
22.460189857350258 279.4990754183617 0.7093503207882302
22.465417412303673 279.16326830546785 0.7079790592515666
22.470644967257087 278.91309656359147 0.7068926024169305
22.4758725222105 280.0482491146914 0.708682532832668
22.481100077163916 284.21110862852163 0.7141561936527144
22.48632763211733 287.280016290387 0.7188436147318029
22.491555187070745 286.1703640457789 0.7167449531110835
22.49678274202416 285.07873350226464 0.7137459770709584
22.502010296977573 282.55683947786434 0.7105178267505998
22.507237851930988 278.7399628808004 0.7059225284129005
22.512465406884402 276.64113833376354 0.7042332884057325
22.517692961837817 275.9033445524331 0.7034177948064683
22.52292051679123 276.0839241282141 0.7039913594664845
22.528148071744646 275.194598380403 0.7038801563754674
22.53337562669806 276.8370662966821 0.7057492519195565
22.538603181651474 275.64169374153056 0.7042172781588698
22.54383073660489 274.1706932201307 0.7019992909073509
22.549058291558303 273.0680222166802 0.7007568557466021
22.554285846511718 275.7134718319339 0.7040102820531008
22.559513401465132 279.4997204393238 0.7082385236792846
22.564740956418547 277.98636053901873 0.7070716707581053
22.56996851137196 275.4804193583677 0.7039853522912166
22.575196066325375 271.1399076871672 0.6987520971406584
22.58042362127879 270.4188685730032 0.6979733177272374
22.585651176232204 270.87191246392126 0.699221148693363
22.59087873118562 274.6415530867014 0.7045751836563331
22.596106286139033 274.22618661557846 0.7031770294253202
22.601333841092448 272.491343450208 0.6996885685324272
22.606561396045862 273.157059458656 0.6995415218643013
22.611788950999276 272.8379800824465 0.6988200274525417
22.61701650595269 275.66277101688405 0.7035437092074023
22.622244060906105 274.06680665275496 0.7022981266928408
22.62747161585952 271.74326124277405 0.699579297267022
22.632699170812934 269.5216885645184 0.6951032590580936
22.63792672576635 270.1259316508647 0.6943445850780872
22.643154280719763 273.6910842253111 0.6997372297429716
22.648381835673177 276.0739254140666 0.70382650462935
22.653609390626592 276.7897518405812 0.7056484443271007
22.658836945580006 274.89960524365296 0.7025733621806263
22.66406450053342 274.7747856954233 0.7016467304660047
22.669292055486835 275.98566570747045 0.7025583658407516
22.67451961044025 280.6805977428422 0.709694115330076
22.679747165393664 282.0180895746613 0.711951175872235
22.68497472034708 281.33813551092254 0.710417844557965
22.690202275300493 278.1227819048771 0.7053045290901501
22.695429830253907 277.4333489511245 0.7039856598005049
22.70065738520732 276.64195036366516 0.7029857297841432
22.705884940160736 276.18691606170756 0.7023860839378094
22.71111249511415 277.35675272661086 0.7041076300083936
22.716340050067565 281.46089716370733 0.7089542769996952
22.72156760502098 281.2186800903676 0.7072694515995597
22.726795159974394 280.16413287585107 0.7058165500807535
22.73202271492781 281.09982642958084 0.7061583152395308
22.737250269881223 279.14450631405606 0.704783648297827
22.742477824834637 280.57534519932756 0.7070065913765223
22.74770537978805 281.8075820691406 0.7095649148818161
22.752932934741466 286.7423808198619 0.7161170309929564
22.75816048969488 287.1820514983474 0.7165711279348356
22.763388044648295 285.19081549567966 0.7137179546246795
22.76861559960171 284.86424573229584 0.7126965398128585
22.773843154555124 284.5258064893164 0.7119796321660343
22.779070709508538 286.3730977244918 0.7146015066533494
22.784298264461952 288.793870475181 0.7174701700049294
22.789525819415367 291.3048841764959 0.7199983236395504
22.79475337436878 292.1331525879896 0.7200889433292681
22.799980929322196 293.3518630164914 0.7209287303934337
22.80520848427561 297.9458614731019 0.7264431500938493
22.810436039229025 303.9117336119901 0.7328165752945115
22.81566359418244 303.6833899555573 0.7320524966750664
22.820891149135853 303.06541536513714 0.730928822536719
22.826118704089268 302.2125230888218 0.7303172646551315
22.831346259042682 304.1982402372095 0.732951915445173
22.836573813996097 305.6065309946071 0.735003575024412
22.84180136894951 311.328067571132 0.7414940192663665
22.847028923902926 312.1922314088717 0.7421883888719595
22.85225647885634 310.15025115833646 0.7393942632235062
22.857484033809754 307.30980357590323 0.7362892320194403
22.86271158876317 308.763603956468 0.7382083464655494
22.867939143716583 309.58355690480727 0.7388818101618825
22.873166698669998 309.013195094723 0.7383740114236839
22.878394253623412 309.3912079994621 0.7391130982970959
22.883621808576827 308.8713765170376 0.7394566090790536
22.88884936353024 311.06775273213526 0.7420641520928651
22.894076918483655 311.52827648933675 0.7420887095275194
22.89930447343707 310.7087337334252 0.7400972546449136
22.904532028390484 311.9585757449981 0.7412084071556055
22.9097595833439 311.3870715116443 0.741002881214971
22.914987138297313 311.9488992840754 0.7419550057158184
22.920214693250728 309.7435793696135 0.739034795362067
22.925442248204142 309.6297275095863 0.7376243308176255
22.930669803157556 308.5567165871121 0.735222188490084
22.93589735811097 308.45166911638427 0.7359269593719786
22.941124913064385 308.66523003356457 0.7362707613900789
22.9463524680178 309.67651851679153 0.73846808662862
22.951580022971214 313.1691746282283 0.7426804172446898
22.95680757792463 311.84210821290753 0.7411878099049618
22.962035132878043 312.4209510383475 0.7420404789640005
22.967262687831457 312.5016532508695 0.7423997796956879
22.972490242784872 315.87247262376127 0.7464111289000178
22.977717797738286 319.11224167934694 0.7502828248753965
22.9829453526917 316.5878572410882 0.74704222036146
22.988172907645115 314.7977370913618 0.7449789675588527
22.99340046259853 311.64027768742176 0.7407703202093548
22.998628017551944 311.5212032492617 0.7410790557187878
23.00385557250536 311.9827338237316 0.7408836702882398
23.009083127458773 310.785835020594 0.7385421843262088
23.014310682412187 311.52114146702996 0.7391130181271962
23.0195382373656 313.0235431388635 0.7402188991037835
23.024765792319016 315.1704489434804 0.7431798438971187
23.02999334727243 314.3146691616536 0.7423060952079591
23.035220902225845 310.2708462676999 0.7377619651226717
23.04044845717926 310.90615934723843 0.7391449361144723
23.045676012132674 312.2647660346393 0.740499236906543
23.05090356708609 311.3126023861318 0.7392375154233948
23.056131122039503 308.5475729077051 0.7353113553454198
23.061358676992917 308.4825630475608 0.7355970857529517
23.06658623194633 309.5351833453512 0.7380530168899353
23.071813786899746 307.2800259674539 0.7361503872448582
23.07704134185316 307.7246675250624 0.7365953675311624
23.082268896806575 306.76257134726194 0.7347709011943587
23.08749645175999 305.573748567627 0.7329016566434491
23.092724006713404 303.7234464898587 0.7311806541933084
23.097951561666818 304.4959314629269 0.7316057491296352
23.103179116620232 303.9131893138233 0.7314892528511232
23.108406671573647 304.7387662906006 0.7314077179071874
23.11363422652706 303.6662554486826 0.7298154234794914
23.118861781480476 304.30151253204076 0.7307439989479648
23.12408933643389 309.10035627169435 0.7372410577823514
23.129316891387305 310.90372312702885 0.7394684938138215
23.13454444634072 308.6513025328625 0.7361379055506397
23.139772001294133 306.3556191517804 0.7324221785696235
23.144999556247548 305.60169620217647 0.7314148678042108
23.150227111200962 308.9929201595078 0.7347291695703904
23.155454666154377 307.45993394497293 0.7334805236867217
23.16068222110779 305.9369774771612 0.7319547853883899
23.165909776061206 302.4165816800558 0.7281005499674503
23.17113733101462 300.5284986860184 0.7260783140869397
23.176364885968034 299.4119131411183 0.7235977161546578
23.18159244092145 300.5046247503947 0.7256464608371823
23.186819995874863 299.22431443229476 0.724108148357782
23.192047550828278 297.61759182188985 0.7225975032332311
23.197275105781692 297.87391917545057 0.7229043463941308
23.202502660735107 298.0041683068942 0.7230094302218892
23.20773021568852 298.07697103533525 0.7231592158315933
23.212957770641935 294.76744538948344 0.7189173471758323
23.21818532559535 292.9569013119806 0.7157987426669173
23.223412880548764 296.5049726707908 0.7210648269513703
23.22864043550218 300.6061338899323 0.7271358049647972
23.233867990455593 299.1603221621969 0.726043254855414
23.239095545409008 299.3425938475408 0.7242863732505086
23.244323100362422 300.9208573858429 0.7257333791568541
23.249550655315836 304.1986040915107 0.7289984485185118
23.25477821026925 304.70977868142165 0.7295401139447261
23.260005765222665 302.1905579260127 0.7274715060258848
23.26523332017608 300.3411686282604 0.7253153353852998
23.270460875129494 299.30670545982196 0.7242647290438319
23.27568843008291 302.95422319967633 0.727740057505671
23.280915985036323 305.48849310216724 0.7301796487585589
23.286143539989737 306.13908015224433 0.7308867663853882
23.291371094943152 305.9874334298828 0.7302135143857361
23.296598649896566 305.60930269168836 0.7305076224287139
23.30182620484998 305.4386046217331 0.730267265438935
23.307053759803395 302.94481699951405 0.7270732661466747
23.31228131475681 301.07819463072883 0.7244122745198901
23.317508869710224 302.5973293112016 0.7262490091500412
23.32273642466364 309.77933674351016 0.7349436015925259
23.327963979617053 313.98394303166117 0.739222123964837
23.333191534570467 315.1854917750968 0.740060872472118
23.33841908952388 313.86318751440535 0.7393921744505305
23.343646644477296 315.08866737812144 0.7422577218361935
23.34887419943071 315.97338324803513 0.7427221431139791
23.354101754384125 315.9978620025772 0.7417674610030859
23.35932930933754 317.3660085882983 0.7419679041181895
23.364556864290954 317.2302180142342 0.7427132578618865
23.369784419244368 315.3024643397064 0.7408743193911016
23.375011974197783 315.920688430913 0.7418669113912639
23.380239529151197 318.0536014754699 0.7449311027933844
23.38546708410461 317.2196387030024 0.7439758542452762
23.390694639058026 317.6457993139617 0.7445300806973197
23.39592219401144 316.2530967880008 0.7423161165243806
23.401149748964855 318.0404834930318 0.7451062626963156
23.40637730391827 315.1899877188459 0.741774780025098
23.411604858871684 314.2153279358305 0.7407919916308219
23.416832413825098 316.52702308518127 0.7433974126017332
23.422059968778512 318.1801306616471 0.744527183533419
23.427287523731927 321.94384775151235 0.7484828867125374
23.43251507868534 319.5211854124934 0.7450830765139158
23.437742633638756 318.62271148196197 0.7441071957671467
23.44297018859217 319.1533078111187 0.745275078823853
23.448197743545585 323.4277255226211 0.7505216725613563
23.453425298499 324.7456352327943 0.7512914276657384
23.458652853452413 323.5058485288145 0.7497094402731287
23.463880408405828 322.4610707555097 0.7486591859766932
23.469107963359242 319.1976900249783 0.744807069324033
23.474335518312657 317.16136845161475 0.7422303376536982
23.47956307326607 315.32609217140106 0.7405995592514847
23.484790628219486 316.32872371573967 0.74270920551686
23.4900181831729 317.626140067957 0.7440968131946805
23.495245738126314 319.26770632584544 0.746149212737117
23.50047329307973 319.7246217239183 0.7462160802919248
23.505700848033143 315.0261112693265 0.7402925758520595
23.510928402986558 310.74110146949283 0.7339014653899849
23.516155957939972 309.12277897171157 0.731484516589308
23.521383512893387 309.5474934159445 0.7324455025941838
23.5266110678468 307.408175787808 0.7303906453366117
23.531838622800215 305.87567053840917 0.7275058941784124
23.53706617775363 304.05698148900103 0.7247511265970867
23.542293732707044 305.0665020888533 0.7259057260392456
23.54752128766046 306.3542824885866 0.7275986051835307
23.552748842613873 306.4385909538503 0.7271647618666701
23.557976397567288 307.9256972403121 0.7288083977376281
23.563203952520702 307.10667238116173 0.7281597375583023
23.568431507474116 307.3092691105297 0.7278979163659148
23.57365906242753 305.81399539461864 0.7258657369280799
23.578886617380945 303.389412715325 0.7219954844046914
23.58411417233436 304.83899164272583 0.7239480633129453
23.589341727287774 306.882970700025 0.7262730737274247
23.59456928224119 306.56312301523667 0.7260319195008692
23.599796837194603 304.10162821391833 0.7233998774410924
23.605024392148017 301.7584954084625 0.7200806396900556
23.610251947101432 305.1255967814937 0.7233637471451638
23.615479502054846 306.4802090346832 0.7233249266594368
23.62070705700826 308.35296598034364 0.7249941026255431
23.625934611961675 303.54768696956603 0.7196093713628257
23.63116216691509 302.7501665073997 0.7193956586160909
23.636389721868504 301.2569140269734 0.7175246607886893
23.64161727682192 304.7148523148413 0.7211069414045356
23.646844831775333 305.2684494359565 0.7209441549251804
23.652072386728747 306.34249756107783 0.7215719856390038
23.65729994168216 310.2548182842797 0.7261072810316926
23.662527496635576 308.70243766526727 0.7241061781487096
23.66775505158899 309.75993431812526 0.7249210099120148
23.672982606542405 312.07907515745114 0.7265512496311495
23.67821016149582 315.76550110498795 0.7307991702125589
23.683437716449234 316.0847360290873 0.7310025613658316
23.688665271402648 315.57531997488655 0.7309021210840231
23.693892826356063 320.07904586300486 0.73510951766707
23.699120381309477 324.07208369636174 0.7399434648743122
23.70434793626289 326.523744389326 0.7418361012941508
23.709575491216306 328.5808897620428 0.7440780848654823
23.71480304616972 329.8280108609546 0.7448626616578828
23.720030601123135 328.8879541452268 0.7435302782599646
23.72525815607655 326.15668238027627 0.7397205143031024
23.730485711029964 326.3755882142804 0.7403752725673524
23.735713265983378 327.0551411398533 0.7412034504188455
23.740940820936792 328.4598577972153 0.7429279387176444
23.746168375890207 327.09027113880177 0.7411397555706709
23.75139593084362 324.80990410289826 0.7389442731118274
23.756623485797036 322.46309792559975 0.7356338124629087
23.76185104075045 322.76324215073856 0.7351062288404213
23.767078595703865 322.28246527964035 0.7349837530087033
23.77230615065728 324.07864834549775 0.7366606283517398
23.777533705610693 323.6455786733558 0.7358184174963373
23.782761260564108 329.44369451356926 0.7411177245358634
23.787988815517522 335.78627388562506 0.7469305130068734
23.793216370470937 337.68431970068787 0.7483454118655413
23.79844392542435 341.16058903028426 0.7520169731732353
23.803671480377766 344.49342425475544 0.7558018664997093
23.80889903533118 348.9891422916308 0.7607162922241458
23.814126590284594 348.9829202781814 0.7602438574999129
23.81935414523801 349.9413449257617 0.7614858675769955
23.824581700191423 351.314721164321 0.7620638378851626
23.829809255144838 350.9051801713342 0.7617076697061633
23.835036810098252 351.5861686151603 0.7618308485804474
23.840264365051667 353.5644906390251 0.7633708196216594
23.84549192000508 353.5400392104916 0.763030381907713
23.850719474958495 351.06145857889584 0.7598039445439437
23.85594702991191 346.9725707055685 0.7557121274025782
23.861174584865324 344.4964237569113 0.7532179242716409
23.86640213981874 340.26814332870026 0.7486740235141816
23.871629694772153 336.562438644666 0.7442764516405207
23.876857249725568 333.85097947444217 0.7411473819203148
23.882084804678982 333.14806755726795 0.7399133225880887
23.887312359632396 333.61079292545924 0.7400775974599219
23.89253991458581 333.00537770044946 0.738928634789547
23.897767469539225 330.44251949266453 0.7364023696453542
23.90299502449264 327.41666600920985 0.7324481662439606
23.908222579446054 324.72945663297736 0.7298284725932959
23.91345013439947 323.3937284345728 0.7287505536557319
23.918677689352883 320.15320299133907 0.7248284256169563
23.923905244306297 320.7085158168138 0.7256901538104283
23.929132799259712 323.16992640951804 0.7270973239614953
23.934360354213126 325.5575450459569 0.7306346935858086
23.93958790916654 326.6158559467017 0.7316354291258242
23.944815464119955 326.81899403974734 0.7324186669016376
23.95004301907337 327.32723828102803 0.7324003967717203
23.955270574026784 325.1004328126789 0.7296295986646103
23.9604981289802 324.1871132046474 0.7291083264358643
23.965725683933613 325.9630535394589 0.7307876224328603
23.970953238887027 327.6013642524878 0.7315529663043665
23.97618079384044 330.83493010070293 0.7348429245039718
23.981408348793856 331.5897085264788 0.735777723804143
23.98663590374727 335.5095245494531 0.7412090575418656
23.991863458700685 337.17213736869525 0.74345834773037
23.9970910136541 338.7341442085903 0.7461578124028588
24.002318568607514 337.9496828866267 0.7450329166119265
24.007546123560928 335.8133065560315 0.7417889845205521
24.012773678514343 335.0586881065596 0.7410203512552456
24.018001233467757 333.4488930681425 0.7389419105712526
24.02322878842117 333.71133284600904 0.7394314851582928
24.028456343374586 331.63594763457047 0.7363767171457767
24.033683898328 331.3188224426194 0.735162887264459
24.038911453281415 331.53779219419636 0.735696339045976
24.04413900823483 334.12749224793004 0.7387758534958819
24.049366563188244 333.5215901800997 0.7394552314805434
24.054594118141658 336.06530524943577 0.7422676234576887
24.059821673095072 336.45567310708583 0.7420084083468375
24.065049228048487 336.2970068077808 0.7424044746074351
24.0702767830019 335.7287431245227 0.7551359834269624
24.075504337955316 340.3152979601045 0.7704754837758481
24.08073189290873 342.18596671573863 0.7784713161009473
24.085959447862145 343.13268836531023 0.785060307901342
24.09118700281556 343.2479998495993 0.7901561360551238
24.096414557768973 344.5238851638556 0.7967555289000656
24.101642112722388 347.25313421006797 0.8049259352912166
24.106869667675802 349.37368614997104 0.811541938387036
24.112097222629217 349.09955865737084 0.8147293062806976
24.11732477758263 350.0716233289998 0.8188658628660775
24.122552332536046 349.10750022550104 0.8213613821454429
24.12777988748946 351.78994787119564 0.8280511697501746
24.133007442442874 352.7958325927708 0.8329722724484045
24.13823499739629 351.7350613910251 0.8355124337964576
24.143462552349703 347.98314132628735 0.8345394376162601
24.148690107303118 343.5926292629493 0.8328298802725005
24.153917662256532 339.3818117104823 0.8312486604542594
24.159145217209947 335.63808536884045 0.8299292181262367
24.16437277216336 332.16015098165076 0.8289924211793479
24.169600327116775 327.8590520654141 0.8264273707019675
24.17482788207019 325.6024761296146 0.8268449170075777
24.180055437023604 325.186205016078 0.8288818991149317
24.18528299197702 326.2096886349626 0.8321246733112244
24.190510546930433 324.5449676729783 0.8329460071980311
24.195738101883848 320.6473939071885 0.8302759795477594
24.200965656837262 317.6256218145017 0.8300365227393549
24.206193211790676 316.32984597476536 0.8313708412599139
24.21142076674409 316.24798836837147 0.8347405622382895
24.216648321697505 314.1455014056665 0.8333214631914269
24.22187587665092 311.79532968757695 0.8325137362172926
24.227103431604334 310.80543516942123 0.8344132692047996
24.23233098655775 308.6436112318329 0.8353351668046911
24.237558541511163 307.67683378976176 0.8363203700904493
24.242786096464577 310.54584091413113 0.8414637950369043
24.248013651417992 314.3991297255342 0.848325998538331
24.253241206371406 313.4501351829551 0.8493652375530045
24.25846876132482 310.7328527099899 0.8480357058142863
24.263696316278235 305.0699737018964 0.8424566856137264
24.26892387123165 304.09216970176976 0.8438033054104498
24.274151426185064 302.8077796252176 0.8442443866112962
24.27937898113848 305.53920632480407 0.8503696714713012
24.284606536091893 305.66014591031615 0.8520078060150357
24.289834091045307 303.2995924931698 0.8508729077703479
24.29506164599872 301.19330191836434 0.8504315920215326
24.300289200952136 303.2585136638032 0.855418382866619
24.30551675590555 305.8518765886234 0.8610884159594409
24.310744310858965 307.14495749603367 0.8646858588177251
24.31597186581238 308.36956775618154 0.8681974503217094
24.321199420765794 307.2114384746374 0.868369842961229
24.326426975719208 307.1288370782038 0.8711100540358355
24.331654530672623 307.5258082770598 0.8730362757346701
24.336882085626037 309.93076615806933 0.8781047864129434
24.34210964057945 310.9082225178208 0.8805896574125295
24.347337195532866 306.63276782728104 0.8773025718429199
24.35256475048628 304.38620236300017 0.8760840349197437
24.357792305439695 305.3373421592593 0.8794282929732503
24.36301986039311 308.7064664475886 0.8872539154513948
24.368247415346524 312.5151174413079 0.8952826074772726
24.373474970299938 316.9508505178843 0.9042999480915234
24.378702525253352 318.9379002104339 0.9084960553316461
24.383930080206767 320.5659994282931 0.9129520159123362
24.38915763516018 321.96416622465694 0.91660329795517
24.394385190113596 325.4413318373071 0.9231220104169211
24.39961274506701 326.31908960313433 0.9277694481080269
24.404840300020425 327.25099110295076 0.9306617311906356
24.41006785497384 328.6138539754232 0.9352349519209816
24.415295409927253 329.2517762783034 0.9379954519598177
24.420522964880668 328.18431469320683 0.9402051422467064
24.425750519834082 327.9246743389632 0.9426769361649434
24.430978074787497 323.15899576935226 0.9378964493429849
24.43620562974091 323.39386585247024 0.938783959144722
24.441433184694326 323.70101934194395 0.9403161775722146
24.44666073964774 325.7017327178861 0.9459958330400889
24.451888294601154 326.23433179383477 0.950170207668929
24.45711584955457 324.08532596466745 0.9506076028957239
24.462343404507983 325.95349009429276 0.955640279114809
24.467570959461398 325.88853755765314 0.9580324277799962
24.472798514414812 327.18451106804366 0.9616235526151501
24.478026069368227 323.08467641711167 0.9578007636526751
24.48325362432164 319.3190800917483 0.9538745070080692
24.488481179275055 316.32250041202633 0.9515913539714406
24.49370873422847 318.9529683313345 0.9578824016953721
24.498936289181884 319.8781208450687 0.9627721269237622
24.5041638441353 322.4160684446203 0.969296918408627
24.509391399088713 323.4111291076687 0.973032575291327
24.514618954042128 321.73837654636594 0.9719644662028737
24.519846508995542 325.9443466039942 0.9807363572298445
24.525074063948956 327.4797914735275 0.985941824147917
24.53030161890237 331.27902403496904 0.9950165694269406
24.535529173855785 330.7215277469856 0.996324480965089
24.5407567288092 327.6749692149596 0.9932403537293087
24.545984283762614 325.9663185914696 0.9922249821678208
24.55121183871603 322.98548476828995 0.9898507574827139
24.556439393669443 324.528754554872 0.9952252574370128
24.561666948622857 329.81994061055684 1.0059282799106708
24.566894503576272 331.74993525582875 1.0118618191151936
24.572122058529686 330.9192156080795 1.0137954933993614
24.5773496134831 329.961358981355 1.0153006285513897
24.582577168436515 326.8366302193561 1.0126034363145753
24.58780472338993 324.2836548384422 1.0098263694760243
24.593032278343344 323.1063374077061 1.010408209545798
24.59825983329676 323.5925196441479 1.013596957944704
24.603487388250173 322.52378171940205 1.0154699314352538
24.608714943203587 319.92439963070814 1.0135756111164584
24.613942498157 317.76518820988485 1.013138605977339
24.619170053110416 318.6418523899677 1.0165499043099289
24.62439760806383 315.9247619559369 1.0142879260598971
24.629625163017245 312.1202405359007 1.0101495938594403
24.63485271797066 314.3245472371873 1.0154106789261934
24.640080272924074 313.1944918795924 1.0167763267707777
24.645307827877488 317.1801549669254 1.0260777911540073
24.650535382830903 315.44790612228405 1.0265583831983602
24.655762937784317 313.3754784492375 1.0250257298657857
24.66099049273773 310.96220321424966 1.023190805258445
24.666218047691146 311.06747980132945 1.0265197888445616
24.67144560264456 312.614329993985 1.032903408709015
24.676673157597975 314.8939144984384 1.040161041674061
24.68190071255139 314.1451573794372 1.0407520261948613
24.687128267504804 316.24066358114084 1.0464783112643068
24.692355822458218 318.43687707060957 1.0527134599234558
24.697583377411632 318.2826443568317 1.0544090008583942
24.702810932365047 317.77414925609907 1.05618586432224
24.70803848731846 311.56398730960154 1.0481146549176172
24.713266042271876 306.10813897939437 1.0410832103496626
24.71849359722529 307.90907749096624 1.0475406586744642
24.723721152178705 313.0650229032666 1.0596319980689755
24.72894870713212 319.15016212562523 1.073132162434866
24.734176262085533 314.71473771945716 1.0676817879184952
24.739403817038948 312.9604576227741 1.0669714790481972
24.744631371992362 309.13352320253597 1.0656102628964923
24.749858926945777 309.669382189876 1.068105211136994
24.75508648189919 308.03503700755266 1.0679073557745702
24.760314036852606 309.77009311462996 1.0707335558514168
24.76554159180602 309.0250691154793 1.0730207304531683
24.770769146759434 307.0630691035279 1.0725906901709878
24.77599670171285 303.79267490099295 1.0692849091320367
24.781224256666263 302.72628392742354 1.0715820584486981
24.786451811619678 306.5612036315865 1.0826959556201885
24.791679366573092 304.5076376642233 1.0821106377050596
24.796906921526507 304.9997589386488 1.0828163654509642
24.80213447647992 302.1640399078748 1.0794630049831413
24.807362031433335 304.7492222755413 1.0876923721604723
24.81258958638675 303.05246358346375 1.09009141186711
24.817817141340164 307.2923741167351 1.1012629305735597
24.82304469629358 307.96136934039436 1.1046591948736162
24.828272251246993 311.8523832791142 1.115360279795699
24.833499806200408 310.8553715374227 1.115619623813302
24.838727361153822 312.22232934275445 1.1197383287425235
24.843954916107236 310.89218192555654 1.1184183437228155
24.84918247106065 312.43983310943923 1.1249780110762198
24.854410026014065 316.1947622758747 1.135302208302954
24.85963758096748 317.3829650395251 1.1416683843745636
24.864865135920894 315.65212888922514 1.1402551492549768
24.87009269087431 310.6469809092723 1.1348518380376396
24.875320245827723 312.980300799217 1.141832476855681
24.880547800781137 315.31755404216506 1.1485273647876861
24.885775355734552 318.73144802215364 1.156652624389075
24.891002910687966 319.89468832607685 1.1630661128168955
24.89623046564138 324.1158009652375 1.1739009241247451
24.901458020594795 323.86378793007253 1.1769570543661805
24.90668557554821 325.6874752448861 1.1833194584501086
24.911913130501624 325.106815175426 1.185861438898886
24.91714068545504 328.8850671004422 1.1968391550000221
24.922368240408453 325.9196817262055 1.194210069027828
24.927595795361867 330.71278569039873 1.2084421573595596
24.93282335031528 330.2683580787211 1.2099393985834883
24.938050905268696 335.6585968736388 1.2225291558895603
24.94327846022211 331.4804412021884 1.21666688245061
24.948506015175525 327.9866868492182 1.2140334234153431
24.95373357012894 325.8461617249577 1.2144601956583823
24.958961125082354 327.02143602187004 1.2182171223443288
24.964188680035768 330.97995041978174 1.228556631236626
24.969416234989183 330.50399409736053 1.2315524700570157
24.974643789942597 329.52604416302665 1.2360292046817383
24.97987134489601 327.986016063586 1.236314165063201
24.985098899849426 323.17313188310317 1.2302297269741918
24.99032645480284 321.7777498887811 1.2273026227284773
24.995554009756255 318.1541128200488 1.224833728159295
25.00078156470967 323.2047130183232 1.2384554043674165
25.006009119663084 325.0970801767952 1.2456715599342292
25.011236674616498 328.43243853952083 1.256331940403395
25.016464229569912 327.30346691437177 1.2566820324453434
25.021691784523327 325.24375662510414 1.2586685750180284
25.02691933947674 323.03408773541923 1.256456436458915
25.032146894430156 321.9203932568604 1.2585179707242817
25.03737444938357 322.83883298118593 1.2644303877949676
25.042602004336985 323.5118076100766 1.2705735266513853
25.0478295592904 328.0112583715541 1.2854918589007343
25.053057114243813 332.4790535093492 1.2975024340086996
25.058284669197228 328.6039028123849 1.2937180196351765
25.063512224150642 325.1681620706437 1.2902779496323247
25.068739779104057 321.7722817788883 1.2863613144590997
25.07396733405747 329.27093842980344 1.30480183936826
25.079194889010886 334.62720222413367 1.3172825652208147
25.0844224439643 333.8733994766048 1.3220552518045823
25.089649998917714 334.0762905074088 1.3262151419254709
25.09487755387113 334.6967148873901 1.3310869118389521
25.100105108824543 339.7668634085425 1.3460318183528621
25.105332663777958 336.35974226559495 1.3481287882140456
25.110560218731372 336.9296398348783 1.3542990222841724
25.115787773684787 335.09461452920226 1.3538791000926496
25.1210153286382 334.80358765996726 1.3538358472652634
25.126242883591615 332.07960858895416 1.3534617402489815
25.13147043854503 329.31035077541003 1.353700747238551
25.136697993498444 335.10334589942835 1.3700701848707177
25.14192554845186 337.51437531610685 1.377224079519247
25.147153103405273 340.1048515249301 1.3844406811074714
25.152380658358688 340.68258727385256 1.3888921070642886
25.157608213312102 336.97028217755565 1.3871319317138424
25.162835768265516 336.65109634627134 1.3918215399281555
25.16806332321893 335.2263144363949 1.3926060924581374
25.173290878172345 339.06766296936667 1.4048009816566667
25.17851843312576 334.7091643934109 1.4000219686685516
25.183745988079174 335.8763680914977 1.4076155718763632
25.18897354303259 335.0597257811308 1.4111160100720468
25.194201097986003 342.62676942821093 1.4341448862204318
25.199428652939417 347.110910163095 1.4488510239458683
25.204656207892832 346.60580937589714 1.4536089958355451
25.209883762846246 342.2932593511346 1.4491144360236639
25.21511131779966 341.62404409747637 1.4557411058221406
25.220338872753075 340.0144893606041 1.457289888854346
25.22556642770649 341.8478305207841 1.4666227397538996
25.230793982659904 341.44376436782744 1.467252771476628
25.23602153761332 348.4478602939215 1.4866942416924245
25.241249092566733 351.1896784654027 1.5012261647591714
25.246476647520147 348.9170108508397 1.5007526023553777
25.25170420247356 342.23197861280164 1.4895019049211442
25.256931757426976 340.305276760194 1.487552583004883
25.26215931238039 343.03733030875054 1.4997928489371413
25.267386867333805 345.3612035323863 1.510870130344681
25.27261442228722 343.9188474092312 1.5120470427803634
25.277841977240634 345.719436589464 1.5203186208068806
25.283069532194048 343.06673341599105 1.5191557262567739
25.288297087147463 343.79545360573894 1.5277600959896935
25.293524642100877 341.8443960272895 1.5292129183140146
25.29875219705429 343.4471440071847 1.5384264771272618
25.303979752007706 338.3569173886538 1.5320418249398973
25.30920730696112 333.6798257084449 1.529260654610819
25.314434861914535 332.1067950140097 1.5313022229317095
25.31966241686795 331.9494012091321 1.5384193205394165
25.324889971821364 330.37372801979325 1.5377129444212347
25.330117526774778 325.26577216308516 1.5323012309475454
25.335345081728192 326.9365822850503 1.5439876706757756
25.340572636681607 334.40603336035065 1.5687430483980387
25.34580019163502 335.9510392643916 1.5801988174728407
25.351027746588436 328.10332351037766 1.5659671611447934
25.35625530154185 323.6944775696618 1.5621201023286553
25.361482856495265 321.4173614219344 1.5649435344759437
25.36671041144868 327.4538015958074 1.5888939444974957
25.371937966402093 330.4649383986343 1.603837880444503
25.377165521355508 334.9025712958889 1.6193421778282906
25.382393076308922 333.07344719049235 1.6205652125144576
25.387620631262337 331.2165705481433 1.6245239986543605
25.39284818621575 322.94743472942173 1.6095598071743409
25.398075741169166 322.3493544293323 1.6140790517081351
25.40330329612258 323.67716575927267 1.6230207152597829
25.408530851075994 328.38009869399696 1.6435374649035763
25.41375840602941 334.80524058912073 1.6688182443334107
25.418985960982823 336.4696136673903 1.6784852490383455
25.424213515936238 330.5930188312958 1.6682278270922544
25.429441070889652 324.6144504336924 1.659614642971726
25.434668625843067 319.0433628109957 1.653333722527428
25.43989618079648 320.8268528941586 1.6648166166256606
25.445123735749895 326.15430344565925 1.685238123629463
25.45035129070331 329.7706970829013 1.7022876157497828
25.455578845656724 328.34331319864225 1.706873558649022
25.46080640061014 325.41762082957524 1.7089676144405486
25.466033955563553 325.00094563501585 1.7147075341336424
25.471261510516968 327.46287226159933 1.7304404333239736
25.476489065470382 334.4454208564202 1.7535081353063664
25.481716620423796 332.27942131937624 1.7635055310541452
25.48694417537721 332.3839694841481 1.7757143291283206
25.492171730330625 337.1471931026414 1.801234186190677
25.49739928528404 336.66005806257186 1.803402358323806
25.502626840237454 343.77905969917515 1.8249782017429657
25.50785439519087 343.8007576580653 1.8321501266936948
25.513081950144283 349.2955346405505 1.8543462379107563
25.518309505097697 353.40130240135284 1.8751729570126456
25.523537060051112 355.89041022417865 1.890356001222866
25.528764615004526 356.47085836938936 1.9033227481044985
25.53399216995794 349.6308083892075 1.893088739199658
25.539219724911355 347.8134670317469 1.9013957504503263
25.54444727986477 346.98345284633655 1.9085155312952196
25.549674834818184 351.3410380999579 1.9381453803150646
25.5549023897716 355.87234146296896 1.9595519797734775
25.560129944725013 355.98268855089725 1.973908331163481
25.565357499678427 360.9898251719597 1.9926499432300009
25.57058505463184 358.0258126515977 1.9963561496049615
25.575812609585256 355.274125463093 1.9967340186309002
25.58104016453867 353.5196590978082 2.0024425727277784
25.586267719492085 354.0966650518867 2.021930712655118
25.5914952744455 360.52426863083025 2.052716161358792
25.596722829398914 364.3627653473314 2.0791357434506827
25.601950384352328 361.94713395729383 2.0780560618160577
25.607177939305743 367.935412642611 2.1078917213623978
25.612405494259157 361.1378130731398 2.101301745725591
25.61763304921257 358.91671963032974 2.117294252992331
25.622860604165986 350.24967508033996 2.1051028679226578
25.6280881591194 345.00505126242405 2.1048478765313616
25.633315714072815 343.4452902900632 2.109618519898237
25.63854326902623 335.10312425801413 2.096767467142364
25.643770823979644 335.47062502676164 2.109813165673773
25.648998378933058 332.6276490240535 2.109969424494399
25.654225933886472 326.81132962103084 2.105546376471085
25.659453488839887 325.4656597132375 2.1191486891246614
25.6646810437933 322.0808873096357 2.129252157752193
25.669908598746716 318.596409314701 2.1287880920325812
25.67513615370013 315.7835657361632 2.1334622096684903
25.680363708653545 316.76014393746436 2.1454040607164364
25.68559126360696 329.93364138892093 2.207903525773019
25.690818818560373 342.90446307991215 2.2661840005709135
25.696046373513788 355.05621005916714 2.3238304304956485
25.701273928467202 353.47401138389597 2.33693732408926
25.706501483420617 347.1928982547473 2.332429790624566
25.71172903837403 343.50435158817925 2.3415867143880575
25.716956593327446 343.09113662464415 2.3615506230023677
25.72218414828086 339.91758977078695 2.374976359374753
25.727411703234274 338.56103551249777 2.390850532563894
25.73263925818769 331.68172565675 2.385843919984882
25.737866813141103 324.73381506749155 2.38126267572683
25.743094368094518 323.34598253851374 2.3972336218039025
25.748321923047932 324.6098981223427 2.425360668289239
25.753549478001347 338.0601902263983 2.4952189109414
25.75877703295476 336.4959098144593 2.508939673428119
25.764004587908175 329.69572450531547 2.5005428310059403
25.76923214286159 323.86491419377 2.5031897114142057
25.774459697815004 320.9264727428258 2.519932285327776
25.77968725276842 325.199271108423 2.5670961754144996
25.784914807721833 325.35765442661057 2.5880587113237556
25.790142362675248 340.60036055957994 2.673266284908752
25.795369917628662 345.9291010633391 2.719655217294442
25.800597472582076 345.99901873553114 2.759684791665111
25.80582502753549 330.37496977890123 2.721044703735581
25.811052582488905 322.00461619936533 2.716984230641414
25.81628013744232 329.70388752429113 2.7719245404553337
25.821507692395734 333.4785435692637 2.821582779226939
25.82673524734915 340.3786805910985 2.8860687117936323
25.831962802302563 344.2175485943775 2.934023654535575
25.837190357255977 356.5794139669861 3.029362752073447
25.84241791220939 354.1718816111501 3.063706585015228
25.847645467162806 349.68341957588603 3.0916628660445165
25.85287302211622 347.8911277309848 3.1179563424977794
25.858100577069635 349.6699751632559 3.164508819536376
25.86332813202305 339.792879508371 3.1745537441067873
25.868555686976464 331.64165374570484 3.2157281215060296
25.87378324192988 319.4312870843832 3.1985761918264792
25.879010796883293 328.14502613327284 3.281409375913465
25.884238351836707 327.815156603456 3.2967686798401425
25.88946590679012 344.84378545489574 3.435864490545889
25.894693461743536 364.7545969533751 3.599622001109142
25.89992101669695 362.71335767666335 3.6447308520816457
25.905148571650365 348.99315556391355 3.6500508859933336
25.91037612660378 342.15259282508583 3.6722147940500616
25.915603681557194 347.73373172141163 3.7851037882142773
25.920831236510608 348.1458092451726 3.8536481825849163
25.926058791464023 354.02751992955285 3.9799706357511266
25.931286346417437 344.19272572964104 3.999592343983281
25.93651390137085 346.77327026594304 4.119782554429422
25.941741456324266 343.71610816755066 4.193346780408562
25.94696901127768 352.60778615453654 4.358621754663842
25.952196566231095 345.95474287633965 4.4371283559860135
25.95742412118451 326.3015116484501 4.422218524810984
25.962651676137924 306.48859342267247 4.387990074520574
25.967879231091338 317.335777986688 4.554614234046467
25.973106786044752 353.6599880640954 4.921927389916678
25.978334340998167 361.830893422045 5.057734345142006
25.98356189595158 358.40395132471747 5.12082255398591
25.988789450904996 349.71873145747566 5.082975077369135
25.99401700585841 360.36334124319177 5.276184673068127
25.999244560811825 361.9676456035924 5.35758365153673
26.00447211576524 364.4192890915175 5.518365422191077
26.009699670718653 348.2167813034691 5.4703457774867275
26.014927225672068 338.7440655771074 5.539236329381954
26.020154780625482 330.4912456443649 5.567943004670797
26.025382335578897 329.6815085341283 5.70825660634961
26.03060989053231 330.7544808533684 5.84376383124495
26.035837445485726 338.831900882768 6.069769617483128
26.04106500043914 344.62089355720553 6.289490211095305
26.046292555392554 378.61282125514003 6.763327915683487
26.05152011034597 376.4892736732323 7.052897922790992
26.056747665299383 355.560599004477 7.1061224376938625
26.061975220252798 336.4947292559639 7.222216797765146
26.067202775206212 313.1087608392241 7.079984506902378
26.072430330159627 316.54196132257397 7.388536734867232
26.07765788511304 301.7876017962858 7.426094595076662
26.082885440066455 310.3878448479491 7.973281879039716
26.08811299501987 342.48511378774907 8.719688083600595
26.093340549973284 338.2081190876742 9.232327857769038
26.0985681049267 359.99241081004243 10.087636340605735
26.103795659880113 325.31049555069376 10.319678321773553
26.109023214833528 298.4193918052771 10.771374667301867
26.114250769786942 246.844218353845 10.733401193680452
26.119478324740356 210.30008384411184 11.437032939020543
26.12470587969377 226.68039830413997 13.565712381407717
26.129933434647185 191.36629998790278 17.23033133311101
26.1351609896006 159.5825639763692 22.257994514826084
