# Supplementary material for: Unraveling metal effects on CO2 uptake in pyrene-based metal-organic frameworks
Source: Nat Commun. 2025 Feb 11;16:1516. doi: 10.1038/s41467-025-56296-w (PMC11814143; doi:10.1038/s41467-025-56296-w)
Supplement: Supplementary file 3 — Source Data [file 41467_2025_56296_MOESM3_ESM.zip › SourceCode/SuppInf/FigureS5_Ga-TBAPy_InSitu_VariableT_PXRD/Data/GaTBAPy_0041p.dat]

0.002613777476707968 16.162481196222192 4.525228168813264
0.007841332430123905 15.793955729584969 4.501091369630438
0.01306888738353984 16.794324302271438 3.9645692294785673
0.018296442336955775 21.010211521802916 3.465448019544709
0.02352399729037171 22.534371810157847 3.4931231257731357
0.028751552243787646 22.272853745144804 3.0809803219903924
0.03397910719720358 24.55461212036424 2.620230989886784
0.03920666215061952 20.775983458663443 2.3069500175604576
0.04443421710403546 18.91911517889934 2.016149731814257
0.0496617720574514 18.210993033810908 1.8434580718767533
0.054889327010867336 16.911217669310542 1.8429631807558926
0.060116881964283275 18.40175918632207 1.9092322665690284
0.06534443691769921 20.836538263586075 1.9803858277682518
0.07057199187111515 18.972531152348555 1.8578085136436198
0.07579954682453109 17.882982602542256 1.784439606582746
0.08102710177794703 18.205103998222633 1.615647637275238
0.08625465673136297 18.148919831019935 1.622931175076373
0.09148221168477891 18.958613775578097 1.5060935180654225
0.09670976663819485 20.82644299197469 1.5404186773802193
0.10193732159161079 19.282472801546916 1.5182192372283294
0.10716487654502672 17.751034028677303 1.4832811371793038
0.11239243149844266 19.992010605857914 1.6019812971737983
0.1176199864518586 19.199602444525073 1.5505413011913203
0.12284754140527454 19.951058173781536 1.3979990760043577
0.12807509635869047 21.387304121530118 1.3284836753005278
0.1333026513121064 20.126448441687945 1.2559448985269464
0.13853020626552232 18.85071514446068 1.1898990929640518
0.14375776121893824 17.796539380284823 1.1613161752540013
0.14898531617235417 15.84789253344023 1.1007972647797901
0.1542128711257701 14.25703990474286 1.0598560327093385
0.15944042607918602 16.965441164315934 1.0980010134055684
0.16466798103260194 18.672262274504078 1.14143957826263
0.16989553598601786 18.979859179698636 1.0871262688732564
0.1751230909394338 20.197713939643975 1.0713060427752323
0.18035064589284971 19.514699843407815 1.0548819990829847
0.18557820084626564 18.641237898578837 1.0353980138245904
0.19080575579968156 20.029228462171112 1.0712483025255635
0.1960333107530975 19.44717701404456 1.0587762111854402
0.20126086570651341 18.877081201601253 1.0152679311819495
0.20648842065992934 18.584935372688733 1.0174738577318918
0.21171597561334526 18.151693658358028 1.0206566915366635
0.2169435305667612 19.628715631763736 1.0463668870154386
0.22217108552017711 19.378083899293074 0.9874334227108104
0.22739864047359304 19.53360808230793 0.986947419168992
0.23262619542700896 19.565643870833913 0.9834472183824122
0.2378537503804249 18.01929789142301 0.933166127734192
0.2430813053338408 19.43503573711401 0.9550808382736699
0.24830886028725674 19.0258888470746 0.8794169505645134
0.25353641524067266 19.59498657762921 0.8522983647191001
0.2587639701940886 19.319876395303762 0.8413310894759282
0.2639915251475045 19.271824893291864 0.8679182184617434
0.26921908010092044 18.49335357523309 0.8494290666332006
0.27444663505433636 18.79400445801907 0.8729010257031279
0.2796741900077523 18.896502749792404 0.8868907000471855
0.2849017449611682 18.618801382408638 0.8579234459937377
0.29012929991458414 19.58502553638203 0.8926925845564269
0.29535685486800006 17.95666740742613 0.8470429356958901
0.300584409821416 17.501950756716642 0.8168121947145593
0.3058119647748319 17.464712604905152 0.8115029415741297
0.31103951972824784 17.603871575923844 0.7997295177408972
0.31626707468166376 18.537526143668572 0.8142240996035133
0.3214946296350797 17.992346952615577 0.7999178437325197
0.3267221845884956 18.088223663516473 0.806298996418292
0.33194973954191154 17.972038864612394 0.8273224135907163
0.33717729449532746 18.387891528955638 0.8395809251686561
0.3424048494487434 18.25318929465228 0.8326325079373054
0.3476324044021593 18.274273319969417 0.8299078479680717
0.35285995935557524 19.418527761353875 0.8277746665072302
0.35808751430899116 19.215854622441544 0.8114170452591354
0.3633150692624071 19.364131429865356 0.8208383164910824
0.368542624215823 19.580551189965686 0.8141774230222522
0.37377017916923894 18.949457922453234 0.8136037114271915
0.37899773412265486 18.61500496448707 0.8367313885754443
0.3842252890760708 17.68983318973333 0.8406015570544191
0.3894528440294867 18.06286932803373 0.8547831500171655
0.39468039898290264 17.605619684301367 0.8124826829516691
0.39990795393631856 19.109791255119934 0.8011949788626074
0.4051355088897345 19.5610185814197 0.7802413139822877
0.4103630638431504 20.57820887288769 0.8102537420953829
0.41559061879656634 20.951386959232487 0.8371034255587442
0.42081817374998226 20.572060079065608 0.8697700079081901
0.4260457287033982 19.859523489314224 0.8607684979738527
0.4312732836568141 19.099278362622904 0.8309493471997207
0.43650083861023004 18.262329759213188 0.8153643688752409
0.44172839356364596 18.798724791806144 0.8052877477261635
0.4469559485170619 20.09333283960254 0.8207803947419003
0.4521835034704778 20.50873880911113 0.8433773273391124
0.45741105842389373 20.65247531145694 0.8326197771385759
0.46263861337730966 21.237636798830877 0.8435872825770164
0.4678661683307256 20.334480560448924 0.8159769271134207
0.4730937232841415 20.340222853186198 0.8061023185248687
0.47832127823755743 19.76724314407842 0.8139036510773044
0.48354883319097336 18.859824482817654 0.7768122004371163
0.4887763881443893 17.648651770997684 0.7417798662935557
0.4940039430978052 17.94221283294576 0.7242950027755496
0.49923149805122113 18.48995313017802 0.7252075568397234
0.5044590530046371 18.345036043733867 0.7371567372052203
0.5096866079580531 18.426401367237574 0.7500823428408382
0.5149141629114691 18.35847572013337 0.7668468740130345
0.5201417178648851 18.932871484079257 0.7729335765956349
0.525369272818301 19.041756882421005 0.7634489157467426
0.530596827771717 19.179214660260875 0.7614856014970968
0.535824382725133 18.841880903736502 0.739267090124536
0.541051937678549 17.563835676119716 0.7224111885724674
0.546279492631965 16.311414234821658 0.6937863105099783
0.5515070475853809 15.472524062122872 0.6775361385848057
0.5567346025387969 16.458229377432296 0.7091013856307847
0.5619621574922129 17.745295087358144 0.7128795139290971
0.5671897124456289 18.099755641191177 0.7099779872874604
0.5724172673990449 17.549170949166424 0.6879302497197323
0.5776448223524608 16.72695765775076 0.6471690344281259
0.5828723773058768 17.59104237813118 0.6717697397821023
0.5880999322592928 18.656053994819803 0.7021845921558275
0.5933274872127088 19.218326933584677 0.7288093370966717
0.5985550421661248 19.28613523704534 0.7417481200441525
0.6037825971195407 18.547310709489107 0.74225256276367
0.6090101520729567 18.825920197205416 0.7395733883608665
0.6142377070263727 19.281538684117592 0.7252481041285451
0.6194652619797887 19.208123852159016 0.7151774931796065
0.6246928169332047 19.53074757671268 0.7057096839146906
0.6299203718866206 19.62185191013296 0.7038983764764589
0.6351479268400366 19.392745088076207 0.6954051131388994
0.6403754817934526 19.43904399823951 0.7003725367150684
0.6456030367468686 20.001690286579127 0.7124019152393664
0.6508305917002846 20.816233945166186 0.72853282424093
0.6560581466537005 22.267267416317786 0.7584828549635181
0.6612857016071165 21.896548472843413 0.7637403234757538
0.6665132565605325 21.7139177821518 0.7593770449154781
0.6717408115139485 20.78778460126433 0.7419337969035414
0.6769683664673645 21.051620197323363 0.7314131946647999
0.6821959214207804 21.521069446096686 0.7183723311923211
0.6874234763741964 22.31778988801027 0.730036030357757
0.6926510313276124 22.175188574579774 0.7017760094399971
0.6978785862810284 21.636620997911262 0.6837972653134587
0.7031061412344444 20.98080877414401 0.6718225810537488
0.7083336961878604 21.523685596351786 0.6801428462149441
0.7135612511412763 21.741995245638208 0.6943819154557721
0.7187888060946923 21.157335523025033 0.6973433570495037
0.7240163610481083 22.841917018981825 0.7324852182735285
0.7292439160015243 24.264119502182886 0.7565449514550087
0.7344714709549403 25.750192271957506 0.7798083298923613
0.7396990259083562 26.781762385184635 0.7929760253773641
0.7449265808617722 25.162603334053475 0.7740975342987502
0.7501541358151882 25.4669546933061 0.794042059568004
0.7553816907686042 27.02302792361804 0.8181134258750565
0.7606092457220202 29.704540947557003 0.8514709671005755
0.7658368006754361 31.72429317232516 0.8680174142335799
0.7710643556288521 32.296289404859024 0.8384308486567057
0.7762919105822681 30.461163418622245 0.792888548854641
0.7815194655356841 29.567645909355637 0.784269110581925
0.7867470204891001 30.112389930573368 0.8136125459967615
0.791974575442516 31.60253971368101 0.8721901599003322
0.797202130395932 31.839645533819574 0.8670526459626792
0.802429685349348 32.072132348323784 0.851071774851623
0.807657240302764 31.670248710052853 0.8153077341599974
0.81288479525618 35.533727841367956 0.8734083730425279
0.8181123502095959 38.92168004362356 0.9244011065483995
0.8233399051630119 40.972998981741775 0.9645197337317273
0.8285674601164279 42.83257280244018 1.0058463091530112
0.8337950150698439 44.211884442522326 1.0142522743114615
0.8390225700232599 48.149988470183075 1.0651915154840763
0.8442501249766758 52.366962493228264 1.103436863106146
0.8494776799300918 58.1533102766185 1.1952968722861643
0.8547052348835078 60.90711026413304 1.2636367433912516
0.8599327898369238 63.23752951437243 1.2787312801283457
0.8651603447903398 67.6944485582827 1.3219467419462099
0.8703878997437557 68.32781289017771 1.3095529110470518
0.8756154546971717 71.80438172104704 1.315193027847546
0.8808430096505877 76.33413543376255 1.3881480972077724
0.8860705646040037 76.11168208144268 1.363105913213031
0.8912981195574197 78.41231693576411 1.3595845177352393
0.8965256745108356 82.3722108297626 1.3964270859094254
0.9017532294642516 83.35330387174938 1.4021538435610004
0.9069807844176676 81.35382340350806 1.3721667030347244
0.9122083393710836 84.47593704851258 1.3995512934265881
0.9174358943244996 85.73066779588446 1.410547573674327
0.9226634492779155 88.02166852705767 1.4121563932412113
0.9278910042313315 86.8870865501039 1.399849044534898
0.9331185591847475 83.30103458480453 1.3627255868307853
0.9383461141381635 84.3415082247893 1.364972810631218
0.9435736690915795 88.55241867085897 1.4052138189838368
0.9488012240449955 95.22099966896677 1.4698944096623965
0.9540287789984114 100.5815794941258 1.521146201714936
0.9592563339518274 103.02977129576259 1.5293506434969966
0.9644838889052434 104.14832082542146 1.5338660722957933
0.9697114438586594 103.30138283823824 1.5205362758802303
0.9749389988120754 104.23109000989103 1.516258663240487
0.9801665537654913 105.23257494665316 1.52345721279965
0.9853941087189073 112.18983580993866 1.564307834291319
0.9906216636723233 115.18067888403282 1.567365222439289
0.9958492186257393 112.93948218083479 1.543445312274601
1.0010767735791553 111.71789348791016 1.5332124595477008
1.0063043285325712 108.73364694404661 1.5124724286660642
1.0115318834859872 107.44424937705153 1.4969365028182857
1.0167594384394032 109.57251567030028 1.5200379256162462
1.0219869933928192 114.25396427203668 1.5679032721592878
1.0272145483462352 116.26353744717002 1.5790184551282846
1.0324421032996511 121.41370699753229 1.6251131414351165
1.0376696582530671 126.4631021672842 1.6381495440259175
1.042897213206483 130.11412945579042 1.649605574645105
1.048124768159899 130.7929677845551 1.6424497101492477
1.053352323113315 130.1989377995737 1.640833501127741
1.058579878066731 130.99206676196027 1.6395078671580845
1.063807433020147 127.67985064541676 1.607328524652787
1.069034987973563 125.70550001942068 1.5874895320152924
1.074262542926979 127.77370569727137 1.5878138489006595
1.079490097880395 129.68648030786173 1.5980904679522276
1.084717652833811 133.31376498136947 1.6360948529022108
1.089945207787227 134.56390945870166 1.6597103346908821
1.095172762740643 140.06459707978863 1.7067895351371416
1.1004003176940589 141.83099352706174 1.7161154730057635
1.1056278726474749 148.21742862666565 1.7667844667456556
1.1108554276008908 150.2702697447819 1.7645650967919875
1.1160829825543068 147.0289203388994 1.7386749548878515
1.1213105375077228 148.54492424759542 1.7261683194885962
1.1265380924611388 149.39924341324144 1.7383985548961642
1.1317656474145548 146.47325852167742 1.7048672336140356
1.1369932023679707 147.6971770711882 1.7106864049860073
1.1422207573213867 149.88667999515195 1.7192020989229535
1.1474483122748027 150.1309462597395 1.7145028306597907
1.1526758672282187 151.86472829828855 1.7168078367996082
1.1579034221816347 152.22089423866473 1.71792403530256
1.1631309771350506 150.14324774229127 1.6890256563780561
1.1683585320884666 154.34314629727717 1.6964928074143635
1.1735860870418826 151.9171270710065 1.693245648107869
1.1788136419952986 153.1125671810499 1.7076695150287677
1.1840411969487146 153.3855690609215 1.694716707372907
1.1892687519021305 149.02403183163798 1.6769362116444277
1.1944963068555465 156.58158390483464 1.730314892143676
1.1997238618089625 156.09786434345213 1.717384581713455
1.2049514167623785 159.21323148049694 1.7496336477899126
1.2101789717157945 154.7733935784819 1.7146488892370384
1.2154065266692105 156.74274035288914 1.7150258526784647
1.2206340816226264 156.73152302102815 1.709799610500386
1.2258616365760424 160.34846385779437 1.7397975674886583
1.2310891915294584 171.98992072198544 1.8115924788020654
1.2363167464828744 168.16383485914324 1.8037969537920033
1.2415443014362904 168.58570049494654 1.7879567810783314
1.2467718563897063 161.5558142371046 1.7429750547133844
1.2519994113431223 162.4119289930645 1.7520288756496327
1.2572269662965383 163.47516309814685 1.7529065848196208
1.2624545212499543 165.96791887332375 1.7664345110421014
1.2676820762033703 167.9549323914881 1.7827094154641563
1.2729096311567862 161.22012331103804 1.7281628959386126
1.2781371861102022 159.48894374243093 1.696558686584508
1.2833647410636182 162.30643107546416 1.717867847512042
1.2885922960170342 163.75317866502868 1.7334791412282577
1.2938198509704502 164.9849888914531 1.7462429489813585
1.2990474059238661 162.51917638158633 1.7262707898548013
1.3042749608772821 168.49517429128764 1.7394290762468578
1.309502515830698 176.91225098034886 1.7722788934752878
1.314730070784114 178.5372117667934 1.7704354607220865
1.31995762573753 182.84121981891585 1.7982529908404064
1.325185180690946 177.58269807926874 1.7669001876692663
1.330412735644362 179.84878129658767 1.777743429684387
1.335640290597778 181.06854819780386 1.7987554327898674
1.340867845551194 177.45933752349694 1.7687084885749884
1.34609540050461 177.44618088780138 1.7754009943690419
1.351322955458026 173.51098081105087 1.7634259973238966
1.356550510411442 168.00687511201494 1.7192482647754626
1.361778065364858 165.95078578708544 1.6961286542941112
1.3670056203182739 165.46211773497632 1.693138154822757
1.3722331752716899 169.54087708773415 1.709831608409231
1.3774607302251058 171.49500597163095 1.7285609284341377
1.3826882851785218 178.8261863050599 1.7838546257442978
1.3879158401319378 184.5111213523308 1.8035749743048661
1.3931433950853538 184.36236636559093 1.8056097998885026
1.3983709500387698 184.07263579575064 1.8044837510347622
1.4035985049921857 177.85309746368364 1.7580492290310448
1.4088260599456017 174.41487358474697 1.7495173925195608
1.4140536148990177 175.15245585989882 1.7486067301756143
1.4192811698524337 185.76584776381813 1.8217825702660004
1.4245087248058497 183.43233807954329 1.8094972996619456
1.4297362797592656 180.25702386215053 1.7930482286025347
1.4349638347126816 175.29559848253956 1.7761754490301578
1.4401913896660976 164.13698239915158 1.7041261111753527
1.4454189446195136 164.44580519274228 1.6889786246868923
1.4506464995729296 163.14335514392977 1.657432407810539
1.4558740545263456 168.110919142877 1.6713461787100399
1.4611016094797615 173.98939011725227 1.7112833204721383
1.4663291644331775 175.9699632720632 1.7451363334301595
1.4715567193865935 174.51615760368708 1.7270557596083749
1.4767842743400095 174.31391397590056 1.7072815485918444
1.4820118292934255 172.4898091801351 1.6852166506489976
1.4872393842468414 175.84488920660243 1.7009911868667928
1.4924669392002574 175.71473151054263 1.7215945462791784
1.4976944941536734 172.92592819311807 1.7136590262229736
1.5029220491070894 171.76351788048387 1.7052853251957514
1.5081496040605054 178.23971895862465 1.7245019202599636
1.5133771590139213 180.6871245618335 1.7525711650857718
1.5186047139673373 179.69559450144322 1.7577863409417982
1.5238322689207533 179.07708061382542 1.7563040018298355
1.5290598238741693 182.3920111696896 1.7662086585622223
1.5342873788275853 184.54868271262578 1.7559637645007462
1.5395149337810012 183.5353097500484 1.753862231531885
1.5447424887344172 185.94395554775446 1.7625979295316057
1.5499700436878332 186.02929117181523 1.747597649866237
1.5551975986412492 186.96868809504167 1.735158492465857
1.5604251535946652 192.82994823454885 1.768141222086227
1.5656527085480811 194.73090877024947 1.795917880611524
1.5708802635014971 205.3998487355499 1.8735626211355876
1.576107818454913 207.59055569344767 1.9147848192962205
1.581335373408329 206.26703460400103 1.8910293658367747
1.586562928361745 209.22656717444715 1.9036876708744566
1.591790483315161 208.2481338794574 1.903976401241913
1.597018038268577 206.23928622030445 1.8638368303468276
1.602245593221993 206.2980326151558 1.8446303497764684
1.607473148175409 210.15262799756206 1.868626882130749
1.612700703128825 219.68483400834288 1.9134593062837024
1.617928258082241 215.64982204198432 1.8830920613649202
1.623155813035657 213.18959529682337 1.8660436054462268
1.628383367989073 211.87778747826772 1.8512829822863177
1.6336109229424889 218.955338977405 1.879654275974487
1.6388384778959049 221.09142658504655 1.8786948152049288
1.6440660328493208 227.71830617481626 1.92316189222068
1.6492935878027368 233.32372361678455 1.942317516126431
1.6545211427561528 236.54401058188722 1.946015203322957
1.6597486977095688 245.65416842473917 1.9894100792211793
1.6649762526629848 252.0154505261521 2.0006632312149986
1.6702038076164007 252.9052593083003 1.9831345213110476
1.6754313625698167 255.38671886788086 1.9718932568304286
1.6806589175232327 258.6955315605473 1.97970809713047
1.6858864724766487 257.20485977389825 1.9810505663118447
1.6911140274300647 263.1233990040719 2.0239366032886954
1.6963415823834807 256.8216921817477 1.990913968335981
1.7015691373368966 258.12110683267423 2.0066725258498685
1.7067966922903126 259.45173797906995 1.9785520835407286
1.7120242472437286 257.1406259179629 1.958648072678862
1.7172518021971446 257.3998302425823 1.9366038655425126
1.7224793571505606 261.8414436857655 1.9153944817496098
1.7277069121039765 264.25654752228064 1.9283168731265998
1.7329344670573925 266.35244902250196 1.926429471086871
1.7381620220108085 271.54084925725437 1.9404244105751949
1.7433895769642245 273.4051761321289 1.9447535473567155
1.7486171319176405 282.45491958901914 1.9849425241330612
1.7538446868710564 296.351075413433 2.0364260729964725
1.7590722418244724 304.0656926446247 2.0541349296496203
1.7642997967778884 301.31229004913905 2.045435775191603
1.7695273517313044 297.48225528078 2.0169599442897357
1.7747549066847204 292.5258407148305 1.9850482116258545
1.7799824616381363 289.94388443314733 1.9708480722892099
1.7852100165915523 292.8816298093538 1.9754921605746545
1.7904375715449683 295.38929780738385 1.9831752448760893
1.7956651264983843 298.0305550023487 1.9876246533470046
1.8008926814518003 299.6909898683971 1.9801628086497611
1.8061202364052162 297.50598405726737 1.9480732116284314
1.8113477913586322 298.6516970447118 1.940457352889453
1.8165753463120482 300.37188277463787 1.931817713342724
1.8218029012654642 299.9598937516887 1.920309888808797
1.8270304562188802 298.9814108954367 1.9164111394774224
1.8322580111722961 298.4364542155561 1.90360838548544
1.8374855661257121 297.1846099533046 1.8882576981035983
1.842713121079128 302.13517602824345 1.9026166777713336
1.847940676032544 305.02468686595734 1.9008360058715774
1.85316823098596 311.63417245313343 1.928204835687728
1.858395785939376 306.8190522933319 1.8949234566619293
1.863623340892792 307.19413373898084 1.8879440697508671
1.868850895846208 304.9900523970512 1.8690322537350332
1.874078450799624 303.16535234391324 1.8531795827563042
1.87930600575304 301.2920753108596 1.8312569163268326
1.884533560706456 302.2882852389515 1.83023311932649
1.889761115659872 304.1945498778124 1.8313304689484124
1.894988670613288 308.0226730411306 1.8343434416267372
1.9002162255667039 311.0310635809403 1.8407132898646341
1.9054437805201199 307.80925533956946 1.8181268897807181
1.9106713354735358 313.1621032404836 1.8245707884958244
1.9158988904269518 312.5326796610364 1.8218908991745633
1.9211264453803678 304.1949938880559 1.7788950217463262
1.9263540003337838 309.38259920095123 1.7947057155271426
1.9315815552871998 307.2585989138821 1.781321434090998
1.9368091102406157 306.529403524434 1.765264877059518
1.9420366651940317 306.2260907799425 1.7441229081529708
1.9472642201474477 298.0821451237392 1.7088627664264073
1.9524917751008637 294.3056077856337 1.6772030878098922
1.9577193300542797 290.63780639461567 1.6546991321641285
1.9629468850076957 285.9621799822868 1.623820259578305
1.9681744399611116 293.0297514188222 1.6443587581753676
1.9734019949145276 290.89282334738874 1.6300976677623469
1.9786295498679436 289.2420443237907 1.615746787949219
1.9838571048213596 289.5827363352742 1.5981258188822105
1.9890846597747756 282.88066767531467 1.5622225955978208
1.9943122147281915 277.31600153390895 1.5416047156040678
1.9995397696816075 279.22092693450645 1.5473028141167655
2.0047673246350235 279.56603811102286 1.5501292111348808
2.0099948795884393 283.15353007352627 1.569040233627265
2.015222434541855 288.83283347899896 1.575613981871393
2.0204499894952708 288.48281265555926 1.5709098186432098
2.0256775444486865 290.3125554039035 1.5909200264859087
2.0309050994021023 284.52698631031444 1.567679583959764
2.036132654355518 282.14671073186344 1.5704594100862443
2.041360209308934 276.5126449961688 1.5517619708175234
2.0465877642623496 286.1658204789264 1.5758659861091688
2.0518153192157653 277.5749398383424 1.5398231197512673
2.057042874169181 272.757145044881 1.5193863123593296
2.062270429122597 273.5007004255466 1.516437110790139
2.0674979840760126 268.48510002279716 1.5066189885363643
2.0727255390294284 272.68412902909296 1.5243942049179529
2.077953093982844 276.0365292924094 1.5401841835163879
2.08318064893626 275.721066469251 1.5434150599037142
2.0884082038896756 273.6884162420787 1.5358125325760947
2.0936357588430914 267.75225786535674 1.4955858228230428
2.098863313796507 271.5018510217939 1.5039724526788008
2.104090868749923 270.05975090305236 1.4973067440943624
2.1093184237033387 274.00907250840896 1.5115648218926083
2.1145459786567544 274.7280086656198 1.513228910498819
2.11977353361017 272.3585103737255 1.5071962583330942
2.125001088563586 274.56102284347736 1.5130642087867134
2.1302286435170017 271.4006000152816 1.5000557783064168
2.1354561984704175 264.0240286144789 1.4635771598958744
2.140683753423833 262.97312555506636 1.458431720162456
2.145911308377249 262.11438505524285 1.4596256722569623
2.1511388633306647 260.46019386921483 1.4538068339420247
2.1563664182840805 264.78337883704035 1.474806527942545
2.1615939732374962 265.30710730052596 1.4790706526515778
2.166821528190912 271.24775418522216 1.5144744053028976
2.1720490831443278 280.3471025175889 1.544940945386899
2.1772766380977435 271.0104968656925 1.5054368808933567
2.1825041930511593 272.1421220283877 1.510363298502597
2.187731748004575 272.16996841504107 1.508744664539307
2.192959302957991 276.2875217671573 1.52201930932198
2.1981868579114066 283.50282029199656 1.5543213196110244
2.2034144128648223 279.52974324122084 1.548936323582308
2.208641967818238 273.3776681973808 1.5304416588915684
2.213869522771654 265.5225087744469 1.4991695602770407
2.2190970777250696 265.7368330294527 1.4970347055691713
2.2243246326784853 267.8247847705312 1.4941669469257457
2.229552187631901 277.6770722341927 1.5368763118746245
2.234779742585317 281.070109075674 1.5423628459601877
2.2400072975387326 276.9494263777389 1.5225304753321376
2.2452348524921484 269.26467623757213 1.4747942886915526
2.250462407445564 261.05544404044895 1.4457335086021654
2.25568996239898 256.29349758309024 1.438386542579942
2.2609175173523957 255.90633985463415 1.4329010268445954
2.2661450723058114 258.92105674682887 1.4446316211220886
2.271372627259227 260.9937123207547 1.4552020190338664
2.276600182212643 264.54601446990284 1.4782650085161078
2.2818277371660587 267.7046431907883 1.4935966516434183
2.2870552921194744 266.93171413199303 1.4947302238895865
2.29228284707289 268.4354649051415 1.488254579100755
2.297510402026306 270.6029836673109 1.4812515858641622
2.3027379569797217 269.48200714108845 1.4794541818762916
2.3079655119331375 273.2123848981119 1.4964725877584728
2.3131930668865532 274.4803384369387 1.506778233254815
2.318420621839969 274.98936121700274 1.5224892091598499
2.3236481767933848 274.86802472282375 1.5290853488722873
2.3288757317468005 266.4218356203085 1.495799048903553
2.3341032867002163 259.88434686114124 1.4628265964542086
2.339330841653632 259.17105751303075 1.4483067092458881
2.344558396607048 261.74739594906447 1.457617697922372
2.3497859515604635 272.09289580348 1.4961637164402743
2.3550135065138793 279.6975892417565 1.5202990157632037
2.360241061467295 274.7270815767541 1.4909595429307236
2.365468616420711 263.03739375417365 1.4314884985091345
2.3706961713741266 260.0746570789521 1.3964622427686089
2.3759237263275423 263.62452087319474 1.4148983890112183
2.381151281280958 274.2796812986922 1.4633029876167727
2.386378836234374 274.5144148465151 1.487480274980594
2.3916063911877896 271.10829333044444 1.495051523498178
2.3968339461412054 263.6736534250085 1.468160650484067
2.402061501094621 267.1551962845459 1.4710721542921084
2.407289056048037 270.25895004789726 1.4840223683683083
2.4125166110014526 265.48955090639544 1.461957684796142
2.4177441659548684 259.83257089738197 1.4342172163968827
2.422971720908284 258.2111298852238 1.4141330990559005
2.4281992758617 260.5162429949589 1.4159364783904314
2.4334268308151157 262.600070797295 1.409739200753516
2.4386543857685314 264.6849937187314 1.4108887668110761
2.443881940721947 267.0355344869398 1.4079093754628957
2.449109495675363 269.1380145282884 1.4107818416651
2.4543370506287787 274.5220886623841 1.4375088055185832
2.4595646055821945 275.0519790053025 1.4174187682986459
2.4647921605356102 285.42838676991073 1.4261543790274356
2.470019715489026 297.0402574732876 1.4126606973247904
2.4752472704424417 326.9902619521432 1.4445302852295883
2.4804748253958575 398.20498984954634 1.5553435463439242
2.4857023803492733 530.3831447530471 1.7426886349995696
2.490929935302689 783.5970703400003 2.088515281954231
2.496157490256105 1238.8802675017357 2.6218088479018533
2.5013850452095205 1851.5288731935366 3.203849920045841
2.5066126001629363 2526.111415891121 3.7444363402017875
2.511840155116352 3140.311789595172 4.175594121565445
2.517067710069768 3588.205256884336 4.450522123771682
2.5222952650231836 3867.4134893879886 4.6219679276575745
2.5275228199765993 4008.402598196777 4.7040113275703765
2.532750374930015 4067.597255567208 4.721101975375946
2.537977929883431 4246.121995105231 4.818694125462151
2.5432054848368466 4544.737206493871 4.981702867454167
2.5484330397902624 4995.619085681239 5.226440068912063
2.553660594743678 5463.033379229802 5.454210260633451
2.558888149697094 5903.380642800948 5.652017457347308
2.5641157046505096 6299.215488375037 5.833084490681305
2.5693432596039254 6561.335016555797 5.963713272240188
2.574570814557341 6564.393492438841 5.967229026433013
2.579798369510757 6271.1347218444425 5.815184652107711
2.5850259244641727 5693.112781011996 5.532202337760439
2.5902534794175884 4880.921365505643 5.112508140762738
2.595481034371004 3985.515761950479 4.626220847783875
2.60070858932442 3049.704178620984 4.043921535430287
2.6059361442778357 2215.279934678025 3.447898867464149
2.6111636992312515 1545.9085944978272 2.880610599265199
2.6163912541846672 1066.463602219607 2.3955426200346657
2.621618809138083 752.0780597224166 2.035334913812435
2.6268463640914987 563.4025508480285 1.7836114408277328
2.6320739190449145 440.04239732633135 1.589773865137047
2.6373014739983303 373.60497297853067 1.4778067885181099
2.642529028951746 335.1586155099188 1.4130758726053878
2.6477565839051618 310.8798314049875 1.379918163173332
2.6529841388585775 298.5260956348843 1.3681043596480866
2.6582116938119933 288.25633776795644 1.3555905668672832
2.663439248765409 279.71992291494814 1.3460828288579179
2.668666803718825 276.38103271134327 1.3418059544875809
2.6738943586722406 272.3448211532242 1.3353030948238456
2.6791219136256563 276.7523976738527 1.3632422967355247
2.684349468579072 274.0763173705199 1.3661686200536447
2.689577023532488 268.44282132173254 1.356123090264113
2.6948045784859036 265.2775063459478 1.3491540099018828
2.7000321334393194 262.03924960475587 1.3446522372633565
2.705259688392735 268.00182585833323 1.3809792779456598
2.710487243346151 266.06641458909854 1.3785213035632395
2.7157147982995666 267.7212734757282 1.3946818416628866
2.7209423532529824 266.14664301368595 1.38584453116738
2.726169908206398 260.9560723732137 1.375660230302945
2.731397463159814 263.98043906175457 1.397047224035441
2.7366250181132297 261.25160757001964 1.4022930308392763
2.7418525730666454 257.30881404069027 1.3945830728898405
2.747080128020061 254.56992575141348 1.3846823016427738
2.752307682973477 251.61348009508436 1.36242958863883
2.7575352379268927 256.16556917824585 1.3749353709906507
2.7627627928803085 263.63433737021955 1.4104957172442663
2.767990347833724 271.7424906264067 1.4600248426262497
2.77321790278714 270.4420709831818 1.465225779624973
2.7784454577405557 262.4402417170872 1.4367102211626939
2.7836730126939715 255.11968192954197 1.408608323972996
2.7889005676473873 249.4371366766931 1.385902775696459
2.794128122600803 252.28356920846377 1.397000398655333
2.7993556775542188 254.90318779375954 1.3952891127572469
2.8045832325076345 259.0018438876308 1.4043911958568907
2.8098107874610503 263.7321590545225 1.4179569742323193
2.815038342414466 265.571585247056 1.4252666125875868
2.820265897367882 271.9195332513079 1.4633871249122896
2.8254934523212976 275.38477961375577 1.4794967179300542
2.8307210072747133 278.7554486097386 1.495176347017304
2.835948562228129 277.97783934495317 1.4884910483024787
2.841176117181545 267.74033544928886 1.4413670251463644
2.8464036721349606 259.48340681648875 1.4148056818150716
2.8516312270883764 261.9947869233681 1.4218415853189783
2.856858782041792 261.8384821883439 1.4193881654792941
2.862086336995208 268.20953251100434 1.4484787717528909
2.8673138919486236 269.12770694129773 1.4687842687142936
2.8725414469020394 269.3963639871723 1.4768893536224943
2.877769001855455 274.4726194754164 1.5041494544420826
2.882996556808871 271.41687974760987 1.495947536940404
2.8882241117622867 269.47135876052874 1.486884020846563
2.8934516667157024 266.21900682475274 1.4718146655448072
2.898679221669118 266.4933172727998 1.4698991196597098
2.903906776622534 261.69476583780914 1.4396225603943855
2.9091343315759497 270.204196729593 1.4538455238859165
2.9143618865293655 278.3975783869588 1.4809242473900561
2.919589441482781 278.9594094898539 1.4688941334424406
2.924816996436197 274.7289204207975 1.4512319019186999
2.9300445513896127 276.16233267953413 1.4616965384178726
2.9352721063430285 273.3492294213623 1.4583489116768522
2.9404996612964442 272.99915074980106 1.4701910228802069
2.94572721624986 275.2306603515698 1.4886507626369627
2.9509547712032758 271.52523372355165 1.476449217682806
2.9561823261566915 269.98460842362334 1.4664621929773687
2.9614098811101073 271.2501137020133 1.462236374737615
2.966637436063523 267.3647984965485 1.4364821491782507
2.971864991016939 271.26947692880685 1.448545489152934
2.9770925459703546 267.6912228987161 1.4158140144123454
2.9823201009237703 263.86338232592794 1.3949874200988577
2.987547655877186 264.6467276104322 1.3901029423048146
2.992775210830602 265.34533402573385 1.3872402083664312
2.9980027657840176 265.4335867199727 1.3938647442708243
3.0032303207374333 263.80498279438507 1.3896729615002186
3.008457875690849 263.16277304545207 1.389989980139471
3.013685430644265 260.46610870201147 1.3672893662876013
3.0189129855976806 262.68351137397974 1.3563949060767109
3.0241405405510964 263.9107278669081 1.352452882344174
3.029368095504512 264.73962309118497 1.3412388629611784
3.034595650457928 268.27475566598235 1.3498277889171428
3.0398232054113437 268.63664054628094 1.3566278126123752
3.0450507603647594 271.2239335556241 1.355426776757709
3.050278315318175 271.4940510282049 1.35231944312223
3.055505870271591 275.2828411460676 1.358059245886161
3.0607334252250067 278.10549921284786 1.3646824470850256
3.0659609801784224 281.07060744936973 1.3616670755254014
3.071188535131838 282.3709726655221 1.3670374478118013
3.076416090085254 282.95029081432773 1.3562489197457899
3.0816436450386697 283.7299054345464 1.3436706638602272
3.0868711999920855 283.5399973748332 1.3334506660437349
3.0920987549455012 293.15177603715125 1.35168213782275
3.097326309898917 303.33387905921046 1.3724021225437708
3.1025538648523328 305.393080593312 1.3738223246374375
3.1077814198057485 318.18573386444785 1.391873773236333
3.1130089747591643 321.68691040732045 1.3772134263142628
3.11823652971258 321.642200920357 1.3676130181984987
3.123464084665996 327.5963910237455 1.3704532248899453
3.1286916396194115 336.6703874467236 1.380090165904824
3.1339191945728273 342.88708273549827 1.3773105237188155
3.139146749526243 357.4700078504434 1.392791637832574
3.144374304479659 368.7875537926007 1.4013906100638134
3.1496018594330746 374.28452079865053 1.4036203358833423
3.1548294143864903 390.5854257854592 1.4336813833925395
3.160056969339906 403.0479014651893 1.4496908529924974
3.165284524293322 417.9203940478926 1.4722869018571583
3.1705120792467376 441.0881080194087 1.50618171532061
3.1757396342001534 463.4771517736057 1.535380015305546
3.180967189153569 489.0198943534498 1.5706966665690842
3.186194744106985 509.32059184872287 1.5926806884878544
3.1914222990604006 529.7870584291915 1.6193240847826311
3.1966498540138164 554.0197340713861 1.658905871392675
3.201877408967232 578.8063931014234 1.6988899726575295
3.207104963920648 603.3902886319315 1.7337946536415059
3.2123325188740637 622.2665901573599 1.7609121473747145
3.2175600738274794 640.8166054847568 1.7815876738778444
3.222787628780895 651.8842983954015 1.7904427799664238
3.228015183734311 661.1526194805474 1.8016128426870546
3.2332427386877267 671.4651649828734 1.8167629177040188
3.2384702936411425 673.0669408245938 1.8158340706454548
3.2436978485945582 669.2589559753515 1.8053205579914213
3.248925403547974 664.3605849955992 1.7973049999159647
3.2541529585013897 659.9643822132315 1.7893178125850802
3.2593805134548055 656.6515475057771 1.7836529186175778
3.2646080684082213 651.9933309726708 1.7739915285401817
3.269835623361637 649.3979222583534 1.7631751804382623
3.275063178315053 651.8549410009105 1.7651468719098846
3.2802907332684685 661.1176463643964 1.7747262749706991
3.2855182882218843 686.3745311952292 1.814254283514005
3.2907458431753 705.5896714755827 1.844648926126162
3.295973398128716 724.5525855104395 1.8669101509603823
3.3012009530821316 731.5413189875512 1.869683840785729
3.3064285080355473 720.4317241311037 1.8479767754274898
3.311656062988963 700.3355468191654 1.8189455797298748
3.316883617942379 662.2075218294843 1.76547059596734
3.3221111728957946 615.3805467632867 1.700798367629116
3.3273387278492104 567.8871670463219 1.6350703612304789
3.332566282802626 517.9841231248729 1.5645725364921335
3.337793837756042 477.5898779795195 1.5113546795518398
3.3430213927094576 436.32781063754805 1.4579944185227465
3.3482489476628734 397.3910617097097 1.4053808247451618
3.353476502616289 369.52223289437046 1.3667821367962505
3.358704057569705 348.21468171498356 1.3388203415319102
3.3639316125231207 329.0739742109055 1.3078451633938086
3.3691591674765364 315.5329590032752 1.289384165793025
3.374386722429952 301.6750120983309 1.2737840757587402
3.379614277383368 290.48717173927895 1.2709366839563236
3.3848418323367837 281.0336907029967 1.2646369996636249
3.3900693872901995 276.60978874135856 1.2764798589073958
3.3952969422436152 271.19703024294427 1.2602349980924876
3.400524497197031 264.7425709158088 1.2452623856963652
3.4057520521504467 254.3743427166853 1.210231827332564
3.4109796071038625 252.10351960663272 1.2114584176455656
3.4162071620572783 253.35429756068484 1.2179349303826372
3.421434717010694 256.754310985929 1.2360046641902096
3.4266622719641098 258.3200096880893 1.2517240387120347
3.4318898269175255 256.61045045462373 1.2526886370766437
3.4371173818709413 251.59717408910745 1.2519349674393014
3.442344936824357 249.82112167450802 1.2404238156709873
3.447572491777773 246.7502765942273 1.2239096831639233
3.4528000467311886 247.2152687732567 1.2299460042193255
3.4580276016846043 240.3198825355767 1.2093742370640217
3.46325515663802 238.54971110646758 1.1971434310842708
3.468482711591436 236.84444548184186 1.1874397133570482
3.4737102665448516 233.89043475354163 1.1794041439127732
3.4789378214982674 232.80044228590293 1.1686329964549858
3.484165376451683 237.87031751393243 1.1896900366259064
3.489392931405099 245.50783600099462 1.2186117522927655
3.4946204863585146 254.46905244489744 1.2407918894342267
3.4998480413119304 260.713411810965 1.2472836619519938
3.505075596265346 262.0060642816406 1.247407007318247
3.510303151218762 263.1400756078163 1.2395858052486355
3.5155307061721777 264.35498463570667 1.2275984382026999
3.5207582611255934 268.6828181352406 1.2341501975237685
3.525985816079009 273.6869986807654 1.2259079689397838
3.531213371032425 277.5256381224481 1.2252592632590298
3.5364409259858407 286.4550918694142 1.2290260628071596
3.5416684809392565 303.66097956523174 1.2490284500195963
3.546896035892672 323.76542526129185 1.277838609669626
3.552123590846088 359.86358076176697 1.328649259159668
3.5573511457995037 422.9924073929362 1.4231225570703983
3.5625787007529195 538.4691528152733 1.5852513776027632
3.5678062557063353 761.8247506694527 1.8715777337661719
3.573033810659751 1224.4338639181785 2.3688918551925098
3.5782613656131668 2140.296278527345 3.1320451438271864
3.5834889205665825 3966.6603958422033 4.265090550197283
3.5887164755199983 7042.031500673603 5.682481813838545
3.593944030473414 11173.305955511878 7.11096211525283
3.59917158542683 15169.75288592286 8.244035397778784
3.6043991403802456 18067.742055606046 8.96660398312904
3.6096266953336613 18781.153475994488 9.108992451398956
3.614854250287077 17401.923933596874 8.75800648393911
3.620081805240493 14461.301012897959 7.978103366645147
3.6253093601939086 10861.357357720915 6.917092082691076
3.6305369151473244 7548.564001406446 5.758419375956755
3.63576447010074 4813.0481025337285 4.587899866533948
3.640992025054156 3064.868444823347 3.6653452386561924
3.6462195800075716 1843.6489638108653 2.842630468928013
3.6514471349609874 1145.3987911377556 2.2396390525992724
3.656674689914403 761.0827839623191 1.8249422453260398
3.661902244867819 567.8649645588737 1.5793229476258153
3.6671297998212347 468.0208400270035 1.4402225260654267
3.6723573547746504 411.4190583493603 1.358912393894968
3.677584909728066 372.6631775702882 1.3019965042587653
3.682812464681482 349.5679381735786 1.2679471718566107
3.6880400196348977 334.01012315299505 1.2507177533122058
3.6932675745883135 323.61624624752346 1.2420887287360878
3.698495129541729 310.2372335730774 1.220158767249037
3.703722684495145 303.0003683639531 1.2097056846349712
3.7089502394485607 297.73133248479513 1.200496767766437
3.7141777944019765 289.9811119623695 1.1791253940053625
3.7194053493553922 286.27920961004315 1.171839027573111
3.724632904308808 287.0252566677291 1.1778462379058086
3.7298604592622238 283.9791439390916 1.1773666451995315
3.7350880142156395 281.2328271759459 1.173485805941847
3.7403155691690553 279.07867606292314 1.1721750088223817
3.745543124122471 274.3134131712091 1.162060956302264
3.750770679075887 271.299663554652 1.1511285464510315
3.7559982340293026 271.0765402566899 1.1440387884008878
3.7612257889827183 274.1145730968226 1.149915304679154
3.766453343936134 275.71672336381494 1.1545686182740458
3.77168089888955 280.47239585264595 1.1632637084580026
3.7769084538429656 279.61989650343276 1.1549362351503392
3.7821360087963813 276.2390532994571 1.1402141103797387
3.787363563749797 279.3106662017467 1.1416430434364966
3.792591118703213 281.91212426503097 1.137037049951252
3.7978186736566286 287.87459343636556 1.141058068418155
3.8030462286100444 300.7508793536954 1.1563363626311638
3.80827378356346 310.8949583713175 1.17006062139414
3.813501338516876 316.60267281561516 1.1815329168600843
3.8187288934702917 319.4033943031495 1.1893809291308877
3.8239564484237074 312.02883906467395 1.1675556451699862
3.829184003377123 306.5428692776328 1.1531021437020543
3.834411558330539 302.80402469671327 1.1479935123119647
3.8396391132839547 301.99399317602416 1.1545480004366284
3.8448666682373704 304.75530884890185 1.1688137476382638
3.850094223190786 305.3186398756766 1.1688274388678361
3.855321778144202 302.2048509189872 1.1632119061536839
3.8605493330976177 298.0014775907345 1.1564320675527051
3.8657768880510335 294.51501650364713 1.1501807356200848
3.8710044430044492 290.28546551395186 1.1450836931270587
3.876231997957865 290.65180110583117 1.1481756064624773
3.8814595529112808 291.27774500072957 1.1476847338029095
3.8866871078646965 292.235179042442 1.1478846930660627
3.8919146628181123 293.32305220340794 1.1473343109587169
3.897142217771528 289.574430651534 1.1332873462415585
3.902369772724944 285.4645347312178 1.1194197219071251
3.9075973276783595 286.69341288358515 1.1159724196270964
3.9128248826317753 294.69755564399327 1.1281298306696945
3.918052437585191 299.9336973154016 1.1360817511786432
3.923279992538607 307.3742415884476 1.1482108519765892
3.9285075474920226 314.8791057440075 1.1563217157552177
3.9337351024454383 318.15414246324445 1.1560303034800299
3.938962657398854 323.52714705316066 1.162138682767592
3.94419021235227 328.12493027694404 1.1608014432302585
3.9494177673056856 334.63430864144675 1.1684981015178386
3.9546453222591014 338.3315891910981 1.1684197881095078
3.959872877212517 349.15027506937344 1.180920338200561
3.965100432165933 360.42646169120496 1.1970657919475118
3.9703279871193486 380.46928011460056 1.2284324076451782
3.9755555420727644 405.164375586162 1.2673006223317826
3.98078309702618 427.6472254058791 1.2989488130613913
3.986010651979596 445.99331724457187 1.319408693767026
3.9912382069330117 466.2308119129422 1.3445910394136238
3.9964657618864274 488.88612653743223 1.3753543129174248
4.001693316839844 518.9777697062827 1.4161499590842805
4.00692087179326 552.7059562416222 1.4579110371469575
4.012148426746676 588.0145361907232 1.5088066975403533
4.017375981700092 620.5745987979691 1.567156316730252
4.0226035366535084 663.3789917132641 1.6274238975673665
4.027831091606925 719.1872044401009 1.6973198335176647
4.033058646560341 784.010935002992 1.778405169266942
4.038286201513757 862.0407844597323 1.8663446093521956
4.043513756467173 951.7702297658727 1.9698284687236545
4.0487413114205895 1045.912598987858 2.0631631977412153
4.053968866374006 1158.4281335078365 2.1691779849949913
4.059196421327422 1275.169831186237 2.2787874541937247
4.064423976280838 1406.8712540948156 2.396515733950048
4.069651531234254 1561.7996985475545 2.524091819445466
4.0748790861876705 1740.9209018626318 2.674972307261323
4.080106641141087 1939.0080324069024 2.8257554081238356
4.085334196094503 2151.5167726087734 2.977757888207776
4.090561751047919 2356.431026540991 3.1111404053443383
4.095789306001335 2585.36748701958 3.256334398534699
4.1010168609547515 2837.4667311775406 3.419091704296312
4.106244415908168 3071.5438422461457 3.5653670652230463
4.111471970861584 3281.2955308664264 3.682410459638406
4.116699525815 3454.973895606645 3.7693352073368414
4.121927080768416 3591.6394704568625 3.7930556536933837
4.1271546357218325 3697.38139214299 3.811951883691635
4.132382190675249 3757.6996850822056 3.82916431688001
4.137609745628665 3772.2205180401247 3.8241294137123787
4.142837300582081 3712.708197150825 3.7854711785243946
4.148064855535497 3586.012345323089 3.721498969446697
4.1532924104889135 3407.727793034701 3.621001766694319
4.15851996544233 3174.53986029838 3.4871922662713843
4.163747520395746 2930.4185362790386 3.344729638047355
4.168975075349162 2666.7488450777646 3.1832866928756154
4.174202630302578 2408.1665528268236 3.019803792068136
4.1794301852559945 2177.8142858205597 2.8651762959225975
4.184657740209411 1955.200185102927 2.7120538566091104
4.189885295162827 1746.7496667329042 2.56283444285195
4.195112850116243 1694.489731632657 2.5297490288109747
4.200340405069659 1544.703742714709 2.4119551549217197
4.2055679600230755 1393.536065018991 2.2873594209959265
4.210795514976492 1203.5726138602433 2.1274183220995186
4.216023069929908 1055.9045650657692 1.9933179143367399
4.221250624883324 956.1387902589388 1.8940497666905238
4.22647817983674 814.7645051583751 1.7447447269454839
4.2317057347901565 723.5954629488946 1.6393708897398953
4.236933289743573 658.3601441070713 1.5592962673188295
4.242160844696989 598.1545489609755 1.484570767009771
4.247388399650405 549.4500371481256 1.4235169344636347
4.252615954603821 508.49804020530377 1.3739958319700931
4.257843509557238 477.5072706824114 1.3366620014724087
4.263071064510654 442.692998562966 1.2869078098826316
4.26829861946407 410.2281494960073 1.2371782254317298
4.273526174417486 387.51297755424633 1.202658305823267
4.278753729370902 374.02480764670366 1.1867357375713183
4.283981284324319 359.788187321184 1.1700662668590371
4.289208839277735 343.10142329437383 1.145692211190626
4.294436394231151 322.649068401973 1.1114506091976635
4.299663949184567 308.64979863942585 1.0913626174222997
4.304891504137983 302.3959202598766 1.0851258597505782
4.3101190590914 294.3404904730052 1.071499465254933
4.315346614044816 287.77644096933324 1.0655181005446777
4.320574168998232 281.17263743686624 1.0558609652198727
4.325801723951648 279.4039046384587 1.0568107784665959
4.331029278905064 273.2952829217572 1.0522661001568308
4.336256833858481 270.9092434830641 1.0510168561284077
4.341484388811897 264.1157608917081 1.0369312732618732
4.346711943765313 259.65351513557806 1.0319080170909967
4.351939498718729 255.79188465534077 1.020786940247918
4.357167053672145 252.52515178605037 1.0116353098796007
4.362394608625562 248.49206114195422 1.003783042490173
4.367622163578978 252.15120537934203 1.0124960636324367
4.372849718532394 254.23644065847196 1.020332930111748
4.37807727348581 254.67826133713635 1.0240059025271642
4.383304828439226 260.8171811602803 1.0432841966725201
4.388532383392643 260.04133486503406 1.0439309699005541
4.393759938346059 260.40229116428225 1.0475298054534268
4.398987493299475 255.40967893324034 1.0413090662058333
4.404215048252891 247.07176013208954 1.022721329897738
4.409442603206307 241.74241111621217 1.0172177367222637
4.414670158159724 237.88972706382083 1.0077874060776995
4.41989771311314 233.47137630384964 1.0052675161895364
4.425125268066556 231.69859938233563 1.014751484705138
4.430352823019972 230.8303613295641 1.0189902385348064
4.435580377973388 228.7656553847939 1.0128460119608986
4.440807932926805 228.14015671686124 1.0074041072211501
4.446035487880221 224.55171222603022 0.9966220878020964
4.451263042833637 216.99096422406802 0.9759348584805071
4.456490597787053 215.49098927390276 0.967942863176084
4.4617181527404695 213.62742951385508 0.9711190199972098
4.466945707693886 208.64091854021538 0.9577471219167374
4.472173262647302 209.54724961193085 0.9586519400997368
4.477400817600718 211.63048144990947 0.963544365325154
4.482628372554134 212.96098757088183 0.9599489205161287
4.4878559275075505 222.50913381501874 0.9914014621660691
4.493083482460967 219.751887704178 0.9886664781180047
4.498311037414383 215.35573651043123 0.9839397812372063
4.503538592367799 215.0651220396823 0.9896319174090499
4.508766147321215 210.74398497588325 0.9820057525757323
4.5139937022746315 206.74107010911897 0.9696647244396837
4.519221257228048 202.2677384698233 0.9599123603844516
4.524448812181464 201.66802913169943 0.9563217864601941
4.52967636713488 206.8768686464509 0.9776349728990035
4.534903922088296 213.4677370608686 0.9969132078900791
4.5401314770417125 216.65022900775296 0.999206359176084
4.545359031995129 210.71099989195213 0.9814242543429617
4.550586586948545 209.5078291793089 0.9771933218774037
4.555814141901961 205.21111795145026 0.9647330044021385
4.561041696855377 206.2300780843538 0.9716556822496856
4.5662692518087935 208.83541483223382 0.9709990426881634
4.57149680676221 207.99780338984624 0.9563790427544447
4.576724361715626 207.30837454735885 0.9488612831779807
4.581951916669042 208.47953283035113 0.9433283194306308
4.587179471622458 208.52742027866256 0.9458867911557697
4.5924070265758745 211.86663364460856 0.9647030917004908
4.597634581529291 213.20613261819597 0.9744736058999544
4.602862136482707 212.5002641256233 0.980177112956911
4.608089691436123 211.47849820948605 0.9811897104847422
4.613317246389539 209.20933398885717 0.9766747311429953
4.6185448013429555 208.44257651141237 0.9796839073056464
4.623772356296372 202.7090373715669 0.9652177154052142
4.628999911249788 208.8735243664201 0.9884816643507165
4.634227466203204 207.12325152124944 0.9796806762095153
4.63945502115662 208.95269519025464 0.9869989286022044
4.6446825761100365 210.27575080433812 0.9891424880551857
4.649910131063453 210.13327241003861 0.981227447554736
4.655137686016869 212.4919888010993 0.9818787434558662
4.660365240970285 206.07777586082528 0.9622174579855353
4.665592795923701 202.12242919601624 0.9551762058700192
4.6708203508771176 202.9843330012132 0.9657214693501907
4.676047905830534 203.15091444017278 0.9669976895856444
4.68127546078395 205.98201514757756 0.9682682211831246
4.686503015737366 206.66748719339174 0.9685256992425346
4.691730570690782 203.17547601517296 0.9545260875936893
4.696958125644199 202.73555077610786 0.9507558465992229
4.702185680597615 200.8196179766682 0.9418695054201185
4.707413235551031 200.4090089984359 0.9469284885975979
4.712640790504447 201.17529732381212 0.9493804082119957
4.717868345457863 203.53348241318474 0.9602383999060872
4.72309590041128 201.89848452467962 0.9530158273000607
4.728323455364696 204.15834350097896 0.9589920846296477
4.733551010318112 205.3850054181183 0.9606227913616457
4.738778565271528 207.1050167496757 0.9555829153407049
4.744006120224944 205.23973445175048 0.9454058435733921
4.749233675178361 206.01991866696176 0.9509981202776137
4.754461230131777 205.76649421234302 0.9552234223255158
4.759688785085193 204.2363699989883 0.9628958875951414
4.764916340038609 202.28658469840167 0.9615276604053358
4.770143894992025 199.42068021221814 0.950824596842933
4.775371449945442 199.71605091248693 0.944328590226167
4.780599004898858 201.39149952700234 0.9433026358881523
4.785826559852274 198.45024172848377 0.9296457771650571
4.79105411480569 196.70717214494132 0.9193374695561843
4.796281669759106 194.49564894603984 0.9145804920176563
4.801509224712523 197.2585436513949 0.9223238342776855
4.806736779665939 201.8770565270182 0.9391505205818673
4.811964334619355 200.78228300257948 0.9346058463113747
4.817191889572771 197.71902313537277 0.9294442996204515
4.822419444526187 197.65515957022689 0.9338702539751139
4.827646999479604 198.8627211439854 0.9299705837056229
4.83287455443302 203.8033970683054 0.9468319578784494
4.838102109386436 205.79479179743083 0.9490468455631547
4.843329664339852 201.33496030430834 0.9378821726915839
4.848557219293268 198.681488559648 0.930760785249298
4.853784774246685 195.37232284930164 0.9159011435700257
4.859012329200101 200.82311222195514 0.9262498612261931
4.864239884153517 203.624623805259 0.9317926844741976
4.869467439106933 200.6135943893091 0.9172396223155488
4.8746949940603495 197.23373069022367 0.9089089648261549
4.879922549013766 195.00054721954325 0.904794504680076
4.885150103967182 196.17886326579278 0.9052157993710087
4.890377658920598 201.82703413569104 0.9238866867828438
4.895605213874014 203.0856094459283 0.924800204321276
4.9008327688274305 207.13606513737616 0.9310878938182002
4.906060323780847 207.01231773181811 0.9301993059648617
4.911287878734263 206.08342310174996 0.9280965853939396
4.916515433687679 203.76527477856757 0.9276749121462504
4.921742988641095 204.11544252707242 0.9215548455705381
4.9269705435945115 208.0655153892096 0.9276655746484024
4.932198098547928 207.03029912761332 0.9230408128088602
4.937425653501344 208.99741303658385 0.9300762267547809
4.94265320845476 203.13993733168599 0.920695499324065
4.947880763408176 202.6079633142336 0.9145050851144543
4.9531083183615925 204.57056625577874 0.9222468138658441
4.958335873315009 205.99978412679806 0.9252458090385444
4.963563428268425 210.2701451720626 0.9277615802397993
4.968790983221841 216.16111770721977 0.9376726995691087
4.974018538175257 221.92957217800756 0.9407572883764269
4.9792460931286735 229.34761262148146 0.9506940214861374
4.98447364808209 234.95761684214733 0.9517680381155483
4.989701203035506 240.2284717672706 0.947117299527368
4.994928757988922 250.54892122328897 0.9520178335187378
5.000156312942338 276.55582024109646 0.9750207878674811
5.0053838678957545 320.70726193732287 1.0248036931480526
5.010611422849171 402.6009803534945 1.123446958633279
5.015838977802587 530.3508307617299 1.2729662266077957
5.021066532756003 688.2367876569743 1.4416302904598581
5.026294087709419 873.7634310278584 1.622328820182282
5.0315216426628355 1030.2405579623567 1.7585603934699583
5.036749197616252 1144.4985292527217 1.8524709433115438
5.041976752569668 1204.4816741206794 1.8966679122671655
5.047204307523084 1209.8029325963198 1.8994711592965023
5.0524318624765 1188.3996950124201 1.8833958524236296
5.0576594174299165 1137.8605813562544 1.8412363306146142
5.062886972383333 1070.483840129148 1.7846337538095978
5.068114527336749 995.5421231481115 1.7200154336516795
5.073342082290165 928.6166036029048 1.66267545632937
5.078569637243581 874.4846141669348 1.6131855019702386
5.0837971921969975 840.5454600897057 1.5818455588907003
5.089024747150414 814.1836402684083 1.5550192910961558
5.09425230210383 797.0949748440104 1.5360967796664395
5.099479857057246 793.2119322547327 1.5339235720829918
5.104707412010662 791.5108833738514 1.5321554377709312
5.109934966964079 797.130687010732 1.538562273405982
5.115162521917495 799.8443828392317 1.5388249284666695
5.120390076870911 808.3714599560552 1.5456221863588115
5.125617631824327 818.8431603073773 1.5526096209115792
5.130845186777743 820.6608710463197 1.5503687263757437
5.13607274173116 818.5903883092877 1.5473986495722476
5.141300296684576 802.3829564045612 1.5314773202132446
5.146527851637992 777.1885433575108 1.5091704757696964
5.151755406591408 749.0975074902818 1.4814915873282224
5.156982961544824 714.2128029140877 1.4470737586704205
5.162210516498241 681.1645465912559 1.4132553524893636
5.167438071451657 648.1524856913222 1.3790630891181195
5.172665626405073 609.1019037406147 1.3367749597476428
5.177893181358489 567.9058772086828 1.2885044520732651
5.183120736311905 519.4095112009667 1.2327444851631382
5.188348291265322 470.18655985345333 1.177351905257076
5.193575846218738 423.1957114023135 1.1251206757256083
5.198803401172154 377.9052223091586 1.0686576148893736
5.20403095612557 344.1470937386405 1.034204794140486
5.209258511078986 311.83274797761015 0.9983329560745796
5.214486066032403 285.7968918463527 0.9666814839904041
5.219713620985819 265.126858507213 0.9470795942141682
5.224941175939235 243.92395270907912 0.9159697689993881
5.230168730892651 232.60256948645278 0.900873043349194
5.235396285846067 224.8642984957395 0.8943402998326121
5.240623840799484 220.51368170605812 0.8893035266568725
5.2458513957529 215.92337059499008 0.8898168154685714
5.251078950706316 214.6536702795251 0.8943876053945856
5.256306505659732 217.82189010773794 0.9074296905486321
5.261534060613148 218.55762452542749 0.9115479459396642
5.266761615566565 215.14245335247435 0.8955588388568231
5.271989170519981 210.40661287580966 0.8786104143790526
5.277216725473397 205.7845522871018 0.8670539075463475
5.282444280426813 205.2283612735306 0.8703874701896032
5.2876718353802294 207.51782086819028 0.8785516491709955
5.292899390333646 208.60507814427112 0.8941233855640387
5.298126945287062 203.710497166648 0.8863697350236044
5.303354500240478 204.8286807861894 0.886607289763958
5.308582055193894 202.7635139587371 0.8769294508497478
5.3138096101473105 201.95046788340056 0.8691849948831893
5.319037165100727 204.90680166757315 0.8680925053612335
5.324264720054143 204.9748284114565 0.8705843877185336
5.329492275007559 206.3741533064221 0.8745656771004799
5.334719829960975 205.21010636929392 0.8767634609296807
5.3399473849143915 200.3696247973007 0.8694393909165093
5.345174939867808 200.13667345836825 0.8749194542164455
5.350402494821224 198.86524671859164 0.8730190027624065
5.35563004977464 204.00723664815507 0.8857641509956891
5.360857604728056 211.13606550080155 0.8967626575131696
5.3660851596814725 214.00192693538014 0.8955881570888367
5.371312714634889 215.08489784619667 0.8918323240988209
5.376540269588305 214.85095815372625 0.8855292586367076
5.381767824541721 213.30809250378505 0.8812827965945126
5.386995379495137 212.91441967320623 0.8777487467607932
5.3922229344485535 215.05879095220186 0.8773158694804623
5.39745048940197 210.9504188329121 0.8656020324920307
5.402678044355386 208.88182758968185 0.8516264779185664
5.407905599308802 211.73486601980568 0.8579147322967781
5.413133154262218 217.64120878704546 0.8684127906964466
5.4183607092156345 222.9484103930923 0.8751691635461547
5.423588264169051 225.20303989364157 0.876671547368463
5.428815819122467 227.88726966321906 0.8760638441299047
5.434043374075883 224.8183756564444 0.8679778563420997
5.439270929029299 221.0301451564542 0.8608825108037914
5.4444984839827155 220.09295137762817 0.8611377069166309
5.449726038936132 216.18785290952866 0.854760439557992
5.454953593889548 217.03556291135052 0.857811080465632
5.460181148842964 219.29719203385875 0.8696264876626189
5.46540870379638 216.04756863000458 0.8701088066508135
5.4706362587497965 214.92131712505676 0.8683084080300573
5.475863813703213 211.60482208005945 0.8643116236619874
5.481091368656629 210.20785087831567 0.8614688307556089
5.486318923610045 208.67186069359278 0.8581051563926325
5.491546478563461 209.22857139565193 0.8605292239599571
5.4967740335168775 208.24613818718848 0.8531573457317841
5.502001588470294 209.70271024553386 0.8555718659338806
5.50722914342371 204.43317429137764 0.842933147693938
5.512456698377126 206.40623739930956 0.8470393982406837
5.517684253330542 208.97744803310803 0.8544948900116935
5.522911808283959 206.87281132322673 0.8454928272180041
5.528139363237375 208.64413412005354 0.8523321137880742
5.533366918190791 207.41115730388037 0.8503779172770876
5.538594473144207 205.48099315513605 0.8553965312879641
5.543822028097623 201.65466693253242 0.8484420578050577
5.54904958305104 202.97408132080605 0.8488464472275752
5.554277138004456 203.15798110320296 0.8474083820193805
5.559504692957872 207.23384629198094 0.8558135016256204
5.564732247911288 208.34156099769703 0.8570186062041361
5.569959802864704 206.36984736252376 0.8469753410629189
5.575187357818121 206.13783289217682 0.8434339421404715
5.580414912771537 208.67475378230853 0.8417735096244742
5.585642467724953 212.01135391110665 0.8524870616072158
5.590870022678369 214.92902753289476 0.8544143605985519
5.596097577631785 214.9376784768033 0.8537453510924625
5.601325132585202 213.90420194637068 0.8428018108585342
5.606552687538618 217.19589535474825 0.8456547503880442
5.611780242492034 219.40672978609845 0.8433653286187769
5.61700779744545 218.13013139190886 0.8339471895101717
5.622235352398866 222.58643596180013 0.8359993796979701
5.627462907352283 227.6753678780085 0.8352224720251823
5.632690462305699 245.92825414441197 0.8584075072852313
5.637918017259115 280.74947602981064 0.9050953928866239
5.643145572212531 342.12014618332876 0.9812710819314993
5.648373127165947 437.8825623586297 1.0937023030924837
5.653600682119364 559.0228107718933 1.2246783878341296
5.65882823707278 699.1684738277501 1.3624397378181492
5.664055792026196 823.6077598162932 1.4757915333892717
5.669283346979612 922.6715049056866 1.56036064687039
5.674510901933028 970.4451604838497 1.5965561445520553
5.679738456886445 973.9435143484023 1.5968465493812731
5.684966011839861 945.6975344540789 1.5725957772377805
5.690193566793277 893.1734755316035 1.5273029108469764
5.695421121746693 843.5648170244148 1.485817128932451
5.700648676700109 798.5749636595286 1.4450528730994578
5.705876231653526 761.0305628623023 1.4110305083244092
5.711103786606942 727.8369948287125 1.3797156160893642
5.716331341560358 708.8152939793875 1.3604817427488884
5.721558896513774 703.4022898729087 1.3536148469643
5.7267864514671905 713.7917055850746 1.361848737894782
5.732014006420607 738.5627168974764 1.3847586883406588
5.737241561374023 777.3648008152074 1.4198398094578946
5.742469116327439 831.6259334253126 1.4698599052589754
5.747696671280855 896.6988076756662 1.52578480370512
5.7529242262342715 965.1144090695901 1.5807587385046673
5.758151781187688 1001.5456721554746 1.6069307867101708
5.763379336141104 1008.9174967749361 1.6122109463405683
5.76860689109452 967.7678261920043 1.5794808142395742
5.773834446047936 891.8438504752488 1.5174944486108872
5.7790620010013525 785.2600385923552 1.4257727105947027
5.784289555954769 664.3148630029121 1.3148446975803751
5.789517110908185 552.2634526267867 1.2053448091180112
5.794744665861601 461.15034802406495 1.1114033236504324
5.799972220815017 390.724738258976 1.031111820937447
5.8051997757684335 337.6035496641048 0.9696618428428869
5.81042733072185 294.89737825455984 0.9125540515997927
5.815654885675266 267.72960508259837 0.875118809523067
5.820882440628682 250.01511358657194 0.8509423932450804
5.826109995582098 245.28529730300102 0.8450206430937085
5.8313375505355145 244.98993641596797 0.8508651998584053
5.836565105488931 244.18475165768317 0.8540807455983974
5.841792660442347 242.17950045455282 0.8564370092245627
5.847020215395763 235.2697220477815 0.8409983716582657
5.852247770349179 233.16335364793903 0.8331764598110435
5.8574753253025955 233.90153931860533 0.833654602369256
5.862702880256012 235.7584678721831 0.8359678641320348
5.867930435209428 240.94715012084623 0.8454102887198426
5.873157990162844 243.7704086682562 0.8486548024700853
5.87838554511626 248.27853156157232 0.8540108460207164
5.8836131000696765 246.45647459608657 0.8490986677693068
5.888840655023093 243.97141558591832 0.8419927098792739
5.894068209976509 240.34956292716328 0.8365397873644012
5.899295764929925 238.8964513908309 0.8334186853682927
5.904523319883341 237.43611704210832 0.8307695287525766
5.9097508748367575 241.26887245382406 0.8351714208971909
5.914978429790174 243.96356049238864 0.8361566081399996
5.92020598474359 246.16717543774593 0.8329429289004402
5.925433539697006 247.1962855283359 0.8319605097141387
5.930661094650422 249.98987160125301 0.8349149126505088
5.9358886496038386 253.5684896789363 0.8409107076942011
5.941116204557255 259.3819241006666 0.8471883176155519
5.946343759510671 267.37560893874075 0.8614326302208233
5.951571314464087 273.2885577330696 0.8762606996590333
5.956798869417503 279.20644016254585 0.8862275435615259
5.96202642437092 285.4184461792484 0.8964916193480874
5.967253979324336 293.46438095858036 0.9111899843482664
5.972481534277752 306.5705070205326 0.9304630190921933
5.977709089231168 321.02418748264506 0.9490177371772731
5.982936644184584 336.2921382473578 0.9710049592674691
5.988164199138001 358.72383717576923 0.9987209672459905
5.993391754091417 382.4052819992442 1.0284457504882434
5.998619309044833 411.40553089434104 1.0627343288739168
6.003846863998249 460.45470048713366 1.1232224070727508
6.009074418951665 523.5708418701665 1.2000480548711094
6.014301973905082 602.0442754351203 1.2917287661872707
6.019529528858498 710.7976191117377 1.403564479868001
6.024757083811914 841.6285488409553 1.5263865063680697
6.02998463876533 1001.799460250898 1.6639555484071362
6.035212193718746 1205.8296338213884 1.8273190369030958
6.040439748672163 1411.0553087422443 1.979742892491881
6.045667303625579 1604.1190121680097 2.1121038804046495
6.050894858578995 1752.507068443663 2.2090515637198034
6.056122413532411 1823.3621331282116 2.256254688219366
6.061349968485827 1825.2485009238378 2.2614693667007764
6.066577523439244 1756.2935790560728 2.2177960870848454
6.07180507839266 1640.1581804849343 2.145870813947687
6.077032633346076 1495.8018192769807 2.0506479978920695
6.082260188299492 1332.8378801935276 1.9401010032113175
6.087487743252908 1178.2363317103022 1.8260186097189686
6.092715298206325 1039.1087339184085 1.7162897581498926
6.097942853159741 916.7711015124147 1.6140770019911606
6.103170408113157 812.7551921572175 1.5239319080563003
6.108397963066573 723.4296459339979 1.4389188133291775
6.113625518019989 641.3317421897709 1.3571396024637483
6.118853072973406 577.001969966404 1.2889624988945803
6.124080627926822 524.6578297143392 1.231849108837731
6.129308182880238 477.3297706540601 1.177162410723324
6.134535737833654 436.1802540950717 1.1305637283206351
6.1397632927870704 396.40657838201855 1.0804220539740697
6.144990847740487 371.4096455311224 1.051155799803476
6.150218402693903 351.15509760376347 1.028122058954999
6.155445957647319 342.3752493451389 1.0187484682211243
6.160673512600735 334.326780782129 1.0122573135026336
6.1659010675541515 323.5257335566089 0.9994283289121284
6.171128622507568 316.89043806434995 0.9931058752188542
6.176356177460984 310.09788194090845 0.9895067239025009
6.1815837324144 299.8341555443591 0.9744310566670953
6.186811287367816 295.9027455028692 0.9713619274767268
6.1920388423212325 296.13833128056694 0.9731206066019251
6.197266397274649 292.418870758173 0.9678063127986566
6.202493952228065 293.6693591105323 0.9712744205688563
6.207721507181481 286.8434460871842 0.9488040198579759
6.212949062134897 278.38968916183217 0.9293333168740913
6.2181766170883135 270.3786815679673 0.9103473550527824
6.22340417204173 262.4410349292034 0.8940844687381113
6.228631726995146 258.55631979677605 0.8856587556584025
6.233859281948562 257.3915709060373 0.8814494358901035
6.239086836901978 257.61831776966363 0.881946868135921
6.2443143918553945 258.81625240072583 0.8829285850727151
6.249541946808811 261.769658854069 0.8872647289862962
6.254769501762227 262.03295893757877 0.8849582698845564
6.259997056715643 261.9387666519493 0.8855940280200307
6.265224611669059 257.0292720919271 0.8779364118008574
6.2704521666224755 250.66727264084162 0.8675434383964535
6.275679721575892 246.35017140246563 0.857310904709882
6.280907276529308 246.5064040686108 0.8588243141205184
6.286134831482724 249.5242422210444 0.8643766611069541
6.29136238643614 250.7573990164995 0.8645922687771104
6.2965899413895565 250.27999423029885 0.8613434883546475
6.301817496342973 249.78243049367276 0.8578873193489981
6.307045051296389 255.20711405250466 0.8707012720730634
6.312272606249805 255.86529517858634 0.8747196891233878
6.317500161203221 256.7046850638813 0.8748325142571308
6.3227277161566375 255.3066605146163 0.8721015066863258
6.327955271110054 249.7184781540105 0.8549953957521704
6.33318282606347 247.52065746087393 0.8501655264712832
6.338410381016886 247.782925143502 0.8510872473822164
6.343637935970302 252.14492831177066 0.858896092884904
6.3488654909237185 254.15226733491642 0.8634102034684508
6.354093045877135 253.33367797277606 0.8604039515219933
6.359320600830551 251.95118155660742 0.8522092850087633
6.364548155783967 251.92098427190535 0.8493480535896475
6.369775710737383 253.10001991196606 0.8484152020048149
6.3750032656908 253.41378372842274 0.8512853873142056
6.380230820644216 256.5037255626155 0.8588450619461667
6.385458375597632 257.2653690967961 0.858104701070091
6.390685930551048 256.22475605704136 0.8536318098896404
6.395913485504464 259.7992140894621 0.8589981671965278
6.401141040457881 258.73804542701686 0.8570264577628899
6.406368595411297 259.0460416143028 0.8582000350109058
6.411596150364713 258.9430844234842 0.8546113121762281
6.416823705318129 257.3623002755082 0.8478249663236364
6.422051260271545 259.02873673440274 0.8484609149156596
6.427278815224962 256.0411001002545 0.8403817882841413
6.432506370178378 256.68417459080996 0.8376438949930773
6.437733925131794 254.74106643614374 0.8317680985211764
6.44296148008521 260.39696453956 0.8430796692394309
6.448189035038626 261.4062265332008 0.8459802819778778
6.453416589992043 264.2920107756025 0.8485544795389367
6.458644144945459 267.9940212882045 0.8516618046514899
6.463871699898875 272.85338813069984 0.8571326068101657
6.469099254852291 273.99520725377874 0.8576431486996948
6.474326809805707 272.75055793084834 0.8560979236221643
6.479554364759124 278.3651985249127 0.8641900270554649
6.48478191971254 280.6628128911037 0.8654418124118587
6.490009474665956 288.8691375232974 0.8725027130037963
6.495237029619372 295.7237050404599 0.8789632160181736
6.500464584572788 304.73937690805843 0.886007397067008
6.505692139526205 312.1461362119077 0.8917970621050907
6.510919694479621 329.10872221800315 0.9106968408934344
6.516147249433037 347.6638053013576 0.9323641356302931
6.521374804386453 376.08353490876453 0.9683718077787918
6.526602359339869 410.4312898076655 1.007167257078287
6.531829914293286 459.5697243417424 1.0627454160248533
6.537057469246702 517.1984023012883 1.1224124543917735
6.542285024200118 586.4729929265825 1.1929491872404385
6.547512579153534 656.2827175261488 1.2607372781816908
6.55274013410695 714.3779923211516 1.3139355640141734
6.557967689060367 755.8450349380366 1.3524230673672124
6.563195244013783 769.6744093762238 1.3645000848184263
6.568422798967199 760.0142984389573 1.3566828133453184
6.573650353920615 728.2712739690883 1.324838260536194
6.5788779088740315 684.9059413120054 1.283438283974887
6.584105463827448 636.1026717362718 1.2360510702741614
6.589333018780864 580.3725571187078 1.181186544508859
6.59456057373428 532.3832074214298 1.1328643668295866
6.599788128687696 493.1892229579433 1.0911666829723892
6.6050156836411125 455.2700478285119 1.0499252172598739
6.610243238594529 424.7067712042773 1.0163606372332339
6.615470793547945 395.93103720736656 0.9822628879333365
6.620698348501361 373.8736812879609 0.9565696369854656
6.625925903454777 353.5650961517779 0.9295486464184453
6.6311534584081935 347.12539236989227 0.9249765753511366
6.63638101336161 335.81820572727736 0.9129224235384968
6.641608568315026 333.1568159177272 0.9112624659483466
6.646836123268442 332.24725727360953 0.9101058525320714
6.652063678221858 319.9359913726641 0.8934981936858281
6.6572912331752745 311.60499581361796 0.8862140170128092
6.662518788128691 302.2312501226913 0.8744669319380591
6.667746343082107 295.8346178759216 0.86730332387476
6.672973898035523 293.6676484367983 0.862451923930471
6.678201452988939 289.75116779124903 0.8569482271791543
6.6834290079423555 289.0412260588659 0.855787246318714
6.688656562895772 290.4217707575437 0.8614621508431034
6.693884117849188 290.23024927399393 0.8599063960035073
6.699111672802604 291.33750761491416 0.8605324555251523
6.70433922775602 285.5397710092654 0.8488699423791333
6.7095667827094365 283.85294931103033 0.844340722230784
6.714794337662853 281.8350759924123 0.8436128614127907
6.720021892616269 284.89410785204467 0.8497877699064057
6.725249447569685 284.69204459922514 0.850251878420406
6.730477002523101 284.66465639106855 0.8464067627200578
6.7357045574765175 285.5166678059858 0.842768013764412
6.740932112429934 282.8150093235854 0.8369488264988858
6.74615966738335 283.07343860075093 0.8367885105777902
6.751387222336766 285.9120302211802 0.8453206887719814
6.756614777290182 288.6213799349729 0.8524318321233988
6.7618423322435985 289.3015644446302 0.85215411716726
6.767069887197015 289.2167031149417 0.8517845535339469
6.772297442150431 290.42825129741544 0.8506918632435998
6.777524997103847 293.5281264157461 0.8538903635104681
6.782752552057263 295.5039386878488 0.8569295095194752
6.7879801070106796 292.73143655545795 0.8511266981136096
6.793207661964096 291.08315875374603 0.8494617952609395
6.798435216917512 288.47285741720964 0.8443778663404058
6.803662771870928 290.5055214692088 0.8474494161420477
6.808890326824344 293.8936274809738 0.8513773651490485
6.814117881777761 297.5247318549817 0.8546944738364788
6.819345436731177 296.47465874172633 0.8504965510465846
6.824572991684593 298.6400152943415 0.8505626697052604
6.829800546638009 303.5774351909808 0.8599640612504658
6.835028101591425 304.5482586098045 0.862213369898235
6.840255656544842 309.9750177780341 0.8699488135575129
6.845483211498258 310.74613018046534 0.8702745545364095
6.850710766451674 311.69968541378495 0.869075451305864
6.85593832140509 314.2928396615611 0.8701482686402843
6.861165876358506 314.70573674584375 0.867463863100003
6.866393431311923 318.2429835868081 0.8685674946811734
6.871620986265339 322.4202184708469 0.8725488802645074
6.876848541218755 323.07845145008747 0.872351660338061
6.882076096172171 328.9388968775389 0.8785841375738431
6.887303651125587 332.31746195342066 0.8814586338303891
6.892531206079004 335.3365117700359 0.8843898173970307
6.89775876103242 340.84548369224075 0.8899487282521311
6.902986315985836 345.26240542854134 0.8947453931019694
6.908213870939252 351.99997629749447 0.9021283458321505
6.913441425892668 355.384586329157 0.9047123391041499
6.918668980846085 359.0491988886474 0.9081847222846335
6.923896535799501 359.2963360447053 0.9053351608692485
6.929124090752917 366.469186079622 0.9122186653096109
6.934351645706333 373.7615369220331 0.9217945533415154
6.939579200659749 380.9745948621082 0.9294327412051226
6.944806755613166 387.5059573233726 0.9359070004877393
6.950034310566582 391.0167193001711 0.9384228746232406
6.955261865519998 397.3840887527673 0.9428185387862151
6.960489420473414 407.21797320632606 0.953314926795706
6.96571697542683 417.1943560334338 0.9639814624379294
6.970944530380247 423.9550227830104 0.9708035316657099
6.976172085333663 435.1858664569718 0.9823313878096499
6.981399640287079 451.88868075150555 0.9991407657027087
6.986627195240495 473.5283742281929 1.0215766113150075
6.9918547501939114 500.34053412956376 1.04868651106379
6.997082305147328 530.362623621377 1.0784820425188
7.002309860100744 572.7930593989958 1.1207024265524035
7.00753741505416 640.5539425063548 1.1841895071590332
7.012764970007576 727.250781062493 1.2611516754589327
7.0179925249609925 831.4364509814327 1.3475508004414212
7.023220079914409 931.3121661975283 1.4251440065683187
7.028447634867825 1011.8512828760624 1.4836704922517978
7.033675189821241 1069.9488865176531 1.5234719059728619
7.038902744774657 1100.2817397758565 1.543425532957893
7.0441302997280735 1098.9116190322477 1.542137829107754
7.04935785468149 1075.3172622890897 1.525888230794758
7.054585409634906 1034.0693854200995 1.4941582762492192
7.059812964588322 990.0665947719207 1.4606626462704264
7.065040519541738 953.830148709085 1.4336846937582801
7.0702680744951545 921.4569026644333 1.4089892941338518
7.075495629448571 887.1145571697218 1.3823090953543304
7.080723184401987 843.6218978982572 1.3461835122843884
7.085950739355403 797.563402225056 1.3090728309078428
7.091178294308819 750.5347923298432 1.268546567097418
7.0964058492622355 708.1497533921968 1.2315715734004222
7.101633404215652 670.317737709642 1.1985097306136625
7.106860959169068 630.960816905452 1.1639403029456636
7.112088514122484 590.2715824672654 1.1272522153386417
7.1173160690759 553.8176202816347 1.0924898233482627
7.1225436240293165 521.2052754831564 1.0588088832916314
7.127771178982733 496.153855807222 1.0328346709640066
7.132998733936149 474.6876378541108 1.0097319446047655
7.138226288889565 457.3806163045843 0.9930401873711845
7.143453843842981 449.10655218218693 0.9852358663803814
7.1486813987963975 442.6273307209836 0.9784167289463728
7.153908953749814 441.3995398318907 0.9769001571079284
7.15913650870323 442.00368646557916 0.9768412235606122
7.164364063656646 450.3957451855931 0.9869515063158372
7.169591618610062 462.89529019874135 1.0000483328904441
7.1748191735634785 483.1280904416031 1.0192441824409497
7.180046728516895 519.1949218749069 1.0544410257872625
7.185274283470311 574.8491263118783 1.107545552216159
7.190501838423727 671.2459562523842 1.1959320872544579
7.195729393377143 818.7933947401918 1.3182256112961956
7.2009569483305595 1054.8534506297117 1.4941947430443374
7.206184503283976 1400.0908816535755 1.7192166344958235
7.211412058237392 1923.7173866547432 2.0142276734683198
7.216639613190808 2582.905356456387 2.3328321699284795
7.221867168144224 3299.468531063198 2.631901758060848
7.227094723097641 3907.467124477656 2.86199994194238
7.232322278051057 4239.315150676763 2.980249511050905
7.237549833004473 4224.082161389837 2.972619155198978
7.242777387957889 3847.4791885696063 2.8355203011764436
7.248004942911305 3270.2755428412925 2.6103568916183697
7.253232497864722 2626.9699222803292 2.338880383640575
7.258460052818138 2015.842577716795 2.0468330308113662
7.263687607771554 1505.7866340679932 1.7683859256853753
7.26891516272497 1108.3306464093064 1.517371523200059
7.274142717678386 835.7209464236797 1.3190025711823512
7.279370272631803 659.5581688256034 1.1718469174426014
7.284597827585219 547.2617163142417 1.0697193229659563
7.289825382538635 482.6223936175868 1.0065783520018616
7.295052937492051 444.2386973146141 0.9675118990510989
7.300280492445467 421.46984193324226 0.9439061295345189
7.305508047398884 408.9307398389856 0.9309819942697357
7.3107356023523 403.61890308502234 0.9249662520704193
7.315963157305716 396.58585489939105 0.9177044598414534
7.321190712259132 389.83231301204916 0.9109812080946862
7.326418267212548 385.90654323767023 0.9059917416752377
7.331645822165965 381.0734221805053 0.9007296711562741
7.336873377119381 373.34194180748557 0.8911612665235316
7.342100932072797 368.1765468383099 0.8838684693454599
7.347328487026213 366.6685378004944 0.8821978572529237
7.352556041979629 361.3776789382093 0.8757713353785047
7.357783596933046 361.21705159042347 0.8741144713733674
7.363011151886462 360.8622326593395 0.8721439970582977
7.368238706839878 359.52342503888315 0.8706371349398816
7.373466261793294 363.95059336006744 0.8780124856731086
7.37869381674671 361.65743079440017 0.8741872806584288
7.383921371700127 359.3490611547438 0.8711249141782621
7.389148926653543 357.7450098148191 0.8703999885456958
7.394376481606959 360.37432160377057 0.8730458429547391
7.399604036560375 365.33373484432235 0.8796849534746948
7.4048315915137914 368.8900247187847 0.881409963028407
7.410059146467208 367.9520498304476 0.8784645310249154
7.415286701420624 370.1025921104708 0.8809413418347065
7.42051425637404 372.699388743104 0.8849238512448778
7.425741811327456 374.2305900174005 0.8865377912953829
7.4309693662808725 378.00453273210815 0.8912206294445976
7.436196921234289 378.3608162196314 0.891209743765921
7.441424476187705 378.08068017680716 0.8893995479752048
7.446652031141121 381.5832281172203 0.8906799734829751
7.451879586094537 389.0412824168042 0.8980028033869037
7.4571071410479535 399.027691090294 0.9087771147583984
7.46233469600137 404.83475327351124 0.9145449253862844
7.467562250954786 412.2420717189427 0.9232477779471007
7.472789805908202 418.7961441797248 0.9302889336741135
7.478017360861618 427.2605014980165 0.9400215745533789
7.4832449158150345 438.44741769528395 0.9502122811102232
7.488472470768451 447.11309900857225 0.9572772408118063
7.493700025721867 462.82229391383106 0.9727092115863665
7.498927580675283 483.8864755585873 0.9926479240651246
7.504155135628699 499.6618847868665 1.0073697963395598
7.5093826905821155 514.016420031586 1.0205572445438713
7.514610245535532 523.3218708000147 1.0293864374949522
7.519837800488948 528.2086976873055 1.034189464164045
7.525065355442364 533.472672754737 1.0385924075309347
7.53029291039578 538.6363967897977 1.043678413498513
7.5355204653491965 544.5486839921059 1.0489584476671454
7.540748020302613 552.0238157673361 1.0571401530554219
7.545975575256029 560.7689315043112 1.064934481333469
7.551203130209445 573.0342101376243 1.0760469589677835
7.556430685162861 585.6917858963318 1.086609595270516
7.5616582401162775 597.2668624096419 1.0955125491202615
7.566885795069694 602.1881330070049 1.100167530115205
7.57211335002311 599.1100792069143 1.0970294088358266
7.577340904976526 590.6204880889645 1.0878788906909167
7.582568459929942 576.4989947045563 1.073114233484149
7.5877960148833585 566.6800062645376 1.063111916230667
7.593023569836775 551.206107505146 1.0481142023441938
7.598251124790191 541.0169502185665 1.0376600815740316
7.603478679743607 529.3809451710994 1.0267202649705178
7.608706234697023 520.0869604165539 1.0172401702635752
7.6139337896504395 515.7295407551901 1.0133943551314903
7.619161344603856 509.7622340550881 1.0076303282262318
7.624388899557272 503.70457002449405 1.0000014245133741
7.629616454510688 501.12475406269925 0.9975285677499564
7.634844009464104 499.62489824513284 0.9950038566112694
7.6400715644175206 500.6957323653419 0.997389128038163
7.645299119370937 508.46224075647825 1.0055941996412723
7.650526674324353 515.8179954694067 1.0113030500557936
7.655754229277769 517.9823455888751 1.0126596360977538
7.660981784231185 517.8707180523357 1.011599754773682
7.666209339184602 521.7922591144422 1.0156431352651754
7.671436894138018 530.9102958445126 1.0258054788186148
7.676664449091434 540.0540163172049 1.0347442752613958
7.68189200404485 544.6506204278024 1.0376718272901257
7.687119558998266 546.8152402523918 1.0383513182949362
7.692347113951683 545.7684093329038 1.0362014652954408
7.697574668905099 550.9131574973275 1.041190551077879
7.702802223858515 562.4910311544708 1.0519602303284197
7.708029778811931 570.358966414098 1.0583229271759633
7.713257333765347 578.6862329261743 1.0653231473552183
7.718484888718764 578.4563947039107 1.0640583835203459
7.72371244367218 575.1138017511072 1.0608975753217003
7.728939998625596 575.9401722708501 1.0600175494032074
7.734167553579012 578.9831034996695 1.0624789952549616
7.739395108532428 588.7993260468971 1.0723626163539521
7.744622663485845 592.6267473954629 1.075899948960991
7.749850218439261 594.6569551493402 1.0781112567966913
7.755077773392677 594.2715408394128 1.0771259376684852
7.760305328346093 591.6923124299154 1.0743536961521916
7.765532883299509 590.3719159280912 1.0721280368446273
7.770760438252926 591.9616276084305 1.0717043153609402
7.775987993206342 592.4165600906252 1.0710959881058064
7.781215548159758 591.5307750377073 1.0698427692103132
7.786443103113174 588.2716405311633 1.0666787623482756
7.79167065806659 584.2161272712879 1.0620956976901288
7.796898213020007 578.5604276986759 1.0557890557871876
7.802125767973423 573.9976238510761 1.050681057464703
7.807353322926839 567.9260897401908 1.0459739203135394
7.812580877880255 566.282030742379 1.0460006652654825
7.817808432833671 561.3127899079292 1.0419404653560658
7.823035987787088 562.1335777251012 1.042551468771752
7.828263542740504 558.384561067446 1.0389358296289048
7.83349109769392 559.0226498893408 1.0384616048354782
7.838718652647336 559.6739768410579 1.0377281621068817
7.8439462076007525 565.1599532673309 1.0417731335110834
7.849173762554169 574.6393072942246 1.050417351617217
7.854401317507585 585.7790423661592 1.0606630315725964
7.859628872461001 600.6945768853656 1.0735373449500445
7.864856427414417 617.0615721118783 1.085777271971226
7.8700839823678335 633.7714591721717 1.098616459948905
7.87531153732125 652.852473312319 1.1141866959134505
7.880539092274666 665.5854457186888 1.1250898714169189
7.885766647228082 678.4035284590341 1.1360550606789517
7.890994202181498 682.6391748035705 1.1383932726151607
7.8962217571349145 690.5066987364999 1.144792947600395
7.901449312088331 694.6768790792074 1.1479729462653327
7.906676867041747 694.049789517315 1.1483178559176301
7.911904421995163 690.2053937022533 1.1457336082697351
7.917131976948579 679.5839625992551 1.1362191639207417
7.9223595319019955 674.3767186777732 1.1311557678148267
7.927587086855412 666.8260249699011 1.1237943835319042
7.932814641808828 657.9779744755681 1.1160370821696541
7.938042196762244 651.004334663681 1.110210708147705
7.94326975171566 641.7336574164561 1.1009577542663873
7.9484973066690765 634.1882036054551 1.0933051102214968
7.953724861622493 630.7996166826794 1.0894246192216368
7.958952416575909 633.4753055237733 1.0923877793511598
7.964179971529325 639.1076282341522 1.0980398981684112
7.969407526482741 641.776168988399 1.099423455458709
7.9746350814361575 647.8486338878002 1.1033031424891477
7.979862636389574 655.5287244582962 1.1094124791492948
7.98509019134299 664.7733144444996 1.1158270669037087
7.990317746296406 679.1407953455749 1.1274842690177485
7.995545301249822 690.9245789726584 1.1376242141012578
8.000772856203238 698.1117836307864 1.1431700387839476
8.006000411156654 700.1728142249909 1.1461727080658308
8.01122796611007 698.4164811109955 1.1447681883455336
8.016455521063486 687.7763278625744 1.133766857724558
8.021683076016902 677.61414566179 1.1242337522643036
8.026910630970319 665.6181224781476 1.113227398979079
8.032138185923735 660.5371675667193 1.1102041662660223
8.037365740877151 656.3638545445408 1.106667254744941
8.042593295830567 654.1715616877347 1.104225726841173
8.047820850783983 655.8063193715942 1.1054725162126657
8.0530484057374 656.3244644112021 1.1051457725483467
8.058275960690816 656.5940090450156 1.1041923392315218
8.063503515644232 658.2891892558259 1.1058771704463595
8.068731070597648 661.1363288790799 1.1086036534432564
8.073958625551064 661.6756407903233 1.1093391851115657
8.07918618050448 659.653126519769 1.106132889014688
8.084413735457897 656.1444233173626 1.1015764688998628
8.089641290411313 657.6901099711941 1.1017332275259633
8.09486884536473 659.3075555019426 1.1028036318701633
8.100096400318145 665.1715272642629 1.1077055191095786
8.105323955271562 669.7262619707592 1.1110751404261527
8.110551510224978 672.5612864249492 1.1128871284514332
8.115779065178394 672.7095079836938 1.1130322037130964
8.12100662013181 673.6721301051114 1.113933669843536
8.126234175085226 678.2395828043743 1.1178309907245876
8.131461730038643 686.686414028089 1.1239941026464169
8.136689284992059 703.6181707299833 1.1363413841868533
8.141916839945475 717.4336172342796 1.1464563862763586
8.147144394898891 738.2722968864775 1.1631379806020756
8.152371949852308 763.5664956382881 1.18259889117866
8.157599504805724 789.1525779552169 1.202162376390786
8.16282705975914 821.5451230769256 1.2255294943435302
8.168054614712556 852.2420984870362 1.2472665143979853
8.173282169665972 884.1208536709729 1.2696018747916882
8.178509724619389 907.7956005944352 1.2861441403198832
8.183737279572805 926.5057981434395 1.299244433477371
8.188964834526221 928.8524401117367 1.299054699642897
8.194192389479637 921.5078493643463 1.292996143695939
8.199419944433053 908.2618571303749 1.2816764084718026
8.20464749938647 886.2715003809936 1.2653799851563337
8.209875054339886 864.553308298076 1.2502535461523523
8.215102609293302 842.3361334966943 1.2346775611023164
8.220330164246718 819.0373417990969 1.2171135147802317
8.225557719200134 802.5443590490294 1.2049549768770242
8.23078527415355 785.0456854590108 1.1907068388903845
8.236012829106967 772.7655371222941 1.1815213290727675
8.241240384060383 763.7760410028847 1.1735165512859982
8.2464679390138 760.0341323206239 1.170405776620553
8.251695493967215 755.5842339177308 1.166718000779958
8.256923048920632 756.2107550802981 1.166549866678703
8.262150603874048 755.8023374506828 1.1663483371767698
8.267378158827464 753.1240092564276 1.163982582297623
8.27260571378088 748.8096923524404 1.1598299987607565
8.277833268734296 746.9617784302511 1.1578689958959019
8.283060823687713 738.8803458742018 1.152105230194325
8.288288378641129 731.6713321150127 1.146180583298435
8.293515933594545 721.4773553696032 1.1382219634900386
8.298743488547961 715.9189493833983 1.1330338366485142
8.303971043501377 718.4818826308976 1.1355056916806239
8.309198598454794 720.9318798967009 1.1373005220875734
8.31442615340821 719.9178603341285 1.1358142849344173
8.319653708361626 718.8182541041751 1.1354276760573139
8.324881263315042 713.6388056481599 1.1303562439591832
8.330108818268458 713.829004815645 1.1298486940458101
8.335336373221875 710.8475635905617 1.126059790358181
8.34056392817529 714.7934691643613 1.1283004858782943
8.345791483128707 710.3933978784007 1.124335050521278
8.351019038082123 705.1079869504115 1.1192975840391715
8.35624659303554 700.727765969832 1.1157250834912147
8.361474147988956 692.5077043301457 1.1087812941894546
8.366701702942372 685.90230984047 1.1025828420745147
8.371929257895788 678.6130784080688 1.0963546508286264
8.377156812849204 672.7875931364597 1.0915347703179166
8.38238436780262 667.9483017370127 1.0884374682240068
8.387611922756037 658.0795928108693 1.080583724842372
8.392839477709453 649.8958718313992 1.0726744639045591
8.398067032662869 639.3648261930103 1.0636257614542657
8.403294587616285 630.7889743574053 1.0565915789325335
8.408522142569701 626.9555780568875 1.0534663452843225
8.413749697523118 618.4341274686992 1.045484764870033
8.418977252476534 611.2973146879863 1.0398139479624011
8.42420480742995 605.8419061971653 1.035346701035112
8.429432362383366 598.2669472219835 1.029116722090099
8.434659917336782 597.2299218595997 1.0278996969412881
8.439887472290199 590.4878709080048 1.0211365393735787
8.445115027243615 585.8985516088771 1.0162272409343613
8.450342582197031 581.2886818420428 1.0118675533764878
8.455570137150447 577.2639895967183 1.0078438861703987
8.460797692103863 578.9818710173696 1.0089534936756717
8.46602524705728 579.8612791250998 1.0090851566583598
8.471252802010696 577.3719646507392 1.006452643149656
8.476480356964112 575.8296736638816 1.0053039354910818
8.481707911917528 572.6139466793834 1.0024100355905308
8.486935466870944 570.3316907752126 1.0009846725545786
8.49216302182436 571.2254003231066 1.0016231744475899
8.497390576777777 573.0044296505465 1.001412386304609
8.502618131731193 577.2306487893927 1.004160913051269
8.50784568668461 581.3233683724549 1.0069078226066266
8.513073241638025 583.0945819493284 1.0074418279211796
8.518300796591442 579.4724315239406 1.003151455891402
8.523528351544858 578.2667839073874 1.0018996340473716
8.528755906498274 576.1993818966134 0.9999524764583559
8.53398346145169 572.0215045381859 0.9963766819349433
8.539211016405106 569.5112132054521 0.9942149387698319
8.544438571358523 573.7277689267003 0.9979465989823209
8.549666126311939 575.4015902979042 0.9999423193079758
8.554893681265355 577.7680729911502 1.002002850940753
8.560121236218771 578.6523417813083 1.0026250893096535
8.565348791172188 581.0752748503271 1.0041531430673192
8.570576346125604 588.8292283261087 1.011131417185938
8.57580390107902 591.2116215508296 1.0114610070907346
8.581031456032436 591.6437158999016 1.0107620162304758
8.586259010985852 591.2478668245726 1.009476930886299
8.591486565939269 590.508552598061 1.0090373786449318
8.596714120892685 594.170829082953 1.0124926089108115
8.601941675846101 595.8308932744463 1.0134577073290107
8.607169230799517 599.4907585917637 1.0173232221948338
8.612396785752933 601.7849926023715 1.0194937777561752
8.61762434070635 602.0482586777897 1.0191614498044883
8.622851895659766 601.645109095054 1.0175121982762951
8.628079450613182 606.2534714644411 1.0204162129671945
8.633307005566598 618.6590320736167 1.0301754305064537
8.638534560520014 630.3616702195682 1.040499239889749
8.64376211547343 641.7727773529721 1.0494549696465345
8.648989670426847 655.8162526432395 1.0606114394312751
8.654217225380263 668.8350397180537 1.0702743424218797
8.65944478033368 689.9724064911852 1.0861978871535605
8.664672335287095 705.5457500338521 1.0972941965279974
8.669899890240512 724.5627221461817 1.1121439492875287
8.675127445193928 741.7298894762374 1.1254261329010224
8.680355000147344 762.1683458702711 1.1406453953508087
8.68558255510076 781.6659189770768 1.1541704751956108
8.690810110054176 800.2923577294927 1.1671861668095873
8.696037665007593 814.0657737132739 1.1759838776389178
8.701265219961009 823.6204484678686 1.182083180154259
8.706492774914425 831.0405418162358 1.186894515360469
8.711720329867841 826.5033644828848 1.182270385848261
8.716947884821257 819.1262801112731 1.1759806991570416
8.722175439774674 806.1454528184314 1.1663528311337812
8.72740299472809 789.0186064033306 1.1532120424543806
8.732630549681506 772.7320803024639 1.1416729772084482
8.737858104634922 760.646174121337 1.1333482376031563
8.743085659588338 753.1834798207577 1.1296059415458741
8.748313214541755 744.4538249001434 1.1239646406887305
8.75354076949517 737.8227072339066 1.1189902565541987
8.758768324448587 730.9310080844851 1.112909351675502
8.763995879402003 723.9537681523256 1.1068940537105942
8.76922343435542 718.1478734916901 1.1020164580396596
8.774450989308836 710.3721478802685 1.0955324027527018
8.779678544262252 700.8650124543655 1.0867567988230866
8.784906099215668 691.0468134331335 1.077157151160372
8.790133654169084 683.365338138712 1.0706698813123874
8.7953612091225 674.252365082519 1.0635140254868471
8.800588764075917 665.6632945823006 1.0564636160137784
8.805816319029333 658.5777247275773 1.0514210818226282
8.811043873982749 653.6781274014089 1.047986202043728
8.816271428936165 651.4534510370429 1.0461534571583364
8.821498983889581 650.7616590281602 1.045448104941491
8.826726538842998 649.2196419064799 1.0439593842250352
8.831954093796414 644.9766068213012 1.0396046549534614
8.83718164874983 640.3247976753644 1.0346239151900187
8.842409203703246 635.9595966797028 1.0304401001810277
8.847636758656662 629.9917815756041 1.0253599190904974
8.852864313610079 628.2121001770394 1.0238940304227704
8.858091868563495 630.3114061430175 1.0251199874004295
8.863319423516911 632.9408253951 1.026107791554838
8.868546978470327 638.2193104925325 1.029679620538537
8.873774533423743 639.9151462525972 1.0308574868698661
8.87900208837716 637.248562160999 1.0294588620725995
8.884229643330576 640.1296225076868 1.032265564142982
8.889457198283992 641.0993259248928 1.0334716422810417
8.894684753237408 640.756566848299 1.032157546871949
8.899912308190824 644.272895047715 1.0353001021029051
8.90513986314424 640.2061416265044 1.0299778407639357
8.910367418097657 645.6719964113005 1.03403729754002
8.915594973051073 648.9545837259834 1.0355898559767958
8.92082252800449 656.6778080881436 1.040651406626661
8.926050082957905 661.7862077020762 1.0448221249977312
8.931277637911322 665.1439377887405 1.0469680569659308
8.936505192864738 670.7356237259842 1.0513383958596783
8.941732747818154 675.4044760358684 1.0548885782410988
8.94696030277157 681.6309454794151 1.0590378683674686
8.952187857724986 687.6388888516976 1.063348362370067
8.957415412678403 691.9113847436714 1.0662259291714968
8.962642967631819 698.8714204844383 1.0709566654113598
8.967870522585235 700.9398920399175 1.0713901362105147
8.973098077538651 701.9147675003903 1.0710972574612068
8.978325632492067 708.4531618931774 1.0760561540945293
8.983553187445484 716.1713881575191 1.0814004063176001
8.9887807423989 729.6040752077984 1.0909189758884952
8.994008297352316 739.4820576872377 1.0984988974792704
8.999235852305732 746.9122023914333 1.1059155790839672
9.004463407259149 752.6070762537843 1.1096003646274561
9.009690962212565 758.7508287157398 1.1141523427390974
9.014918517165981 764.6135991784453 1.1163228160308407
9.020146072119397 778.1972677048424 1.1260303270145788
9.025373627072813 793.8121022721926 1.136201912075892
9.03060118202623 812.0780892758332 1.1495088143464056
9.035828736979646 828.4489427233866 1.161048962739106
9.041056291933062 842.0129333239685 1.1703695308540387
9.046283846886478 854.4654523024774 1.1787202766781553
9.051511401839894 865.8096396479592 1.1860495006741352
9.05673895679331 881.1977364988046 1.1945206366381982
9.061966511746727 900.4835384572397 1.206197098020264
9.067194066700143 925.4658687240391 1.2225267119532726
9.07242162165356 949.0997496876652 1.2383108765697084
9.077649176606975 971.0681899547454 1.2530317228719838
9.082876731560392 988.3399686693526 1.2639520348168114
9.088104286513808 1008.5795230743413 1.2751197407985644
9.093331841467224 1031.1247195360438 1.2877249786487444
9.09855939642064 1056.7726041471908 1.3033848471853242
9.103786951374056 1083.8796377597016 1.3216126201282616
9.109014506327473 1099.5410312332351 1.3300093453814839
9.114242061280889 1116.2747506958478 1.3396815434983298
9.119469616234305 1125.3443368892674 1.342669665468719
9.124697171187721 1136.6013006261337 1.3492136329655149
9.129924726141137 1139.9628893764718 1.3505488817993647
9.135152281094554 1146.0882001135499 1.3530749096886638
9.14037983604797 1152.8695063963958 1.3572822539792597
9.145607391001386 1158.7531658354364 1.3598809491434904
9.150834945954802 1166.3532383970503 1.3637048686106839
9.156062500908218 1172.9660252172732 1.367893174088471
9.161290055861635 1186.057235682847 1.3859205415305318
9.16651761081505 1205.193767945848 1.405595483660807
9.171745165768467 1230.141727951943 1.425883906147947
9.176972720721883 1250.5071425064016 1.4430823576624232
9.1822002756753 1257.0382111690035 1.4509557746038848
9.187427830628716 1255.1633918757568 1.453449532454445
9.192655385582132 1246.6502150686251 1.4523201864055226
9.197882940535548 1239.5096088936796 1.4508594973645625
9.203110495488964 1227.9741135222926 1.4462368321937427
9.20833805044238 1215.414243630023 1.4402207428828822
9.213565605395797 1208.2573889335977 1.4375431079043306
9.218793160349213 1207.1709380655345 1.439273124169628
9.224020715302629 1213.9183619130306 1.4450227171618582
9.229248270256045 1238.1031155436146 1.4613258920426813
9.234475825209461 1264.3431282818708 1.4793852883578993
9.239703380162878 1296.1012720999715 1.4990573305451462
9.244930935116294 1344.102852215321 1.5274570538919567
9.25015849006971 1399.7575674755844 1.561456839241321
9.255386045023126 1466.0896594096364 1.600863619638554
9.260613599976542 1535.9129411420354 1.6398878252417664
9.265841154929959 1591.5056282227517 1.6706249383572729
9.271068709883375 1636.0101057083561 1.6934433647153888
9.276296264836791 1664.4035893020205 1.7101902023499347
9.281523819790207 1650.0958466322697 1.7044005692646578
9.286751374743623 1595.3893287507485 1.6770486671078866
9.29197892969704 1505.8794974902598 1.6318323976007791
9.297206484650456 1395.982747032516 1.573548520056013
9.302434039603872 1278.78442793372 1.5069484924763314
9.307661594557288 1169.0931137607383 1.4428995035118029
9.312889149510704 1074.9272431466081 1.3834890097254307
9.31811670446412 992.3255510590959 1.3301089321328656
9.323344259417537 929.6846204331172 1.2892086111998187
9.328571814370953 888.9284371659709 1.2632516506970055
9.33379936932437 856.5218661023584 1.2417597142453443
9.339026924277785 825.3737970125967 1.2196138859172
9.344254479231202 797.4579907045229 1.1986569234563715
9.349482034184618 776.2497518746857 1.1831265431783966
9.354709589138034 760.7005702518525 1.1725464053450945
9.35993714409145 755.2720652874916 1.1701413167315768
9.365164699044866 747.5928770699362 1.1651845167839612
9.370392253998283 739.9216497012021 1.160613240304745
9.375619808951699 732.3613096131635 1.1557917145808447
9.380847363905115 726.495667127256 1.1515881336517446
9.386074918858531 722.7585034957596 1.1487480625686026
9.391302473811947 722.0393421174607 1.147394692145645
9.396530028765364 722.5067655712721 1.148540287209955
9.40175758371878 723.41172060689 1.1509754047453893
9.406985138672196 722.4833116246808 1.1515540333993919
9.412212693625612 723.3534921180441 1.1515401533568255
9.417440248579029 715.6037759759579 1.132936694721795
9.422667803532445 710.9569129539296 1.1230337065340115
9.427895358485861 708.6701362312854 1.117789686804691
9.433122913439277 713.4823110167022 1.1204293061998438
9.438350468392693 711.6456163449294 1.1166391329498389
9.44357802334611 710.4525421478231 1.1130210381007974
9.448805578299526 708.3831889440045 1.1072022274571698
9.454033133252942 710.0211659927178 1.1061438635999699
9.459260688206358 712.7352891280138 1.1067489836883717
9.464488243159774 716.337488493488 1.108273491807387
9.46971579811319 716.8614666831652 1.1065409748063333
9.474943353066607 716.1190303577691 1.1040297326205097
9.480170908020023 717.0293747045471 1.1031527800956387
9.48539846297344 716.9689593462828 1.10173109027293
9.490626017926855 719.6248089341592 1.101988462676258
9.495853572880272 720.522275942211 1.1029477630655549
9.501081127833688 723.1213906650908 1.10432977959501
9.506308682787104 720.9365603741023 1.1017416431436498
9.51153623774052 717.8072236710819 1.0979195406029951
9.516763792693936 717.0074001797913 1.0961441533384941
9.521991347647353 715.0351236270693 1.0935267014832992
9.527218902600769 719.1865063064686 1.0961462033857123
9.532446457554185 722.6567652095321 1.0982871506237983
9.537674012507601 719.6499931562922 1.0944642914291303
9.542901567461017 718.1617897750083 1.0915015634779102
9.548129122414434 720.5899732071798 1.0927981903876323
9.55335667736785 721.2961656246554 1.0924277340045956
9.558584232321266 723.1734721491997 1.0938089885399958
9.563811787274682 721.2289586583571 1.0920522562527755
9.569039342228098 720.3613705484618 1.0910592727088115
9.574266897181515 718.949979412013 1.0891746862249745
9.57949445213493 727.08680988571 1.0939278528665473
9.584722007088347 730.0948736953047 1.0945425270634914
9.589949562041763 730.5839512865019 1.0938439969258893
9.59517711699518 730.2028702919408 1.092924439818759
9.600404671948596 728.614544447035 1.0918882572736768
9.605632226902012 723.9595016815492 1.0877259414252212
9.610859781855428 727.2194703278655 1.0884172828791998
9.616087336808844 725.6722560674599 1.0861560697470773
9.62131489176226 730.9765652111013 1.08930181057402
9.626542446715677 733.3907187830805 1.0900951209224385
9.631770001669093 733.1828294662614 1.0901462863242053
9.636997556622509 733.7869179614786 1.089894972904397
9.642225111575925 736.4415144819526 1.0913573366243117
9.647452666529341 738.8476332319531 1.0925390806764077
9.652680221482758 739.9091646977732 1.0934021428289562
9.657907776436174 741.6954651449261 1.0927359340404832
9.66313533138959 740.6532456262113 1.0903540465710377
9.668362886343006 746.2631461081803 1.0945164259439517
9.673590441296422 750.7603177695913 1.098383481754444
9.678817996249839 753.245016882431 1.0989844838746439
9.684045551203255 748.1859072068677 1.0947642068696803
9.689273106156671 746.7462595460427 1.0930476080570155
9.694500661110087 748.1735450920438 1.0933712385238128
9.699728216063503 750.6174581063408 1.0942510854362555
9.70495577101692 747.9101780263838 1.0904782500736259
9.710183325970336 746.4990348075274 1.0889492164148562
9.715410880923752 747.4818570885154 1.088692320099026
9.720638435877168 748.4613256068395 1.0898899727318643
9.725865990830584 747.7893827509064 1.0894701825590012
9.731093545784 744.139719172578 1.0861189888596898
9.736321100737417 745.8873291386972 1.0875331781344417
9.741548655690833 746.9789628370252 1.088036331151884
9.74677621064425 743.6000261108363 1.0845996008130097
9.752003765597665 742.0939085193328 1.0831679648881216
9.757231320551082 739.6642584627563 1.0811193870736575
9.762458875504498 741.3289068091013 1.0812978543970386
9.767686430457914 743.3193393274423 1.0821912715270776
9.77291398541133 743.573762564545 1.0817029997190462
9.778141540364746 740.7892614983556 1.0774258884471928
9.783369095318163 738.4615114474977 1.0749846047780731
9.788596650271579 734.1102256104972 1.0715069642019095
9.793824205224995 732.8769707617764 1.070889605308057
9.799051760178411 731.527529632063 1.0684039545817252
9.804279315131827 729.8795904353143 1.0666605722583393
9.809506870085244 732.3034194384836 1.0691546111890615
9.81473442503866 733.3746802854945 1.0695374240326325
9.819961979992076 733.3233137314561 1.0677645378384506
9.825189534945492 732.4579506564813 1.065314213360953
9.830417089898909 730.3944602284678 1.063296337685325
9.835644644852325 731.0426380509778 1.063006446756299
9.840872199805741 733.3859757425358 1.0646495613747868
9.846099754759157 734.4025396446726 1.0651499629814727
9.851327309712573 739.6700104587323 1.0699186857075025
9.85655486466599 739.1847770131208 1.069900510023275
9.861782419619406 740.2017927347896 1.0703365885709601
9.867009974572822 742.7754614841783 1.0698755693011506
9.872237529526238 744.1766191734278 1.0701542680919227
9.877465084479654 750.6459622621132 1.0750080205424404
9.88269263943307 756.0538484059665 1.0795891449129897
9.887920194386487 758.6153897529355 1.0810796731089618
9.893147749339903 762.0550495278668 1.0831487503974966
9.89837530429332 760.6168517203015 1.0794829859763422
9.903602859246735 764.1465516151914 1.081173907428332
9.908830414200152 766.9552776540064 1.0834369932694783
9.914057969153568 774.9559595925596 1.0904192005159936
9.919285524106984 783.2855344226068 1.0962241175895473
9.9245130790604 785.9863846545778 1.0971209600937146
9.929740634013816 790.9546410592455 1.0999394298109348
9.934968188967233 793.8250333123309 1.1012405706392312
9.940195743920649 789.8671511838373 1.097337630878301
9.945423298874065 790.5783542940853 1.0962199271773367
9.950650853827481 789.0085323958086 1.0948739370805924
9.955878408780897 793.7833985125666 1.098757000965862
9.961105963734314 793.8449132530072 1.0992682574973678
9.96633351868773 790.9330090739628 1.097071930666546
9.971561073641146 781.7688421068417 1.0873167891137698
9.976788628594562 780.1070034325734 1.0850053144490546
9.982016183547978 777.7952323181245 1.082694209804987
9.987243738501395 776.222698191584 1.0812519565642673
9.99247129345481 771.4113770201595 1.0772251081860393
9.997698848408227 769.1214604049981 1.0756014535221992
10.002926403361643 768.832443285109 1.075163277914247
10.00815395831506 766.9684445736251 1.0732798325910673
10.013381513268476 762.174889416141 1.0697800508091229
10.018609068221892 759.0892106523083 1.0676234198623111
10.023836623175308 756.004458344908 1.0651179034301645
10.029064178128724 755.646994484848 1.0640773808660529
10.03429173308214 756.6262243724839 1.0643021339720375
10.039519288035557 758.8987394381891 1.0658022903024464
10.044746842988973 762.8413240529125 1.0684843240103992
10.049974397942389 766.7087428518424 1.0717623759748818
10.055201952895805 768.153942470849 1.0725813890987044
10.060429507849221 773.2596440059077 1.0757010109610254
10.065657062802638 772.9003719838332 1.0749234628560762
10.070884617756054 777.0276955509821 1.0775388231052034
10.07611217270947 780.0317405497186 1.0791719708481309
10.081339727662886 780.8715505924563 1.0789335584357034
10.086567282616302 776.29955611271 1.0757660626556467
10.091794837569719 774.0358578643032 1.0730020203342032
10.097022392523135 774.2984673521914 1.0720202413988198
10.102249947476551 777.6948886428127 1.074232522722377
10.107477502429967 775.8769119579973 1.0727934944274675
10.112705057383383 769.461930752075 1.0680785794260634
10.1179326123368 761.3623368708536 1.0625910897843764
10.123160167290216 754.9700532910309 1.058686816751138
10.128387722243632 753.256241170571 1.0571833303998792
10.133615277197048 747.2720065288572 1.051839325166828
10.138842832150464 745.0128922621188 1.0488207869632558
10.14407038710388 740.5731766711815 1.0455765628421212
10.149297942057297 735.9581668247238 1.04229949939343
10.154525497010713 727.2463259769987 1.035949260962292
10.15975305196413 720.2598398579299 1.0308885756829613
10.164980606917545 718.786139118246 1.0300202862806576
10.170208161870962 718.8471872148566 1.0297022822622584
10.175435716824378 722.8851916527675 1.0328522654524446
10.180663271777794 720.2234833397473 1.0291243024950483
10.18589082673121 714.1739773666699 1.0242462730138566
10.191118381684626 708.992427117991 1.0204043735442632
10.196345936638043 707.3098699939834 1.017656954869569
10.201573491591459 706.3161743271426 1.0169962716964722
10.206801046544875 704.0092668321325 1.0158923259097614
10.212028601498291 705.2488274542981 1.0175243388222979
10.217256156451707 702.4827773405111 1.01522204670323
10.222483711405124 701.7074105553788 1.014419067624243
10.22771126635854 700.4521144168829 1.0134353095836839
10.232938821311956 701.8075716853938 1.014321538670518
10.238166376265372 702.3090831617609 1.014057899755868
10.243393931218788 704.9161026851954 1.016024099170312
10.248621486172205 702.7952586209043 1.0144071787508293
10.253849041125621 703.2854126456608 1.015249190477458
10.259076596079037 701.2103219164173 1.0145786516741768
10.264304151032453 699.5084686510633 1.0131407416342415
10.26953170598587 700.4264312256893 1.012124347915516
10.274759260939286 697.495787797568 1.0087070858409612
10.279986815892702 702.0906283113754 1.0116657778994216
10.285214370846118 702.3065343774628 1.0118520119772103
10.290441925799534 703.9506365132871 1.012143259180698
10.29566948075295 705.1891023529363 1.013083756081473
10.300897035706367 703.2963483618997 1.0108708020725452
10.306124590659783 706.370674029215 1.0130530325044362
10.3113521456132 705.2417126205886 1.0118207982483367
10.316579700566615 709.3004128239048 1.013895984363994
10.321807255520032 711.734340134268 1.0150108584246957
10.327034810473448 716.0899503431809 1.0183775756187918
10.332262365426864 720.6009589410163 1.0216025093484096
10.33748992038028 728.1447966464985 1.0265877454385184
10.342717475333696 731.6786458365501 1.0285873327376227
10.347945030287113 740.5745326016606 1.0336935778641034
10.353172585240529 751.3624385688668 1.0410929302275296
10.358400140193945 763.0418669555161 1.0483873467170715
10.363627695147361 777.6031154426609 1.0576222159233994
10.368855250100777 788.4618217248159 1.0649184833468492
10.374082805054194 794.8128720122429 1.0686523612847312
10.37931036000761 794.6525018603195 1.067808315859987
10.384537914961026 795.3720489246331 1.0681848034177404
10.389765469914442 793.4925509939036 1.0659625729413382
10.394993024867858 796.768966199429 1.0679245363668486
10.400220579821275 797.3991792651286 1.0684335980295754
10.40544813477469 792.6052794982052 1.064455605025379
10.410675689728107 788.3511146999949 1.0614402607581341
10.415903244681523 785.0722951151188 1.0592956845252988
10.42113079963494 784.013394672655 1.058851031828291
10.426358354588356 775.996890288744 1.0534028233182107
10.431585909541772 766.2760288905197 1.0462621647508608
10.436813464495188 754.4264683968878 1.0372115319427089
10.442041019448604 743.3315595978802 1.0293895552583598
10.44726857440202 735.7317636926227 1.0238572650236997
10.452496129355437 726.3468939746338 1.017708723770166
10.457723684308853 720.2004123617813 1.013364976247423
10.462951239262269 709.3314077959187 1.004645457297136
10.468178794215685 698.7650774426844 0.99712862461325
10.473406349169101 690.7507195815172 0.9913395661765584
10.478633904122518 681.5980802458929 0.9842705936678935
10.483861459075934 676.2399639115021 0.9802816239971277
10.48908901402935 668.4647235397329 0.9742667047578513
10.494316568982766 661.3154281138854 0.9678062888188188
10.499544123936182 655.9496416644477 0.9632019143650898
10.504771678889599 649.0899278804159 0.9583356725828621
10.509999233843015 644.8208986951649 0.9552236338160546
10.515226788796431 642.7022727645787 0.9533670078543793
10.520454343749847 637.5171348502977 0.9490512977883984
10.525681898703263 637.4577698286367 0.9489998973665973
10.53090945365668 633.2676889796585 0.9452578334702854
10.536137008610096 630.5341513098765 0.9429850957406346
10.541364563563512 627.4860691311868 0.9402702307830156
10.546592118516928 629.9715751839828 0.941709661046741
10.551819673470344 628.743345413339 0.9411798618948077
10.55704722842376 630.1934751328721 0.9427021121008305
10.562274783377177 627.6938141360308 0.9405727788342219
10.567502338330593 622.8384422504486 0.9367720134018926
10.57272989328401 620.0622885088258 0.9341953481157822
10.577957448237425 616.3205551587403 0.9315014725398427
10.583185003190842 616.659357684614 0.9314493433389737
10.588412558144258 614.0861513706418 0.9288023162793505
10.593640113097674 614.3431996746531 0.9288349034637862
10.59886766805109 614.9249403531884 0.928424243608806
10.604095223004506 614.7612733302201 0.92746726185445
10.609322777957923 616.2416887174445 0.9283969482560444
10.614550332911339 615.2834283337295 0.9270529244323288
10.619777887864755 611.4837627690722 0.9237637691377608
10.625005442818171 612.1127935694583 0.9250195530908832
10.630232997771587 611.8780753474366 0.9242620985415481
10.635460552725004 611.7177956602699 0.9243100449535967
10.64068810767842 611.9951261106913 0.9237342417237159
10.645915662631836 612.0180282013961 0.9228418393385238
10.651143217585252 616.9313664176449 0.9266847652953721
10.656370772538668 622.7675935874571 0.9309365784314826
10.661598327492085 628.254064422397 0.934895715184986
10.666825882445501 637.3387998500797 0.9418301623399286
10.672053437398917 642.2960084992765 0.943980158186809
10.677280992352333 650.0200942308254 0.9494150768305466
10.68250854730575 653.7805906671904 0.9520015559783841
10.687736102259166 660.2285156341296 0.956764197119895
10.692963657212582 661.3032438658588 0.957644396739579
10.698191212165998 667.0959811050874 0.9615874220339807
10.703418767119414 669.8696668979206 0.9617170709859875
10.70864632207283 667.5894152303149 0.9593758495392622
10.713873877026247 671.1589952215303 0.9613747289482246
10.719101431979663 671.3612168408994 0.9617716527307981
10.72432898693308 674.503088529998 0.9637552894584437
10.729556541886495 672.8758704841224 0.9624990346829064
10.734784096839912 672.8677019848594 0.9625429611266589
10.740011651793328 668.9255143276647 0.9594518438372625
10.745239206746744 662.74434462125 0.9547882080034017
10.75046676170016 658.6852514922622 0.9520015824372975
10.755694316653576 652.8796417475878 0.947414813903268
10.760921871606993 647.8235489117125 0.9425516581519926
10.766149426560409 649.403218589438 0.9428689227321584
10.771376981513825 649.2993658450918 0.9423933789095492
10.776604536467241 648.1140181796437 0.9421267271809861
10.781832091420657 648.3207784502627 0.942209846910183
10.787059646374074 647.4661679770217 0.9415922907182105
10.79228720132749 652.6506372605932 0.9445013158480118
10.797514756280906 659.8429248158485 0.9489196090094723
10.802742311234322 669.8701166634801 0.955755157837847
10.807969866187738 675.8397757235064 0.9594247944380196
10.813197421141155 681.8514891770502 0.9634583268941775
10.81842497609457 691.1180236801954 0.9697391312705061
10.823652531047987 710.4839899770686 0.982703318051097
10.828880086001403 742.5369743594777 1.0041466196456765
10.83410764095482 781.2340014807952 1.0305503462483374
10.839335195908236 835.7482854722824 1.0663113158151558
10.844562750861652 900.4046297631969 1.1067262450870332
10.849790305815068 972.5400143377971 1.1489441607708142
10.855017860768484 1040.0092971527167 1.1867260501288965
10.8602454157219 1080.319903207839 1.2096131102141185
10.865472970675317 1090.2535988711293 1.2139557091045572
10.870700525628733 1070.0483353735272 1.202121456466629
10.875928080582149 1032.2661192531489 1.1807770704732106
10.881155635535565 975.7198237565977 1.1473537406631538
10.886383190488981 913.2303478839084 1.1099111934284571
10.891610745442398 851.4225809471861 1.0719164819024913
10.896838300395814 799.1488056366222 1.0380043690827532
10.90206585534923 757.8014393820414 1.0106361483507955
10.907293410302646 724.4406299634708 0.9876986249808166
10.912520965256062 702.5505743621793 0.9720620205681992
10.917748520209479 685.7226578282455 0.9602740788440227
10.922976075162895 673.1351947751946 0.9514064548160389
10.928203630116311 663.9809040030664 0.9449495839263152
10.933431185069727 655.7421239273233 0.9392750444569536
10.938658740023143 649.43232180718 0.9336243207828578
10.94388629497656 644.8085797537556 0.930259225749714
10.949113849929976 642.0770316381983 0.9280524315212119
10.954341404883392 637.1639265212967 0.9245658501324447
10.959568959836808 631.8712788166195 0.9208446309465859
10.964796514790224 628.5972866239166 0.9184410223462572
10.97002406974364 629.9655470899661 0.9214769106477806
10.975251624697057 628.9497950919758 0.9227512587362422
10.980479179650473 625.1920941231913 0.9214573133041651
10.98570673460389 620.1227154458923 0.9187501300451254
10.990934289557305 620.8030305720663 0.9201752938702178
10.996161844510722 618.7707710500423 0.9197750141359806
11.001389399464138 618.1020841995564 0.9200684807770937
11.006616954417554 617.1571792545434 0.9198215900830895
11.01184450937097 615.6767448252134 0.9196746135818256
11.017072064324386 611.2483559718365 0.917061083950119
11.022299619277803 610.1268240755061 0.9168809435417459
11.027527174231219 608.9014063361819 0.916684880113344
11.032754729184635 608.1157939148382 0.9161424603945333
11.037982284138051 605.801811036724 0.9149480123157565
11.043209839091467 601.259231547735 0.9115124548311143
11.048437394044884 600.3847952047407 0.911064101545178
11.0536649489983 597.2720748627494 0.909370575777468
11.058892503951716 597.1931463781073 0.909314540458697
11.064120058905132 593.8462890113035 0.9068962064316802
11.069347613858548 591.6375582574898 0.9056495814117804
11.074575168811965 585.6721273919869 0.9014044379416486
11.079802723765381 582.3676640744582 0.8993034522039579
11.085030278718797 581.4073542089645 0.8997386002096948
11.090257833672213 581.3212267864877 0.8996837338000344
11.09548538862563 584.2019349795223 0.9021620469925355
11.100712943579046 581.3943756922329 0.9008074450418312
11.105940498532462 575.4993394431981 0.896062542149394
11.111168053485878 574.2226319384041 0.8949640105915712
11.116395608439294 568.9821859960228 0.890998436216117
11.12162316339271 564.5719709075842 0.887292162364693
11.126850718346127 563.7422188650725 0.887262135579952
11.132078273299543 562.5856780639367 0.8867168670257732
11.13730582825296 562.3154159985324 0.8862823981580217
11.142533383206375 563.0712205079049 0.8872643059718285
11.147760938159792 562.2030635243715 0.886406823982572
11.152988493113208 557.5607254418586 0.8827964437245257
11.158216048066624 551.6957927648833 0.8785863491381959
11.16344360302004 545.1199888361848 0.873217606338716
11.168671157973456 538.9723842548901 0.868288294230116
11.173898712926873 539.4802414786947 0.8691176872848086
11.179126267880289 536.6778568347073 0.8671870086339603
11.184353822833705 533.790483304183 0.8648597620941626
11.189581377787121 528.8204585660743 0.8613533218900562
11.194808932740537 525.6932874870294 0.858986404465437
11.200036487693954 523.4562947303649 0.8573261883292518
11.20526404264737 522.8498270059457 0.8567311058946374
11.210491597600786 520.5920119627663 0.8552810614256839
11.215719152554202 517.3896072258227 0.8534359203192382
11.220946707507618 518.0717324790305 0.8542163879898736
11.226174262461035 517.693651482777 0.8542191817435222
11.23140181741445 514.6941182207294 0.8517243007347587
11.236629372367867 513.150204317824 0.8497692036099139
11.241856927321283 509.165225649935 0.8463798689644099
11.2470844822747 509.01507799072743 0.8466925000187885
11.252312037228116 508.36477180170823 0.8460275152268076
11.257539592181532 508.34801002775026 0.8461941789470505
11.262767147134948 507.48991659696196 0.8454031848277319
11.267994702088364 508.14401144511646 0.8455509113387418
11.27322225704178 507.4289128354678 0.8454975728677335
11.278449811995197 504.8432582902582 0.8440289649290601
11.283677366948613 502.5187572083876 0.8419476418050063
11.288904921902029 502.4736896016732 0.8416360094400512
11.294132476855445 499.6459900357996 0.8383532517558696
11.299360031808861 496.19502443265606 0.835574081368061
11.304587586762278 495.21669573013867 0.8347597712529599
11.309815141715694 493.93391432712036 0.833387420374006
11.31504269666911 498.91923824777615 0.8371758659733188
11.320270251622526 502.1100340278878 0.8390655157171147
11.325497806575942 504.2005043527276 0.8402552455685213
11.330725361529359 502.4156122560317 0.8387447605314511
11.335952916482775 505.01998029282487 0.8409302637735296
11.341180471436191 500.6078079318243 0.8367828226346516
11.346408026389607 494.0476519771233 0.8310791913425315
11.351635581343023 490.6322322982039 0.8280801297876988
11.35686313629644 489.9183538862773 0.8276493301249546
11.362090691249856 492.52205369252533 0.8300114992286595
11.367318246203272 494.367674178305 0.8318928737549927
11.372545801156688 493.67307439265596 0.8315676306427678
11.377773356110104 490.10457079151746 0.8285226517431085
11.38300091106352 489.01051577719164 0.8288161565186494
11.388228466016937 487.2656136150428 0.8276257607259743
11.393456020970353 485.8720302009847 0.8258827721329625
11.39868357592377 484.42185213930685 0.8243713053784099
11.403911130877185 480.96224206351525 0.820960674661432
11.409138685830602 479.9536391643408 0.8201867248165444
11.414366240784018 481.6948915735125 0.8219637094531161
11.419593795737434 481.3609931552944 0.8214102748617268
11.42482135069085 480.18193119474444 0.8204701767073169
11.430048905644266 478.6188162401414 0.8188673649715892
11.435276460597683 475.61482010474725 0.8161293312128899
11.440504015551099 475.49544525927536 0.8163979339369684
11.445731570504515 475.375174691337 0.8156061823387888
11.450959125457931 476.1095839643277 0.8156536572197187
11.456186680411347 480.4512006611205 0.819752559479122
11.461414235364764 481.66845438013297 0.8208819279003409
11.46664179031818 479.82523653017074 0.8205082984923049
11.471869345271596 481.3371255228344 0.8223890609269122
11.477096900225012 484.16506384977185 0.8252264951370175
11.482324455178428 488.40643590312874 0.8358417489879639
11.487552010131845 494.57055648340287 0.8422214258040394
11.49277956508526 495.6241781122673 0.8445904483824949
11.498007120038677 495.86846183408596 0.8465459043800783
11.503234674992093 500.27936849318985 0.8511957052478232
11.50846222994551 502.02659402785025 0.853783733726968
11.513689784898926 502.18246961934835 0.8547469537324962
11.518917339852342 498.909769554023 0.8526129279564791
11.524144894805758 490.65866777766666 0.8467759549178759
11.529372449759174 486.82267566315545 0.8445027734877084
11.53460000471259 487.707327163634 0.8459652798713022
11.539827559666007 490.3231322797464 0.849138846098942
11.545055114619423 491.6055807363679 0.8507139014900285
11.550282669572839 487.67702271258906 0.8485232013801265
11.555510224526255 487.92726500864273 0.8498218420008237
11.560737779479672 485.3639871197376 0.8486117700557244
11.565965334433088 489.312883821285 0.8526608743386487
11.571192889386504 486.62727772073896 0.8507109668956695
11.57642044433992 485.1020223645695 0.8496452791391534
11.581647999293336 484.0640193770825 0.8492605424661069
11.586875554246753 482.5943622105507 0.8486740678596341
11.592103109200169 482.167500330966 0.84882399000652
11.597330664153585 481.43096741158166 0.8488828132884096
11.602558219107001 479.6927603370015 0.8476674057476489
11.607785774060417 477.7061486669337 0.8459275781669752
11.613013329013834 474.0576023135594 0.8429917887236169
11.61824088396725 470.4364419511797 0.8406590703788783
11.623468438920666 467.30398728875576 0.8390836598454275
11.628695993874082 466.938659049029 0.839506369719187
11.633923548827498 464.24015907445266 0.8377722181926399
11.639151103780915 461.88857162859233 0.8355242658012247
11.64437865873433 457.968812918655 0.8320246972530766
11.649606213687747 454.0213916585473 0.8289811096931174
11.654833768641163 448.9034529506791 0.8252361199635806
11.66006132359458 447.5531550362262 0.8254829993489994
11.665288878547996 446.91647660901054 0.8255696418225645
11.670516433501412 447.34754584529577 0.8258820599183484
11.675743988454828 445.0911273360717 0.824134496517597
11.680971543408244 443.0778484730588 0.821546857840123
11.68619909836166 441.8502466980699 0.8206480584628532
11.691426653315077 440.6245484920028 0.8198889747438135
11.696654208268493 439.1161662411992 0.8191142490860392
11.701881763221909 436.1741469033883 0.8172428640262833
11.707109318175325 432.56915418901 0.8144331502414475
11.712336873128741 431.2699796045804 0.8130539532238115
11.717564428082158 433.35605066098344 0.8157055686915742
11.722791983035574 434.3859018636512 0.8169150138135702
11.72801953798899 429.4630556505373 0.8123176777385388
11.733247092942406 427.5433237024666 0.812159638301809
11.738474647895822 423.64138017869055 0.8092593482567507
11.743702202849239 422.55118763969665 0.8095021770703363
11.748929757802655 426.24603797750893 0.8135916447206317
11.754157312756071 427.16822444651757 0.8141148158292483
11.759384867709487 427.7492087436842 0.8147768863106911
11.764612422662903 427.0239864701623 0.8141830759016628
11.76983997761632 422.7578862273094 0.8101744656136033
11.775067532569736 422.06976172289205 0.8090540164043196
11.780295087523152 423.0688001789255 0.8093724336197688
11.785522642476568 426.35698799038306 0.8125140407158354
11.790750197429984 429.2296575351045 0.8153943311077911
11.7959777523834 429.4856427507523 0.8157409564873168
11.801205307336817 428.92376602671874 0.8157202356014986
11.806432862290233 427.7541660255734 0.814422506478861
11.81166041724365 428.0105544884148 0.8146319597462907
11.816887972197065 428.3651993370239 0.8148659167012448
11.822115527150482 430.4464422288451 0.8169782689156213
11.827343082103898 432.4334700325172 0.8190830570165903
11.832570637057314 436.376421398842 0.8225170854777775
11.83779819201073 440.5436691828915 0.8260233828931809
11.843025746964146 439.3669357564406 0.8241420393883129
11.848253301917563 439.389258862623 0.824221817377318
11.853480856870979 439.3236441944924 0.82441009960581
11.858708411824395 441.63449330430467 0.8265173023670161
11.863935966777811 442.82045885685346 0.8281844947275925
11.869163521731227 440.78962645153064 0.8270566172632127
11.874391076684644 433.19150245166185 0.8206790101686129
11.87961863163806 430.3814746530218 0.8189930775708536
11.884846186591476 428.0305238659343 0.8178944109471008
11.890073741544892 426.48241894331096 0.8165795771504816
11.895301296498308 428.12183732970095 0.8184688058205521
11.900528851451725 425.2343281041598 0.816377703741916
11.90575640640514 423.6445154886319 0.8149320589504188
11.910983961358557 421.9566464193882 0.8137093972990302
11.916211516311973 421.2902740221346 0.8121283659163494
11.92143907126539 422.5729202683393 0.8132208894476999
11.926666626218806 427.50714331483283 0.8183994149730951
11.931894181172222 428.7216221425394 0.8192938023749782
11.937121736125638 430.8463080408309 0.8215991658161851
11.942349291079054 431.8419274843958 0.8232051443499305
11.94757684603247 430.7635181252327 0.8219511235025362
11.952804400985887 433.06646984935276 0.8243057330522328
11.958031955939303 432.3022514133141 0.8236389206508721
11.963259510892719 433.8687849980152 0.8244893310984517
11.968487065846135 434.34955467093357 0.8255048697687629
11.973714620799552 434.7948727802322 0.825962256790615
11.978942175752968 435.9086281023415 0.8277912821989962
11.984169730706384 432.03767939821006 0.8252680887495267
11.9893972856598 429.22769080583436 0.8229324597161953
11.994624840613216 424.5130709471602 0.8189250354109822
11.999852395566633 423.0969579393383 0.8171649160291937
12.005079950520049 426.5663200565449 0.8197218556321068
12.010307505473465 427.6711509374919 0.8210321422751318
12.015535060426881 429.2349287620924 0.8227609348210768
12.020762615380297 434.00834039319113 0.827148434724321
12.025990170333714 435.5476359551359 0.8291767061594337
12.03121772528713 437.0666968284363 0.8303926742543448
12.036445280240546 442.1646191686976 0.8353728067242464
12.041672835193962 443.21738630216083 0.8363600560092327
12.046900390147378 448.2240054646781 0.8412597826019438
12.052127945100795 458.0488557750241 0.8508780096880846
12.05735550005421 472.8341443799553 0.8646425172415324
12.062583055007627 491.8777225876532 0.8815416200234413
12.067810609961043 513.2711490511995 0.9002622316004657
12.07303816491446 537.9194170572393 0.9213158651307946
12.078265719867876 568.0577347219778 0.9470175993586295
12.083493274821292 606.078709298492 0.9783053109119816
12.088720829774708 651.529620530498 1.01443125138766
12.093948384728124 707.4331546758816 1.057123609258691
12.09917593968154 769.4376782795506 1.1026892123871652
12.104403494634957 832.8118347960796 1.1477865526790654
12.109631049588373 895.9150905818918 1.1903207382623373
12.114858604541789 946.8304206797527 1.2240014574585363
12.120086159495205 980.0368704627847 1.2459940158872453
12.125313714448621 991.2018634567764 1.2529088325396973
12.130541269402038 980.4243173361164 1.246615315691804
12.135768824355454 953.3984789235824 1.229712763097473
12.14099637930887 910.1372715692789 1.2013191100858889
12.146223934262286 859.4944424134268 1.168084806235734
12.151451489215702 808.2017800774603 1.1328303661217047
12.156679044169119 751.548600496612 1.0924313265840657
12.161906599122535 704.9771884502946 1.0587427555122215
12.167134154075951 660.374507087604 1.0245211997555232
12.172361709029367 621.1477391258808 0.9938770321910683
12.177589263982783 589.2555162205316 0.9689804634648418
12.1828168189362 559.9936502730036 0.9447647278742336
12.188044373889616 533.7338399938045 0.9232858830272953
12.193271928843032 510.6545999265114 0.9036288500549436
12.198499483796448 489.29265603928866 0.8842806884676749
12.203727038749864 475.0689606412306 0.8718073658114318
12.20895459370328 469.06562014431177 0.8664508849843836
12.214182148656697 460.16184538352456 0.8585237876091951
12.219409703610113 448.4663911901365 0.8489437568050329
12.22463725856353 438.65837621681413 0.8393005172768057
12.229864813516945 428.136257797076 0.8289142979976067
12.235092368470362 424.05655399385444 0.8255195846060903
12.240319923423778 417.8442985259178 0.8197992716925363
12.245547478377194 414.64078661626786 0.8180040539541036
12.25077503333061 412.4662313204663 0.8166656124126034
12.256002588284026 410.1579577921519 0.8137205017315334
12.261230143237443 407.4859501949899 0.8107434990449109
12.266457698190859 405.3985880094535 0.8087602149819905
12.271685253144275 405.24760139237947 0.8091396933994435
12.276912808097691 402.1769489827898 0.8078400221334295
12.282140363051107 397.36776562593695 0.8033932327640261
12.287367918004524 394.60994865870043 0.8006870948571975
12.29259547295794 387.4030916575614 0.7934978912679707
12.297823027911356 388.541879297343 0.7948223597273145
12.303050582864772 384.9013350073221 0.7914810690534511
12.308278137818188 386.8979444723893 0.7935814482342105
12.313505692771605 388.73571466335034 0.798061967430267
12.31873324772502 389.03054478373747 0.8068047644264558
12.323960802678437 394.42208880596326 0.8171078348459712
12.329188357631853 394.2547008902158 0.8202531051897117
12.33441591258527 390.9967106132105 0.8205926564152822
12.339643467538686 388.86720475242583 0.8215515175830389
12.344871022492102 384.9032466315931 0.8208496469873776
12.350098577445518 381.34409288146526 0.8196825437799887
12.355326132398934 379.80014485945384 0.8206735325499919
12.36055368735235 380.150761504997 0.8235044486847231
12.365781242305767 380.2906350077502 0.8252110944291569
12.371008797259183 379.7392925945032 0.8269166231557109
12.376236352212599 379.3141430524425 0.8282884586765026
12.381463907166015 375.32458603064885 0.8257946711828258
12.386691462119432 374.1776438460326 0.8268838176272443
12.391919017072848 370.50397006506273 0.8255827354188936
12.397146572026264 367.85742861389275 0.8248405155711044
12.40237412697968 366.8274494238973 0.8249865742263798
12.407601681933096 365.93608046366893 0.8255614703159625
12.412829236886513 366.46004012723347 0.827413673259909
12.418056791839929 366.22593635501175 0.8275634677328245
12.423284346793345 365.35009020240363 0.8275631192944594
12.428511901746761 363.5746979863729 0.8289329300437539
12.433739456700177 363.41231290037734 0.8296806028845797
12.438967011653594 364.6576606533711 0.8331960079616944
12.44419456660701 363.2798191672604 0.8329335864821865
12.449422121560426 361.03357402083185 0.8308627389175627
12.454649676513842 358.1578601340203 0.8292008575066109
12.459877231467258 356.46622213359854 0.8284064247518776
12.465104786420675 357.2841985838028 0.831254260828086
12.47033234137409 357.97826075708645 0.8332816021371088
12.475559896327507 359.15196237300523 0.8360178623421247
12.480787451280923 357.643619045421 0.8350603990668154
12.48601500623434 354.9070274155677 0.8320392308147597
12.491242561187756 356.0505450537183 0.8343770520869416
12.496470116141172 357.1664063224116 0.8373643053804283
12.501697671094588 357.1279296429929 0.8384319201643504
12.506925226048004 356.8696256732294 0.8393053083507569
12.51215278100142 353.0399342043245 0.8362302863244495
12.517380335954837 351.32216158320654 0.8349514759593648
12.522607890908253 353.8182829738446 0.8392210457135238
12.527835445861669 351.63685836119424 0.8385252830455718
12.533063000815085 350.1798218154504 0.8378770408392383
12.538290555768501 348.8420739613371 0.8384835214284436
12.543518110721918 347.22567666633154 0.8379059611802799
12.548745665675334 347.6348232026126 0.8393119846785836
12.55397322062875 346.8376103677989 0.8395415107983768
12.559200775582166 347.00720281876363 0.8404953311860318
12.564428330535582 345.361965259256 0.8331018145513186
12.569655885488999 341.0538196912038 0.8198045127334307
12.574883440442415 339.8966398551323 0.8150177930925586
12.580110995395831 337.7439458518258 0.8096731936586195
12.585338550349247 337.02774721977784 0.8064258260931936
12.590566105302663 336.65866382159805 0.8031753744196312
12.59579366025608 336.58799830814763 0.8009983753087312
12.601021215209496 339.10575951274535 0.8017773646398997
12.606248770162912 339.0626883967454 0.8009068820263882
12.611476325116328 340.21851128753485 0.8010496566426151
12.616703880069744 340.97385628151454 0.8006425996852659
12.62193143502316 344.9671912216482 0.8048525215366262
12.627158989976577 349.4593130202194 0.8098530464983752
12.632386544929993 348.9538328834776 0.808670441607495
12.63761409988341 349.4753969429361 0.8084918458643797
12.642841654836825 346.2836829297971 0.804604366087035
12.648069209790242 348.9274848261357 0.8076341876801277
12.653296764743658 350.27863062477627 0.8094335630107566
12.658524319697074 351.36448946266563 0.8087143629656526
12.66375187465049 355.7083331662529 0.8135821061712283
12.668979429603906 358.6166393675812 0.8141944557715446
12.674206984557323 365.81040295936685 0.821033989065013
12.679434539510739 374.0023142482526 0.8301413283240142
12.684662094464155 381.08478742829624 0.8371647311500106
12.689889649417571 386.87373660427556 0.8431368176980324
12.695117204370987 393.602954480714 0.8499989692320136
12.700344759324404 400.69502620282793 0.8557551567527452
12.70557231427782 405.55905954081555 0.8599276195110476
12.710799869231236 409.9880516828929 0.8632543631028546
12.716027424184652 411.84287388684606 0.8640959759890292
12.721254979138068 416.2793930825802 0.8683725312263487
12.726482534091485 418.9075956943182 0.8701255801085455
12.7317100890449 424.9474094775642 0.875727747361255
12.736937643998317 432.2184730066674 0.8826994229043384
12.742165198951733 439.64106423105665 0.8897847332075117
12.74739275390515 452.2394912147657 0.9029109057512373
12.752620308858566 467.31079266924473 0.9183109873703904
12.757847863811982 483.6774157009601 0.9337078771330439
12.763075418765398 495.753064260283 0.9445697432505772
12.768302973718814 498.6737312521646 0.9462827163954576
12.77353052867223 497.3319229300709 0.9438603759759786
12.778758083625647 492.1200634294483 0.9383267285957377
12.783985638579063 483.1812412087334 0.9290976257239726
12.789213193532479 477.1874937491769 0.9228210855904907
12.794440748485895 468.40087060876874 0.9141796205006611
12.799668303439312 464.86909437776814 0.9105012483591393
12.804895858392728 465.19301879672315 0.9110673586454097
12.810123413346144 464.9570293507864 0.9112954423163198
12.81535096829956 466.76979713959236 0.9124316887028953
12.820578523252976 474.07901712210986 0.9194229415364245
12.825806078206393 484.7511996143742 0.9291634392273186
12.831033633159809 501.9936709376155 0.9444890995618975
12.836261188113225 518.7314839735556 0.9599318187648151
12.841488743066641 541.8823127997881 0.9807035386222586
12.846716298020057 567.2533497712843 1.0031737421443883
12.851943852973474 591.4802787374442 1.0244546035647444
12.85717140792689 609.6175441126964 1.0397837864367796
12.862398962880306 617.0559558328265 1.0456978156267855
12.867626517833722 610.5875943535526 1.0400751080198
12.872854072787138 593.4465110427392 1.024515380910945
12.878081627740555 567.6715914629328 1.0015817697945646
12.88330918269397 538.0494777305518 0.9749601759355592
12.888536737647387 505.23228953126363 0.9447146359785746
12.893764292600803 471.90593254120597 0.9135811668067167
12.89899184755422 443.2061106536757 0.8853456072519762
12.904219402507636 421.93803029883577 0.8637388789988739
12.909446957461052 407.13365253977105 0.8483043824905703
12.914674512414468 397.49281821162845 0.8379964434266163
12.919902067367884 393.1498814112108 0.833364079319791
12.9251296223213 384.194217611991 0.8238074264212816
12.930357177274717 379.7852577934906 0.8188336720480418
12.935584732228133 377.2024373431354 0.8156705224640528
12.940812287181549 375.64493614106624 0.8134196835521091
12.946039842134965 376.34692864987824 0.8127814319348247
12.951267397088381 372.3446326585125 0.8081834675614724
12.956494952041798 369.3685304217847 0.8045087762641717
12.961722506995214 367.93087880918284 0.8029917157416744
12.96695006194863 365.1552608120647 0.800933024594939
12.972177616902046 363.8128273049388 0.8003743844581986
12.977405171855462 359.9180413185658 0.7958751833880903
12.982632726808879 362.1698264011255 0.797883533673703
12.987860281762295 363.1261537993969 0.7985221719856062
12.993087836715711 362.2568250235348 0.7976690065890166
12.998315391669127 361.90166334054453 0.7973458332786232
13.003542946622543 358.7234334643719 0.7938832311731212
13.00877050157596 359.4257068611776 0.7941318809703106
13.013998056529376 361.51655884149295 0.7971137613397976
13.019225611482792 361.1166238069751 0.7963008482449121
13.024453166436208 363.3036128700135 0.7992202991766582
13.029680721389624 363.6198706006805 0.8000928195712281
13.03490827634304 361.7528819151193 0.7981238937063763
13.040135831296457 362.0277654425404 0.7992898527456209
13.045363386249873 363.0858980952307 0.8008272944666809
13.05059094120329 365.38998930334895 0.8035545270988728
13.055818496156705 367.9679536499449 0.8052105070436324
13.061046051110122 368.7210925244789 0.805185090206672
13.066273606063538 373.9008344621546 0.8098643833900305
13.071501161016954 382.31659563688123 0.8185476913526485
13.07672871597037 392.1120859888903 0.8293868948985965
13.081956270923786 402.7542202564609 0.8411392394115407
13.087183825877203 408.2694072223393 0.8468904402149611
13.092411380830619 418.8040396495307 0.8564816880954281
13.097638935784035 432.01704662597535 0.868479615670322
13.102866490737451 443.43705238566184 0.8796921113385785
13.108094045690867 450.8302067594171 0.8866659345276255
13.113321600644284 457.4444538808203 0.8933460421962501
13.1185491555977 464.66517000925336 0.9004955199275825
13.123776710551116 477.84645613831975 0.9132009341130525
13.129004265504532 489.6116193460099 0.9246345416339454
13.134231820457948 501.19411366010775 0.9354195998242617
13.139459375411365 510.16055825822843 0.9434796422832692
13.14468693036478 517.8794953055742 0.9505576572191864
13.149914485318197 525.4002712374613 0.9574497063129518
13.155142040271613 528.932361929674 0.9609031102494267
13.16036959522503 532.9335441889857 0.9648397292036363
13.165597150178446 536.2997775818931 0.9680073227101432
13.170824705131862 537.6577701395637 0.9701020091703685
13.176052260085278 540.5827103920548 0.9732619022733172
13.181279815038694 535.919855047448 0.969242009954841
13.18650736999211 528.8345181539248 0.9627853687596054
13.191734924945527 521.2951598955706 0.9561234625007964
13.196962479898943 512.7432730012949 0.9481623185773391
13.202190034852359 502.73856458498153 0.9390081127998322
13.207417589805775 490.48091056914467 0.9276556297797832
13.212645144759191 476.07305053469236 0.9136789141533819
13.217872699712608 464.74352169226546 0.9032607061910674
13.223100254666024 454.92601018938876 0.8935903858971099
13.22832780961944 443.35902711445556 0.8822134358400981
13.233555364572856 433.4750009443405 0.8721114306114928
13.238782919526273 424.9742405144161 0.8633558223254206
13.244010474479689 413.0326162065527 0.8513710274685321
13.249238029433105 403.65994575026406 0.8421791334472563
13.254465584386521 395.0351194014147 0.8334401297028766
13.259693139339937 386.74478588181927 0.8252158333769577
13.264920694293354 379.48270680175534 0.8176681912163135
13.27014824924677 372.43206476725896 0.8098249753145892
13.275375804200186 367.7535995236083 0.8050231508004531
13.280603359153602 364.12124580232734 0.8013808772314308
13.285830914107018 360.3651530337093 0.7981962188754337
13.291058469060435 356.6042421225687 0.7951701734727786
13.29628602401385 352.8481592323022 0.7916085860745343
13.301513578967267 349.41957595308065 0.787159777861054
13.306741133920683 343.9641154337378 0.781250234196605
13.3119686888741 340.33430659527323 0.7768362379853975
13.317196243827516 335.9053423484292 0.7726144454468872
13.322423798780932 334.17025320633957 0.7717430292372338
13.327651353734348 333.7312839106037 0.7717693950377651
13.332878908687764 332.85065844493295 0.7709445509827878
13.33810646364118 330.8308091120601 0.7692690877700691
13.343334018594597 330.0344763759474 0.7676444746903122
13.348561573548013 328.18118109248513 0.7654030514274832
13.353789128501429 332.05854071354184 0.7696627707653235
13.359016683454845 331.61876196114287 0.7685639698201453
13.364244238408261 330.0281764779049 0.7668445261369741
13.369471793361678 334.55083753776245 0.7727679815693301
13.374699348315094 335.08038803416053 0.7727928191110529
13.37992690326851 341.32810444905977 0.7807115571405091
13.385154458221926 346.607447755127 0.7860500019988519
13.390382013175342 349.7143680746136 0.7890231205134769
13.395609568128759 352.41413373405084 0.7908436190366717
13.400837123082175 354.19662787407367 0.7921722644977678
13.406064678035591 354.84778917074857 0.7923528680048949
13.411292232989007 352.2924964804836 0.7899714814677455
13.416519787942423 350.9839148070349 0.7885528422703911
13.42174734289584 348.19719868334676 0.7859591128085409
13.426974897849256 347.55242952925624 0.7860489165167941
13.432202452802672 347.7125331210102 0.7867142373637108
13.437430007756088 346.391254198181 0.785718036595133
13.442657562709504 341.31482168956177 0.7793808484415724
13.44788511766292 335.5106011132093 0.7730671718777637
13.453112672616337 329.9663783792646 0.7667435127308616
13.458340227569753 328.0248307577483 0.7647867085218041
13.46356778252317 324.9801901036288 0.7630855843458461
13.468795337476585 321.432391455775 0.7586216644594121
13.474022892430002 320.28303437534754 0.7568736246264132
13.479250447383418 321.143365178286 0.7578714029064172
13.484478002336834 322.7078570072957 0.7595260926731056
13.48970555729025 323.08998931859657 0.7602884661040024
13.494933112243666 318.8104427239096 0.7563124043201611
13.500160667197083 317.21185053366685 0.7545581241855855
13.505388222150499 315.5910770840123 0.7522236865802354
13.510615777103915 316.91041693815407 0.7530398180882856
13.515843332057331 317.87931809992756 0.7529762926108923
13.521070887010747 319.72269360654644 0.7549023032019077
13.526298441964164 320.78923880207356 0.7555419907678674
13.53152599691758 321.5985836203491 0.7566823818755497
13.536753551870996 323.6372172999018 0.7595497736425856
13.541981106824412 322.77115416752946 0.7588986929836464
13.547208661777828 323.3737949315838 0.7609399761302801
13.552436216731245 323.0398652951751 0.7612099459133573
13.55766377168466 323.10359369836306 0.7610157013407763
13.562891326638077 321.1088690124555 0.7584915880453958
13.568118881591493 320.410621066989 0.758024693194577
13.57334643654491 316.8611045150817 0.7543000226997528
13.578573991498326 312.68437456120705 0.7497737197397628
13.583801546451742 310.774939307125 0.7477623283168147
13.589029101405158 304.768960524476 0.7401791218925953
13.594256656358574 299.4917960735384 0.7345877965526162
13.59948421131199 295.7672035180685 0.7318263287867253
13.604711766265407 294.05301517287154 0.7301635945681977
13.609939321218823 294.3501271198015 0.731663044077659
13.615166876172239 294.0240900611469 0.7303131078920476
13.620394431125655 293.9531451597585 0.7294373379556041
13.625621986079071 296.5013349088395 0.7324390478600856
13.630849541032488 296.2539600037738 0.7316419710879406
13.636077095985904 295.757274400936 0.7313039139558577
13.64130465093932 298.05220329206406 0.7339610778626092
13.646532205892736 300.86484668950504 0.7374411750415272
13.651759760846153 303.9304071091346 0.7407927767951706
13.656987315799569 307.54163637170143 0.7451356860497884
13.662214870752985 310.6978699668767 0.7491713343733417
13.667442425706401 309.8696484142417 0.7484458495494276
13.672669980659817 313.12743249261723 0.7525790208379893
13.677897535613234 311.32955580818367 0.7494447460399932
13.68312509056665 310.3935986773752 0.7480543287496927
13.688352645520066 312.6290408991282 0.7515192964948978
13.693580200473482 310.1134360997142 0.7495297123235702
13.698807755426898 310.4439845937304 0.7494422766958044
13.704035310380315 310.981231155498 0.7493902231569807
13.70926286533373 308.56887516942635 0.7469519474648448
13.714490420287147 308.5491202053123 0.7467512787844838
13.719717975240563 307.20303046483343 0.744736227452148
13.72494553019398 304.2139822937571 0.7409227146754669
13.730173085147396 302.4356142901509 0.7384101876600562
13.735400640100812 298.3118964138429 0.7331161726001247
13.740628195054228 298.299996093376 0.7326946880565175
13.745855750007644 299.08277415316064 0.7326108794751557
13.75108330496106 300.3813390540408 0.7344644433000072
13.756310859914477 300.39167618608684 0.7349141447858415
13.761538414867893 300.76308106462614 0.7376586344171941
13.766765969821309 301.02471007563673 0.7385955711121387
13.771993524774725 304.4194221902958 0.7441836754004193
13.777221079728141 305.0998456596305 0.745002503610669
13.782448634681558 301.26095078940006 0.7389308427479309
13.787676189634974 298.1875529388571 0.7341607714119597
13.79290374458839 298.7187421350318 0.7342715022061876
13.798131299541806 299.9271951777687 0.7336429826924319
13.803358854495222 301.9533425028477 0.7353977009476026
13.808586409448639 303.4213207071933 0.7373049982241245
13.813813964402055 304.3636268627582 0.7395277343199573
13.819041519355471 310.81049573137574 0.7493176156032677
13.824269074308887 314.7598592373905 0.7546144580350647
13.829496629262303 319.49187581448973 0.7591543791114946
13.83472418421572 322.01233590294964 0.7596100128349869
13.839951739169136 328.4523259662873 0.7654854003796212
13.845179294122552 332.7978355951298 0.7696707870706174
13.850406849075968 339.5309362808245 0.776369078630209
13.855634404029384 346.3987514345138 0.7845627094703341
13.8608619589828 350.2478248821445 0.7891063990878591
13.866089513936217 358.5203263022177 0.7979988342924056
13.871317068889633 366.224265795717 0.8067166673831977
13.87654462384305 373.78909084080857 0.8146808988698501
13.881772178796465 383.00386553620615 0.8237779758978026
13.886999733749882 392.05584341520637 0.833267258834037
13.892227288703298 400.2072836394815 0.8413614614478293
13.897454843656714 405.5126682791562 0.8470091749456067
13.90268239861013 405.8553231653559 0.8484534099151134
13.907909953563546 404.33313725151214 0.8474190653354554
13.913137508516963 399.4965087360767 0.8423436349505163
13.918365063470379 394.7299717887073 0.8370498924034641
13.923592618423795 382.89813968594365 0.8231492980555581
13.928820173377211 370.4854567654821 0.8093298374728349
13.934047728330627 359.09084752843813 0.7973728947495291
13.939275283284044 353.0799922760369 0.7907413866465715
13.94450283823746 348.2533095201747 0.7864969102644822
13.949730393190876 343.1887905448935 0.7813127614446597
13.954957948144292 340.6773978608021 0.779325960431925
13.960185503097708 338.92964120252924 0.7793557143504131
13.965413058051125 335.2481070806852 0.7750423674863443
13.97064061300454 328.67673896819076 0.7671531341165562
13.975868167957957 321.2165366109845 0.7578382663174753
13.981095722911373 314.3115868797111 0.7493693189641746
13.98632327786479 310.92400935292886 0.7456412744550859
13.991550832818206 309.1482888693327 0.744796618799587
13.996778387771622 309.62155875330774 0.7462175741109233
14.002005942725038 310.78349145793976 0.7481785891808127
14.007233497678454 311.80120090501555 0.7500939746450065
14.01246105263187 314.21334184606957 0.7524419827552664
14.017688607585287 316.5540164169209 0.7561718740845893
14.022916162538703 317.62888843249635 0.757057436977586
14.028143717492119 319.47861891394865 0.7582375109850749
14.033371272445535 315.2333030853741 0.752566707308859
14.038598827398951 315.14218387265646 0.7507618351886324
14.043826382352368 320.420742967762 0.756790807549936
14.049053937305784 324.68844759738346 0.7627715570635569
14.0542814922592 328.7140205537719 0.7669782991445734
14.059509047212616 331.1751839845626 0.7705765415125742
14.064736602166032 333.84360381726543 0.7730171646182284
14.069964157119449 339.08501742573384 0.7787555539883422
14.075191712072865 343.12182147131426 0.7836900947573271
14.080419267026281 343.8117364991843 0.7847500861970247
14.085646821979697 342.5729648162336 0.78290755898547
14.090874376933114 343.3751809155912 0.7836605483630436
14.09610193188653 344.5801471651462 0.7839164643265083
14.101329486839946 346.21801340745617 0.785165313573984
14.106557041793362 344.80526124697553 0.7835679983457398
14.111784596746778 343.6674675297439 0.7823855287798935
14.117012151700195 343.15400089988367 0.7830407267484558
14.12223970665361 340.0269007118575 0.7796266610593866
14.127467261607027 335.16254976215356 0.7747585251616856
14.132694816560443 331.4663652443609 0.770220615516254
14.13792237151386 329.59458244143957 0.7679602213458855
14.143149926467276 330.5500129918943 0.7691414314736976
14.148377481420692 333.53509396932884 0.773970418918515
14.153605036374108 334.9286730336761 0.7755498178577609
14.158832591327524 334.76679807683945 0.7744161497519548
14.16406014628094 334.04966529309706 0.7733198909935969
14.169287701234357 332.7408863874863 0.7709644536048788
14.174515256187773 330.96365115264246 0.7685531319814495
14.179742811141189 327.434716459996 0.7650218374965109
14.184970366094605 327.5713127807946 0.7646296065983663
14.190197921048021 327.8400906486684 0.765064917835579
14.195425476001438 324.9168300764265 0.7627854520284114
14.200653030954854 323.3948501755723 0.7604945042856869
14.20588058590827 325.8875129697023 0.7624193847268934
14.211108140861686 329.5426955689978 0.76583590286884
14.216335695815102 332.8869134490119 0.7691641929628689
14.221563250768519 333.6904145021511 0.7701827208473464
14.226790805721935 330.21631045248614 0.7666593506106678
14.232018360675351 328.7454333439938 0.7648453433372854
14.237245915628767 328.55111561678444 0.7645950509142493
14.242473470582183 327.12277539905045 0.7628609970593868
14.2477010255356 326.5137787960134 0.7622396914816352
14.252928580489016 326.46196695044426 0.7624753365862774
14.258156135442432 326.6323577231947 0.7623103018837657
14.263383690395848 331.2854674278606 0.7669227177702872
14.268611245349264 334.97171205050205 0.7707839564576215
14.27383880030268 336.0190724451971 0.7701866484424498
14.279066355256097 339.7461643052555 0.7743941561111026
14.284293910209513 346.1336467610751 0.7813351385644997
14.28952146516293 354.70678835576024 0.7897063534432857
14.294749020116345 361.83534469436864 0.7981461226427433
14.299976575069762 366.8961129767684 0.8040694405024359
14.305204130023178 368.99205849700064 0.8063793229965873
14.310431684976594 374.54963199828813 0.8122849794727701
14.31565923993001 380.24200064832513 0.8172455482195087
14.320886794883426 385.6202944680903 0.8223041863955504
14.326114349836843 388.71204939886627 0.8257490958819853
14.331341904790259 387.9648917300207 0.8246641416769382
14.336569459743675 386.681411879343 0.824715437573594
14.341797014697091 381.39682656181 0.81929943237069
14.347024569650507 377.97426641337245 0.815335600480629
14.352252124603924 376.58250579412004 0.8137377148287995
14.35747967955734 375.8928355079078 0.8129812402356821
14.362707234510756 372.44423290339716 0.8097559307583596
14.367934789464172 371.43771444460515 0.809323857116893
14.373162344417588 371.52032678258416 0.8088093713100436
14.378389899371005 373.23719327645 0.8105295601943753
14.38361745432442 376.29848902185347 0.8133359279940938
14.388845009277837 374.66673675283766 0.8113597077509911
14.394072564231253 374.3247370209613 0.8120385945966693
14.39930011918467 377.09506477117463 0.8157274965346489
14.404527674138086 379.63648178421295 0.8180329476431767
14.409755229091502 382.1171103256012 0.8201428963655578
14.414982784044918 383.4958339033541 0.820925696692798
14.420210338998334 382.44637534004045 0.8191252926843503
14.42543789395175 383.9272205237811 0.8207926181854764
14.430665448905167 383.83193409798184 0.8209792121206186
14.435893003858583 382.87218117405536 0.8205130061779499
14.441120558811999 383.7040989341903 0.8218546415898534
14.446348113765415 383.5014957546609 0.8213333349337015
14.451575668718831 382.6720094877657 0.8209736254999935
14.456803223672248 382.1758082157934 0.8202133990861451
14.462030778625664 384.5431156994856 0.8222257597974018
14.46725833357908 388.29582949272964 0.8258654583538108
14.472485888532496 399.12534312310737 0.836214643444955
14.477713443485912 413.13995939883637 0.850653044249442
14.482940998439329 430.612693203364 0.8686286591020994
14.488168553392745 451.80223631558766 0.8899177177852161
14.493396108346161 480.9501925354107 0.9185733633675072
14.498623663299577 504.55577953082224 0.9408822608337976
14.503851218252994 517.0584788982733 0.9519286442057784
14.50907877320641 513.0411701895509 0.9480876258678002
14.514306328159826 496.1753942735547 0.9318901263856386
14.519533883113242 468.78760230345495 0.9063994134813803
14.524761438066658 438.47208168696017 0.8778385902638912
14.529988993020075 409.96916606128474 0.8497792132085027
14.53521654797349 384.86909125097145 0.8234909989061542
14.540444102926907 366.5579461848989 0.8033554036685245
14.545671657880323 351.2289232070803 0.7858718565374556
14.55089921283374 339.83107003483025 0.7738034483879171
14.556126767787156 330.9240709631014 0.7646250872619412
14.561354322740572 327.6367079229335 0.7617380578910613
14.566581877693988 325.2834694031557 0.7590349485027563
14.571809432647404 323.1725507400915 0.7554188741009803
14.57703698760082 320.45582722466895 0.7521966814659842
14.582264542554237 319.58744167245464 0.7509663406186491
14.587492097507653 318.0381865020693 0.7498726814200382
14.592719652461069 320.10745191294154 0.7517692981631782
14.597947207414485 323.0230211375776 0.7547832076723934
14.603174762367901 324.2351543706034 0.7555824366854996
14.608402317321318 327.339266707294 0.759201871457983
14.613629872274734 327.3551529372087 0.7593351409709855
14.61885742722815 327.2387750133185 0.7588623759180352
14.624084982181566 328.0432621699228 0.7594975051993923
14.629312537134982 330.4306369610245 0.7614419785200217
14.634540092088399 338.0410684897195 0.7700056174320951
14.639767647041815 340.12985941414195 0.7718915270406748
14.644995201995231 340.13508104556996 0.7716565069848793
14.650222756948647 339.4542139317646 0.7706452127232648
14.655450311902063 339.523993024247 0.770972308412892
14.66067786685548 341.79832675139744 0.7735689800270347
14.665905421808896 346.03647020443367 0.7786291361343315
14.671132976762312 345.50226059342106 0.7780518645833161
14.676360531715728 344.6404242584422 0.7775300258204828
14.681588086669144 339.42758074995527 0.7719967404165994
14.68681564162256 337.82006818473184 0.770022012839271
14.692043196575977 335.14163573317313 0.7656294592841513
14.697270751529393 332.6134616171118 0.7610113106564753
14.70249830648281 334.75432183187223 0.7632162858176593
14.707725861436225 332.5521014059174 0.7608978718610263
14.712953416389642 330.4095144234948 0.7593848723795967
14.718180971343058 330.4455673009953 0.759912811669725
14.723408526296474 331.2613020914289 0.7608046729907776
14.72863608124989 334.14516662803373 0.7644655470273078
14.733863636203306 336.68376191416195 0.7667004164782586
14.739091191156723 338.910079899572 0.7682374191620028
14.744318746110139 338.29210515950797 0.7681598867488589
14.749546301063555 335.57776103083864 0.7653595120788056
14.754773856016971 331.586683474702 0.7612644709703097
14.760001410970387 330.44032588499346 0.7609893685820338
14.765228965923804 331.483720298383 0.761588784874869
14.77045652087722 332.44446547128524 0.7625817961230602
14.775684075830636 333.1520207417896 0.7631377616482349
14.780911630784052 330.7002358724675 0.7602314019641196
14.786139185737468 331.2746965658901 0.7608837403731754
14.791366740690885 335.1434842963329 0.7651334642402489
14.7965942956443 335.7375205295357 0.7654106754596913
14.801821850597717 339.7110412651641 0.7700891337575086
14.807049405551133 341.57463431753706 0.7721824264025513
14.81227696050455 345.67060795946685 0.7769987936882313
14.817504515457966 352.14194257639804 0.7834440998487587
14.822732070411382 359.40707810757925 0.7907460142912921
14.827959625364798 368.27553369287045 0.8010953320139574
14.833187180318214 377.65187773347463 0.8109055438225369
14.83841473527163 389.0200268818416 0.8226452984893745
14.843642290225047 399.2924652189729 0.8334952985327642
14.848869845178463 409.36516882688625 0.8432605702838777
14.854097400131879 417.66076820268637 0.8517352039654821
14.859324955085295 422.9421813593359 0.8571408674344813
14.864552510038711 423.8497918979003 0.857141100176075
14.869780064992128 421.9653456288252 0.8554903967917166
14.875007619945544 417.88527327372924 0.8513260338848762
14.88023517489896 409.52683845426674 0.8425142745213327
14.885462729852376 403.5094933454038 0.8371555467107309
14.890690284805792 397.30202012482096 0.8312790230781383
14.895917839759209 391.5927952155404 0.8255901258329298
14.901145394712625 386.0589529426424 0.8201285578957392
14.906372949666041 380.8338931320715 0.8142271085575932
14.911600504619457 375.34548021126415 0.8084160268033824
14.916828059572873 371.2153581858651 0.8048588764980169
14.92205561452629 363.7270856388395 0.7968638172879728
14.927283169479706 356.7441613240681 0.7896530942475699
14.932510724433122 350.8408326600224 0.7829829370688087
14.937738279386538 348.81231037314114 0.7802291709712075
14.942965834339955 347.7320045448683 0.7791689187971775
14.94819338929337 347.1470205901079 0.7784955176519036
14.953420944246787 344.3571717008562 0.7758017527038679
14.958648499200203 343.3227451268182 0.7749521572166993
14.96387605415362 340.0567694368734 0.770696446335467
14.969103609107036 337.883203907712 0.7680953398745956
14.974331164060452 337.0839886453491 0.7673440436971013
14.979558719013868 335.11253710775924 0.7652491377682065
14.984786273967284 337.2971567438903 0.7679633063764
14.9900138289207 337.4598585506355 0.7685553431733098
14.995241383874117 344.1016683429728 0.7757303855072776
15.000468938827533 350.290849930902 0.7826353746419444
15.005696493780949 352.5383530339003 0.7847079554092107
15.010924048734365 355.3919871302191 0.7879621941735179
15.016151603687781 358.1417560156261 0.7912632074847252
15.021379158641198 361.0963270085452 0.7941625333965919
15.026606713594614 362.4062421770218 0.7950164973851565
15.03183426854803 364.817426560805 0.7973421676589003
15.037061823501446 366.1543858210774 0.7980804781008422
15.042289378454862 370.3106498519352 0.802802396859104
15.047516933408279 369.3335603151236 0.8023518447788067
15.052744488361695 373.33664450703844 0.8068578199078064
15.057972043315111 375.74044490462273 0.8097579241252616
15.063199598268527 376.43352378141896 0.8101539539691236
15.068427153221943 376.3757828416801 0.8094950013613723
15.07365470817536 376.3322585551152 0.8094367951343023
15.078882263128776 373.39911049386563 0.8068834096414482
15.084109818082192 369.14223483474336 0.8021602571703096
15.089337373035608 365.14104104848815 0.7976247891982096
15.094564927989024 356.7711946877934 0.788432792958679
15.09979248294244 351.1447327016583 0.7825135856050359
15.105020037895857 345.33784209287114 0.7771297525270414
15.110247592849273 339.9702590370631 0.7719441604714994
15.11547514780269 336.6313238448001 0.7676817411446115
15.120702702756105 337.46949166879534 0.768676812434572
15.125930257709522 335.59999611102387 0.765961504519467
15.131157812662938 330.61463350805764 0.7606878740193573
15.136385367616354 325.84574253519014 0.7563059381945254
15.14161292256977 317.6521610738295 0.7478478041436037
15.146840477523186 314.70341230140826 0.745152985965808
15.152068032476603 315.23515349325635 0.7449117144524625
15.157295587430019 316.6400670680874 0.7452968965196125
15.162523142383435 317.95309901106725 0.7473397368096899
15.167750697336851 315.52298598572173 0.7455314329332616
15.172978252290267 312.28965942733583 0.7419935474412735
15.178205807243684 308.3938276855722 0.7382579405850529
15.1834333621971 305.00825170546693 0.7335028328611976
15.188660917150516 300.56726028053845 0.7287291117988135
15.193888472103932 296.3505967495408 0.7244825123404469
15.199116027057348 295.1990614234503 0.7226424217940842
15.204343582010765 296.6746028286128 0.7237401909677159
15.20957113696418 301.65958379133923 0.7289233760422831
15.214798691917597 301.96943096986286 0.7291412683893501
15.220026246871013 302.0894978761993 0.729727698469921
15.22525380182443 300.8765823545398 0.7285803170344479
15.230481356777846 299.6383573960875 0.7284767480233992
15.235708911731262 297.2902281302299 0.7272648749313098
15.240936466684678 295.8692424334424 0.725723726542811
15.246164021638094 295.39336012109095 0.7254015691156751
15.25139157659151 296.76279642482916 0.7254723068609207
15.256619131544927 296.9087960580182 0.7247186766275102
15.261846686498343 293.3751764631401 0.7203013323964746
15.267074241451759 291.07428322974084 0.7179052969876031
15.272301796405175 288.57495344322774 0.7163763679532241
15.277529351358591 287.55835315049734 0.7159733550168812
15.282756906312008 286.3755551857781 0.7135984686217062
15.287984461265424 284.1258475598845 0.7095480861898624
15.29321201621884 282.94833682771974 0.7075467505597576
15.298439571172256 285.30557758152236 0.7109647774754029
15.303667126125672 289.38975915186495 0.7164852131619619
15.308894681079089 294.2860565136852 0.7230161746547944
15.314122236032505 294.44500632990093 0.72353073151337
15.319349790985921 293.8458933023957 0.7236575302093828
15.324577345939337 294.6599167422301 0.7243784628642639
15.329804900892753 294.4772799926631 0.7243388098012765
15.33503245584617 295.0677583006786 0.7248796007949123
15.340260010799586 291.44850692316373 0.7197623562395565
15.345487565753002 293.42813109270617 0.7221953535229741
15.350715120706418 294.70685001038686 0.7230958693687489
15.355942675659835 297.3321556859435 0.7246810882012283
15.36117023061325 299.59730700092285 0.7276517474415464
15.366397785566667 301.5210363092645 0.7291347606990495
15.371625340520083 304.9745959387638 0.73372658249838
15.3768528954735 307.03727692028116 0.7361755697157804
15.382080450426916 308.73512843077197 0.7372400796834434
15.387308005380332 311.8364592267592 0.7410253138822259
15.392535560333748 312.8023189810279 0.7421992774519112
15.397763115287164 313.90311551527776 0.7528847706973235
15.40299067024058 313.3295866634828 0.7601090017775094
15.408218225193997 311.35352445634715 0.7626602452821283
15.413445780147413 311.4972817665387 0.7658813846238066
15.418673335100829 313.7772032549804 0.7719680372146877
15.423900890054245 317.17486990032893 0.7791487020575945
15.429128445007661 318.31828962369224 0.7840767631567986
15.434355999961078 313.74164261597923 0.7805868613448138
15.439583554914494 308.40737325480774 0.7762453211546486
15.44481110986791 304.9834262225175 0.7753357537724406
15.450038664821326 305.83444021334003 0.7785384772207538
15.455266219774742 306.1735901513899 0.7820294961189266
15.460493774728159 303.9665398034012 0.7819425941870358
15.465721329681575 303.84143358686805 0.7835686584635732
15.470948884634991 304.52007730583006 0.7880914345090866
15.476176439588407 304.20556595237264 0.7894986545695262
15.481403994541823 302.54986111548135 0.789007792174326
15.48663154949524 299.22882022707887 0.7860899864086869
15.491859104448656 300.3501495916189 0.7887459514109494
15.497086659402072 300.38128089507825 0.7911412894440192
15.502314214355488 303.88035872021493 0.7983233419711149
15.507541769308904 305.2421553614918 0.8023435124028884
15.51276932426232 303.9470555586476 0.8038535672293288
15.517996879215737 304.0246144011491 0.8059216778730675
15.523224434169153 299.7336679833129 0.8018722291177002
15.52845198912257 299.6148410834585 0.8028294953270394
15.533679544075985 298.48605954503523 0.8031076962962389
15.538907099029402 300.46263989328804 0.8070362716806214
15.544134653982818 305.44306645868096 0.8161427730618651
15.549362208936234 306.5672858429286 0.8184467239564797
15.55458976388965 307.0151889597199 0.820208580163494
15.559817318843066 305.56477476110115 0.8196705796534614
15.565044873796483 307.47708362396054 0.8238887910236912
15.570272428749899 313.2242633623758 0.8325666594347694
15.575499983703315 315.354406620989 0.8363337315894283
15.580727538656731 316.5010224196141 0.8386347470150337
15.585955093610147 315.14467932611655 0.8385746091792773
15.591182648563564 315.14152822986125 0.8403992467173692
15.59641020351698 315.63636449429254 0.8428318039226831
15.601637758470396 316.0105215521264 0.8450185616201538
15.606865313423812 315.3590519084744 0.8455392606294219
15.612092868377228 313.267536125919 0.8447071672390198
15.617320423330645 313.833922332924 0.8462717677679304
15.62254797828406 311.6882969182022 0.8446561971963922
15.627775533237477 310.7575799817687 0.8457504309717475
15.633003088190893 306.9197410643808 0.8416706397971095
15.63823064314431 304.55280992742405 0.8370259095143072
15.643458198097726 301.9237526288445 0.821342837605795
15.648685753051142 300.50064050619363 0.8126494999519389
15.653913308004558 301.60825938025687 0.8102234094392402
15.659140862957974 301.7864384277913 0.8060373567625423
15.66436841791139 302.13247952541667 0.8041470015299047
15.669595972864807 300.9407249087927 0.8003031907722638
15.674823527818223 298.4037502497663 0.7948936885196162
15.680051082771639 298.42126723046556 0.7934594465599324
15.685278637725055 300.8721592225627 0.7955675206889838
15.690506192678471 302.33879180347856 0.7971358386908003
15.695733747631888 302.6023474971758 0.7961198336686058
15.700961302585304 298.11784535528847 0.7876747707999074
15.70618885753872 296.75624218157094 0.7836832458551753
15.711416412492136 294.4340524353866 0.7776258095109353
15.716643967445552 295.424547355956 0.7779829821759411
15.721871522398969 299.6731859879931 0.7840456566727666
15.727099077352385 300.62498414701736 0.7848713786082524
15.732326632305801 301.00519710004136 0.7848209709478707
15.737554187259217 302.0617403115721 0.7852485417651706
15.742781742212633 302.8360009120024 0.7840414388631182
15.74800929716605 306.21202217362566 0.7872358660518771
15.753236852119466 306.7217015836529 0.7864065662761401
15.758464407072882 308.02290770769434 0.7871942543610942
15.763691962026298 307.2860436026014 0.7859461277471983
15.768919516979715 311.20317809072526 0.7889316972951099
15.77414707193313 314.183734639794 0.7924834893915137
15.779374626886547 317.6773926483701 0.7960864482693181
15.784602181839963 325.43752862217326 0.8058322542054942
15.78982973679338 328.7873137605132 0.8084209870894628
15.795057291746796 329.8933834808778 0.8084009485306073
15.800284846700212 330.9349365681453 0.8086845081496503
15.805512401653628 325.96396787652344 0.8020814018029377
15.810739956607044 326.08293329014583 0.8023938139240101
15.81596751156046 326.5887588648435 0.8047562605197026
15.821195066513877 326.4844212062858 0.8050194749131195
15.826422621467293 332.8269858878929 0.8115455519508568
15.831650176420709 332.8162693917012 0.810302469430413
15.836877731374125 330.603081113066 0.8055458310956993
15.842105286327541 325.75215546996566 0.7990416086013795
15.847332841280958 322.0050064591978 0.7943706328045913
15.852560396234374 318.0186499924597 0.7895261604956135
15.85778795118779 317.411331363571 0.7894862488220328
15.863015506141206 317.1194643332602 0.7892065679918568
15.868243061094622 311.3585285263749 0.7815900419451025
15.873470616048039 306.265048836896 0.7737674416225577
15.878698171001455 303.54601091755865 0.7686566296888898
15.883925725954871 302.3816193579465 0.765986168937922
15.889153280908287 303.05977210231765 0.7671104862860827
15.894380835861703 302.92589993798117 0.7679618556725313
15.89960839081512 303.2420436421974 0.7682632276639879
15.904835945768536 304.7650646690746 0.7698043604903486
15.910063500721952 306.85815511714816 0.7707714851352645
15.915291055675368 306.5591269379596 0.7700532554209271
15.920518610628784 304.17876840436037 0.7673760240294477
15.9257461655822 301.72363175508366 0.7637184447486918
15.930973720535617 300.4160060979264 0.7614887984417933
15.936201275489033 298.8211163865855 0.7589631155730626
15.94142883044245 301.7434449853208 0.7634222593496527
15.946656385395865 302.28343876195663 0.7651748265130504
15.951883940349282 301.43402571883166 0.7655173284154815
15.957111495302698 301.7616413176615 0.7648872833503464
15.962339050256114 303.0096278095059 0.7657057772827898
15.96756660520953 304.0558107128623 0.7654981755556035
15.972794160162946 304.97104932396513 0.766655930997613
15.978021715116363 307.4719245900956 0.7697511283209513
15.983249270069779 310.73277992393656 0.7732666492344348
15.988476825023195 312.3513901296484 0.7744569733816379
15.993704379976611 309.80967245397494 0.7711121706261567
15.998931934930027 307.82880332035114 0.768649099021969
16.004159489883442 303.4550792371533 0.764493718957881
16.009387044836856 302.840445969045 0.7643978151990527
16.01461459979027 302.0756368989608 0.7627598848368626
16.019842154743685 302.35708022226066 0.763159546084538
16.0250697096971 302.10775192039074 0.7620802813239482
16.030297264650514 303.6304143959738 0.7647209811708718
16.03552481960393 305.07645606434914 0.7672180508020437
16.040752374557343 310.483778125112 0.7736627198638097
16.045979929510757 311.6672954389792 0.7747895228507707
16.05120748446417 313.2308812876013 0.7767297643866139
16.056435039417586 313.24677437170743 0.7768643853287959
16.061662594371 312.8626067568294 0.7761951660589755
16.066890149324415 316.0990693101976 0.7788779801657546
16.07211770427783 315.8964089478203 0.775785850346597
16.077345259231244 319.76036789933283 0.7796002663429844
16.08257281418466 322.7671275149447 0.7831002816006121
16.087800369138073 324.4486880931658 0.7855263103735347
16.093027924091487 323.23087717207665 0.7852478485161569
16.0982554790449 321.04206119739706 0.7826075502917997
16.103483033998316 322.59605101110077 0.7854635878682883
16.10871058895173 325.7062929251698 0.7892843925665719
16.113938143905145 330.7390650395959 0.7960235707740032
16.11916569885856 327.77464736134124 0.7921797927570399
16.124393253811974 322.52364021884785 0.7857247506160431
16.129620808765388 314.9851774256872 0.776375082784401
16.134848363718802 311.76812203509843 0.773030504253434
16.140075918672217 311.22527578336684 0.772076360271564
16.14530347362563 311.0466111657322 0.7721401897245919
16.150531028579046 310.7969112969055 0.7715099653331425
16.15575858353246 311.89960755054847 0.7730372030801649
16.160986138485875 311.4640851847064 0.7728060324921238
16.16621369343929 312.09631453306923 0.7724335935766037
16.171441248392703 310.262190112439 0.7703342202787312
16.176668803346118 307.87885777509354 0.7668766774006442
16.181896358299532 308.6689901700474 0.7682115617474968
16.187123913252947 308.69444550891615 0.7680960929023277
16.19235146820636 305.82105135092826 0.7650977191366325
16.197579023159776 303.3790322695007 0.7616732399618737
16.20280657811319 300.9896230303178 0.7596963660726705
16.208034133066604 299.286782654877 0.7582109916928969
16.21326168802002 293.6959207805643 0.7508577435479954
16.218489242973433 287.71567365764605 0.7425606226076934
16.223716797926848 284.2856981978324 0.737044880759915
16.228944352880262 283.86830004931386 0.736075011109951
16.234171907833677 283.46599048582107 0.7363307542587149
16.23939946278709 280.6475121422492 0.7333863116067251
16.244627017740505 277.8848052303613 0.7305893739533272
16.24985457269392 274.65639112003174 0.7255830515957695
16.255082127647334 274.0485840161005 0.7244681072118789
16.26030968260075 271.81503384043214 0.7220074291020026
16.265537237554163 272.6444977915214 0.7252935759491499
16.270764792507578 272.1512571802176 0.7254219497761396
16.275992347460992 271.8118197925388 0.7251836157869506
16.281219902414406 268.5118634286047 0.7203743625627953
16.28644745736782 264.1332234012074 0.71379233550805
16.291675012321235 265.49138179133524 0.7148614699770024
16.29690256727465 270.4540384303603 0.7202845411157112
16.302130122228064 274.47325991623137 0.7243886328284429
16.30735767718148 277.8079384252801 0.7278573641391298
16.312585232134893 277.74384178106646 0.7273224192155752
16.317812787088307 277.62603232768566 0.7264349375653036
16.323040342041722 277.1080293186542 0.7253677802396324
16.328267896995136 276.70031120779436 0.7254593974431184
16.33349545194855 273.94978887508097 0.7221715666156163
16.338723006901965 271.9486855273699 0.7196432861360439
16.34395056185538 276.94106025928625 0.7255888574993625
16.349178116808794 281.8638756755001 0.7311771103435896
16.35440567176221 290.6191102078147 0.7408705656801097
16.359633226715623 297.17408384409026 0.7484158059731374
16.364860781669037 301.9084183420753 0.7539375774469295
16.37008833662245 309.09597553058387 0.7617241884467038
16.375315891575866 317.3676244194562 0.7711014242774539
16.38054344652928 326.96788544974476 0.7818336097331005
16.385771001482695 334.2962136313353 0.7885682517461038
16.39099855643611 340.16086596212205 0.7954227772980478
16.396226111389524 339.90079068939735 0.7943549760474774
16.401453666342938 338.16245861453154 0.792880192726266
16.406681221296353 331.6269960889506 0.7858111972677125
16.411908776249767 328.0339119167061 0.7811745125284942
16.41713633120318 324.4267229971572 0.7770313019081436
16.422363886156596 321.9944443293217 0.7738205258779693
16.42759144111001 320.4593162923593 0.7720787738028811
16.432818996063425 319.5084087747026 0.7710265565443991
16.43804655101684 319.19049612874846 0.7695810248769781
16.443274105970254 319.9976983737748 0.7708737495360396
16.448501660923668 325.5703699363402 0.7769430486479089
16.453729215877082 329.75122749384235 0.780841171707335
16.458956770830497 333.4862989990579 0.7851156834414821
16.46418432578391 334.61317747473805 0.786741896812146
16.469411880737326 338.933421113236 0.7912223008819387
16.47463943569074 343.50985069143206 0.7967905593292722
16.479866990644155 347.8628045013685 0.8013556457190771
16.48509454559757 350.61708530671063 0.8044699212880443
16.490322100550983 350.68050271354423 0.8051098775567554
16.495549655504398 346.99227179787465 0.8007883122644851
16.500777210457812 338.64207895280526 0.7919305968424135
16.506004765411227 330.55123129687723 0.7822245205247536
16.51123232036464 320.018919213143 0.7695748230991664
16.516459875318056 310.8024256997265 0.7580696568825456
16.52168743027147 301.7740943606511 0.7478009026810839
16.526914985224884 294.50516658696824 0.7387465957903101
16.5321425401783 291.7618037312935 0.7371053347235805
16.537370095131713 290.0160772485879 0.7346589411757932
16.542597650085128 287.98652168359257 0.732938022352399
16.547825205038542 287.09712614068076 0.7315676703213017
16.553052759991957 287.00698737274064 0.7315998085736601
16.55828031494537 286.9367393777416 0.7331199060156883
16.563507869898785 286.22959733829265 0.7316010325664559
16.5687354248522 287.2625886479114 0.7331556824700829
16.573962979805614 285.7024494387093 0.7304240297617371
16.57919053475903 286.6488162219027 0.7302083744836305
16.584418089712443 284.80376396048405 0.7281897840726996
16.589645644665858 283.9769426373931 0.7264744918527527
16.594873199619272 282.4023433654863 0.7242555530779086
16.600100754572686 280.86440253823537 0.7232008817396712
16.6053283095261 279.185073588305 0.7219002984176927
16.610555864479515 276.029827683589 0.718587744364567
16.61578341943293 271.6991366020132 0.714195313569276
16.621010974386344 270.4639147386242 0.7122884187081179
16.62623852933976 268.6828061206908 0.7097414499705132
16.631466084293173 269.9443198912191 0.710693227013789
16.636693639246587 269.62661847375466 0.7090633146215658
16.641921194200002 268.6995204677206 0.7079331165362873
16.647148749153416 268.08425261850914 0.7058681420778649
16.65237630410683 263.76711011595637 0.6997017269221327
16.657603859060245 262.62875462922125 0.697828519313847
16.66283141401366 259.3598002870675 0.6938581893656152
16.668058968967074 259.74917329484447 0.6944457212912888
16.67328652392049 256.64055721045236 0.69217539130567
16.678514078873903 256.7500773619356 0.6931074209471318
16.683741633827317 256.4959697770915 0.6942140359793183
16.68896918878073 255.36566966317667 0.6921603622854003
16.694196743734146 250.7912397416373 0.6843270917057388
16.69942429868756 248.799218568004 0.6803251251664235
16.704651853640975 251.40049967667045 0.6836938420504586
16.70987940859439 253.30283680647807 0.6868623543502905
16.715106963547804 251.48047218072338 0.6865105843966143
16.720334518501218 248.1116941572086 0.6830107633015864
16.725562073454633 246.36702214020343 0.6810211360484325
16.730789628408047 246.21342412269243 0.6788506068538525
16.73601718336146 248.56994165633603 0.6803503656340932
16.741244738314876 248.57890288678837 0.6790508891104466
16.74647229326829 244.84174945099355 0.6743866847946449
16.751699848221705 244.13385448533094 0.6741625680999622
16.75692740317512 241.24526098749686 0.671295826534498
16.762154958128534 241.61515517996153 0.6705806856392932
16.767382513081948 239.71249631815027 0.6679027530886932
16.772610068035362 239.7342537306318 0.6675821585631223
16.777837622988777 240.79125957062024 0.6704337849621548
16.78306517794219 243.58562048925737 0.6756590311461387
16.788292732895606 242.26705008574288 0.6738247699887492
16.79352028784902 243.39155594196012 0.6748177898526455
16.798747842802435 240.57107156198617 0.6701147063431321
16.80397539775585 237.17237142421558 0.6652812317826085
16.809202952709263 234.69274731540239 0.6615351920064199
16.814430507662678 232.34123020465847 0.6593487255162389
16.819658062616092 232.57006429290323 0.6607053211933672
16.824885617569507 233.10728468772467 0.6613011829524078
16.83011317252292 232.33545540027987 0.6590881308353239
16.835340727476336 233.57334182141292 0.6601821691862194
16.84056828242975 231.81541854082792 0.65585774376227
16.845795837383164 234.53640061723425 0.6610079610833024
16.85102339233658 233.86481490021603 0.6601021661829151
16.856250947289993 235.07178932046125 0.662117532407533
16.861478502243408 232.57475099042793 0.6582278146755726
16.866706057196822 231.466496302258 0.6583501970190799
16.871933612150237 231.27484782742508 0.6595408710886513
16.87716116710365 232.02794042321145 0.6619764650736267
16.882388722057065 230.69393140726464 0.6601815787402756
16.88761627701048 229.96810504147402 0.6569201738372729
16.892843831963894 228.57900901114675 0.6536850117058621
16.89807138691731 227.14676113973852 0.6513933005431453
16.903298941870723 228.91564594160064 0.6547600353822565
16.908526496824138 231.3669988310423 0.6583685314007159
16.913754051777552 231.0823989224736 0.6573601092525686
16.918981606730966 231.70710504452057 0.6579510515303465
16.92420916168438 229.0714829313209 0.6541024156093007
16.929436716637795 227.42465770570843 0.6535746898451067
16.93466427159121 227.51298218118922 0.653368381858367
16.939891826544624 226.45281256219255 0.6531581229092478
16.94511938149804 228.77822726815734 0.6563632522425701
16.950346936451453 228.4157896745254 0.6555866128422082
16.955574491404867 226.50583968604428 0.6545101446512642
16.960802046358282 226.54274084064232 0.6542049450739527
16.966029601311696 224.45643807350575 0.6490130464140162
16.97125715626511 226.56650490353 0.6487155050403113
16.976484711218525 227.5480084360567 0.6499398570690956
16.98171226617194 226.9010762831452 0.6500555583687213
16.986939821125354 226.33110873056148 0.6508993567009606
16.99216737607877 225.8231375995012 0.6501468341262178
16.997394931032183 227.18423062818806 0.6512114838720195
17.002622485985597 229.55827500357566 0.655784571505935
17.00785004093901 232.2564720484731 0.6586933322746051
17.013077595892426 231.99328882807703 0.6573838613443101
17.01830515084584 232.6149384850608 0.655587169635466
17.023532705799255 228.68731562097398 0.6483879191862144
17.02876026075267 228.0711936996242 0.6482498265998077
17.033987815706084 228.6154934164415 0.650208090793463
17.039215370659498 231.07501458506312 0.6559032729801519
17.044442925612913 233.95437223663916 0.6615273237684756
17.049670480566327 236.52517157571648 0.6656406473216933
17.05489803551974 241.58672902442044 0.6706527760880884
17.060125590473156 245.10820432251046 0.6730635008999687
17.06535314542657 246.57700618507522 0.6749480403977239
17.070580700379985 245.84405443799355 0.6749515728640264
17.0758082553334 240.67067960720414 0.6681390978615731
17.081035810286814 238.27776712664763 0.6648177856630065
17.086263365240228 239.1919808740917 0.665205914242607
17.091490920193642 241.9190782843353 0.6685212817794709
17.096718475147057 241.86612500239195 0.6680392092384865
17.10194603010047 238.72609063593578 0.6643562824361041
17.107173585053886 235.84072699819336 0.660254532960144
17.1124011400073 234.3491927196493 0.6586638705092176
17.117628694960715 232.84138441842498 0.6561825894357827
17.12285624991413 232.10337298099495 0.6554210343264216
17.128083804867543 235.11943988176427 0.6604943955110625
17.133311359820958 239.42220137446265 0.6653196637607081
17.138538914774372 240.79415732389242 0.6665916507132907
17.143766469727787 241.96742084275164 0.6685080153464078
17.1489940246812 241.37626335121726 0.6671025911104632
17.154221579634616 241.01827982170224 0.6673845853572469
17.15944913458803 236.45025193311488 0.6611800020115566
17.164676689541444 236.16118664984918 0.6602263986274279
17.16990424449486 237.99824525044855 0.6616590256459249
17.175131799448273 244.21039188295077 0.6691438629877896
17.180359354401688 246.7172925099618 0.6734060929456441
17.185586909355102 248.05206354326867 0.6775054815221188
17.190814464308517 246.7011664902368 0.6767736531086814
17.19604201926193 248.4692723487448 0.6774914853729955
17.201269574215345 248.1033427971513 0.6745939664978274
17.20649712916876 247.45741556435837 0.6720117047927182
17.211724684122174 245.2610746592303 0.669424024145363
17.21695223907559 246.08817223637575 0.6710911391354094
17.222179794029003 245.23806267559823 0.6698494554332569
17.227407348982418 246.0374637812287 0.6702645814870574
17.232634903935832 246.9823952981711 0.670737597432679
17.237862458889246 245.65205160722735 0.6692997971776455
17.24309001384266 244.06879168667015 0.667536461980668
17.248317568796075 243.26734760220043 0.6686172331750421
17.25354512374949 244.89917670738058 0.6721270244580108
17.258772678702904 247.5342828149934 0.676358786067716
17.26400023365632 245.4112427677796 0.6733529029464038
17.269227788609733 243.542894607659 0.6692072228958057
17.274455343563147 239.88967223403463 0.6649040090361139
17.279682898516562 237.9624301322463 0.6627430175790623
17.284910453469976 237.60497421504093 0.6632201309946458
17.29013800842339 239.20862593107233 0.6651478131016431
17.295365563376805 241.20108185059206 0.6664473123607199
17.30059311833022 244.96726120504042 0.6703528419389059
17.305820673283634 246.12512941992344 0.6708509811327918
17.31104822823705 244.81692918549754 0.6701230305115046
17.316275783190463 246.65210775764467 0.6733908187949534
17.321503338143877 248.21699246452968 0.6766098764036258
17.32673089309729 249.28630140063953 0.6766949750329421
17.331958448050706 247.24450495555888 0.6725056200099064
17.33718600300412 247.78807647142068 0.6730743535099928
17.342413557957535 249.39116644655155 0.6750680240461187
17.34764111291095 251.9015838072976 0.6785371446764183
17.352868667864364 254.35052709050095 0.6813793782669761
17.358096222817778 256.1304691926768 0.68210089337018
17.363323777771193 255.71130762851246 0.6816932377547784
17.368551332724607 255.05648293376407 0.6810790779043211
17.37377888767802 250.98782659573098 0.6765188195882936
17.379006442631436 251.028470114001 0.6766779912652422
17.38423399758485 251.89424068865475 0.6782997690558221
17.389461552538265 254.10754918719485 0.6810165269254823
17.39468910749168 257.28953964879713 0.684901756309597
17.399916662445094 262.1589455247423 0.6896107250127179
17.405144217398508 266.1360377065912 0.6939916977211212
17.410371772351922 265.16241312205443 0.6929721980232366
17.415599327305337 264.6241022375362 0.6927475359349495
17.42082688225875 263.8247734597573 0.6926224788288933
17.426054437212166 263.48084012855537 0.6916066509626251
17.43128199216558 263.79956282137505 0.6918557295298067
17.436509547118995 267.409891267613 0.6967483017115897
17.44173710207241 270.76902202786334 0.7010317979788644
17.446964657025823 273.43786131164075 0.7045830806295481
17.452192211979238 275.2209559571271 0.7076137543610613
17.457419766932652 275.7088874728116 0.7083636725383093
17.462647321886067 275.97933263177697 0.7075461477504922
17.46787487683948 276.76127810740246 0.7078232128849827
17.473102431792896 277.88321338484633 0.708192635978314
17.47832998674631 277.1901616083742 0.7077710433196839
17.483557541699724 277.0910058271472 0.7077774833688878
17.48878509665314 277.74398288335743 0.7084653808904912
17.494012651606553 278.43935113382855 0.7091411121236249
17.499240206559968 280.85480384841327 0.7117485682204828
17.504467761513382 279.8403740524821 0.7105530452230614
17.509695316466797 281.5148696030505 0.7125565283634716
17.51492287142021 279.05396146848847 0.7101782968907282
17.520150426373625 278.81319366171954 0.7102500471476015
17.52537798132704 278.82085579645985 0.7096736745519434
17.530605536280454 280.5958367660929 0.7111082709926793
17.53583309123387 282.4835041024806 0.7131882232483187
17.541060646187283 283.6376841089472 0.7136487708086382
17.546288201140698 285.95634306072606 0.7169771117903885
17.551515756094112 286.6376195951129 0.7186704203688218
17.556743311047526 287.45431054144797 0.7193287578987715
17.56197086600094 287.3164814697631 0.7191649991770919
17.567198420954355 289.06790318392154 0.7209832002339479
17.57242597590777 289.6525913462455 0.7214522679718419
17.577653530861184 288.7164983839509 0.7208027812602911
17.5828810858146 284.2135084111759 0.7147647454982706
17.588108640768013 284.0144885281783 0.7143168348842388
17.593336195721427 284.5066371565844 0.7148222323655746
17.598563750674842 286.4876389272848 0.7173151101907042
17.603791305628256 284.8554073372289 0.7154966623325401
17.60901886058167 285.7306711306823 0.7162025121972438
17.614246415535085 287.6066839850566 0.7184322745219782
17.6194739704885 289.6490329330402 0.7212759459053405
17.624701525441914 288.6250693583395 0.7199803007745987
17.62992908039533 288.5502095048978 0.7197917226527244
17.635156635348743 289.85938206107124 0.7214279200068406
17.640384190302157 290.03342974976164 0.7215742452412642
17.64561174525557 289.316267534592 0.7211818417114111
17.650839300208986 288.64474682551804 0.7202015092900077
17.6560668551624 289.1472822016309 0.7211539821910048
17.661294410115815 289.7957345745613 0.7214395796503568
17.66652196506923 294.33587378409555 0.7264128408000153
17.671749520022644 298.15102149518253 0.7312779417033666
17.676977074976058 303.170181498765 0.7374227176870131
17.682204629929473 302.66865646201035 0.7367791319704119
17.687432184882887 302.34832693569035 0.7361039634157074
17.6926597398363 301.551505875337 0.7347110357636493
17.697887294789716 302.26972970748125 0.7352019521402761
17.70311484974313 303.71078677150905 0.7375097836318785
17.708342404696545 302.8850175489186 0.7360195800266194
17.71356995964996 300.5477676879368 0.7334795731998415
17.718797514603374 300.7460772560857 0.7344536764198353
17.724025069556788 302.22683527283345 0.7367522387119732
17.729252624510202 306.5519387291453 0.7424278387678017
17.734480179463617 305.281769727103 0.7396833055207711
17.73970773441703 305.5768820343403 0.7399746543179969
17.744935289370446 304.42209707874315 0.7381507988101743
17.75016284432386 305.3545284763517 0.7388946917143571
17.755390399277275 303.8452225108363 0.7369950529357788
17.76061795423069 303.59578454576734 0.7372423660951913
17.765845509184103 303.6299650966586 0.7371187405232947
17.771073064137518 301.7701941342108 0.735018483233844
17.776300619090932 297.38265713374017 0.7292136923771358
17.781528174044347 292.96379211791634 0.7246842352080469
17.78675572899776 289.183966589588 0.7206240242851617
17.791983283951176 286.3344566219631 0.7173231414783551
17.79721083890459 282.85797383952826 0.7134453787704219
17.802438393858004 282.33168757540193 0.7146624882259803
17.80766594881142 282.8190935979564 0.7147556523694516
17.812893503764833 280.31439417463656 0.7113878236109502
17.818121058718248 279.65148434325226 0.709226504963961
17.823348613671662 279.0134767462997 0.7072667892274248
17.828576168625077 280.01673045683737 0.709242704979435
17.83380372357849 277.8918050568699 0.7068623973403234
17.839031278531905 274.19052163237717 0.702141352518638
17.84425883348532 272.57896195928095 0.7001964049040881
17.849486388438734 272.9031046889858 0.7005958610782278
17.85471394339215 272.62150788150234 0.7011228316260943
17.859941498345563 271.7405973224167 0.700958880317026
17.865169053298978 268.27307391090767 0.6964758767003583
17.870396608252392 269.566033235826 0.6977689090279564
17.875624163205806 269.9249614997841 0.6969455506951896
17.88085171815922 270.6105766794249 0.698551883692947
17.886079273112635 271.83532021967306 0.7004635163970504
17.89130682806605 270.59423140224385 0.6972635412217097
17.896534383019464 272.6216097354189 0.6998309879760451
17.90176193797288 276.056594687648 0.7034797426480193
17.906989492926293 278.32477564079636 0.7065498108291487
17.912217047879707 283.06459846227085 0.713257732905381
17.917444602833122 285.9139819859087 0.7167370836961495
17.922672157786536 291.8300897066572 0.7239504869923847
17.92789971273995 294.13222989696226 0.7257949419185202
17.933127267693365 297.83888697190685 0.7286420243460281
17.93835482264678 298.07363265173757 0.7292296460783825
17.943582377600194 296.39520862375406 0.7270652965841861
17.94880993255361 297.27224080200597 0.7285184244496151
17.954037487507023 300.7273475717516 0.7330484769934096
17.959265042460437 304.9276790904309 0.7385344061703313
17.96449259741385 305.28474862342995 0.7392117151502169
17.969720152367266 303.4215024496476 0.7374339233960572
17.97494770732068 302.7295516615891 0.735747943543648
17.980175262274095 300.80980142433083 0.7341563087934772
17.98540281722751 298.3605115594953 0.7314499443532886
17.990630372180924 292.2700849832091 0.7239293639177341
17.995857927134338 289.10791914698757 0.7199564705092368
18.001085482087753 287.23850087872097 0.7161373538965472
18.006313037041167 287.81045422869255 0.717579429418456
18.01154059199458 285.55919801050584 0.715797357650468
18.016768146947996 285.2180924322907 0.7157918954602406
18.02199570190141 285.80641549053064 0.7171389481321204
18.027223256854825 286.04875029319476 0.7163529127557869
18.03245081180824 284.3198757434109 0.7138957375037402
18.037678366761654 285.621335291157 0.7158248647249351
18.042905921715068 283.8314995852424 0.7121834076272224
18.048133476668482 281.6915087714904 0.7102942195513501
18.053361031621897 284.5615423189038 0.7138840731273065
18.05858858657531 286.5067248739851 0.7167845404138224
18.063816141528726 287.6500782670539 0.7195173500186793
18.06904369648214 284.607839686285 0.7166873821263515
18.074271251435555 283.4190605671541 0.7149091906344462
18.07949880638897 285.47765133948076 0.7166257534587744
18.084726361342383 287.2447716945274 0.7164098978875204
18.089953916295798 289.23785377861225 0.7186931485193457
18.095181471249212 292.83812261928347 0.723608788629662
18.100409026202627 296.5465745108474 0.7284182701971342
18.10563658115604 302.3675698042176 0.7354514228174924
18.110864136109456 308.2545537859159 0.7420163642518679
18.11609169106287 318.00947506484243 0.7528212516194305
18.121319246016284 328.85066497115923 0.7656049364775495
18.1265468009697 341.29970821991645 0.7789793475526954
18.131774355923113 353.357793874603 0.791948612861714
18.137001910876528 363.7183568127148 0.8022648611489273
18.142229465829942 383.94305711523066 0.8242256371776914
18.147457020783357 409.48835960437526 0.8512551263462645
18.15268457573677 439.7917945875182 0.8818803059748654
18.157912130690185 467.6679619417956 0.9098482233457411
18.1631396856436 481.92915551527165 0.9236578900163551
18.168367240597014 489.26573071386304 0.9303413874592438
18.17359479555043 482.60688455039536 0.9245347963434052
18.178822350503843 469.5219764028092 0.9114076025998792
18.184049905457258 444.098178976249 0.8868491462908925
18.189277460410672 421.9833272597508 0.8647699845946882
18.194505015364086 402.9794500868787 0.844734824615526
18.1997325703175 388.5420200926341 0.8296753398870904
18.204960125270915 381.33565999854073 0.8213925522041742
18.21018768022433 377.9677519778209 0.817464155254238
18.215415235177744 379.31264718443765 0.8190744696689121
18.22064279013116 383.44130383324256 0.823546977463458
18.225870345084573 390.07065830179494 0.8309121399473373
18.231097900037987 393.4781029877822 0.8346487824481381
18.236325454991402 399.7132518324158 0.8409259314908628
18.241553009944816 404.45712809618226 0.8458692490603728
18.24678056489823 406.5432379193383 0.8476622509334849
18.252008119851645 409.54370266283087 0.8510352153784915
18.25723567480506 407.7346934040763 0.8489280943654943
18.262463229758474 405.6264738753237 0.8467664538422114
18.26769078471189 400.9460505623217 0.8419427480230174
18.272918339665303 394.0955693703132 0.8349005550258921
18.278145894618717 383.4455376798843 0.8234098531450579
18.28337344957213 374.3877607879273 0.8137960679713041
18.288601004525546 368.1396722547974 0.8069389675525093
18.29382855947896 360.27405800806326 0.7986084976321524
18.299056114432375 353.54402069130066 0.7913522799464539
18.30428366938579 343.0561773930287 0.779527656853663
18.309511224339204 334.2843200878405 0.769500977452584
18.314738779292618 328.13041499994563 0.7627282629307937
18.319966334246033 322.30247980645544 0.7565594498312239
18.325193889199447 318.22632824319265 0.7521069242904863
18.33042144415286 313.92048451460875 0.7476592781448159
18.335648999106276 311.61790700975195 0.7447253206002055
18.34087655405969 306.9043680272958 0.7393332052255165
18.346104109013105 303.47788468949204 0.7356470588506309
18.35133166396652 301.465870370506 0.7336343855525322
18.356559218919934 301.47759506107894 0.7344270754056389
18.361786773873348 298.1276882882709 0.7306821304331549
18.367014328826762 296.9677812749738 0.7289166534945173
18.372241883780177 294.50340122135117 0.7256109996872624
18.37746943873359 295.2239347071909 0.7265502416834287
18.382696993687006 295.47453579779454 0.7268522031429805
18.38792454864042 299.4806443899408 0.7341507586324081
18.393152103593835 308.25463770752225 0.7558957756925219
18.39837965854725 320.85788850507305 0.7771288835388729
18.403607213500663 334.82399539537244 0.7991287441099918
18.408834768454078 354.22471747526833 0.8263039023151041
18.414062323407492 378.324512839134 0.8582319187536689
18.419289878360907 403.54705656483185 0.8900476103961436
18.42451743331432 426.2104147512097 0.9173960892385618
18.429744988267736 440.6440560637345 0.9373392106908304
18.43497254322115 448.5298046398811 0.9488573485070699
18.440200098174564 449.4808588118884 0.9535914879584413
18.44542765312798 445.30400058731607 0.953197959297319
18.450655208081393 438.6675597802122 0.9489377047942165
18.455882763034808 425.9421705055547 0.9385381565908685
18.461110317988222 415.8374938676179 0.9306294546306286
18.466337872941637 404.8458872728406 0.9209464128692888
18.47156542789505 395.28951349090113 0.9133787097540619
18.476792982848465 386.025875540035 0.9050486374009231
18.48202053780188 377.4950375019007 0.8976871817967692
18.487248092755294 371.16222264298653 0.8931672748863585
18.49247564770871 364.8159354547459 0.8876467925008805
18.497703202662123 357.3004094929426 0.8818502973481943
18.502930757615538 351.61823614279353 0.8767137569141639
18.508158312568952 344.3960339551506 0.8695962025713365
18.513385867522366 338.8493409992065 0.8652436018776692
18.51861342247578 335.7547020733979 0.8631851728220015
18.523840977429195 333.80385144212016 0.8644025229906688
18.52906853238261 331.1419354046825 0.863383344619856
18.534296087336024 331.06803741162736 0.8652615189780873
18.53952364228944 328.57116208332366 0.8640468599765488
18.544751197242853 326.7378592902026 0.8628004261054419
18.549978752196267 326.07477374364237 0.8638768790361682
18.555206307149682 323.3958046329609 0.863010289532761
18.560433862103096 326.37291212247624 0.8695223323212069
18.56566141705651 327.74776330561303 0.8744002777082509
18.570888972009925 330.51013933742564 0.878729724603854
18.57611652696334 333.3848211884125 0.8830280157651029
18.581344081916754 333.18217619139205 0.8845714113838732
18.58657163687017 333.0538035083292 0.8858261970933488
18.591799191823583 332.60511661669557 0.8877057254381662
18.597026746776997 339.6319275309597 0.8992268960658756
18.60225430173041 344.28415047895624 0.9071620825351188
18.607481856683826 352.96319300044223 0.921438025140059
18.61270941163724 356.11766336652084 0.9274279830045171
18.617936966590655 361.25924419199026 0.9359698552394734
18.62316452154407 366.4825076679792 0.9420330585313412
18.628392076497484 372.94648835664464 0.9311374272779439
18.633619631450898 377.5295731149667 0.9270931102383443
18.638847186404313 377.6720448808282 0.9204824294604829
18.644074741357727 382.6112687544421 0.921616973750164
18.64930229631114 379.8487752286959 0.914775396670928
18.654529851264556 377.93610662558535 0.9076487416886393
18.65975740621797 375.1025439031424 0.9012023572214827
18.664984961171385 374.0068962268328 0.8963628306580186
18.6702125161248 374.6324013301495 0.89366701884421
18.675440071078214 377.60615508233275 0.8950996244904056
18.680667626031628 380.8184379677078 0.8953425018148943
18.685895180985042 382.7096981367232 0.8949186304535387
18.691122735938457 384.93004323869025 0.8955771035828857
18.69635029089187 387.69656306861856 0.8963539611319006
18.701577845845286 390.57121589296787 0.8987122163739598
18.7068054007987 392.68993384860994 0.899378335593489
18.712032955752115 391.8881198094395 0.8964201993668292
18.71726051070553 388.1764456833532 0.8905791349802532
18.722488065658943 383.6463725893627 0.884110823166141
18.727715620612358 378.6257594869609 0.8775305234935495
18.732943175565772 372.9823487460528 0.8699560101349882
18.738170730519187 367.80460447614564 0.8622963707053786
18.7433982854726 365.01586689795727 0.857704792421533
18.748625840426016 361.3060170144711 0.851828549350497
18.75385339537943 359.2388054936224 0.8484974423153068
18.759080950332844 353.8769931210132 0.8413349041823764
18.76430850528626 347.5160891015659 0.8322212400115081
18.769536060239673 339.7298802126096 0.822188515681953
18.774763615193088 336.74993782021386 0.8179263484256004
18.779991170146502 333.984782621694 0.8129886360092197
18.785218725099917 333.39327393009614 0.8111996841292128
18.79044628005333 328.5053956549626 0.8036860682142125
18.795673835006745 325.9861560931748 0.8001198745649499
18.80090138996016 322.6429437228341 0.7958810861427744
18.806128944913574 320.69576257428577 0.7928391356977523
18.81135649986699 317.6349172826473 0.7886824324793237
18.816584054820403 312.1604290563858 0.7820661784546246
18.821811609773818 310.2222319064374 0.7787007644201406
18.827039164727232 310.08214371493614 0.778119423533439
18.832266719680646 308.33590325068616 0.7758721997412142
18.83749427463406 303.82641287063524 0.7695075320947842
18.842721829587475 298.1731069344711 0.7621127694060303
18.84794938454089 294.5163419403065 0.7566524290664762
18.853176939494304 292.78741868978176 0.7551148941713552
18.85840449444772 292.1942963865498 0.7547491896640023
18.863632049401133 294.9498750197301 0.7577747242263339
18.868859604354547 298.0822956771632 0.7613907731384141
18.87408715930796 298.7062988736639 0.7619178414271001
18.879314714261376 295.44569396506995 0.7571676016961655
18.88454226921479 291.4800208232033 0.7522445909460574
18.889769824168205 290.0487531067954 0.7490314231120248
18.89499737912162 290.1437980303211 0.7489698661512851
18.900224934075034 288.34050899750224 0.7459886146646577
18.90545248902845 286.3716060021694 0.7430205579441246
18.910680043981863 287.61998922718846 0.7449545927216004
18.915907598935277 288.3607475617527 0.7458045067760309
18.92113515388869 288.14885528421036 0.7464835741897375
18.926362708842106 285.4162328894719 0.7431406178972503
18.93159026379552 286.14562402890255 0.7436930302774055
18.936817818748935 284.9844282349736 0.7410741366231265
18.94204537370235 284.6580553337093 0.739978175751793
18.947272928655764 285.01068525566313 0.7397878133849186
18.952500483609178 285.43153665407004 0.7405572884226771
18.957728038562593 283.442528110773 0.7378684447568915
18.962955593516007 282.01740272635993 0.7369851156617033
18.96818314846942 280.11813623831557 0.7343901518979847
18.973410703422836 282.37510757517066 0.73561220674432
18.97863825837625 280.3252737171909 0.7302052291860401
18.983865813329665 281.37112336032703 0.7307437542065391
18.98909336828308 281.96570074340343 0.732551779827484
18.994320923236494 284.94706160048247 0.7375779803954882
18.999548478189908 283.6553613557666 0.735425151107277
19.004776033143322 281.5062227028665 0.7322512768220484
19.010003588096737 282.2234852517795 0.7322464019219149
19.01523114305015 283.76463943541205 0.7342746524649525
19.020458698003566 283.31135458144615 0.734162664527351
19.02568625295698 283.1456912997936 0.7341342391595655
19.030913807910395 281.93456350024906 0.732431881606965
19.03614136286381 283.8962725160069 0.7341311166894424
19.041368917817223 286.05293817619696 0.7359956677238573
19.046596472770638 285.85082873705664 0.7348892652075272
19.051824027724052 283.8712530097336 0.7324959447812895
19.057051582677467 286.4452373974296 0.7356272724786881
19.06227913763088 287.1092162480642 0.7364518535037917
19.067506692584296 289.76789369072515 0.7399675680375843
19.07273424753771 289.349107613431 0.7384593811598127
19.077961802491124 290.8437798222871 0.7394507690085529
19.08318935744454 292.13224813408385 0.7395690516180184
19.088416912397953 294.30778416006933 0.7415121025970075
19.093644467351368 296.63471333021664 0.7451349457786949
19.098872022304782 296.91800436273866 0.7454097282699246
19.104099577258197 295.73756098773123 0.7436240405985352
19.10932713221161 297.30091939708865 0.7448824484269719
19.114554687165025 298.1194721167607 0.7458036659322966
19.11978224211844 300.36224381512915 0.7496461452021127
19.125009797071854 301.6445612757003 0.7504203917514947
19.13023735202527 302.86719351154744 0.7515333853924783
19.135464906978683 303.29549080522975 0.7514484408235574
19.140692461932098 301.0185952119909 0.7484839739030118
19.145920016885512 299.63996353132205 0.7476946317787573
19.151147571838926 294.80733361355453 0.7411368307003373
19.15637512679234 293.9015422662587 0.7398208196392095
19.161602681745755 294.3256743042438 0.7408202161257078
19.16683023669917 293.73025239729924 0.739422062177303
19.172057791652584 291.96561439135974 0.7376355867793442
19.177285346606 291.46106975468734 0.7370276584733584
19.182512901559413 294.17258987223346 0.7400453165075376
19.187740456512827 295.53217067423714 0.7424428667072699
19.19296801146624 290.44464377970064 0.734611811660025
19.198195566419656 285.5665428790608 0.7276442983915088
19.20342312137307 284.9966652382932 0.7262538879117774
19.208650676326485 286.86318099261484 0.7285538220674334
19.2138782312799 286.6009849045289 0.7291010143320532
19.219105786233314 288.5083956465205 0.7312838867016933
19.22433334118673 291.5010022098199 0.7356915349141133
19.229560896140143 292.04329796161306 0.7368611782133907
19.234788451093557 295.2710667190442 0.7406138572828033
19.24001600604697 293.25116326366333 0.7385384848714058
19.245243561000386 292.15214887820304 0.737100446442761
19.2504711159538 291.28055822564346 0.7364395009920636
19.255698670907215 288.7997029054119 0.7334950986615388
19.26092622586063 286.7649788065918 0.7304771550880659
19.266153780814044 282.52868096695914 0.7247959087942167
19.271381335767458 278.2257218478469 0.7192309260711853
19.276608890720873 280.32789489790036 0.7212102038310069
19.281836445674287 281.928468714167 0.7230369708145915
19.2870640006277 283.9144474212933 0.7260676292489637
19.292291555581116 283.51409427008605 0.7250869039105219
19.29751911053453 282.1113506674569 0.7230990606836354
19.302746665487945 283.0856945207275 0.723711889418455
19.30797422044136 285.23701785189166 0.726675739364866
19.313201775394774 287.81643826119625 0.7301307947857103
19.318429330348188 289.9796708201375 0.7315065840051607
19.323656885301602 289.8792586607113 0.731984964955684
19.328884440255017 293.0459574388688 0.735993948454276
19.33411199520843 297.43668051215616 0.7411335489277022
19.339339550161846 301.1688725698247 0.7456781571349423
19.34456710511526 306.107071804753 0.7504251393468588
19.349794660068675 313.56814347743835 0.759621604465659
19.35502221502209 321.5167674018735 0.7693264265947486
19.360249769975503 329.48526309015625 0.7777303205667147
19.365477324928918 334.7427944557449 0.7835374843030123
19.370704879882332 343.15671186117584 0.7917510413928243
19.375932434835747 351.7694251597291 0.8017823215353173
19.38115998978916 356.79555144193375 0.8073597769327692
19.386387544742576 362.4827078266237 0.8137460779896702
19.39161509969599 365.645732779407 0.8173290137480844
19.396842654649404 367.69999654687047 0.8193674715228598
19.40207020960282 368.94297302080025 0.8204057997063486
19.407297764556233 366.0617938253904 0.8173176302460242
19.412525319509648 365.6847242065821 0.8161850550718388
19.417752874463062 359.78775403576475 0.8097821409045081
19.422980429416477 355.89846507080705 0.8051832942575036
19.42820798436989 352.9801642258989 0.801602331697794
19.433435539323305 351.7375490279491 0.8010494197702478
19.43866309427672 350.39264981165684 0.7993098738355353
19.443890649230134 349.8553427553604 0.7984328470731138
19.44911820418355 348.0485003867489 0.7960282820872991
19.454345759136963 346.3101635566829 0.7931355729413725
19.459573314090377 345.6256440289511 0.7926774580339881
19.464800869043792 344.44352802217514 0.7916679323812984
19.470028423997206 344.19041884895177 0.7913155564651522
19.47525597895062 345.33447764794664 0.7928979119767545
19.480483533904035 343.8347773016434 0.7908669026781676
19.48571108885745 340.3091003715123 0.7869739457172135
19.490938643810864 338.1854003660741 0.784460323324134
19.49616619876428 337.29523954613796 0.7830359493428676
19.501393753717693 336.7686959466814 0.7824807181709762
19.506621308671107 337.51520701953746 0.7830204551669998
19.51184886362452 336.7309230845093 0.7824244206442068
19.517076418577936 335.90722694017364 0.7814092497353589
19.52230397353135 335.10986750734673 0.7802686665378845
19.527531528484765 337.1085245721864 0.7823500500724209
19.53275908343818 338.04851217974624 0.7835504249629294
19.537986638391594 338.29762030225436 0.7845309642232889
19.54321419334501 337.34177727013605 0.7839871391763854
19.548441748298423 337.72026749038855 0.783716970510188
19.553669303251837 339.84791285289606 0.7863116530891431
19.55889685820525 344.26453112169264 0.7915315869834011
19.564124413158666 347.5313685688468 0.7955041469569402
19.56935196811208 349.3898373433968 0.7978058163210496
19.574579523065495 349.987724900017 0.7973360080516215
19.57980707801891 352.87727688659976 0.8005104770159828
19.585034632972324 355.91679608670876 0.8036261958149193
19.590262187925738 357.5396497579385 0.8044162407543722
19.595489742879153 359.6462739523326 0.8067243841179441
19.600717297832567 361.158890530845 0.8080054156652947
19.60594485278598 368.5951281101803 0.816252058888625
19.611172407739396 370.14720423234485 0.8180945020488819
19.61639996269281 375.0689140353848 0.8233973324246243
19.621627517646225 375.4027089292952 0.824471338940721
19.62685507259964 376.89587198958407 0.8262203769117932
19.632082627553054 378.63215962869737 0.827943067113189
19.637310182506468 380.12083421093 0.8287003239351156
19.642537737459882 384.1292447357381 0.8327948646855693
19.647765292413297 388.4115165706897 0.8368873735345953
19.65299284736671 393.46334015274886 0.8424958041010852
19.658220402320126 393.43715689762007 0.8421541432685373
19.66344795727354 393.33317902371607 0.84220442384435
19.668675512226955 392.333255373343 0.841084471858489
19.67390306718037 394.6185591533226 0.8434871057092583
19.679130622133783 396.62856379785023 0.8455107632596065
19.684358177087198 396.5264461826238 0.8458881826008235
19.689585732040612 397.9062437088605 0.8474530357068988
19.694813286994027 396.338578697563 0.8461862928577072
19.70004084194744 393.9523620996546 0.8432096585310163
19.705268396900856 388.42842458448877 0.8367674801830629
19.71049595185427 386.0875490488244 0.834346424904923
19.715723506807684 380.25449725336046 0.8279562263266239
19.7209510617611 376.8183976513018 0.8242352465132929
19.726178616714513 374.46168467748856 0.8213392064007934
19.731406171667928 372.5157588513876 0.8190096446527373
19.736633726621342 372.6866471013975 0.8193659685186253
19.741861281574757 373.19807755414234 0.8196343350464216
19.74708883652817 371.3151716799591 0.8177969486223986
19.752316391481585 371.39285395310833 0.8177993685979561
19.757543946435 371.2658032447615 0.817223726722461
19.762771501388414 367.9342974172954 0.8132131747534554
19.76799905634183 364.75470353131027 0.8098075657871238
19.773226611295243 362.14401520154206 0.8074030305684928
19.778454166248657 362.72419349277516 0.8090950824041766
19.783681721202072 359.8792010809974 0.8057880129486149
19.788909276155486 356.9276669649926 0.8024068350369435
19.7941368311089 352.3837134411767 0.7970307051015831
19.799364386062315 351.3696139261098 0.7962271714687695
19.80459194101573 348.10130507049024 0.7933394422033203
19.809819495969144 343.1708521987397 0.7870916339345929
19.81504705092256 335.79929882597844 0.7782666500655236
19.820274605875973 331.9759726476785 0.7735502752960309
19.825502160829387 328.2023877799155 0.7688512688211901
19.8307297157828 326.3988447889306 0.7672188354693129
19.835957270736216 323.4195387630773 0.7635629646711103
19.84118482568963 320.4659577397893 0.7603643857397597
19.846412380643045 317.925703851973 0.7583830783518238
19.85163993559646 314.7193149864437 0.7543050448172607
19.856867490549874 314.59684927616206 0.7536631863774272
19.86209504550329 314.57499500365583 0.7530530061192797
19.867322600456703 313.08695310015014 0.7513143811209788
19.872550155410117 313.07205952614186 0.7515826060951728
19.87777771036353 312.6043618763523 0.7506627194289458
19.883005265316946 314.22732129026883 0.7530689496987636
19.88823282027036 314.31188106057544 0.7533431354685054
19.893460375223775 311.09634104307037 0.74902227609019
19.89868793017719 309.18962133363414 0.7467315810523919
19.903915485130604 307.7116207705262 0.7447455923933077
19.909143040084018 308.4136192280635 0.7459803437542385
19.914370595037433 310.18010568220797 0.748851824115957
19.919598149990847 310.6776323776575 0.7494162822078847
19.92482570494426 310.4200016702953 0.7498471226169628
19.930053259897676 309.5533146095053 0.7480439674523296
19.93528081485109 306.79039685380525 0.7440663732336864
19.940508369804505 303.3566750111863 0.7395152270577079
19.94573592475792 304.3589752448083 0.7406136992463815
19.950963479711334 303.4819705827028 0.7393898436609406
19.956191034664748 304.055565149671 0.7398389967051574
19.961418589618162 303.7468857402659 0.739211570267279
19.966646144571577 306.4612879984917 0.7423416914807786
19.97187369952499 308.51545863941413 0.7446347708757326
19.977101254478406 311.7152358419056 0.7488238933725532
19.98232880943182 313.47977385811913 0.7512149242549171
19.987556364385235 317.229623488119 0.7551041032499416
19.99278391933865 321.9322647922477 0.7609439578286646
19.998011474292063 325.65611524209123 0.7653051859819651
20.003239029245478 331.7578184772597 0.772471341634772
20.008466584198892 338.80943189236666 0.7803474681683451
20.013694139152307 352.47703485546015 0.7952084548645857
20.01892169410572 363.36691216867905 0.806837735359878
20.024149249059136 379.116370249495 0.8234829920096388
20.02937680401255 392.96679250715135 0.8379911922928924
20.034604358965964 404.834769121498 0.850738873140499
20.03983191391938 412.0232175665701 0.8578246533180518
20.045059468872793 406.8249683107724 0.8522037716125274
20.050287023826208 401.395271612227 0.8466649008837493
20.055514578779622 389.0910113315612 0.8334181491319788
20.060742133733036 383.55689529960136 0.8278525071496555
20.06596968868645 374.0330415786582 0.8176068985474841
20.071197243639865 367.429215767512 0.8103101554454317
20.07642479859328 361.66431228304697 0.8038294050308006
20.081652353546694 360.2284686843907 0.8023301182270602
20.08687990850011 361.18900214683794 0.8034969904979743
20.092107463453523 362.38659950434413 0.8050031987880707
20.097335018406937 364.1343714523493 0.8066986040485292
20.102562573360352 366.812803834561 0.809775429790534
20.107790128313766 372.04183747412986 0.8152635679250114
20.11301768326718 378.3804560090554 0.822354793741858
20.118245238220595 386.9536210376921 0.8315604724170732
20.12347279317401 392.2199770285086 0.8372448328103266
20.128700348127424 396.64337727451397 0.8415431453269268
20.13392790308084 397.97815611881094 0.8426131964196264
20.139155458034253 399.99201186495833 0.8442070359319214
20.144383012987667 399.1953849673631 0.8436882367465011
20.14961056794108 396.33871422016364 0.8406449844798267
20.154838122894496 388.20961792529846 0.8318217102455701
20.16006567784791 376.79063486904704 0.8197778004215056
20.165293232801325 360.5867195447426 0.8019847086256046
20.17052078775474 348.35699548168606 0.7887459268304599
20.175748342708154 340.240970985382 0.7797341365234896
20.18097589766157 338.05149972106483 0.7768546242650253
20.186203452614983 335.43205898475003 0.7737406814381358
20.191431007568397 332.2025479757267 0.7695640903731479
20.19665856252181 326.7375074702429 0.7638159572648769
20.201886117475226 327.1860047881734 0.7645915848279703
20.20711367242864 326.788671121573 0.7643810575769802
20.212341227382055 326.5850156895381 0.7639350728535833
20.21756878233547 324.3725202977018 0.7613957882250041
20.222796337288884 320.4318556060044 0.7561348116959141
20.228023892242298 321.603494802916 0.7571796778991762
20.233251447195713 319.5679048023436 0.7545930764309106
20.238479002149127 319.47028871751434 0.7544571817894632
20.24370655710254 320.45683105526695 0.7563364369372899
20.248934112055956 324.1056022239949 0.7603650346946976
20.25416166700937 329.3547930995182 0.7663082316743637
20.259389221962785 333.9295682288809 0.7714328021385362
20.2646167769162 337.5589792486549 0.775574815162329
20.269844331869614 336.15071766349854 0.7738285042354095
20.275071886823028 333.79548791342177 0.7707229581788674
20.280299441776442 332.4726599090366 0.7695166321118924
20.285526996729857 333.6154174900626 0.7713443872386122
20.29075455168327 332.01868556611134 0.7695704237045261
20.295982106636686 332.2754612826535 0.7702510569113934
20.3012096615901 333.0405801560431 0.7712264244418964
20.306437216543515 333.96836866625256 0.772388164750348
20.31166477149693 334.9752243907186 0.773906406059025
20.316892326450343 332.74262751061144 0.7702974656573119
20.322119881403758 325.13634971094496 0.7620176992650854
20.327347436357172 319.7440722288901 0.7552563240749972
20.332574991310587 318.60136875616803 0.754770249982215
20.337802546264 323.44094135339054 0.760225844730503
20.343030101217416 324.84192560084546 0.7612489323330521
20.34825765617083 325.3152895215845 0.7610555920702323
20.353485211124244 321.0140572065037 0.7566751372310067
20.35871276607766 317.52964342462514 0.7530538833373485
20.363940321031073 312.0990530754872 0.7469489662641673
20.369167875984488 310.01952329577676 0.7434666406728305
20.374395430937902 307.2563612091953 0.7397363019178963
20.379622985891316 310.34255755679015 0.7434362661711194
20.38485054084473 309.8421296366103 0.7433400249062382
20.390078095798145 311.4670469005774 0.7465378274670145
20.39530565075156 308.9271709211313 0.7425898539278603
20.400533205704974 308.5099230259634 0.7421539631296862
20.40576076065839 307.01734122708797 0.7399058870222248
20.410988315611803 307.2586644958986 0.7397379093735648
20.416215870565217 306.18841789304616 0.7391108218255625
20.421443425518632 307.54526775944066 0.7414829868617673
20.426670980472046 307.15899807388973 0.741647097720095
20.43189853542546 307.07954700063846 0.7414333974555499
20.437126090378875 306.14036995754833 0.7402606753463892
20.44235364533229 304.5379731011698 0.7378370896691159
20.447581200285704 302.16486725052766 0.7348778282392266
20.45280875523912 303.42840646372207 0.7354207600324529
20.458036310192533 303.1712617444105 0.7358837089314306
20.463263865145947 303.6172075562616 0.7351794414150638
20.46849142009936 303.4589902353425 0.7359589784736367
20.473718975052776 303.6825658039177 0.7362550216488323
20.47894653000619 304.1251471073516 0.7369645372673168
20.484174084959605 301.8128358428538 0.7342753876497484
20.48940163991302 301.8878183409275 0.7340150529505285
20.494629194866434 299.4950436530793 0.7318115988688927
20.49985674981985 299.98400534481505 0.7326162493299209
20.505084304773263 300.5462355415285 0.7334120160719145
20.510311859726677 301.85590478413883 0.7354870616539151
20.51553941468009 302.45588186006466 0.7353332016281824
20.520766969633506 302.6996920619021 0.7344022878683403
20.52599452458692 301.72644439668505 0.7331218601197566
20.531222079540335 302.2229115526562 0.7327033339610449
20.53644963449375 301.265482822496 0.7328356793310822
20.541677189447164 298.9888665636084 0.729883137586332
20.546904744400578 297.1649088662057 0.7271151301784791
20.552132299353993 298.2461510454196 0.728381668928792
20.557359854307407 303.7884159569258 0.7347273063051865
20.56258740926082 308.3750302439885 0.7407790243221598
20.567814964214236 309.43178034717533 0.7421785699187472
20.57304251916765 307.96032023807305 0.7408224385879614
20.578270074121065 310.37560090280493 0.7448925341768317
20.58349762907448 310.6939563087715 0.7444659298091263
20.588725184027894 310.5388640047791 0.7430770217206796
20.593952738981308 312.7684476573244 0.744477985594002
20.599180293934722 312.40218794683204 0.744044144826492
20.604407848888137 311.8140965761801 0.7440943745239389
20.60963540384155 310.0068145352161 0.742101958338758
20.614862958794966 309.46063382042695 0.7415119493572557
20.62009051374838 312.0225912583854 0.7453186735901235
20.625318068701795 313.19871921890206 0.7467209618578697
20.63054562365521 313.6163504260397 0.7477289002347457
20.635773178608623 308.18970661874516 0.740274946049318
20.641000733562038 303.51359803698693 0.7338082073289228
20.646228288515452 299.455986696808 0.7293141553412368
20.651455843468867 301.35733769762436 0.7327546058761997
20.65668339842228 303.3049973227973 0.7361898284833411
20.661910953375695 306.1899847093405 0.7393408232362721
20.66713850832911 308.8912679346759 0.7405369705637138
20.672366063282524 306.54516508277965 0.7378719894944178
20.67759361823594 303.73133605589055 0.7343842634270412
20.682821173189353 302.82558815937807 0.7336597644720376
20.688048728142768 303.63137668463054 0.7353850938863697
20.693276283096182 304.30557492220345 0.7358664288175237
20.698503838049596 300.82276306917305 0.7317908803451842
20.70373139300301 303.1480060041167 0.7332657531385571
20.708958947956425 303.43155019383374 0.733815964375833
20.71418650290984 303.8559452278004 0.7344117333678405
20.719414057863254 300.12654235626013 0.7307444174336163
20.72464161281667 299.1888085639229 0.7301154135648369
20.729869167770083 297.7876815404622 0.7281779386886705
20.735096722723497 299.54989332246066 0.7291574993304354
20.740324277676912 301.9715952401671 0.7323863841395123
20.745551832630326 300.2218539472638 0.729447911683376
20.75077938758374 298.94264975584076 0.728643044840648
20.756006942537155 297.652768564525 0.7269843555603923
20.76123449749057 298.7474332757215 0.7286412006374173
20.766462052443984 300.9654034754398 0.7312700034514312
20.7716896073974 302.6241539313995 0.7326846195701416
20.776917162350813 305.8441985240727 0.7365076997199657
20.782144717304227 308.59749171053784 0.7397622985708101
20.78737227225764 308.4653647625162 0.7391945812087568
20.792599827211056 307.1485335402593 0.7377215243921422
20.79782738216447 309.5412605748717 0.7404586691685142
20.803054937117885 309.5185839664399 0.7405488520214626
20.8082824920713 312.76855283367513 0.7447883077362896
20.813510047024714 316.81049340707807 0.7491495148716873
20.81873760197813 323.7936170839582 0.7575922406174211
20.823965156931543 325.71270115263223 0.7585149834589343
20.829192711884957 328.110639609424 0.7616064144368604
20.83442026683837 327.74952617753314 0.7608598852086296
20.839647821791786 331.88164672970294 0.7654656352381388
20.8448753767452 334.5966007564053 0.7690752145585394
20.850102931698615 335.5970935333264 0.7699306284856485
20.85533048665203 335.4068403334778 0.7698065806638851
20.860558041605444 333.0313066531301 0.7667463218103797
20.865785596558858 335.37296688025265 0.7691138066132852
20.871013151512273 334.665579643298 0.7682751939179723
20.876240706465687 337.3194439603185 0.7716205488981189
20.8814682614191 337.41210507936194 0.7721229596510634
20.886695816372516 336.8324172224576 0.7718862946288851
20.89192337132593 337.0503288518816 0.7714293989445099
20.897150926279345 336.6467625026666 0.7704009807419092
20.90237848123276 336.2782683096294 0.7695421969668038
20.907606036186174 332.3827768371432 0.7650930233378526
20.912833591139588 330.51571447374636 0.7629976381690081
20.918061146093002 326.8383327201199 0.7595605205729732
20.923288701046417 330.0940770570474 0.7638838105348508
20.92851625599983 332.18342589742343 0.7669627343483865
20.933743810953246 331.1962324333168 0.7661622394459939
20.93897136590666 326.91829515992947 0.7601220882671406
20.944198920860075 320.44937077398447 0.752114426364626
20.94942647581349 320.80129675334564 0.7524184909508352
20.954654030766903 321.87423037801017 0.7540582047789449
20.959881585720318 323.1325424708842 0.7557826497110034
20.965109140673732 324.0225333976388 0.7562004131182004
20.970336695627147 323.4339053071278 0.7557656557513298
20.97556425058056 321.47891210845034 0.7532833115209471
20.980791805533975 318.9997989257294 0.750799066405958
20.98601936048739 311.73426010920673 0.7421507402097774
20.991246915440804 310.2520348994345 0.7402835166472109
20.99647447039422 307.5804541655397 0.7371010109464746
21.001702025347633 309.8397434616171 0.7400084877433031
21.006929580301048 310.59722587118534 0.741110425879299
21.012157135254462 310.20431967489964 0.7402594904673163
21.017384690207876 306.47197275017606 0.7352306953110672
21.02261224516129 303.18369670390774 0.7311963461717714
21.027839800114705 304.31071730762574 0.7322058912139098
21.03306735506812 306.632576812744 0.735255299130286
21.038294910021534 304.7949387832829 0.7338390273871909
21.04352246497495 303.347360278532 0.732512833346818
21.048750019928363 302.1030662027838 0.731498470129441
21.053977574881777 303.57018810202163 0.7326991403865059
21.059205129835192 307.73091577392984 0.7370749883244522
21.064432684788606 309.89568096023913 0.7388870702014545
21.06966023974202 309.984466496908 0.738063825352642
21.074887794695435 304.26362901207625 0.7309137507662208
21.08011534964885 299.0549379474839 0.7257763839943202
21.085342904602264 294.2486368975328 0.7206104181030833
21.09057045955568 293.48692730673446 0.7190037890631494
21.095798014509093 295.9753766140229 0.7206754550589827
21.101025569462507 297.0272542241554 0.7205235929592981
21.10625312441592 297.90951204158614 0.7226637099346054
21.111480679369336 298.17752789330893 0.7235664058700721
21.11670823432275 297.40556102919606 0.7232901801509943
21.121935789276165 294.91191959618385 0.7196531423822261
21.12716334422958 293.76733425246226 0.7172132624742875
21.132390899182994 293.3824868598664 0.717813372487511
21.13761845413641 292.37014626235924 0.7165634518437957
21.142846009089823 290.45915431281367 0.7144012842951151
21.148073564043237 286.38883026777984 0.7082399925260366
21.15330111899665 284.74275219319213 0.7055232911390033
21.158528673950066 284.79930548979627 0.705847905895147
21.16375622890348 287.0719021317568 0.7083284432530194
21.168983783856895 286.02243591466896 0.7067861005640443
21.17421133881031 284.443689390742 0.705316977575957
21.179438893763724 280.7047728217827 0.7005825454700866
21.184666448717138 277.8611493695361 0.6969913891815415
21.189894003670553 276.923884096338 0.6945042112512163
21.195121558623967 274.3313539228485 0.6914480804651538
21.20034911357738 277.3915380193611 0.6957834498258173
21.205576668530796 275.3579187651465 0.6930850060229223
21.21080422348421 275.0710413416855 0.6929308769774043
21.216031778437625 273.92395205503936 0.6899029720179175
21.22125933339104 278.6073548770287 0.6968419101459803
21.226486888344454 278.8976114902358 0.6977579812281843
21.231714443297868 279.87292193530953 0.6995378981103483
21.236941998251282 276.29251199540715 0.6938073034291717
21.242169553204697 279.34387280211297 0.6961269322384375
21.24739710815811 280.4089875753085 0.6962218864756158
21.252624663111526 279.9090302155051 0.6968751331544502
21.25785221806494 281.8668460228387 0.6996663676507864
21.263079773018355 280.8784628613868 0.6985825130102475
21.26830732797177 279.4324339800844 0.696626095489186
21.273534882925183 276.728501352518 0.6935962969081299
21.278762437878598 275.2049113060376 0.6922553570649242
21.283989992832012 276.43467359359147 0.7001747360177834
21.289217547785427 277.4560578936463 0.7115080573536405
21.29444510273884 277.3687919184544 0.7173895498363388
21.299672657692255 275.73089057835165 0.7198683620411314
21.30490021264567 278.06922715313783 0.7266694270379779
21.310127767599084 280.34616192375273 0.7332269215002181
21.3153553225525 279.897453432266 0.7369789752712149
21.320582877505913 277.7498000891722 0.7376209700511251
21.325810432459328 276.8404118045872 0.7393075256263307
21.331037987412742 278.9968839095359 0.7465065115540784
21.336265542366156 280.22053666406623 0.751864798281247
21.34149309731957 279.8005999054336 0.7556521964451669
21.346720652272985 278.59057101153087 0.7555096425504171
21.3519482072264 276.5908214111698 0.7549818323187071
21.357175762179814 279.4335892990758 0.7604519257881971
21.36240331713323 278.01757373436976 0.7600044887088687
21.367630872086643 277.006075191013 0.7605295618776464
21.372858427040057 276.18612030763296 0.7617205201926905
21.378085981993472 278.0538085202971 0.76678635478264
21.383313536946886 282.17383617431375 0.7765531161319271
21.3885410919003 283.09769290556727 0.7804671232481154
21.393768646853715 280.6567431052272 0.7787632150576229
21.39899620180713 278.2652033999874 0.7769281815976136
21.404223756760544 278.52934293683563 0.7782595828864575
21.40945131171396 280.4791497929793 0.7829420717049619
21.414678866667373 284.44851563889443 0.7913163951823199
21.419906421620787 286.9064918135605 0.7972126676701586
21.4251339765742 284.4699125413255 0.7960461522354366
21.430361531527616 281.97126838569477 0.7923998654954407
21.43558908648103 282.32137732998444 0.7925389522377649
21.440816641434445 283.0789138334582 0.7955455518908134
21.44604419638786 285.4614549715181 0.8011956629479468
21.451271751341274 285.4662009110697 0.804314417821839
21.45649930629469 288.8185775741978 0.8097220718858003
21.461726861248103 291.69059436095364 0.8156211528663809
21.466954416201517 293.0363826234521 0.8195822970065701
21.47218197115493 290.907020946834 0.8185152601006569
21.477409526108346 288.52922005709416 0.8180603167523013
21.48263708106176 285.592372976144 0.8146434021440959
21.487864636015175 286.7759864217806 0.8171179493312993
21.49309219096859 289.00145060486386 0.8212886161074342
21.498319745922004 293.42242220596233 0.8288541129585839
21.503547300875418 295.2096836281337 0.8339250902833527
21.508774855828833 293.3985944538623 0.8304474308101334
21.514002410782247 287.8961660211686 0.8063864725833865
21.51922996573566 286.30463170455386 0.7950572123278951
21.524457520689076 287.02910856770023 0.7887362215627374
21.52968507564249 289.8200507134931 0.7869975182072196
21.534912630595905 289.1955435623585 0.7821512971065029
21.54014018554932 292.3078455633469 0.7838370752744603
21.545367740502734 296.57228231205863 0.7867630573303115
21.550595295456148 295.4342801901083 0.7823217837766966
21.555822850409562 292.76838620697464 0.7757286972213948
21.561050405362977 290.61952046973215 0.7723840097078345
21.56627796031639 289.95325345981695 0.7696496863671496
21.571505515269806 294.62991369129577 0.7752208902780608
21.57673307022322 294.4949283014639 0.7728653651432361
21.581960625176634 296.2781833708329 0.7737925943266929
21.58718818013005 292.3728741494318 0.7675655282760995
21.592415735083463 289.12156808019574 0.7616568656680995
21.597643290036878 287.4298231904193 0.7583374617797044
21.602870844990292 285.51269105563625 0.7535546994387791
21.608098399943707 289.2047781116901 0.7567786438927431
21.61332595489712 291.64619126849385 0.7585547955268743
21.618553509850535 292.46861817558135 0.7586344624468961
21.62378106480395 292.59690700575544 0.7587120938604077
21.629008619757364 292.58607567309366 0.7574423145421576
21.63423617471078 291.9863470621698 0.7543134232614976
21.639463729664193 291.6913851795814 0.7530716057161218
21.644691284617608 290.5941545287221 0.7511383490171487
21.649918839571022 292.34352850110906 0.7536680589787333
21.655146394524436 291.2045342187374 0.7520759664845519
21.66037394947785 290.5566760050232 0.7512129372986781
21.665601504431265 290.3245581383673 0.7505907378869664
21.67082905938468 293.3517128248361 0.7529555027407739
21.676056614338094 297.25365171714935 0.7578737399817087
21.68128416929151 298.47202648071345 0.7584168106208098
21.686511724244923 298.2838322698138 0.757879543995347
21.691739279198337 297.1703929797074 0.755460126167526
21.696966834151752 297.25841417376074 0.7539315418789895
21.702194389105166 297.4056353403526 0.7540279139791368
21.70742194405858 301.4852834948679 0.7588349154087641
21.712649499011995 305.82681588650274 0.7648794044239848
21.71787705396541 310.01892716899624 0.7698265919227258
21.723104608918824 311.306137915629 0.7700798125481885
21.72833216387224 312.0162765816027 0.7688834705966807
21.733559718825653 312.00170860868536 0.7681805361521391
21.738787273779067 315.62520279147486 0.7715889776233054
21.74401482873248 319.48120520910794 0.7763738603395131
21.749242383685896 325.60753226992443 0.7832088350335317
21.75446993863931 327.2659115191878 0.7858368215259083
21.759697493592725 329.99651667320785 0.7895654498694413
21.76492504854614 330.13644076324766 0.788733645922025
21.770152603499554 330.7881959043269 0.7891446098347409
21.77538015845297 329.9477362652325 0.7873916185736791
21.780607713406383 331.6247697055683 0.7897003434484725
21.785835268359797 334.52808323559333 0.7927966011258144
21.79106282331321 337.6406508005057 0.7968743191452812
21.796290378266626 341.62316457829684 0.8007384082297258
21.80151793322004 340.51053455036333 0.798774528558362
21.806745488173455 343.07322095507556 0.8008215561984945
21.81197304312687 343.21353950942336 0.800389238107711
21.817200598080284 342.438142344093 0.7987103559735497
21.822428153033698 344.9748319156247 0.8012020583326536
21.827655707987113 346.4550484267832 0.8034196010725649
21.832883262940527 350.30192236497464 0.8092825121507521
21.83811081789394 350.8105985152544 0.8105131954818018
21.843338372847356 350.26308137514894 0.8093342101647751
21.84856592780077 346.9267297254317 0.8039713338419937
21.853793482754185 344.20755747519934 0.800569854083382
21.8590210377076 343.56840139213773 0.7993906732900767
21.864248592661014 344.53910021020243 0.8009457137378876
21.869476147614428 344.82283995184883 0.8010072501710965
21.874703702567842 342.43976586887464 0.7978613618872084
21.879931257521257 340.3287426639991 0.7954999275508429
21.88515881247467 336.7500951790926 0.7913251791173475
21.890386367428086 332.79756299345195 0.7861238718141993
21.8956139223815 329.20105390888284 0.7820925796516904
21.900841477334914 325.0185936416783 0.7769633246620211
21.90606903228833 326.3291724197468 0.7791440693074555
21.911296587241743 328.6016400540859 0.7814064667551913
21.916524142195158 330.75111082463957 0.7838214187933095
21.921751697148572 329.54790847818185 0.7831725599355611
21.926979252101987 328.71707081372733 0.781111750363082
21.9322068070554 327.63919093990495 0.7792274016705293
21.937434362008815 330.36280321169914 0.7813790449779945
21.94266191696223 333.12398552025957 0.7851800305850021
21.947889471915644 334.21693072609594 0.7865583093205427
21.95311702686906 334.4943748115296 0.786399416482075
21.958344581822473 336.43935489605605 0.7882961792917161
21.963572136775888 339.32407637255875 0.7913972281188923
21.968799691729302 336.7180876832561 0.7888408759088817
21.974027246682716 336.3228898158692 0.7881322199715453
21.97925480163613 336.7525923285466 0.7878467607412852
21.984482356589545 337.6360485494176 0.7888337968234349
21.98970991154296 338.66934269717177 0.7895926095121311
21.994937466496374 341.98768570057234 0.7933005364514191
22.00016502144979 342.3626989091929 0.7929093920280016
22.005392576403203 344.8416184434454 0.7956552637550927
22.010620131356617 344.0879551783253 0.795368276336307
22.015847686310032 345.88619179563545 0.7971869915050088
22.021075241263446 346.77465560481033 0.7969589602827171
22.02630279621686 347.9971974582313 0.7976941202344207
22.031530351170275 351.27729635748074 0.8009638395270489
22.03675790612369 352.9703289560661 0.8034560277873828
22.041985461077104 354.46318854383696 0.8053009528458874
22.04721301603052 358.7390799119685 0.8097424802984041
22.052440570983933 362.4786236453955 0.8130452127146532
22.057668125937347 361.4327908937929 0.8116093019754096
22.06289568089076 360.50794058351966 0.8105562693971666
22.068123235844176 360.9615376659638 0.8116382046968778
22.07335079079759 359.45857694744694 0.809159340454536
22.078578345751005 354.82850294165695 0.804628135553307
22.08380590070442 352.05032609511744 0.8010574385022177
22.089033455657834 350.63029130105946 0.7994620716088752
22.09426101061125 350.7099287502228 0.7991575966866289
22.099488565564663 348.02662369190995 0.7952413386082937
22.104716120518077 346.8489355691128 0.793901630420619
22.10994367547149 347.1078606880569 0.7941210369663919
22.115171230424906 344.5274444081584 0.7915520205485899
22.12039878537832 343.68746049917536 0.7906916003962725
22.125626340331735 342.32546454870686 0.7882126711915038
22.13085389528515 341.2348502865812 0.7869907010595973
22.136081450238564 341.51498180004825 0.7872928235449135
22.141309005191978 343.02774874720393 0.7890174222473203
22.146536560145393 342.0177032698993 0.7879365583572902
22.151764115098807 343.96196211551285 0.7896195491162072
22.15699167005222 342.53178016339467 0.7882684746901846
22.162219225005636 341.1544198659438 0.786430309733721
22.16744677995905 337.32145877105216 0.7821136892142752
22.172674334912465 339.22089878979347 0.7845951644731671
22.17790188986588 342.89015595909 0.7879983156421467
22.183129444819293 343.9528366303641 0.7899548224953532
22.188356999772708 340.56068957412566 0.7861971492500783
22.193584554726122 339.6659336962729 0.7847456365272395
22.198812109679537 339.01238469575355 0.7838816137961936
22.20403966463295 340.9910491458975 0.7853669754183187
22.209267219586366 343.3905145600344 0.7888743414357422
22.21449477453978 341.5788500074237 0.7867670853518305
22.219722329493194 340.1474187112748 0.7845353983114066
22.22494988444661 335.4028626902775 0.778875838257003
22.230177439400023 337.3445356003001 0.7799715964159615
22.235404994353438 338.4912254786964 0.7817386708624026
22.240632549306852 341.5984541664478 0.7854648278220235
22.245860104260267 339.43076745990766 0.7824954796738356
22.25108765921368 336.4626724336576 0.7788674452387535
22.256315214167095 330.123227557821 0.7710033711767748
22.26154276912051 327.56757285016033 0.7684492829456091
22.266770324073924 329.88634431987026 0.7707834425558604
22.27199787902734 330.06343090473206 0.7704689718228035
22.277225433980753 328.6846383932344 0.7692883871828246
22.282452988934168 324.9383678702889 0.7651325549328855
22.287680543887582 321.5968588712914 0.761778976673733
22.292908098840996 321.7934400227628 0.7619774347600279
22.29813565379441 319.85189899313633 0.758852926283829
22.303363208747825 318.74244509583025 0.757809728660325
22.30859076370124 314.83714377220787 0.7532284642884782
22.313818318654654 313.035912890791 0.7521107917914458
22.31904587360807 311.19027875534374 0.7497360788951658
22.324273428561483 308.7738686632757 0.7459945605277634
22.329500983514897 307.2305189866537 0.7442194862249786
22.334728538468312 303.0399251651655 0.7388160867753133
22.339956093421726 301.55803164345366 0.7380619877420107
22.34518364837514 300.96292549863597 0.7374922946275599
22.350411203328555 302.4030253552267 0.7379392637215608
22.35563875828197 302.08701941563675 0.7373723227742153
22.360866313235384 302.1888713563535 0.7365507611757914
22.3660938681888 300.3333954703233 0.7350149427405519
22.371321423142213 296.71378090706287 0.7302820864265384
22.376548978095627 293.6824143966202 0.7264807117630161
22.38177653304904 291.5783006171301 0.7238526112696535
22.387004088002456 293.91108246093626 0.7282080523331139
22.39223164295587 296.2176539045825 0.7316428579119898
22.397459197909285 296.85800759624976 0.7323355233639199
22.4026867528627 296.19548252270863 0.7294056801644591
22.407914307816114 294.21448203465195 0.7273770250874697
22.41314186276953 293.7684253851989 0.7273417965313731
22.418369417722943 294.53985035017286 0.7295321603452489
22.423596972676357 291.8039582629716 0.7262765836215661
22.42882452762977 290.05366468735406 0.7235603078100011
22.434052082583186 288.4679397990061 0.7206059710750052
22.4392796375366 289.525432026215 0.7215738312425749
22.444507192490015 286.66997381724957 0.7180687659547745
22.44973474744343 285.63427969698364 0.7175709683226444
22.454962302396844 280.46287932824947 0.7112067360993704
22.460189857350258 281.695426307465 0.7123735169128131
22.465417412303673 280.04176001079776 0.7090059038106674
22.470644967257087 283.8125821874497 0.7137327177154684
22.4758725222105 284.01978615060125 0.7150393870728785
22.481100077163916 285.4514445724206 0.7171383259866113
22.48632763211733 287.2135842804013 0.7186681588744505
22.491555187070745 282.5166137368341 0.7120418858012291
22.49678274202416 280.44020161031955 0.7089382206157276
22.502010296977573 277.18683183539054 0.7056102980170096
22.507237851930988 276.7377465606962 0.7058877716931931
22.512465406884402 274.281453336085 0.7030082489199603
22.517692961837817 275.6053628329884 0.7048786865837663
22.52292051679123 275.9493867784906 0.7040408373243117
22.528148071744646 278.22778880528676 0.7076705518342608
22.53337562669806 277.3522443049496 0.7064394099398037
22.538603181651474 276.8769193547265 0.7073554670352189
22.54383073660489 275.47752168968077 0.7059596804339033
22.549058291558303 273.99224022831544 0.7042956354454071
22.554285846511718 272.5850453561097 0.7020176548499143
22.559513401465132 275.05621686985876 0.7047243976920987
22.564740956418547 275.229171082911 0.7049858573514316
22.56996851137196 278.39745954175874 0.7101492153677255
22.575196066325375 275.8636340837587 0.707385216199857
22.58042362127879 274.5495190135505 0.7052099049495882
22.585651176232204 273.7718641596299 0.702923931496807
22.59087873118562 273.7266870542434 0.7033618464947922
22.596106286139033 273.8644100502437 0.7038157638920026
22.601333841092448 271.32087661334396 0.6996189772015734
22.606561396045862 274.1922217230505 0.7024391089542543
22.611788950999276 274.5435674893004 0.7018283463909564
22.61701650595269 274.95835253287197 0.7021198101099828
22.622244060906105 272.10390863506444 0.698770180372764
22.62747161585952 270.7190652051365 0.6965435479248702
22.632699170812934 270.78119325499136 0.696577401458973
22.63792672576635 272.87973945845465 0.6987660733844687
22.643154280719763 274.89270604240437 0.7012139667670773
22.648381835673177 275.4366165539557 0.700921806505906
22.653609390626592 272.0255754923181 0.696288765154675
22.658836945580006 272.2890951916211 0.69701990425909
22.66406450053342 271.25824492689026 0.696195636736958
22.669292055486835 271.7232872887845 0.6975360237411262
22.67451961044025 273.33660091881916 0.7009409910809776
22.679747165393664 278.91221236535085 0.7079741945836899
22.68497472034708 281.3697510156193 0.7106184537337202
22.690202275300493 278.7245155929749 0.7061633299293735
22.695429830253907 276.71594727124284 0.7029903117534576
22.70065738520732 273.88024941940074 0.6992309909230858
22.705884940160736 277.21888191654676 0.7025286915860284
22.71111249511415 281.41373631491336 0.7077494933721724
22.716340050067565 282.4117982825979 0.7089889160766796
22.72156760502098 282.8707741832232 0.7103316656656571
22.726795159974394 280.32271846081534 0.7067402349087609
22.73202271492781 283.66918895352666 0.7099512623622997
22.737250269881223 284.88722322835366 0.7120810682164119
22.742477824834637 285.12002112766163 0.7124592383923057
22.74770537978805 284.8878729893744 0.7119584737001172
22.752932934741466 286.5335904590095 0.7131567205653438
22.75816048969488 291.1412445992374 0.7195598437070111
22.763388044648295 290.73366766993223 0.719637857076973
22.76861559960171 291.52650894245886 0.720052545350751
22.773843154555124 290.11594271780206 0.7182126418583504
22.779070709508538 291.4017771125903 0.7198856155205364
22.784298264461952 293.97310935593646 0.7227849974044797
22.789525819415367 296.29504016444724 0.7253856155883472
22.79475337436878 296.9419961929548 0.7248274613266207
22.799980929322196 300.0876436777657 0.7284900704240186
22.80520848427561 299.784609872264 0.7283857498974219
22.810436039229025 302.4013988880916 0.7309528370705388
22.81566359418244 301.9218107780712 0.7308511354459317
22.820891149135853 303.4560495654963 0.7325072465773812
22.826118704089268 303.4304624624564 0.7321718872820241
22.831346259042682 303.2557520426429 0.7312746727224892
22.836573813996097 303.1134289086084 0.7306609744513377
22.84180136894951 304.7012127449443 0.7328537131057932
22.847028923902926 306.3388170492165 0.7348330247606245
22.85225647885634 308.34568162639727 0.7372540017560537
22.857484033809754 307.9272153133221 0.7371161276574225
22.86271158876317 307.23960616066785 0.7365807356964543
22.867939143716583 305.2292725178179 0.7338971963469311
22.873166698669998 308.2943690546158 0.7374052212034798
22.878394253623412 310.49884581681164 0.7403569459723455
22.883621808576827 312.0248294074891 0.7420677296704447
22.88884936353024 312.8609228327637 0.7423365027082254
22.894076918483655 311.67515727093297 0.7411052216640036
22.89930447343707 311.97851512071003 0.7422056147798307
22.904532028390484 313.41637910789626 0.7431362162064997
22.9097595833439 313.3917348357709 0.7435143632854124
22.914987138297313 310.89975734512024 0.7398216441148971
22.920214693250728 312.58758237876424 0.7420637041378652
22.925442248204142 313.9033229077743 0.7430492275612178
22.930669803157556 313.5241747287779 0.7421061774329992
22.93589735811097 312.3475345498632 0.7407118545215067
22.941124913064385 312.31524909205916 0.740167338731713
22.9463524680178 313.05671956467586 0.7411212169688269
22.951580022971214 312.2634685835872 0.7398472059380177
22.95680757792463 310.83495149104664 0.7389058773022745
22.962035132878043 309.44644648243053 0.7384190654695475
22.967262687831457 307.63522726010757 0.7356788921101118
22.972490242784872 311.97787250191715 0.7399125787223694
22.977717797738286 315.4548775376384 0.743163800103626
22.9829453526917 316.35310615494393 0.7445857646647903
22.988172907645115 314.1419480830764 0.7426335603092824
22.99340046259853 312.84995251330815 0.7408823213229522
22.998628017551944 313.1426787635599 0.7415031718196495
23.00385557250536 313.28795055303476 0.7412246822963381
23.009083127458773 313.33584919098007 0.7417448734151301
23.014310682412187 313.4372759856875 0.7431631858194966
23.0195382373656 311.7845794030903 0.7421691454317653
23.024765792319016 311.68767978658815 0.7418521756253217
23.02999334727243 312.51390003616973 0.7420001490082493
23.035220902225845 315.0724054934673 0.7441740298858394
23.04044845717926 314.4118384861399 0.7436105470108069
23.045676012132674 313.33338749658776 0.7414023806916838
23.05090356708609 310.4791538555625 0.7384891761878083
23.056131122039503 309.36174050466764 0.7363208777000051
23.061358676992917 310.5996751622451 0.7382810100521344
23.06658623194633 309.4279039158478 0.737092974996719
23.071813786899746 306.88409910856006 0.7339117903365825
23.07704134185316 305.0498670227413 0.7313836475043534
23.082268896806575 307.71640639450584 0.7347982162740555
23.08749645175999 309.71917820588874 0.7377396650109743
23.092724006713404 308.7466458443172 0.7366462792480609
23.097951561666818 309.25093466874137 0.7362948544687059
23.103179116620232 305.64306650849215 0.7320100909876198
23.108406671573647 303.2939821934879 0.7291534591716812
23.11363422652706 304.7574847049716 0.7322330376366802
23.118861781480476 306.64255761970486 0.7345165315952845
23.12408933643389 304.00361467531746 0.7313328739331347
23.129316891387305 304.5269185458283 0.731949415708218
23.13454444634072 306.906796726738 0.7350701075473353
23.139772001294133 308.9078238531988 0.7374994336380324
23.144999556247548 308.92865391854724 0.7369202686300573
23.150227111200962 308.4495861599278 0.735245251972018
23.155454666154377 307.4019950785768 0.7337987784082244
23.16068222110779 305.71933190264605 0.7323313294098014
23.165909776061206 303.0854138783905 0.7294432845852397
23.17113733101462 300.6150855482413 0.7264188822322253
23.176364885968034 299.8686181234345 0.7246158926432394
23.18159244092145 298.67159727361724 0.7235794195822108
23.186819995874863 297.8481422310516 0.7224602000758621
23.192047550828278 299.7645977990945 0.7254935541435491
23.197275105781692 299.89670771778367 0.7256978507921729
23.202502660735107 298.10672748231144 0.7231100771361201
23.20773021568852 298.6771956836251 0.7238320842599639
23.212957770641935 298.3713772135638 0.7236471328503553
23.21818532559535 297.89935284771803 0.7233143635515668
23.223412880548764 297.7763733768817 0.7220510254626964
23.22864043550218 300.6996121991267 0.7254719725839293
23.233867990455593 300.5479837346314 0.7258413935516291
23.239095545409008 301.37604968780624 0.726726518978767
23.244323100362422 302.48587817922464 0.7276400057606301
23.249550655315836 306.2653867255816 0.7311226116777427
23.25477821026925 304.14562181616543 0.7285997113261621
23.260005765222665 301.8957559218627 0.727415754686299
23.26523332017608 298.8266811990955 0.7237371827009911
23.270460875129494 300.68456846727776 0.7261691068622104
23.27568843008291 302.85698363479804 0.7288790046973219
23.280915985036323 307.29605536707373 0.7339121934585526
23.286143539989737 308.381320149475 0.7357640096348957
23.291371094943152 309.55565550251464 0.7359394737584976
23.296598649896566 308.3963097449324 0.7344381091087955
23.30182620484998 307.56159239872187 0.7323368119986995
23.307053759803395 305.78021277449795 0.7297896718401886
23.31228131475681 304.9719912238798 0.7289852722267771
23.317508869710224 305.9295278886975 0.7296232616120999
23.32273642466364 308.9475448855669 0.7334160755663328
23.327963979617053 314.3679068406629 0.740263228965304
23.333191534570467 316.6596294734 0.7432011878225537
23.33841908952388 314.73482454171244 0.7415378658646387
23.343646644477296 308.3402808777406 0.734118668526221
23.34887419943071 307.61883912375714 0.7332839577619001
23.354101754384125 309.1831099521307 0.7354118903705363
23.35932930933754 313.02047007909357 0.7392813572534096
23.364556864290954 312.9443946294312 0.7389713492845976
23.369784419244368 314.13740439591356 0.7399063509943197
23.375011974197783 315.09923354016365 0.7411893476391167
23.380239529151197 315.15161654424185 0.7408826508058594
23.38546708410461 316.2858738823521 0.7412574150050668
23.390694639058026 316.4017727701548 0.7407491186048112
23.39592219401144 317.8215593046321 0.7419082851434357
23.401149748964855 313.4127441723908 0.737171505889702
23.40637730391827 314.37519243764694 0.7391721210946929
23.411604858871684 315.9314037483114 0.741852299862839
23.416832413825098 317.9630893825229 0.744565541932225
23.422059968778512 317.6312051996696 0.7438161778905935
23.427287523731927 320.0765053003954 0.7464683042947597
23.43251507868534 321.00601231976566 0.7470674146050007
23.437742633638756 321.42520781152245 0.7471996963442677
23.44297018859217 321.23921848869173 0.7467117668008056
23.448197743545585 321.67124116221305 0.7478644490110441
23.453425298499 322.50886364175574 0.7499495931060519
23.458652853452413 322.33971164961616 0.7499717376230728
23.463880408405828 322.52299321553585 0.7490646990175214
23.469107963359242 320.8324433389952 0.7456487803057423
23.474335518312657 316.2414367123947 0.7398211765323468
23.47956307326607 316.80330881132005 0.7412879489406332
23.484790628219486 316.3385960753219 0.7410058001086397
23.4900181831729 320.699188766848 0.746362675418474
23.495245738126314 319.76930074548653 0.7445873098175237
23.50047329307973 317.76783870153986 0.7422074848521607
23.505700848033143 312.868497281463 0.7364746545479861
23.510928402986558 310.6177128599636 0.7338730949229859
23.516155957939972 309.15692835658115 0.7325789697309578
23.521383512893387 305.83742876784873 0.7286434109075158
23.5266110678468 303.5585307987718 0.7259443881993805
23.531838622800215 302.409877938565 0.7236065041090509
23.53706617775363 301.88055874745214 0.7232961550098902
23.542293732707044 303.2442522959215 0.7246118807930388
23.54752128766046 305.94729032150343 0.7287335799605279
23.552748842613873 310.86077062799797 0.7336768714201292
23.557976397567288 312.2298713457831 0.7339740062637734
23.563203952520702 309.47406692757426 0.7295629383757397
23.568431507474116 307.05490357389584 0.7269246965821143
23.57365906242753 306.9694773210309 0.7275009253358697
23.578886617380945 305.3589331226238 0.7250113230859522
23.58411417233436 304.9700418473653 0.7247274865685648
23.589341727287774 306.39062099591035 0.7263649646271038
23.59456928224119 307.43274305655115 0.7278642487256681
23.599796837194603 307.6482220555266 0.7279062763443509
23.605024392148017 306.3780842811582 0.7262368201523042
23.610251947101432 304.7013367002102 0.7229318771065859
23.615479502054846 306.1100559663332 0.7242445767236583
23.62070705700826 310.2294727638934 0.7282417481036632
23.625934611961675 312.0396530117282 0.7301365399492482
23.63116216691509 306.2365491350227 0.722881412073661
23.636389721868504 303.37114693523165 0.7198269081845613
23.64161727682192 304.5245347506827 0.7209554820648268
23.646844831775333 307.89777081672355 0.7242250866708699
23.652072386728747 310.50054273189886 0.7268907048335789
23.65729994168216 312.4652431805256 0.7293248642640153
23.662527496635576 316.5265413371942 0.7341776725284024
23.66775505158899 316.04725991645967 0.733022939911109
23.672982606542405 313.4012522592724 0.7282988374777717
23.67821016149582 314.5633791441476 0.7289864430665534
23.683437716449234 314.5596186940466 0.7281668344083903
23.688665271402648 317.89438771351183 0.7320952251463921
23.693892826356063 318.9084348862555 0.7330988652069792
23.699120381309477 320.80970336462843 0.7345847831548922
23.70434793626289 328.264966018422 0.7430287998248716
23.709575491216306 333.4085854927067 0.7486935025028416
23.71480304616972 337.08409919113984 0.7535974596820002
23.720030601123135 333.9495279730609 0.749918865003309
23.72525815607655 328.0583683489196 0.74342863880541
23.730485711029964 324.84490512174415 0.7396211616881694
23.735713265983378 322.4296134155582 0.7358657803565402
23.740940820936792 321.88618238927387 0.734873869844052
23.746168375890207 322.36496327231526 0.734694248938207
23.75139593084362 325.47222189914936 0.7383988145745106
23.756623485797036 324.87897423346163 0.7374588610047987
23.76185104075045 326.29345047038663 0.7384436084556975
23.767078595703865 322.85410525742515 0.7339057268206607
23.77230615065728 324.11917103406046 0.7345982870632849
23.777533705610693 324.4170153305072 0.735255778419107
23.782761260564108 330.83554422480245 0.7428547611912616
23.787988815517522 336.62256794755723 0.7491780091609331
23.793216370470937 337.1369941172929 0.7498047001936955
23.79844392542435 338.2155926506976 0.7500048747840312
23.803671480377766 337.23001829429296 0.7478910397924546
23.80889903533118 340.7496229177626 0.750840939400626
23.814126590284594 344.78694274119977 0.7546527131085461
23.81935414523801 349.98071021265747 0.7603681748993214
23.824581700191423 355.0308976599616 0.7650877136163523
23.829809255144838 354.4770525221443 0.7646843955309369
23.835036810098252 353.04338187470637 0.7635953941530117
23.840264365051667 349.0406881689334 0.7594073240496821
23.84549192000508 346.8305832497021 0.7567245075655743
23.850719474958495 346.4014673049599 0.7549609542247936
23.85594702991191 342.4161282756462 0.7510969133767652
23.861174584865324 343.3650918001075 0.7521993953980916
23.86640213981874 340.59750877349774 0.7488976345793019
23.871629694772153 339.9687846511296 0.747804370291214
23.876857249725568 333.8952066766274 0.7405488365062158
23.882084804678982 331.5332440702924 0.7379667829841382
23.887312359632396 329.3433274996463 0.735839309622059
23.89253991458581 330.7854750226391 0.7374708871928036
23.897767469539225 329.53984081730624 0.736167973942803
23.90299502449264 326.17908336328577 0.7315899125758106
23.908222579446054 322.40340403985334 0.7273547623365032
23.91345013439947 321.4803089827523 0.7257317923174361
23.918677689352883 323.27683842235996 0.7276975726595983
23.923905244306297 324.0158456716838 0.7291143333984046
23.929132799259712 328.24289813887304 0.7334172296406383
23.934360354213126 328.79675785755285 0.7344070534007887
23.93958790916654 326.4585558734239 0.7305119435555175
23.944815464119955 324.5558221412769 0.7288310931919196
23.95004301907337 326.84095166512367 0.7311144480292325
23.955270574026784 329.88800255491503 0.7346875154761379
23.9604981289802 329.56647732929235 0.7349152638661179
23.965725683933613 326.1840529790066 0.730706282372929
23.970953238887027 323.6709204041812 0.7278193644120279
23.97618079384044 324.40039237981046 0.7279913112034502
23.981408348793856 327.78515785663836 0.7310642770194484
23.98663590374727 331.6924405029192 0.7357732273276835
23.991863458700685 332.9536350237638 0.7372237171169106
23.9970910136541 332.16069107402234 0.7365875654737916
24.002318568607514 328.94545676507727 0.7333437401821131
24.007546123560928 326.57316844659624 0.7311492967661505
24.012773678514343 327.2619523263175 0.7322310257184801
24.018001233467757 327.0682867221356 0.7305705249162632
24.02322878842117 328.13841754718203 0.7314479857124911
24.028456343374586 329.2584049910358 0.7326513594042208
24.033683898328 335.1203137018478 0.7389054798859737
24.038911453281415 334.9546808527546 0.7396807209439261
24.04413900823483 332.52306660647497 0.7372243328691526
24.049366563188244 331.9892320637542 0.7371387488037104
24.054594118141658 334.7793237827652 0.7396450722587561
24.059821673095072 337.07907666397233 0.7423944237606729
24.065049228048487 337.72363604727025 0.7440783816072868
24.0702767830019 335.9309819505315 0.7559234659541276
24.075504337955316 336.7414523187758 0.7665958170065862
24.08073189290873 339.4227633144646 0.7765171908460448
24.085959447862145 344.93161640434784 0.7882274651694743
24.09118700281556 348.23002952956386 0.7963666033983197
24.096414557768973 350.5993874720057 0.8029808244712987
24.101642112722388 352.9357362587178 0.809707651221105
24.106869667675802 354.44138810425005 0.8157722490145168
24.112097222629217 350.5365818616233 0.8156848383875002
24.11732477758263 350.38254395445705 0.8192889469171207
24.122552332536046 347.84331898742386 0.8204786565747838
24.12777988748946 346.85880106146226 0.8227475451118115
24.133007442442874 346.1662602179592 0.8254829925885837
24.13823499739629 347.45056025120664 0.8303813011796836
24.143462552349703 344.6822926311728 0.8307043652553465
24.148690107303118 342.0840476658864 0.831622313761055
24.153917662256532 335.85267431141665 0.8273138589288448
24.159145217209947 333.14305259642066 0.8268749581492799
24.16437277216336 331.2277784424209 0.8267367197616646
24.169600327116775 330.052268390896 0.8281582075322543
24.17482788207019 325.2635853441101 0.8247604553826975
24.180055437023604 323.6270821378666 0.8259055686852224
24.18528299197702 322.24203828373624 0.8268389464006818
24.190510546930433 322.3113707323556 0.8304606477431277
24.195738101883848 318.96250438757994 0.8291051045995462
24.200965656837262 318.2251628783798 0.8309043029901053
24.206193211790676 319.87750433326994 0.8352693824211331
24.21142076674409 319.7988486671755 0.8372718614478555
24.216648321697505 318.6551811392281 0.8388147363189679
24.22187587665092 316.27277308736535 0.8386498822899032
24.227103431604334 311.61086165444163 0.8356577829999624
24.23233098655775 303.90309780987917 0.8270524841442126
24.237558541511163 301.7807306260109 0.8269677733104247
24.242786096464577 305.8264112418309 0.8342841479360238
24.248013651417992 311.87369769874584 0.8446378743011447
24.253241206371406 313.6725690067421 0.8490766100758524
24.25846876132482 310.9361437407701 0.8490310697444673
24.263696316278235 310.3489479479139 0.851006641379295
24.26892387123165 309.83610510344073 0.8530783101417806
24.274151426185064 310.6539901617569 0.8563309999288837
24.27937898113848 311.28195932896534 0.8600116267098448
24.284606536091893 312.26732452512715 0.8627878041479488
24.289834091045307 310.99348295860733 0.8619840028065028
24.29506164599872 307.49176837536623 0.8586621404959339
24.300289200952136 304.9076100060269 0.8561973914230664
24.30551675590555 305.6159133066525 0.8604280071016192
24.310744310858965 302.5236174227204 0.8581122250602784
24.31597186581238 304.2192485990666 0.8645216289903404
24.321199420765794 302.4423396074543 0.8648328469240901
24.326426975719208 305.5627449834344 0.871413363459136
24.331654530672623 305.25192429188 0.873340744382921
24.336882085626037 310.75912016361985 0.8811079080861036
24.34210964057945 314.45170252165383 0.8874121388950662
24.347337195532866 316.5953806031803 0.8922644965147107
24.35256475048628 315.3925928949711 0.8939966647841658
24.357792305439695 316.61937968423024 0.898779498991675
24.36301986039311 314.54928719549355 0.8980865978313765
24.368247415346524 316.0138779829311 0.9032043820903378
24.373474970299938 315.40400253777193 0.9046931941976327
24.378702525253352 317.3690664121742 0.9082027266991215
24.383930080206767 320.46228709793866 0.913196568328984
24.38915763516018 325.88392752019564 0.9225913329055252
24.394385190113596 328.8885938777646 0.9293592587300955
24.39961274506701 327.06418552467613 0.9289303782527237
24.404840300020425 327.4923842766237 0.9317611319257171
24.41006785497384 330.24883937266577 0.9373857400325388
24.415295409927253 329.11092736784246 0.9369623383678007
24.420522964880668 325.3214084072001 0.9347298140809094
24.425750519834082 323.2217263296489 0.9343798176519559
24.430978074787497 324.3056747622882 0.9390914032902195
24.43620562974091 322.2855379787451 0.9372623780744719
24.441433184694326 317.8868795474005 0.9335048591406162
24.44666073964774 314.8352926310276 0.9307095406855385
24.451888294601154 318.0200489950955 0.9383751143541201
24.45711584955457 320.96534372900345 0.9454889346224418
24.462343404507983 322.59849090466946 0.9507433849702701
24.467570959461398 319.2685497825165 0.9482270482284274
24.472798514414812 320.10999073738157 0.9502890170465836
24.478026069368227 317.88331441262665 0.9491081527396189
24.48325362432164 317.4578837707335 0.9504048594256017
24.488481179275055 318.371774077124 0.9552276006887955
24.49370873422847 320.6205290665253 0.9609063507569967
24.498936289181884 322.5832546632889 0.9671915818258658
24.5041638441353 321.44489857718503 0.9666079863986552
24.509391399088713 325.1791108242918 0.9746600954419657
24.514618954042128 324.4968818046608 0.9749127617966855
24.519846508995542 326.5517713422017 0.9801160406966488
24.525074063948956 327.0894425415667 0.9837344315026096
24.53030161890237 327.9442775658699 0.986925720136275
24.535529173855785 327.45675039108534 0.9898809143502953
24.5407567288092 326.34439067705006 0.9905649852073166
24.545984283762614 327.4682752669677 0.9960097625251355
24.55121183871603 332.28054688410094 1.0049160480690011
24.556439393669443 332.2511045928919 1.0079246509584687
24.561666948622857 333.80770995505037 1.012494951246231
24.566894503576272 326.73158606332373 1.0047688825386791
24.572122058529686 325.6462075387743 1.0058235870102434
24.5773496134831 321.7872225182966 1.0023839958346998
24.582577168436515 321.5417377786491 1.005211515264945
24.58780472338993 322.8463650141975 1.0092554716846396
24.593032278343344 325.2013484574721 1.0153120672427591
24.59825983329676 330.7409946073652 1.0262605938880223
24.603487388250173 326.0829087758517 1.0230708129775261
24.608714943203587 323.8428155742493 1.0231511567116014
24.613942498157 319.0540923021563 1.0184106660001813
24.619170053110416 321.9324147131523 1.0236169384177118
24.62439760806383 321.4162429327751 1.023961321457877
24.629625163017245 320.0824592646588 1.0233376082896029
24.63485271797066 319.29959095151514 1.0247560510213187
24.640080272924074 316.2842956777486 1.0233501968129277
24.645307827877488 316.1051806647215 1.025464243706317
24.650535382830903 313.3899949233374 1.02391303762843
24.655762937784317 314.9212639065179 1.028482152558757
24.66099049273773 314.92060438439063 1.0307984132130485
24.666218047691146 316.8020804923988 1.0367713643012781
24.67144560264456 317.7748807342048 1.0398620958901457
24.676673157597975 316.61328872516776 1.040039761432087
24.68190071255139 316.9477122054258 1.043167072536441
24.687128267504804 314.9054164263473 1.0455330799141411
24.692355822458218 318.14970504497705 1.0545284091010432
24.697583377411632 316.05863677323447 1.0537607302009229
24.702810932365047 316.01752730811637 1.054072594223812
24.70803848731846 315.18296595746153 1.0563809924171814
24.713266042271876 315.2126659241857 1.0581396356244916
24.71849359722529 319.71864673574646 1.06955003357112
24.723721152178705 314.9922620126857 1.063769384833955
24.72894870713212 312.4071833658257 1.0627033500387384
24.734176262085533 306.66630876547896 1.0557458040566265
24.739403817038948 311.2060075684995 1.064906253940248
24.744631371992362 317.3079983229173 1.0785857865334345
24.749858926945777 320.397452083068 1.0869005890349368
24.75508648189919 314.26436723407494 1.0797122347989663
24.760314036852606 305.365606876386 1.0668993130807654
24.76554159180602 304.7377707068743 1.0670921124897246
24.770769146759434 307.3980880417923 1.0739740974937382
24.77599670171285 308.35825467130536 1.078827386182435
24.781224256666263 302.244537000581 1.0706639946451217
24.786451811619678 300.2374605049657 1.0698177462314655
24.791679366573092 302.7292346578449 1.0769506813585321
24.796906921526507 308.60957521140244 1.0900635387498412
24.80213447647992 307.8927495984675 1.0926493043121561
24.807362031433335 307.8993644659348 1.0948249918752606
24.81258958638675 307.9529451897706 1.0982328176670322
24.817817141340164 315.2565138162437 1.1149362793989435
24.82304469629358 312.48544054800715 1.1125496904797405
24.828272251246993 313.3104018644281 1.1173441567982672
24.833499806200408 308.28559493461313 1.10967046668045
24.838727361153822 312.05887837402486 1.1191021451509224
24.843954916107236 313.1301227760107 1.1229072182814281
24.84918247106065 317.0628940283558 1.133409433535508
24.854410026014065 317.56750825270535 1.1383082093269825
24.85963758096748 316.94050966040976 1.1411554560827228
24.864865135920894 314.1280258319023 1.1389424162089894
24.87009269087431 311.46281669432443 1.1358937329033278
24.875320245827723 309.9436369392542 1.1349409654623415
24.880547800781137 312.1978069858493 1.1426514398986143
24.885775355734552 312.9527482857046 1.1473500828345
24.891002910687966 317.64456219819203 1.160443780042431
24.89623046564138 323.55744317830516 1.1731913442677824
24.901458020594795 327.0063279208308 1.181695996518332
24.90668557554821 329.2264526439689 1.1878868433976484
24.911913130501624 329.5552845711221 1.190213999959294
24.91714068545504 329.9285602810965 1.1945468521987115
24.922368240408453 325.2390221646921 1.1902670026339894
24.927595795361867 320.412953651721 1.186642312128758
24.93282335031528 320.98523021129694 1.1943019550757716
24.938050905268696 327.49146164663694 1.2093576856117987
24.94327846022211 332.54596628204683 1.2215876838086512
24.948506015175525 328.31656498610346 1.2149759061805567
24.95373357012894 324.38147556844405 1.2109503927884255
24.958961125082354 320.7473330509677 1.2074782279155585
24.964188680035768 325.63532166014426 1.2223582429312192
24.969416234989183 324.1053059334803 1.222823126135915
24.974643789942597 327.11732762538696 1.231671307642265
24.97987134489601 325.9546423589045 1.230887539460659
24.985098899849426 324.56848207963156 1.232112995602375
24.99032645480284 325.2606362361799 1.2366120527961122
24.995554009756255 320.1692113323537 1.2303854527300937
25.00078156470967 325.01332372700006 1.242691182980623
25.006009119663084 322.87218262340525 1.2425327471007572
25.011236674616498 323.8921603202114 1.248071382429168
25.016464229569912 322.1898728280597 1.248117363910495
25.021691784523327 320.62713611439915 1.2491135542199052
25.02691933947674 321.25671142599913 1.2527192567010583
25.032146894430156 324.9648775094942 1.2637711730912493
25.03737444938357 326.7134931788877 1.2707760057365207
25.042602004336985 327.47921148294193 1.2762925732647767
25.0478295592904 329.649353698647 1.2847342546336604
25.053057114243813 330.56718413726264 1.2898556822411147
25.058284669197228 329.49567502460883 1.2931453274004003
25.063512224150642 324.0402599442824 1.286377311663615
25.068739779104057 320.7068878051338 1.2843911633466623
25.07396733405747 319.68860661229587 1.287187934805778
25.079194889010886 320.1623686887565 1.295283325016567
25.0844224439643 322.86732179228324 1.3065889211322594
25.089649998917714 323.64529268154837 1.3119080639892637
25.09487755387113 325.4376523964126 1.314832804235277
25.100105108824543 327.20763930217225 1.32040368236506
25.105332663777958 323.99432410707885 1.3188882936891977
25.110560218731372 327.9049344531804 1.3325705751820058
25.115787773684787 328.81268235433146 1.3385328499506643
25.1210153286382 329.9495976037198 1.341656986093478
25.126242883591615 331.95854082118893 1.348503828848096
25.13147043854503 328.02714671147834 1.3446508303603328
25.136697993498444 330.27686584580846 1.3532621695530134
25.14192554845186 328.28025320163783 1.3533515519650603
25.147153103405273 333.2606092084485 1.3682738535968708
25.152380658358688 334.49722086231776 1.3766204671175462
25.157608213312102 338.3340474519911 1.3900230984886823
25.162835768265516 341.0368868743293 1.39947044238841
25.16806332321893 344.90055601414554 1.4099019810390945
25.173290878172345 345.61973027564676 1.4170339252244502
25.17851843312576 341.9716322080869 1.4157296018846546
25.183745988079174 338.982492332801 1.4153530655485587
25.18897354303259 334.84744718129616 1.4109646457638014
25.194201097986003 334.2725732775216 1.4141289524069984
25.199428652939417 336.2180717074769 1.4225268465519847
25.204656207892832 338.2166025925781 1.4331868115261008
25.209883762846246 341.0483441982479 1.4468979784473004
25.21511131779966 338.71276660271303 1.4486485550257227
25.220338872753075 337.1631012586153 1.450727184549966
25.22556642770649 335.76687272809045 1.4502093776988123
25.230793982659904 336.3142442831997 1.4559148318447277
25.23602153761332 339.67300674491554 1.4678857565302201
25.241249092566733 337.500428969783 1.467779402096845
25.246476647520147 346.2531262551495 1.4891717384101306
25.25170420247356 350.6987825600942 1.5046736603331916
25.256931757426976 355.0643272283762 1.5189594591209314
25.26215931238039 350.1218319298905 1.5173207358706868
25.267386867333805 345.4991836607466 1.5107223487134012
25.27261442228722 340.7057698708625 1.504353140619383
25.277841977240634 343.5439939832139 1.5155884140323985
25.283069532194048 340.89518541484546 1.5167761868566905
25.288297087147463 342.0580670987347 1.5285682857446479
25.293524642100877 341.73536418257424 1.5335873374314608
25.29875219705429 339.2413850227318 1.5316971100577903
25.303979752007706 337.2268394777131 1.529596147837443
25.30920730696112 331.5087147525469 1.5233328326463862
25.314434861914535 328.9949041299195 1.5254100226444656
25.31966241686795 326.41114185441984 1.525975781356446
25.324889971821364 330.3623286523688 1.5397661969398788
25.330117526774778 332.8374117107736 1.54906777464873
25.335345081728192 332.9654921161735 1.5559504177724475
25.340572636681607 326.4732152406325 1.5457399224316808
25.34580019163502 329.2223361445754 1.5611901434141302
25.351027746588436 332.96567962594673 1.5793056402190315
25.35625530154185 333.49739003161 1.5904781927697895
25.361482856495265 326.8638428766584 1.5775891901653714
25.36671041144868 322.64852857163197 1.5718946945601686
25.371937966402093 323.4942187515094 1.5783705674372006
25.377165521355508 327.30846608225187 1.5997433583185292
25.382393076308922 326.9095640527773 1.6071946542511772
25.387620631262337 326.07237524389933 1.6136565875172062
25.39284818621575 325.43452934083217 1.6183609248504396
25.398075741169166 325.20638105948916 1.6229273982640375
25.40330329612258 329.7945560810517 1.6395634983546388
25.408530851075994 329.74921652611323 1.6425213884298555
25.41375840602941 334.3222820502917 1.661187529532085
25.418985960982823 330.7309339127476 1.6613631092493482
25.424213515936238 320.94892093777565 1.6465846523993146
25.429441070889652 313.77588050432024 1.6375974979467436
25.434668625843067 312.7958890619871 1.642410537097914
25.43989618079648 320.80294468654114 1.6670249199587612
25.445123735749895 326.41425817680965 1.6866628898347427
25.45035129070331 329.98683246882945 1.7028522897246643
25.455578845656724 329.5395755506854 1.7107256489915483
25.46080640061014 327.8085875557697 1.715099730621237
25.466033955563553 330.2053651005557 1.728511682170186
25.471261510516968 334.8160633930951 1.7489056499349307
25.476489065470382 337.6611972462684 1.7641738304232233
25.481716620423796 333.51616597190855 1.7657983949835239
25.48694417537721 335.4637620506017 1.7791240041243086
25.492171730330625 337.58743663912713 1.7936316082764192
25.49739928528404 338.4678345347424 1.8028500121949018
25.502626840237454 341.3447748215583 1.8184461555267382
25.50785439519087 342.4832573610828 1.8325563990365923
25.513081950144283 346.3748060680477 1.8519243672674133
25.518309505097697 348.67091680740316 1.8760451506612956
25.523537060051112 347.95191905424866 1.881172609229634
25.528764615004526 353.04757131946945 1.9052261469671583
25.53399216995794 350.76201770657207 1.897788461736688
25.539219724911355 351.0401658504147 1.9101951046196086
25.54444727986477 352.2563516866978 1.9208427480876535
25.549674834818184 352.5006494420119 1.934735555447715
25.5549023897716 356.76185338849325 1.9546474643483076
25.560129944725013 353.6743968257593 1.958610099549424
25.565357499678427 361.6462204093432 1.9952110402021317
25.57058505463184 363.92685041458384 2.0165415014319934
25.575812609585256 360.03253478891014 2.0182968039539646
25.58104016453867 349.7772199078576 1.999257801089147
25.586267719492085 344.1682740105044 1.99308600795446
25.5914952744455 347.7303818559508 2.0154106960258944
25.596722829398914 357.8805566434586 2.0566654926296213
25.601950384352328 358.21327072029135 2.0684361334708976
25.607177939305743 356.2832689399569 2.0782449484116596
25.612405494259157 349.8982608842312 2.068924831555581
25.61763304921257 349.0961600595751 2.087959509583665
25.622860604165986 352.54115687062296 2.1077709734717067
25.6280881591194 348.10765963938866 2.1091420042627105
25.633315714072815 345.18334155398463 2.1101952681077387
25.63854326902623 340.94808438165563 2.110551112483978
25.643770823979644 334.7399710214398 2.1062033579342363
25.648998378933058 326.7062433482655 2.091104351715411
25.654225933886472 327.8630630824992 2.109013537078745
25.659453488839887 323.9339657167709 2.1117909994600397
25.6646810437933 329.09826158624935 2.1481774886809353
25.669908598746716 326.7195160209116 2.1557594026571523
25.67513615370013 327.4756411999737 2.174270520814344
25.680363708653545 330.4057756993654 2.196188053493383
25.68559126360696 332.9850118262119 2.2182132252230957
25.690818818560373 337.5928118063266 2.2485637017503217
25.696046373513788 335.7937771251151 2.2625374411575123
25.701273928467202 338.66886078333874 2.29693159873144
25.706501483420617 346.7081498191768 2.3484054283808735
25.71172903837403 353.66874310056727 2.391676771807779
25.716956593327446 349.47794891722367 2.387149323308662
25.72218414828086 335.9366722711681 2.3549183500226922
25.727411703234274 337.2247181022265 2.3740067222686547
25.73263925818769 344.53561565661533 2.4268771971374834
25.737866813141103 346.3327400451933 2.457039413506994
25.743094368094518 343.4140466360138 2.4759794990840494
25.748321923047932 330.8152842597504 2.4472621529748553
25.753549478001347 329.6826770610689 2.4591580660622956
25.75877703295476 333.19492906310956 2.4892300508363334
25.764004587908175 343.4067351038871 2.5505421617016264
25.76923214286159 347.80754672423086 2.5940242909697036
25.774459697815004 335.6786538847319 2.574896736863276
25.77968725276842 330.26829494014225 2.5915364184160885
25.784914807721833 326.3801163602952 2.60053231213585
25.790142362675248 337.2453967577111 2.6715998686284914
25.795369917628662 335.5534693526971 2.679595828303178
25.800597472582076 340.2089792649365 2.726990401552018
25.80582502753549 336.75615984492794 2.7374815224732734
25.811052582488905 341.35432718151986 2.79086648316485
25.81628013744232 342.30364628194667 2.8304159238646203
25.821507692395734 344.954374158494 2.8844076905199794
25.82673524734915 340.6872007660488 2.910131107905922
25.831962802302563 341.10685285596 2.9391812011706677
25.837190357255977 348.8842678662505 3.016564137948066
25.84241791220939 354.98585767981774 3.070696081200995
25.847645467162806 357.81281997176734 3.1410233959509553
25.85287302211622 355.0366491923332 3.1541601230437033
25.858100577069635 353.31234735525555 3.1919091841633196
25.86332813202305 343.63009067125256 3.1717764308110254
25.868555686976464 339.69939723055006 3.2074605259886186
25.87378324192988 338.61584824929776 3.2601207632032754
25.879010796883293 335.1965284423605 3.298424604651812
25.884238351836707 334.40274707154197 3.347353022531975
25.88946590679012 329.4424507934942 3.360815771616193
25.894693461743536 350.9189105734455 3.5306925145626904
25.89992101669695 367.25702640221414 3.6674883668519107
25.905148571650365 362.71824221856843 3.721132747540456
25.91037612660378 355.08773891278383 3.7614157548546303
25.915603681557194 345.0581664392685 3.795462032699163
25.920831236510608 350.7076326798874 3.8943058092669034
25.926058791464023 345.85106621005946 3.9416038507727844
25.931286346417437 344.7611465105006 4.002893566494271
25.93651390137085 345.0684554786348 4.109643192000837
25.941741456324266 345.4710396732079 4.204038259135244
25.94696901127768 338.30925889520665 4.269334423197575
25.952196566231095 337.9390540730843 4.424687073104231
25.95742412118451 334.07448677800375 4.517732991660862
25.962651676137924 337.84031840533765 4.653562243558017
25.967879231091338 339.6392329923716 4.703784939463718
25.973106786044752 352.3572595620099 4.860269930016774
25.978334340998167 341.5381687611997 4.859605203913845
25.98356189595158 333.26512524826654 4.913491570590233
25.988789450904996 321.43089532195455 4.931368910334391
25.99401700585841 318.7562902038797 5.024385044532435
25.999244560811825 314.53886836423476 5.043212633835312
26.00447211576524 314.0004033480245 5.122416414046281
26.009699670718653 316.58350855845345 5.215957862110967
26.014927225672068 320.6038650155268 5.388878892939841
26.020154780625482 315.68621798151577 5.4418004488830265
26.025382335578897 304.55281347391673 5.4864004265170765
26.03060989053231 313.8547541983191 5.692514476239062
26.035837445485726 324.13935168353976 5.936711450625386
26.04106500043914 320.09379402677763 6.061544118779778
26.046292555392554 314.04211096922535 6.159659849120327
26.05152011034597 327.6623243530312 6.50664322519953
26.056747665299383 324.43877115962107 6.640080765277985
26.061975220252798 345.1468054450983 7.141013832148775
26.067202775206212 344.5911540405298 7.314280437392732
26.072430330159627 348.93317580456676 7.757359599551706
26.07765788511304 336.96474112082035 7.84697032378527
26.082885440066455 319.80227342077325 8.093298129432506
26.08811299501987 334.7104759232889 8.620148603864964
26.093340549973284 354.4801786887741 9.451814336368711
26.0985681049267 361.5858913463049 10.109937787583439
26.103795659880113 344.78068170657536 10.624012777671517
26.109023214833528 292.08701205140096 10.656479039355665
26.114250769786942 228.65932312668318 10.33047615915211
26.119478324740356 181.89907334896813 10.636748538747836
26.12470587969377 221.96534342758102 13.423884506227644
26.129933434647185 256.3881590633891 19.943890491526297
26.1351609896006 241.62289465023184 27.388128273770725
