# Supplementary material for: Unraveling metal effects on CO2 uptake in pyrene-based metal-organic frameworks
Source: Nat Commun. 2025 Feb 11;16:1516. doi: 10.1038/s41467-025-56296-w (PMC11814143; doi:10.1038/s41467-025-56296-w)
Supplement: Supplementary file 3 — Source Data [file 41467_2025_56296_MOESM3_ESM.zip › SourceCode/SuppInf/FigureS5_Ga-TBAPy_InSitu_VariableT_PXRD/Data/GaTBAPy_0042p.dat]

0.002613777476707968 25.188374116729552 5.5393088989885895
0.007841332430123905 14.182044583412253 3.674590119342311
0.01306888738353984 15.095750993820086 3.425713456821977
0.018296442336955775 20.77037390752476 3.480220548678274
0.02352399729037171 22.409101166223643 3.5160541853409386
0.028751552243787646 23.83052803649779 3.2631077155558237
0.03397910719720358 26.463575303359185 2.8132459119179343
0.03920666215061952 20.78664468076223 2.3004039772321785
0.04443421710403546 20.258356714471713 2.035524394643812
0.0496617720574514 18.913887380693588 1.8127047215075742
0.054889327010867336 16.33260466061664 1.6584243870088209
0.060116881964283275 17.602415674588194 1.7244889413201532
0.06534443691769921 17.627932917967833 1.7211179591465338
0.07057199187111515 17.463290503521378 1.708420792466578
0.07579954682453109 15.344893561714551 1.528458485626032
0.08102710177794703 15.040600736912491 1.450839249789677
0.08625465673136297 15.863731815538996 1.5012078454472735
0.09148221168477891 18.570163079955755 1.5680818852295997
0.09670976663819485 21.946866220217657 1.6015125659254559
0.10193732159161079 24.715602656312615 1.6741116241935614
0.10716487654502672 25.545749233931087 1.7097633128637324
0.11239243149844266 23.888301625517524 1.600161306721949
0.1176199864518586 19.357633333589334 1.447310366090808
0.12284754140527454 17.79542779066759 1.294827791246379
0.12807509635869047 17.768138061410543 1.2231508274681862
0.1333026513121064 18.152379013963944 1.218125112852822
0.13853020626552232 19.0024851006273 1.1914652265749708
0.14375776121893824 18.291229816157145 1.1657651328099121
0.14898531617235417 18.341360430840282 1.1158080397077228
0.1542128711257701 17.761069468669756 1.0947718345107555
0.15944042607918602 19.51835887870248 1.1356219570951722
0.16466798103260194 21.327672870311496 1.172640973292634
0.16989553598601786 19.79441542411353 1.1194133744318537
0.1751230909394338 19.57962446144498 1.0666289578178723
0.18035064589284971 17.07346675405951 0.9628851748315722
0.18557820084626564 15.34155027944575 0.8895847768667644
0.19080575579968156 15.277195221951903 0.8619764573520418
0.1960333107530975 17.20694806873136 0.9151584893064254
0.20126086570651341 17.920603193842236 0.9642627665645594
0.20648842065992934 18.746461117396297 1.007562459844903
0.21171597561334526 18.73445112937915 1.0188573297264008
0.2169435305667612 17.471482328946905 0.9374149886131842
0.22217108552017711 17.8791860398203 0.9251559026910383
0.22739864047359304 18.32113922900234 0.9429939545502483
0.23262619542700896 18.331334644739197 0.9281676284990417
0.2378537503804249 18.749852027006025 0.9488914408066613
0.2430813053338408 18.384908817535415 0.9283788622319464
0.24830886028725674 18.46284968985269 0.8868516354952413
0.25353641524067266 20.281886810638845 0.9023305955314773
0.2587639701940886 20.03571106755499 0.884976179216455
0.2639915251475045 19.84881706827565 0.8595925863310471
0.26921908010092044 19.381413701890608 0.8530723295188775
0.27444663505433636 19.31733654368656 0.8584167239553303
0.2796741900077523 18.06063012001063 0.8396936926584124
0.2849017449611682 16.786934462618813 0.8137804115666949
0.29012929991458414 17.142471352632942 0.8072270439038818
0.29535685486800006 16.617109013156586 0.7788083552000794
0.300584409821416 18.339165462040533 0.8069578558236089
0.3058119647748319 19.62130075883404 0.827261140402833
0.31103951972824784 19.892365167654308 0.8161699723429849
0.31626707468166376 20.623526464864383 0.8249848281607891
0.3214946296350797 19.726369424844567 0.8171729201300219
0.3267221845884956 19.27543964564449 0.825139221469631
0.33194973954191154 19.938586313810994 0.8797717420371369
0.33717729449532746 19.30694813319936 0.869933422342131
0.3424048494487434 18.84162934230525 0.8613849251790565
0.3476324044021593 17.935795578803617 0.8250365275547513
0.35285995935557524 17.008303046672943 0.7935259954595932
0.35808751430899116 16.549835822872296 0.777515710604512
0.3633150692624071 16.107993206794134 0.7670882429234769
0.368542624215823 15.725794203841886 0.7529288698669048
0.37377017916923894 16.54935685151887 0.7769110028279798
0.37899773412265486 17.565336302111163 0.8067139308210912
0.3842252890760708 18.44651752509878 0.8415612566287439
0.3894528440294867 19.547180230834638 0.8573423579634564
0.39468039898290264 20.23637748981598 0.8566485099583542
0.39990795393631856 20.43331703035835 0.8257323202083682
0.4051355088897345 20.287848902765433 0.8004523295937459
0.4103630638431504 20.111952365100564 0.7851304124996925
0.41559061879656634 20.119089418643767 0.8145946676608455
0.42081817374998226 19.245044347611838 0.8267237049706915
0.4260457287033982 17.72967259832533 0.7972837269378719
0.4312732836568141 18.364407128650893 0.8034449185044557
0.43650083861023004 18.740332549811836 0.7896073950282443
0.44172839356364596 18.124987169509897 0.758796748973038
0.4469559485170619 19.781256851521174 0.7910672097554102
0.4521835034704778 19.271266499315526 0.7834671053559847
0.45741105842389373 18.96753345219227 0.7863717628269569
0.46263861337730966 19.204438356905918 0.7767686127401944
0.4678661683307256 17.7840703699792 0.7350629119436357
0.4730937232841415 17.842329928808073 0.7234877175866483
0.47832127823755743 17.81205619277686 0.7086094252612324
0.48354883319097336 18.442530795111278 0.7172614540192466
0.4887763881443893 19.677215689676462 0.7712632116765107
0.4940039430978052 19.56615187102915 0.7695249650184219
0.49923149805122113 20.144495181747775 0.7953053409715978
0.5044590530046371 18.734631756667792 0.7914091113246609
0.5096866079580531 18.589105976995423 0.7774919749764763
0.5149141629114691 16.933769543049756 0.735134391531384
0.5201417178648851 16.259480246764564 0.7102938228762832
0.525369272818301 17.390836096714793 0.7138763254112905
0.530596827771717 17.953755495676262 0.7037102767634696
0.535824382725133 19.90748223362149 0.744633475500148
0.541051937678549 20.921223782856462 0.76502765392897
0.546279492631965 19.630082378715215 0.7575397307959247
0.5515070475853809 19.07258928492396 0.7434463270073812
0.5567346025387969 17.620807907473232 0.7088880906112819
0.5619621574922129 17.13659454895597 0.6938322582876002
0.5671897124456289 18.284670010005264 0.7122131529371434
0.5724172673990449 17.883805243814777 0.7009794073257115
0.5776448223524608 19.086104881596178 0.7121563419461528
0.5828723773058768 18.903040793996112 0.7073842461208797
0.5880999322592928 19.196256864510403 0.7113882546905673
0.5933274872127088 19.002437988915958 0.726618913624398
0.5985550421661248 18.933693142016974 0.7209107460500944
0.6037825971195407 18.990036195224963 0.7126098919727487
0.6090101520729567 20.110694312477825 0.740225886986591
0.6142377070263727 20.510535410570323 0.7443276332445956
0.6194652619797887 19.935602026356296 0.7312440465796977
0.6246928169332047 19.13728828074487 0.7157898888279999
0.6299203718866206 19.201732390549818 0.7046015986955276
0.6351479268400366 19.637665903541045 0.7121750404651348
0.6403754817934526 20.29163074453627 0.7268371239041702
0.6456030367468686 20.308117254874134 0.711620520041676
0.6508305917002846 20.751053575221786 0.7088099888105258
0.6560581466537005 20.43224621865443 0.6787288858323616
0.6612857016071165 19.445870920966996 0.6736539647903277
0.6665132565605325 19.309776500960055 0.6811444596416347
0.6717408115139485 19.232063884474893 0.6951201359647099
0.6769683664673645 19.90948987163424 0.7047414654762588
0.6821959214207804 20.26820348589379 0.7088090958264813
0.6874234763741964 21.224831837302773 0.7217232706969143
0.6926510313276124 20.950843513963637 0.694907567637111
0.6978785862810284 21.069865437908714 0.6789029447356357
0.7031061412344444 20.7874854416494 0.6798872189311354
0.7083336961878604 21.243400220934546 0.6754228344711419
0.7135612511412763 20.95501820541046 0.6718070171680255
0.7187888060946923 21.509290859838863 0.7007732705409114
0.7240163610481083 22.195188614885488 0.7059137576190895
0.7292439160015243 23.11451027582518 0.7316775624614835
0.7344714709549403 23.029582679307506 0.7174247230674857
0.7396990259083562 23.875241327243337 0.7336913666268641
0.7449265808617722 24.243901919763932 0.7309279825917316
0.7501541358151882 26.18812290065252 0.7694594198116764
0.7553816907686042 26.919089106073365 0.7790268666196947
0.7606092457220202 28.501670022372462 0.7968036108730273
0.7658368006754361 29.453816213904968 0.8024670102622276
0.7710643556288521 30.591758326028174 0.8188842502355724
0.7762919105822681 30.862744645154255 0.823402527747603
0.7815194655356841 31.244471837357338 0.851016235771349
0.7867470204891001 32.33601523779595 0.8696709632875557
0.791974575442516 32.32849702831729 0.8777961804646034
0.797202130395932 31.302877240446463 0.8495715275882205
0.802429685349348 33.693866951488445 0.8812323703588815
0.807657240302764 34.72309009896618 0.8911330379935649
0.81288479525618 39.44571296393347 0.9539232707433116
0.8181123502095959 42.0408714200607 0.975872409769984
0.8233399051630119 42.640213645523204 0.984918339607323
0.8285674601164279 44.18599300775307 1.023150999416391
0.8337950150698439 45.70610475677033 1.059160808938231
0.8390225700232599 50.407882371344364 1.1451921412543664
0.8442501249766758 53.28440421311029 1.1734822494047477
0.8494776799300918 56.28152370975224 1.1924992208985767
0.8547052348835078 58.89739621937077 1.220879348096396
0.8599327898369238 63.47238351547595 1.2526654003959914
0.8651603447903398 65.83328220305017 1.2764556310842174
0.8703878997437557 68.88232526596475 1.299727227129054
0.8756154546971717 70.75125071043267 1.2951957229522715
0.8808430096505877 72.07802834034194 1.299644920786306
0.8860705646040037 75.07931805941399 1.3278145433896489
0.8912981195574197 76.8093412585375 1.348824260880952
0.8965256745108356 77.41716969943845 1.361119079034517
0.9017532294642516 77.68230186083144 1.352942018661223
0.9069807844176676 79.70596317063294 1.3821802151327884
0.9122083393710836 81.39323253784481 1.4013890465921153
0.9174358943244996 82.61587806583462 1.413351609772444
0.9226634492779155 83.43778829585497 1.3994621161195053
0.9278910042313315 86.08722446441307 1.4114553565091157
0.9331185591847475 85.12806361331974 1.377000183412278
0.9383461141381635 89.1555074855368 1.4138319857540098
0.9435736690915795 87.97150101949453 1.4163833517185913
0.9488012240449955 92.05054894129816 1.4610568732415758
0.9540287789984114 97.50884574195506 1.5117984423995687
0.9592563339518274 102.12052568014494 1.5377760303308876
0.9644838889052434 104.48202794170733 1.547428889992954
0.9697114438586594 106.65698166444142 1.5604684238977662
0.9749389988120754 105.88116287883946 1.5435743997521276
0.9801665537654913 107.40678421686621 1.5666698431231934
0.9853941087189073 110.88503011794816 1.5720659350218023
0.9906216636723233 109.98250182608147 1.5407832520764837
0.9958492186257393 107.53168542729966 1.5217303817445795
1.0010767735791553 106.66354941626044 1.5101208683259753
1.0063043285325712 106.15976607222568 1.5002782636934167
1.0115318834859872 110.67214637026248 1.5208225673516034
1.0167594384394032 116.61474307475065 1.551108931525814
1.0219869933928192 122.8571059596914 1.5897433986684937
1.0272145483462352 121.92338624182038 1.5711634999822017
1.0324421032996511 115.17371407378582 1.529430278930414
1.0376696582530671 113.76002742816291 1.5211967790678989
1.042897213206483 116.06526180610516 1.5450512390145228
1.048124768159899 117.20045515417026 1.5650912740368663
1.053352323113315 126.5018881747359 1.6340864374988548
1.058579878066731 127.52013124671996 1.610766204292974
1.063807433020147 123.61440149170421 1.5789041239525339
1.069034987973563 126.2019281620352 1.5800377277237088
1.074262542926979 129.4474966220601 1.6049084076660967
1.079490097880395 133.93809523293154 1.6368778009952907
1.084717652833811 134.85672431205668 1.6610283286526646
1.089945207787227 136.67191574033143 1.7136975073674656
1.095172762740643 134.67385632174197 1.7036339190961896
1.1004003176940589 130.5617006606061 1.6576754459566203
1.1056278726474749 133.98982876609554 1.6535924427161663
1.1108554276008908 137.089137696791 1.6570886250299368
1.1160829825543068 145.9847159929908 1.7131726546445327
1.1213105375077228 154.16167427112603 1.771023085294009
1.1265380924611388 153.17068479573695 1.7765492805191532
1.1317656474145548 149.09449601119098 1.7319363392986877
1.1369932023679707 143.58521677778558 1.6750724111560693
1.1422207573213867 142.65820822950448 1.6665577943956054
1.1474483122748027 141.16288105717317 1.636514996711691
1.1526758672282187 144.00653925474285 1.64281749792377
1.1579034221816347 146.39945058339006 1.6758085759364025
1.1631309771350506 146.52783860991266 1.6810096140827442
1.1683585320884666 149.7169506970366 1.6969088481670282
1.1735860870418826 149.9500628067015 1.7019158099733713
1.1788136419952986 150.04652818331016 1.6999587231028612
1.1840411969487146 151.35862822186112 1.687531584138542
1.1892687519021305 146.86899524018241 1.6558090773122291
1.1944963068555465 152.55839354627335 1.6831183661090134
1.1997238618089625 153.17404736213334 1.6560500051169946
1.2049514167623785 153.01589085394525 1.6672795311295634
1.2101789717157945 156.41474979762683 1.7020758826223676
1.2154065266692105 159.68246320542025 1.7357991537641635
1.2206340816226264 161.2857146442557 1.7393474961213446
1.2258616365760424 163.79572322249754 1.7598984524119652
1.2310891915294584 172.43542205969743 1.7985908422101302
1.2363167464828744 178.71600600075746 1.849704283474787
1.2415443014362904 175.87695594077897 1.8504218615450427
1.2467718563897063 171.9951491595404 1.8424884168267794
1.2519994113431223 156.66533521468577 1.7283575316443223
1.2572269662965383 153.63852733994025 1.6674469885324796
1.2624545212499543 160.7192434286701 1.6948782289810873
1.2676820762033703 169.63123075884275 1.764115824538477
1.2729096311567862 172.60260794614152 1.7810138427263387
1.2781371861102022 172.76529715004588 1.7870900931058136
1.2833647410636182 168.3035011323288 1.758934557318762
1.2885922960170342 166.52893373156107 1.7544357754861633
1.2938198509704502 166.21029637200044 1.7498228272493417
1.2990474059238661 163.5557497119389 1.7287149468572858
1.3042749608772821 170.04717697650432 1.761533547453311
1.309502515830698 169.11324422666334 1.7659159887342495
1.314730070784114 168.61109857917793 1.7608504787993173
1.31995762573753 170.07998269568787 1.7491057884064072
1.325185180690946 173.37906756008496 1.7635645563372522
1.330412735644362 172.20507195543223 1.7401482005383746
1.335640290597778 173.03877436337677 1.7516911680904201
1.340867845551194 170.6120396820215 1.7436869280969478
1.34609540050461 177.3091885508349 1.7752269531598805
1.351322955458026 180.57336275574374 1.8010066059162693
1.356550510411442 174.20158159474585 1.7680902085028187
1.361778065364858 165.78817253170988 1.7086930834732028
1.3670056203182739 156.36920991345593 1.6641705925140988
1.3722331752716899 154.78631609589635 1.6539766771766207
1.3774607302251058 160.0745165876602 1.676325902790826
1.3826882851785218 169.26379166821775 1.7154785776759982
1.3879158401319378 182.78035797247531 1.7749721479003089
1.3931433950853538 182.7148447754774 1.7702751662243088
1.3983709500387698 183.95015813967836 1.7717199487798811
1.4035985049921857 178.93603735574231 1.7385862594956656
1.4088260599456017 176.73496530767608 1.7298874369509116
1.4140536148990177 177.53296586138964 1.738497251506694
1.4192811698524337 175.49875052822046 1.7466225011610004
1.4245087248058497 170.37415179342415 1.727662292007216
1.4297362797592656 175.89814806838572 1.7719310119610898
1.4349638347126816 175.9817099410103 1.7609560548662946
1.4401913896660976 174.8481541702811 1.7549009889758809
1.4454189446195136 178.18656577855882 1.7655633287645824
1.4506464995729296 175.52506669160348 1.7396499907517993
1.4558740545263456 174.30491811435465 1.7273352451545239
1.4611016094797615 169.94848496875738 1.6910576080089397
1.4663291644331775 165.03531458327208 1.6732939698976577
1.4715567193865935 167.59550678098515 1.6891637459249265
1.4767842743400095 172.04739579716983 1.7005756748016354
1.4820118292934255 173.40368151633774 1.7085346954459955
1.4872393842468414 171.5009549556159 1.6959484768558732
1.4924669392002574 164.16476524983403 1.6481597366747078
1.4976944941536734 157.68888302598666 1.6068487207267723
1.5029220491070894 156.5408655940809 1.6211730817226475
1.5081496040605054 165.57743405044047 1.6727041461012289
1.5133771590139213 172.74032996729255 1.7431911430177094
1.5186047139673373 181.7153334910964 1.8137158096918333
1.5238322689207533 183.4460387624573 1.8174660582539586
1.5290598238741693 185.25534742907075 1.7975356432736946
1.5342873788275853 183.44005439385924 1.7471429434366437
1.5395149337810012 182.82780848066804 1.7483475164025777
1.5447424887344172 183.6876095771515 1.769332189195355
1.5499700436878332 186.05241661395084 1.8058242789979224
1.5551975986412492 182.40540617860051 1.793164370855521
1.5604251535946652 183.25785061393253 1.804900649593258
1.5656527085480811 185.90497662529862 1.7975426932501728
1.5708802635014971 191.15259428622736 1.7942664177655672
1.576107818454913 194.49055889258355 1.8042904445017744
1.581335373408329 193.93314744038395 1.7855576941480698
1.586562928361745 192.32542272867065 1.7853476495975114
1.591790483315161 187.96782866451565 1.768554119774571
1.597018038268577 193.0698304542438 1.7857769069412717
1.602245593221993 201.12264798925273 1.8196869106656193
1.607473148175409 204.46826555555432 1.8278553504159223
1.612700703128825 205.7768114393835 1.8358397900497052
1.617928258082241 205.5604312808596 1.8428858597639195
1.623155813035657 206.26849970090834 1.8525368478800053
1.628383367989073 220.731259513712 1.9301374264762488
1.6336109229424889 225.463400040773 1.9347146259757677
1.6388384778959049 220.5768294534551 1.8921212517534773
1.6440660328493208 220.27273122429406 1.8874532190312987
1.6492935878027368 223.96502973761085 1.9018207815276917
1.6545211427561528 231.05976000231547 1.9265597934104075
1.6597486977095688 235.7813201744245 1.9382243153673369
1.6649762526629848 249.96931645430897 1.9936533178458349
1.6702038076164007 248.83215384020264 1.9731722106620848
1.6754313625698167 245.25324745685657 1.9310869527628975
1.6806589175232327 249.16868681553714 1.9494045447158161
1.6858864724766487 252.59619908750264 1.986960156084863
1.6911140274300647 257.0538783709603 1.9951998031889033
1.6963415823834807 258.5539133935769 1.9916908954971637
1.7015691373368966 258.883779951178 1.9878774437536846
1.7067966922903126 250.0983974446022 1.922717277736769
1.7120242472437286 250.8231754317693 1.9425894744527892
1.7172518021971446 247.36441264011384 1.924320777209575
1.7224793571505606 258.7550335111454 1.965865468792289
1.7277069121039765 268.42100907079487 1.994884906919064
1.7329344670573925 280.93250538357233 2.0452568425801823
1.7381620220108085 283.50810880546385 2.037332113725463
1.7433895769642245 283.1934877694062 2.032377334165613
1.7486171319176405 284.3815680114284 2.038234410432368
1.7538446868710564 290.77270982244585 2.0467514003433567
1.7590722418244724 292.378893149869 2.0382306474316643
1.7642997967778884 290.7444573937269 2.0188985301286846
1.7695273517313044 295.57568105033215 2.016353877305211
1.7747549066847204 299.24458192271646 2.0247800939581797
1.7799824616381363 294.2635279774982 1.9993724187383881
1.7852100165915523 298.64116091849786 1.9957677398747193
1.7904375715449683 304.5967217228524 2.0191774470999575
1.7956651264983843 302.9509396122519 2.0115112293683297
1.8008926814518003 297.0919848398668 1.9626682722704105
1.8061202364052162 296.9991125573201 1.9640419719011437
1.8113477913586322 290.81741990143337 1.9327300925058977
1.8165753463120482 289.4311609123148 1.8869214581812483
1.8218029012654642 292.5882777006765 1.891339730048503
1.8270304562188802 291.7886726138494 1.875435711225021
1.8322580111722961 299.74524073820567 1.889853257933456
1.8374855661257121 305.6851337828674 1.9264072196737336
1.842713121079128 311.0682749478973 1.9466724577895358
1.847940676032544 307.7675244365009 1.9088183804623577
1.85316823098596 312.92154893610865 1.925032250732785
1.858395785939376 315.5598166823728 1.938584140194678
1.863623340892792 320.1638039324323 1.9556961134449697
1.868850895846208 316.5415979018882 1.9352525921249049
1.874078450799624 305.6089955258743 1.867278421498556
1.87930600575304 305.28307982065485 1.8474603889331234
1.884533560706456 301.16980007463 1.8141797476717616
1.889761115659872 294.75835382076514 1.7820353960198658
1.894988670613288 302.61342541823643 1.8155945589158256
1.9002162255667039 312.0135914236298 1.8409454354523378
1.9054437805201199 314.797333375475 1.848742425560992
1.9106713354735358 310.26905761664125 1.8090413846164886
1.9158988904269518 307.2539675436004 1.7875515665923585
1.9211264453803678 306.4138136183276 1.7857015532117146
1.9263540003337838 315.35818226100173 1.810332715920973
1.9315815552871998 314.47498801909825 1.8088630566541894
1.9368091102406157 307.0956288778869 1.7609920401644032
1.9420366651940317 301.6060003687688 1.734757115101969
1.9472642201474477 292.6638900367625 1.6990283486189717
1.9524917751008637 292.2232992609174 1.6834960046994327
1.9577193300542797 289.9770851146647 1.6721997157086501
1.9629468850076957 292.5630279723127 1.6861680837217263
1.9681744399611116 293.3767266199081 1.6668597134591754
1.9734019949145276 295.7382428670418 1.6776080978248042
1.9786295498679436 294.5386813298844 1.6579186251402964
1.9838571048213596 300.35794349397077 1.660624464031333
1.9890846597747756 296.89817182649773 1.6347529580479236
1.9943122147281915 286.81400568879246 1.5921663867375537
1.9995397696816075 286.5432723019441 1.5922319406196765
2.0047673246350235 280.1478916653015 1.5734733013146855
2.0099948795884393 274.04894902188926 1.5444892658626659
2.015222434541855 275.7922054213035 1.543127411725435
2.0204499894952708 270.3106829934556 1.5179276572702962
2.0256775444486865 271.02880430892947 1.5117450141326205
2.0309050994021023 271.1122786582338 1.5112326869980859
2.036132654355518 272.67503406999737 1.5258779014370403
2.041360209308934 271.543219743229 1.5308151939063395
2.0465877642623496 275.8263184243746 1.5352834385147138
2.0518153192157653 271.654248557414 1.5193297396787395
2.057042874169181 267.5343311408181 1.5143265724568726
2.062270429122597 273.1492604005662 1.540318703866768
2.0674979840760126 275.92214649484197 1.5705361304587597
2.0727255390294284 276.3188369495415 1.5746330633094365
2.077953093982844 279.74527195102326 1.5822139331258662
2.08318064893626 276.6490058625391 1.5693129409242534
2.0884082038896756 267.2864466585393 1.5254450838052773
2.0936357588430914 261.02776994764804 1.482853925734206
2.098863313796507 266.0959578464832 1.5110470543046375
2.104090868749923 270.4246188988367 1.530797844124547
2.1093184237033387 275.25843086775274 1.5395613127965044
2.1145459786567544 273.30770469222983 1.527648993875139
2.11977353361017 264.3312008406328 1.4745312668231816
2.125001088563586 263.2871151227637 1.466380121291827
2.1302286435170017 263.2932561169523 1.4667186797623306
2.1354561984704175 262.84729183434126 1.4713556771070964
2.140683753423833 260.7388631848724 1.4617032087673927
2.145911308377249 261.852915503246 1.4735248241111083
2.1511388633306647 261.737885893925 1.4780521295119615
2.1563664182840805 270.277785275916 1.5120780461653227
2.1615939732374962 273.11896632871526 1.5219454802809833
2.166821528190912 276.3499177628237 1.539570769932604
2.1720490831443278 279.45293126771526 1.558142523528295
2.1772766380977435 269.5568818591201 1.5205009517626167
2.1825041930511593 266.1209644384745 1.4989293396651608
2.187731748004575 263.45304334355745 1.46896216576909
2.192959302957991 263.6682315887408 1.4596158104452273
2.1981868579114066 267.7832314405186 1.4710779610828746
2.2034144128648223 272.7092371670073 1.499896863701348
2.208641967818238 271.2877476690338 1.4994390885142332
2.213869522771654 270.5520236197213 1.503450144737486
2.2190970777250696 272.5671253581889 1.5068572392188238
2.2243246326784853 270.15723568020326 1.5136175666444487
2.229552187631901 280.54741313995106 1.574656783570457
2.234779742585317 279.8934246825935 1.5737799137901989
2.2400072975387326 269.21492435648446 1.5174185638834008
2.2452348524921484 266.23896520867476 1.4918102021615476
2.250462407445564 265.7522353124039 1.4936923117122958
2.25568996239898 264.5834298411324 1.5002389151603759
2.2609175173523957 264.11575412074524 1.5002411530950404
2.2661450723058114 259.91246148813707 1.4784635696004085
2.271372627259227 253.6784815755227 1.4513436477639603
2.276600182212643 254.3127853348772 1.4569119277547102
2.2818277371660587 257.2242695972468 1.467497447472051
2.2870552921194744 258.07919922706145 1.4680023927657404
2.29228284707289 257.2179054471743 1.456248999248067
2.297510402026306 253.71728322632865 1.4359835733776454
2.3027379569797217 253.4715142234654 1.4258392956275583
2.3079655119331375 262.0073569283114 1.457385336151363
2.3131930668865532 268.8164145188049 1.4794010994759412
2.318420621839969 274.9083285283445 1.5085578508863626
2.3236481767933848 274.4320042977613 1.5145097354729888
2.3288757317468005 269.17821825798205 1.4998436320690172
2.3341032867002163 256.43823172424305 1.4412090715466381
2.339330841653632 252.3887784167477 1.4181791880081787
2.344558396607048 249.5222885253056 1.4138410336526888
2.3497859515604635 253.79876111338766 1.4303946821867852
2.3550135065138793 257.11721438864055 1.4323370097936288
2.360241061467295 258.9393761210632 1.432884563707504
2.365468616420711 261.68928122732945 1.4342128706712405
2.3706961713741266 265.09233149558514 1.4419986222761634
2.3759237263275423 270.42443439038516 1.4572120258363566
2.381151281280958 269.0848609280507 1.458587630453934
2.386378836234374 270.1147316279309 1.4642827955256352
2.3916063911877896 265.8781199568506 1.4663103934854043
2.3968339461412054 260.4396406756242 1.458507027925999
2.402061501094621 257.84223330401994 1.4449088996563733
2.407289056048037 255.24367017973483 1.4313040520995737
2.4125166110014526 248.28168844051797 1.3942880539920952
2.4177441659548684 250.87835190793098 1.3995887966925618
2.422971720908284 251.14587236611047 1.3873224882585236
2.4281992758617 257.79586807113816 1.4207931717234494
2.4334268308151157 263.14820692754324 1.4228319969876027
2.4386543857685314 263.0228077815825 1.414501013560536
2.443881940721947 262.9146832445917 1.4058297498728793
2.449109495675363 262.2989929718408 1.3918865524202952
2.4543370506287787 265.55885874179415 1.4013501307470237
2.4595646055821945 270.4846899067374 1.4007130096487925
2.4647921605356102 288.84054252564385 1.4292483949624253
2.470019715489026 305.67044511531464 1.4461248952416264
2.4752472704424417 334.91296525414066 1.471809376750735
2.4804748253958575 394.3509229888683 1.5498376539190273
2.4857023803492733 521.7709057421283 1.7344427685440549
2.490929935302689 777.8144144948512 2.0934301636819694
2.496157490256105 1227.3381201279215 2.615352509571787
2.5013850452095205 1823.0801096946032 3.1797792885714222
2.5066126001629363 2464.162938130441 3.682085747964072
2.511840155116352 3070.0046828099203 4.113670376571783
2.517067710069768 3511.9985492143937 4.393255445800517
2.5222952650231836 3782.6219914143085 4.559077159345956
2.5275228199765993 3922.2683382660944 4.635817696940856
2.532750374930015 4011.185279981014 4.678419737443714
2.537977929883431 4218.2283228459955 4.803950933696529
2.5432054848368466 4545.301503052036 4.986333750706064
2.5484330397902624 4987.982934340428 5.2121469671618375
2.553660594743678 5455.913242123108 5.436491439172614
2.558888149697094 5904.949460405954 5.6382818236802565
2.5641157046505096 6281.881472414518 5.816486576558845
2.5693432596039254 6491.1371795425885 5.914433847466128
2.574570814557341 6459.33606229557 5.8986295614866195
2.579798369510757 6162.516799961451 5.748681653456662
2.5850259244641727 5613.55294202133 5.479280757338046
2.5902534794175884 4818.228968685959 5.070706142609483
2.595481034371004 3943.714539263406 4.598683518438747
2.60070858932442 3034.1016969077614 4.039282374673871
2.6059361442778357 2194.994599567273 3.436661472130074
2.6111636992312515 1524.1160429808544 2.852761766935352
2.6163912541846672 1040.859882223247 2.351722122650032
2.621618809138083 723.9388085389255 1.9693549651708482
2.6268463640914987 541.0701345047218 1.7195355681551985
2.6320739190449145 426.8183011846755 1.5485069538720622
2.6373014739983303 367.54187647608154 1.4591292947552803
2.642529028951746 337.3465920143224 1.4232763944491005
2.6477565839051618 311.848762975955 1.392057202900808
2.6529841388585775 295.28365005510716 1.3637300982695117
2.6582116938119933 289.5834311628968 1.3660356848122213
2.663439248765409 286.48087465502937 1.3789091101365831
2.668666803718825 285.778103107705 1.391241101263727
2.6738943586722406 277.93125105633436 1.3704458317998274
2.6791219136256563 270.8148784578228 1.3579816175172823
2.684349468579072 264.21553691660966 1.3384357281869061
2.689577023532488 263.46845761936834 1.3520943589992869
2.6948045784859036 263.18818939132314 1.3527956376130696
2.7000321334393194 260.6876649853155 1.3497354247363
2.705259688392735 258.8568897609642 1.3505403975774872
2.710487243346151 257.0649982498583 1.3523612058220214
2.7157147982995666 260.31775074599835 1.3789066581341816
2.7209423532529824 261.92422949923423 1.3934859643442525
2.726169908206398 262.70776046223756 1.3958772548318
2.731397463159814 263.5876224883575 1.4036065316226163
2.7366250181132297 260.7598033653374 1.4054236607999446
2.7418525730666454 256.9087684460394 1.3929759735811187
2.747080128020061 255.20046113557936 1.397763051900599
2.752307682973477 251.81790113974589 1.3909405829452264
2.7575352379268927 257.22076745882083 1.4128555513119165
2.7627627928803085 257.95226712193937 1.4231601353209422
2.767990347833724 261.057722342666 1.445658116513412
2.77321790278714 259.2885488556179 1.4313495592119976
2.7784454577405557 258.8983543517525 1.4258532136486206
2.7836730126939715 257.7439994129328 1.4228997888515529
2.7889005676473873 255.36309433316234 1.4134320838558938
2.794128122600803 259.02901249697726 1.427670928724942
2.7993556775542188 257.076767225668 1.4083240950747111
2.8045832325076345 263.00509108463484 1.4250919020045745
2.8098107874610503 267.88865785390004 1.4407671793952679
2.815038342414466 271.79173802517795 1.4637692105045395
2.820265897367882 277.291565883622 1.4988505696086178
2.8254934523212976 272.91243972852965 1.4883873223864938
2.8307210072747133 271.583779271215 1.4852048513743021
2.835948562228129 267.33149342425656 1.4727398222322632
2.841176117181545 263.8895619957806 1.4750041528284206
2.8464036721349606 260.8110533899292 1.4626278047604535
2.8516312270883764 259.1692906139828 1.4589806935490512
2.856858782041792 261.20828989972995 1.4573632816930553
2.862086336995208 267.8617319934687 1.473913984771611
2.8673138919486236 262.01274677882157 1.4509865114732776
2.8725414469020394 257.0696595073672 1.4170211873183576
2.877769001855455 255.45138382432947 1.40337032935471
2.882996556808871 250.44812144788082 1.3836443252099773
2.8882241117622867 251.49428354332872 1.391373835125821
2.8934516667157024 255.62290102500853 1.4154752516903018
2.898679221669118 261.251896351779 1.4432326135021183
2.903906776622534 265.2302722676682 1.4576130998800445
2.9091343315759497 274.5332303313241 1.4877780334993298
2.9143618865293655 277.39351901706715 1.4954067186096787
2.919589441482781 270.91528506443825 1.468390733442933
2.924816996436197 267.4187930764216 1.4605313049866253
2.9300445513896127 268.83028993755266 1.4713374814073723
2.9352721063430285 271.288272743261 1.4726953754611534
2.9404996612964442 278.41032639063303 1.4934591354227518
2.94572721624986 284.8013294766707 1.5157654213638536
2.9509547712032758 284.4672754941224 1.5184765198629484
2.9561823261566915 278.83075093382257 1.5061734906536686
2.9614098811101073 272.4295287356013 1.465391908437772
2.966637436063523 268.55734966691085 1.4432135584823869
2.971864991016939 269.98750854918103 1.4436986507822174
2.9770925459703546 273.40305978351637 1.4491491936101022
2.9823201009237703 271.35659709711814 1.4331970577572677
2.987547655877186 274.5071509220255 1.4369362084704067
2.992775210830602 273.1095690653893 1.4352480571095343
2.9980027657840176 270.77964343231696 1.434062441389847
3.0032303207374333 268.8829542038356 1.4293986180745823
3.008457875690849 267.0993775995033 1.414152133846263
3.013685430644265 272.5176707312282 1.4167035856229826
3.0189129855976806 272.6357153165471 1.404073230357433
3.0241405405510964 268.2353827090484 1.3744410444744841
3.029368095504512 266.6183322051247 1.367726673061664
3.034595650457928 265.45718647651125 1.3533553897233164
3.0398232054113437 270.259288045906 1.367681817992505
3.0450507603647594 273.36400209044007 1.3659182296728936
3.050278315318175 274.0472249899461 1.3546610127442955
3.055505870271591 275.456040771677 1.354803430877925
3.0607334252250067 277.0367074007605 1.3554218172278492
3.0659609801784224 277.2079581211395 1.355034904548838
3.071188535131838 276.38959881545276 1.3526186271550817
3.076416090085254 272.2555720292369 1.3226504274225528
3.0816436450386697 274.2965031492822 1.3132209592939026
3.0868711999920855 273.46579918502175 1.2952147826873648
3.0920987549455012 283.08219455203 1.31856150129294
3.097326309898917 296.3949822841109 1.353361119607941
3.1025538648523328 303.2694762353602 1.3609557281307862
3.1077814198057485 310.3002320943774 1.3640796841444367
3.1130089747591643 315.4503838027832 1.3555556500737638
3.11823652971258 320.7956199575409 1.366564835424548
3.123464084665996 328.8298022324207 1.3822980596819667
3.1286916396194115 337.1119724683545 1.397351588899398
3.1339191945728273 342.43007745348245 1.4011569810064883
3.139146749526243 351.5746505474752 1.4063776836238315
3.144374304479659 361.3915190992733 1.4108122823913478
3.1496018594330746 370.8546857323005 1.4136097768552927
3.1548294143864903 381.18528291766034 1.4242320204163612
3.160056969339906 390.43087112897086 1.4275201487402172
3.165284524293322 405.38396349297415 1.4458045421568182
3.1705120792467376 427.24397443292554 1.4814577522445607
3.1757396342001534 459.9440732235595 1.5311638306035935
3.180967189153569 487.02101753293044 1.5724182390592578
3.186194744106985 509.33000079146507 1.6012086422054481
3.1914222990604006 532.5933264986724 1.630446455660355
3.1966498540138164 557.2174081813016 1.6660818989885526
3.201877408967232 587.356999300439 1.7135110410655456
3.207104963920648 610.1457608430584 1.7421625048013225
3.2123325188740637 627.6189158481377 1.7666136242552175
3.2175600738274794 639.1716688588175 1.7793419209648231
3.222787628780895 651.1060569648203 1.795267783539036
3.228015183734311 658.9781008964441 1.800464447432014
3.2332427386877267 666.6105922697942 1.8062884219705555
3.2384702936411425 672.6378555687064 1.8081666354634025
3.2436978485945582 683.0513235601293 1.824780430613109
3.248925403547974 679.7100594450332 1.822081922994635
3.2541529585013897 674.9464746578697 1.8122816057545736
3.2593805134548055 668.1895130194782 1.7998313507151307
3.2646080684082213 660.5712983312872 1.787385656017385
3.269835623361637 658.9578242250568 1.782430794738096
3.275063178315053 661.0472383371954 1.786060385267086
3.2802907332684685 663.9835838079833 1.7833861098028165
3.2855182882218843 678.0278550306667 1.7977900299462646
3.2907458431753 690.1285844001253 1.809257245235424
3.295973398128716 707.9003960037758 1.832503535788346
3.3012009530821316 723.167150904259 1.8523714520468468
3.3064285080355473 716.287252056007 1.8456921592045326
3.311656062988963 701.544663289307 1.8239890030693504
3.316883617942379 658.8503716178616 1.761728673515907
3.3221111728957946 619.0840047244691 1.7069664143838696
3.3273387278492104 576.048031769453 1.6479820807401435
3.332566282802626 526.8816628444878 1.5785434794455788
3.337793837756042 482.37148811842707 1.5164009493782165
3.3430213927094576 432.9083945252909 1.4425807954524719
3.3482489476628734 388.0776987261721 1.3718924197094204
3.353476502616289 356.1935933195723 1.324756814842823
3.358704057569705 339.48841356743634 1.3089664415091593
3.3639316125231207 327.57623452500934 1.3090619437744022
3.3691591674765364 316.9230594870203 1.3080983796072372
3.374386722429952 306.32923557999413 1.3038905589576768
3.379614277383368 290.96596435215224 1.2836609498606613
3.3848418323367837 278.80376408483755 1.2611964030730307
3.3900693872901995 268.62910123937485 1.2352369378456516
3.3952969422436152 259.0846683051933 1.2150342975824024
3.400524497197031 256.70194173073656 1.2196670379585595
3.4057520521504467 251.75634674844213 1.210780730354979
3.4109796071038625 253.06332329720786 1.2414401821497534
3.4162071620572783 256.2479107742706 1.25163042371014
3.421434717010694 259.1094910773756 1.2701536563019404
3.4266622719641098 256.0763153952766 1.2564193805692931
3.4318898269175255 252.16392634184768 1.2469129763451945
3.4371173818709413 245.5946243503104 1.230967665438719
3.442344936824357 243.55780489498258 1.2195769371370442
3.447572491777773 239.50967262092206 1.2057018909655586
3.4528000467311886 240.5133441739874 1.2144969670315355
3.4580276016846043 238.10994467247548 1.2056551826254756
3.46325515663802 238.94265675395292 1.2101349128609586
3.468482711591436 239.86084302326873 1.2017800862097092
3.4737102665448516 239.09270959909765 1.1999314142904027
3.4789378214982674 239.3578389423396 1.195634490155249
3.484165376451683 236.40849889962342 1.189539329638313
3.489392931405099 235.85157114574292 1.1914026552271844
3.4946204863585146 242.90679864013794 1.2062058084914045
3.4998480413119304 251.03051844267668 1.2275908631434507
3.505075596265346 255.22778113038694 1.2322170759141868
3.510303151218762 260.5649474772794 1.241588818663915
3.5155307061721777 264.47376088897465 1.2364066856215972
3.5207582611255934 265.4061166929303 1.2302675524707465
3.525985816079009 276.6989562989136 1.251151429747341
3.531213371032425 278.76765055315076 1.237924867185988
3.5364409259858407 287.2065964089299 1.23928516324077
3.5416684809392565 305.07218416283035 1.2579136195070528
3.546896035892672 318.9177385530091 1.2642786761608245
3.552123590846088 350.7615509016712 1.3060095035566566
3.5573511457995037 408.9031331403179 1.391717944140781
3.5625787007529195 524.2465909783255 1.561844365482929
3.5678062557063353 749.6796092767515 1.856415032715575
3.573033810659751 1209.2816737127698 2.3546143685865157
3.5782613656131668 2121.3873849527545 3.1182561413965173
3.5834889205665825 3927.730413147951 4.244109512322142
3.5887164755199983 6976.4734350185245 5.655969322256807
3.593944030473414 11083.201677062107 7.085615991983434
3.59917158542683 15067.736015903127 8.216384284395403
3.6043991403802456 17966.85910686558 8.941661704722016
3.6096266953336613 18715.75806285322 9.11010418870992
3.614854250287077 17350.20751457625 8.762016311354241
3.620081805240493 14411.665848931787 7.977379369925227
3.6253093601939086 10785.928593583325 6.890423459452656
3.6305369151473244 7551.121805159773 5.769258083830666
3.63576447010074 4824.738376373229 4.605519642636703
3.640992025054156 3065.49409467971 3.6693350246810055
3.6462195800075716 1843.4196470440484 2.8392631144851177
3.6514471349609874 1145.1005570546924 2.233781581645808
3.656674689914403 758.3432102768029 1.8139975336551657
3.661902244867819 565.6699779024888 1.5688955107328608
3.6671297998212347 462.1511934375607 1.425984818620787
3.6723573547746504 410.509094220636 1.3621376292487992
3.677584909728066 376.45554723202764 1.3193146495851757
3.682812464681482 352.55528647292044 1.2878602930782082
3.6880400196348977 328.8224257461764 1.2499879001200493
3.6932675745883135 313.28101740584333 1.2228357983758436
3.698495129541729 300.95256215825844 1.2034255137527332
3.703722684495145 295.9393489784231 1.198979748192341
3.7089502394485607 286.7008932258096 1.1796038309569805
3.7141777944019765 280.69421892605624 1.1582753750508603
3.7194053493553922 277.7580792671566 1.1510907915498336
3.724632904308808 276.7929735114576 1.1511066399512664
3.7298604592622238 277.6496352141627 1.1629242726998785
3.7350880142156395 272.223581969561 1.1516243425028918
3.7403155691690553 266.9264910030988 1.1428803628718562
3.745543124122471 268.93235136893946 1.154244279584204
3.750770679075887 268.01093190810025 1.1536723361407282
3.7559982340293026 273.0783059936224 1.1669658557120912
3.7612257889827183 278.9093457044835 1.180276309390391
3.766453343936134 278.30515257108345 1.1712466438120663
3.77168089888955 283.5445165164448 1.1706133169125823
3.7769084538429656 277.1941655569635 1.1458199908651832
3.7821360087963813 273.53681822527614 1.1307295742401555
3.787363563749797 272.7759802498384 1.1266271785088837
3.792591118703213 280.8648695353068 1.1392367830402639
3.7978186736566286 291.1039335573792 1.1535445437698952
3.8030462286100444 303.5047496828481 1.1681228798139678
3.80827378356346 310.3313297805366 1.1718649224144613
3.813501338516876 312.756506289691 1.175002267801402
3.8187288934702917 312.38946261811657 1.1754341145278746
3.8239564484237074 303.3954945176204 1.1566802260288478
3.829184003377123 297.6440882941947 1.1457406552120164
3.834411558330539 292.66303949723516 1.1383459724087883
3.8396391132839547 289.88424705282927 1.1313084153166961
3.8448666682373704 289.6007685085522 1.1363343509217776
3.850094223190786 286.49653675540213 1.1352903987482357
3.855321778144202 280.708473660215 1.1282346722286547
3.8605493330976177 278.8924523866816 1.1257803005818001
3.8657768880510335 280.33534830635574 1.1269423660401103
3.8710044430044492 281.07880685623127 1.1280927752494794
3.876231997957865 285.189134195983 1.1350899925163351
3.8814595529112808 280.0840684429065 1.1183595919347313
3.8866871078646965 281.116157540437 1.1161634615355842
3.8919146628181123 284.63386542189284 1.1213404758478485
3.897142217771528 288.7983002305851 1.1304994523299494
3.902369772724944 287.2840787028704 1.126444402215184
3.9075973276783595 286.7174716155701 1.1132554246522364
3.9128248826317753 289.2653935646195 1.1142365733650577
3.918052437585191 294.81454352090896 1.1241318926224362
3.923279992538607 300.87960812371864 1.1371487546234171
3.9285075474920226 309.1463550315293 1.153845847390083
3.9337351024454383 317.2510115769819 1.1676798837896896
3.938962657398854 323.37496542742656 1.1712857910998522
3.94419021235227 328.82860207581246 1.1705124126242281
3.9494177673056856 331.0181863295634 1.163226838814576
3.9546453222591014 336.85241545464316 1.169124827340772
3.959872877212517 344.2164711792862 1.1780455958163323
3.965100432165933 360.34442647947265 1.2089813531438574
3.9703279871193486 381.27859020227686 1.241847913577144
3.9755555420727644 399.1759713674486 1.2626913060570581
3.98078309702618 418.2942223420821 1.28607738981979
3.986010651979596 438.1989110822118 1.312158437874255
3.9912382069330117 461.1695731798441 1.34149876786127
3.9964657618864274 485.4204158497121 1.3724354369701
4.001693316839844 513.5104522988083 1.4110723119102426
4.00692087179326 547.0170785035378 1.453432016915985
4.012148426746676 583.43697661529 1.5099957789168943
4.017375981700092 616.8105440858889 1.5702925848409728
4.0226035366535084 663.484228554369 1.6354707795830077
4.027831091606925 716.0750302862268 1.7024974923885028
4.033058646560341 783.1514133218127 1.7834759778146347
4.038286201513757 861.7904113923762 1.8708314286214498
4.043513756467173 945.2488585287322 1.964928606447883
4.0487413114205895 1038.4373750983254 2.0588980508316004
4.053968866374006 1146.5773138405789 2.161658628208825
4.059196421327422 1271.2802694411646 2.278255106536131
4.064423976280838 1401.7642963912313 2.393719111947245
4.069651531234254 1562.3966127004105 2.527574812197552
4.0748790861876705 1736.6805702684203 2.6688035486890342
4.080106641141087 1922.513386156986 2.806957665103801
4.085334196094503 2129.8193291870457 2.952590976229502
4.090561751047919 2341.1223149961393 3.098717798697134
4.095789306001335 2582.5814275403154 3.2598461513078907
4.1010168609547515 2845.0129187327852 3.430836886881562
4.106244415908168 3069.479799786698 3.5642281224940207
4.111471970861584 3294.747637192053 3.690396249388636
4.116699525815 3474.6962172200265 3.7816259380578927
4.121927080768416 3627.0676662902183 3.8164137237397444
4.1271546357218325 3740.20342710465 3.8368022170685876
4.132382190675249 3800.079177435825 3.852014344215184
4.137609745628665 3821.309662354868 3.8513711511204414
4.142837300582081 3755.167021057686 3.8077686933194435
4.148064855535497 3607.8644366277063 3.722882171298287
4.1532924104889135 3429.00462582066 3.618266948194514
4.15851996544233 3212.7091820118635 3.497055536589374
4.163747520395746 2995.602643509373 3.3812890273641623
4.168975075349162 2750.956372842347 3.236844489602071
4.174202630302578 2492.0980356760083 3.0752951511541537
4.1794301852559945 2252.418797868783 2.916623221692212
4.184657740209411 2014.3759526252904 2.752102561291686
4.189885295162827 1799.9288206429687 2.597459176327089
4.195112850116243 1720.851198221392 2.5410663483053715
4.200340405069659 1568.4278934908548 2.424929453268882
4.2055679600230755 1408.9542721390574 2.2956867376213514
4.210795514976492 1195.3287090784881 2.1148304662013993
4.216023069929908 1045.1131832528383 1.976462454006337
4.221250624883324 935.6718844454657 1.8680898901897385
4.22647817983674 828.3939125613999 1.7614400907915362
4.2317057347901565 743.4415306402992 1.6677701318303249
4.236933289743573 678.6757702312364 1.5920400233190186
4.242160844696989 616.1718135129902 1.5153087948392563
4.247388399650405 559.8466772194049 1.4431685620042771
4.252615954603821 514.1755502403427 1.3814567723933597
4.257843509557238 479.4747410444018 1.333754911237573
4.263071064510654 447.86539595297006 1.290204350951096
4.26829861946407 416.71482868639623 1.2480675803249235
4.273526174417486 393.78166588378804 1.2171940557460095
4.278753729370902 374.9048900184401 1.1869222672648532
4.283981284324319 357.4015956855736 1.1627266507674683
4.289208839277735 339.50230234711375 1.1381952049211608
4.294436394231151 323.3301849805398 1.1173617861375766
4.299663949184567 310.60985201402286 1.1007267322214493
4.304891504137983 303.25361019741916 1.0902228013140656
4.3101190590914 297.21782643639256 1.0789168800113869
4.315346614044816 292.3980558820563 1.0732743983713453
4.320574168998232 286.96058247215177 1.0630819671953726
4.325801723951648 281.64915133240294 1.0555352913774623
4.331029278905064 275.29379672584076 1.0495508238516065
4.336256833858481 272.5075764425475 1.0458803541064272
4.341484388811897 265.2182387122936 1.0373482367501536
4.346711943765313 259.1888481438283 1.0268444464210675
4.351939498718729 258.79728695557407 1.0297563477053242
4.357167053672145 257.89679527670165 1.029958485303277
4.362394608625562 255.25024367904416 1.0287545555532271
4.367622163578978 258.05874445956545 1.0323299006537432
4.372849718532394 254.82872230667735 1.025817491298223
4.37807727348581 254.00941499237828 1.0299756286577408
4.383304828439226 256.2933768300306 1.043687733713946
4.388532383392643 255.12680431348448 1.0438874788465
4.393759938346059 253.33791305711233 1.0455903643710884
4.398987493299475 247.87455924837835 1.0331587113390328
4.404215048252891 243.41133233551832 1.026186136204315
4.409442603206307 243.78953695283622 1.03195665714626
4.414670158159724 242.09448695173234 1.0343131347013097
4.41989771311314 241.42665098695184 1.0407089053664658
4.425125268066556 237.11563816809013 1.0380611899216237
4.430352823019972 229.73659601956297 1.0163745921282241
4.435580377973388 225.47506478005707 1.0004514876611825
4.440807932926805 221.45545858789345 0.9813844192877339
4.446035487880221 216.61328649572567 0.9700602304761989
4.451263042833637 211.2520353217958 0.9616731509638089
4.456490597787053 210.1788727584444 0.9588087040160536
4.4617181527404695 210.85148562042005 0.9663778538518168
4.466945707693886 210.95144027151227 0.9673347584746917
4.472173262647302 211.89099535122494 0.9697685596145253
4.477400817600718 215.27401328354648 0.9824899824446133
4.482628372554134 214.13826796221193 0.9814713455877762
4.4878559275075505 219.00837766672663 0.9992665553843725
4.493083482460967 218.11775854437607 0.9944211089786176
4.498311037414383 215.61841895436737 0.9917718340034589
4.503538592367799 214.80423404747728 0.9992865085553181
4.508766147321215 208.12979680209838 0.9854150685614734
4.5139937022746315 205.99781046822386 0.98342827171158
4.519221257228048 205.41506798159557 0.9871064048251288
4.524448812181464 201.46032266664582 0.9695371645960128
4.52967636713488 200.98747921087227 0.9662691133722845
4.534903922088296 203.18609226709833 0.9640084656891267
4.5401314770417125 206.502990472124 0.9669450299704421
4.545359031995129 203.49211020907848 0.9569132170056237
4.550586586948545 206.65507127653237 0.9690063296784437
4.555814141901961 206.5582004609778 0.96803977638841
4.561041696855377 207.29769118439188 0.9704722517252615
4.5662692518087935 214.81211992913782 0.9813256029884747
4.57149680676221 212.0014546663103 0.9680899962882002
4.576724361715626 210.11658411758873 0.9653295603058533
4.581951916669042 207.69597071118392 0.9638692930134412
4.587179471622458 203.36718177389722 0.9596795949894699
4.5924070265758745 202.43390287220393 0.9607845709450668
4.597634581529291 202.36063108637924 0.9637098641691132
4.602862136482707 200.29801413443892 0.9605639532807383
4.608089691436123 202.1040540848862 0.9652654270012553
4.613317246389539 200.11153973432704 0.9605339454409022
4.6185448013429555 201.35402161863908 0.9631525532597881
4.623772356296372 201.52561288415666 0.9644620308517935
4.628999911249788 205.50082792011193 0.9768509395769682
4.634227466203204 206.67397689781788 0.9805007284932418
4.63945502115662 210.89102353469644 0.9944632038465036
4.6446825761100365 210.24323722648114 0.9894637235300522
4.649910131063453 206.68753104999567 0.9804942240006917
4.655137686016869 208.21393887214816 0.9842540023310398
4.660365240970285 205.4782922594356 0.9712042210801036
4.665592795923701 206.25487862182618 0.9750082450640876
4.6708203508771176 204.23240327688336 0.9701468680656452
4.676047905830534 203.67405935273536 0.9699449908836525
4.68127546078395 200.61844075450654 0.9636965772732758
4.686503015737366 200.14753589923532 0.9703047323921937
4.691730570690782 196.42060416847968 0.9629452008864883
4.696958125644199 195.04646308081035 0.9516545694951438
4.702185680597615 194.63565341477678 0.9388001891104436
4.707413235551031 196.74720644920257 0.9379667811735438
4.712640790504447 197.24911814606827 0.9354402205259097
4.717868345457863 197.42978991122274 0.9473176271368242
4.72309590041128 198.99644284652834 0.960577653662052
4.728323455364696 196.28074024607986 0.9562555572102049
4.733551010318112 195.24450519220267 0.9504611471132732
4.738778565271528 195.6048220374445 0.9366597431357696
4.744006120224944 195.87057562491322 0.9298765496277983
4.749233675178361 199.3545562904945 0.9372858766069256
4.754461230131777 205.1515847633196 0.9601607901861869
4.759688785085193 205.02885537006162 0.9702949561556631
4.764916340038609 203.32993602212537 0.9660679901457316
4.770143894992025 199.0259836794691 0.9450029759434226
4.775371449945442 197.50136860866556 0.9326123801881614
4.780599004898858 200.86684409919627 0.9363937813735587
4.785826559852274 199.42464335044727 0.9400913103938188
4.79105411480569 200.16615151818922 0.9468764726232161
4.796281669759106 201.0218694345507 0.957308889983136
4.801509224712523 202.0363072613718 0.9571230374445191
4.806736779665939 201.39466889503882 0.9519869123186436
4.811964334619355 200.61384644160603 0.9478267382561116
4.817191889572771 198.08764671774975 0.9394304192591648
4.822419444526187 199.49175421055838 0.9501033981812776
4.827646999479604 200.79513265911712 0.9490118639541021
4.83287455443302 200.66198820446692 0.9474068773121808
4.838102109386436 200.59258958830267 0.9473265706235634
4.843329664339852 200.7146861506538 0.9451175472252649
4.848557219293268 202.0475051452125 0.952547187225715
4.853784774246685 200.91838008811808 0.9500781893995972
4.859012329200101 200.53167263510545 0.9405422729218444
4.864239884153517 199.40365766483123 0.9221216397519094
4.869467439106933 193.8915254575907 0.9026295400107452
4.8746949940603495 194.59590516293642 0.9017190762404813
4.879922549013766 196.4743073412393 0.9107746436569223
4.885150103967182 203.80066821507575 0.9291537138990132
4.890377658920598 209.140899858279 0.9437052956094252
4.895605213874014 206.3922791283547 0.9364276333013059
4.9008327688274305 202.38165493860959 0.9227554243682273
4.906060323780847 200.35467686064132 0.9172265720026144
4.911287878734263 201.59206862683655 0.9210907582638742
4.916515433687679 200.6909184623741 0.9228816763513003
4.921742988641095 197.837877161617 0.913094791076774
4.9269705435945115 197.95292970326574 0.9138833997229051
4.932198098547928 198.26749357113738 0.915004205089551
4.937425653501344 196.21519527518836 0.9043470719057316
4.94265320845476 195.82027758654692 0.9074178810532817
4.947880763408176 196.5114261701009 0.9049513866053706
4.9531083183615925 199.19146803616403 0.9154961322969657
4.958335873315009 206.0112581339829 0.9350691070637391
4.963563428268425 210.3559098345003 0.9339556112449197
4.968790983221841 210.66771919604386 0.9252700139312029
4.974018538175257 214.70581587301126 0.9218781369698678
4.9792460931286735 222.83636575210397 0.9335470846231186
4.98447364808209 229.6478181951669 0.9386786648763079
4.989701203035506 236.1628848564543 0.9347190343556491
4.994928757988922 249.80783653464147 0.9472073011502978
5.000156312942338 273.08342362868774 0.9724802811523364
5.0053838678957545 317.3651472994868 1.0219231514422138
5.010611422849171 395.74530777392584 1.1207187776861314
5.015838977802587 513.6369922336424 1.255969047705099
5.021066532756003 668.0699238282428 1.420826103599963
5.026294087709419 844.6241992745995 1.5927839947475837
5.0315216426628355 995.505235657189 1.7254785396807426
5.036749197616252 1106.4669652211303 1.8196126072710135
5.041976752569668 1166.5890506025146 1.8673590248439542
5.047204307523084 1167.7747355014512 1.8669279409367499
5.0524318624765 1140.0232417692753 1.8429728623817014
5.0576594174299165 1093.3097223325306 1.8035026291346241
5.062886972383333 1030.5617018449868 1.7512054703438305
5.068114527336749 963.9205597836648 1.6946797486577219
5.073342082290165 900.753856371782 1.6378913090069784
5.078569637243581 845.6537836345221 1.5849283804989591
5.0837971921969975 811.0702408948339 1.5514112906086055
5.089024747150414 787.1120460950635 1.5289780354589853
5.09425230210383 766.4905953595488 1.5083071866536242
5.099479857057246 764.2175074348439 1.5064649759162319
5.104707412010662 765.4119436591982 1.5046195098368884
5.109934966964079 779.1654612316289 1.5170196479544837
5.115162521917495 788.4462341746855 1.5249978968300608
5.120390076870911 799.4303542053057 1.5371586177223011
5.125617631824327 803.9468154549719 1.5403964451317036
5.130845186777743 801.8736185849833 1.5360042585352156
5.13607274173116 798.1073399690591 1.5318995848274992
5.141300296684576 786.1807987599885 1.5202642967317417
5.146527851637992 765.1630021802722 1.4982937276073443
5.151755406591408 738.9802175255641 1.4715927557382857
5.156982961544824 699.7384209487648 1.429723274583441
5.162210516498241 663.1014101599553 1.3921100606540033
5.167438071451657 620.1074680472744 1.3470415401685545
5.172665626405073 578.8072338185115 1.3010196924621997
5.177893181358489 540.4685704803982 1.257283327852386
5.183120736311905 499.7015382475573 1.211034836043203
5.188348291265322 460.02490150303555 1.166004202517439
5.193575846218738 417.1482269584633 1.114864522719099
5.198803401172154 375.0239495155089 1.0671748157174124
5.20403095612557 336.79584895870255 1.02285243096792
5.209258511078986 303.60049937874777 0.9875654044334917
5.214486066032403 276.6209682832378 0.9613784186187949
5.219713620985819 261.45227638655905 0.9507846522530206
5.224941175939235 244.73727770762778 0.9231865088558578
5.230168730892651 231.0862862821566 0.9029726683169226
5.235396285846067 222.55602448637362 0.8900296548296922
5.240623840799484 216.98505803826154 0.8821429448534711
5.2458513957529 213.98516228922784 0.8874154141544445
5.251078950706316 211.22015014410164 0.8781340564712746
5.256306505659732 210.6504944005364 0.8814961398041877
5.261534060613148 207.238485857724 0.8756654754884219
5.266761615566565 207.3658775293205 0.8764897878149991
5.271989170519981 206.5997891344683 0.876694283317164
5.277216725473397 203.81654827302683 0.8719974918426899
5.282444280426813 204.253044649921 0.8780537388920335
5.2876718353802294 202.13692091967178 0.8782821320438673
5.292899390333646 198.78133437514444 0.8699526317388203
5.298126945287062 199.28294054512406 0.8690721705801607
5.303354500240478 201.09384297215226 0.8750562395753543
5.308582055193894 201.56318461048974 0.8691844848274668
5.3138096101473105 201.1338910816031 0.8628971619922897
5.319037165100727 201.3075545357101 0.8597173329000338
5.324264720054143 198.26647367062077 0.8542923341441231
5.329492275007559 199.5614899717838 0.8658023935404205
5.334719829960975 196.0345277703974 0.8614586624516613
5.3399473849143915 198.61836219366083 0.8704317599269011
5.345174939867808 200.1792545052241 0.8733859224704945
5.350402494821224 201.53979811072813 0.8754810569887175
5.35563004977464 202.5342648701389 0.8826583552468658
5.360857604728056 202.49592786144123 0.877428889734777
5.3660851596814725 202.11306884582373 0.8731958558322763
5.371312714634889 203.60637274616744 0.8719267464041659
5.376540269588305 208.1518058204697 0.8788670789863778
5.381767824541721 209.72722268195747 0.8799611824291479
5.386995379495137 210.43616372715292 0.8806506133739174
5.3922229344485535 211.57392880365717 0.8807060516495342
5.39745048940197 207.2251293188044 0.8657400806146077
5.402678044355386 208.69875415243882 0.8610249190480955
5.407905599308802 211.20475795466734 0.8637908846706669
5.413133154262218 215.48955024298374 0.870232759076729
5.4183607092156345 219.43091924026749 0.8789640578664966
5.423588264169051 218.96623415376854 0.8690015275143029
5.428815819122467 217.61060732945975 0.8554320991832531
5.434043374075883 216.0667067144392 0.8502705761412058
5.439270929029299 219.32594828010946 0.85559855321671
5.4444984839827155 222.49080048269727 0.8671772915473485
5.449726038936132 222.39137563862388 0.871235305852341
5.454953593889548 219.56907619647842 0.8677312401111744
5.460181148842964 215.00277255162757 0.8618354056562111
5.46540870379638 212.70801884927332 0.8601084448741473
5.4706362587497965 216.59233444215803 0.8707560090834364
5.475863813703213 220.75719037822708 0.8828481198737005
5.481091368656629 221.2065845283078 0.8820771095806518
5.486318923610045 219.8421932347748 0.8802089795238909
5.491546478563461 212.1416415036466 0.8596703542847858
5.4967740335168775 209.42750607019485 0.8541602279224068
5.502001588470294 207.6478183005672 0.8565545175988576
5.50722914342371 205.30026046624135 0.8533604619994777
5.512456698377126 204.49520424287536 0.8546836795111604
5.517684253330542 202.94819876101118 0.8499608947273901
5.522911808283959 200.72511748088763 0.8392007291283575
5.528139363237375 200.37146393865012 0.8357465657182465
5.533366918190791 205.074790490738 0.8533389395340344
5.538594473144207 207.5420004863356 0.8654329046819523
5.543822028097623 206.27611034595054 0.861441283965683
5.54904958305104 208.74381860083992 0.8622353977978668
5.554277138004456 207.59727915370976 0.8502943573760464
5.559504692957872 207.96077550597693 0.8449087192708229
5.564732247911288 207.80558429406724 0.8444868942378395
5.569959802864704 204.19905359544364 0.833467296633682
5.575187357818121 204.01234405663217 0.82915991128772
5.580414912771537 204.28723055591098 0.8272818175737484
5.585642467724953 208.4699677566075 0.8392388231330659
5.590870022678369 214.63189865519038 0.8489570355123179
5.596097577631785 212.56438933077192 0.8442967703688354
5.601325132585202 215.2958769353307 0.8491467447553579
5.606552687538618 219.8080685079402 0.8524043567695236
5.611780242492034 222.7165377964347 0.8555692903530903
5.61700779744545 224.11260577035898 0.8591319053177053
5.622235352398866 227.74193364682367 0.8579332091918732
5.627462907352283 231.56473699648492 0.8548109752783354
5.632690462305699 246.86795229928606 0.8697956497946762
5.637918017259115 275.88893223979153 0.8990805883258741
5.643145572212531 337.956399474783 0.9780242088917774
5.648373127165947 432.04378340337576 1.088215008553005
5.653600682119364 553.4107756682829 1.219589494315922
5.65882823707278 693.9874065147887 1.3585953263752588
5.664055792026196 817.8254138197078 1.4714623502912214
5.669283346979612 917.4340841725372 1.5569741256981224
5.674510901933028 962.9683342726604 1.5906872138553882
5.679738456886445 967.1973851803382 1.5913968537364183
5.684966011839861 941.0294606795214 1.5694487447096712
5.690193566793277 887.719582974574 1.5235050458617805
5.695421121746693 836.9721694833883 1.479432908818015
5.700648676700109 789.6364302036473 1.4364527354746153
5.705876231653526 748.4157237329812 1.397323321304798
5.711103786606942 713.9013598612428 1.3630614332444704
5.716331341560358 693.1065671362755 1.342387095273479
5.721558896513774 689.909465900804 1.3384098375674636
5.7267864514671905 708.8548781357782 1.3567699780412095
5.732014006420607 737.3500757571145 1.3835112138695356
5.737241561374023 778.318850631049 1.421504749193561
5.742469116327439 832.4973531570276 1.4703970295377433
5.747696671280855 893.1482556927147 1.5227398769344005
5.7529242262342715 955.7955388700968 1.5735143835911998
5.758151781187688 995.3622921237713 1.6036479178437444
5.763379336141104 1004.1479594062821 1.609822677264607
5.76860689109452 967.2880409886742 1.57927335831445
5.773834446047936 889.9074929603918 1.5143538177847775
5.7790620010013525 782.8718531953699 1.4219515111938812
5.784289555954769 664.8674599982107 1.3135275942134967
5.789517110908185 552.7582608837055 1.2017303857713795
5.794744665861601 458.8597367234649 1.1021566060972732
5.799972220815017 386.11773725135174 1.0228792489403171
5.8051997757684335 331.90217492363195 0.9595586267720781
5.81042733072185 290.6714433292594 0.9081506632460018
5.815654885675266 266.178639370902 0.8799617863552183
5.820882440628682 251.41502692869668 0.8618408143054213
5.826109995582098 242.3491712332928 0.8481690871396226
5.8313375505355145 239.1658065966113 0.8463638806899711
5.836565105488931 234.7637245882833 0.8385994352685586
5.841792660442347 227.87677777783477 0.8227501818397526
5.847020215395763 226.11026948685065 0.8198537470091471
5.852247770349179 228.52338902015094 0.8208250967126
5.8574753253025955 230.82908545418977 0.8269424855036682
5.862702880256012 233.18139544015483 0.8356016445225297
5.867930435209428 235.84212800293125 0.842047496924372
5.873157990162844 236.09621422952145 0.8430010547966433
5.87838554511626 237.6599341685034 0.8413176601126346
5.8836131000696765 234.08016285913112 0.832037691459958
5.888840655023093 233.99137194704716 0.8298325243186782
5.894068209976509 235.52904950863834 0.8344039512121196
5.899295764929925 237.07207835941523 0.8375158299444584
5.904523319883341 237.17467547159933 0.8372822995814437
5.9097508748367575 239.41814728233572 0.8384526183000752
5.914978429790174 239.0279414903126 0.8332253778827813
5.92020598474359 239.3101641773964 0.82995868643395
5.925433539697006 240.23635450557404 0.8257730823481203
5.930661094650422 243.558660584416 0.8315970060662736
5.9358886496038386 243.9112672020954 0.8276086178336233
5.941116204557255 247.6940458722606 0.8305721381016765
5.946343759510671 254.8128004369377 0.8436393573189584
5.951571314464087 263.110543075653 0.8595534560856033
5.956798869417503 272.7144480362876 0.8761456206369791
5.96202642437092 281.1621514059598 0.8908399534657554
5.967253979324336 286.5661485169995 0.9002298372380642
5.972481534277752 300.16445305862703 0.920641538678371
5.977709089231168 310.1168841323745 0.9342121564621194
5.982936644184584 325.11634137258596 0.9546268691441768
5.988164199138001 349.38081780924756 0.9844814540124578
5.993391754091417 371.0924820247314 1.0124114322528033
5.998619309044833 405.7698600573923 1.0571048004840073
6.003846863998249 453.3299969540069 1.1176918950891364
6.009074418951665 515.0033362851544 1.192824448455617
6.014301973905082 596.1942547245213 1.2870562691162355
6.019529528858498 705.7551253564875 1.399593579875361
6.024757083811914 841.0428396369671 1.5283068463283052
6.02998463876533 1000.9460139147826 1.6644645642156406
6.035212193718746 1200.2079824396533 1.8255701851090478
6.040439748672163 1398.4380047975433 1.9719312304853698
6.045667303625579 1581.1547969419746 2.0974305975878256
6.050894858578995 1725.3413395250352 2.1911329714037717
6.056122413532411 1803.0635298087213 2.240423016927556
6.061349968485827 1803.045617452103 2.24127323236163
6.066577523439244 1740.0976781495544 2.203028319551267
6.07180507839266 1626.4669806478773 2.1347214853199232
6.077032633346076 1486.751393446953 2.0455400873365055
6.082260188299492 1328.222859678006 1.936831044222723
6.087487743252908 1176.2803792473392 1.8236140932281582
6.092715298206325 1031.7935050471092 1.707965398982075
6.097942853159741 904.6618454275889 1.6011162342691405
6.103170408113157 805.3735989264287 1.5165130124469066
6.108397963066573 716.0971407439387 1.4331335514068804
6.113625518019989 638.7801011258082 1.3554622917290906
6.118853072973406 572.1883009462331 1.2829100408913343
6.124080627926822 510.39599120857577 1.2127066845779282
6.129308182880238 464.4645006496551 1.1587018520270649
6.134535737833654 427.25938836454725 1.1176947145877434
6.1397632927870704 399.4281300466731 1.0866316029753924
6.144990847740487 381.06466478678277 1.068289125194573
6.150218402693903 360.4920082072179 1.0451027674713802
6.155445957647319 345.9844538923278 1.0276810427289456
6.160673512600735 331.624367821954 1.010905945132945
6.1659010675541515 320.7278266618167 1.001977472352102
6.171128622507568 311.04825076668624 0.9890697027265078
6.176356177460984 303.8243713759083 0.9799583393150083
6.1815837324144 299.1875662322347 0.9766624386361622
6.186811287367816 296.03219728287786 0.9758807074910789
6.1920388423212325 294.0073905824624 0.9787417588032337
6.197266397274649 289.2541836191838 0.9764303939259568
6.202493952228065 286.99302110282656 0.9722373156349698
6.207721507181481 282.7129547732714 0.9521351670879419
6.212949062134897 282.0045001937238 0.942797203450274
6.2181766170883135 276.3131636887331 0.9277273799270248
6.22340417204173 264.1735587244714 0.9030371195577832
6.228631726995146 260.18635814211143 0.8941708253147934
6.233859281948562 256.91979184659243 0.8872919061996469
6.239086836901978 256.8530867041028 0.8859266851961864
6.2443143918553945 257.0054787556757 0.8871441355867314
6.249541946808811 255.4644572235341 0.8824459227578808
6.254769501762227 250.83125677802605 0.8703722190134942
6.259997056715643 249.88215411270096 0.8645773936980339
6.265224611669059 247.19960531858464 0.8567984711702344
6.2704521666224755 243.54418817722944 0.8492800708058379
6.275679721575892 244.03316229260662 0.8477416239922303
6.280907276529308 245.09590398564478 0.8542912048195571
6.286134831482724 248.73384734756957 0.8683766125778514
6.29136238643614 243.19900007199874 0.8564495284114674
6.2965899413895565 240.01893257632105 0.8521122833308065
6.301817496342973 243.57733850302583 0.8535498635749517
6.307045051296389 243.417389600921 0.8491130634761804
6.312272606249805 247.49008460233986 0.856926472311507
6.317500161203221 248.99640806972593 0.8581389071873509
6.3227277161566375 245.87289714033602 0.8524514634992247
6.327955271110054 246.64635384545707 0.8547043728098253
6.33318282606347 244.366209866189 0.8481182932458406
6.338410381016886 245.0997698148401 0.8502104729612006
6.343637935970302 246.87553872086323 0.8518112518031196
6.3488654909237185 249.51871485652848 0.8547124505847541
6.354093045877135 250.6397929828968 0.8559975757233966
6.359320600830551 250.94325053121665 0.8504208981331908
6.364548155783967 246.14346010530306 0.8368880093407868
6.369775710737383 244.31460858582213 0.8320510610637692
6.3750032656908 240.60848929863783 0.8262674323297765
6.380230820644216 239.78602588021482 0.8281946344651178
6.385458375597632 243.4942094497605 0.8357753011252972
6.390685930551048 249.63662144499474 0.8476948661021515
6.395913485504464 254.58091190568456 0.8557726022248316
6.401141040457881 254.46190830173958 0.854985500747739
6.406368595411297 252.7275448957875 0.8526943414218296
6.411596150364713 253.48052060114205 0.8478711924912133
6.416823705318129 256.44539504838013 0.8510937620007188
6.422051260271545 259.83765642931854 0.8552370865491634
6.427278815224962 257.9372945731384 0.8521181355936229
6.432506370178378 256.1607889250718 0.8525892236318925
6.437733925131794 258.51218562391307 0.853341198420697
6.44296148008521 263.1654951741504 0.8569710344552993
6.448189035038626 264.0073471165147 0.8535228639933566
6.453416589992043 262.8188618912738 0.8494835991838907
6.458644144945459 262.3350620897594 0.8468565283602149
6.463871699898875 261.2856861471546 0.8431042988771974
6.469099254852291 261.6940812229005 0.8434962590588855
6.474326809805707 265.86180398390377 0.8491550718014513
6.479554364759124 272.02679311080027 0.8571267120917301
6.48478191971254 279.35728487903543 0.866860132855516
6.490009474665956 288.213909536697 0.8766591455733352
6.495237029619372 295.7171313490859 0.8830017624282379
6.500464584572788 304.1252531634845 0.8914322378607786
6.505692139526205 314.38003723177434 0.9030440296197791
6.510919694479621 328.92479128746567 0.9186733329881228
6.516147249433037 343.8057966223447 0.9322997416982425
6.521374804386453 369.40038316766896 0.9628389986112591
6.526602359339869 396.6217755617304 0.9905188369837081
6.531829914293286 441.13954394644577 1.0417105569937635
6.537057469246702 495.6612759915959 1.1000540055956995
6.542285024200118 562.0653467549458 1.1685438554583196
6.547512579153534 633.0377221346563 1.239625696991296
6.55274013410695 692.7367657700229 1.2958056340140724
6.557967689060367 734.2355063846609 1.332549241202522
6.563195244013783 750.1458309858239 1.3449512854824093
6.568422798967199 743.8964506168487 1.3384458350958097
6.573650353920615 714.9774581978112 1.3101370305147348
6.5788779088740315 675.9694835951515 1.2734799611405552
6.584105463827448 626.5627034638921 1.2257164806596936
6.589333018780864 571.7990583924701 1.1712784900611517
6.59456057373428 522.1624181774118 1.1191242440296776
6.599788128687696 477.36444897264556 1.0702610564204544
6.6050156836411125 442.80735313202564 1.0334586082039923
6.610243238594529 415.18731498483345 1.0043627975455731
6.615470793547945 389.07253584003337 0.9746275617468403
6.620698348501361 367.99226564019955 0.9493651102852951
6.625925903454777 349.8543281794698 0.9256207569247905
6.6311534584081935 346.1123855613146 0.9230536664708996
6.63638101336161 335.9298650391056 0.9133525770891796
6.641608568315026 330.6977724411589 0.9099135908627196
6.646836123268442 327.36581954786766 0.9069609684776929
6.652063678221858 313.30291770734294 0.8878980520042596
6.6572912331752745 309.4490048601681 0.8828161213632613
6.662518788128691 299.3096410511042 0.8674257872447625
6.667746343082107 291.6104971994907 0.8568751531617915
6.672973898035523 288.64726966051137 0.8535406986759587
6.678201452988939 281.14906879477013 0.8429445912632785
6.6834290079423555 277.10263197706035 0.8382748155678547
6.688656562895772 275.25430480182166 0.8385800454465072
6.693884117849188 277.098227092769 0.8403905541976886
6.699111672802604 273.51864985464834 0.8325104692606732
6.70433922775602 273.0927190181633 0.8307776000041686
6.7095667827094365 273.5424331950471 0.8315645017679704
6.714794337662853 273.1782579625551 0.8353961204619713
6.720021892616269 276.7690137497545 0.8412820320513192
6.725249447569685 274.5937140003869 0.8358815754675348
6.730477002523101 273.8796399553198 0.8306363889402518
6.7357045574765175 278.59147274509536 0.833742446499578
6.740932112429934 280.18479050837226 0.8389003626018723
6.74615966738335 282.0554663420353 0.8448032355910302
6.751387222336766 282.6245958868754 0.8459794833285246
6.756614777290182 285.23469814493427 0.8481871519942252
6.7618423322435985 286.71451120028917 0.8487737513502526
6.767069887197015 290.0097712604 0.8535952041277582
6.772297442150431 290.0678780660481 0.8561540727730295
6.777524997103847 287.3790643771364 0.8501939489652124
6.782752552057263 286.10425836288107 0.8444071101120462
6.7879801070106796 283.95016125423876 0.838497372749693
6.793207661964096 282.19762715260686 0.833190884589051
6.798435216917512 283.9982855850712 0.8347766874372532
6.803662771870928 289.2102670221617 0.8419482768551376
6.808890326824344 292.6579210904551 0.8451661196062108
6.814117881777761 295.46522344736456 0.8485542025487219
6.819345436731177 295.8274606797525 0.8473383725428032
6.824572991684593 294.1014762394667 0.8445656103161262
6.829800546638009 296.90120360324596 0.8479418146485063
6.835028101591425 298.4536124666031 0.8506655562883664
6.840255656544842 300.087459784389 0.8499064652180198
6.845483211498258 300.0729243667898 0.8511098299115102
6.850710766451674 300.07021169640836 0.8521743985039687
6.85593832140509 302.82969154036954 0.8549007820656126
6.861165876358506 304.23494707113025 0.8567417068715861
6.866393431311923 312.8676038618734 0.8683473173584824
6.871620986265339 318.25067440470133 0.8771357234093183
6.876848541218755 320.38934060573484 0.8784377822761985
6.882076096172171 324.2790174250645 0.8806286687700154
6.887303651125587 326.9528917819789 0.880699013639424
6.892531206079004 327.9887120459243 0.8791027087266129
6.89775876103242 332.1065827895289 0.8804524757310663
6.902986315985836 337.168733846311 0.8862845148904531
6.908213870939252 344.17257428843226 0.8923904722516428
6.913441425892668 350.96316413100567 0.9002727075149668
6.918668980846085 355.5434480299298 0.9034368226522373
6.923896535799501 357.7768925285996 0.9063868278054092
6.929124090752917 365.8316298479882 0.9140002890384608
6.934351645706333 370.5099935151576 0.9191725907811138
6.939579200659749 376.6970127454243 0.9243743605995239
6.944806755613166 381.5087044793513 0.930702789571806
6.950034310566582 383.3995625692175 0.9315832213527934
6.955261865519998 392.19986600222717 0.941219388187503
6.960489420473414 397.72194166021694 0.9453607025499777
6.96571697542683 405.62661680564594 0.9534120320106092
6.970944530380247 413.6252795306343 0.9609677868882167
6.976172085333663 426.16440353361867 0.974604252825231
6.981399640287079 442.32475205338585 0.9906100570679249
6.986627195240495 464.9611161248277 1.0144301193332301
6.9918547501939114 489.18035556037063 1.0392491369298504
6.997082305147328 524.5781693623845 1.0749845597065493
7.002309860100744 570.707046738227 1.1191249098994018
7.00753741505416 638.164465986808 1.1814894752359717
7.012764970007576 725.8201856735515 1.2600320399052551
7.0179925249609925 829.5093365913071 1.3470332460116148
7.023220079914409 928.0822141349976 1.4229900203354335
7.028447634867825 1011.9743428717297 1.4824272370866383
7.033675189821241 1069.7709737621487 1.5226173856818774
7.038902744774657 1101.481301682806 1.5431729372325955
7.0441302997280735 1096.2456610619938 1.5384626395624281
7.04935785468149 1075.3297279625292 1.5237288974381193
7.054585409634906 1037.9344049977747 1.4962012255681107
7.059812964588322 993.6434293198141 1.4638841012942159
7.065040519541738 954.4709393995566 1.434019623829301
7.0702680744951545 913.3700420678905 1.4022345409977302
7.075495629448571 871.5085324571063 1.3687222026463375
7.080723184401987 831.4183299357572 1.3363229394953515
7.085950739355403 787.4039323299239 1.2994769050964685
7.091178294308819 744.9017817856515 1.2638052076649264
7.0964058492622355 700.981244531852 1.2250665250251285
7.101633404215652 656.2623677694644 1.1863902815021103
7.106860959169068 617.4279650926532 1.1521253284534025
7.112088514122484 580.2022778182837 1.1190561309002591
7.1173160690759 546.1783481891529 1.0858583386132399
7.1225436240293165 515.3928459106612 1.0535650111302586
7.127771178982733 489.8533338964079 1.0270259358214873
7.132998733936149 469.78404918835116 1.0066136986860155
7.138226288889565 451.065377126671 0.9886506767599345
7.143453843842981 437.52556243427676 0.975061255003399
7.1486813987963975 429.64542526587985 0.9660960491900046
7.153908953749814 429.58029869663125 0.9673657908677706
7.15913650870323 432.9494057545566 0.9694211243676808
7.164364063656646 441.3278159483854 0.9785340807528096
7.169591618610062 451.4059073444924 0.9856841337961788
7.1748191735634785 473.8724700018897 1.0075033213006872
7.180046728516895 514.7370708487003 1.048946953199147
7.185274283470311 575.8942940021503 1.1092061070618808
7.190501838423727 676.4225650039107 1.201316889974073
7.195729393377143 824.1378158209964 1.3230961756509878
7.2009569483305595 1050.5751880648343 1.491479633636219
7.206184503283976 1387.7399866880644 1.7116668858311412
7.211412058237392 1885.740020242891 1.9934247493394537
7.216639613190808 2521.868930024707 2.304472107678755
7.221867168144224 3232.906908702492 2.6048427270161296
7.227094723097641 3851.565743319827 2.840999600285476
7.232322278051057 4203.028853726141 2.968321613124396
7.237549833004473 4203.180737566785 2.9664550240369674
7.242777387957889 3832.6123604715062 2.8313335027341067
7.248004942911305 3256.77195446836 2.606555699598767
7.253232497864722 2619.6817490018134 2.3372769272244307
7.258460052818138 2017.2341568328875 2.0497001343249437
7.263687607771554 1508.074390732419 1.7716753257641569
7.26891516272497 1109.9958799422209 1.5197000256975497
7.274142717678386 836.3933896897859 1.318837358443248
7.279370272631803 662.7530212200871 1.174782184362992
7.284597827585219 552.0538307340081 1.0741960243839677
7.289825382538635 491.1240229622088 1.014817383506697
7.295052937492051 447.4907719672691 0.9708946873341052
7.300280492445467 417.6024598514455 0.9389815804068247
7.305508047398884 397.19254819102537 0.9164696570801202
7.3107356023523 385.42980991321895 0.9043374864415947
7.315963157305716 379.3150581798979 0.897889277505588
7.321190712259132 374.1292218733259 0.8921933870584465
7.326418267212548 374.97719853190097 0.8943924903506261
7.331645822165965 371.5593802022803 0.889400633122664
7.336873377119381 365.69204915726294 0.8823274846189344
7.342100932072797 360.9451909521104 0.8752067564063724
7.347328487026213 358.6373366185052 0.8723323058912207
7.352556041979629 358.5795250792759 0.8732199763854136
7.357783596933046 360.98682286418796 0.8761194505037708
7.363011151886462 360.94208096482214 0.8765727916748011
7.368238706839878 356.0268995000788 0.8695547256144524
7.373466261793294 359.83799450528124 0.8726002252355585
7.37869381674671 357.22526508607797 0.8697474486414851
7.383921371700127 358.56667393941854 0.8706752678587261
7.389148926653543 356.36851762294344 0.8691030680135388
7.394376481606959 356.6870074256881 0.8687886091992466
7.399604036560375 357.6970471274211 0.86923222465445
7.4048315915137914 361.7900782740457 0.872570823202391
7.410059146467208 362.8564932207429 0.8724821164068384
7.415286701420624 360.72073421872255 0.8710593425787897
7.42051425637404 362.32211222101097 0.8732841411418101
7.425741811327456 362.420753371381 0.8744061816702136
7.4309693662808725 365.4320246771977 0.8783535403276362
7.436196921234289 373.17852507077885 0.8868108019658407
7.441424476187705 376.0316989353639 0.8900286903280841
7.446652031141121 381.0353855987647 0.8932758091138651
7.451879586094537 385.06900630259224 0.8975419216289636
7.4571071410479535 392.64210917505784 0.9064328707310807
7.46233469600137 397.7166896896638 0.9104258657429259
7.467562250954786 405.47653395965256 0.9171714882566564
7.472789805908202 414.27427073461223 0.924467603244843
7.478017360861618 426.105046514406 0.9358684029455732
7.4832449158150345 438.9898057980918 0.948267862156613
7.488472470768451 449.41861210742934 0.9577442738642837
7.493700025721867 462.20678482189993 0.9711812338983922
7.498927580675283 474.4922186581221 0.9823349669789643
7.504155135628699 488.3411038687536 0.9956687931976361
7.5093826905821155 499.6115272757799 1.006155770674759
7.514610245535532 509.06654246074027 1.0145105991976535
7.519837800488948 519.2617240166574 1.0250234228071573
7.525065355442364 524.6733336387578 1.0299932680994117
7.53029291039578 531.6033294066992 1.036422001650716
7.5355204653491965 537.4735938579846 1.0418460838389794
7.540748020302613 546.1124451276295 1.049839583728536
7.545975575256029 553.1805636254212 1.055958543613817
7.551203130209445 562.6298080387594 1.0644463587487336
7.556430685162861 571.4914299391822 1.0719440862178318
7.5616582401162775 579.646436128671 1.0790213432213178
7.566885795069694 584.2803056110298 1.0837068286365872
7.57211335002311 582.8340931241612 1.0820992522750812
7.577340904976526 573.9920956044531 1.0725001709144744
7.582568459929942 563.2648908102739 1.0615886389583906
7.5877960148833585 554.4753740710805 1.0528429888061328
7.593023569836775 545.6936438922405 1.0450133232042336
7.598251124790191 536.476631824641 1.0355820901986388
7.603478679743607 525.5071970525524 1.0243491476722273
7.608706234697023 517.0646950648285 1.0157423185691414
7.6139337896504395 507.5964322127414 1.0068171740454066
7.619161344603856 500.98468946969336 1.0000017774449999
7.624388899557272 498.7368529733518 0.9972905072075632
7.629616454510688 498.77456753653894 0.9965909805442352
7.634844009464104 498.19046663192177 0.996323579856059
7.6400715644175206 500.39129122031767 0.9995763667900591
7.645299119370937 501.6741589765564 1.000982090633155
7.650526674324353 505.16240587288905 1.002727895174774
7.655754229277769 508.6538174276473 1.0045198914449474
7.660981784231185 508.74386171786205 1.0038917634528843
7.666209339184602 514.1468755966654 1.008332651882088
7.671436894138018 520.622184888469 1.0141817722455517
7.676664449091434 527.9580295021934 1.0201184058736021
7.68189200404485 536.0674239889576 1.0270382122886617
7.687119558998266 538.3547872484465 1.0284976760315772
7.692347113951683 542.373226801227 1.031935535079298
7.697574668905099 547.7213169033281 1.0384439104052416
7.702802223858515 555.5569889301714 1.0451300053326122
7.708029778811931 560.6992043856915 1.0493600911745868
7.713257333765347 566.4362478411434 1.0524007070362351
7.718484888718764 567.5975475915327 1.0524855322305176
7.72371244367218 571.9755240152284 1.0568427354606782
7.728939998625596 573.4292542287544 1.0569322351342623
7.734167553579012 578.7143470479764 1.0617828657537831
7.739395108532428 580.3809962698724 1.0629558618295238
7.744622663485845 582.955524855776 1.0653118318806154
7.749850218439261 584.0814746759975 1.0659851989700344
7.755077773392677 585.3733802085736 1.0669437024979673
7.760305328346093 585.6343548967474 1.0676347536750461
7.765532883299509 580.6977368151516 1.062740413554951
7.770760438252926 579.9237928769796 1.061230002898326
7.775987993206342 584.5891187768178 1.0640919465982424
7.781215548159758 590.019450309434 1.0688275000190468
7.786443103113174 595.6342789108676 1.073647329624932
7.79167065806659 589.9801652457217 1.0692443579974784
7.796898213020007 574.5554184473115 1.0555295704692635
7.802125767973423 561.5935761402673 1.0432254827580947
7.807353322926839 555.1525767460199 1.0374287710814136
7.812580877880255 553.0829024140713 1.0353291006728245
7.817808432833671 551.5059765327685 1.0324537201670312
7.823035987787088 549.1034491503185 1.0285974445789028
7.828263542740504 544.5717457764 1.0236897139541732
7.83349109769392 550.1374246261838 1.028690056948379
7.838718652647336 557.0154733546557 1.0358065453575804
7.8439462076007525 561.4186373446651 1.0387536514781497
7.849173762554169 569.0182954104911 1.0451106543600484
7.854401317507585 575.9468426667743 1.0503760893881378
7.859628872461001 587.9183578626622 1.0617510384353925
7.864856427414417 600.1468182592263 1.0707343857009561
7.8700839823678335 616.7163784876474 1.0841411204545954
7.87531153732125 637.2829973116563 1.1011061852340347
7.880539092274666 649.5160400913352 1.1108798461310185
7.885766647228082 662.4890857638004 1.1216142278075478
7.890994202181498 669.7898771105627 1.1267625421536032
7.8962217571349145 674.7672935188998 1.1324776621671873
7.901449312088331 681.7829526359718 1.1385668811146064
7.906676867041747 680.9414621995907 1.1381553685795025
7.911904421995163 678.0039432601908 1.1352916711563348
7.917131976948579 675.112430565692 1.1319155884898098
7.9223595319019955 676.1802501775575 1.1326649334982593
7.927587086855412 669.7417033399113 1.1270422066775807
7.932814641808828 660.1437064909362 1.11761996679956
7.938042196762244 651.6309371980154 1.1103113474788997
7.94326975171566 640.5767104688762 1.1007070229389266
7.9484973066690765 633.3811049369895 1.0937102818045275
7.953724861622493 631.5484934633363 1.0911371631193192
7.958952416575909 632.7367786527228 1.0908690810770945
7.964179971529325 639.4805605104419 1.0973994858037928
7.969407526482741 642.0781039143542 1.09932260418291
7.9746350814361575 646.5604752182297 1.1019690671483657
7.979862636389574 651.5189833667268 1.1055929732968452
7.98509019134299 661.880413002956 1.113998104846339
7.990317746296406 676.5420815333699 1.1267666322759406
7.995545301249822 685.7255650065301 1.1350455153704866
8.000772856203238 690.3428455319697 1.1380475630578584
8.006000411156654 688.0754174086865 1.1356192858498304
8.01122796611007 683.1591552004006 1.1307830388999909
8.016455521063486 671.9761921413908 1.1188997917805983
8.021683076016902 663.7552636755067 1.1121082644677673
8.026910630970319 655.4492747433706 1.104210729538104
8.032138185923735 649.4322667485611 1.0995764136348207
8.037365740877151 647.7690541927913 1.0976140320940304
8.042593295830567 650.4907083553434 1.099583643093532
8.047820850783983 648.9431041550449 1.0994465696988502
8.0530484057374 645.603132744841 1.0960481806802533
8.058275960690816 640.2194581732126 1.091164720429903
8.063503515644232 636.9133711927805 1.0872639427814323
8.068731070597648 643.0713502320556 1.0924038432235699
8.073958625551064 647.2849857934364 1.0953173282702289
8.07918618050448 649.0940746258786 1.0960875235517176
8.084413735457897 646.6828654901267 1.092646257970175
8.089641290411313 649.4162873660973 1.0946585891409815
8.09486884536473 653.7385554223396 1.0982735189864627
8.100096400318145 656.9144227490299 1.1018059900900146
8.105323955271562 656.9528605006615 1.101753609624799
8.110551510224978 651.9706192715122 1.0969351886878065
8.115779065178394 649.4974563267016 1.0939331563147485
8.12100662013181 652.6002270687369 1.095851648402072
8.126234175085226 658.5717242509587 1.1003579831657813
8.131461730038643 670.931878564104 1.1099041940688956
8.136689284992059 687.73753508624 1.1232538988916851
8.141916839945475 708.1405301642175 1.1394702833576789
8.147144394898891 729.4040609358789 1.1565078063276166
8.152371949852308 749.0578919325453 1.1702011688192284
8.157599504805724 772.5464322491421 1.1881815208931743
8.16282705975914 804.3646772826837 1.2116486005965386
8.168054614712556 836.8958214208632 1.2374544299759245
8.173282169665972 870.9405081149858 1.2614545413998317
8.178509724619389 894.170270032445 1.2780827453429124
8.183737279572805 911.4859235258211 1.289655216500736
8.188964834526221 914.6939443572684 1.2902988044511998
8.194192389479637 912.1841652900196 1.2876717965323217
8.199419944433053 896.7148033205094 1.2755065527299771
8.20464749938647 876.8823417075353 1.2613660886025
8.209875054339886 851.3508644966147 1.243103130277308
8.215102609293302 824.4249152287608 1.2231015089739825
8.220330164246718 800.5935444953991 1.2047542630561379
8.225557719200134 786.3992639034087 1.1937471266320154
8.23078527415355 772.845505760741 1.1820210480674895
8.236012829106967 765.4044667406556 1.1759728946535193
8.241240384060383 752.6258687216979 1.1648283185408157
8.2464679390138 744.6493441858398 1.158161868490748
8.251695493967215 740.280108093618 1.1540823789830406
8.256923048920632 742.126313202605 1.1560127210325144
8.262150603874048 742.7209902729151 1.1569055118602178
8.267378158827464 744.307846822419 1.158896732093225
8.27260571378088 741.4717861830117 1.1551877923208085
8.277833268734296 733.5704985428995 1.1481816921154824
8.283060823687713 727.7053419547576 1.143002658104118
8.288288378641129 718.9945229542127 1.1361060058872772
8.293515933594545 715.6268026800113 1.1340256440196559
8.298743488547961 713.7541527631461 1.1319444648409742
8.303971043501377 714.2313799032897 1.1323371461496405
8.309198598454794 711.9702519327719 1.1292791851295483
8.31442615340821 707.5808070560738 1.1251247364908485
8.319653708361626 703.6558535409732 1.1203140992533043
8.324881263315042 700.5912802232606 1.1177501610326397
8.330108818268458 701.8075317502473 1.1185506764562063
8.335336373221875 701.4401986836186 1.1176336401922657
8.34056392817529 706.1115262339544 1.120118133224455
8.345791483128707 706.3845917622011 1.1203172346803225
8.351019038082123 701.9399601186528 1.1163547987518032
8.35624659303554 693.3059063845847 1.1091142334854165
8.361474147988956 680.6205791163176 1.0978620868907956
8.366701702942372 671.7255299952873 1.0911871547284604
8.371929257895788 669.4453194756343 1.0898085149773833
8.377156812849204 665.149756924334 1.0860246308892008
8.38238436780262 662.720231350899 1.083170702889961
8.387611922756037 651.2038674850252 1.0733983867177301
8.392839477709453 641.0648629886167 1.0645239125771533
8.398067032662869 631.3001170943573 1.0566491651643317
8.403294587616285 620.5507145036833 1.0477136741007818
8.408522142569701 614.1669996304805 1.0423361469992822
8.413749697523118 606.6787645477924 1.035884987128188
8.418977252476534 599.5194989611153 1.0295117889783483
8.42420480742995 592.1426636221701 1.0220140482898825
8.429432362383366 587.3435554818129 1.0181531250723623
8.434659917336782 582.40808786395 1.0135163295305472
8.439887472290199 578.7803146707251 1.0099135515892388
8.445115027243615 577.9981786307427 1.0089561557078055
8.450342582197031 573.4549920418987 1.0050480388442655
8.455570137150447 574.6044647463876 1.0067082380942893
8.460797692103863 572.9351730251647 1.0058343713846645
8.46602524705728 570.7088122304909 1.0022752932848296
8.471252802010696 568.827963161342 1.0011616297387556
8.476480356964112 568.3867334847124 0.9997935157742678
8.481707911917528 567.3743069315406 0.9977446563313301
8.486935466870944 566.2040371575399 0.9959722883239235
8.49216302182436 567.7786788805171 0.9963705167641806
8.497390576777777 569.375045989687 0.9975958354677984
8.502618131731193 571.1638242674461 0.9990262632787024
8.50784568668461 567.6662550442255 0.9960353305825737
8.513073241638025 569.2618654749867 0.9974830856137752
8.518300796591442 569.3566428829407 0.9967664226568724
8.523528351544858 570.7170803044096 0.9979451939689388
8.528755906498274 570.243836348772 0.9963635822885325
8.53398346145169 568.1446019086517 0.995037167425848
8.539211016405106 563.2751424584013 0.9911714686305841
8.544438571358523 564.2406565209949 0.992316024595443
8.549666126311939 565.041272558202 0.9923508416816069
8.554893681265355 568.0562769226905 0.9946202634385711
8.560121236218771 569.1267585731472 0.9934487591502346
8.565348791172188 571.3235804529182 0.9953282191295605
8.570576346125604 574.7296947594037 0.9975800213757609
8.57580390107902 580.2589742622021 1.0016992151773425
8.581031456032436 582.2566044482741 1.003553717386552
8.586259010985852 582.9554985811163 1.0032745524466078
8.591486565939269 583.0166052585083 1.003277440912033
8.596714120892685 585.1961118070027 1.0046587059756271
8.601941675846101 585.8933092198987 1.005262637935698
8.607169230799517 588.3930839676078 1.0073821368253368
8.612396785752933 591.4343302099537 1.0098179262974718
8.61762434070635 591.2995024457782 1.0093942516034466
8.622851895659766 596.8114926955847 1.0134629512274562
8.628079450613182 604.1723703156727 1.0185549124456765
8.633307005566598 611.468238773016 1.023952554199373
8.638534560520014 619.5939684712664 1.029574674432214
8.64376211547343 633.7578299427072 1.0418781969020208
8.648989670426847 647.3213877213492 1.0528689330947103
8.654217225380263 663.0967024604475 1.0657704740105134
8.65944478033368 677.6191382898738 1.0764924414071133
8.664672335287095 688.1357793748491 1.0832655873247194
8.669899890240512 707.6160798389715 1.09834621137625
8.675127445193928 729.2721358233593 1.1152211713764837
8.680355000147344 751.6497596184405 1.1325700381763706
8.68558255510076 771.2234020623383 1.1464541543478897
8.690810110054176 784.5767185722805 1.1554445643686804
8.696037665007593 795.2159254441327 1.1599768638690215
8.701265219961009 802.9953712798169 1.164733925968886
8.706492774914425 809.0350348037754 1.1689068838038101
8.711720329867841 807.7160742885549 1.168529383211873
8.716947884821257 803.1308373130735 1.1647882240878107
8.722175439774674 791.3141286090646 1.1558494948952616
8.72740299472809 776.0525770570089 1.1445849013005571
8.732630549681506 761.2665016018492 1.1339237619099505
8.737858104634922 747.1748594718117 1.123858407044252
8.743085659588338 743.3505435838173 1.122576754602013
8.748313214541755 740.8168522549171 1.121966194736512
8.75354076949517 734.4895762307966 1.1174459284343008
8.758768324448587 729.7702686495991 1.1129718199634244
8.763995879402003 715.3553829774444 1.1006033947524048
8.76922343435542 700.7534419084975 1.0876334920283246
8.774450989308836 687.4951545823079 1.0760713568567468
8.779678544262252 675.5185009494705 1.065129847677025
8.784906099215668 669.645603801946 1.0603309229015923
8.790133654169084 666.3081654118419 1.0586460981276948
8.7953612091225 663.6877085663784 1.0564357181523603
8.800588764075917 656.4384511550588 1.0496730033414283
8.805816319029333 651.2765199269389 1.045405380611819
8.811043873982749 646.768388598441 1.0419805633390389
8.816271428936165 641.4998313886778 1.0374624072229952
8.821498983889581 640.6856474004957 1.0357243437224986
8.826726538842998 637.0624382985361 1.0325037235787042
8.831954093796414 634.2156632503754 1.0304003525222984
8.83718164874983 626.2511232044787 1.0232980388008606
8.842409203703246 619.3746336299158 1.0168578404527182
8.847636758656662 615.8501980950607 1.0135582926442297
8.852864313610079 615.7938117738275 1.0133312262711967
8.858091868563495 622.9297938435715 1.018826168183473
8.863319423516911 622.4709563186422 1.0179505082406326
8.868546978470327 621.5120161195133 1.0163489684932283
8.873774533423743 622.991133301314 1.017432702099751
8.87900208837716 622.9776723274946 1.0177017901926657
8.884229643330576 624.3110472895605 1.018590598752655
8.889457198283992 626.242779355503 1.0195422077513083
8.894684753237408 625.6691843983504 1.0188397307505168
8.899912308190824 629.6107439476929 1.0219616737559445
8.90513986314424 631.6629635598898 1.0224980374059827
8.910367418097657 634.5302791328448 1.023496316776516
8.915594973051073 638.7051846074561 1.0265849406359957
8.92082252800449 646.3748633325146 1.033185944578592
8.926050082957905 649.5857572439919 1.0369662918062004
8.931277637911322 649.7805739370908 1.036700368824082
8.936505192864738 649.780311517268 1.0353200391782191
8.941732747818154 650.9078130922268 1.0359158242435382
8.94696030277157 660.9300735443201 1.043179647750036
8.952187857724986 673.707627926386 1.052202789021965
8.957415412678403 678.494038870697 1.0542684056232912
8.962642967631819 686.0434526809897 1.0595784489922235
8.967870522585235 689.9247348568318 1.0630682914317326
8.973098077538651 694.9449447781876 1.0670437081831525
8.978325632492067 703.1682373341656 1.0736471972294932
8.983553187445484 709.6234373759837 1.078220188361004
8.9887807423989 715.9239165034413 1.0820835457042053
8.994008297352316 723.4865057544029 1.087304346557576
8.999235852305732 728.5351883623489 1.0905486356410121
9.004463407259149 733.9990999339847 1.0942462918723572
9.009690962212565 746.757594868435 1.1042025420963244
9.014918517165981 758.2288853114252 1.1133094589132282
9.020146072119397 772.9669692838805 1.1237902254603362
9.025373627072813 786.8044482847903 1.1325871901052462
9.03060118202623 794.1569153628382 1.1359347598482545
9.035828736979646 809.3660223518242 1.1468914143161097
9.041056291933062 826.2941175678983 1.1583374512948872
9.046283846886478 844.3822207789414 1.1709471639062583
9.051511401839894 858.3867867415296 1.1800824290487932
9.05673895679331 874.8643358772747 1.1903090327234782
9.061966511746727 894.4429780084196 1.2032014676432206
9.067194066700143 914.6538418245822 1.2163355276603482
9.07242162165356 934.034071798543 1.2276740971016842
9.077649176606975 952.6685647493874 1.2387736691658828
9.082876731560392 976.5737257972781 1.2541799153945994
9.088104286513808 1003.9746366660686 1.2725956367997266
9.093331841467224 1029.862098562667 1.2889806461612896
9.09855939642064 1049.476691526685 1.3009275336595687
9.103786951374056 1063.19605745194 1.3096037581171331
9.109014506327473 1077.6363413065308 1.3170592016583471
9.114242061280889 1091.3879771631875 1.3248830734954093
9.119469616234305 1101.1669318410661 1.3284303602725043
9.124697171187721 1115.330013679525 1.3365323919289174
9.129924726141137 1124.8950872181438 1.3419004931894558
9.135152281094554 1128.921420432279 1.3438871798859928
9.14037983604797 1134.5580070843152 1.34792256466308
9.145607391001386 1134.7688773392078 1.3470337597332689
9.150834945954802 1139.5498487214097 1.3494226694407625
9.156062500908218 1149.3030112277406 1.355486282611469
9.161290055861635 1161.9217805718476 1.3738860559235835
9.16651761081505 1182.843674342838 1.3938676269483377
9.171745165768467 1204.4176346166944 1.4120264612234221
9.176972720721883 1223.7736328359379 1.426794052881527
9.1822002756753 1240.394175524445 1.4396707070479227
9.187427830628716 1244.1898806680085 1.4453936732219668
9.192655385582132 1234.3053862578865 1.4417965218256734
9.197882940535548 1221.5641640847184 1.4373584437443898
9.203110495488964 1206.738064524548 1.4311629578623672
9.20833805044238 1196.4844424990872 1.4287077498258605
9.213565605395797 1194.236216488215 1.4295889471387173
9.218793160349213 1193.1547157827924 1.4307974862195254
9.224020715302629 1201.3751547152817 1.4377108515604349
9.229248270256045 1215.0885420623063 1.4468275862356141
9.234475825209461 1239.6509976712498 1.4637173137183082
9.239703380162878 1270.1403736214 1.4832670417490952
9.244930935116294 1314.1759270040943 1.5098937892882198
9.25015849006971 1369.0321558089236 1.544677319082632
9.255386045023126 1428.935482561299 1.5792545255705681
9.260613599976542 1497.5080675126799 1.6182997469580842
9.265841154929959 1556.7349579622182 1.6510721581714185
9.271068709883375 1607.453949406219 1.6785913860898947
9.276296264836791 1638.0055985855988 1.696566208369085
9.281523819790207 1630.3229301624822 1.6953355776117924
9.286751374743623 1575.4638079780516 1.6675575068855601
9.29197892969704 1492.5077175952542 1.6255080121263399
9.297206484650456 1383.9756168642846 1.5654660216197596
9.302434039603872 1273.1036430888626 1.502221014032789
9.307661594557288 1165.8624691171215 1.4396394931556653
9.312889149510704 1072.9113335137567 1.3840087369014111
9.31811670446412 989.6555998516081 1.3311385441815997
9.323344259417537 920.7363790219694 1.2857868911263495
9.328571814370953 872.4360422385363 1.251639787204842
9.33379936932437 839.3784255429293 1.22814864994596
9.339026924277785 812.7018726414681 1.2094937927985134
9.344254479231202 792.19454410552 1.1952744801724267
9.349482034184618 772.2438176193667 1.1810479778109257
9.354709589138034 753.503539839695 1.16782739281038
9.35993714409145 742.7412967889397 1.1610713254390244
9.365164699044866 736.058069708443 1.1570227828887423
9.370392253998283 731.3535255267118 1.1539659923100054
9.375619808951699 726.6067727169918 1.1503568625758926
9.380847363905115 721.7760850015143 1.147088937416905
9.386074918858531 718.6926499480797 1.1454797997202992
9.391302473811947 714.7324461858697 1.1432989505513143
9.396530028765364 709.9189385558724 1.1400731969158602
9.40175758371878 710.683746073657 1.1432321673341093
9.406985138672196 709.323095961656 1.1421078723981237
9.412212693625612 708.6137266630992 1.1404781137419313
9.417440248579029 705.3159980398752 1.123906550330413
9.422667803532445 703.3389440870284 1.1161505750469705
9.427895358485861 702.9659088749047 1.112500498431277
9.433122913439277 702.2625561394783 1.109418671054939
9.438350468392693 698.6489494636514 1.1042567588956007
9.44357802334611 696.0937442448115 1.100292202571219
9.448805578299526 696.1773400204623 1.0975936681327627
9.454033133252942 700.8442897036032 1.0990309691383287
9.459260688206358 699.8344685661605 1.0963621555686358
9.464488243159774 702.8727006424182 1.0982995919493097
9.46971579811319 704.461062273268 1.0982000326985955
9.474943353066607 701.9667401411285 1.094426953344081
9.480170908020023 699.9126558088716 1.0912937128387843
9.48539846297344 697.2218092548767 1.0878638983376696
9.490626017926855 695.4010834103688 1.084486338667633
9.495853572880272 694.8486526047034 1.0836951357586637
9.501081127833688 698.1118305164928 1.0850018457517734
9.506308682787104 697.8474806456496 1.0839395675810253
9.51153623774052 699.2481637864344 1.0839747821729016
9.516763792693936 698.9303037903335 1.0828099403858291
9.521991347647353 700.4088808370024 1.0826468174841073
9.527218902600769 706.7776953122126 1.0865126356450021
9.532446457554185 708.9026671053151 1.0874079842156257
9.537674012507601 706.9404415454933 1.0842755516449585
9.542901567461017 705.0059897430372 1.080693132368068
9.548129122414434 709.294773133421 1.0834696111140922
9.55335667736785 715.788065702277 1.087902072445247
9.558584232321266 719.1091633049705 1.0900457135609756
9.563811787274682 721.4713963579584 1.0913006937765362
9.569039342228098 719.0420049351869 1.0890615741344203
9.574266897181515 712.7209582126379 1.0839234160772824
9.57949445213493 712.3007531076917 1.081976956647914
9.584722007088347 707.0727327430202 1.0754001321089093
9.589949562041763 706.8914749243759 1.0740278289644851
9.59517711699518 709.3575809714803 1.0757484736328167
9.600404671948596 713.477851513348 1.0793638297246524
9.605632226902012 718.1591715347879 1.0824491759394546
9.610859781855428 723.5432131827916 1.0851208650141868
9.616087336808844 725.4062936207712 1.0859829712540074
9.62131489176226 726.8381224315056 1.0863634129429165
9.626542446715677 721.2820290201445 1.081037123151728
9.631770001669093 726.4339922684853 1.0856986903368995
9.636997556622509 728.2882215547997 1.0863397046729373
9.642225111575925 732.1339493877036 1.0886498201446937
9.647452666529341 730.9053084822565 1.0863833897632043
9.652680221482758 727.8498429812232 1.0840277212935165
9.657907776436174 726.6126350673499 1.0811299784435533
9.66313533138959 725.2080180243202 1.0787189150100212
9.668362886343006 730.194441180395 1.0827919052268287
9.673590441296422 729.1001300546848 1.082738008108248
9.678817996249839 728.7366212333133 1.0808213160217703
9.684045551203255 728.045126010947 1.0793443728905834
9.689273106156671 731.3465292879729 1.0808465254884148
9.694500661110087 736.860197916806 1.084454164441906
9.699728216063503 740.3045609033753 1.0864508519424025
9.70495577101692 740.6384883144948 1.0861441392724385
9.710183325970336 741.032872097456 1.08642223476413
9.715410880923752 739.9702883003606 1.0849873767179767
9.720638435877168 735.8378771827743 1.0809665983621848
9.725865990830584 732.2413834900964 1.0780905523242033
9.731093545784 729.9042551762292 1.0742556657184967
9.736321100737417 729.8545145590637 1.0734735310161132
9.741548655690833 732.2561960630132 1.0749384069883272
9.74677621064425 730.3431583809677 1.0733380456165995
9.752003765597665 731.6549287505584 1.0743317666890844
9.757231320551082 730.9155402769359 1.0736080969694226
9.762458875504498 732.1646445166624 1.0738390800642055
9.767686430457914 733.533771883077 1.074695848216355
9.77291398541133 736.9503991751543 1.0765396032261905
9.778141540364746 735.7293109541771 1.0746851712163428
9.783369095318163 728.9968795592732 1.068853331878434
9.788596650271579 723.7105518104788 1.0647762597113806
9.793824205224995 717.0542349797952 1.0593671580832102
9.799051760178411 714.9627879431473 1.0564717424445378
9.804279315131827 715.3201832798253 1.0558084232291194
9.809506870085244 712.335929656309 1.0528474780392412
9.81473442503866 713.5698004914258 1.053098933136226
9.819961979992076 714.5839858900828 1.0524204319812211
9.825189534945492 715.5030155571692 1.0524446814600779
9.830417089898909 721.2748623403763 1.0564078578212561
9.835644644852325 719.7117231580932 1.0549590096482417
9.840872199805741 717.3338403881952 1.0533275949455934
9.846099754759157 717.3836667700672 1.0534806377158978
9.851327309712573 720.9421426164823 1.0568206429170617
9.85655486466599 725.5349362180507 1.0595505394072668
9.861782419619406 728.8920842058891 1.0620144018896027
9.867009974572822 730.1182418350197 1.0607387780302766
9.872237529526238 731.2064496233494 1.0603867248310912
9.877465084479654 729.6497765446821 1.0591584077969218
9.88269263943307 735.61702568236 1.0637943850352927
9.887920194386487 740.1067649140276 1.0670711930972607
9.893147749339903 747.6741502344171 1.07222653395197
9.89837530429332 753.3890706741282 1.0746588578316865
9.903602859246735 757.4982343041827 1.0768198753446838
9.908830414200152 760.3462314388981 1.0786330283121761
9.914057969153568 768.5399407223929 1.0841437115519554
9.919285524106984 773.8104831116791 1.0876146669853186
9.9245130790604 774.6079083787791 1.0873036654000927
9.929740634013816 771.9025463782507 1.084945940952512
9.934968188967233 771.6186420741968 1.0842286607950737
9.940195743920649 770.6499470686341 1.0834310853355458
9.945423298874065 774.2500823808177 1.086059547426605
9.950650853827481 775.2108943976226 1.0863765266594672
9.955878408780897 779.5689673257494 1.089023226997386
9.961105963734314 776.6922624096588 1.0864011626767278
9.96633351868773 772.8303475978895 1.0834170431829346
9.971561073641146 770.3405831979697 1.081088270173989
9.976788628594562 768.3277667343294 1.0788150464774064
9.982016183547978 766.7623533440528 1.0772464201383425
9.987243738501395 763.031884609354 1.0730158663229996
9.99247129345481 760.5322871094685 1.0704415470509676
9.997698848408227 759.5864073779585 1.0693150816574057
10.002926403361643 756.9538526745247 1.0657743295775415
10.00815395831506 752.8428501303302 1.0622556012252027
10.013381513268476 749.4532358961623 1.0594766776199225
10.018609068221892 746.137040760193 1.0576338850696236
10.023836623175308 746.7104464124756 1.0578209945186698
10.029064178128724 745.7805507676389 1.0570476420790986
10.03429173308214 743.5685723792105 1.0552438068249559
10.039519288035557 741.6953410696339 1.0538477712358405
10.044746842988973 745.139507660716 1.056054079635986
10.049974397942389 747.4536942375722 1.05746330480747
10.055201952895805 748.1277147587099 1.0577006224017915
10.060429507849221 752.7436386942882 1.0602043773801848
10.065657062802638 754.9683156369488 1.0618692717230973
10.070884617756054 761.634100500821 1.0663325523401816
10.07611217270947 764.2467697811525 1.0679367130799116
10.081339727662886 766.8597876964851 1.069427737149151
10.086567282616302 767.2583117227415 1.0696964614252673
10.091794837569719 764.8896934412707 1.066600882051148
10.097022392523135 761.6711675437036 1.0629649513724553
10.102249947476551 762.7326098619696 1.063591753707619
10.107477502429967 760.6814648656692 1.0617427335150462
10.112705057383383 757.4221767389124 1.0590747711527657
10.1179326123368 748.9863146194158 1.0538450252340754
10.123160167290216 745.8589208523053 1.052772091539639
10.128387722243632 741.9770566755723 1.049705051115403
10.133615277197048 740.5057766729994 1.048032255772343
10.138842832150464 739.7390402715473 1.046375846015605
10.14407038710388 734.3158755508416 1.0422159286312496
10.149297942057297 723.2571752373607 1.0335885202044373
10.154525497010713 712.8707022216004 1.0260063440866454
10.15975305196413 710.2907037938579 1.0241931925745125
10.164980606917545 709.1803500986229 1.0227728506538958
10.170208161870962 710.952082424864 1.0231588479323526
10.175435716824378 709.9984458905041 1.0222334953193566
10.180663271777794 706.08198232065 1.0191235470883684
10.18589082673121 704.1303304886126 1.0179227429402833
10.191118381684626 694.8957546770819 1.0110748006194104
10.196345936638043 692.8075261459506 1.0080404221148944
10.201573491591459 691.1716123627043 1.006755116623663
10.206801046544875 690.1035646768244 1.0063030227843708
10.212028601498291 691.6093164632757 1.0084924258540593
10.217256156451707 689.6017501894296 1.006629530505499
10.222483711405124 691.8805363872829 1.00806984679006
10.22771126635854 693.0609206718482 1.0084087628209992
10.232938821311956 693.5246502256621 1.0086947235002102
10.238166376265372 691.8913051725148 1.0067904942378119
10.243393931218788 691.631478668927 1.0061216280742844
10.248621486172205 688.0139146150508 1.0031305900274892
10.253849041125621 685.1453821932578 1.0006992344982395
10.259076596079037 684.469990163758 1.0006408178062398
10.264304151032453 684.4603360566368 1.000431380367982
10.26953170598587 687.8213953083228 1.0017953098338679
10.274759260939286 691.6181570262544 1.0043446220181074
10.279986815892702 695.0705340609007 1.0068713895757033
10.285214370846118 697.764934120872 1.0096216704816994
10.290441925799534 698.7371702132 1.0097290478623993
10.29566948075295 696.0082142016824 1.0076751451043056
10.300897035706367 693.9237660148628 1.0054171284345503
10.306124590659783 696.2727855554068 1.006514991944768
10.3113521456132 694.7021316038001 1.0050863342276968
10.316579700566615 698.6145549931482 1.0069406291285368
10.321807255520032 700.0267137072619 1.0069555728173931
10.327034810473448 705.5826130916696 1.0111834816970986
10.332262365426864 710.1623880119491 1.0149032536769846
10.33748992038028 719.4867922064464 1.0211565356683479
10.342717475333696 723.865477295092 1.023644254719326
10.347945030287113 729.8277511213732 1.026970123989985
10.353172585240529 740.2855010406433 1.0342490403427116
10.358400140193945 751.2773670824463 1.0413235947973951
10.363627695147361 762.3250349550594 1.0476548901301315
10.368855250100777 773.6846853315546 1.0553696285436398
10.374082805054194 778.9756584931961 1.0587735179721074
10.37931036000761 786.2877986008257 1.063543692668234
10.384537914961026 787.7467615004049 1.0644716261434377
10.389765469914442 782.2945939250176 1.0584235623781226
10.394993024867858 784.0589712988871 1.0590343896682495
10.400220579821275 785.0229936228535 1.059782916822924
10.40544813477469 782.1416717589559 1.05760056637922
10.410675689728107 778.100641648919 1.0545612335114467
10.415903244681523 774.4781335534398 1.05184635815826
10.42113079963494 768.9629062654479 1.0481596382058753
10.426358354588356 760.5443867113461 1.0424108597884558
10.431585909541772 749.7487520644432 1.0357254780204208
10.436813464495188 739.9756262824262 1.0298064034128982
10.442041019448604 733.102379385757 1.0251032765573043
10.44726857440202 720.3972488453925 1.0147192443659427
10.452496129355437 711.4387792684203 1.0073923807487246
10.457723684308853 702.6487546711332 1.001153641439975
10.462951239262269 693.2910203106983 0.9936890312577509
10.468178794215685 687.3278126514842 0.9893546318530786
10.473406349169101 673.0612192463632 0.9789048146635821
10.478633904122518 667.7239059888252 0.9747956558904586
10.483861459075934 663.7068639634176 0.971679379001201
10.48908901402935 655.468271944641 0.9653229206917715
10.494316568982766 652.8970981551511 0.962205138443549
10.499544123936182 648.6890027495921 0.9584821986932497
10.504771678889599 645.4881684092035 0.9560495998364833
10.509999233843015 643.9051972709965 0.9548617722774415
10.515226788796431 640.1266781438377 0.9519762275461751
10.520454343749847 635.3233334918441 0.9485657206883867
10.525681898703263 632.8816896904177 0.9478386834201097
10.53090945365668 632.2758917120407 0.9466257192493874
10.536137008610096 630.885701220008 0.944619901622913
10.541364563563512 627.3497066555304 0.9400512921512386
10.546592118516928 627.2125564701503 0.9398819126244878
10.551819673470344 621.5452436046505 0.935391133959596
10.55704722842376 617.3334035937032 0.9325800609979965
10.562274783377177 614.4144166512467 0.9301057105966324
10.567502338330593 611.7993073063958 0.9285159093633064
10.57272989328401 610.8114894245087 0.9273754753586846
10.577957448237425 608.9385964867072 0.9258897008927397
10.583185003190842 603.7857178927848 0.9202829572767839
10.588412558144258 607.2469321860733 0.9222288172330357
10.593640113097674 609.3880830892775 0.9237746539409106
10.59886766805109 611.0232664135699 0.9254989377983516
10.604095223004506 609.5190449654449 0.9241219719872598
10.609322777957923 604.7732507006011 0.9207341283829282
10.614550332911339 604.2848393779029 0.9209630791367889
10.619777887864755 604.3073107445715 0.9202850679561996
10.625005442818171 601.166307125785 0.917597691280578
10.630232997771587 599.8873092834227 0.9153147189566792
10.635460552725004 596.5404340075909 0.9125627644857509
10.64068810767842 599.8800508937122 0.9151129732284584
10.645915662631836 606.2234536739405 0.9201134682190203
10.651143217585252 608.9924129801926 0.9224301269652686
10.656370772538668 613.3289669315772 0.9254481963333402
10.661598327492085 614.8675109391677 0.926563476201037
10.666825882445501 619.3206709408503 0.9297284957662589
10.672053437398917 627.4377307512239 0.9339008071342919
10.677280992352333 637.1952596637826 0.9405379120886307
10.68250854730575 641.4610128715884 0.9433638783225708
10.687736102259166 644.9312708584067 0.9446103372848251
10.692963657212582 649.4511439813017 0.9477188335249277
10.698191212165998 653.5921192287722 0.9508022862658629
10.703418767119414 658.7294851972139 0.9539682317470709
10.70864632207283 660.7737988225664 0.9551225691125494
10.713873877026247 663.1642535760043 0.9559898529856465
10.719101431979663 661.5430134160125 0.9543744222398987
10.72432898693308 660.4203173530074 0.9533498510842661
10.729556541886495 663.1789506688795 0.9555116584297123
10.734784096839912 667.3514580375248 0.9593303185253225
10.740011651793328 662.0638492380505 0.9552492439854134
10.745239206746744 656.5716906577759 0.9503788180675765
10.75046676170016 651.1502620319296 0.9462323499896778
10.755694316653576 641.6212152505183 0.9389239534171699
10.760921871606993 637.482663079524 0.9355678694538685
10.766149426560409 637.6480710872305 0.9353539851624117
10.771376981513825 636.5265073929444 0.9340940752264092
10.776604536467241 635.4764282094717 0.9331587957740595
10.781832091420657 638.8088781516541 0.9352215360210683
10.787059646374074 638.0880480850506 0.9345004270724303
10.79228720132749 640.1353087678269 0.9351851439833644
10.797514756280906 643.6121171482843 0.9371334406877845
10.802742311234322 650.7202404254299 0.942234638472837
10.807969866187738 660.788315264702 0.9493408100284945
10.813197421141155 671.2483193986169 0.9563121209384111
10.81842497609457 685.54551526997 0.9666907396988758
10.823652531047987 704.7307590053437 0.9807008426547332
10.828880086001403 730.6529364423311 0.9982239148689747
10.83410764095482 764.3729827936642 1.0205442508475018
10.839335195908236 814.5151975407625 1.0523518126073204
10.844562750861652 877.1883212168574 1.091849449114529
10.849790305815068 945.0306486548105 1.1311299683092355
10.855017860768484 1008.2140672945319 1.1662610300298302
10.8602454157219 1051.1326080636497 1.1909305343672696
10.865472970675317 1068.6875044445749 1.2017303168980498
10.870700525628733 1050.7481598374327 1.1917906745946114
10.875928080582149 1014.364984763965 1.1711011245165495
10.881155635535565 956.9503444714979 1.1361188103327189
10.886383190488981 896.702705839248 1.0994831890212062
10.891610745442398 839.7427450972592 1.0640203595084206
10.896838300395814 788.5695037478536 1.0307966980215924
10.90206585534923 746.8485497917084 1.0032303883001656
10.907293410302646 715.6184252814373 0.981773422279402
10.912520965256062 691.9540229106959 0.9659496036963212
10.917748520209479 676.6700281985262 0.9551016735930773
10.922976075162895 662.5262854259015 0.9453358253083319
10.928203630116311 651.2000121057984 0.9367541985228114
10.933431185069727 643.1979993869297 0.9306323682936619
10.938658740023143 638.6332233329111 0.9272192154105173
10.94388629497656 632.8512751737626 0.9227733929768457
10.949113849929976 627.4117778137762 0.9186974058613387
10.954341404883392 622.0618437416972 0.9138531676539863
10.959568959836808 619.1422482636799 0.9114376026687994
10.964796514790224 619.1510280550755 0.911221292145741
10.97002406974364 623.7410987885893 0.9164433279253055
10.975251624697057 626.5244691376645 0.9208938598707966
10.980479179650473 621.3204413653199 0.9186640625423794
10.98570673460389 615.4644264248234 0.9154821985865463
10.990934289557305 610.4657299371069 0.9124650115487182
10.996161844510722 606.9946012067014 0.9108252155165769
11.001389399464138 606.7769328097429 0.9111929384792683
11.006616954417554 605.5608591445648 0.9109019994092965
11.01184450937097 600.3253614146308 0.9082847498959613
11.017072064324386 597.8324728763874 0.9071078058216516
11.022299619277803 597.4391311228698 0.9072697027838229
11.027527174231219 596.9386674440634 0.9073504703043833
11.032754729184635 594.497440689696 0.905482290791364
11.037982284138051 589.2738850572887 0.9022153073184791
11.043209839091467 584.8165655738727 0.8992536756923021
11.048437394044884 582.3185004496712 0.8975561444606037
11.0536649489983 582.3266508363151 0.8982878575070533
11.058892503951716 581.142728218455 0.897224325181157
11.064120058905132 583.7226374089797 0.8991597326742183
11.069347613858548 585.9758047402349 0.9013600789527066
11.074575168811965 584.7544154235721 0.9010427883169748
11.079802723765381 581.2399457528641 0.8985494520543189
11.085030278718797 577.9149400033729 0.8965722758708646
11.090257833672213 575.8792463092522 0.8951120916786555
11.09548538862563 573.8406761939955 0.8933331783513064
11.100712943579046 572.1744152000298 0.8924981536717359
11.105940498532462 569.7642178289674 0.8907606819788602
11.111168053485878 567.4475565656741 0.8891835973776513
11.116395608439294 561.752416564404 0.8851342164951671
11.12162316339271 561.1416929896138 0.8846603260152035
11.126850718346127 560.3763187008826 0.8841976710334567
11.132078273299543 559.6886313496099 0.8839864876715561
11.13730582825296 556.2445498413509 0.8812012090103819
11.142533383206375 549.7109771288059 0.8761672717863686
11.147760938159792 548.5525812037748 0.8754653028170796
11.152988493113208 544.238619443104 0.8721831328792864
11.158216048066624 540.463045611588 0.8695246549976328
11.16344360302004 537.3155733316173 0.8669986008328653
11.168671157973456 534.8815361718807 0.865003436723303
11.173898712926873 538.2659967944829 0.8683157456456243
11.179126267880289 532.6446627029128 0.8638889073071376
11.184353822833705 529.5506695756985 0.861608296322094
11.189581377787121 523.2701753205102 0.8570704059151644
11.194808932740537 518.4910162108387 0.8532525661530629
11.200036487693954 517.0491153852952 0.8524193221098589
11.20526404264737 516.4298439820891 0.8521816750793568
11.210491597600786 515.6464967440996 0.8515340835064359
11.215719152554202 512.5899817436641 0.8488941717948307
11.220946707507618 511.78528014710724 0.8480597633034128
11.226174262461035 509.81355503050554 0.8462187652183243
11.23140181741445 508.0598533551913 0.8453331084241962
11.236629372367867 502.31852369774646 0.8404649116853139
11.241856927321283 497.99510606928015 0.8366351630263438
11.2470844822747 495.27731617780086 0.8345470305982212
11.252312037228116 494.7873045833939 0.8341311232214886
11.257539592181532 495.9649058047714 0.8351827895592242
11.262767147134948 494.79795646714797 0.8343800914196118
11.267994702088364 494.5799548000113 0.8339112535968177
11.27322225704178 492.5591116788605 0.832424591214381
11.278449811995197 491.3413901670676 0.8314796612888415
11.283677366948613 491.4387208373515 0.8316531326213685
11.288904921902029 494.1606043519045 0.8342224799688751
11.294132476855445 492.4872418371645 0.8327776470560182
11.299360031808861 489.9148398615599 0.8311697559516564
11.304587586762278 489.3680287503846 0.8304518398164897
11.309815141715694 485.414935016476 0.8259114566147201
11.31504269666911 487.0434797212369 0.8270157352802107
11.320270251622526 491.2581904486263 0.83025139399262
11.325497806575942 490.6074219504842 0.8295244015360348
11.330725361529359 494.5177155263134 0.833198760977743
11.335952916482775 495.7052581590291 0.8331790882666117
11.341180471436191 493.01172223817247 0.8304355763039594
11.346408026389607 490.45226169844943 0.8281343205367323
11.351635581343023 486.03224549202037 0.8243218650901031
11.35686313629644 480.4064893118188 0.8203432555658525
11.362090691249856 479.2299665063068 0.8191782291926002
11.367318246203272 478.93446800634956 0.8192891545765796
11.372545801156688 482.2428040996045 0.8220216778434073
11.377773356110104 481.6950728308145 0.8213290766106685
11.38300091106352 480.26775006626974 0.8203297895066632
11.388228466016937 477.3424728934951 0.8181216768182312
11.393456020970353 475.15154543131445 0.8164367560231506
11.39868357592377 473.83196351546803 0.8154994875121095
11.403911130877185 471.4740360273913 0.8131826750684005
11.409138685830602 470.4383731203324 0.8121768031428586
11.414366240784018 471.15227746049885 0.8129818851792526
11.419593795737434 472.33600814964853 0.8141181459467354
11.42482135069085 474.47356415306564 0.8164760918407494
11.430048905644266 475.32464974329406 0.8169767600003265
11.435276460597683 471.15160134493624 0.8127204511906303
11.440504015551099 468.7190380778471 0.810598559624172
11.445731570504515 466.8927852162134 0.8085634705279813
11.450959125457931 470.84298361545444 0.8115534224939618
11.456186680411347 476.97901389333737 0.8170243511086565
11.461414235364764 480.24577996649407 0.8203267164251451
11.46664179031818 477.4050948837891 0.8180298660150858
11.471869345271596 476.0443995568703 0.8169663882914897
11.477096900225012 479.41888852719256 0.8206771295564808
11.482324455178428 484.75436429916186 0.8320747980731257
11.487552010131845 487.06379484510535 0.8366031712318709
11.49277956508526 489.1840284021109 0.8400259398188267
11.498007120038677 486.83001976484593 0.8397068054226284
11.503234674992093 484.9503515431676 0.8387215094169636
11.50846222994551 483.73932850643627 0.8384612601681265
11.513689784898926 486.28213074854204 0.8415265480510025
11.518917339852342 487.08496155688135 0.842676547353693
11.524144894805758 483.9018365190608 0.8409302448951044
11.529372449759174 480.02749363073605 0.8392730512121815
11.53460000471259 479.4122669157257 0.8401260531840455
11.539827559666007 480.53498998817577 0.8422363946854475
11.545055114619423 481.90695210757247 0.8441460466157231
11.550282669572839 481.6002971726842 0.8437509078722487
11.555510224526255 478.5831758993609 0.8415010561563325
11.560737779479672 476.4036640526428 0.8402769118488436
11.565965334433088 478.981454000061 0.843242952049463
11.571192889386504 479.2748143752612 0.8442418322311106
11.57642044433992 478.6611014372996 0.8444126074167349
11.581647999293336 477.1001129072643 0.8439001398503113
11.586875554246753 473.04755371622736 0.840342358077609
11.592103109200169 468.3208505569504 0.8362799089086569
11.597330664153585 464.8717552363086 0.8333854114075487
11.602558219107001 465.53774295282346 0.8342908521507088
11.607785774060417 466.3344251884911 0.8357673119382297
11.613013329013834 468.355242646006 0.8386607391709769
11.61824088396725 463.0554101327887 0.8354667334015635
11.623468438920666 458.66799321088814 0.8323426553351791
11.628695993874082 456.527324736244 0.8307911002717907
11.633923548827498 455.811187662549 0.8306722541187195
11.639151103780915 458.01539161038227 0.8324668283422598
11.64437865873433 456.9018399565049 0.8323106590807948
11.649606213687747 454.2754395124382 0.8305937260407522
11.654833768641163 446.8247745415732 0.8246743935969187
11.66006132359458 445.53370051944427 0.8249214684216716
11.665288878547996 442.06753922724164 0.8211936802307304
11.670516433501412 439.7793814053664 0.8187453813307887
11.675743988454828 438.3057626396847 0.8176508777531801
11.680971543408244 435.72441920640534 0.8149699960776156
11.68619909836166 435.9239940951734 0.8155182427525263
11.691426653315077 431.8524491147485 0.8120906851264671
11.696654208268493 427.66963879815796 0.8080027687773135
11.701881763221909 424.64153265172945 0.8056775845593768
11.707109318175325 424.7586020322141 0.806231360311859
11.712336873128741 425.59730065995745 0.8068107810921241
11.717564428082158 428.52275312668064 0.8106772060260007
11.722791983035574 426.9045297525144 0.8099146312572145
11.72801953798899 421.9606720568917 0.8062154322795331
11.733247092942406 418.8365912072973 0.8033148023615958
11.738474647895822 418.1863447528779 0.8028514107355409
11.743702202849239 418.4235860054695 0.8035492056411361
11.748929757802655 419.55418571620794 0.8053614696863522
11.754157312756071 421.9000923075022 0.8078342764201065
11.759384867709487 421.5972970524637 0.8078199392580794
11.764612422662903 421.99373109638424 0.8090447380213917
11.76983997761632 421.99227564486506 0.8090399093203
11.775067532569736 418.8282737374869 0.8069098136610535
11.780295087523152 419.8759576030426 0.8078270466652145
11.785522642476568 420.9456307268402 0.8084883292680101
11.790750197429984 421.1009478896006 0.8088838668911987
11.7959777523834 421.8440412505239 0.8096258851800978
11.801205307336817 422.3173769572791 0.8097289212842906
11.806432862290233 424.35010078059224 0.8117998405044035
11.81166041724365 428.3040162333427 0.8152226737619483
11.816887972197065 431.7152320345344 0.818469449425299
11.822115527150482 432.3511328546614 0.8188020841211949
11.827343082103898 428.5204881211337 0.8141864815531074
11.832570637057314 429.4433207092526 0.8142269008099482
11.83779819201073 433.74411596442 0.8187080047865245
11.843025746964146 437.0579835826056 0.8219973386033903
11.848253301917563 440.1054253466008 0.8255097369877714
11.853480856870979 436.0926170698083 0.8224841763111219
11.858708411824395 433.3355292266442 0.8192423388973028
11.863935966777811 430.7341436524574 0.8169098738799041
11.869163521731227 430.4949730923436 0.8173870586592537
11.874391076684644 428.55514605241433 0.816286889337399
11.87961863163806 425.3700264618516 0.8141825368728496
11.884846186591476 421.0238882723409 0.8098053821645963
11.890073741544892 418.92912840995217 0.8080768586650243
11.895301296498308 420.6029811241511 0.810254450478481
11.900528851451725 421.2832351814342 0.8113151800596448
11.90575640640514 423.7527553582795 0.8139564508733739
11.910983961358557 423.59745981259164 0.81367121616689
11.916211516311973 420.8880632018156 0.8114960654955403
11.92143907126539 418.5287340726872 0.8096759941800176
11.926666626218806 417.5101828906315 0.809025627241404
11.931894181172222 417.1946739673158 0.8090810913392857
11.937121736125638 416.2730413504044 0.8079240047153905
11.942349291079054 414.7819710663686 0.8066930672168897
11.94757684603247 415.26255954931844 0.8078761183722672
11.952804400985887 418.0841888971038 0.8105085338703542
11.958031955939303 424.7949532295685 0.8177806201390411
11.963259510892719 428.73014950669415 0.8220573384221793
11.968487065846135 430.01628237116125 0.8235667976882208
11.973714620799552 429.37688090082884 0.82320297499687
11.978942175752968 429.1741361099682 0.8223153711874491
11.984169730706384 426.4461794619314 0.8196105926742276
11.9893972856598 421.56778701079105 0.8151072935005447
11.994624840613216 421.0729557425326 0.8146103776031247
11.999852395566633 419.06174276068447 0.8125436525749898
12.005079950520049 422.2413090786261 0.8155243174265465
12.010307505473465 426.2503039127482 0.8200039391765033
12.015535060426881 424.2371954986685 0.8189038706369298
12.020762615380297 426.2961160741324 0.8209755047796048
12.025990170333714 426.53791714289537 0.8213127392255029
12.03121772528713 427.0413645803274 0.8217139570387527
12.036445280240546 430.84708977517334 0.8249964402320078
12.041672835193962 433.37499453284147 0.8278634270566476
12.046900390147378 438.37384519224406 0.8330145551648017
12.052127945100795 448.702686039762 0.8428693013876868
12.05735550005421 463.6315956891046 0.8566484477735168
12.062583055007627 476.77665057176387 0.868437724155097
12.067810609961043 497.3691435186902 0.8864073056061961
12.07303816491446 518.355926108217 0.905064104678576
12.078265719867876 550.9764726555987 0.9329697583549671
12.083493274821292 591.6383788492699 0.9667961670163067
12.088720829774708 634.8740570714893 1.001854057825766
12.093948384728124 686.0478226811712 1.041449334577607
12.09917593968154 741.7983414160162 1.08287535305758
12.104403494634957 806.0512564073871 1.1291951856515192
12.109631049588373 869.8659762471086 1.172888549273147
12.114858604541789 922.8444572692149 1.2083982496948003
12.120086159495205 958.9567679794944 1.2325208178381264
12.125313714448621 968.8367419980863 1.2386930937453908
12.130541269402038 961.7487990246725 1.2346852142195583
12.135768824355454 934.5034043434963 1.2174661557372557
12.14099637930887 892.49410728785 1.189618240113928
12.146223934262286 844.4416765651824 1.1578109915224588
12.151451489215702 791.2430075360315 1.1208820728209592
12.156679044169119 734.8332181869109 1.0802144946300734
12.161906599122535 687.2367940280336 1.0455387359497463
12.167134154075951 643.485031624088 1.0115764717887081
12.172361709029367 605.898628504012 0.9820281529729112
12.177589263982783 572.8829300422308 0.9554839817770284
12.1828168189362 543.82990647195 0.930858362612269
12.188044373889616 521.7036625838713 0.9123258926039253
12.193271928843032 501.0151861901252 0.8946067375775154
12.198499483796448 484.23617105280454 0.8792395649211661
12.203727038749864 471.08917168763185 0.8678467080394549
12.20895459370328 459.43227661401653 0.8570891963833088
12.214182148656697 450.87486711779064 0.849064264704122
12.219409703610113 439.7890688164438 0.8397990118809716
12.22463725856353 433.69355982823885 0.8343523560366661
12.229864813516945 426.99695181876314 0.8286059268608216
12.235092368470362 423.480473384707 0.825423127834115
12.240319923423778 418.2480313122726 0.8195647759080343
12.245547478377194 410.4845697017193 0.8129416906718065
12.25077503333061 407.71195793000504 0.8115605709494783
12.256002588284026 402.0903816972573 0.8071825395386388
12.261230143237443 400.8517480352595 0.8070550959148299
12.266457698190859 397.95373235786604 0.8034274969842301
12.271685253144275 397.1280999233519 0.8009450272001127
12.276912808097691 395.2716452742699 0.7998399940557986
12.282140363051107 388.9579851260105 0.7936523230109687
12.287367918004524 387.2283735741836 0.7929347250361616
12.29259547295794 381.4486212403282 0.7884239152785798
12.297823027911356 382.2667021686035 0.7889756065506981
12.303050582864772 380.0740388347726 0.7864363080186352
12.308278137818188 382.45409687368584 0.7892269332119407
12.313505692771605 381.7451633907954 0.7914769945758301
12.31873324772502 383.43654031476694 0.8024376339260533
12.323960802678437 385.01915491503115 0.8083951119226245
12.329188357631853 384.84189945022814 0.811648917729068
12.33441591258527 385.47418484214234 0.8156811626712582
12.339643467538686 384.4775580654062 0.8172398834457094
12.344871022492102 380.058779645708 0.8159212806796267
12.350098577445518 381.2887997494519 0.8192096194835172
12.355326132398934 377.5496172037229 0.8196875134606644
12.36055368735235 376.11262812558834 0.8213279994439072
12.365781242305767 373.6317757128131 0.8202756535084431
12.371008797259183 369.045635020096 0.8161728248751429
12.376236352212599 369.2030566515907 0.8170304716808111
12.381463907166015 367.03590853968416 0.8172020460136679
12.386691462119432 368.59266756743074 0.8212521679677316
12.391919017072848 367.62273556774363 0.8225783134633562
12.397146572026264 365.0239086465012 0.8207248463941275
12.40237412697968 366.32643446394843 0.8236974986184389
12.407601681933096 363.1909668930245 0.8223092617528646
12.412829236886513 362.01471824563805 0.8226515312271809
12.418056791839929 360.51742488830143 0.823022225383908
12.423284346793345 357.31775955824855 0.8210382211794605
12.428511901746761 357.2771314987891 0.8237790376217557
12.433739456700177 357.5664406843516 0.8272105700997323
12.438967011653594 360.1614015885857 0.8313143083669161
12.44419456660701 360.95526356906623 0.8331674937131683
12.449422121560426 359.62543873301655 0.8302763300728268
12.454649676513842 354.8269442086816 0.8240824649198808
12.459877231467258 352.1268895078356 0.8224581291252369
12.465104786420675 347.4950221147953 0.8193857703375339
12.47033234137409 344.7948680036631 0.8197721558935164
12.475559896327507 344.4987442105033 0.8212616142835455
12.480787451280923 343.5268808979809 0.82143115107556
12.48601500623434 342.93620297709396 0.8211019296271126
12.491242561187756 345.8639904463168 0.823657332650505
12.496470116141172 348.33455538532866 0.8281713127825843
12.501697671094588 348.01825633126737 0.8289127369958783
12.506925226048004 348.9892984159713 0.8318252203825693
12.51215278100142 344.77974619590975 0.8298049654628156
12.517380335954837 340.9064724852791 0.8272884097698423
12.522607890908253 339.95377210552454 0.8278864604782675
12.527835445861669 337.2083712031899 0.82450572709599
12.533063000815085 339.515316498759 0.8260776782036141
12.538290555768501 339.6732777729305 0.826274128034076
12.543518110721918 340.3511394498521 0.8280667151451501
12.548745665675334 342.0776613304676 0.8314619201257799
12.55397322062875 340.1646333619697 0.8309433969523627
12.559200775582166 337.56332793290636 0.8287935307644847
12.564428330535582 335.08285289151735 0.8206473389942757
12.569655885488999 333.10379043130433 0.8105175677464629
12.574883440442415 334.2109467159411 0.8078998927127368
12.580110995395831 335.049980330875 0.8053857634032638
12.585338550349247 333.23782518838294 0.8014752849563374
12.590566105302663 331.10457246687577 0.7966198804852174
12.59579366025608 331.34917234083076 0.7966025672901078
12.601021215209496 333.1843150552625 0.7976005388053856
12.606248770162912 333.79808804828167 0.7970096221443956
12.611476325116328 334.092702696546 0.7966942181068463
12.616703880069744 334.6458126394695 0.7943998331534546
12.62193143502316 336.17776419298576 0.7947968782466076
12.627158989976577 337.2252269490224 0.7950984329755738
12.632386544929993 337.68050500544325 0.7963468143186092
12.63761409988341 338.8504980267416 0.7984925315819558
12.642841654836825 339.8105969370319 0.7989337438330972
12.648069209790242 342.19280085753036 0.8004466400098275
12.653296764743658 341.4505102765546 0.7976264179693486
12.658524319697074 341.6341758409692 0.7968783128354229
12.66375187465049 345.6913550173372 0.8005002555926983
12.668979429603906 354.13214924017774 0.8099818703413666
12.674206984557323 363.06602784469186 0.8191998690378897
12.679434539510739 369.0520791560323 0.8241183182496065
12.684662094464155 374.2571615533544 0.8279000367028209
12.689889649417571 375.9992496067953 0.8293524235563614
12.695117204370987 382.98594761898545 0.836299843815265
12.700344759324404 389.8509317123266 0.8435675358205504
12.70557231427782 395.8092612707415 0.8494122242205931
12.710799869231236 400.77823864999874 0.8536276806848985
12.716027424184652 404.44451981012725 0.8567216137087506
12.721254979138068 405.76916580158354 0.8576439341484349
12.726482534091485 408.90319876758554 0.8603135282607123
12.7317100890449 413.0883698340529 0.8639514123725218
12.736937643998317 417.98810829093316 0.8685737334658604
12.742165198951733 429.04924447222515 0.8788479434787937
12.74739275390515 439.00298455109703 0.8891017934831156
12.752620308858566 455.57697811262085 0.9052913493961854
12.757847863811982 473.8330254502949 0.9223211514679212
12.763075418765398 485.25796364555566 0.9333349315386992
12.768302973718814 493.11520335209605 0.9404193760401562
12.77353052867223 490.62439149501375 0.9376781783200259
12.778758083625647 484.97754210454383 0.9321068590091957
12.783985638579063 477.0009970098977 0.9237302732526482
12.789213193532479 469.62415523409373 0.9162131049221965
12.794440748485895 460.3980727665437 0.9072287858761309
12.799668303439312 458.20729761300765 0.9043903566424076
12.804895858392728 456.12581395223435 0.9022167605264418
12.810123413346144 456.13399390950445 0.9014481453572919
12.81535096829956 459.0029839350593 0.9035272917014118
12.820578523252976 460.5856795820423 0.9049840061966881
12.825806078206393 471.2588803960315 0.9150240795161632
12.831033633159809 483.6848025985692 0.9266645739148419
12.836261188113225 500.8824151884362 0.9429739340996118
12.841488743066641 522.8388834102163 0.9631651636281096
12.846716298020057 551.3154623264707 0.988980453070709
12.851943852973474 578.2925333877989 1.0128098057152013
12.85717140792689 596.3550590315294 1.0281729874539378
12.862398962880306 605.2581182631429 1.035413302545738
12.867626517833722 597.5358159219778 1.028660851863844
12.872854072787138 581.6369448568971 1.014387921569635
12.878081627740555 559.9234153465886 0.9949488373657173
12.88330918269397 530.9112362108933 0.9692634053072321
12.888536737647387 500.28193524352736 0.9413197661487533
12.893764292600803 468.27178765797277 0.9104919552715246
12.89899184755422 440.5764962971833 0.8834860640071854
12.904219402507636 418.3667726177936 0.8601898964502857
12.909446957461052 403.7506319815422 0.8454107579625902
12.914674512414468 389.7491261632202 0.831122745647871
12.919902067367884 380.0239501564345 0.820362127983763
12.9251296223213 374.6649979551421 0.8138994294288465
12.930357177274717 374.6714552120188 0.8134651587961803
12.935584732228133 376.62719379833396 0.8146210484974246
12.940812287181549 374.4890814771867 0.8117335538617062
12.946039842134965 371.7589537659772 0.8088925947324301
12.951267397088381 364.62769116549885 0.8011459651234193
12.956494952041798 363.15734905295545 0.7990901942419187
12.961722506995214 363.8133304733473 0.7993466990466885
12.96695006194863 363.22678666770105 0.7987237941203069
12.972177616902046 362.53654511715104 0.7979619527646523
12.977405171855462 357.7563108096917 0.7926265931507386
12.982632726808879 355.5577331333869 0.7900459388854252
12.987860281762295 357.46529589287564 0.7923147503320698
12.993087836715711 358.7337697696184 0.7942768104017344
12.998315391669127 357.29939606109457 0.7937162728435863
13.003542946622543 353.4837336172745 0.7893789727627339
13.00877050157596 354.20424072919394 0.7897250809819556
13.013998056529376 356.886082796143 0.7927076724539461
13.019225611482792 359.9943844851698 0.7957567854473239
13.024453166436208 360.6370004081306 0.7965095152545015
13.029680721389624 356.6375102991636 0.7921148583445778
13.03490827634304 353.5561418366237 0.7877411218187161
13.040135831296457 353.43887859270677 0.7887688313674579
13.045363386249873 356.2505625497058 0.7925967479403786
13.05059094120329 360.96953302581494 0.7979669075199497
13.055818496156705 364.32046462795705 0.801371377293375
13.061046051110122 366.8046797387923 0.8033334303696488
13.066273606063538 373.2712130912862 0.8092777025117671
13.071501161016954 379.639385859854 0.8158560262543786
13.07672871597037 388.2386860641482 0.8253221122192553
13.081956270923786 393.58142788127896 0.8311386618237278
13.087183825877203 400.0590169491519 0.8376289328656567
13.092411380830619 410.98966824582664 0.8488861622832188
13.097638935784035 424.5802617319823 0.8619348035869562
13.102866490737451 436.1831071045035 0.874184279884554
13.108094045690867 443.63494230795067 0.8811418198343351
13.113321600644284 450.42482416561876 0.8878631444704145
13.1185491555977 453.8455716757275 0.8912456382284877
13.123776710551116 462.8284574143478 0.8989191635659136
13.129004265504532 472.7975200685144 0.9086622989580038
13.134231820457948 487.85091807584024 0.9228248551859444
13.139459375411365 505.74093518048966 0.9396039197233951
13.14468693036478 519.3080682064129 0.9519700692028075
13.149914485318197 523.9031594203325 0.9562352605170402
13.155142040271613 525.6648960352281 0.9579407996141844
13.16036959522503 526.1203455658604 0.9586249572577135
13.165597150178446 525.9120331397837 0.9589255529774803
13.170824705131862 524.8898876606157 0.9585279665422156
13.176052260085278 521.2812382591588 0.9555475068301961
13.181279815038694 519.2814059214203 0.953742915356506
13.18650736999211 517.7645390180634 0.9523011195773115
13.191734924945527 513.2346497220044 0.9483518976595046
13.196962479898943 506.80055921651126 0.9424079897706763
13.202190034852359 493.37822826298554 0.930615827170742
13.207417589805775 479.78390327436836 0.9177057007868378
13.212645144759191 466.10807463734704 0.9043865572620265
13.217872699712608 455.7299869878338 0.8942587087528133
13.223100254666024 446.08763216584856 0.8848246084412418
13.22832780961944 436.6607703537704 0.8760040785783534
13.233555364572856 428.399963597772 0.8683131018783736
13.238782919526273 418.1206121176148 0.8577760282212444
13.244010474479689 404.8884009269159 0.8437764157119958
13.249238029433105 393.7589658605317 0.8317070356506066
13.254465584386521 388.5196253372417 0.8261990861288876
13.259693139339937 383.3730398268628 0.8218716205707058
13.264920694293354 375.6085890167075 0.8145028229554436
13.27014824924677 368.10291458481225 0.8064365101259342
13.275375804200186 360.7132948450484 0.7993195304903027
13.280603359153602 355.86953396669105 0.7939444954621275
13.285830914107018 352.55458383192877 0.7905243133850314
13.291058469060435 350.274317107423 0.7894321284223217
13.29628602401385 347.3493253491641 0.7870163930612103
13.301513578967267 344.4179916138632 0.7837237341144455
13.306741133920683 340.09395802951224 0.7788856669414839
13.3119686888741 335.6325104742328 0.7739117226133241
13.317196243827516 331.1600415749514 0.7686569704448679
13.322423798780932 330.38707573237264 0.7681575913021805
13.327651353734348 329.3015747923583 0.7654064656589752
13.332878908687764 326.3952324123609 0.7625644646897999
13.33810646364118 326.4211836783014 0.7624049333486038
13.343334018594597 323.7514742555978 0.7592058051378487
13.348561573548013 323.14681660296174 0.7594251327529664
13.353789128501429 323.66172228232597 0.761011104423993
13.359016683454845 323.2974705675765 0.7615540123351714
13.364244238408261 324.97698375223126 0.7637346101819746
13.369471793361678 329.6247298281289 0.7673697755497522
13.374699348315094 329.9173979927615 0.7664849052849674
13.37992690326851 334.7979660064623 0.7724961943216224
13.385154458221926 340.27889445554877 0.7791381479139723
13.390382013175342 345.93287309662736 0.7848948343343215
13.395609568128759 350.2088746952852 0.7897181897852111
13.400837123082175 352.40779178338147 0.7908220563746516
13.406064678035591 349.4187242321188 0.7873488641626765
13.411292232989007 345.4047996890982 0.7824023327601293
13.416519787942423 341.3028212987561 0.7777295040158921
13.42174734289584 336.4960103353356 0.7738727846914101
13.426974897849256 337.21838625776525 0.7747877484394812
13.432202452802672 337.3722259404543 0.775160954043304
13.437430007756088 336.1150962447381 0.7742701423196761
13.442657562709504 332.99655605423624 0.7703974016678724
13.44788511766292 328.73029346284255 0.765433019097606
13.453112672616337 321.87116671611113 0.7585756058342598
13.458340227569753 320.90781624101834 0.7574995899245206
13.46356778252317 320.1440831699752 0.7575185234319594
13.468795337476585 321.3288494299498 0.7588783907941222
13.474022892430002 321.83907198969627 0.7590643498507837
13.479250447383418 322.0385405215864 0.760349710627335
13.484478002336834 321.0330573338774 0.7596982381365286
13.48970555729025 319.9551026972712 0.7587934475552731
13.494933112243666 314.5307290895535 0.751629635426344
13.500160667197083 311.5888377317064 0.747606042235209
13.505388222150499 313.20223925113754 0.7498967183684578
13.510615777103915 311.8915716516359 0.7480601230376601
13.515843332057331 312.1215316101152 0.7486469831021659
13.521070887010747 313.7288491301358 0.7511536971248627
13.526298441964164 315.5811364167538 0.7530912511259067
13.53152599691758 317.31676363970087 0.7545557353601614
13.536753551870996 317.8633610873097 0.7534099331683871
13.541981106824412 315.5913419216977 0.7501107951281681
13.547208661777828 317.99856505877096 0.7531020353398477
13.552436216731245 318.4825468016116 0.7548688864694865
13.55766377168466 318.51660117036016 0.7554331054446763
13.562891326638077 318.13168120331363 0.7553012789472603
13.568118881591493 313.83155424328584 0.7502906107678223
13.57334643654491 311.0668378219503 0.7459262139395414
13.578573991498326 306.27710179900197 0.7411040927127075
13.583801546451742 301.3110179496061 0.7361054427975696
13.589029101405158 295.77618691386886 0.7302843612107958
13.594256656358574 294.6800269736787 0.7296330383472116
13.59948421131199 295.75585017281986 0.7315225920263833
13.604711766265407 290.6088798352645 0.7239116385176694
13.609939321218823 290.04312455260657 0.7240160587332254
13.615166876172239 289.2618323745138 0.7229693799843627
13.620394431125655 289.9952989530439 0.7234444060033022
13.625621986079071 292.5650314956092 0.7256404890072691
13.630849541032488 292.5509772947586 0.725703247326843
13.636077095985904 292.64054918705966 0.7267540955389715
13.64130465093932 295.7624846834333 0.7317201630934456
13.646532205892736 298.089246677551 0.7344812263294974
13.651759760846153 298.53955685328447 0.7333254200982686
13.656987315799569 299.75797885565316 0.7349135814970295
13.662214870752985 298.94448696421233 0.7338940033521615
13.667442425706401 297.91224069351426 0.7336812871096237
13.672669980659817 300.56393240249423 0.7375601719002961
13.677897535613234 302.00046074741795 0.7388096389435495
13.68312509056665 301.8052854352129 0.7373900441808714
13.688352645520066 302.02618579220825 0.7375447689555378
13.693580200473482 304.15628137088675 0.7395787655600097
13.698807755426898 305.7240887306165 0.743218010102946
13.704035310380315 308.1260654812419 0.748099682225566
13.70926286533373 306.1750019061866 0.7460761678542944
13.714490420287147 300.49298479957855 0.7394227876752354
13.719717975240563 297.84504827553195 0.7349064962463294
13.72494553019398 296.45049026226343 0.7324378255565722
13.730173085147396 295.8293785369925 0.7313752452043534
13.735400640100812 296.59792331893266 0.7323716086118377
13.740628195054228 296.7767778361982 0.7326983410141985
13.745855750007644 296.00379283258434 0.730845125734752
13.75108330496106 297.09962092600205 0.7312938602987739
13.756310859914477 293.5212112390916 0.7282080820209241
13.761538414867893 291.6968318831524 0.7270593930395596
13.766765969821309 292.89677675259145 0.7276570630935345
13.771993524774725 295.49505392656454 0.7304546919798092
13.777221079728141 295.8002754571202 0.7310617017229512
13.782448634681558 293.22481900032693 0.726970464485644
13.787676189634974 291.56003787838796 0.7262560410324165
13.79290374458839 294.4037040108742 0.7296363990090556
13.798131299541806 300.64693261121846 0.736576575156832
13.803358854495222 302.64854021747925 0.739543314353108
13.808586409448639 304.5194449555023 0.7409344652907277
13.813813964402055 302.1668112840841 0.7379198362011465
13.819041519355471 303.5182578748736 0.7400144650318777
13.824269074308887 306.73754477226225 0.7430332496452259
13.829496629262303 310.0539498610569 0.74580480672755
13.83472418421572 315.96095551847117 0.7534818469503455
13.839951739169136 323.87679030449044 0.761784117470372
13.845179294122552 328.7996153730118 0.7666005670320791
13.850406849075968 335.7804032648947 0.7736514669300091
13.855634404029384 342.52824758736375 0.7797840963683802
13.8608619589828 344.918792563906 0.7822850202454846
13.866089513936217 349.28120189184375 0.7875626272850657
13.871317068889633 355.9490518068143 0.7953960269909311
13.87654462384305 365.06527760908796 0.8054110375238507
13.881772178796465 373.4554404922664 0.8143819546728538
13.886999733749882 386.1224147548779 0.8271964292356807
13.892227288703298 394.48226237352696 0.8355917803685281
13.897454843656714 401.9609578372815 0.8428483561641531
13.90268239861013 404.0524165936488 0.8447739577007064
13.907909953563546 400.3586868766628 0.8410451247517511
13.913137508516963 394.785077161522 0.8352909429731599
13.918365063470379 386.8449593374495 0.8271252230336864
13.923592618423795 376.8097180337094 0.8160277662532561
13.928820173377211 366.9859074875649 0.8053809078290801
13.934047728330627 357.891621866759 0.7971984874160946
13.939275283284044 349.31343015424346 0.7889593903463473
13.94450283823746 343.82098914591455 0.7839657252837913
13.949730393190876 337.9115275345166 0.7779663184100152
13.954957948144292 335.517882172761 0.7752069898483503
13.960185503097708 333.318118443923 0.7740729219055519
13.965413058051125 329.88959501004325 0.7700026299953053
13.97064061300454 328.6790519099099 0.7679294811024213
13.975868167957957 323.58097201215855 0.7627829717226433
13.981095722911373 319.5323130204396 0.7575833654193186
13.98632327786479 316.0556665219033 0.7528520878602273
13.991550832818206 312.2050984916804 0.7482918719565759
13.996778387771622 308.9262300435532 0.7441115517106532
14.002005942725038 307.92219511413225 0.7437293332049513
14.007233497678454 305.4301326303617 0.7410609314256513
14.01246105263187 305.24212377154845 0.7413365673277468
14.017688607585287 306.5750550699819 0.7437402384434747
14.022916162538703 307.4709464100165 0.7442579958264777
14.028143717492119 309.7154252580716 0.7460522106472014
14.033371272445535 311.2403422272841 0.747461913647927
14.038598827398951 315.1520062910425 0.752171528717421
14.043826382352368 318.26371670638054 0.7557331483980904
14.049053937305784 322.0639797321667 0.7608757370052287
14.0542814922592 321.65774042585304 0.7596709866953234
14.059509047212616 323.9643780070695 0.762384356267164
14.064736602166032 327.2827337646722 0.7662383859814321
14.069964157119449 331.02247474317915 0.7704616612557957
14.075191712072865 331.5385524163129 0.7716715434894514
14.080419267026281 334.82379977371465 0.7752690247175645
14.085646821979697 336.01478656083447 0.77555584982926
14.090874376933114 338.7705181482535 0.7790535654721382
14.09610193188653 344.16278098108126 0.785974312497488
14.101329486839946 343.8165278445626 0.7854474420276243
14.106557041793362 344.7158631331082 0.7858173485821899
14.111784596746778 341.20894899267165 0.7808526482105057
14.117012151700195 338.2380497075084 0.7762665456943146
14.12223970665361 334.714377044198 0.7725244133262298
14.127467261607027 328.569347527854 0.7657188859754481
14.132694816560443 324.9931637126901 0.7624213649471508
14.13792237151386 322.40527974244554 0.7602008570062434
14.143149926467276 323.72017478060326 0.7616285857226913
14.148377481420692 323.2486669905497 0.7606731925875281
14.153605036374108 323.8085035241793 0.760981385239483
14.158832591327524 323.4848183006438 0.7597348584886818
14.16406014628094 324.4699560160637 0.7606240280013582
14.169287701234357 326.16709787636864 0.7627412198657971
14.174515256187773 329.63798301698387 0.7665829957459876
14.179742811141189 330.590124276982 0.7690422321045335
14.184970366094605 331.2182185076676 0.7688501235199162
14.190197921048021 330.8824221610161 0.7684623813271857
14.195425476001438 326.8185389833763 0.7646987485260185
14.200653030954854 325.67361865171364 0.7626092011458782
14.20588058590827 327.92836452425723 0.7661335423303901
14.211108140861686 330.51888926659745 0.7690489441733732
14.216335695815102 331.41835521168287 0.7695414481806555
14.221563250768519 333.4836362281577 0.7724878781325069
14.226790805721935 330.6766210023811 0.7697171369598204
14.232018360675351 327.86803729526474 0.7658590331231133
14.237245915628767 324.74288478168626 0.7612820213103937
14.242473470582183 320.00432363737923 0.754534361514377
14.2477010255356 317.96730940632733 0.752664336029789
14.252928580489016 318.5459079647273 0.753728726984406
14.258156135442432 320.24698763736495 0.7554280268970133
14.263383690395848 324.7378968042813 0.7599328373914666
14.268611245349264 329.62012432427 0.7652047443350546
14.27383880030268 331.9636084110452 0.7669995401105589
14.279066355256097 336.0806497152395 0.7720180901678603
14.284293910209513 338.5471533510548 0.7746998110902001
14.28952146516293 345.8335415722001 0.7831024810654922
14.294749020116345 352.2375296522282 0.789827176828597
14.299976575069762 358.48108870207943 0.7964755952292818
14.305204130023178 362.42016842665373 0.7997024909086538
14.310431684976594 365.2438932763301 0.8024765058215345
14.31565923993001 371.0235361911199 0.8079546373050779
14.320886794883426 374.7136057065824 0.8118922502113046
14.326114349836843 376.2869056330098 0.8130814919577508
14.331341904790259 377.05671594597453 0.8125614534136616
14.336569459743675 376.89137531611124 0.8124108538411534
14.341797014697091 376.029800412893 0.8118770639104733
14.347024569650507 377.9037914687005 0.8138942237688358
14.352252124603924 375.47910795106503 0.8120385263609553
14.35747967955734 371.8161836101392 0.8082564414432079
14.362707234510756 369.54190293343197 0.805563292843653
14.367934789464172 366.49483244725826 0.8029048653845918
14.373162344417588 367.2384353439978 0.8042217193816128
14.378389899371005 365.0680837942973 0.8019504866955144
14.38361745432442 365.3304588589017 0.8023852168545631
14.388845009277837 364.71566125851086 0.8003391777884887
14.394072564231253 364.58789107754507 0.8005469320604011
14.39930011918467 367.36902585782013 0.8040018554546834
14.404527674138086 369.8253476082134 0.807059226090582
14.409755229091502 374.3826789229774 0.8131199449357165
14.414982784044918 377.71503831797514 0.8164418367984013
14.420210338998334 381.74534359715676 0.8202761036215533
14.42543789395175 387.25744468187725 0.8260851708499974
14.430665448905167 387.7895042829987 0.825943321054032
14.435893003858583 386.46987609917767 0.8248609085485188
14.441120558811999 382.94383359818085 0.8212591239849067
14.446348113765415 381.0854709474184 0.8189647856714674
14.451575668718831 380.34629852299395 0.8185451113069945
14.456803223672248 382.7243115302992 0.820586786465614
14.462030778625664 385.60706460527734 0.8234470324517412
14.46725833357908 389.95721862177527 0.8279063933045535
14.472485888532496 400.0874675555452 0.8386221702317961
14.477713443485912 410.1380110956344 0.848704675445361
14.482940998439329 427.5266033685105 0.8664163366143689
14.488168553392745 447.96571652562847 0.8863820249670112
14.493396108346161 471.2599170648189 0.9087965435892019
14.498623663299577 493.55794471816756 0.9299716805681048
14.503851218252994 507.10714471649334 0.9423554075476634
14.50907877320641 509.2343231309199 0.9448320227124196
14.514306328159826 495.64499426613105 0.9320407002909981
14.519533883113242 469.9133942103298 0.9072235561361846
14.524761438066658 439.0401452399581 0.8768689193996637
14.529988993020075 406.64993880996474 0.8451209017622497
14.53521654797349 381.31250633377306 0.8187320492743059
14.540444102926907 364.1716640878509 0.8006968959334734
14.545671657880323 351.79228031609034 0.7871782703879486
14.55089921283374 341.20650052178416 0.7748936789102727
14.556126767787156 330.19451450755275 0.7629711670082602
14.561354322740572 323.6274428581179 0.7565995853718154
14.566581877693988 319.019538911979 0.7522491544709314
14.571809432647404 317.09000342329784 0.7506293833708778
14.57703698760082 314.33509958469796 0.7468060680494204
14.582264542554237 312.15423529804434 0.7429204095419196
14.587492097507653 310.66114288501535 0.741233432321622
14.592719652461069 312.3003552427968 0.7424477542144556
14.597947207414485 314.87017448515553 0.7450182424673827
14.603174762367901 317.272553718821 0.7480276212641666
14.608402317321318 319.9069612539859 0.7512318032937734
14.613629872274734 321.7902414155902 0.7538657725884319
14.61885742722815 321.9536051830701 0.7540375065908952
14.624084982181566 324.9471146773081 0.7569237660732882
14.629312537134982 328.4202897071192 0.7600182240459382
14.634540092088399 337.4072865697701 0.7695687935636686
14.639767647041815 342.02855878973673 0.7741007932437703
14.644995201995231 340.38080242256916 0.7721634414302607
14.650222756948647 338.2975142337274 0.7689472067381042
14.655450311902063 336.4480261934159 0.7669029822189763
14.66067786685548 338.0543034783257 0.7686521588558191
14.665905421808896 340.3927853560641 0.7712583486399034
14.671132976762312 340.83452513821254 0.7720395781347177
14.676360531715728 338.15021839375737 0.7687307035575749
14.681588086669144 335.8981052850401 0.7661921885944922
14.68681564162256 334.8367053339009 0.7657806562581767
14.692043196575977 331.74180787171997 0.7616706256723719
14.697270751529393 329.97315652505563 0.7589534823206774
14.70249830648281 328.30060687334264 0.7567765026594344
14.707725861436225 325.2735757225425 0.7534295547291366
14.712953416389642 325.19667607958684 0.7544157441652948
14.718180971343058 323.53937359456415 0.7530288572598554
14.723408526296474 323.82556626025155 0.7525851398177392
14.72863608124989 324.1793929091967 0.7526315295834841
14.733863636203306 327.79496819664365 0.7567340173445546
14.739091191156723 331.98782862115615 0.762383784707555
14.744318746110139 330.9441607449925 0.7620740671867993
14.749546301063555 330.07530158249574 0.7611670734649164
14.754773856016971 325.72252201095796 0.7553949229005013
14.760001410970387 323.0095576070424 0.7520017766678194
14.765228965923804 326.86411946245863 0.7556968719766848
14.77045652087722 327.8607209898345 0.7572813045282607
14.775684075830636 328.2066211771392 0.7577772023217518
14.780911630784052 328.040926965723 0.7579924339572238
14.786139185737468 328.10403440432947 0.7583763825993263
14.791366740690885 329.2385538463307 0.7588661528913323
14.7965942956443 331.4455317966036 0.761040433167372
14.801821850597717 332.2214854737891 0.7618031657160091
14.807049405551133 336.24574716531 0.7661936213589898
14.81227696050455 340.24121021529953 0.7721101788941539
14.817504515457966 346.1637134636211 0.7780364111070611
14.822732070411382 352.02342791545215 0.7836120401605625
14.827959625364798 362.4580644404572 0.7946469219297083
14.833187180318214 372.05746404287163 0.8044824823920337
14.83841473527163 386.9648267811661 0.8197807569774355
14.843642290225047 395.7941596271873 0.8292344556597117
14.848869845178463 406.6224854159751 0.8401873057265505
14.854097400131879 410.2571334571163 0.8442830874127573
14.859324955085295 411.53242090852444 0.8462461381040725
14.864552510038711 410.53575225316825 0.8442300108355555
14.869780064992128 406.9691147395935 0.8407851653749894
14.875007619945544 404.9624797627294 0.8386044990146493
14.88023517489896 402.7911180543165 0.8362790054287954
14.885462729852376 400.34859786451767 0.8342009079905972
14.890690284805792 396.67242939343294 0.8298356508959743
14.895917839759209 392.48673940930985 0.8251587902185917
14.901145394712625 385.02940771754163 0.817530940592148
14.906372949666041 379.86984587002866 0.8128178159601831
14.911600504619457 372.13264975012504 0.8058062626994863
14.916828059572873 369.49228026109694 0.8037934340534105
14.92205561452629 361.4494526910734 0.7949816927860013
14.927283169479706 355.22319364474095 0.7887848592322532
14.932510724433122 351.38852017936244 0.7852833862792716
14.937738279386538 348.8529854381408 0.7822613978200647
14.942965834339955 348.05944846093496 0.7812349562970706
14.94819338929337 345.64768811372574 0.7787252244785815
14.953420944246787 340.1862487986364 0.7723253320812299
14.958648499200203 335.6845091234653 0.7671223429865718
14.96387605415362 331.8702567135958 0.7621730732967373
14.969103609107036 331.22523810188943 0.7610628276181607
14.974331164060452 332.52138919008223 0.7630769209677983
14.979558719013868 335.85106507552695 0.767515436933304
14.984786273967284 337.0977455869198 0.7691202838577934
14.9900138289207 339.18864380517226 0.7712349630643219
14.995241383874117 344.65852641784505 0.7768925146757778
15.000468938827533 347.2000666734147 0.7792202321097086
15.005696493780949 353.03440925729615 0.7860620109403734
15.010924048734365 354.8642045129984 0.7875519281868941
15.016151603687781 356.44687238258103 0.7898209477602445
15.021379158641198 357.9955265282592 0.7908181484130168
15.026606713594614 359.0196692652939 0.7914384741471747
15.03183426854803 361.93556884385316 0.7939189228745361
15.037061823501446 361.8233372262162 0.7935869287822485
15.042289378454862 362.4257186981636 0.7941122232841641
15.047516933408279 362.13452730457726 0.7942299490218581
15.052744488361695 366.9096427860037 0.7998598827093142
15.057972043315111 370.99165003307286 0.8050803152136833
15.063199598268527 372.4318838133774 0.8067725381311972
15.068427153221943 372.4408636850013 0.8064640363202262
15.07365470817536 372.0731852538481 0.8056587122458385
15.078882263128776 369.23824833532996 0.8027557061038714
15.084109818082192 362.81936616458324 0.7959895156926652
15.089337373035608 359.00096863549726 0.7923255205572111
15.094564927989024 354.6453314984003 0.787496349267359
15.09979248294244 352.88087821579825 0.7851493286729108
15.105020037895857 348.35193524431503 0.7804700807991028
15.110247592849273 339.78062487851054 0.7710613078235481
15.11547514780269 333.7153513598433 0.7651113819646902
15.120702702756105 330.5964303622013 0.7624723097570052
15.125930257709522 327.64721529781383 0.7599006782915753
15.131157812662938 324.3160669274096 0.7565801253818303
15.136385367616354 320.9195912893842 0.7520082665016505
15.14161292256977 316.72435446811267 0.7469259778399989
15.146840477523186 313.93824727296106 0.7441115734456079
15.152068032476603 311.13696730499805 0.7408156676143585
15.157295587430019 309.5124803183905 0.7393551254595204
15.162523142383435 307.621614871345 0.7357830605215308
15.167750697336851 306.47395696736316 0.7347711394734204
15.172978252290267 304.60634898653353 0.7331988592738782
15.178205807243684 302.76611280005585 0.7322424722916204
15.1834333621971 300.6063992315028 0.7309945975658704
15.188660917150516 299.25636759112973 0.7296803533006446
15.193888472103932 294.5388618856068 0.7239558109920855
15.199116027057348 296.3472138064485 0.725446622045778
15.204343582010765 297.11976089207064 0.7254290296916179
15.20957113696418 298.33051797101234 0.7267006818073886
15.214798691917597 298.4790526829031 0.7269579578287692
15.220026246871013 299.2053952525518 0.7286984084550457
15.22525380182443 296.7603726517641 0.7255560680107674
15.230481356777846 293.8518426952049 0.7219920013174921
15.235708911731262 291.32769283690106 0.718672946953399
15.240936466684678 290.50824212437703 0.7169346210834361
15.246164021638094 291.0673700562961 0.7185263461313731
15.25139157659151 291.18178355601333 0.7187488303708989
15.256619131544927 288.1333070982234 0.7149858102875944
15.261846686498343 284.8373816464235 0.7122633621726115
15.267074241451759 285.7790660153803 0.7139224511274092
15.272301796405175 286.9345210816844 0.7167418674268173
15.277529351358591 288.12467813853135 0.7180022490533983
15.282756906312008 286.5384678277221 0.7147154703832611
15.287984461265424 284.6002824703481 0.7120074715157144
15.29321201621884 285.4804973121362 0.7123496535713962
15.298439571172256 284.4621394543803 0.7106977594539106
15.303667126125672 285.6336849227127 0.712717248496898
15.308894681079089 285.6964748629223 0.7121786872576975
15.314122236032505 286.3277234997485 0.7130675737847469
15.319349790985921 289.6641231168424 0.718528638605492
15.324577345939337 289.130212070133 0.7185089539987398
15.329804900892753 286.78338153351564 0.7157069072729594
15.33503245584617 287.6936772599108 0.7155303885573996
15.340260010799586 286.2032268633611 0.712606853799855
15.345487565753002 290.35754679064854 0.7177148625355273
15.350715120706418 292.1049037319812 0.7193826845898
15.355942675659835 294.5535918178234 0.7218256325896375
15.36117023061325 297.3225594738292 0.7251626303875541
15.366397785566667 297.229713552366 0.7240247265142473
15.371625340520083 300.45117276699295 0.7273383410071743
15.3768528954735 304.53473864668126 0.7329869308603636
15.382080450426916 308.4649342359322 0.7378956145376957
15.387308005380332 309.75114430022626 0.7393466643539278
15.392535560333748 308.1699628049513 0.7373174920407923
15.397763115287164 305.84638120531497 0.7426931063794509
15.40299067024058 305.7552628965879 0.7495532872705402
15.408218225193997 307.14704078329703 0.7570967847150006
15.413445780147413 309.40588467904314 0.7652201328334493
15.418673335100829 309.1833969158049 0.7684960879182635
15.423900890054245 310.6912516139088 0.7730232765147238
15.429128445007661 310.4540892417644 0.7745943369896986
15.434355999961078 308.5134199963527 0.7747486172127646
15.439583554914494 306.4977318028821 0.7752348381553591
15.44481110986791 302.3005240389442 0.7741592022759212
15.450038664821326 304.8253304640881 0.7806062786847058
15.455266219774742 300.5881306572483 0.7779367361432679
15.460493774728159 297.0228619444055 0.7752275297023605
15.465721329681575 295.4449864273305 0.7744408593520885
15.470948884634991 297.4730243738688 0.7794671363732112
15.476176439588407 299.49522401797225 0.7837304986237833
15.481403994541823 302.59811169916884 0.7900242023226669
15.48663154949524 302.4224608843291 0.791935716848205
15.491859104448656 301.9916681552749 0.7925546853788517
15.497086659402072 302.17444988335717 0.7945737339246434
15.502314214355488 300.9327762288911 0.7947270364629005
15.507541769308904 297.3701763904884 0.7917057329567887
15.51276932426232 296.1287319781806 0.792558502762061
15.517996879215737 298.5485973461659 0.7979719405114521
15.523224434169153 300.1890657633254 0.8014371433348472
15.52845198912257 303.2894021186875 0.807682841305777
15.533679544075985 301.34210018221455 0.8063401378719919
15.538907099029402 300.0832556113416 0.806663031730077
15.544134653982818 299.49109173764543 0.8081589295215637
15.549362208936234 301.75629876426734 0.812837123838042
15.55458976388965 304.47144198000683 0.8183771581695035
15.559817318843066 307.79598389565024 0.8227958286182253
15.565044873796483 307.92456184109534 0.8244302171585303
15.570272428749899 308.0876365710656 0.8257474059570985
15.575499983703315 308.2691274464659 0.8277279698564806
15.580727538656731 309.6827086655516 0.8311681395287212
15.585955093610147 311.841657715892 0.8363502892435507
15.591182648563564 311.9335182077285 0.8372918167747031
15.59641020351698 311.21197168827666 0.8375760762414795
15.601637758470396 310.3905175318239 0.8378381625636433
15.606865313423812 308.9734463563798 0.8387696993470711
15.612092868377228 308.785578779533 0.8406876597204458
15.617320423330645 310.1139848449896 0.8443834900362045
15.62254797828406 308.4030306072228 0.8433481726913306
15.627775533237477 308.1987653819738 0.8448602361491304
15.633003088190893 304.3113596688884 0.8416998900775274
15.63823064314431 304.4476296769282 0.8397020420405373
15.643458198097726 301.69429975699296 0.8240500284657318
15.648685753051142 298.4571852147091 0.8117704365461592
15.653913308004558 296.32730082641075 0.8046300324957892
15.659140862957974 294.0061693755177 0.7981220644814345
15.66436841791139 295.41756213416147 0.7968306002861584
15.669595972864807 295.17220141065457 0.7936754274035771
15.674823527818223 295.25941131071573 0.7919771769645882
15.680051082771639 295.7425507582928 0.792268529853396
15.685278637725055 298.56969538712224 0.7957682612851542
15.690506192678471 298.74412973404134 0.7947703635592103
15.695733747631888 297.7253910786107 0.7911238744678306
15.700961302585304 295.0360844357071 0.7859503204180279
15.70618885753872 293.19432011727145 0.7818735088653901
15.711416412492136 294.83418634603726 0.7817539059533573
15.716643967445552 298.9325423809149 0.7853537773497894
15.721871522398969 299.8872671000778 0.7834563237509882
15.727099077352385 299.9929277879605 0.7821850958832961
15.732326632305801 298.25816263423957 0.7785985247877603
15.737554187259217 296.3478392940227 0.7756039234496471
15.742781742212633 298.27372641039085 0.7780260105929243
15.74800929716605 303.210628974498 0.7842661963775633
15.753236852119466 305.9076866688788 0.7866992871331481
15.758464407072882 305.02573709114756 0.7831698151556639
15.763691962026298 301.3701915951923 0.7779093542243153
15.768919516979715 303.5465600792279 0.7793117553115364
15.77414707193313 307.298853276447 0.7855134163704608
15.779374626886547 313.25098709773647 0.7920940636295689
15.784602181839963 316.6753137798111 0.7954315540574018
15.78982973679338 318.4396191706496 0.7961362874904929
15.795057291746796 319.34399544018913 0.796473057163066
15.800284846700212 320.1692226079316 0.796660900190946
15.805512401653628 318.86624864348033 0.793834660969414
15.810739956607044 321.6390191171741 0.7969959248088385
15.81596751156046 321.1093844985185 0.7958615697262171
15.821195066513877 322.03178661517836 0.7977932608112244
15.826422621467293 325.4535633608154 0.8008915978152338
15.831650176420709 325.87754903098323 0.8009637587288855
15.836877731374125 324.309669619697 0.7982182531449701
15.842105286327541 320.2611009982857 0.7931195018260168
15.847332841280958 318.4768912969521 0.7908066527639274
15.852560396234374 313.98389490113937 0.7861664589937919
15.85778795118779 310.3563037642113 0.781505943899314
15.863015506141206 306.6008693189479 0.7770346094897074
15.868243061094622 301.5798799305045 0.7696663084740473
15.873470616048039 298.3516015447766 0.7640250937903
15.878698171001455 297.1763691034559 0.7608757128800411
15.883925725954871 302.06198574142326 0.7659688352698785
15.889153280908287 301.0907218372454 0.7645354819033092
15.894380835861703 303.3745946807754 0.7685873652756537
15.89960839081512 302.2589085777804 0.7670943815996596
15.904835945768536 304.6854637930075 0.7703978261747751
15.910063500721952 305.2355523386934 0.7700173867333547
15.915291055675368 299.3996514983684 0.762306090089681
15.920518610628784 297.6726270376191 0.7609724082339573
15.9257461655822 294.6148097230336 0.7564807047623199
15.930973720535617 295.8402071609758 0.7573058269345986
15.936201275489033 298.8247470917331 0.7611607296602525
15.94142883044245 298.4709651708148 0.7597844262217522
15.946656385395865 299.70975619028735 0.7620894174185074
15.951883940349282 299.58150505752496 0.7627251238124797
15.957111495302698 301.699214432635 0.7638646846390792
15.962339050256114 300.25325285213364 0.7619503714006388
15.96756660520953 301.3461561952142 0.7622129939322523
15.972794160162946 302.66088408986025 0.764240092330902
15.978021715116363 304.0029459830306 0.7659328954530866
15.983249270069779 307.0475817742407 0.7691830718305994
15.988476825023195 307.39132365090796 0.7683798271894042
15.993704379976611 305.18993249399705 0.76619621331258
15.998931934930027 302.3698734103045 0.7637632989977187
16.004159489883442 300.34414348401606 0.7635449273199378
16.009387044836856 299.3677999906846 0.7621498438714617
16.01461459979027 299.5923258410541 0.7612807211638487
16.019842154743685 299.41763264806093 0.7591578996605538
16.0250697096971 296.1393908092141 0.7543331549003659
16.030297264650514 297.411690043415 0.756220279902084
16.03552481960393 300.3557271190616 0.7599452837913258
16.040752374557343 302.3702481017396 0.7631258917816001
16.045979929510757 306.8291492734574 0.7681949931733144
16.05120748446417 307.1813788671994 0.7682125654465121
16.056435039417586 306.5236890117479 0.7671230646171919
16.061662594371 304.2253477241105 0.763514170995254
16.066890149324415 306.60187810880166 0.7654829498585448
16.07211770427783 310.469457483696 0.7694474294114984
16.077345259231244 313.3933508986902 0.7726837653093938
16.08257281418466 313.98522116712655 0.7739179512601317
16.087800369138073 313.7640192001244 0.7741706051414254
16.093027924091487 314.47760303077445 0.7755843612565911
16.0982554790449 318.2949494562464 0.7797472978121185
16.103483033998316 320.8953791335115 0.7827989447534385
16.10871058895173 322.3835064997085 0.7848359960321158
16.113938143905145 321.4394077227065 0.7842214163264591
16.11916569885856 318.17257474263255 0.7802220633625555
16.124393253811974 318.04166584013876 0.7800536362024884
16.129620808765388 317.6481090437428 0.7800495527396833
16.134848363718802 315.2249679990438 0.7774922620640652
16.140075918672217 311.19914553333314 0.7728676848191477
16.14530347362563 306.79313218868583 0.7672739813071988
16.150531028579046 307.19097605513235 0.7680511392847824
16.15575858353246 306.66583321501537 0.7674916081242292
16.160986138485875 304.3295469636424 0.7645395438347268
16.16621369343929 302.0488361410798 0.7610827292228729
16.171441248392703 301.31470139300245 0.7598527005788751
16.176668803346118 303.59325907780055 0.763569579379846
16.181896358299532 303.48548963195555 0.7636328771282901
16.187123913252947 303.5044133736913 0.7630383477614125
16.19235146820636 301.3704378386195 0.7586864724318811
16.197579023159776 299.17144999127663 0.7560957242755897
16.20280657811319 294.74796871329715 0.7520642467892129
16.208034133066604 290.86353963432845 0.7484998507197453
16.21326168802002 286.5268908750992 0.7436562105743955
16.218489242973433 281.959859273787 0.7360472261000675
16.223716797926848 281.91207464111613 0.7359359353375691
16.228944352880262 281.0484238941224 0.7342038347802868
16.234171907833677 281.56790833942335 0.7371186937179487
16.23939946278709 279.4109566263296 0.7344843894192264
16.244627017740505 275.4839010061139 0.7307229179364797
16.24985457269392 271.6873148905545 0.7249391415474674
16.255082127647334 269.6197171465274 0.721237167172571
16.26030968260075 266.6562960129274 0.716493307692153
16.265537237554163 267.1189701713028 0.7168367720758133
16.270764792507578 266.7297671831738 0.7157049802372353
16.275992347460992 265.3016222176564 0.7145919451146377
16.281219902414406 261.58817588257006 0.7096979637383913
16.28644745736782 260.68246670337106 0.7084047885798066
16.291675012321235 263.3574775161747 0.7124531731582633
16.29690256727465 267.9822054943131 0.7175729372814028
16.302130122228064 268.2523675068468 0.7173289992477345
16.30735767718148 270.16541318133585 0.7197634069846985
16.312585232134893 268.5481740652649 0.7176036841616659
16.317812787088307 269.7127407163214 0.7175849491239509
16.323040342041722 270.9653973825144 0.7183532886698014
16.328267896995136 268.5430567491998 0.7160446799671318
16.33349545194855 269.33507743170827 0.7172833202035266
16.338723006901965 269.26977043739356 0.7169719910537786
16.34395056185538 273.1005998322367 0.7200960840616838
16.349178116808794 275.30105699272724 0.72214347634706
16.35440567176221 280.39555520527813 0.7294115072046414
16.359633226715623 287.2021285606871 0.7379746799311913
16.364860781669037 298.0644810858336 0.7516988931922467
16.37008833662245 310.78430692616433 0.7654723318515471
16.375315891575866 317.9535174772281 0.772325211582928
16.38054344652928 324.36178204434435 0.7792098616481519
16.385771001482695 329.4832559288281 0.7840848335058997
16.39099855643611 334.8300571469498 0.7898938434574264
16.396226111389524 335.35381338036024 0.789925928385934
16.401453666342938 332.8314993571254 0.7871758264859156
16.406681221296353 327.9223493636031 0.7822455154073121
16.411908776249767 321.1437722742822 0.7739567904355884
16.41713633120318 318.2328396707451 0.7709570708711159
16.422363886156596 315.7897505663656 0.7678469797856308
16.42759144111001 314.6671141705591 0.7650429445804623
16.432818996063425 315.275997358053 0.7651479641320458
16.43804655101684 314.1361674125228 0.7619746323855154
16.443274105970254 314.7535449341764 0.7631426969596354
16.448501660923668 318.2776913326153 0.7681544641639718
16.453729215877082 320.52332479504224 0.7698191581032618
16.458956770830497 326.36985088474586 0.7780228868250672
16.46418432578391 328.802407273131 0.7804750719781341
16.469411880737326 333.66144007832133 0.7849419732006904
16.47463943569074 338.5450962009295 0.7901796476485956
16.479866990644155 340.0929647043037 0.7913067888887783
16.48509454559757 344.25240674440766 0.7964558139877301
16.490322100550983 345.01173872361767 0.7981669800186205
16.495549655504398 340.5705047443978 0.7925426374847899
16.500777210457812 333.15421463013024 0.7851990216545777
16.506004765411227 324.17247098646965 0.7745044948134344
16.51123232036464 314.44489067453884 0.7629813707965248
16.516459875318056 304.3675325781063 0.7510358724101543
16.52168743027147 295.58138068681876 0.7398651161119583
16.526914985224884 290.73664340305703 0.7344970296973541
16.5321425401783 287.2808667166129 0.7300283084274645
16.537370095131713 286.1364877597872 0.7284069658244571
16.542597650085128 284.4893441653044 0.726770936277983
16.547825205038542 284.4423558741992 0.727271877714657
16.553052759991957 283.551569689124 0.7265718423671919
16.55828031494537 283.97083459893366 0.7274948878788858
16.563507869898785 284.25284561405493 0.7275684788812048
16.5687354248522 286.7959782501234 0.7304085250068258
16.573962979805614 287.7051778997172 0.7319149548826758
16.57919053475903 285.52491998999926 0.7284729244438087
16.584418089712443 279.15026356933964 0.7211800849626063
16.589645644665858 276.2805032901241 0.7171359513097634
16.594873199619272 275.127210613875 0.7153470951127643
16.600100754572686 275.44988445765335 0.7154566458449602
16.6053283095261 275.4336806036832 0.7151785936638543
16.610555864479515 276.04754107876676 0.7162973523104637
16.61578341943293 273.38676139353987 0.7133761453955213
16.621010974386344 271.1757631458048 0.7100932445079474
16.62623852933976 269.4135459232457 0.7074501904055445
16.631466084293173 270.01526312377376 0.708458257792346
16.636693639246587 271.3890398595924 0.7097862699179652
16.641921194200002 268.3541577883177 0.7064637114952101
16.647148749153416 266.63940938254007 0.7055103418948715
16.65237630410683 264.0432304640171 0.7019282957100941
16.657603859060245 262.9181298572621 0.6998655812906045
16.66283141401366 261.6780128704592 0.6975852425902734
16.668058968967074 259.7314674690525 0.6951556235978268
16.67328652392049 257.8261311890033 0.6925871148934111
16.678514078873903 259.1726622605445 0.6938356699007475
16.683741633827317 258.2348451928069 0.6932927870911556
16.68896918878073 258.1018525473333 0.6937599534395159
16.694196743734146 255.03660698948318 0.6905145516414681
16.69942429868756 253.46196894453405 0.6890126020889507
16.704651853640975 250.7318224335514 0.6838395401713899
16.70987940859439 249.59350383559712 0.681937165080945
16.715106963547804 248.00030918164788 0.6804053221822529
16.720334518501218 245.51962100188103 0.6770904821435761
16.725562073454633 244.91946458117027 0.6770568232108559
16.730789628408047 242.18119047853406 0.6718218777751532
16.73601718336146 242.88399562724695 0.6718413792318046
16.741244738314876 243.8847528370209 0.6726769061678645
16.74647229326829 240.34141210989605 0.6668191312148194
16.751699848221705 237.59601384633618 0.6632940469764469
16.75692740317512 234.41472546667833 0.6607344788465087
16.762154958128534 237.1507958747473 0.6655268301993315
16.767382513081948 238.85986804290349 0.6688264657682732
16.772610068035362 238.16436690369133 0.6679362021601123
16.777837622988777 237.09569385466304 0.6663119758802537
16.78306517794219 237.61573728264014 0.6669393943606094
16.788292732895606 237.37156162149154 0.6642731941903498
16.79352028784902 235.62527071944928 0.6616213442081141
16.798747842802435 234.421890647139 0.6601195826990518
16.80397539775585 232.90276878540732 0.6590769788097804
16.809202952709263 233.83082315889033 0.6622143760543071
16.814430507662678 231.1489119355234 0.6579233861913831
16.819658062616092 228.46367344605952 0.6542555980859042
16.824885617569507 228.9070841527389 0.6550983667457653
16.83011317252292 231.10211639067063 0.6593261266148366
16.835340727476336 235.13332297872617 0.6666317731017745
16.84056828242975 233.9423305449798 0.6657689642388124
16.845795837383164 232.2810595315006 0.6615811532536031
16.85102339233658 228.9207596163928 0.6545471315796719
16.856250947289993 225.76486527164712 0.6476533793785233
16.861478502243408 224.38361404660034 0.6444496040937864
16.866706057196822 223.68779126022199 0.6448106156484416
16.871933612150237 224.210284929351 0.6478827389442341
16.87716116710365 228.78604120167782 0.6569000902190226
16.882388722057065 228.0807954525865 0.6565948114997254
16.88761627701048 226.80376359183035 0.6541972176170934
16.892843831963894 224.37619399306007 0.6496469687772138
16.89807138691731 225.8282226952381 0.6521258356830276
16.903298941870723 227.92177212944955 0.655351469086426
16.908526496824138 229.35119391920395 0.657166645888864
16.913754051777552 227.29751794662528 0.6523236108155519
16.918981606730966 226.28464391301546 0.6506108319103477
16.92420916168438 224.05472770391475 0.646107749675617
16.929436716637795 225.2329885916802 0.6490566814497851
16.93466427159121 226.13095464614005 0.6494689551643508
16.939891826544624 226.0548946081493 0.6483116291142312
16.94511938149804 224.01574896103358 0.6462795305840136
16.950346936451453 223.6123897730283 0.6478376687287918
16.955574491404867 226.3021490175313 0.6541150321097178
16.960802046358282 227.39637156459153 0.6555859869894782
16.966029601311696 226.71369142256282 0.653757036250944
16.97125715626511 224.83121935613175 0.6491695904097184
16.976484711218525 223.35057453205744 0.6461591516425602
16.98171226617194 225.48035023184008 0.6495141308239737
16.986939821125354 224.90106314184328 0.6481771617790115
16.99216737607877 225.84610574358535 0.6496148743759662
16.997394931032183 225.83443788105487 0.64948992104397
17.002622485985597 227.85284244024203 0.6537805456995514
17.00785004093901 227.20141475347148 0.6545741466813125
17.013077595892426 224.88165186210261 0.6489001098063165
17.01830515084584 224.01154807980296 0.6455401833209745
17.023532705799255 224.81200401934373 0.6452112582170165
17.02876026075267 225.7656090698095 0.6477248003665765
17.033987815706084 228.44830928858818 0.6518011306723637
17.039215370659498 230.73963059386622 0.6553431989139625
17.044442925612913 232.5910332890322 0.6577057675661773
17.049670480566327 232.8014229839707 0.6583147960286759
17.05489803551974 233.9115114024774 0.6599730913155818
17.060125590473156 239.2712464843536 0.6661177045171491
17.06535314542657 241.43595997396613 0.6695825646457956
17.070580700379985 243.1679818950453 0.6717095412194678
17.0758082553334 240.9329368413623 0.6698785772483391
17.081035810286814 237.0986172286959 0.6649283632505613
17.086263365240228 236.7899838941324 0.6648588292488171
17.091490920193642 233.88669901886527 0.660387486395788
17.096718475147057 233.57866116077736 0.6586893731841695
17.10194603010047 233.67998939439627 0.658348599537985
17.107173585053886 234.2180173323603 0.6581988298569074
17.1124011400073 235.08166854615015 0.6598052748351565
17.117628694960715 233.61700867815173 0.6572821671553774
17.12285624991413 233.97613397551373 0.6592867924381047
17.128083804867543 235.1641869393726 0.6622403831769842
17.133311359820958 237.9030911528626 0.6659751147984289
17.138538914774372 234.97083508555593 0.6619685678748504
17.143766469727787 235.06644588747835 0.6595684260192184
17.1489940246812 234.93714194728133 0.6592858658830184
17.154221579634616 235.8721470972259 0.6615868802586187
17.15944913458803 235.0053731801453 0.6597715194943151
17.164676689541444 236.58227435386218 0.6622341684140699
17.16990424449486 239.67333785612828 0.6645602652766798
17.175131799448273 244.5790913836685 0.6699401916739981
17.180359354401688 244.18363397002443 0.6698541132696136
17.185586909355102 242.96935343348053 0.669306950862714
17.190814464308517 240.77446517867992 0.6669239633265075
17.19604201926193 241.50460170671315 0.6690337792237955
17.201269574215345 241.55055314705785 0.667396783300018
17.20649712916876 241.25548516134455 0.665409272770481
17.211724684122174 241.42600718345517 0.6656261481134109
17.21695223907559 241.7611918355906 0.6663228983353698
17.222179794029003 242.72097670531457 0.6681953307600225
17.227407348982418 242.09680425083172 0.6676610147588756
17.232634903935832 242.42915478681644 0.6679585540335167
17.237862458889246 245.35163448825094 0.6726467309662331
17.24309001384266 245.501262118886 0.6729397045592365
17.248317568796075 246.5547533688024 0.674285551504283
17.25354512374949 245.38121593912305 0.6725809816954799
17.258772678702904 243.91701981920386 0.66990784681675
17.26400023365632 244.29967192061756 0.6694317192508478
17.269227788609733 243.10630105674207 0.6685018809105884
17.274455343563147 239.4927388380358 0.6642122443586954
17.279682898516562 237.01954872086483 0.6612679239022091
17.284910453469976 235.525331346396 0.6585488752934253
17.29013800842339 236.82049267394947 0.6599079770374097
17.295365563376805 238.74013174143076 0.6618915476265592
17.30059311833022 240.28664156926055 0.6639651918211912
17.305820673283634 241.53502962206684 0.666991631710056
17.31104822823705 242.21525720185144 0.6679594627703377
17.316275783190463 242.13721851019824 0.6675898692672178
17.321503338143877 240.9691813543587 0.6656946700205769
17.32673089309729 241.5130931016188 0.6664624551475546
17.331958448050706 241.13354010282362 0.6666024460772718
17.33718600300412 242.522618844104 0.6684417865582056
17.342413557957535 243.32096721788156 0.6696813562200568
17.34764111291095 245.46347497497277 0.6725992820197159
17.352868667864364 246.2459981813577 0.6726259955259377
17.358096222817778 248.00701189249472 0.6732106162268603
17.363323777771193 249.26646749963848 0.6744735641661045
17.368551332724607 251.224320090317 0.6769584329306731
17.37377888767802 250.64844176609 0.6763879374391826
17.379006442631436 251.0238452937156 0.6776389083290202
17.38423399758485 253.87423159600812 0.6827575381017543
17.389461552538265 254.7730543683353 0.6839298140454535
17.39468910749168 257.0892455821212 0.6862991982275533
17.399916662445094 259.01590676074386 0.687545967500938
17.405144217398508 260.95267138750484 0.6891223610988748
17.410371772351922 261.9501468337845 0.690685783676378
17.415599327305337 262.5966956186167 0.6903617873631165
17.42082688225875 263.26408600344075 0.6912127444538825
17.426054437212166 262.68822986415046 0.690451724531182
17.43128199216558 260.52479685690616 0.6871730687468277
17.436509547118995 260.7803072656256 0.6881854600455136
17.44173710207241 266.2065074127644 0.6949617452143249
17.446964657025823 271.2845933226386 0.7017220973550019
17.452192211979238 273.8811693430786 0.7044044617163924
17.457419766932652 273.2126530411958 0.7031530696872274
17.462647321886067 273.95983722229204 0.7043142342771435
17.46787487683948 274.82660390995215 0.7056828586198772
17.473102431792896 273.833795901251 0.7054611562163546
17.47832998674631 271.28450394116874 0.7026369521211255
17.483557541699724 269.8137155347641 0.6998762185439895
17.48878509665314 269.872408226577 0.6985927815882218
17.494012651606553 271.5238914966882 0.7003270994048737
17.499240206559968 274.35620032659466 0.7036655337614691
17.504467761513382 277.2154913174051 0.7078103120896052
17.509695316466797 280.6761101410016 0.7120397405245641
17.51492287142021 279.10958478068767 0.7101570275249245
17.520150426373625 276.79791460693014 0.7075230519140328
17.52537798132704 278.7158648941822 0.7088949820765006
17.530605536280454 280.3812214868006 0.7106522344192144
17.53583309123387 280.4477587763615 0.7106435759513237
17.541060646187283 278.0436948773516 0.7072899645472414
17.546288201140698 278.31027179594446 0.7085836896780926
17.551515756094112 279.0870773473809 0.7098572656961445
17.556743311047526 279.14626989116715 0.7102420536225447
17.56197086600094 277.475251521467 0.7073341589175893
17.567198420954355 278.3815259037045 0.7072428911115541
17.57242597590777 279.48504663765755 0.7078179908133658
17.577653530861184 278.51424102840446 0.7069711043024351
17.5828810858146 274.928519543257 0.7036044265465967
17.588108640768013 272.0525746810201 0.7012923781491983
17.593336195721427 274.32808790854466 0.7041742307798295
17.598563750674842 277.399822019016 0.707324792339538
17.603791305628256 279.6613037388305 0.7111069933199958
17.60901886058167 282.8336546022025 0.7146073314710233
17.614246415535085 285.37931693474843 0.7181809046893162
17.6194739704885 285.31632446258993 0.7165006257683199
17.624701525441914 283.1783278892078 0.714341625950953
17.62992908039533 282.93504057037507 0.7139875448742169
17.635156635348743 284.05038302202075 0.7150535196900759
17.640384190302157 286.9642462663406 0.7178125433375248
17.64561174525557 287.7587687165297 0.7192822358227855
17.650839300208986 287.7310741790636 0.7194910396689181
17.6560668551624 287.10469265704836 0.7191516990778943
17.661294410115815 287.5701706939994 0.719569196553855
17.66652196506923 288.3784873214702 0.7194595729794374
17.671749520022644 293.22110596793493 0.724790867048094
17.676977074976058 296.4747897180334 0.7286963952737397
17.682204629929473 298.9752540183464 0.7317090021793475
17.687432184882887 300.21374974787955 0.7337331985077071
17.6926597398363 300.36119828832295 0.7336942871291355
17.697887294789716 299.86753384824317 0.7327139955137196
17.70311484974313 298.3030347519167 0.7307254201600857
17.708342404696545 296.04129917512154 0.7288238717666815
17.71356995964996 296.12604961052773 0.7290733756868257
17.718797514603374 295.4321973492709 0.7284109977943258
17.724025069556788 299.25729434944793 0.7316142102209021
17.729252624510202 300.08665700131746 0.7325210732896971
17.734480179463617 302.6868511795116 0.7351849756538322
17.73970773441703 302.48564347844115 0.7346800502688173
17.744935289370446 301.89536427003526 0.7342387311819343
17.75016284432386 300.9967795656717 0.732713727811517
17.755390399277275 300.97601817043835 0.7330773531395359
17.76061795423069 301.17311625951527 0.7334532372485162
17.765845509184103 299.66167547666686 0.7312103191553248
17.771073064137518 295.6958888390104 0.7263299995606901
17.776300619090932 289.7254587945914 0.7190427635481557
17.781528174044347 287.25327227410213 0.7170530374548326
17.78675572899776 287.17588000712374 0.7178497390536535
17.791983283951176 286.12762816945246 0.7167831767939041
17.79721083890459 282.21493076598654 0.711991370100398
17.802438393858004 280.32978403385096 0.709526079459666
17.80766594881142 279.52678969195824 0.7084016369308812
17.812893503764833 278.2370198952943 0.7075947412000292
17.818121058718248 276.4870394237161 0.7054483281762499
17.823348613671662 274.5381787270815 0.7036177172507885
17.828576168625077 275.22334095596483 0.705238151409928
17.83380372357849 272.7544571483036 0.7021034789573392
17.839031278531905 269.97180470074863 0.6973253259197386
17.84425883348532 269.44150883413914 0.6957110989907466
17.849486388438734 270.31785857602057 0.6967553180125668
17.85471394339215 271.19831528423947 0.6982657141124265
17.859941498345563 268.5765969984995 0.69617296296467
17.865169053298978 268.0017155322218 0.6964292803775649
17.870396608252392 268.5070803255014 0.6970565632251997
17.875624163205806 270.00110712084756 0.6972446746646194
17.88085171815922 271.062013373343 0.6982123292097272
17.886079273112635 271.8048531240141 0.6991658078639286
17.89130682806605 272.12557372028033 0.7005604625630448
17.896534383019464 271.9533233728185 0.7013717199767501
17.90176193797288 276.18617768740705 0.7063467637100371
17.906989492926293 279.05293751897926 0.7091981385137872
17.912217047879707 282.21633229057363 0.7129708800578006
17.917444602833122 283.43657661321026 0.7133995927721024
17.922672157786536 286.17758624799967 0.7166145226739955
17.92789971273995 288.74934756585225 0.7196875587080492
17.933127267693365 291.83224133255993 0.7232015544267549
17.93835482264678 296.0379590906936 0.7287482433675406
17.943582377600194 296.62914236134753 0.7295589294721336
17.94880993255361 299.99251156457905 0.7339612418158972
17.954037487507023 299.10634756814954 0.7325829497089615
17.959265042460437 298.69078880558124 0.731944237888772
17.96449259741385 296.9263382101266 0.7302176820816566
17.969720152367266 297.05570629822387 0.7305154145672133
17.97494770732068 299.0679774493834 0.7324669624048938
17.980175262274095 297.7474693686885 0.7310584754894163
17.98540281722751 293.7997616611504 0.7258547485158489
17.990630372180924 288.812318971337 0.7195628882636567
17.995857927134338 286.50254842406684 0.7165766977037445
18.001085482087753 285.9829977287472 0.7143957427345984
18.006313037041167 281.89304974276456 0.7104066063078026
18.01154059199458 279.0500809423844 0.7074172595906194
18.016768146947996 279.0305611680208 0.707291988421582
18.02199570190141 280.77589870598916 0.7100021478348383
18.027223256854825 280.53257025158484 0.7084205410472721
18.03245081180824 279.7666458638879 0.7076688684611386
18.037678366761654 282.7168392513799 0.7110560666727758
18.042905921715068 285.3351600205876 0.7136024562616099
18.048133476668482 285.4678565253305 0.7151695131848141
18.053361031621897 284.9214675191145 0.7146676197089961
18.05858858657531 281.8074133821216 0.7106038358265108
18.063816141528726 280.2441944551507 0.7089898948531075
18.06904369648214 276.0193427217697 0.7032992171850085
18.074271251435555 277.8251526177311 0.7060268449803313
18.07949880638897 280.39002058768267 0.7096945010983063
18.084726361342383 287.37640015376337 0.718237497468368
18.089953916295798 290.53128470039064 0.723448635218217
18.095181471249212 292.619641418817 0.7250994314471733
18.100409026202627 295.49913397846814 0.727926542058692
18.10563658115604 300.5827965463769 0.7330277605621606
18.110864136109456 306.7212244894653 0.7389826299086513
18.11609169106287 316.79052569165947 0.7510128737356739
18.121319246016284 328.0043474606295 0.7645898559468147
18.1265468009697 341.76989999547084 0.7799802969888434
18.131774355923113 353.8100812218358 0.7934260940567981
18.137001910876528 364.3036703983871 0.803882842178753
18.142229465829942 383.91715016123953 0.824911540980196
18.147457020783357 405.4569097996233 0.8472421168973415
18.15268457573677 434.3964929869508 0.8766148851888597
18.157912130690185 458.77735217188507 0.9013741995341752
18.1631396856436 473.49085426872927 0.9157551010178596
18.168367240597014 481.6730675931284 0.9233000395124756
18.17359479555043 476.7642897054147 0.9187421926842768
18.178822350503843 461.1829393123802 0.9030641312850662
18.184049905457258 437.9541344917526 0.8804128524247105
18.189277460410672 415.05191219963007 0.8573657787568202
18.194505015364086 399.97887252068676 0.8417204707162114
18.1997325703175 385.4010401896367 0.8265026913040766
18.204960125270915 377.56872692101734 0.8176771996293631
18.21018768022433 371.5225353372808 0.8108346668965014
18.215415235177744 372.9145545578409 0.8126454922332769
18.22064279013116 376.43425979503087 0.8165993554570947
18.225870345084573 383.04466559734567 0.8239317051171451
18.231097900037987 386.58793083360024 0.8275095610735734
18.236325454991402 392.27990664097996 0.8332576349980007
18.241553009944816 397.79274517774564 0.8388309392834802
18.24678056489823 403.5414559147442 0.8445270227372206
18.252008119851645 407.53292084267645 0.84894343399594
18.25723567480506 410.88323544440425 0.852199517713366
18.262463229758474 408.31082667077766 0.8495636969229319
18.26769078471189 400.68177167575567 0.8416783239101799
18.272918339665303 391.02699842129573 0.831791823798233
18.278145894618717 379.6858757299072 0.819614380600977
18.28337344957213 370.97325208458534 0.8101877796600153
18.288601004525546 365.19001085933724 0.8039832376152957
18.29382855947896 357.4088901475487 0.7957533100060569
18.299056114432375 349.2676523167059 0.7869779362876873
18.30428366938579 337.69049879799144 0.7744633725537988
18.309511224339204 331.63621795954987 0.7678130111313545
18.314738779292618 325.8271258827394 0.7609511616735809
18.319966334246033 322.75090827194043 0.7580458365653294
18.325193889199447 316.9173434198259 0.7505297950800546
18.33042144415286 310.07560882343404 0.7426546447000401
18.335648999106276 306.90091988239527 0.7395218500913673
18.34087655405969 301.4213866603383 0.7336644078021378
18.346104109013105 300.3811651133718 0.7322644366207416
18.35133166396652 299.96328986396225 0.7315872668583443
18.356559218919934 297.66167643603507 0.7280431819601182
18.361786773873348 296.6679160636893 0.727582677123442
18.367014328826762 295.2245679381434 0.7260307458861235
18.372241883780177 293.86423502480744 0.7254548459762197
18.37746943873359 294.49390403240716 0.7261311679998081
18.382696993687006 294.43442761611567 0.7255482369256877
18.38792454864042 298.567165598712 0.7320504196981292
18.393152103593835 305.4568931766652 0.7520740228562628
18.39837965854725 315.56528306617383 0.7714688374769968
18.403607213500663 325.92153941607893 0.7891390138567494
18.408834768454078 346.3014221610358 0.8169099986103691
18.414062323407492 370.3843075349845 0.8484706448714687
18.419289878360907 396.23156079331324 0.8818416829942252
18.42451743331432 418.52410202127845 0.9094998938872221
18.429744988267736 431.2642340600275 0.9279656403564515
18.43497254322115 438.1803085485195 0.9381751436912955
18.440200098174564 439.8822894090966 0.9436593439402444
18.44542765312798 434.7193285361197 0.9419594014825571
18.450655208081393 428.0437772660242 0.9373764483228078
18.455882763034808 414.0305025988403 0.9259826603257794
18.461110317988222 406.84463012549776 0.9213087249727607
18.466337872941637 398.5406900048195 0.9145862397285242
18.47156542789505 391.0702991782346 0.9090001183188031
18.476792982848465 381.0565210394011 0.8995468954598494
18.48202053780188 370.9717395718928 0.8905855171856494
18.487248092755294 365.4731715123552 0.8863405167632531
18.49247564770871 361.8566825813286 0.8841149721477883
18.497703202662123 356.37426730521423 0.8804905960124298
18.502930757615538 350.1156819032981 0.8746192820358358
18.508158312568952 342.8041491232624 0.8680385886316219
18.513385867522366 336.43503032903016 0.862689960894029
18.51861342247578 334.2548002865839 0.8626669749730076
18.523840977429195 331.58790650245 0.8629873902756843
18.52906853238261 328.59460089111246 0.8611530360806232
18.534296087336024 326.6266258113056 0.8601772159460337
18.53952364228944 326.7475555175956 0.8628803690275859
18.544751197242853 325.3606718851308 0.8625488239771972
18.549978752196267 325.9577444350462 0.8656802545403164
18.555206307149682 321.2000892629769 0.8612383740031412
18.560433862103096 319.7173222826432 0.8611576978826377
18.56566141705651 320.9489913522857 0.8647202070208689
18.570888972009925 323.35919431831735 0.868793443731498
18.57611652696334 325.9790128257042 0.8735148617449662
18.581344081916754 328.2539829359333 0.879202951599486
18.58657163687017 329.21410247105666 0.8828236302112172
18.591799191823583 330.06127352209063 0.8869315433731639
18.597026746776997 335.154942748263 0.8952043436873145
18.60225430173041 340.3815957380017 0.9027411533700922
18.607481856683826 344.50194923988084 0.9101171284183069
18.61270941163724 346.24135851364423 0.9135943422213012
18.617936966590655 352.594992986682 0.9245771619106602
18.62316452154407 360.05327777384605 0.9340041783585946
18.628392076497484 367.19490211281726 0.9247905335727324
18.633619631450898 373.285194671228 0.9223054328064825
18.638847186404313 372.9306599954307 0.9145955229146623
18.644074741357727 375.1081298484011 0.9116926219699022
18.64930229631114 371.8088614577809 0.9044929004180626
18.654529851264556 369.0967063851803 0.8966716020068939
18.65975740621797 369.87206442946774 0.8952954430374879
18.664984961171385 374.25391513518827 0.8972284261018711
18.6702125161248 376.29775603515486 0.8962244196982435
18.675440071078214 378.7360130097217 0.8969797240611006
18.680667626031628 378.2823259057581 0.8930222306488639
18.685895180985042 381.0758327353746 0.893741753933559
18.691122735938457 381.94173789074495 0.8924198778485667
18.69635029089187 384.0308828058927 0.8919847687536085
18.701577845845286 383.82980612233706 0.8901120324433092
18.7068054007987 387.4420496348732 0.892903180942959
18.712032955752115 388.89206123007324 0.893078458178271
18.71726051070553 389.6091818857916 0.8927559833767229
18.722488065658943 386.8912694207276 0.8879168788838889
18.727715620612358 378.94529391170204 0.8780161306809618
18.732943175565772 370.40184070361977 0.8673137472282321
18.738170730519187 363.26418682570176 0.8574482465291504
18.7433982854726 359.2417759778891 0.851209068710548
18.748625840426016 356.2381891125822 0.8457150996291161
18.75385339537943 351.241725147175 0.8388817159572456
18.759080950332844 348.1898406745691 0.835050118519181
18.76430850528626 346.170955190759 0.8315732600002509
18.769536060239673 342.0342210921343 0.8257204781782984
18.774763615193088 336.0269191403464 0.8172904278354478
18.779991170146502 329.73586506230197 0.8078168071835236
18.785218725099917 326.9471765220001 0.8032006698049614
18.79044628005333 326.5609141870993 0.801334091260162
18.795673835006745 323.10729810413875 0.7957673461899276
18.80090138996016 315.8155445272787 0.7864135851374076
18.806128944913574 312.35714058146806 0.7819575455819755
18.81135649986699 310.00736727611337 0.7786933525397814
18.816584054820403 310.2677077886236 0.7792927699799875
18.821811609773818 307.76115869730256 0.775411618527636
18.827039164727232 307.18477832112666 0.7751096057874458
18.832266719680646 303.7504483798088 0.7704309211872405
18.83749427463406 298.70091996249914 0.7641614844013941
18.842721829587475 296.10832239453083 0.7609764526878003
18.84794938454089 293.6625860039282 0.7577268539359513
18.853176939494304 294.65537270066164 0.758155760982837
18.85840449444772 292.9913073653769 0.7549027635393303
18.863632049401133 290.53277970472783 0.7507871624725359
18.868859604354547 290.41124436848037 0.7499313150139777
18.87408715930796 291.9797704613848 0.7513333749975895
18.879314714261376 292.12715435433745 0.7508597871193036
18.88454226921479 292.55218612510674 0.752306984599367
18.889769824168205 291.3619266663865 0.7509982578511661
18.89499737912162 291.37396477049333 0.7524950885884727
18.900224934075034 288.00055443650075 0.7469938764470213
18.90545248902845 284.2062470374768 0.7408790374918992
18.910680043981863 282.36951466087777 0.7376837027517921
18.915907598935277 283.3030130440486 0.7390647411894337
18.92113515388869 283.0978363898069 0.7395317565094747
18.926362708842106 282.29049022741737 0.7389168083421368
18.93159026379552 281.06777992826073 0.7368533114023066
18.936817818748935 280.28649222736425 0.7361106488177522
18.94204537370235 281.3327913207375 0.7377172980882704
18.947272928655764 279.71919168372614 0.7352846265316623
18.952500483609178 279.92397201448654 0.7350612478327071
18.957728038562593 280.11621510475493 0.7340565142009668
18.962955593516007 278.50954516903585 0.7308046454552722
18.96818314846942 276.8750109857188 0.7274902379545444
18.973410703422836 276.53446164842376 0.7265689537289252
18.97863825837625 278.43031211027613 0.7284637004701582
18.983865813329665 279.3776963954077 0.7294162192516266
18.98909336828308 282.5173907468498 0.7337520491952811
18.994320923236494 284.2881346897886 0.7359270927515815
18.999548478189908 286.58913997708555 0.7394547369896434
19.004776033143322 287.15825411530693 0.7396108780023584
19.010003588096737 287.0243476370025 0.7396102358048328
19.01523114305015 286.42784657884135 0.7384602313517653
19.020458698003566 285.1399946094772 0.736456769888669
19.02568625295698 281.1239990510931 0.7309367403395267
19.030913807910395 281.6511317184667 0.7313871513204377
19.03614136286381 282.45261816824814 0.7319349738845372
19.041368917817223 283.5740229429029 0.7330254681002353
19.046596472770638 283.45056976119037 0.7320504975715892
19.051824027724052 281.89350119972374 0.7301568349000271
19.057051582677467 284.34265985330535 0.7330034637120564
19.06227913763088 284.0501546183609 0.733029116289012
19.067506692584296 286.110875845769 0.7343372130556128
19.07273424753771 286.0301915583151 0.7322335443018526
19.077961802491124 288.4415811283822 0.735137720920396
19.08318935744454 290.3511961465397 0.7378612976822276
19.088416912397953 287.71954285847056 0.7353882008319499
19.093644467351368 287.9389555143652 0.7362083729396595
19.098872022304782 291.01701888027355 0.7405091131469232
19.104099577258197 292.155235724368 0.7414043388720638
19.10932713221161 293.9607962007143 0.7427625501757711
19.114554687165025 290.7197229095903 0.73734822536664
19.11978224211844 289.0310447715416 0.7346068948435276
19.125009797071854 291.808148901276 0.7383241039677849
19.13023735202527 292.9435151158596 0.7390510798048473
19.135464906978683 293.06223429861916 0.7387275245661842
19.140692461932098 290.29524061391345 0.7350911688641718
19.145920016885512 289.115173395435 0.7342831183042252
19.151147571838926 290.5101567829441 0.7357839071710898
19.15637512679234 291.56178771788393 0.7370413627550219
19.161602681745755 290.71147880597954 0.7366784783021791
19.16683023669917 289.23564287457896 0.7348992835183881
19.172057791652584 289.1715579018012 0.735371290146714
19.177285346606 287.7862119037895 0.7327421245675158
19.182512901559413 289.09499608803685 0.7341767153496329
19.187740456512827 289.0546674676987 0.7344057883385477
19.19296801146624 288.4003351411269 0.7323013795013393
19.198195566419656 287.40157131408733 0.7299892316226906
19.20342312137307 286.935821712947 0.7289611982921783
19.208650676326485 285.3694704104007 0.726858606789975
19.2138782312799 285.8254065142004 0.7284731436830819
19.219105786233314 285.2330958722963 0.7282644736136825
19.22433334118673 283.65577406821365 0.727061792752634
19.229560896140143 284.6797618832941 0.7286109127660795
19.234788451093557 284.6303560255112 0.7278940666492583
19.24001600604697 284.0086029437769 0.7270879905122304
19.245243561000386 282.1078103485877 0.7245859005748148
19.2504711159538 283.73746670815603 0.7263372989197745
19.255698670907215 285.32831862331216 0.7288465860753225
19.26092622586063 283.69257144211093 0.7258212742503277
19.266153780814044 280.6540234874884 0.7214659835227764
19.271381335767458 279.82181829188164 0.7201039537623053
19.276608890720873 278.6543701669978 0.7186765927972572
19.281836445674287 278.51438310368565 0.7183255309050653
19.2870640006277 279.5205095093767 0.7196297806649329
19.292291555581116 278.88303459340057 0.7187155783071784
19.29751911053453 278.17937381993914 0.7188175058904983
19.302746665487945 277.8002376494572 0.7177768930254791
19.30797422044136 277.52383386274755 0.7168794977310025
19.313201775394774 282.10079508447313 0.7227518124365985
19.318429330348188 283.9008520475538 0.724828882928165
19.323656885301602 287.2818947255274 0.7287446355070419
19.328884440255017 290.7768627266449 0.7325138371683316
19.33411199520843 295.6440616882537 0.7374935442129137
19.339339550161846 298.32490364483414 0.7410174178089924
19.34456710511526 302.7705645934715 0.745727995410226
19.349794660068675 309.6351596572313 0.7542501653393575
19.35502221502209 319.2846216871544 0.7659872251759069
19.360249769975503 326.7168363536484 0.7734910129286365
19.365477324928918 335.55453738379805 0.7835414701282658
19.370704879882332 341.920238916656 0.7902604610559674
19.375932434835747 350.4804540718479 0.800617858457999
19.38115998978916 353.9946795586282 0.8044559801050202
19.386387544742576 357.78357946840845 0.8081029209772781
19.39161509969599 361.4583711175346 0.8120137165501868
19.396842654649404 363.07853643073514 0.813696575245111
19.40207020960282 365.47374104439155 0.8161249071926404
19.407297764556233 362.72299946385226 0.8135650161081658
19.412525319509648 362.4451820811463 0.8128664375573563
19.417752874463062 358.94656015607035 0.8094596822333129
19.422980429416477 356.3073994262748 0.8061994195331633
19.42820798436989 352.66145360205144 0.801527053501282
19.433435539323305 351.5666369894885 0.800890774427183
19.43866309427672 346.5806536711961 0.7944479803566891
19.443890649230134 342.47627784777814 0.7897717426493797
19.44911820418355 339.1174646980182 0.7851804215773728
19.454345759136963 341.186153500129 0.7873712834422729
19.459573314090377 344.45418780867044 0.79159507960308
19.464800869043792 345.26344440343075 0.7929132993796577
19.470028423997206 343.84783119636415 0.7911570743419731
19.47525597895062 343.5245059045717 0.7909787472364336
19.480483533904035 340.874769238425 0.7870827255791794
19.48571108885745 339.08116126791964 0.7849984587078478
19.490938643810864 338.10525304319515 0.7833530345729699
19.49616619876428 336.6808948331614 0.7818141597124967
19.501393753717693 335.08979161330024 0.7798433614209639
19.506621308671107 334.52966267485573 0.7788892979321563
19.51184886362452 335.1754901303381 0.7796970230979465
19.517076418577936 336.66829372905346 0.7815152667902411
19.52230397353135 335.6279980472528 0.7808389689295171
19.527531528484765 338.60430056686533 0.7848025450872425
19.53275908343818 336.8166079127977 0.7829244622716451
19.537986638391594 336.7246462918264 0.7822419997964729
19.54321419334501 335.8438040838561 0.7807538772887231
19.548441748298423 337.9891141055114 0.7831806931777905
19.553669303251837 342.44664535963756 0.7879957793528348
19.55889685820525 346.2320076664631 0.792271884267956
19.564124413158666 347.83989579412133 0.7940332659344377
19.56935196811208 349.1904127309521 0.7953858754049763
19.574579523065495 349.41532545319205 0.7961064417295071
19.57980707801891 348.41798122207354 0.7948562699566067
19.585034632972324 348.25501675062736 0.7952667396078138
19.590262187925738 349.57427846034767 0.7961933012028896
19.595489742879153 353.0358183356256 0.8002961620505207
19.600717297832567 357.36854644763537 0.8046695501558234
19.60594485278598 361.1596565158566 0.8083972112825641
19.611172407739396 363.7876462619071 0.8112388075815251
19.61639996269281 368.9828153876664 0.8173873123965963
19.621627517646225 371.1322054295312 0.8195270049024224
19.62685507259964 374.0965985486067 0.8227078113933124
19.632082627553054 374.5398899159685 0.8224027819390778
19.637310182506468 371.90691750642753 0.8194545047627273
19.642537737459882 375.21210246153413 0.8232658436697711
19.647765292413297 379.58569446424207 0.8277973424900181
19.65299284736671 385.80437367146254 0.8346793268102788
19.658220402320126 388.2536502431386 0.8369277124254381
19.66344795727354 389.18049953291757 0.8378900836975434
19.668675512226955 391.72460325501766 0.8403816749317254
19.67390306718037 393.5927476160246 0.8422661710540753
19.679130622133783 394.28519777935117 0.8432592420412524
19.684358177087198 390.28635829671094 0.8388836777171272
19.689585732040612 390.3593821174662 0.8387804330124294
19.694813286994027 390.2997565147456 0.8386684989430918
19.70004084194744 389.2365452017834 0.837658037416899
19.705268396900856 385.5321877048444 0.833619026453748
19.71049595185427 382.53369208256646 0.830935712850855
19.715723506807684 381.73332365865997 0.8292668009231678
19.7209510617611 378.6892761963746 0.8260871135582324
19.726178616714513 374.9814953673684 0.8218009102228325
19.731406171667928 371.71449600180415 0.8183669627832534
19.736633726621342 369.59966628681264 0.8168007329091211
19.741861281574757 365.43841366329144 0.8121687078112989
19.74708883652817 364.2792863365631 0.810546086800611
19.752316391481585 363.0977233811284 0.8089099467022045
19.757543946435 363.74312098025007 0.8093967556933395
19.762771501388414 364.0129393318114 0.8102526062570589
19.76799905634183 362.14900507536976 0.8089500931474267
19.773226611295243 360.1191915343055 0.806713986888698
19.778454166248657 355.9292579823981 0.8018414723742517
19.783681721202072 353.2464795175187 0.7976636297556141
19.788909276155486 351.0442323836613 0.7949576742411858
19.7941368311089 351.3118096788622 0.7950542315915611
19.799364386062315 350.4452400109246 0.7939716113692857
19.80459194101573 347.47158995773964 0.7909616338507216
19.809819495969144 343.24833339996877 0.7860030655760555
19.81504705092256 337.3573130996968 0.7795717675217257
19.820274605875973 331.67924083681964 0.7728268930124395
19.825502160829387 325.6171602226533 0.7659126383421108
19.8307297157828 320.29699178665874 0.7601830402339252
19.835957270736216 315.90604262642836 0.7556383762584601
19.84118482568963 313.2108723526411 0.7519886062263293
19.846412380643045 313.44312286800005 0.7525918596819694
19.85163993559646 313.43569157150193 0.7518965045532028
19.856867490549874 314.81109996427114 0.7535123385573737
19.86209504550329 312.0920376588036 0.750111474759717
19.867322600456703 312.58971274163974 0.7501476589022582
19.872550155410117 312.54861801761007 0.7508421951462536
19.87777771036353 311.2605350755675 0.749521343371828
19.883005265316946 311.07576153349646 0.749657129087435
19.88823282027036 310.64013511565435 0.7487149077527068
19.893460375223775 308.078851316498 0.745120260347591
19.89868793017719 307.8751482673116 0.7449272184146751
19.903915485130604 303.87450103509246 0.7404997503059176
19.909143040084018 301.77868768684687 0.7385214977196308
19.914370595037433 302.89356719715 0.7397518433860385
19.919598149990847 304.3817497330394 0.7403110951338756
19.92482570494426 304.3400349517751 0.7405201081610879
19.930053259897676 303.2311716862738 0.7395474358168896
19.93528081485109 304.3651877752989 0.7411824610290753
19.940508369804505 304.7467357973233 0.74201718132579
19.94573592475792 305.0651569028763 0.7414641154769441
19.950963479711334 301.5894800471964 0.7369463820237926
19.956191034664748 301.42573532554496 0.736279265122653
19.961418589618162 301.383367750087 0.7355853977421652
19.966646144571577 304.98038833681426 0.7401428645533565
19.97187369952499 306.5524757858515 0.7424814231436057
19.977101254478406 307.99969493904433 0.744553417404951
19.98232880943182 310.17230293460466 0.7477031618022589
19.987556364385235 310.38637247878694 0.7474407729898865
19.99278391933865 315.06762588309834 0.7533426569319774
19.998011474292063 318.9045198242555 0.7572962835765037
20.003239029245478 327.76773977425324 0.7677697471334886
20.008466584198892 335.1421593676911 0.7756169630207479
20.013694139152307 344.48848559516284 0.7854946632365243
20.01892169410572 357.4995072046366 0.7996096895086287
20.024149249059136 375.21150539989395 0.8191862042114317
20.02937680401255 391.5133801537465 0.8363237372766081
20.034604358965964 401.94283007367693 0.8473064553529178
20.03983191391938 405.4304223226399 0.8506427077942498
20.045059468872793 401.3499984312376 0.8464181316470266
20.050287023826208 393.2733906615204 0.8380131910228621
20.055514578779622 383.0004769546187 0.8269972434512621
20.060742133733036 375.4976582909788 0.8191819972876877
20.06596968868645 370.4157964176409 0.8141152948743013
20.071197243639865 364.3840539842633 0.8073960357229386
20.07642479859328 356.63117769090746 0.7992125315424902
20.081652353546694 354.8460168401476 0.7971430045632558
20.08687990850011 354.35691357010995 0.7967186265479578
20.092107463453523 357.6815297012811 0.8002378031804351
20.097335018406937 362.8019782997691 0.805344357088085
20.102562573360352 365.55352720349293 0.8079686118478636
20.107790128313766 371.53777227694235 0.8141947488191492
20.11301768326718 375.71532903370235 0.8188402313290132
20.118245238220595 379.9418672275092 0.8236340839248509
20.12347279317401 382.26540655176035 0.8260947240861546
20.128700348127424 386.2266305537975 0.830260977510551
20.13392790308084 389.08444592871336 0.8330411209371378
20.139155458034253 391.54781694083124 0.8351378691886243
20.144383012987667 393.101643329683 0.837025940537094
20.14961056794108 390.193035231126 0.8343661542835733
20.154838122894496 380.31487097675824 0.8238614353125698
20.16006567784791 368.87571608554066 0.8114593439453774
20.165293232801325 356.8294401684626 0.7979469894624278
20.17052078775474 344.3479661470775 0.7842928984226313
20.175748342708154 334.47150793062383 0.7736321399821852
20.18097589766157 329.03938708267765 0.766911253523441
20.186203452614983 330.3132964369925 0.7681760769386456
20.191431007568397 328.848546633477 0.7661995054137446
20.19665856252181 328.0013446365819 0.765490345041316
20.201886117475226 324.88469750780973 0.7620221211387831
20.20711367242864 323.9941491477053 0.7610774484874131
20.212341227382055 321.3749784658471 0.7579965001392002
20.21756878233547 319.4134956849135 0.7555699810171183
20.222796337288884 315.8795716643563 0.7513575792409742
20.228023892242298 316.4963232011198 0.7522552681274468
20.233251447195713 318.19174947991337 0.7535871406428599
20.238479002149127 318.3505495900059 0.7529627998495175
20.24370655710254 318.32555851559937 0.7528562936345067
20.248934112055956 318.4907300762057 0.7532723809141791
20.25416166700937 323.44616380625104 0.7594077165878955
20.259389221962785 325.99364123745715 0.7622877768046828
20.2646167769162 330.8052247266582 0.7683363568939314
20.269844331869614 331.39045244734064 0.7692617009982116
20.275071886823028 331.20979293214594 0.7688420507068731
20.280299441776442 327.51300308990585 0.7643367314768851
20.285526996729857 325.92425253043956 0.7624688937084765
20.29075455168327 327.788056438411 0.7648947493030812
20.295982106636686 330.68638890591205 0.7693056430268052
20.3012096615901 331.9402483269109 0.7705499199090264
20.306437216543515 331.38392047817365 0.7698219958950135
20.31166477149693 331.2065223415021 0.7688780188012471
20.316892326450343 328.53771150774327 0.7650104290212909
20.322119881403758 324.69076812388283 0.7612318668114856
20.327347436357172 318.81827048099905 0.7542149609214179
20.332574991310587 313.62315444100943 0.7480714062984863
20.337802546264 312.553919894029 0.7463326856412177
20.343030101217416 313.80486380170487 0.7474856067841611
20.34825765617083 316.4162000971204 0.7504963861150377
20.353485211124244 315.0932211651304 0.7491805688163197
20.35871276607766 313.87046173605825 0.7475031507826806
20.363940321031073 312.0093138836487 0.7459017357431055
20.369167875984488 310.82024462905326 0.7443130706304443
20.374395430937902 309.7427693092428 0.7434456667475777
20.379622985891316 308.6409791178277 0.7424974140657739
20.38485054084473 307.47560129514625 0.7403724016980113
20.390078095798145 308.0169123312982 0.7417496127156941
20.39530565075156 308.30596457540514 0.7409825065889896
20.400533205704974 308.078922553215 0.7408419261347317
20.40576076065839 304.212427612546 0.735537861804647
20.410988315611803 302.8213517644506 0.7347290590308034
20.416215870565217 302.3380033041625 0.7349723509797981
20.421443425518632 303.3528739596207 0.7365413676713677
20.426670980472046 302.46712422102485 0.7350868135404747
20.43189853542546 303.7937442864811 0.7366493160177399
20.437126090378875 304.6082307069226 0.7372264541600689
20.44235364533229 302.55900972636124 0.7340607017088452
20.447581200285704 299.6506758265872 0.7305564715668548
20.45280875523912 300.4581658171046 0.7316334223647889
20.458036310192533 303.3110083951738 0.7358380982972561
20.463263865145947 305.5003018350781 0.738544745799957
20.46849142009936 304.41341148150434 0.737625207794753
20.473718975052776 302.93626281370376 0.7358442410810783
20.47894653000619 299.6455336583785 0.7312816855457317
20.484174084959605 295.9909342084008 0.727094839284356
20.48940163991302 294.91198864944255 0.72549385649321
20.494629194866434 294.26279409376957 0.7253896601258056
20.49985674981985 295.6358133294118 0.7264583248612022
20.505084304773263 296.6784562414063 0.7264553293432574
20.510311859726677 299.44278877293516 0.7303313571138468
20.51553941468009 302.4042300036679 0.734141514940518
20.520766969633506 302.1497405985302 0.7337989360038293
20.52599452458692 299.4282553460171 0.7311120455134267
20.531222079540335 297.29972150284067 0.7274705205606358
20.53644963449375 295.95445931675044 0.726156298761295
20.541677189447164 297.2956044993219 0.7271544358239815
20.546904744400578 300.5917332843967 0.7311007408582406
20.552132299353993 301.68593196526615 0.7328924109663001
20.557359854307407 303.7974323608416 0.7345931942861375
20.56258740926082 306.37699687448395 0.7382906687263653
20.567814964214236 308.0759487775399 0.7408848248855112
20.57304251916765 304.76811397480145 0.7371154779234682
20.578270074121065 305.3444331529889 0.7376542486196659
20.58349762907448 306.53791582349334 0.7378796891407065
20.588725184027894 307.9766309980686 0.7396389282411063
20.593952738981308 309.78166759756624 0.7428054809339731
20.599180293934722 310.172465838507 0.7440344995333504
20.604407848888137 310.12018277398045 0.7442570509702281
20.60963540384155 310.77321534011514 0.7442647405717265
20.614862958794966 308.78373397109016 0.7406054714270379
20.62009051374838 308.366447430307 0.7392575758267763
20.625318068701795 304.5440643294079 0.7344048791734932
20.63054562365521 304.4108281342014 0.7357036125218666
20.635773178608623 304.4791479750979 0.7366866516475356
20.641000733562038 305.5602730809026 0.7388107731228302
20.646228288515452 303.701325862233 0.7363457710879113
20.651455843468867 301.87789746174855 0.7340228191227953
20.65668339842228 299.8994487217509 0.7317285713154252
20.661910953375695 300.84119438650964 0.7322931945073444
20.66713850832911 300.52119868335785 0.7308584011063611
20.672366063282524 299.2910396885807 0.7292980478792768
20.67759361823594 301.6735485327563 0.7323890502436834
20.682821173189353 303.95272967232864 0.7358935719456611
20.688048728142768 303.993093370044 0.7370746427279503
20.693276283096182 302.5754909875755 0.7344435695670507
20.698503838049596 298.45701637497285 0.7288623730227775
20.70373139300301 299.52896511335535 0.7296310758800536
20.708958947956425 300.1597955135863 0.7305689238335061
20.71418650290984 300.43079089752086 0.7314169923385196
20.719414057863254 299.7077138793631 0.7303603368076597
20.72464161281667 297.9277493931058 0.7280813018830752
20.729869167770083 294.52461621548207 0.7235253238060829
20.735096722723497 294.164076111802 0.7223469755658739
20.740324277676912 296.0502153483038 0.7250310587043769
20.745551832630326 297.5273496121717 0.7268619421412329
20.75077938758374 296.7597172214363 0.7267485466495498
20.756006942537155 296.2089702204958 0.7254370893260695
20.76123449749057 297.9976660000905 0.7269809820631078
20.766462052443984 297.60131177553336 0.7260356744379958
20.7716896073974 300.2535283686125 0.7299661442061155
20.776917162350813 301.6101188880805 0.7325039929828806
20.782144717304227 302.24333042261475 0.733859114832546
20.78737227225764 301.96244409639763 0.733865111809534
20.792599827211056 296.7863209563108 0.7279986180381023
20.79782738216447 300.58186104583547 0.7317945508448399
20.803054937117885 305.15664460338303 0.7358560104154408
20.8082824920713 311.37418803021194 0.7425771039275672
20.813510047024714 314.7780103111874 0.7461032939604367
20.81873760197813 317.17779260937976 0.7486753866231176
20.823965156931543 318.25135467244695 0.7490531408986992
20.829192711884957 320.9845661705006 0.7531496176399942
20.83442026683837 322.1588923142084 0.7550330731060363
20.839647821791786 325.1639165025072 0.7584228677069687
20.8448753767452 326.8617782452837 0.7600873693934979
20.850102931698615 330.4583089583873 0.7635192110787129
20.85533048665203 329.7201879538897 0.7628059530799951
20.860558041605444 329.8385658117872 0.7630617405120471
20.865785596558858 331.1323187994023 0.7644655023316338
20.871013151512273 330.3360744535598 0.7631153982738449
20.876240706465687 330.9779069114405 0.7635030144187858
20.8814682614191 332.3743736509184 0.7649232820552195
20.886695816372516 334.29405360544047 0.7672417570177842
20.89192337132593 332.5853441070748 0.7653351590415111
20.897150926279345 332.5414084291287 0.765438529604824
20.90237848123276 331.42749668113817 0.7644805162424368
20.907606036186174 330.3416952185991 0.7630662965966725
20.912833591139588 328.8687720775182 0.761097161141426
20.918061146093002 327.5802419291674 0.7598041583975205
20.923288701046417 325.45062178120605 0.7578493625668938
20.92851625599983 324.11496703387706 0.7565831592611829
20.933743810953246 321.5149678823447 0.7535364403863243
20.93897136590666 320.56862040313706 0.7524753420806625
20.944198920860075 317.469432572903 0.7488707621779717
20.94942647581349 317.53374594875635 0.7489632653558729
20.954654030766903 317.6448774387542 0.7491549691408018
20.959881585720318 318.06125982791826 0.7500852568238076
20.965109140673732 316.04095501641814 0.74687250217553
20.970336695627147 314.2610920367727 0.7445568341355228
20.97556425058056 309.16150223712464 0.7379814108002787
20.980791805533975 309.98586050498363 0.7392222276261552
20.98601936048739 309.192076539271 0.7383901886504646
20.991246915440804 307.3440009396321 0.7363901699244167
20.99647447039422 303.66271747743366 0.7323722115134337
21.001702025347633 301.8826537221619 0.731472718205628
21.006929580301048 304.09645028547044 0.7341139757636904
21.012157135254462 304.0596947269482 0.7343397193259762
21.017384690207876 302.34874230120744 0.7311198585511967
21.02261224516129 302.0242795899065 0.7299979273195517
21.027839800114705 303.1964078176634 0.7309369163252886
21.03306735506812 304.8948769027082 0.7335843339438272
21.038294910021534 303.0730216555623 0.7322908371786594
21.04352246497495 301.89349710724366 0.7308582162759532
21.048750019928363 299.7940004733411 0.727965539387489
21.053977574881777 299.2726379089775 0.7279435393458025
21.059205129835192 299.149701077728 0.7276282160454202
21.064432684788606 301.46188075961214 0.7301440466324622
21.06966023974202 300.3276357364525 0.7282767810946503
21.074887794695435 298.88881555369585 0.7258781120032216
21.08011534964885 295.18140911379015 0.7214835495010478
21.085342904602264 292.23594032489973 0.7166621448570095
21.09057045955568 291.8869364954212 0.7158197225947728
21.095798014509093 294.80504757232615 0.7190852759610539
21.101025569462507 296.21285985030494 0.721066790116054
21.10625312441592 295.4231359905918 0.7211334708127306
21.111480679369336 292.8198396478348 0.7174164121835902
21.11670823432275 292.61715576304545 0.7168879060049823
21.121935789276165 288.46454183344986 0.7119047711758422
21.12716334422958 286.6040889705857 0.7102868972614906
21.132390899182994 285.9911574465928 0.7099088127330766
21.13761845413641 288.132751877416 0.7119144729772143
21.142846009089823 286.44196074333917 0.7091161540182073
21.148073564043237 279.4581073017961 0.7004494628252693
21.15330111899665 277.25813325234634 0.6968519923025662
21.158528673950066 278.6271301012884 0.6985013562448811
21.16375622890348 282.70551459137033 0.7031936809772981
21.168983783856895 282.4744027280288 0.7020567119788448
21.17421133881031 279.35461020477317 0.6980693463350948
21.179438893763724 275.48254281586236 0.6939630716455026
21.184666448717138 276.77329747038635 0.6965387753798095
21.189894003670553 278.8132450450753 0.6993342136986489
21.195121558623967 280.22043275796534 0.7001338450286169
21.20034911357738 280.79781159649036 0.7009073869789331
21.205576668530796 277.32770702515955 0.6954289233656951
21.21080422348421 275.68999113657765 0.6931859168423462
21.216031778437625 273.88668664233865 0.6913243139836388
21.22125933339104 276.2644892772095 0.6952455060276491
21.226486888344454 276.1699554103931 0.6958070019227056
21.231714443297868 276.71233247658955 0.6955631905485659
21.236941998251282 276.45669700318945 0.6945885454158781
21.242169553204697 277.2209042359627 0.6956195313372098
21.24739710815811 278.11747899686054 0.6968482272949655
21.252624663111526 278.26306871380626 0.697586345218524
21.25785221806494 279.31837401728643 0.6972640261265927
21.263079773018355 279.57250948080633 0.6963907872498376
21.26830732797177 277.4874316715868 0.6933774264004555
21.273534882925183 275.24379531082695 0.6895569643050397
21.278762437878598 273.73477871088113 0.6882569074309706
21.283989992832012 275.8659037268997 0.6985203764497843
21.289217547785427 276.3198022044275 0.7102882544597012
21.29444510273884 272.7671943469567 0.7117827249320513
21.299672657692255 270.40411055538226 0.7131575785598653
21.30490021264567 272.3345419146903 0.7196980102053933
21.310127767599084 277.0503809437912 0.729806384731554
21.3153553225525 278.2233555164156 0.736340664617111
21.320582877505913 276.97240369754496 0.7386063011058174
21.325810432459328 276.8202952936505 0.7417290856127959
21.331037987412742 275.3732453227151 0.7412944192531341
21.336265542366156 273.69852952823476 0.7418006702434319
21.34149309731957 273.4872872072427 0.7451618512081459
21.346720652272985 272.71712922902185 0.7482686749259173
21.3519482072264 272.2155976616063 0.7496810343897349
21.357175762179814 271.95242943025687 0.751028967022384
21.36240331713323 270.27964095741027 0.7485605403296236
21.367630872086643 270.4535654317407 0.7499439334081418
21.372858427040057 270.6317836390293 0.7525169962850219
21.378085981993472 273.7878231976576 0.7595306324738147
21.383313536946886 274.6168347747541 0.7643482482339146
21.3885410919003 274.4960489092166 0.7665212553668987
21.393768646853715 276.21598742238734 0.7709987991634846
21.39899620180713 275.27864692926977 0.7707570427407668
21.404223756760544 277.83574893364647 0.7762559500818524
21.40945131171396 278.1128846231495 0.7798745555725234
21.414678866667373 280.6331206895209 0.785565288317528
21.419906421620787 280.62797055080927 0.7872997276309448
21.4251339765742 281.1279316498837 0.7900445559006284
21.430361531527616 278.3907721965697 0.7866963604508364
21.43558908648103 279.8856915541064 0.7904883140078981
21.440816641434445 275.4007145503378 0.7862913920630812
21.44604419638786 274.44860502579724 0.7873482590835179
21.451271751341274 277.1737636141426 0.7933105918095167
21.45649930629469 283.9710751079155 0.8046369852364529
21.461726861248103 287.3886364107391 0.8098179251378843
21.466954416201517 287.55891718506587 0.8132579709907275
21.47218197115493 282.4311992969322 0.8070346899346661
21.477409526108346 281.6749005573152 0.8078086769245473
21.48263708106176 283.9040264801231 0.8117719106989362
21.487864636015175 288.5439681778162 0.8209602467247958
21.49309219096859 289.574538939865 0.8255699247321423
21.498319745922004 288.5393752832044 0.8261402694918165
21.503547300875418 288.88566104013313 0.8284390665469084
21.508774855828833 288.4924573848688 0.825519869831332
21.514002410782247 289.2644681316968 0.8092277081846261
21.51922996573566 289.90584556722416 0.8004968319406104
21.524457520689076 290.0945592031553 0.7928253751945723
21.52968507564249 292.7396414465355 0.79115608866175
21.534912630595905 291.0411750358952 0.7850766712186029
21.54014018554932 289.341749744659 0.7798373108525092
21.545367740502734 291.6845413942501 0.7805279640838111
21.550595295456148 291.7301577484699 0.7784560316522041
21.555822850409562 289.98237949570887 0.7742282943651273
21.561050405362977 286.856815595888 0.7687122720015829
21.56627796031639 284.9128565416745 0.7636672837293506
21.571505515269806 288.04789759596673 0.7651930324676146
21.57673307022322 286.50592406274217 0.7610835330202257
21.581960625176634 286.9508430099017 0.7601445043445502
21.58718818013005 287.5211411145654 0.759844013804938
21.592415735083463 288.1642988978366 0.7593461743810646
21.597643290036878 288.23333903174654 0.7603651554221104
21.602870844990292 285.12319670194415 0.7557288684281311
21.608098399943707 284.5695545209013 0.7531294550286938
21.61332595489712 286.07279789697594 0.7523268909740622
21.618553509850535 287.10389302401023 0.7510885779322249
21.62378106480395 288.6731846284346 0.7531271617562434
21.629008619757364 288.5991223925054 0.7524054404116073
21.63423617471078 286.0056691036473 0.7492271508498197
21.639463729664193 284.53707034120447 0.74621426470125
21.644691284617608 284.12885317507363 0.7453980932346714
21.649918839571022 287.4681354612726 0.7482908923492173
21.655146394524436 288.1652976342617 0.749122952666638
21.66037394947785 287.2407974236902 0.7460788033604504
21.665601504431265 287.490858203802 0.7454188602852562
21.67082905938468 289.0411292928979 0.7458007293823651
21.676056614338094 291.6031743365873 0.7486670733778834
21.68128416929151 291.32475690818194 0.7485607886315612
21.686511724244923 293.60237888777 0.7498454054299104
21.691739279198337 295.25637778540647 0.7516600007791022
21.696966834151752 298.5814267156766 0.755413102538088
21.702194389105166 299.5037244759276 0.7574266710803517
21.70742194405858 300.30166355407874 0.7581985073491928
21.712649499011995 303.404465083666 0.7624774007945566
21.71787705396541 306.87781302612933 0.7656700275442586
21.723104608918824 306.99736675577896 0.764778282066153
21.72833216387224 305.2764770930147 0.7603173623509588
21.733559718825653 307.0819561146492 0.7621418686479184
21.738787273779067 311.13714709593864 0.7668803148013363
21.74401482873248 315.09573405628544 0.7716551584354273
21.749242383685896 318.7035341741302 0.7767028685856635
21.75446993863931 320.03118856841456 0.777966656767523
21.759697493592725 323.2087330387971 0.7814501840989081
21.76492504854614 325.73873319182155 0.7830515928502846
21.770152603499554 327.60993296433566 0.7853165847855964
21.77538015845297 326.9480602006743 0.7839390137042049
21.780607713406383 330.0048417122541 0.7868750393803193
21.785835268359797 333.1707390666642 0.7900741134523758
21.79106282331321 335.28187775125923 0.7923075240829522
21.796290378266626 335.51989376789214 0.7930242737474252
21.80151793322004 336.01011657338813 0.7932259953329011
21.806745488173455 337.84572381233045 0.7948280805925136
21.81197304312687 338.67978010035046 0.7954206137399173
21.817200598080284 336.8895615775551 0.7934204431680323
21.822428153033698 340.6493402162807 0.7978427918038
21.827655707987113 344.6272759980168 0.8029047067828415
21.832883262940527 347.6430240521862 0.8060726964218241
21.83811081789394 348.5438773344355 0.8067486293153561
21.843338372847356 346.7509320904679 0.804343816996623
21.84856592780077 342.57426259621445 0.7998549323103732
21.853793482754185 341.61191384623737 0.7992885017642473
21.8590210377076 342.2944553290613 0.7998607290568585
21.864248592661014 342.74412737963956 0.7995941302207754
21.869476147614428 341.1608870878803 0.7975394963590213
21.874703702567842 336.98425083876333 0.7925484102145454
21.879931257521257 336.90924497850165 0.7916707167995626
21.88515881247467 334.74521999001274 0.7888087914846098
21.890386367428086 333.0431162074386 0.7862485396597102
21.8956139223815 330.211704458774 0.7835207626811111
21.900841477334914 324.5557800947025 0.7766256823148204
21.90606903228833 322.6107844347325 0.774940585688573
21.911296587241743 320.6000698534069 0.771605517491108
21.916524142195158 323.3901140173077 0.7741444605492955
21.921751697148572 323.8120552392096 0.7743494487200904
21.926979252101987 324.5886125416268 0.7746120947270132
21.9322068070554 326.1478398829301 0.7766374868119369
21.937434362008815 328.9465116146514 0.7803776583412594
21.94266191696223 331.4646730992887 0.7841779103450948
21.947889471915644 331.9860732665282 0.7853826228749398
21.95311702686906 331.1837430540258 0.7834119647529084
21.958344581822473 331.6352240983831 0.7827093824069681
21.963572136775888 334.8746036626432 0.7851231270976079
21.968799691729302 336.0909534561982 0.7858138664012752
21.974027246682716 336.149854439537 0.7861295491272796
21.97925480163613 332.6337976043835 0.7822148383356587
21.984482356589545 330.7919334295122 0.7802461626711195
21.98970991154296 333.034047312433 0.782595474697171
21.994937466496374 334.499449770609 0.7833613660293843
22.00016502144979 333.7359007384042 0.7822973137762346
22.005392576403203 331.5464624221527 0.7797691728221677
22.010620131356617 334.865094641981 0.78394055035567
22.015847686310032 340.3482118105972 0.7905217557043868
22.021075241263446 346.1981259624399 0.7963249310836805
22.02630279621686 349.5773830615738 0.8004729956154528
22.031530351170275 349.8616262837565 0.7998023406672692
22.03675790612369 347.6717343946548 0.7975651173142434
22.041985461077104 347.9434759791635 0.7976191701270822
22.04721301603052 351.87006460149564 0.8020859846069299
22.052440570983933 353.5955430558941 0.8044896381695777
22.057668125937347 356.9250963313767 0.8075106552191791
22.06289568089076 356.82715657999927 0.8075493375987881
22.068123235844176 358.11526308341104 0.8092117915676127
22.07335079079759 354.3347672277038 0.8050082582332752
22.078578345751005 350.8990905013059 0.8012188592021261
22.08380590070442 347.500678722688 0.7969692174847709
22.089033455657834 346.3185566939627 0.7950651590109497
22.09426101061125 348.36200765287776 0.797335156283403
22.099488565564663 346.8146183003165 0.7945683197361814
22.104716120518077 345.18499883648053 0.7929984468223445
22.10994367547149 342.87351776475464 0.7907645291121289
22.115171230424906 338.35133448599373 0.7851701374543063
22.12039878537832 341.601477284558 0.7885381342047625
22.125626340331735 341.9061628943293 0.788155941125705
22.13085389528515 340.0142122982185 0.7865123784726696
22.136081450238564 333.7330724332997 0.7790476462488486
22.141309005191978 330.49639643010994 0.7754173907033924
22.146536560145393 331.04330949785174 0.7756128576686792
22.151764115098807 335.4260052882839 0.7800742888315478
22.15699167005222 335.7453675223557 0.7806202976782253
22.162219225005636 336.3239801042123 0.7811355854601545
22.16744677995905 335.8877564022594 0.7802771326754541
22.172674334912465 338.3993889234575 0.7833928253628502
22.17790188986588 340.37093763077104 0.7844691045130302
22.183129444819293 338.9479256149143 0.7832822777187524
22.188356999772708 337.119219334272 0.7808187679288178
22.193584554726122 336.9691629272182 0.7812030877786799
22.198812109679537 336.5440250115998 0.7811624566985292
22.20403966463295 335.80134094912376 0.7794770302278007
22.209267219586366 335.6064458821166 0.7784327109736259
22.21449477453978 334.31199368915367 0.7770773996142873
22.219722329493194 332.9845900408639 0.7753309104472337
22.22494988444661 331.0862147454128 0.7735478303985406
22.230177439400023 334.35729052783813 0.77753003191114
22.235404994353438 336.62158129462665 0.7809282556938448
22.240632549306852 337.40139317186765 0.7817373623818168
22.245860104260267 335.53409003816006 0.7785892201312652
22.25108765921368 331.9928099279095 0.7744339146743008
22.256315214167095 331.58064971575243 0.7738124348877595
22.26154276912051 331.64475455792166 0.774310509845656
22.266770324073924 333.79725816894177 0.7766455151265754
22.27199787902734 335.0716283372485 0.777670689289615
22.277225433980753 334.94209887020475 0.77771896272154
22.282452988934168 331.9990340930845 0.773182491074811
22.287680543887582 323.6837293533295 0.763812472205339
22.292908098840996 318.32392262602326 0.757002937120389
22.29813565379441 316.0415879999194 0.7539696837805719
22.303363208747825 314.7265720089228 0.753034850264579
22.30859076370124 312.6128743267739 0.751027632167016
22.313818318654654 307.12111035274705 0.7448736441082621
22.31904587360807 304.23003096632726 0.7409390932057099
22.324273428561483 305.71662710458963 0.7419184561615606
22.329500983514897 307.3174727462704 0.744035442841419
22.334728538468312 304.26029967004945 0.7398582956555634
22.339956093421726 299.9839341440779 0.7346975667624065
22.34518364837514 298.78368637790305 0.7333328061872235
22.350411203328555 296.0843502341082 0.7304047761337535
22.35563875828197 294.14183851047505 0.7284587757475698
22.360866313235384 296.3872043713376 0.7310370619896918
22.3660938681888 298.32197946463754 0.733234297897748
22.371321423142213 299.0743895350914 0.7341607576995506
22.376548978095627 296.24586382889987 0.7314571741553229
22.38177653304904 294.6819049366951 0.7304211652039903
22.387004088002456 292.26503137457485 0.7262910307739421
22.39223164295587 294.3537285870266 0.7279445256517273
22.397459197909285 294.04202080698303 0.7275893234729822
22.4026867528627 292.83554736778433 0.7267680558627866
22.407914307816114 290.72348739679364 0.7250335711086922
22.41314186276953 288.0341192444901 0.7213984433544597
22.418369417722943 289.4086496016644 0.722946866899025
22.423596972676357 286.50702547737103 0.7190171681609462
22.42882452762977 283.88987497465433 0.7146339077091259
22.434052082583186 281.7011349940885 0.7118793752610668
22.4392796375366 283.8065545432359 0.7139663794336794
22.444507192490015 284.6101872610057 0.7150101284613941
22.44973474744343 284.1031950882047 0.7151937983662896
22.454962302396844 280.7264494849333 0.7112156608298942
22.460189857350258 279.49190237124907 0.7102639913562326
22.465417412303673 280.39308120458657 0.7113006890718145
22.470644967257087 281.89311765984024 0.7141487706447204
22.4758725222105 281.4098723737845 0.7140803519578016
22.481100077163916 281.0634579566681 0.7131954963322038
22.48632763211733 283.37535259406127 0.7143172477978225
22.491555187070745 280.5786805886129 0.7098698759243566
22.49678274202416 278.82545681366537 0.7072653700541742
22.502010296977573 275.10176524656185 0.7033769393109126
22.507237851930988 273.4026131745986 0.7017972018275749
22.512465406884402 270.89772762478214 0.6986084117471485
22.517692961837817 270.00786444542985 0.697097527859898
22.52292051679123 271.5035788670723 0.6994430906452039
22.528148071744646 274.5585941787072 0.7034191047026035
22.53337562669806 275.2160728977344 0.7025642372192902
22.538603181651474 275.62256844558146 0.702254911925773
22.54383073660489 275.4154784810434 0.701340952887036
22.549058291558303 274.2888300682178 0.700043846001932
22.554285846511718 275.1016899761316 0.7024964232060875
22.559513401465132 276.13975109669076 0.7042246001714514
22.564740956418547 273.87895663328123 0.7021882929188697
22.56996851137196 270.38002008617264 0.6964537495137846
22.575196066325375 268.92264101124795 0.6950591010370178
22.58042362127879 269.29124801004116 0.6950952963376953
22.585651176232204 269.48742060374616 0.6955791266263673
22.59087873118562 271.0967695858031 0.6969512460668268
22.596106286139033 269.9320381650781 0.6955843968553593
22.601333841092448 271.6349217039172 0.6974438554044778
22.606561396045862 273.77236454489827 0.700033195091658
22.611788950999276 274.8325608149318 0.7017905018866231
22.61701650595269 273.363677325711 0.7010262389315635
22.622244060906105 270.0964615984074 0.697907013457205
22.62747161585952 268.8991374657324 0.6954390020540334
22.632699170812934 269.15610294400784 0.6957313595676513
22.63792672576635 271.98200017420714 0.6986319674304841
22.643154280719763 272.2859046621498 0.6989152898888589
22.648381835673177 274.00797955526474 0.7003441429848641
22.653609390626592 270.4880392490688 0.6956654147904716
22.658836945580006 268.991870267574 0.6936306358724676
22.66406450053342 267.93237169848044 0.6931847521943377
22.669292055486835 271.61223597747573 0.6986489404298296
22.67451961044025 275.6195292999934 0.7039364857486892
22.679747165393664 278.57918944043195 0.7066471482602138
22.68497472034708 279.5904433182744 0.7072303614291755
22.690202275300493 278.3089436379437 0.705473852234119
22.695429830253907 276.3768725453939 0.7038184918169264
22.70065738520732 274.2214612535407 0.7008303425157719
22.705884940160736 271.5820289446306 0.6971503493365238
22.71111249511415 274.9332996715206 0.701189266147135
22.716340050067565 278.2100022475721 0.7045772319542122
22.72156760502098 281.7251036084876 0.7089716024635918
22.726795159974394 279.8877472186314 0.7065674131745499
22.73202271492781 281.97992309796734 0.7097815625265266
22.737250269881223 280.2246657643011 0.7079625172239121
22.742477824834637 281.90274215666125 0.7103707776750752
22.74770537978805 282.1442356287239 0.7124805950638582
22.752932934741466 283.56583323351003 0.7128373894042664
22.75816048969488 285.04924474051666 0.7131082728350027
22.763388044648295 284.9879753259566 0.7118261034001631
22.76861559960171 287.44636548078563 0.7147009506770107
22.773843154555124 287.7311991581563 0.7151491670765202
22.779070709508538 289.0449012637539 0.7170550090383228
22.784298264461952 290.3142542616358 0.7183155040660156
22.789525819415367 290.3673392877843 0.7186369221310018
22.79475337436878 290.0420872984959 0.718297400831934
22.799980929322196 290.08211216874815 0.7179242057455923
22.80520848427561 293.498901424336 0.7209474081127772
22.810436039229025 296.6597066382571 0.7245080907209676
22.81566359418244 294.9075000960104 0.7226257522997274
22.820891149135853 294.13420717084733 0.7221039849740419
22.826118704089268 293.02334928160735 0.7203094085987659
22.831346259042682 296.7707205028577 0.7249147817897142
22.836573813996097 298.3042896254847 0.725742721522148
22.84180136894951 302.1749818098032 0.7314038922058816
22.847028923902926 304.85475104438973 0.7345310726939606
22.85225647885634 306.21862534834855 0.7364097594700788
22.857484033809754 307.2762774004032 0.7367731408447906
22.86271158876317 306.2105975098675 0.7347024967095637
22.867939143716583 306.19383038279653 0.7343436819040857
22.873166698669998 308.49401257295614 0.7377938203967327
22.878394253623412 310.7988541456103 0.740833531870714
22.883621808576827 312.6827757444802 0.7433274650913407
22.88884936353024 309.84252484844905 0.7393192202434572
22.894076918483655 305.70622356973405 0.7345604240025286
22.89930447343707 305.04384062891353 0.7337820053894814
22.904532028390484 310.41848932834546 0.7401983308036901
22.9097595833439 312.16164399591514 0.7422771425916687
22.914987138297313 310.8743414735768 0.7404655238151583
22.920214693250728 309.3211834422443 0.7384628495087107
22.925442248204142 312.0368641459691 0.7417992922277751
22.930669803157556 313.85927532532327 0.7434163668409084
22.93589735811097 311.4265836164118 0.741148045861777
22.941124913064385 311.39721639651157 0.7403797946316896
22.9463524680178 312.11876417657055 0.7412710784608803
22.951580022971214 311.3420359314433 0.7397453472713363
22.95680757792463 309.0236857076006 0.7368486340409428
22.962035132878043 305.4262903000981 0.7325078094974966
22.967262687831457 306.95815467980196 0.733875824039044
22.972490242784872 309.93063057220206 0.7377963244081598
22.977717797738286 312.0876330921898 0.7403276065778311
22.9829453526917 308.3911414970217 0.7359846280503658
22.988172907645115 309.4170752671932 0.7372367346811085
22.99340046259853 311.63897017958317 0.7396415933608229
22.998628017551944 313.26241934607657 0.7420233958324552
23.00385557250536 311.03513667733654 0.7398217337459172
23.009083127458773 308.1808788933807 0.7364936489594662
23.014310682412187 306.24172690977537 0.7342680577358365
23.0195382373656 308.11416717507495 0.7359791799573453
23.024765792319016 310.6944620716977 0.7386148652895126
23.02999334727243 312.0466987225101 0.7396404988069052
23.035220902225845 311.62125365189974 0.738719221197271
23.04044845717926 308.1481871857886 0.7352572505176973
23.045676012132674 307.0931100350146 0.7348398140409701
23.05090356708609 305.6674041991032 0.7338852047145291
23.056131122039503 305.30934961813904 0.7335730341359527
23.061358676992917 305.9844090703809 0.7342692850679895
23.06658623194633 307.252416764212 0.7358570178024177
23.071813786899746 304.59424877576424 0.7325369463944175
23.07704134185316 303.7520540285633 0.7316791065964783
23.082268896806575 302.26068870358955 0.7294366211950107
23.08749645175999 302.89736604471403 0.7287642303558403
23.092724006713404 300.6270238612034 0.7259473672652894
23.097951561666818 300.69722765811247 0.7266958175540088
23.103179116620232 300.7089921728269 0.7271035211115905
23.108406671573647 302.3272683465989 0.7292499597792337
23.11363422652706 300.782924179704 0.7262773701429676
23.118861781480476 298.0908841908053 0.7228585702420607
23.12408933643389 294.259960878693 0.7172399424170178
23.129316891387305 296.8224324544678 0.7209416117195422
23.13454444634072 301.568147063471 0.7269767478240972
23.139772001294133 302.34171456174926 0.7283682011955188
23.144999556247548 299.7020822333736 0.7258212376506797
23.150227111200962 300.24242331020196 0.725713688511862
23.155454666154377 299.84421850866926 0.725925251905388
23.16068222110779 300.8463680676632 0.7275565128926652
23.165909776061206 295.41851917864557 0.7202472553880623
23.17113733101462 295.4074421856708 0.7205552575899582
23.176364885968034 295.7528077517555 0.7210784480734621
23.18159244092145 295.60500459243923 0.7222519041367945
23.186819995874863 294.76000980260534 0.7205866150939274
23.192047550828278 295.25096196754276 0.7216478940994641
23.197275105781692 295.7397618621034 0.7216896868858645
23.202502660735107 294.90812711358546 0.7206558178885408
23.20773021568852 295.6124591793479 0.7205410238224967
23.212957770641935 294.86492474769466 0.7203037138384784
23.21818532559535 294.9001567204516 0.7198602359197072
23.223412880548764 294.73331158357803 0.7192270263092727
23.22864043550218 296.16781119257473 0.7204634413520724
23.233867990455593 296.77319731922046 0.721099680040442
23.239095545409008 299.05614249876953 0.7230778487887929
23.244323100362422 298.14741939565414 0.7215524487874768
23.249550655315836 301.0101063355286 0.7258242395924018
23.25477821026925 302.1501422053788 0.7280138628325322
23.260005765222665 303.17215065101357 0.7305713732833764
23.26523332017608 301.2679109678941 0.7284348601127811
23.270460875129494 298.822562662254 0.7255573553065533
23.27568843008291 299.5630297306363 0.7251214998716004
23.280915985036323 301.8370351989105 0.7264061818029184
23.286143539989737 302.96869579973986 0.7282238100229156
23.291371094943152 302.6970654760423 0.7280835318875285
23.296598649896566 301.93122415344095 0.7276424540710908
23.30182620484998 301.25939679479785 0.7260043100290844
23.307053759803395 302.645329654101 0.7277869094169129
23.31228131475681 302.6656387137408 0.7277042995918613
23.317508869710224 303.07301348623673 0.7280740956634292
23.32273642466364 306.76657469646153 0.7322129349531469
23.327963979617053 308.35112961059673 0.734084186880895
23.333191534570467 311.13610727499565 0.7370742401098963
23.33841908952388 310.7577461264607 0.7363736681716335
23.343646644477296 311.59011287072195 0.7365663407351877
23.34887419943071 311.3049190093592 0.7368564575274179
23.354101754384125 309.7962479089628 0.7356949814784446
23.35932930933754 309.858736164414 0.7360192513514537
23.364556864290954 308.15415400535073 0.7335893375206998
23.369784419244368 305.99886722537224 0.7305407857248934
23.375011974197783 305.958513725167 0.7302157183655296
23.380239529151197 308.32398365604615 0.7330068633315115
23.38546708410461 310.8744210057685 0.7354221506006342
23.390694639058026 316.2502868940374 0.7417138790137958
23.39592219401144 314.06311927580157 0.7390569063558331
23.401149748964855 311.2592540403545 0.7366419456175672
23.40637730391827 307.35416582341344 0.7321034387485088
23.411604858871684 308.5069543879932 0.7336333132070898
23.416832413825098 312.6560598295645 0.7381563346566967
23.422059968778512 312.6307362307096 0.7382011167080551
23.427287523731927 314.71281142641215 0.7400283582028475
23.43251507868534 315.1084251226894 0.740488764474672
23.437742633638756 316.8004930013781 0.7417505953443023
23.44297018859217 319.1219080322579 0.7439384642844055
23.448197743545585 319.06863433192757 0.7442379606055289
23.453425298499 318.13242447572344 0.7437145852790721
23.458652853452413 317.1292717505819 0.7434494073485834
23.463880408405828 316.9148021722104 0.7425710205862476
23.469107963359242 317.7474817045499 0.7432119474168792
23.474335518312657 314.6861428727148 0.7384595663940327
23.47956307326607 312.04803910565585 0.735887217876522
23.484790628219486 310.1475295954632 0.7343301714465932
23.4900181831729 311.1094325891739 0.7361273160586961
23.495245738126314 312.4753009182395 0.7370524457456945
23.50047329307973 311.42405831259396 0.7355414910772105
23.505700848033143 312.079286680862 0.7362551255374163
23.510928402986558 311.7616736515127 0.7354020018738074
23.516155957939972 309.55383818289533 0.733086121717578
23.521383512893387 308.39939097512917 0.7322875245210582
23.5266110678468 306.9297527734398 0.7313551104504258
23.531838622800215 306.79189204427865 0.7309771392114268
23.53706617775363 304.6424885245637 0.7277463579030016
23.542293732707044 302.8367462292938 0.7239908178317166
23.54752128766046 303.80494949669037 0.7245081856959856
23.552748842613873 305.8157891076901 0.72616408063827
23.557976397567288 306.45775893463144 0.7276581144593062
23.563203952520702 304.17974446946994 0.725026073021771
23.568431507474116 304.03081709354376 0.7246345070039275
23.57365906242753 306.44191658799355 0.7269708003461871
23.578886617380945 305.07996891127357 0.7251862738341253
23.58411417233436 304.655616449658 0.7253053324484612
23.589341727287774 302.4532790493619 0.7225065450987949
23.59456928224119 303.4767249573875 0.722711899131766
23.599796837194603 304.8470387571613 0.7239720009057006
23.605024392148017 305.08250714879426 0.7241140696418555
23.610251947101432 303.3013300465135 0.7221407260560653
23.615479502054846 302.51638629165353 0.7204821513458555
23.62070705700826 303.46233208247065 0.7208568011877537
23.625934611961675 303.2124529980206 0.7205022565473111
23.63116216691509 303.4333765922979 0.7202172263947927
23.636389721868504 303.013807768337 0.7202875502015523
23.64161727682192 302.34834949064873 0.7187884439526512
23.646844831775333 303.2968797928932 0.7197869534539817
23.652072386728747 302.9938756231725 0.7182221950492499
23.65729994168216 302.3340852481586 0.7166000913493596
23.662527496635576 300.9961189261477 0.7147882083266288
23.66775505158899 303.4891287030149 0.71882961851606
23.672982606542405 306.6016216509109 0.7231017812153818
23.67821016149582 309.1985275498329 0.7260702014553705
23.683437716449234 311.9607511707667 0.7273847392850188
23.688665271402648 316.5091851928097 0.7317588700392305
23.693892826356063 317.27510917368284 0.7317737863771268
23.699120381309477 317.84004822584507 0.7322044001662342
23.70434793626289 321.66899525608846 0.7359964363832295
23.709575491216306 326.51491339769836 0.7410466607294477
23.71480304616972 327.1967540078103 0.74218571523785
23.720030601123135 324.9496738043023 0.7392203237338943
23.72525815607655 323.0634668620872 0.7368571399916362
23.730485711029964 323.82036921529516 0.7369824302148158
23.735713265983378 324.0025614475712 0.7372660566443122
23.740940820936792 320.10540768761683 0.7335030048902729
23.746168375890207 321.09968689568694 0.7346452802374946
23.75139593084362 323.4343555339381 0.7374994960020733
23.756623485797036 325.269375410197 0.7394978024463538
23.76185104075045 323.26494325357055 0.7363954748422507
23.767078595703865 316.67547698026937 0.7276866787945144
23.77230615065728 318.8298016771797 0.7297722858181257
23.777533705610693 322.17370080670617 0.7338950059038564
23.782761260564108 328.87911434335604 0.7418861457157143
23.787988815517522 333.43486361324574 0.7461453073796817
23.793216370470937 335.0995244504723 0.7473307081041585
23.79844392542435 335.91888537935336 0.746881472988094
23.803671480377766 334.2152784632772 0.7442074393078048
23.80889903533118 339.9155452025923 0.7502568066150843
23.814126590284594 343.33180116923336 0.7534163332210362
23.81935414523801 346.60904039014247 0.7570409395709905
23.824581700191423 344.8481237996899 0.7546132248842008
23.829809255144838 347.40905351035315 0.7578066287804087
23.835036810098252 350.00922798288934 0.7602795432615984
23.840264365051667 351.73309159545477 0.7616015925886582
23.84549192000508 351.5991255714495 0.7609388265468016
23.850719474958495 350.22522233445704 0.7595040650683215
23.85594702991191 344.9646818336756 0.7539605526894028
23.861174584865324 341.66949695375496 0.7503252208964791
23.86640213981874 338.36346205559795 0.7463912610153562
23.871629694772153 336.4362117996108 0.7448566915998462
23.876857249725568 331.15223456252045 0.7390872806847708
23.882084804678982 328.6061786639616 0.7364523325979632
23.887312359632396 328.8153661033815 0.7361349258004509
23.89253991458581 331.874255885996 0.7389018627479154
23.897767469539225 327.6634362574426 0.7341343818809494
23.90299502449264 323.96545605138823 0.729215125058086
23.908222579446054 319.7940858782768 0.7245827413534305
23.91345013439947 320.4618320901854 0.7254542950967882
23.918677689352883 321.18203129014535 0.7261218354018144
23.923905244306297 321.0910818644821 0.7261630429321712
23.929132799259712 326.0585838748535 0.7309586684581392
23.934360354213126 323.6122968771994 0.7279322885805976
23.93958790916654 320.7425810327528 0.7245018958176409
23.944815464119955 316.6334417884272 0.7201990832291215
23.95004301907337 317.06361965828165 0.7211234408881843
23.955270574026784 319.50707924500267 0.7236585949187242
23.9604981289802 320.262432576669 0.7243492579832265
23.965725683933613 323.5122885350583 0.7269480833784129
23.970953238887027 326.71160983454934 0.7305325181826207
23.97618079384044 325.53439913914985 0.7296701970195603
23.981408348793856 322.62099737240186 0.7264885697327318
23.98663590374727 323.4287649768886 0.7279859128762567
23.991863458700685 328.6830762624627 0.7339127520281578
23.9970910136541 331.42133061063265 0.7371174094372485
24.002318568607514 330.24398749781614 0.7357620214037013
24.007546123560928 330.511412022762 0.7352218577160395
24.012773678514343 330.82491543727616 0.7360962852186091
24.018001233467757 329.1394436960715 0.7338305830615707
24.02322878842117 328.32079504028394 0.7329759815105006
24.028456343374586 329.3897002009462 0.7333817962734228
24.033683898328 331.06382277793705 0.7354852589578321
24.038911453281415 328.9947861909328 0.7342624697765856
24.04413900823483 328.076942004664 0.7329858576437277
24.049366563188244 324.1973664422851 0.7284821149373046
24.054594118141658 324.25758003314445 0.7284940858777238
24.059821673095072 325.38212250412374 0.7294786931491251
24.065049228048487 327.5406162419771 0.7322091234465918
24.0702767830019 326.4996160919544 0.7445239565214069
24.075504337955316 330.09572299372377 0.7581765013104272
24.08073189290873 335.1415668764446 0.7714249955965573
24.085959447862145 340.30821684172616 0.7832452901619714
24.09118700281556 340.63737286501316 0.7887074164939727
24.096414557768973 340.39376941614427 0.7928771483582143
24.101642112722388 342.14140516494547 0.7986389877484142
24.106869667675802 346.65733638659077 0.8076212490432519
24.112097222629217 345.66954121285926 0.8099067247961845
24.11732477758263 343.02605078103755 0.8102163874100188
24.122552332536046 339.2747649967431 0.8094561269529501
24.12777988748946 341.6384720487826 0.81632860206716
24.133007442442874 343.08458521553894 0.8216377549497726
24.13823499739629 345.7810910912096 0.8293465638482683
24.143462552349703 344.0453328240534 0.8310269373069302
24.148690107303118 339.18682082348954 0.8284759952584478
24.153917662256532 334.74050068502453 0.8257330333880989
24.159145217209947 329.89140471717104 0.8222483749269986
24.16437277216336 329.43806433895423 0.8245756570615895
24.169600327116775 323.986108383978 0.8210008166008563
24.17482788207019 322.66285724397255 0.8227690659385164
24.180055437023604 321.59868520715133 0.8248957689559961
24.18528299197702 320.10796174983864 0.8268310730375855
24.190510546930433 318.0843356833512 0.8269024784695245
24.195738101883848 313.35405872697845 0.8231215812535064
24.200965656837262 316.63711439826324 0.8297288318685005
24.206193211790676 318.75481514533897 0.8347347830968767
24.21142076674409 321.6226282115759 0.8406132845988505
24.216648321697505 316.1193399649018 0.8360984480271286
24.22187587665092 314.16343590129566 0.8363904535438096
24.227103431604334 308.8440715854732 0.8329986844132583
24.23233098655775 307.1646446718916 0.8328321026366247
24.237558541511163 304.4166050650319 0.8301211499918856
24.242786096464577 307.32052240788266 0.8363266883590386
24.248013651417992 309.77524918146776 0.8425219371152693
24.253241206371406 308.1186656797451 0.8443537400269057
24.25846876132482 308.6896167162779 0.8479293642308406
24.263696316278235 308.0877546228793 0.8503764082014988
24.26892387123165 308.24794820180927 0.8522577369782156
24.274151426185064 306.11014929590436 0.851050986278752
24.27937898113848 304.5588079987242 0.8496422045185419
24.284606536091893 307.2490441604258 0.8541382996100129
24.289834091045307 305.85265593863863 0.8535749634008325
24.29506164599872 305.36942252236645 0.8562275384701444
24.300289200952136 303.7419280919928 0.8564162031332848
24.30551675590555 303.0568249827372 0.8593202291543297
24.310744310858965 302.82636312800537 0.8615228698651418
24.31597186581238 304.52634279448444 0.8664560034076999
24.321199420765794 302.9202343421263 0.8653193259749626
24.326426975719208 305.73200072192975 0.8705705846564469
24.331654530672623 305.1917489644436 0.8709935296945555
24.336882085626037 305.8284814539065 0.871771781202762
24.34210964057945 305.0079996647213 0.8713773615654581
24.347337195532866 303.9739830982443 0.8721386393564754
24.35256475048628 304.7160546500263 0.8765205739396663
24.357792305439695 305.0212755829787 0.8792407098678862
24.36301986039311 308.0743054765002 0.8866676480767887
24.368247415346524 309.69642633747907 0.8909135929613609
24.373474970299938 316.8681839736331 0.9051301173463411
24.378702525253352 319.1440632592554 0.9098198978710565
24.383930080206767 320.58557227226345 0.9145498338780377
24.38915763516018 322.0159707674964 0.9179407308133942
24.394385190113596 322.23758172486015 0.9201321402340314
24.39961274506701 323.4037262402841 0.9240446901510753
24.404840300020425 322.308602069479 0.9243293536207683
24.41006785497384 322.49120924722007 0.9273270312460701
24.415295409927253 320.00620297227005 0.925932973440364
24.420522964880668 319.8917724666347 0.9293431143128397
24.425750519834082 321.218261745134 0.9329568094002153
24.430978074787497 322.42044621333787 0.9374490714770569
24.43620562974091 323.7930173314813 0.9403839290983873
24.441433184694326 318.2847937201171 0.9341332498650742
24.44666073964774 316.6286052888561 0.9339164317272997
24.451888294601154 311.5641748629044 0.9294244519845332
24.45711584955457 312.83546510650785 0.9336920908994345
24.462343404507983 315.96758073932216 0.9396930671913618
24.467570959461398 317.94428614849534 0.9443384284747635
24.472798514414812 318.9095680322075 0.9476487073032305
24.478026069368227 317.23359692971854 0.9497660585080392
24.48325362432164 313.5324831048485 0.9470920876435679
24.488481179275055 312.18794701660624 0.9479441002690152
24.49370873422847 312.35086772400973 0.9492210126962028
24.498936289181884 318.3479675671726 0.9605865024016622
24.5041638441353 324.27663756232266 0.9716772434096608
24.509391399088713 328.30960077994143 0.980135996835538
24.514618954042128 323.3503001859918 0.9740701069732939
24.519846508995542 320.80805428658886 0.9719504378904353
24.525074063948956 321.0796888009114 0.9755508581133003
24.53030161890237 326.29809318771663 0.9877488012992016
24.535529173855785 326.01647815029713 0.9906587041009465
24.5407567288092 322.7940030911858 0.9867716070035162
24.545984283762614 317.4599279204054 0.9795371519644032
24.55121183871603 316.5298705140323 0.9799901875807209
24.556439393669443 317.2538055071066 0.9847840697862253
24.561666948622857 320.0162569455009 0.9922215247707289
24.566894503576272 322.10344420355216 0.9978827087734692
24.572122058529686 319.8513850304579 0.9964404426823481
24.5773496134831 318.22801489222866 0.99569384469075
24.582577168436515 317.25850534500495 0.9971522865920284
24.58780472338993 318.6439759442423 1.0019581208163846
24.593032278343344 322.465115539416 1.010603900250084
24.59825983329676 324.6665769061672 1.017523953127201
24.603487388250173 321.99738908441327 1.0175500125796846
24.608714943203587 317.97328912717535 1.0134120694264996
24.613942498157 317.81570075682515 1.014697556730744
24.619170053110416 315.40400531034317 1.0108056619814256
24.62439760806383 312.3190525757005 1.0079197578771946
24.629625163017245 309.6572062295401 1.0068609292716584
24.63485271797066 311.53307675523337 1.0125399916923206
24.640080272924074 313.4638982867576 1.0205079877764225
24.645307827877488 312.7864513374222 1.0233423425336317
24.650535382830903 314.43448634886585 1.029930020866386
24.655762937784317 319.27445037659294 1.0393840354213597
24.66099049273773 321.3508341824438 1.0435546013644854
24.666218047691146 319.9956324500004 1.0432647343503498
24.67144560264456 315.30090696973417 1.0399148075717959
24.676673157597975 312.18199130266294 1.036167653844452
24.68190071255139 309.2868652588181 1.0325921058598755
24.687128267504804 308.029059524806 1.0298718318743205
24.692355822458218 310.5399517457623 1.0367101153564366
24.697583377411632 315.39716660497646 1.0493139385080548
24.702810932365047 315.61073775377895 1.0546415122614656
24.70803848731846 313.1405814055086 1.0524812931852108
24.713266042271876 304.619394833204 1.0392161089817706
24.71849359722529 304.53329129861305 1.0398473820948613
24.723721152178705 306.02706210967455 1.0460673035499044
24.72894870713212 307.7408342129425 1.0526703007858356
24.734176262085533 307.21517442477983 1.054731778539473
24.739403817038948 307.53299356581743 1.0571770478275562
24.744631371992362 310.3231772921506 1.0654470118092263
24.749858926945777 313.1594167561177 1.0738294901422647
24.75508648189919 306.9686344495567 1.0667922489322321
24.760314036852606 306.25306632194645 1.0684219210184867
24.76554159180602 304.64520948741176 1.0678177860156184
24.770769146759434 305.02684187694973 1.0722143747787147
24.77599670171285 300.282724661466 1.0664842067579265
24.781224256666263 299.23260410874997 1.0675498111061392
24.786451811619678 305.72986240763464 1.0820093556182904
24.791679366573092 306.7827601039969 1.086676651621222
24.796906921526507 307.246020220052 1.0890703249385667
24.80213447647992 301.40884816770546 1.0814824234376392
24.807362031433335 299.75451461936274 1.0785199912037269
24.81258958638675 300.4911355580243 1.0836138083908042
24.817817141340164 300.1244618176074 1.083747307441034
24.82304469629358 301.6348185848908 1.0907859008547285
24.828272251246993 303.0192870354087 1.0960781420299803
24.833499806200408 305.5597314926734 1.1041008984614005
24.838727361153822 308.29893127893394 1.1131225383803505
24.843954916107236 308.81936679156604 1.1177163011173616
24.84918247106065 311.54484004543383 1.1262261134258509
24.854410026014065 313.0139637848721 1.1305168464194757
24.85963758096748 314.7455166833489 1.1370290162539485
24.864865135920894 309.5918585762193 1.1313733956094083
24.87009269087431 307.71115756469953 1.1310991096324692
24.875320245827723 311.45351200776275 1.1388670677441963
24.880547800781137 318.6038286374468 1.1534198118685177
24.885775355734552 321.4429371180017 1.1610524395604793
24.891002910687966 321.02812697759623 1.164398248786309
24.89623046564138 322.6547093769712 1.171054289814959
24.901458020594795 323.87368784219933 1.1753550472441316
24.90668557554821 326.4673478244299 1.1819449004557678
24.911913130501624 324.8993016223912 1.1830494225735777
24.91714068545504 327.5384437712587 1.1930101606271386
24.922368240408453 325.9086839463469 1.1939297099258404
24.927595795361867 323.8064618513341 1.1937074780052148
24.93282335031528 321.6563860059463 1.1926949355428789
24.938050905268696 321.41567804300814 1.1955011852633792
24.94327846022211 323.72582945389786 1.2045683318198537
24.948506015175525 323.25805219709116 1.2097164360026849
24.95373357012894 323.731724539267 1.2137824948113805
24.958961125082354 325.00842862510405 1.2187171304292408
24.964188680035768 324.32037041842955 1.2175605687231368
24.969416234989183 324.42116420789466 1.219794600355653
24.974643789942597 321.6369289483867 1.2167139266911822
24.97987134489601 318.02210172172084 1.212381324319385
24.985098899849426 316.70159580495647 1.213691862505178
24.99032645480284 319.15382217981954 1.2216637567463433
24.995554009756255 325.80715987466857 1.2379785971652986
25.00078156470967 326.75970879614965 1.2439340771875878
25.006009119663084 323.85987701947147 1.2432574577889557
25.011236674616498 318.2685438369286 1.2369411073815637
25.016464229569912 321.03049773518444 1.247124280290851
25.021691784523327 323.73083632674513 1.2589660310873825
25.02691933947674 326.8255093124694 1.2688033919326427
25.032146894430156 326.07002537016433 1.2712575644069457
25.03737444938357 323.0368351019772 1.2664473070326814
25.042602004336985 320.38567599245715 1.2652426229808464
25.0478295592904 323.7411981870729 1.2757415449763807
25.053057114243813 327.1694539256102 1.2863185573457736
25.058284669197228 328.45605931305 1.2918009731109674
25.063512224150642 322.9006027575985 1.285034933992831
25.068739779104057 318.3856024503357 1.2794301067673675
25.07396733405747 314.71347917694766 1.2760814400779825
25.079194889010886 316.2105114343994 1.2806529787702867
25.0844224439643 318.5985162250048 1.2900773761234667
25.089649998917714 329.8335813277889 1.3158107038156739
25.09487755387113 335.4278091689206 1.3316740307663866
25.100105108824543 337.9440665819935 1.3401652541765723
25.105332663777958 332.69489441356427 1.3358587455828412
25.110560218731372 332.21174154410846 1.3379750572506652
25.115787773684787 334.4024766119489 1.3487889214757387
25.1210153286382 334.2345795947109 1.3524481119700804
25.126242883591615 336.8676457458927 1.3637353373811703
25.13147043854503 334.0428447761755 1.361551373661639
25.136697993498444 335.85081561716834 1.3683127433144335
25.14192554845186 332.30046279630346 1.3645688472066049
25.147153103405273 328.93683868811854 1.3607191737595192
25.152380658358688 326.29679928435837 1.3581010335396855
25.157608213312102 325.90674607082457 1.360529582481425
25.162835768265516 326.968817072369 1.3682392504581402
25.16806332321893 328.16618153275004 1.375275787797762
25.173290878172345 330.6129218839561 1.385707123044901
25.17851843312576 336.5653106293133 1.4017229297109335
25.183745988079174 341.37047903660505 1.4159632272058116
25.18897354303259 342.2326554054488 1.4240112690868663
25.194201097986003 335.5953639283644 1.417591836629407
25.199428652939417 333.2670775527969 1.418722578941677
25.204656207892832 332.51768323897386 1.423586440536845
25.209883762846246 336.12138675444135 1.4352533295866723
25.21511131779966 334.9769681231754 1.4353130111258148
25.220338872753075 336.3922427146343 1.4409673202876614
25.22556642770649 335.9569147405112 1.4434931620186129
25.230793982659904 338.5844559925331 1.4547043112173792
25.23602153761332 341.3547224569511 1.4648655923703107
25.241249092566733 340.5770090287346 1.4695443391969758
25.246476647520147 343.6860056388044 1.4805985746227308
25.25170420247356 347.4775969976414 1.494686977951295
25.256931757426976 351.27863130861897 1.507711333668837
25.26215931238039 344.42310323420133 1.4990306858021138
25.267386867333805 332.52449168563305 1.4778798319544477
25.27261442228722 327.71619780250944 1.4722958174842968
25.277841977240634 331.72832748559506 1.4891339025611738
25.283069532194048 336.17561002941517 1.504180271678341
25.288297087147463 339.60410405311603 1.5195903463893912
25.293524642100877 341.5775126239491 1.5275985280844948
25.29875219705429 341.1872985403961 1.5349004880653945
25.303979752007706 335.50659089059263 1.5258753427388327
25.30920730696112 328.9852606482325 1.5183030902852315
25.314434861914535 322.67787727129985 1.5072421815592512
25.31966241686795 315.383065003689 1.4978030453665103
25.324889971821364 315.17567996166713 1.5016067770058492
25.330117526774778 318.07429341983783 1.5143231695005481
25.335345081728192 324.87678969331483 1.5355560959692258
25.340572636681607 324.31335764861376 1.5394963973336233
25.34580019163502 331.5407530130691 1.5650180723046283
25.351027746588436 329.37729093722066 1.566283735374427
25.35625530154185 326.99405710344575 1.569642881620186
25.361482856495265 319.21401403889155 1.5565578357531415
25.36671041144868 319.5215529194974 1.5652095202311616
25.371937966402093 323.6268893123012 1.5821717676341747
25.377165521355508 321.6154802160538 1.5840225787069344
25.382393076308922 321.6453580871572 1.592071339554544
25.387620631262337 317.95905011147033 1.5885507986767509
25.39284818621575 317.5607236819332 1.595103730902585
25.398075741169166 315.657062229794 1.5954939965975732
25.40330329612258 319.2645167129443 1.6130079584115213
25.408530851075994 326.9366645881234 1.637751133988366
25.41375840602941 330.48644849731306 1.6547388643919123
25.418985960982823 329.68189580897524 1.6581266730364748
25.424213515936238 323.0967040170509 1.6488792600975428
25.429441070889652 317.89760191543303 1.6420355607058317
25.434668625843067 316.6678386825499 1.6453619089480498
25.43989618079648 314.6900651983523 1.646371045645926
25.445123735749895 321.0367055789615 1.6690246536186442
25.45035129070331 326.56587261439887 1.6932283782507649
25.455578845656724 332.36819571104496 1.718760477591722
25.46080640061014 331.7732952134841 1.7282812106427736
25.466033955563553 331.2858873618275 1.7340750082821101
25.471261510516968 335.70095328581573 1.7553271019705665
25.476489065470382 338.7126637763415 1.7724285372440405
25.481716620423796 340.20943615476955 1.788434567673788
25.48694417537721 336.56353053947083 1.7833109896533539
25.492171730330625 334.163333496327 1.7817810860511285
25.49739928528404 328.5714313130341 1.7704661764185092
25.502626840237454 333.504538743901 1.7936986354044568
25.50785439519087 336.006836133165 1.8095509334683988
25.513081950144283 340.87219923714093 1.8333828023172136
25.518309505097697 342.7831764546893 1.8496743567400655
25.523537060051112 341.21921059572156 1.8539016004947098
25.528764615004526 344.7691573009122 1.8741439971571507
25.53399216995794 346.8587819772677 1.8917357505660652
25.539219724911355 351.17224439317886 1.9191253293754196
25.54444727986477 355.0155102793303 1.9410123680741576
25.549674834818184 352.4108737489461 1.9449805771682902
25.5549023897716 351.98524482236263 1.9496258722741238
25.560129944725013 349.9156053562525 1.9528152822147649
25.565357499678427 353.73083857211543 1.969040905263872
25.57058505463184 357.0540234763358 1.9918174647726639
25.575812609585256 357.7474471294027 2.0072486904146003
25.58104016453867 356.6624032876034 2.0149522106136506
25.586267719492085 356.8798826754596 2.027748256524763
25.5914952744455 357.7539802272714 2.040453001074207
25.596722829398914 358.7142585264925 2.0665011878560877
25.601950384352328 358.7288342114761 2.0767630316847017
25.607177939305743 357.85699149914404 2.0886113174777536
25.612405494259157 355.995178127368 2.0880752596485683
25.61763304921257 354.8492317340986 2.1074912667396193
25.622860604165986 356.8218292101326 2.1299899660437434
25.6280881591194 349.64423109445164 2.1232215171335804
25.633315714072815 347.7197306543817 2.1273292790158136
25.63854326902623 337.1720596275252 2.107889837984389
25.643770823979644 336.2592913105801 2.1154498392447367
25.648998378933058 333.6153044158848 2.1154579826461175
25.654225933886472 332.78053929286125 2.128701165705084
25.659453488839887 327.3303930315554 2.122811769017503
25.6646810437933 332.1443648749624 2.1574373992621663
25.669908598746716 335.456039176723 2.1776825727968245
25.67513615370013 342.25339824482535 2.222163814486881
25.680363708653545 332.9533357550005 2.204668551772981
25.68559126360696 331.9576904222162 2.223672129649937
25.690818818560373 336.5873519632309 2.255937245661815
25.696046373513788 339.8402987507103 2.2888174370177667
25.701273928467202 344.5094654842204 2.320541423857837
25.706501483420617 347.22110522588275 2.3389867474971324
25.71172903837403 353.3450376947632 2.3827520900949586
25.716956593327446 350.06657226742783 2.390183507972158
25.72218414828086 347.24249598485227 2.4067620652326025
25.727411703234274 344.9676984068986 2.4079162638458067
25.73263925818769 348.9511829163081 2.442587653021625
25.737866813141103 345.339912184894 2.4435829796114406
25.743094368094518 340.9310854899102 2.453133315637413
25.748321923047932 329.79670153810616 2.4310528836083
25.753549478001347 328.6266907054159 2.45023753131612
25.75877703295476 333.4369649594414 2.490133986642959
25.764004587908175 337.5765935091007 2.5287987371097524
25.76923214286159 334.2343731966398 2.5429047541056105
25.774459697815004 325.36962647156656 2.5348268244575705
25.77968725276842 327.26804664281855 2.575227771702849
25.784914807721833 322.6479897207116 2.584156437994826
25.790142362675248 341.2041038655085 2.6875469821077163
25.795369917628662 344.77188352785817 2.7244074312774664
25.800597472582076 353.99683291684994 2.794548836438949
25.80582502753549 334.8337474300515 2.7393449274784523
25.811052582488905 332.83363583886194 2.7645233331854087
25.81628013744232 330.536502219815 2.785768815388268
25.821507692395734 335.3276806493771 2.8404626678822473
25.82673524734915 335.25268716830726 2.8902546413391104
25.831962802302563 340.0268128000828 2.939590477000995
25.837190357255977 344.42510160988854 3.0018372617452345
25.84241791220939 343.22826246759956 3.0145539621361035
25.847645467162806 341.44762426590506 3.041867357646397
25.85287302211622 352.9019245869797 3.1264917205129974
25.858100577069635 353.13821364129524 3.1799038808033524
25.86332813202305 349.2078716905859 3.2124351927190347
25.868555686976464 331.5827443906393 3.184054068383882
25.87378324192988 324.1870317062731 3.1922094169821533
25.879010796883293 325.4288286250273 3.2502549063899746
25.884238351836707 336.4792363994398 3.3576825022602517
25.88946590679012 339.62849769528714 3.4283740594013796
25.894693461743536 350.84787729889416 3.530846346724168
25.89992101669695 341.3621114915966 3.535829755665145
25.905148571650365 344.811800337458 3.628119008877273
25.91037612660378 350.60568656662525 3.7173002085021802
25.915603681557194 350.73951292359965 3.8014276483846277
25.920831236510608 347.78155103303 3.851631656284473
25.926058791464023 336.17159481297296 3.8783041390658477
25.931286346417437 334.758086756638 3.944395213602309
25.93651390137085 330.1570483293443 4.019867827140453
25.941741456324266 330.54869235016616 4.1122409919178935
25.94696901127768 331.5197624551128 4.22627686492877
25.952196566231095 343.3698672147867 4.420520794134979
25.95742412118451 329.1568868411313 4.441525191762023
25.962651676137924 334.38061573523555 4.5833078114491315
25.967879231091338 328.11440499294713 4.615020326828571
25.973106786044752 344.4165572654604 4.805192478841331
25.978334340998167 343.32042034819386 4.872268165581343
25.98356189595158 323.6861749464675 4.821443903700141
25.988789450904996 317.47299023108815 4.842971623429629
25.99401700585841 310.266029432852 4.8957225717390225
25.999244560811825 332.9914416258593 5.138668714954596
26.00447211576524 350.33998968436237 5.4107146894686045
26.009699670718653 338.4892850732051 5.3933970476249975
26.014927225672068 314.42448310471866 5.336693053919518
26.020154780625482 316.4058665045075 5.44799957020675
26.025382335578897 336.3122982545171 5.765375098934367
26.03060989053231 350.94093576725743 6.019449880913269
26.035837445485726 353.6782963019842 6.201321769076658
26.04106500043914 336.3259220857577 6.213335635579227
26.046292555392554 343.43076297131927 6.441431361692836
26.05152011034597 329.4418293580897 6.5242878020660955
26.056747665299383 322.7643035865887 6.622923470647075
26.061975220252798 315.49548160162556 6.827386942129361
26.067202775206212 313.1396182304626 6.972500502779226
26.072430330159627 310.18836249195977 7.314009877268209
26.07765788511304 321.4430279315233 7.664110987111182
26.082885440066455 315.648961654597 8.040572046926835
26.08811299501987 340.2491530413531 8.769861986507392
26.093340549973284 307.3611733942824 9.175755606818917
26.0985681049267 324.9697123654753 10.045464542290128
26.103795659880113 298.1063761842691 10.374467403000477
26.109023214833528 311.3631466352441 11.002495910634575
26.114250769786942 292.62774977048406 11.686477757919436
26.119478324740356 288.53200668746416 13.396478365827205
26.12470587969377 284.07395014089155 15.186277327918717
26.129933434647185 255.0142015567887 19.890380087528204
26.1351609896006 198.5864727327704 24.829509644298575
