# Supplementary material for: Unraveling metal effects on CO2 uptake in pyrene-based metal-organic frameworks
Source: Nat Commun. 2025 Feb 11;16:1516. doi: 10.1038/s41467-025-56296-w (PMC11814143; doi:10.1038/s41467-025-56296-w)
Supplement: Supplementary file 3 — Source Data [file 41467_2025_56296_MOESM3_ESM.zip › SourceCode/SuppInf/FigureS5_Ga-TBAPy_InSitu_VariableT_PXRD/Data/GaTBAPy_0043p.dat]

0.002613777476707968 16.26760184821133 6.5158109222953104
0.007841332430123905 21.4923043130488 6.187663202777422
0.01306888738353984 18.476441282558973 4.3486005641065715
0.018296442336955775 19.362405855693062 3.1766188027482367
0.02352399729037171 20.40228831094062 3.1397977638363463
0.028751552243787646 17.0788445801242 2.649541527525798
0.03397910719720358 17.043879016778043 2.4046103160242476
0.03920666215061952 19.36959920266008 2.4089179546388455
0.04443421710403546 19.72582136099118 2.1738726618945923
0.0496617720574514 21.63140186488441 2.07715476257847
0.054889327010867336 20.990936530398866 1.927142154500942
0.060116881964283275 17.1172145532278 1.6824169139839986
0.06534443691769921 19.48051500070218 1.685001919133301
0.07057199187111515 18.48621300596901 1.5872244536754219
0.07579954682453109 20.662265863901247 1.68321386162609
0.08102710177794703 20.414334413694235 1.7594008219284083
0.08625465673136297 18.521649748464725 1.715369427546091
0.09148221168477891 19.513308520590627 1.5904094388272239
0.09670976663819485 21.65579257436084 1.5852088824804091
0.10193732159161079 22.575494419499414 1.5226744744083627
0.10716487654502672 23.100197296248982 1.5390745201954001
0.11239243149844266 21.76586135126187 1.4991151010974912
0.1176199864518586 19.44013498666872 1.4049898330004715
0.12284754140527454 19.57116506142242 1.3251650365501328
0.12807509635869047 20.891007066558743 1.2876025182373776
0.1333026513121064 21.047660289856005 1.2943306324253474
0.13853020626552232 21.101578253811443 1.2751359118084122
0.14375776121893824 18.335079063268754 1.1867584205988753
0.14898531617235417 17.358399299181603 1.1758504444441207
0.1542128711257701 17.24070721706433 1.1517420504447946
0.15944042607918602 17.04705692579919 1.1336602943055587
0.16466798103260194 19.188043888130792 1.2229340225518717
0.16989553598601786 18.16431720642775 1.1440241380126734
0.1751230909394338 15.992298272172155 1.0195881003258815
0.18035064589284971 15.832719032789472 0.9995834823091957
0.18557820084626564 15.730152443350825 0.9346504277981592
0.19080575579968156 16.13541721712988 0.9237526457382291
0.1960333107530975 18.371813379239814 0.9978410124866327
0.20126086570651341 19.880816446707172 1.0353328498385443
0.20648842065992934 20.486716012721054 1.0418423628768114
0.21171597561334526 20.501846394124822 1.0541495544609085
0.2169435305667612 18.89467373121027 0.9735733362572861
0.22217108552017711 17.578583777792662 0.9402278858349967
0.22739864047359304 16.62706500825832 0.9358912075347017
0.23262619542700896 16.20340631630822 0.9258201138281283
0.2378537503804249 17.869459086817145 0.9673597768557948
0.2430813053338408 17.75087621983069 0.9333377755817363
0.24830886028725674 18.61060372509469 0.9053707554334054
0.25353641524067266 19.0204249136825 0.8730983524224678
0.2587639701940886 18.328531757726697 0.8609327632033847
0.2639915251475045 17.50606045615699 0.8262927259457674
0.26921908010092044 17.490439432069476 0.8314367166899228
0.27444663505433636 17.296906876597326 0.836552447067036
0.2796741900077523 16.7839395728189 0.8151646450823516
0.2849017449611682 17.08334906521979 0.8172714455437747
0.29012929991458414 16.823561244316856 0.8147991369098396
0.29535685486800006 15.674643713538835 0.7600261205027025
0.300584409821416 16.13727696591503 0.7568436138198606
0.3058119647748319 16.673116281004937 0.7652495065737667
0.31103951972824784 17.81249237565009 0.795231179787938
0.31626707468166376 20.317812147769935 0.8475047831071952
0.3214946296350797 20.644717155840734 0.8581134750139315
0.3267221845884956 20.915352497567707 0.853431737095405
0.33194973954191154 21.19162439583764 0.8783022003501705
0.33717729449532746 19.13648847456734 0.8365861407406469
0.3424048494487434 18.964228969390838 0.8437853876829802
0.3476324044021593 18.16843324288793 0.8425657974126991
0.35285995935557524 17.95300614458577 0.8256689929394281
0.35808751430899116 17.65736252965233 0.8228896366293497
0.3633150692624071 17.934546867091917 0.829622477271288
0.368542624215823 18.70643118292964 0.8303052262654602
0.37377017916923894 18.940765412422884 0.823512604124587
0.37899773412265486 18.673585382875977 0.8065443039534371
0.3842252890760708 17.407189887027467 0.7923887854886412
0.3894528440294867 16.836095410984097 0.7925866664823508
0.39468039898290264 17.06994923511652 0.7911362115280228
0.39990795393631856 18.468246989587886 0.8036945773504434
0.4051355088897345 19.737800554360952 0.8186888720925206
0.4103630638431504 20.409022198516716 0.8240803572923628
0.41559061879656634 20.905877860578645 0.8450894095378951
0.42081817374998226 20.784727915572194 0.8696025644256767
0.4260457287033982 20.897891473563664 0.8922085262870055
0.4312732836568141 20.124224246182163 0.8668204853551397
0.43650083861023004 18.008869382441176 0.7985819340253567
0.44172839356364596 17.325126322775812 0.7485786116722075
0.4469559485170619 17.444307134952936 0.7373039598190885
0.4521835034704778 17.103134270412323 0.7366815677916757
0.45741105842389373 17.693144739528538 0.7583374826874465
0.46263861337730966 18.06276965734731 0.7652568084026757
0.4678661683307256 17.90075926229595 0.7526551779441726
0.4730937232841415 18.127778701260816 0.7523825458934001
0.47832127823755743 18.258725715512174 0.7571745146994524
0.48354883319097336 19.170455929819887 0.7733706633765649
0.4887763881443893 19.421111176909307 0.7867009800218122
0.4940039430978052 19.840707281799048 0.7910664379965094
0.49923149805122113 20.61970357544863 0.7804347565176251
0.5044590530046371 19.88914386880616 0.7868013203079592
0.5096866079580531 19.93112710719543 0.7908875876972553
0.5149141629114691 19.417229824462524 0.7911751638899935
0.5201417178648851 19.270107323497687 0.7798147441219935
0.525369272818301 19.524126700855625 0.7665208506363284
0.530596827771717 20.60546589838999 0.7909055606247926
0.535824382725133 21.064477709063812 0.7991011326228074
0.541051937678549 21.435666897770457 0.8057789722629979
0.546279492631965 20.747387947738048 0.8016076700290062
0.5515070475853809 19.998468201649608 0.7829744426578599
0.5567346025387969 19.262623153236063 0.7519854183805466
0.5619621574922129 18.16760216843518 0.7189012261590453
0.5671897124456289 18.576669644410334 0.7091797973720007
0.5724172673990449 18.61656553637296 0.7012392013911276
0.5776448223524608 20.09564273830466 0.726643440249291
0.5828723773058768 20.68947159796034 0.742889870081112
0.5880999322592928 20.053645786583203 0.7581661804955028
0.5933274872127088 18.54475006424724 0.7462647534941073
0.5985550421661248 17.349930747020057 0.7400214583123697
0.6037825971195407 17.38529009291332 0.7319819748201305
0.6090101520729567 17.951803864067863 0.7307238396263761
0.6142377070263727 19.521746675744566 0.7318573041473301
0.6194652619797887 20.39509405784787 0.7418943776781145
0.6246928169332047 20.60084404427899 0.7381399014057665
0.6299203718866206 19.970626642201612 0.7141349378291939
0.6351479268400366 18.583217933109854 0.6937386048733412
0.6403754817934526 18.858260643384455 0.7001947307676841
0.6456030367468686 19.40108422083684 0.7133643126723681
0.6508305917002846 20.80845648130713 0.7360056661416797
0.6560581466537005 21.951226059300733 0.7565532386316716
0.6612857016071165 22.61067501348144 0.7573073025202116
0.6665132565605325 21.61331098626907 0.7420203494841248
0.6717408115139485 21.058568376387203 0.7185234928547568
0.6769683664673645 21.4744418855601 0.714554457643909
0.6821959214207804 21.352713653389316 0.7083660239507018
0.6874234763741964 22.515672532432514 0.7323196240139548
0.6926510313276124 22.694557724580264 0.727028023583496
0.6978785862810284 21.96571684565654 0.7122049340231699
0.7031061412344444 23.159749271021056 0.7360219878965881
0.7083336961878604 23.17687005547027 0.7436772849134615
0.7135612511412763 23.848637732736215 0.7534955936817916
0.7187888060946923 23.7603478689007 0.7484534477747414
0.7240163610481083 23.332288415389414 0.7275376757247142
0.7292439160015243 22.519933113273012 0.7253056509272651
0.7344714709549403 22.596652829836557 0.730153337528035
0.7396990259083562 23.432915332223548 0.7505208699762966
0.7449265808617722 25.310146531732904 0.7718796031639169
0.7501541358151882 28.345375587310453 0.8220317814759592
0.7553816907686042 28.324605035486112 0.8044909387060836
0.7606092457220202 28.818537485167724 0.7906872045875416
0.7658368006754361 28.491005820114278 0.7751776662269467
0.7710643556288521 29.557379001837177 0.7691255205037967
0.7762919105822681 31.05200623161861 0.7890143573222534
0.7815194655356841 31.937499581432313 0.8325809539920143
0.7867470204891001 31.20259291665874 0.8369534523598765
0.791974575442516 29.53502502001536 0.8183631967246612
0.797202130395932 28.593663841998122 0.7949375976077154
0.802429685349348 30.36685310819515 0.8016199784626598
0.807657240302764 33.31243215194901 0.8488008664743636
0.81288479525618 37.55145904268909 0.9189338531835196
0.8181123502095959 39.21695502486052 0.9347279148564751
0.8233399051630119 39.81416048094066 0.9497753737267798
0.8285674601164279 41.02300565582839 0.9836715923189253
0.8337950150698439 43.38210737305452 1.02228234399868
0.8390225700232599 50.296681781264255 1.12223557838731
0.8442501249766758 54.079876126606656 1.1404757804374486
0.8494776799300918 57.775728630599176 1.1763724340197743
0.8547052348835078 62.48704907928414 1.2247596255407298
0.8599327898369238 64.78213449515484 1.2776930453695334
0.8651603447903398 67.22186871603559 1.315682862411358
0.8703878997437557 67.15295916000817 1.2954907271510874
0.8756154546971717 68.34660700262599 1.2747186953352723
0.8808430096505877 71.69999721253147 1.2982360652531821
0.8860705646040037 76.60539641922128 1.3452521508507764
0.8912981195574197 79.40438104845589 1.3707258646061902
0.8965256745108356 83.26313340474191 1.4338443048137015
0.9017532294642516 84.67119248457715 1.4472712957864786
0.9069807844176676 84.75534380510116 1.4234197077133794
0.9122083393710836 87.2759354103935 1.4414083849851496
0.9174358943244996 88.51329892905325 1.4151593577743848
0.9226634492779155 92.23603040443278 1.4381739867429866
0.9278910042313315 92.52907613007656 1.4384594672873898
0.9331185591847475 88.77141654453965 1.3953136663878463
0.9383461141381635 91.81825762951982 1.4344082976173747
0.9435736690915795 89.01601929924772 1.4195676118867988
0.9488012240449955 93.89537126397892 1.4579143883269645
0.9540287789984114 95.5637452533419 1.4721183476555537
0.9592563339518274 97.96609525912194 1.4871241312769274
0.9644838889052434 96.7108041185346 1.4676709372485968
0.9697114438586594 101.18866794665021 1.4903302002490466
0.9749389988120754 102.25833523076498 1.4892684015153381
0.9801665537654913 102.61029680918162 1.4763683986908969
0.9853941087189073 111.13089102643636 1.5505918797590763
0.9906216636723233 111.3075826329229 1.5349580682401007
0.9958492186257393 111.0734459339054 1.5330376512444246
1.0010767735791553 111.59488856096971 1.509150287961747
1.0063043285325712 107.74989671456875 1.4770521696071621
1.0115318834859872 111.28880362835062 1.5237427317391679
1.0167594384394032 117.11220404465575 1.5634342543526334
1.0219869933928192 124.5367175748107 1.6245751256097274
1.0272145483462352 124.05815726436634 1.6126769892288528
1.0324421032996511 123.1143441248649 1.6106815282258777
1.0376696582530671 122.51759791851501 1.6051584512055408
1.042897213206483 128.8519324790813 1.650662779328892
1.048124768159899 134.35338436560227 1.6914917076601785
1.053352323113315 138.54357687202332 1.7055006622824869
1.058579878066731 138.09267661529577 1.689606315743096
1.063807433020147 136.15024787152743 1.6592417011867036
1.069034987973563 137.83516262979686 1.6625312805622257
1.074262542926979 138.92690844860067 1.6892460864633616
1.079490097880395 140.26431874282494 1.6937482165350717
1.084717652833811 140.2474661035946 1.701922186331991
1.089945207787227 132.25992391945036 1.6383889328537116
1.095172762740643 133.10578247153998 1.6412062510360597
1.1004003176940589 132.96529737371546 1.6493654614247697
1.1056278726474749 140.31798976753146 1.7318177283490217
1.1108554276008908 151.12456927473505 1.80140109289802
1.1160829825543068 154.36188760067955 1.8023401938341919
1.1213105375077228 148.6930361227624 1.7221248391704154
1.1265380924611388 148.6125550443932 1.697380393425901
1.1317656474145548 142.20848637728088 1.6509812272088644
1.1369932023679707 146.66661734473297 1.6786303397615074
1.1422207573213867 147.07958967594624 1.6816815281013753
1.1474483122748027 143.30664012356934 1.6620744974395032
1.1526758672282187 149.64310400541893 1.6913813694147297
1.1579034221816347 147.35544178227354 1.692027199952967
1.1631309771350506 148.24565053556785 1.686573531968556
1.1683585320884666 151.80224532104975 1.6886812529998274
1.1735860870418826 149.26140736284296 1.6809703159975338
1.1788136419952986 154.69058333640956 1.7278024503587093
1.1840411969487146 157.3784568908931 1.7452224064783741
1.1892687519021305 159.7814341911548 1.7702708581783366
1.1944963068555465 157.2978381065422 1.7266570721758632
1.1997238618089625 159.81906351748003 1.7118810544685217
1.2049514167623785 159.6134800774987 1.7285065907284687
1.2101789717157945 162.4587983597581 1.7788440095840463
1.2154065266692105 165.32710774358276 1.7970302911845817
1.2206340816226264 166.16241485724123 1.802941714272928
1.2258616365760424 160.50873089758846 1.7412530942310522
1.2310891915294584 159.89004056762786 1.711238515502581
1.2363167464828744 158.2260917936345 1.6897345319771038
1.2415443014362904 156.28048847571185 1.687827115301818
1.2467718563897063 158.73960665316 1.7079418989032311
1.2519994113431223 165.93255462232958 1.7587226142198
1.2572269662965383 167.15527315279243 1.7574613500486933
1.2624545212499543 166.3822307074921 1.7391295163025287
1.2676820762033703 168.98893569603692 1.7536244845960038
1.2729096311567862 161.962710818385 1.7120525362194263
1.2781371861102022 165.55204355649207 1.7351914917983866
1.2833647410636182 165.99766769864078 1.7347954073475191
1.2885922960170342 163.58380329164135 1.7131679720674091
1.2938198509704502 171.9893413912586 1.7743640222679158
1.2990474059238661 179.28696419229678 1.8415935602474063
1.3042749608772821 182.5241665224744 1.8486030256985813
1.309502515830698 186.93514688660704 1.8794777598447885
1.314730070784114 186.00452397541636 1.8548165726786432
1.31995762573753 185.10869068622046 1.827559517728282
1.325185180690946 184.67754852602278 1.8172149624881175
1.330412735644362 176.73380978316277 1.7792729453807488
1.335640290597778 175.46636614272447 1.7760761365452855
1.340867845551194 174.02504869405243 1.7539565121137903
1.34609540050461 174.31003644632702 1.7668533660830765
1.351322955458026 174.67974268033993 1.7689646136679444
1.356550510411442 168.55873742819418 1.7291935847663482
1.361778065364858 158.42218920545724 1.668593372189103
1.3670056203182739 154.28307803321414 1.6302320040549483
1.3722331752716899 156.14626610579836 1.6586739223950326
1.3774607302251058 151.46876086838483 1.6350448884126245
1.3826882851785218 157.3682856041442 1.6621292295173211
1.3879158401319378 167.59689825710535 1.715202912760788
1.3931433950853538 173.23366904838414 1.7409990846689114
1.3983709500387698 181.67952429570326 1.7744244718377447
1.4035985049921857 180.6076401224411 1.7544407348527487
1.4088260599456017 179.55500458583606 1.7706658165146272
1.4140536148990177 182.17979885606698 1.815690056441614
1.4192811698524337 184.5840124505478 1.8401413667189386
1.4245087248058497 185.49163093354215 1.8544713084735327
1.4297362797592656 186.7767997415349 1.835695540252787
1.4349638347126816 185.95384666029736 1.8090025976747826
1.4401913896660976 185.36989369953258 1.7786256306404997
1.4454189446195136 187.21393026840744 1.7717417106004558
1.4506464995729296 174.8595744638404 1.709514863060936
1.4558740545263456 171.06746512217828 1.7012389482450234
1.4611016094797615 162.0737331732709 1.6584926075065203
1.4663291644331775 167.9086806140574 1.694517566778287
1.4715567193865935 172.18743664699375 1.7184329888737926
1.4767842743400095 174.25608350837535 1.700517617678977
1.4820118292934255 171.6746672259473 1.6933316063390345
1.4872393842468414 174.5942667580427 1.7163412265884257
1.4924669392002574 176.39718566064485 1.7184825287912018
1.4976944941536734 174.1896381871688 1.7105314310901454
1.5029220491070894 174.613679396613 1.7079171279460812
1.5081496040605054 175.4563957830709 1.7060438439613228
1.5133771590139213 179.13436032239127 1.7553575637310244
1.5186047139673373 178.9178953964708 1.730552931013491
1.5238322689207533 186.078663689023 1.7914147541938503
1.5290598238741693 188.86080761595417 1.8015920122452627
1.5342873788275853 190.85095730891692 1.8012462083838958
1.5395149337810012 188.1978196808102 1.7731715773346117
1.5447424887344172 186.35872116585585 1.7643955786765824
1.5499700436878332 189.58710539887971 1.8002703208431963
1.5551975986412492 193.33115748507288 1.8252608599772142
1.5604251535946652 202.4224172118641 1.868199507200395
1.5656527085480811 197.81038381435226 1.840843184905421
1.5708802635014971 194.4166642395102 1.7914546955382642
1.576107818454913 190.33566166479872 1.7651119917687021
1.581335373408329 190.82647766626968 1.7894562900569293
1.586562928361745 195.93433287017552 1.787885605472359
1.591790483315161 195.23457532457132 1.803464025681687
1.597018038268577 196.10179285959757 1.8000937960527754
1.602245593221993 200.36645045744865 1.8044719906033657
1.607473148175409 206.0217764927399 1.8330293111730642
1.612700703128825 206.0369941850794 1.8017958223320871
1.617928258082241 206.48191758092747 1.7915574783845378
1.623155813035657 204.52156163149826 1.7693429961306397
1.628383367989073 208.51982545883797 1.7867799594371057
1.6336109229424889 213.72773122868225 1.811412865122546
1.6388384778959049 215.33973638477377 1.8150038993760227
1.6440660328493208 222.01288149766813 1.8538329359675487
1.6492935878027368 230.3286361169901 1.9110891063335578
1.6545211427561528 230.2853320907612 1.9134294132105802
1.6597486977095688 233.4686063057406 1.9189972502377535
1.6649762526629848 239.95652569972702 1.927132347633049
1.6702038076164007 241.44579354043526 1.9170936263492753
1.6754313625698167 248.8299178978681 1.93188404374015
1.6806589175232327 253.13274769706584 1.9456838725051908
1.6858864724766487 256.1894287881933 1.9727978313442058
1.6911140274300647 263.2841289711139 2.013929545115198
1.6963415823834807 266.7291737941906 2.026698593585278
1.7015691373368966 264.62541246938855 2.0078170227557766
1.7067966922903126 258.7157593566965 1.943718364375727
1.7120242472437286 256.7256888090429 1.9325812833590943
1.7172518021971446 252.1195090741541 1.9102275351665676
1.7224793571505606 264.1041962300661 1.9665514385297587
1.7277069121039765 276.8470044167851 2.021770644985348
1.7329344670573925 274.4777775394109 1.9906470988583473
1.7381620220108085 279.56975138291403 2.002996242396213
1.7433895769642245 281.9666771490812 1.9912130474841412
1.7486171319176405 286.7282731482399 2.0028227491128026
1.7538446868710564 301.051948655494 2.060211422981749
1.7590722418244724 305.58346552662977 2.0780180788727196
1.7642997967778884 301.1684687075326 2.0660938655435057
1.7695273517313044 305.7318666156086 2.0795681501722454
1.7747549066847204 303.16391423121314 2.0549769671666525
1.7799824616381363 300.4566837177501 2.0307896941674906
1.7852100165915523 304.0040984114992 2.0049743862309106
1.7904375715449683 305.87621579203943 2.0053477417259784
1.7956651264983843 299.9792378666909 1.9720487810609961
1.8008926814518003 301.42747529784157 1.952038592378033
1.8061202364052162 300.6699182787447 1.9524656829420164
1.8113477913586322 296.8028116788746 1.9241862462309887
1.8165753463120482 298.1430875404143 1.9124430346159076
1.8218029012654642 301.4814830980651 1.935542501803789
1.8270304562188802 302.3114016595026 1.9369886007545518
1.8322580111722961 304.28744481118605 1.928161266790523
1.8374855661257121 306.31020492319533 1.9218720003087253
1.842713121079128 311.37967110707547 1.9288656882417643
1.847940676032544 314.19086595545923 1.9108633371106523
1.85316823098596 324.5737075732199 1.9527225337257512
1.858395785939376 331.04720194032285 1.9823149476016682
1.863623340892792 326.66309044307076 1.9642006552253746
1.868850895846208 327.10212530962093 1.973455828720514
1.874078450799624 320.6835933232323 1.9364606169932608
1.87930600575304 315.93606297297936 1.8996574678842408
1.884533560706456 306.3781852923439 1.8467044088173385
1.889761115659872 299.371239630416 1.798611479789128
1.894988670613288 303.472432578721 1.8033625356420662
1.9002162255667039 315.90218857105174 1.8516381709351941
1.9054437805201199 325.2865347966319 1.8809140134691027
1.9106713354735358 320.45803174994245 1.8405195394266687
1.9158988904269518 315.73986988156867 1.8236729037257324
1.9211264453803678 309.0860910559949 1.792083070862432
1.9263540003337838 307.4426003090071 1.7768734421151953
1.9315815552871998 303.0657082245569 1.7579154455698982
1.9368091102406157 298.15703087713143 1.7277654039738113
1.9420366651940317 298.76135124909496 1.7239324729858452
1.9472642201474477 296.25761197696113 1.7050784999295303
1.9524917751008637 299.16332920594976 1.7111459276161136
1.9577193300542797 301.48267507930717 1.7073553953701393
1.9629468850076957 299.2575984717044 1.6915408416192723
1.9681744399611116 305.7147254645088 1.699592510929113
1.9734019949145276 307.36032625816216 1.6948183178810856
1.9786295498679436 302.30521628838034 1.6817347168023458
1.9838571048213596 296.9786197202331 1.6548219025886235
1.9890846597747756 281.8974436137582 1.585614658909602
1.9943122147281915 274.86118979207214 1.5549364497705138
1.9995397696816075 280.01962451807736 1.5672051918604775
2.0047673246350235 281.50580394800954 1.5659646703966938
2.0099948795884393 281.37430203730855 1.5695933734080498
2.015222434541855 282.5452712888758 1.5624694475597158
2.0204499894952708 277.4756559157718 1.535654955970093
2.0256775444486865 280.99799342442645 1.5470520032129784
2.0309050994021023 278.3913230746358 1.5192643175860367
2.036132654355518 278.2002490782841 1.512887633541076
2.041360209308934 278.44293644574094 1.5184454129819989
2.0465877642623496 286.022614470403 1.5406978797414375
2.0518153192157653 281.29139235501214 1.5226045066797123
2.057042874169181 273.25592838012744 1.495851513674394
2.062270429122597 273.2569939825789 1.5020968656351994
2.0674979840760126 274.11487819807087 1.5124365540966294
2.0727255390294284 282.67022911237154 1.5649946474035956
2.077953093982844 285.5108237631849 1.5738270781009205
2.08318064893626 281.7344227017643 1.5653818129475072
2.0884082038896756 271.0945446933514 1.5178159575710184
2.0936357588430914 269.05671383537975 1.4952176698963924
2.098863313796507 270.15286690546094 1.4954868203611238
2.104090868749923 274.8726749103259 1.515873414964953
2.1093184237033387 273.0546439023311 1.4986558704649642
2.1145459786567544 270.49110392011187 1.5060743505413996
2.11977353361017 263.9269066489475 1.4736290488445019
2.125001088563586 268.6753799208488 1.4847273282729032
2.1302286435170017 271.5784984753015 1.4927275216401006
2.1354561984704175 267.7373213462842 1.4716544007138637
2.140683753423833 267.1942524459628 1.4740213983530481
2.145911308377249 262.44897782803685 1.4597947029185336
2.1511388633306647 260.2153677438685 1.4618073157752378
2.1563664182840805 267.9653332264798 1.4801065399451185
2.1615939732374962 271.4646448616756 1.4931981418918692
2.166821528190912 275.8104319100186 1.5154052928199437
2.1720490831443278 279.79290525201895 1.5263720819653217
2.1772766380977435 273.49461010282744 1.511007243825326
2.1825041930511593 276.1581606543184 1.518053029962933
2.187731748004575 278.04851657290277 1.518018198038107
2.192959302957991 275.4629953278837 1.51057265396845
2.1981868579114066 276.28988145466747 1.5123136183499195
2.2034144128648223 268.1746924298176 1.4889693538352107
2.208641967818238 263.66699419635944 1.473374730282793
2.213869522771654 262.3227717264806 1.4561343582835424
2.2190970777250696 267.77707000787166 1.470175387002529
2.2243246326784853 273.5095103818514 1.5000157752738417
2.229552187631901 278.1280949246651 1.5263427703594026
2.234779742585317 279.245190500706 1.5294615497809048
2.2400072975387326 273.8370140865492 1.5078255907104792
2.2452348524921484 270.03958149470554 1.4741986398477191
2.250462407445564 273.6254923254849 1.4924311172438562
2.25568996239898 265.0673196026538 1.464811181068088
2.2609175173523957 262.7928080991673 1.4587308905603735
2.2661450723058114 260.9060553201673 1.4575069085082222
2.271372627259227 263.03267418200335 1.4675044604182264
2.276600182212643 268.3967074475641 1.49277566245089
2.2818277371660587 268.3251635335383 1.4876421594065692
2.2870552921194744 260.0783593363962 1.4496352436708306
2.29228284707289 254.2941245421379 1.4237281403010111
2.297510402026306 257.02600247556234 1.4349608944202836
2.3027379569797217 256.5564827098697 1.431493415710339
2.3079655119331375 262.0581662544143 1.4553619993792577
2.3131930668865532 262.49937946956595 1.4579705380280268
2.318420621839969 262.59748753326033 1.4604944861090647
2.3236481767933848 262.1176011373726 1.4581139059766246
2.3288757317468005 259.0142077201638 1.4444692910480277
2.3341032867002163 259.5339368614672 1.4405396947130622
2.339330841653632 258.6918990566474 1.42024603235145
2.344558396607048 259.7708506363311 1.4261076392578251
2.3497859515604635 262.6484322509788 1.4271998303398925
2.3550135065138793 270.08083631130677 1.4521372688159668
2.360241061467295 274.6677048801003 1.4719499100513858
2.365468616420711 273.4733645786873 1.4629347220632327
2.3706961713741266 271.5734831292012 1.4476814197129457
2.3759237263275423 266.09662108886727 1.421444544444382
2.381151281280958 259.88115369026224 1.3948454234125602
2.386378836234374 259.9982415177706 1.3989841098066094
2.3916063911877896 255.24790236839095 1.3872186377509557
2.3968339461412054 254.99757114404738 1.3912937527863731
2.402061501094621 259.6539345878982 1.412843190443583
2.407289056048037 261.4136002861087 1.4296439162406462
2.4125166110014526 261.84952122150844 1.430149029478849
2.4177441659548684 257.968454684173 1.413957119205114
2.422971720908284 257.8318976460946 1.403265265626685
2.4281992758617 263.6151376620848 1.418362616252629
2.4334268308151157 259.64792244369494 1.3984101063106245
2.4386543857685314 260.3851656538207 1.396993621389181
2.443881940721947 260.5416330046385 1.3876392690354327
2.449109495675363 268.6234319169116 1.406140091740057
2.4543370506287787 277.4980821755031 1.4260670191038243
2.4595646055821945 281.8098221710101 1.4185754209111288
2.4647921605356102 290.0608942785763 1.41673209036817
2.470019715489026 301.26190536685397 1.4168009358850149
2.4752472704424417 334.19134197262343 1.4590966955180977
2.4804748253958575 405.23030816177794 1.5725292080196802
2.4857023803492733 545.2210152724655 1.7772248889962254
2.490929935302689 799.0302694761971 2.1127521920349066
2.496157490256105 1234.1006787079757 2.6108245947308077
2.5013850452095205 1815.759607368594 3.16185830401082
2.5066126001629363 2458.221301787017 3.676861653956821
2.511840155116352 3061.1711288258716 4.116144119277216
2.517067710069768 3495.0245170811727 4.395585301040434
2.5222952650231836 3768.661989079319 4.567778099716051
2.5275228199765993 3906.973602954771 4.640223874498394
2.532750374930015 3977.837473402335 4.654132210620317
2.537977929883431 4180.416985478068 4.761814286725813
2.5432054848368466 4530.959198966716 4.9608880828446
2.5484330397902624 4975.403163201103 5.18422650579112
2.553660594743678 5461.615243298958 5.420662451782002
2.558888149697094 5907.395892377028 5.62446192969893
2.5641157046505096 6255.05810324727 5.774226503322406
2.5693432596039254 6438.645320426867 5.8545544875509545
2.574570814557341 6395.662436794233 5.837601192662476
2.579798369510757 6161.022334209519 5.7426185440785105
2.5850259244641727 5656.184258431802 5.509792291224623
2.5902534794175884 4884.049977544547 5.109709438659285
2.595481034371004 4021.7356184296546 4.640856800466914
2.60070858932442 3109.3037569503535 4.078134669059154
2.6059361442778357 2279.5867509590203 3.498996071464548
2.6111636992312515 1596.6047675291072 2.925400604059718
2.6163912541846672 1105.2593726170976 2.4334200899254363
2.621618809138083 769.7912859305284 2.0378580623900304
2.6268463640914987 568.7816824352458 1.7615408168389315
2.6320739190449145 446.0910613815566 1.5779364906976614
2.6373014739983303 378.0299282729155 1.4754784793831537
2.642529028951746 344.4792166805765 1.431096599692611
2.6477565839051618 316.66763283114693 1.3943310961043611
2.6529841388585775 299.5640883123988 1.3695403503988663
2.6582116938119933 291.1981856978362 1.363072774992506
2.663439248765409 281.56546150470473 1.348420116543791
2.668666803718825 276.37528382961654 1.3406071966166717
2.6738943586722406 272.68934935034474 1.3382101021561439
2.6791219136256563 266.64680605054866 1.3317862267229508
2.684349468579072 265.4786413081489 1.3426703464755685
2.689577023532488 265.7308872650334 1.3575770312286572
2.6948045784859036 261.6920605464575 1.358189488158555
2.7000321334393194 261.37195841687037 1.3634319180543284
2.705259688392735 258.896013305374 1.3498790119804962
2.710487243346151 260.68704015564543 1.360601786218616
2.7157147982995666 262.69031190220943 1.3747234276597513
2.7209423532529824 263.97370584420037 1.3839398617303438
2.726169908206398 262.06032955327646 1.3907471563533487
2.731397463159814 257.88381165987823 1.3741188686341452
2.7366250181132297 254.24252796636387 1.3775512607636924
2.7418525730666454 248.42545200685646 1.3688290184592653
2.747080128020061 249.96675783647441 1.3736068094876746
2.752307682973477 251.73985562537771 1.3719429978493727
2.7575352379268927 253.66858552907195 1.3770943475739492
2.7627627928803085 251.04959484716045 1.3733585189469744
2.767990347833724 258.98923063608834 1.412662601884784
2.77321790278714 262.3763930881577 1.4260659774118165
2.7784454577405557 262.65596499996656 1.42385097003118
2.7836730126939715 259.3079994215125 1.4040170809588641
2.7889005676473873 253.02162810126885 1.3837287399515108
2.794128122600803 253.5281084976622 1.386696094673075
2.7993556775542188 257.4538289381408 1.3979660614681169
2.8045832325076345 261.11928657369725 1.4142449894220686
2.8098107874610503 270.2303277452488 1.4546787729454795
2.815038342414466 271.3088907659551 1.4626399838624904
2.820265897367882 273.71470905431323 1.481559787979886
2.8254934523212976 271.6543038061423 1.4695479164630645
2.8307210072747133 271.3747047534729 1.4550070484739213
2.835948562228129 273.3840916494135 1.4627371902360906
2.841176117181545 269.72421523906536 1.4577877997212056
2.8464036721349606 270.40873679809755 1.4673691945210923
2.8516312270883764 266.6544923437358 1.4677372617258044
2.856858782041792 264.42777041277054 1.4550109518426726
2.862086336995208 266.6902529565485 1.4574560779795
2.8673138919486236 264.2150740083445 1.4509290939084214
2.8725414469020394 261.88049495906967 1.4332388684227402
2.877769001855455 263.3978500529902 1.4402934569548114
2.882996556808871 265.27434393358493 1.443055294011397
2.8882241117622867 266.0019311638861 1.446256717912074
2.8934516667157024 265.34186134937494 1.4355407341886774
2.898679221669118 266.42820681452775 1.4470500684972343
2.903906776622534 267.3347526732381 1.4616059383509012
2.9091343315759497 270.3823548499737 1.4701540752688032
2.9143618865293655 270.24500792025344 1.4685061208019405
2.919589441482781 271.2833822918016 1.4564977145236175
2.924816996436197 268.9375610643208 1.4323453724003952
2.9300445513896127 268.7405701180081 1.4198864305454884
2.9352721063430285 269.6339798939333 1.4191035432625967
2.9404996612964442 267.8359762331158 1.424890059599777
2.94572721624986 269.08657052875 1.4417978629713835
2.9509547712032758 273.9489784775275 1.4732002823368724
2.9561823261566915 277.1821614134909 1.4791247018201699
2.9614098811101073 276.7728230591185 1.45933333990359
2.966637436063523 274.09936443161735 1.4421289021149504
2.971864991016939 272.69754478397255 1.4503404625992522
2.9770925459703546 273.6532287770421 1.4579496958260496
2.9823201009237703 272.46294200692193 1.4470508672283975
2.987547655877186 275.877462101728 1.4484500972394498
2.992775210830602 274.7601677576302 1.4292970164502958
2.9980027657840176 271.5789805494162 1.4110006164014928
3.0032303207374333 271.33109400577297 1.4050664525228445
3.008457875690849 274.4552712618096 1.4206735527419256
3.013685430644265 282.79906373106047 1.4327263421187113
3.0189129855976806 283.35516527050066 1.420940237474792
3.0241405405510964 278.699604870449 1.402953431891879
3.029368095504512 273.4567459905561 1.377727987120315
3.034595650457928 270.058165469035 1.3693308520474519
3.0398232054113437 272.32641472371824 1.3839564732813436
3.0450507603647594 274.784706617725 1.3856611493873805
3.050278315318175 275.3703926015057 1.3758027659157108
3.055505870271591 271.1641067091775 1.351503043877617
3.0607334252250067 269.580170529521 1.3349914705954156
3.0659609801784224 270.7960401629913 1.3299100820815246
3.071188535131838 273.7884980638077 1.3431293181441226
3.076416090085254 280.61353130043983 1.3630808930765344
3.0816436450386697 282.51779273163567 1.3572133602770449
3.0868711999920855 288.39217534531883 1.3637466006370609
3.0920987549455012 297.91866228257703 1.3849598036323392
3.097326309898917 305.385862952466 1.3862796734405263
3.1025538648523328 312.1123491980098 1.3879722477211132
3.1077814198057485 314.4042277402441 1.3790893380489877
3.1130089747591643 316.9833405528908 1.364369277261061
3.11823652971258 322.323574554539 1.3725259314878806
3.123464084665996 327.53745976708007 1.3775527766830542
3.1286916396194115 335.2205901362719 1.3857301491570746
3.1339191945728273 337.78037342834835 1.3703200229707413
3.139146749526243 349.788283577416 1.3837213498610783
3.144374304479659 357.648296822261 1.387423818414059
3.1496018594330746 364.4900454538138 1.3923963569936697
3.1548294143864903 376.34447957626054 1.4092834030059032
3.160056969339906 389.44811887086627 1.4298423009876275
3.165284524293322 401.5791044381516 1.4396520728037159
3.1705120792467376 421.34795213586295 1.4659350819915309
3.1757396342001534 447.54057777089025 1.503582051188599
3.180967189153569 473.89439913673573 1.5488067696266206
3.186194744106985 504.7001062248406 1.596984864658404
3.1914222990604006 533.0333102461977 1.6366238993788709
3.1966498540138164 552.0230143586894 1.6588808023272688
3.201877408967232 576.5800895770034 1.6945546312170858
3.207104963920648 599.5697929630261 1.7238613912618594
3.2123325188740637 616.261805239409 1.7461149910050153
3.2175600738274794 643.770734668855 1.7842672986239339
3.222787628780895 655.6814224296771 1.795025362117645
3.228015183734311 666.2839044317864 1.8072156701523643
3.2332427386877267 672.8210897516029 1.8111133742171988
3.2384702936411425 676.9447135726352 1.8141957972838498
3.2436978485945582 682.9222929908927 1.822238723288981
3.248925403547974 688.6997966483893 1.8322291554971935
3.2541529585013897 688.1196317445243 1.8293619744080336
3.2593805134548055 685.6103466794411 1.8263769495390796
3.2646080684082213 683.4072335518969 1.8183366524224196
3.269835623361637 685.1430517909412 1.8168874698070325
3.275063178315053 689.9415963668084 1.8186611948975047
3.2802907332684685 699.6828954536393 1.8285729319092414
3.2855182882218843 718.9562144975337 1.851386843010543
3.2907458431753 733.8035977393707 1.874228728420177
3.295973398128716 747.5495033809455 1.889661611727108
3.3012009530821316 748.3144798757925 1.8871693480948397
3.3064285080355473 738.1509201437696 1.8704369264419214
3.311656062988963 720.6353185294885 1.8465590876105877
3.316883617942379 680.2977384332279 1.7901346825026887
3.3221111728957946 637.9422272545896 1.730446230759424
3.3273387278492104 589.1642018721777 1.66368593235709
3.332566282802626 540.9366030010092 1.598676548496472
3.337793837756042 499.1533725406365 1.5424466782871165
3.3430213927094576 453.39525538529415 1.4805846152241129
3.3482489476628734 412.2832198764514 1.4203823132128135
3.353476502616289 378.86643819617086 1.3691939369517847
3.358704057569705 353.2892793573868 1.3315515518357761
3.3639316125231207 333.79792255957943 1.3080140370993965
3.3691591674765364 320.31326372963275 1.2954845036368612
3.374386722429952 309.8670303307136 1.289718455158765
3.379614277383368 296.1435247962678 1.2760465582133096
3.3848418323367837 283.97332943791076 1.2597327114699566
3.3900693872901995 272.4663761893949 1.241000568046353
3.3952969422436152 259.4102919769582 1.211738116877033
3.400524497197031 258.877260222355 1.2172793345751534
3.4057520521504467 252.35355428365017 1.2050282312071419
3.4109796071038625 247.9023933172595 1.2036969166781453
3.4162071620572783 249.12121916658575 1.2141099822631498
3.421434717010694 250.4747932746287 1.2201727775730238
3.4266622719641098 251.8598958560708 1.2156237262022422
3.4318898269175255 252.53158324264658 1.223998658365396
3.4371173818709413 247.63801243398797 1.2085713763901784
3.442344936824357 244.2790709866523 1.2036162766485834
3.447572491777773 245.6226495927323 1.2123431599115637
3.4528000467311886 246.22414707068265 1.2183698589749845
3.4580276016846043 247.02290973001945 1.2249560694895085
3.46325515663802 246.31542720926012 1.222349964436436
3.468482711591436 241.3396086715646 1.198907019232729
3.4737102665448516 245.44361540803212 1.2152563638688443
3.4789378214982674 246.6176659935505 1.2088861662302084
3.484165376451683 252.0894943560967 1.2202803109924556
3.489392931405099 262.07076615710014 1.259629406821189
3.4946204863585146 267.0703300166894 1.2707391290421213
3.4998480413119304 267.2860672303664 1.267531790111011
3.505075596265346 266.05998288164847 1.2520625742744451
3.510303151218762 263.06496015654244 1.2271973894846842
3.5155307061721777 270.58398110406887 1.2416294257322118
3.5207582611255934 274.0372628914839 1.2551459565931
3.525985816079009 281.51238600663555 1.2572787644462913
3.531213371032425 288.10722005908775 1.2523308118872833
3.5364409259858407 293.5872067057388 1.2401374028700203
3.5416684809392565 307.1715122518433 1.2464957611129146
3.546896035892672 322.59294134102214 1.2558949301266091
3.552123590846088 354.83592818629364 1.3056599946583287
3.5573511457995037 420.2116117224259 1.4032342295368812
3.5625787007529195 538.2993897017262 1.5760840103476599
3.5678062557063353 765.1422151780146 1.8750222970220238
3.573033810659751 1232.2212645881582 2.376531999660495
3.5782613656131668 2144.1817074753876 3.135812121643137
3.5834889205665825 3945.7285063428494 4.253822319007961
3.5887164755199983 7003.095226101105 5.666750461545258
3.593944030473414 11075.046710537275 7.061572091730353
3.59917158542683 15078.068629300931 8.188590323589532
3.6043991403802456 18038.677597570855 8.926371809967012
3.6096266953336613 18965.22193263305 9.163461103580753
3.614854250287077 17655.354260172007 8.84667199183071
3.620081805240493 14681.311465943118 8.056126432780255
3.6253093601939086 10958.664669432925 6.934677014974364
3.6305369151473244 7646.978251191659 5.78104828764197
3.63576447010074 4908.0591404103425 4.625592474627792
3.640992025054156 3131.967170527072 3.6986261074331033
3.6462195800075716 1890.2419585363677 2.8715280835173935
3.6514471349609874 1173.809722109492 2.2605201636157193
3.656674689914403 780.8590263369932 1.8440902740417415
3.661902244867819 584.9554871051567 1.5969702642420467
3.6671297998212347 481.6383807563021 1.4535557307246676
3.6723573547746504 427.08906383885073 1.3849384126318809
3.677584909728066 387.75155186680837 1.3333839368646152
3.682812464681482 360.3845435867671 1.2945549194820292
3.6880400196348977 341.08076586239497 1.272032812702427
3.6932675745883135 327.06543996875627 1.2477561105304853
3.698495129541729 310.809153723493 1.2140378451935248
3.703722684495145 297.3705561520514 1.186320964438252
3.7089502394485607 287.0405504104043 1.1623997853784158
3.7141777944019765 281.75820472366337 1.1535686338994111
3.7194053493553922 284.5659313758959 1.165823882276802
3.724632904308808 286.4867580914704 1.1806000450596612
3.7298604592622238 285.7170214523015 1.189078820508682
3.7350880142156395 284.37072014674607 1.1888734240976473
3.7403155691690553 277.29052072368194 1.1722386953041013
3.745543124122471 279.4836362709219 1.1814950553864993
3.750770679075887 281.3887695134178 1.1901458214757956
3.7559982340293026 278.9661376601969 1.1777390693175414
3.7612257889827183 277.14728261602625 1.161877715079876
3.766453343936134 271.4319370030826 1.1375675076718519
3.77168089888955 273.3167293655355 1.130267947677588
3.7769084538429656 271.903320941459 1.1256691728012094
3.7821360087963813 272.9708279115204 1.1234436191538688
3.787363563749797 279.2031233299091 1.136367744154293
3.792591118703213 285.46497752965917 1.1481839077890337
3.7978186736566286 294.8862468075481 1.163108226284175
3.8030462286100444 303.74981092028935 1.1697378253287447
3.80827378356346 311.0273743513548 1.1751921609534803
3.813501338516876 312.2164412923304 1.1684628584209649
3.8187288934702917 317.25443255914325 1.182081845778583
3.8239564484237074 313.86405183517365 1.1769901678133083
3.829184003377123 311.123418826587 1.1726097852925972
3.834411558330539 303.36976311903226 1.1569957010963259
3.8396391132839547 298.723170876104 1.1412636208319016
3.8448666682373704 300.05732458922205 1.143779963318955
3.850094223190786 298.3169750709301 1.1428106516689103
3.855321778144202 297.68271683699885 1.1531701157811305
3.8605493330976177 293.0230472134807 1.1527462804318858
3.8657768880510335 292.21661417922854 1.1505700668387782
3.8710044430044492 290.291580848105 1.1406078603488523
3.876231997957865 287.6239338003177 1.1278078106309342
3.8814595529112808 287.3601146843024 1.129891849246987
3.8866871078646965 289.2918305432392 1.1375648259360311
3.8919146628181123 292.66733461221287 1.1443510924350069
3.897142217771528 293.2043055128358 1.1384227581422104
3.902369772724944 291.00750918026137 1.128841346473456
3.9075973276783595 290.98794658178775 1.1209594020398645
3.9128248826317753 293.30956367742135 1.1227986285699936
3.918052437585191 298.3559602672918 1.1332830655310444
3.923279992538607 304.24310113387435 1.1358619051507886
3.9285075474920226 313.53080880064056 1.1486410176919415
3.9337351024454383 317.3536454585165 1.1504876875683505
3.938962657398854 319.63960076881904 1.1496062375952696
3.94419021235227 328.97649273408285 1.1649629305304974
3.9494177673056856 339.36687713970935 1.181348357982574
3.9546453222591014 355.17376212774985 1.2050648924408083
3.959872877212517 365.3598178455804 1.2189662700281965
3.965100432165933 377.2322720946855 1.2395583354160102
3.9703279871193486 389.4148569199046 1.253919335205459
3.9755555420727644 402.30815931512063 1.2652675255984764
3.98078309702618 416.9004038718887 1.2785407746158859
3.986010651979596 439.17080413879887 1.307776836559105
3.9912382069330117 467.705664945118 1.346667609084188
3.9964657618864274 493.14273467781106 1.3811559409417038
4.001693316839844 519.4242087183295 1.4152213077744062
4.00692087179326 549.1068084551325 1.451473540371792
4.012148426746676 580.3211656909015 1.4982195686860338
4.017375981700092 612.79939909735 1.5592015934646255
4.0226035366535084 657.3230987739377 1.6239344449625894
4.027831091606925 710.7919844945999 1.692866434707124
4.033058646560341 776.3455264916362 1.7718567776752392
4.038286201513757 852.5638076322061 1.8554208366859277
4.043513756467173 937.986966881879 1.9539018341091356
4.0487413114205895 1027.4428329344018 2.0461493958927304
4.053968866374006 1133.4766849879932 2.149546711414762
4.059196421327422 1247.5954564655435 2.2589608434312174
4.064423976280838 1382.0493684074327 2.3784631120128807
4.069651531234254 1543.9402511627316 2.5143455714416856
4.0748790861876705 1714.7364677573773 2.6514999878464565
4.080106641141087 1900.1487534301486 2.789948854084368
4.085334196094503 2090.588568083614 2.921188634927186
4.090561751047919 2294.9247729319086 3.0626814446861115
4.095789306001335 2542.095039683653 3.2304725844257134
4.1010168609547515 2804.1453436345555 3.40587284974626
4.106244415908168 3050.9952410741416 3.5632609028983473
4.111471970861584 3278.8736873109974 3.6901789216919556
4.116699525815 3475.572364485714 3.7915967772320207
4.121927080768416 3633.893531739022 3.8242739952862626
4.1271546357218325 3754.711418269193 3.844376739444622
4.132382190675249 3829.2084544367344 3.8611813389866985
4.137609745628665 3870.6793770407394 3.867623133365203
4.142837300582081 3853.2067037369716 3.8500677946970803
4.148064855535497 3757.2875289780973 3.7995302040366314
4.1532924104889135 3610.892534421643 3.7160113299292172
4.15851996544233 3400.21922595756 3.5986389142956328
4.163747520395746 3170.5132142726056 3.471569740138078
4.168975075349162 2929.9984921750283 3.3349078861343364
4.174202630302578 2669.725523080839 3.1792114133970717
4.1794301852559945 2437.4611588044 3.036798323472793
4.184657740209411 2189.7047249799184 2.8711482135620585
4.189885295162827 1961.3398727261597 2.715099092930882
4.195112850116243 1854.1191971797907 2.641636200957126
4.200340405069659 1687.931648360763 2.517624167087571
4.2055679600230755 1517.208616760864 2.385669054657893
4.210795514976492 1309.2699975896583 2.219155223816008
4.216023069929908 1143.3851569318697 2.0751793619430945
4.221250624883324 1019.2264349382335 1.9534806494981083
4.22647817983674 902.7545486205931 1.8348702423207581
4.2317057347901565 807.876639808423 1.7309230755642058
4.236933289743573 733.4618475592008 1.6477008181535
4.242160844696989 664.0389627332771 1.5662251597763026
4.247388399650405 602.4723433283838 1.4907712712728407
4.252615954603821 551.4456734199434 1.4286517790711355
4.257843509557238 518.5369079587351 1.3909517360116277
4.263071064510654 483.6747876715778 1.3448489354707855
4.26829861946407 450.9713447982875 1.301355085820729
4.273526174417486 421.9276367999474 1.2573756299825456
4.278753729370902 401.65080698171266 1.2267452167357153
4.283981284324319 380.6944506704773 1.195038069653918
4.289208839277735 360.1342874019766 1.168872698939259
4.294436394231151 340.75880635999806 1.1398931722664876
4.299663949184567 325.56009360925196 1.115990440524123
4.304891504137983 314.3643388946142 1.096097845537562
4.3101190590914 307.5116691843204 1.0843208372456323
4.315346614044816 303.8365254334026 1.0889891920534114
4.320574168998232 295.69052082298606 1.078137943469822
4.325801723951648 290.9849637150306 1.0738917438106765
4.331029278905064 286.00089423393047 1.0690630834257955
4.336256833858481 282.86886155814904 1.0681043061343876
4.341484388811897 276.91336194362384 1.057140027500563
4.346711943765313 272.7467908773386 1.0489773185884386
4.351939498718729 269.7124162764575 1.041317981141631
4.357167053672145 269.8448919656911 1.0411316187680706
4.362394608625562 265.52280476407356 1.0350551768086458
4.367622163578978 264.73247848510823 1.0312360770313893
4.372849718532394 261.2713119658413 1.0253203810670692
4.37807727348581 258.7799774144149 1.0276673589116232
4.383304828439226 262.294903489407 1.041661883948672
4.388532383392643 262.73626656025345 1.0488063744394818
4.393759938346059 261.9346649465544 1.0483078394029532
4.398987493299475 257.52870486326606 1.041250802316936
4.404215048252891 250.18320990620927 1.0198060028497373
4.409442603206307 244.48657971337315 1.0095860035074575
4.414670158159724 238.9110648000937 0.9996138350162177
4.41989771311314 232.87649535619946 0.9899072475509985
4.425125268066556 232.130439431161 0.9952410963088294
4.430352823019972 232.05432677808534 1.0010274014050793
4.435580377973388 231.41144905242186 0.9966193344689404
4.440807932926805 229.82069022304967 0.9959279537059786
4.446035487880221 230.23108297600862 1.0005159041317122
4.451263042833637 227.3927646649349 0.9931977635866621
4.456490597787053 223.52333672952972 0.9815148266734166
4.4617181527404695 215.10108421570627 0.957800824653408
4.466945707693886 213.69831111024195 0.9574233938984101
4.472173262647302 213.43137820050612 0.9589696042493437
4.477400817600718 216.03504022739773 0.9661811884609267
4.482628372554134 218.13965835627545 0.9724563921386998
4.4878559275075505 219.04813843792667 0.9795614548967932
4.493083482460967 218.89404573113447 0.9820284433997375
4.498311037414383 217.24829252488846 0.9875514047219405
4.503538592367799 212.2553956319355 0.9755736350065023
4.508766147321215 208.01430344332138 0.9680632247813019
4.5139937022746315 201.89710206845294 0.9526743478422485
4.519221257228048 203.56355313893906 0.9594946297757861
4.524448812181464 206.11619338758362 0.9651480265201122
4.52967636713488 208.94076228668453 0.9752793458010434
4.534903922088296 214.5756720664638 0.9899441776032637
4.5401314770417125 216.109137160302 0.9903192094251956
4.545359031995129 213.78987311553553 0.9783492893166074
4.550586586948545 209.8850093467574 0.9620770641462879
4.555814141901961 205.90397409415667 0.9505122307199474
4.561041696855377 207.91092768508338 0.9533528153346152
4.5662692518087935 208.36296016817275 0.9541322847402526
4.57149680676221 213.43168909513622 0.9598797387347936
4.576724361715626 215.57336137581203 0.9685879513199466
4.581951916669042 220.55146820776102 0.9850082136632549
4.587179471622458 216.4663205399733 0.9742605385399655
4.5924070265758745 215.4511392149585 0.9782378773220097
4.597634581529291 214.84028264087996 0.9747074227923037
4.602862136482707 209.09585979006835 0.9623024598498803
4.608089691436123 210.3879490059225 0.966962005226446
4.613317246389539 206.79236935983326 0.9575143550240679
4.6185448013429555 207.49800335670324 0.96676129069056
4.623772356296372 210.1950540951284 0.9773421684455393
4.628999911249788 211.9592631763666 0.984198237637126
4.634227466203204 207.8074253511367 0.9739092566282663
4.63945502115662 204.48501964314963 0.961762558371162
4.6446825761100365 201.51682289571775 0.9469138029093732
4.649910131063453 203.0868512166414 0.9514363611753414
4.655137686016869 208.6739432389337 0.97168398990788
4.660365240970285 211.0426891553294 0.9815759260741141
4.665592795923701 212.41854274186096 0.9906291310836246
4.6708203508771176 208.83064822735855 0.9812746485649897
4.676047905830534 207.94151278815224 0.9774231606920118
4.68127546078395 206.1040295491218 0.9688198742568519
4.686503015737366 205.92650471657075 0.9605039412493396
4.691730570690782 207.8206022012948 0.9645749694618659
4.696958125644199 207.750449222362 0.9599168414602716
4.702185680597615 205.40283266570907 0.9520303517055213
4.707413235551031 203.45798657182792 0.9439256736994259
4.712640790504447 201.89675170174493 0.9416470290147695
4.717868345457863 200.4203593821933 0.9413710659658057
4.72309590041128 203.17538729660455 0.9494724621332817
4.728323455364696 202.86111538530162 0.9505343319153187
4.733551010318112 202.85407012408837 0.9461913867959285
4.738778565271528 203.7582550385346 0.9432628826595122
4.744006120224944 204.95669975986928 0.9435931694446744
4.749233675178361 204.57180568876328 0.9420655612791624
4.754461230131777 206.58662410847631 0.9534176695941031
4.759688785085193 202.8385302406696 0.9415032876043049
4.764916340038609 199.50564838578433 0.9323846345977598
4.770143894992025 198.02001575023 0.9231738602173303
4.775371449945442 200.0342769430073 0.9248909804201658
4.780599004898858 201.88162699058628 0.9307575729814785
4.785826559852274 203.05952221644066 0.9314129358338261
4.79105411480569 201.13342598487145 0.9314762178183634
4.796281669759106 202.23774054905215 0.9329448335585705
4.801509224712523 205.30407635958608 0.9409554626066083
4.806736779665939 205.35789856915653 0.9424597565960976
4.811964334619355 203.2921012780228 0.9383230436693553
4.817191889572771 201.61075845950904 0.9411556829769228
4.822419444526187 195.73146742362505 0.9296017297888487
4.827646999479604 197.59665533487768 0.9262211779465818
4.83287455443302 199.80254603508027 0.9292941064386214
4.838102109386436 203.4760347750478 0.9313406512981527
4.843329664339852 210.86620307382256 0.9508126278222404
4.848557219293268 208.5316825319196 0.944590233977556
4.853784774246685 202.07990051359576 0.9264268641411777
4.859012329200101 200.21559726189037 0.9173301696875182
4.864239884153517 199.49834839253197 0.9148341895336485
4.869467439106933 202.1326377841089 0.9238871688719025
4.8746949940603495 205.17134962277112 0.9325723307176151
4.879922549013766 203.88456169601707 0.9354345093965423
4.885150103967182 201.8781997856026 0.9323356282371774
4.890377658920598 206.00111793995595 0.9383942054150498
4.895605213874014 202.75706948320538 0.9211983947900095
4.9008327688274305 201.59383359156539 0.9126966591599407
4.906060323780847 199.1673702654948 0.905151782458742
4.911287878734263 198.90558084105828 0.9029129371179175
4.916515433687679 199.00875138411018 0.9052631798517682
4.921742988641095 200.5625551628001 0.907030131881277
4.9269705435945115 201.2321087572694 0.9036332525613248
4.932198098547928 206.5659245982407 0.9200818745331054
4.937425653501344 208.10539099472498 0.9193024629909315
4.94265320845476 206.7149575870958 0.923128132925502
4.947880763408176 205.84474310418412 0.9197203988027167
4.9531083183615925 206.81316249987714 0.9210878912629941
4.958335873315009 208.09452101374913 0.9288481555418326
4.963563428268425 213.28378808486252 0.938074397464195
4.968790983221841 219.2982436863867 0.9436820938348642
4.974018538175257 224.2056443167831 0.9425919549479747
4.9792460931286735 231.19823928640287 0.9516963990415186
4.98447364808209 233.6644150825767 0.949835292305328
4.989701203035506 238.01621366293173 0.9468192488083682
4.994928757988922 251.58989646005605 0.9558790984895162
5.000156312942338 276.18096987966703 0.9732994390018276
5.0053838678957545 325.0758341071779 1.028028699451623
5.010611422849171 401.67403591600214 1.1208477720682588
5.015838977802587 523.2895509365154 1.2618598570760924
5.021066532756003 676.4306183074686 1.430067221850446
5.026294087709419 848.7175145513193 1.599278107561141
5.0315216426628355 987.763052831301 1.721204434296079
5.036749197616252 1080.2670462957642 1.7971784739047587
5.041976752569668 1129.62548629685 1.8349450029716816
5.047204307523084 1133.381031312657 1.8373219841886188
5.0524318624765 1116.4617179456586 1.8251848810467404
5.0576594174299165 1075.1457358885496 1.7906577365625436
5.062886972383333 1011.1880327220711 1.7355388382515624
5.068114527336749 947.9842922313408 1.680180139324517
5.073342082290165 885.0423341307936 1.6240585091212334
5.078569637243581 838.8105534288125 1.5797317791888834
5.0837971921969975 803.6253491264224 1.5445486086573184
5.089024747150414 774.4417708518077 1.515963894252445
5.09425230210383 766.2421079137206 1.507996404319352
5.099479857057246 770.732446378842 1.514983519072173
5.104707412010662 780.469257553343 1.5230613164302012
5.109934966964079 794.8580061866528 1.535241366504121
5.115162521917495 799.5769934553375 1.5377630227060033
5.120390076870911 802.3992955722864 1.53999148886499
5.125617631824327 803.4995085924602 1.537968361375041
5.130845186777743 801.7217655831274 1.5327185440420115
5.13607274173116 795.287848258119 1.525609344302633
5.141300296684576 779.3365449487632 1.5113354408135553
5.146527851637992 756.7061746594195 1.4903181049593606
5.151755406591408 725.4530492408085 1.4586498734373223
5.156982961544824 689.5651260325167 1.422033028641573
5.162210516498241 654.2096971524649 1.3842682655240193
5.167438071451657 613.9238909711455 1.3409184161696823
5.172665626405073 573.0410275053163 1.2938808691643426
5.177893181358489 535.9696721622784 1.2493758640205677
5.183120736311905 499.6492392531907 1.2067220225387345
5.188348291265322 461.1131293301614 1.161534745536181
5.193575846218738 419.9773012268899 1.1126417029061506
5.198803401172154 379.53896034453516 1.067320850062298
5.20403095612557 341.8256830014238 1.0234708865442828
5.209258511078986 308.9501969156933 0.9862463897362573
5.214486066032403 286.9910877960875 0.969151549131479
5.219713620985819 265.808130445701 0.9471796929877749
5.224941175939235 248.40846824881814 0.9275960292231678
5.230168730892651 234.9286964380252 0.90677741782764
5.235396285846067 224.3960939238215 0.8933272090808547
5.240623840799484 222.11486327044315 0.8922954461186625
5.2458513957529 216.82945317553833 0.8897058156874778
5.251078950706316 212.3009005667085 0.8815172841553842
5.256306505659732 209.8634122034092 0.8845218239646044
5.261534060613148 210.40790751390375 0.8912844288428355
5.266761615566565 211.01258313913024 0.8881540448482851
5.271989170519981 211.6427172032436 0.8877389059697259
5.277216725473397 215.12854619989 0.8998645387813876
5.282444280426813 212.6148891381506 0.8972814694301464
5.2876718353802294 212.7154049351657 0.901665814244659
5.292899390333646 205.24358827301572 0.8765405015678662
5.298126945287062 198.6706510779927 0.8564519099203565
5.303354500240478 200.07780895126558 0.8619849029347325
5.308582055193894 203.30920631472839 0.8709703109233534
5.3138096101473105 209.93759467092133 0.8927042805683423
5.319037165100727 215.5934377382283 0.9012734282535935
5.324264720054143 214.2437832699619 0.899941047843929
5.329492275007559 214.96029462874634 0.9070014651932414
5.334719829960975 207.126490335435 0.8895529808212348
5.3399473849143915 199.23862567654274 0.8755570777489912
5.345174939867808 195.5680067048528 0.8630757028291414
5.350402494821224 194.8459061041563 0.8573907285530654
5.35563004977464 198.88921576204365 0.8595597487573099
5.360857604728056 204.79970965664188 0.8624769690899182
5.3660851596814725 209.94739609792205 0.8726241048409981
5.371312714634889 212.23518350420693 0.8753147338162458
5.376540269588305 212.02119290164893 0.8672968146736277
5.381767824541721 210.53198694826202 0.8646281685402946
5.386995379495137 211.90137977829048 0.8691178801628643
5.3922229344485535 211.70745970404033 0.865065942658506
5.39745048940197 207.6089411853769 0.8541648071268548
5.402678044355386 209.5364685082231 0.854005116668487
5.407905599308802 208.6071068739092 0.8529989433008506
5.413133154262218 211.99420141412833 0.859241388292519
5.4183607092156345 217.18554952342691 0.866559265811092
5.423588264169051 216.72345216868686 0.8580586497146543
5.428815819122467 218.34553871532435 0.8544027932237401
5.434043374075883 217.5526678172661 0.8494841568421481
5.439270929029299 215.79445791893824 0.8444539338394459
5.4444984839827155 217.3687629225732 0.8488354226525896
5.449726038936132 219.40416713176472 0.8544532242239546
5.454953593889548 222.0684674185892 0.864468277234014
5.460181148842964 226.7946963267605 0.8764580885867859
5.46540870379638 223.17037488599712 0.8710689887150748
5.4706362587497965 219.56573357345687 0.8652870305541855
5.475863813703213 212.10293838326336 0.8561178158127324
5.481091368656629 210.30833590889625 0.855579821305209
5.486318923610045 210.7195271326475 0.8620676150102128
5.491546478563461 210.46677026696105 0.8621815642285428
5.4967740335168775 211.69747641678552 0.8576640640126385
5.502001588470294 211.45678787792318 0.8587495345075484
5.50722914342371 206.96937603320663 0.8484634444176574
5.512456698377126 207.26161123006833 0.8493971625676118
5.517684253330542 207.3168200384128 0.8528399029848572
5.522911808283959 205.96611387869206 0.8478747926552099
5.528139363237375 205.5851879706793 0.8462249398101128
5.533366918190791 210.10074643681503 0.856674782908806
5.538594473144207 210.8214481820275 0.8570632681886671
5.543822028097623 212.1363414733201 0.8573044102462097
5.54904958305104 214.1592858357643 0.8541496106540652
5.554277138004456 212.48901073006144 0.8510484519812769
5.559504692957872 211.03792766727216 0.852355283786005
5.564732247911288 209.56329686897226 0.8499688045061401
5.569959802864704 206.50344298003682 0.8435926408082802
5.575187357818121 203.87505202543593 0.8325431996458194
5.580414912771537 210.04660484157714 0.8392176322640625
5.585642467724953 214.2397157815817 0.8496861470538722
5.590870022678369 219.4323335977112 0.8597270610380051
5.596097577631785 219.1471560263052 0.8605959535458156
5.601325132585202 219.70255177522637 0.8618255211735693
5.606552687538618 215.23533507273785 0.8459253441965169
5.611780242492034 215.88877442786026 0.8381849013073605
5.61700779744545 219.0609425836469 0.8387135883714529
5.622235352398866 224.71426245982755 0.8402390422410958
5.627462907352283 234.15500291486669 0.8485401408538544
5.632690462305699 252.00367794527355 0.8691205967567645
5.637918017259115 284.96466695730453 0.9091166609466392
5.643145572212531 353.8202955828875 0.9946568234344273
5.648373127165947 451.10169393004963 1.1077643054072706
5.653600682119364 574.1438650134105 1.240340747268649
5.65882823707278 710.7574699536783 1.3736263361405732
5.664055792026196 823.819793877051 1.4728680283741629
5.669283346979612 916.4185681567866 1.5516142407245124
5.674510901933028 957.4451603167314 1.5822389281997287
5.679738456886445 964.8242171154076 1.5884178656722017
5.684966011839861 934.769875630924 1.5632058403523494
5.690193566793277 888.3413570817071 1.5237583184565484
5.695421121746693 842.9201525369841 1.484039988746939
5.700648676700109 798.6430838922832 1.4446872302228446
5.705876231653526 762.5477054993465 1.4117009706880546
5.711103786606942 731.866562340064 1.3834521390202201
5.716331341560358 712.6747507836736 1.3642116030063849
5.721558896513774 705.2314656561416 1.3562879192705561
5.7267864514671905 715.1810737008278 1.3657094073832519
5.732014006420607 738.2460040881351 1.3873454806202608
5.737241561374023 777.084176040716 1.4223826213915005
5.742469116327439 826.7284175477865 1.4657750426885723
5.747696671280855 895.7729560491631 1.5247409837383812
5.7529242262342715 962.4507408915908 1.579798472698478
5.758151781187688 1010.546752689038 1.6173008637365016
5.763379336141104 1024.1444372510396 1.627836513030733
5.76860689109452 986.1713922355624 1.5941304882562488
5.773834446047936 909.5549700137567 1.5299304861823346
5.7790620010013525 800.3462354780139 1.435714475199423
5.784289555954769 682.3166452914971 1.328279512161342
5.789517110908185 570.623988185913 1.2172940663439324
5.794744665861601 479.953480256669 1.1258412261080342
5.799972220815017 406.6961854007776 1.0445932494372836
5.8051997757684335 347.2199313988082 0.9765658056726774
5.81042733072185 301.95689554957437 0.9213070460957714
5.815654885675266 273.5590198778358 0.882760957639599
5.820882440628682 258.29150249411475 0.8642105042174992
5.826109995582098 252.28677286962338 0.8583799756201117
5.8313375505355145 247.3499884119547 0.8523908157286996
5.836565105488931 239.38222868364798 0.8409452476207857
5.841792660442347 233.0767707075834 0.828366502669571
5.847020215395763 234.7068986749214 0.8348179787123841
5.852247770349179 237.21083710429923 0.8403998992362466
5.8574753253025955 240.08721195300342 0.8481452240149207
5.862702880256012 239.655627544027 0.8512324905867692
5.867930435209428 237.72599651523885 0.844091831679527
5.873157990162844 239.92004083271863 0.8471912197941034
5.87838554511626 240.6714135329947 0.8423663845977618
5.8836131000696765 240.31436213825987 0.8373852283051102
5.888840655023093 238.34918924562078 0.8313688683356709
5.894068209976509 237.288151769052 0.8265381539926964
5.899295764929925 239.70981853823355 0.8287001933364031
5.904523319883341 241.55670151022363 0.8314922728422879
5.9097508748367575 246.11036216205673 0.841901516751475
5.914978429790174 245.04071890440883 0.8379751751600041
5.92020598474359 245.01584883665902 0.8331971388646001
5.925433539697006 248.75635642308063 0.8356966718190312
5.930661094650422 252.32193021182295 0.8378167034562658
5.9358886496038386 256.29436644401403 0.8439816701405668
5.941116204557255 259.5665734794407 0.851211416010584
5.946343759510671 264.8986498506903 0.8614127070861971
5.951571314464087 271.04902313810896 0.8734268859758015
5.956798869417503 279.9305754925832 0.887386149427056
5.96202642437092 286.94025739582804 0.8978922092302788
5.967253979324336 293.7358008352688 0.9089174767517426
5.972481534277752 306.3920331026712 0.9289472855214759
5.977709089231168 317.77322377984535 0.9439213211517927
5.982936644184584 334.2837181493065 0.9673119412337462
5.988164199138001 354.31763857493445 0.9934447877441146
5.993391754091417 379.2152462671367 1.0261993686310646
5.998619309044833 412.9914853333977 1.0690025933540135
6.003846863998249 463.2185605691517 1.1315132806506427
6.009074418951665 525.2288786072517 1.2047312110064652
6.014301973905082 598.6319928955328 1.2870472057742444
6.019529528858498 703.7516008819375 1.3949775404197577
6.024757083811914 836.098023581076 1.5218699350367737
6.02998463876533 994.5841628150276 1.6608672649860206
6.035212193718746 1187.7043220307291 1.8180978298167292
6.040439748672163 1385.8317438405588 1.9660732003071553
6.045667303625579 1571.0985978676395 2.0933485671148
6.050894858578995 1730.7973754338802 2.1984043075576096
6.056122413532411 1820.0101435652107 2.2571088476678582
6.061349968485827 1832.1654814864098 2.2662453178948625
6.066577523439244 1770.9203889838116 2.2279096637137674
6.07180507839266 1661.2623139739362 2.161709789716621
6.077032633346076 1521.093450972454 2.07192646740957
6.082260188299492 1359.828517908645 1.960983213038825
6.087487743252908 1211.7755648264717 1.8519378879165675
6.092715298206325 1066.6701150323468 1.7373795309574631
6.097942853159741 940.0460424816414 1.632756064862303
6.103170408113157 831.0837441114687 1.5375361488757961
6.108397963066573 740.3059525646678 1.4531867888555745
6.113625518019989 661.5803610388681 1.3773667987667493
6.118853072973406 596.4873558393152 1.3099423575615048
6.124080627926822 537.9583124113842 1.245271030530975
6.129308182880238 490.0523220359842 1.1916220584697388
6.134535737833654 452.11740905478086 1.148730061629266
6.1397632927870704 421.178472815236 1.114901296109652
6.144990847740487 394.0275064790977 1.0849458309200686
6.150218402693903 372.31167512928266 1.0618835617971019
6.155445957647319 352.171547477038 1.0332924682624531
6.160673512600735 336.47138359116343 1.01369896388502
6.1659010675541515 325.978909315063 1.0017283302356985
6.171128622507568 319.05745579370955 0.9930751813468446
6.176356177460984 312.3413487559144 0.9875671705562183
6.1815837324144 301.85565947935487 0.9710168167461362
6.186811287367816 291.46692714791186 0.9613436573161438
6.1920388423212325 286.77785930331197 0.9584566658828644
6.197266397274649 282.52709017836355 0.9542192881043388
6.202493952228065 283.8616509862163 0.9556525142387551
6.207721507181481 279.3876219044817 0.938866242555128
6.212949062134897 277.42244516038545 0.9295672284614224
6.2181766170883135 274.830246715734 0.9225566549508409
6.22340417204173 268.07360583479056 0.909372886814904
6.228631726995146 266.98745175412205 0.9073294755884461
6.233859281948562 266.0746861379348 0.9050725578752657
6.239086836901978 264.50688881070624 0.9030076213547058
6.2443143918553945 262.00329696731154 0.8975897545924606
6.249541946808811 259.58957613099176 0.89010160643067
6.254769501762227 259.68867277693306 0.8877204379727789
6.259997056715643 262.3528846511238 0.8866661087841179
6.265224611669059 261.21035060148614 0.8847279008076543
6.2704521666224755 256.54805062577043 0.8743301159423487
6.275679721575892 252.04836983887066 0.8646922229331654
6.280907276529308 253.02729743469877 0.8663467331162852
6.286134831482724 254.55610592098293 0.8716119461915153
6.29136238643614 254.19269042618188 0.8724466559623387
6.2965899413895565 251.08689393543324 0.8671020748329391
6.301817496342973 247.78670097588488 0.8599617074156642
6.307045051296389 248.22794902243396 0.8575585754691407
6.312272606249805 251.69750827150838 0.8590328915270897
6.317500161203221 253.42842471266994 0.8616121012712571
6.3227277161566375 256.21882011010524 0.8684559732491396
6.327955271110054 258.1405698174903 0.8703937775578805
6.33318282606347 259.5239894851974 0.8688496265935494
6.338410381016886 258.2362105435992 0.8669297559098745
6.343637935970302 258.72472026305354 0.8661234424435982
6.3488654909237185 254.0036238782754 0.8561919120529383
6.354093045877135 252.23515482158575 0.851680264856657
6.359320600830551 253.87165742707958 0.8516995688020127
6.364548155783967 252.91955566821187 0.8481103907144005
6.369775710737383 252.76620454243135 0.848000465524989
6.3750032656908 251.86569013044064 0.8480170095453989
6.380230820644216 252.31773466843728 0.8495886146534106
6.385458375597632 257.6372871698237 0.8562247883812414
6.390685930551048 257.6675869399125 0.8555777617094961
6.395913485504464 261.17208726705206 0.8603638549144976
6.401141040457881 261.98077481848287 0.8616574914869894
6.406368595411297 257.39816303063805 0.8553436102214723
6.411596150364713 258.2859936882266 0.8518629329767545
6.416823705318129 258.6595137855534 0.8492168741169996
6.422051260271545 260.4389026789155 0.853380647804407
6.427278815224962 262.7376192025693 0.8599749664776976
6.432506370178378 261.2983531532779 0.8617071225959938
6.437733925131794 259.87432684182596 0.8607888865774476
6.44296148008521 262.2750197766928 0.8599108811892378
6.448189035038626 263.86452505757944 0.8554906220242345
6.453416589992043 265.9332331792301 0.854363553918798
6.458644144945459 267.5177489145518 0.8543346814048735
6.463871699898875 268.96610020023104 0.8535624731007968
6.469099254852291 273.4946054766227 0.8583684393102637
6.474326809805707 276.22423993548597 0.8592283585350713
6.479554364759124 282.435361167166 0.8670386574054073
6.48478191971254 285.0131586544617 0.867748914231098
6.490009474665956 288.1647699174192 0.8722576167607511
6.495237029619372 296.5787623803818 0.8836920545735598
6.500464584572788 304.61893146253607 0.8918101458490731
6.505692139526205 318.72456414125656 0.9084174978438924
6.510919694479621 336.0030997701675 0.92727232712196
6.516147249433037 351.31945921550374 0.9412380390205262
6.521374804386453 376.89609793010237 0.9708807071012887
6.526602359339869 406.32724922168705 1.0023947939956663
6.531829914293286 451.4830038966323 1.0509233743278308
6.537057469246702 509.24536465266914 1.112549457936486
6.542285024200118 573.1051183900994 1.179295200803656
6.547512579153534 639.2063447460501 1.2439316479542875
6.55274013410695 694.3844758792455 1.2950945321997325
6.557967689060367 734.9034842593173 1.3307730764293166
6.563195244013783 752.2611118744301 1.3449290834165746
6.568422798967199 752.4749390672891 1.345770622136925
6.573650353920615 726.298242591864 1.3209067233660363
6.5788779088740315 690.5728260770611 1.2892011379944281
6.584105463827448 638.9681416380444 1.2393597922423536
6.589333018780864 584.6889990094659 1.1863105027491863
6.59456057373428 538.1999672323365 1.139342077155573
6.599788128687696 494.89934686272096 1.0940552022694543
6.6050156836411125 459.29164625299813 1.0560900019258017
6.610243238594529 425.8522689376883 1.020336647761401
6.615470793547945 397.9521331649233 0.9881191905105924
6.620698348501361 380.8557337887268 0.9668559259436471
6.625925903454777 364.3198504281428 0.9454014746181163
6.6311534584081935 358.30424140001355 0.9391391868647487
6.63638101336161 347.01627839054515 0.9288593719440453
6.641608568315026 342.3632408753497 0.9245811328777913
6.646836123268442 337.8258845153164 0.9189289356338612
6.652063678221858 321.435082049141 0.894510851804184
6.6572912331752745 312.38319684869055 0.8797135806639905
6.662518788128691 302.1566056253486 0.8682199050434739
6.667746343082107 295.89135287763696 0.8590485254194627
6.672973898035523 290.9089510155813 0.8525692216655011
6.678201452988939 287.48871105964514 0.8517945499638454
6.6834290079423555 282.8608162460041 0.849841306192833
6.688656562895772 286.4718229328397 0.8571398230608407
6.693884117849188 287.38208804740464 0.8590954611821742
6.699111672802604 287.5504576231054 0.8554930860791212
6.70433922775602 286.2479846733037 0.8515364187706329
6.7095667827094365 282.63199372931786 0.8436426641884434
6.714794337662853 281.1525289352191 0.8372533251076201
6.720021892616269 283.3238310628844 0.8396078872646907
6.725249447569685 283.799344059763 0.8417064547925748
6.730477002523101 287.50293162923055 0.846872134776592
6.7357045574765175 286.61222477979936 0.8497451927593402
6.740932112429934 286.5381829564663 0.8482959697269272
6.74615966738335 283.96696590220785 0.8461901917948912
6.751387222336766 283.39713292396465 0.8466600714941555
6.756614777290182 286.7662512531083 0.8522142453054047
6.7618423322435985 288.16134073771144 0.8541458335970749
6.767069887197015 289.4190476577027 0.8514576432781176
6.772297442150431 289.1609817318072 0.8488574810002473
6.777524997103847 290.32001199277664 0.8485319024229137
6.782752552057263 290.0411541611072 0.8470398182152814
6.7879801070106796 289.57694644841536 0.8463889505189085
6.793207661964096 290.2391177058099 0.8444975615987892
6.798435216917512 289.9776431503209 0.8412868676653756
6.803662771870928 293.00851647311066 0.8426385844915691
6.808890326824344 293.8067685059635 0.8432020068893202
6.814117881777761 294.9189435091677 0.8436944957630779
6.819345436731177 296.60739561899146 0.8459981446176468
6.824572991684593 298.4860629662645 0.8489724243797384
6.829800546638009 298.4271580082391 0.847469820403209
6.835028101591425 301.7384030435945 0.8535661003723527
6.840255656544842 303.5595491920055 0.8549023407982359
6.845483211498258 306.4778896599612 0.8594391412769757
6.850710766451674 310.8096635280341 0.8665876661845553
6.85593832140509 315.2022719162712 0.8701749424890465
6.861165876358506 322.470792793511 0.8790254337712387
6.866393431311923 324.3760501836725 0.8802677453226893
6.871620986265339 326.9179507103545 0.881647975712435
6.876848541218755 326.70136136538906 0.8795963645018664
6.882076096172171 328.2038537289046 0.8812092750453406
6.887303651125587 335.4112491003706 0.8890671922199358
6.892531206079004 335.4420569305087 0.8858976840729409
6.89775876103242 338.41406646527884 0.8855210399573873
6.902986315985836 341.5006428613025 0.8872746952537397
6.908213870939252 345.2893181514432 0.892627350899776
6.913441425892668 353.00258193631805 0.9028168263785655
6.918668980846085 357.8299241230859 0.9076224503948399
6.923896535799501 363.0776818971184 0.9129726761554874
6.929124090752917 371.24501287193925 0.9213220436872429
6.934351645706333 374.94098098922353 0.9233390203192975
6.939579200659749 380.6926708307622 0.9285466902163358
6.944806755613166 382.33400452578195 0.9296056141694446
6.950034310566582 387.43675450521243 0.9353093258109153
6.955261865519998 393.168283817547 0.9396183417983257
6.960489420473414 402.8019532096167 0.9502164850326897
6.96571697542683 413.75373139896175 0.9623702543803995
6.970944530380247 425.58602517988163 0.9739803430403964
6.976172085333663 439.72944497708903 0.9876989233001391
6.981399640287079 456.3437653928497 1.0049097304159376
6.986627195240495 474.8823429724578 1.0236612329548125
6.9918547501939114 501.8699265977975 1.0528993140174299
6.997082305147328 535.8176137183152 1.0865266973724412
7.002309860100744 580.928419215984 1.129569849265566
7.00753741505416 647.3427639415454 1.1905148909234522
7.012764970007576 734.2028244163117 1.2666763100049656
7.0179925249609925 841.8379825891448 1.3561765714648435
7.023220079914409 949.8402227013112 1.4396762958670535
7.028447634867825 1036.0459337042491 1.5014539481140334
7.033675189821241 1100.922656486017 1.5458095209426341
7.038902744774657 1130.1078459273685 1.5629033486124704
7.0441302997280735 1124.567491728905 1.5579850936975739
7.04935785468149 1098.2610183899963 1.5391123806161005
7.054585409634906 1056.0104252107747 1.5091278778469026
7.059812964588322 1009.8213122406564 1.475680383384907
7.065040519541738 964.0350067118563 1.4407606850954533
7.0702680744951545 925.018093144612 1.409751223630844
7.075495629448571 881.1069262816019 1.3745767301113434
7.080723184401987 840.1634093687982 1.3414996328869788
7.085950739355403 799.6539522743745 1.3093709450505304
7.091178294308819 761.8777301395397 1.2788148248205498
7.0964058492622355 724.3982800800167 1.2480398275056743
7.101633404215652 682.7617397049042 1.2122268164992394
7.106860959169068 639.6951760070941 1.1744761603456804
7.112088514122484 598.6721357484683 1.135915965250269
7.1173160690759 563.1827491118369 1.1025853343951344
7.1225436240293165 533.328552148016 1.0728151785876991
7.127771178982733 506.22375286487977 1.0447939769899903
7.132998733936149 485.92106909284104 1.0231943100342742
7.138226288889565 466.3446391395937 1.0013140873704798
7.143453843842981 452.5413232477508 0.9877647956962663
7.1486813987963975 446.0818224859697 0.981955973585535
7.153908953749814 443.7986696561087 0.9793780273034804
7.15913650870323 449.08970878603685 0.9840548033226366
7.164364063656646 455.2679267166795 0.9905564179192403
7.169591618610062 466.4857631400651 1.0019821744180804
7.1748191735634785 485.5121356932109 1.0197169857960244
7.180046728516895 520.0453515479907 1.0533057643100059
7.185274283470311 577.8132632829951 1.1095028101231776
7.190501838423727 672.0120814938807 1.1958492851883082
7.195729393377143 815.5426696409551 1.3151713370039235
7.2009569483305595 1037.2123728654096 1.4795743315109129
7.206184503283976 1367.9971669220777 1.697620949533489
7.211412058237392 1861.567965297256 1.9788230090830334
7.216639613190808 2492.565489816894 2.2899016209442147
7.221867168144224 3204.623268089973 2.5924449744112046
7.227094723097641 3830.215330175101 2.832863509123921
7.232322278051057 4189.078693507019 2.9614270823848146
7.237549833004473 4211.372741672552 2.967107460753966
7.242777387957889 3847.539175148598 2.8317579252002787
7.248004942911305 3285.1832647359183 2.6128072831610973
7.253232497864722 2650.7537595497847 2.3461167576737045
7.258460052818138 2044.2659692190148 2.0616622792824972
7.263687607771554 1538.2058152838233 1.7899881689191168
7.26891516272497 1137.853156947648 1.5392233987253068
7.274142717678386 859.7630540630335 1.3385325404418502
7.279370272631803 682.5066387120448 1.1929128073311046
7.284597827585219 565.069487582219 1.0875589953640543
7.289825382538635 501.7784255907836 1.0265299897617708
7.295052937492051 459.63670084751396 0.9848386943421795
7.300280492445467 428.1613202592968 0.9515167386961787
7.305508047398884 407.3774593404469 0.9297281500058439
7.3107356023523 396.42687858834495 0.9169706535505446
7.315963157305716 389.88464777203865 0.9097887167979075
7.321190712259132 383.999192491887 0.9024245417655423
7.326418267212548 379.0358715007617 0.8966821612255587
7.331645822165965 374.29485914350363 0.890988495014939
7.336873377119381 371.94329245833677 0.8891898801317139
7.342100932072797 371.5930973615672 0.8884910840034269
7.347328487026213 368.6471019235961 0.8854753595034617
7.352556041979629 367.7979224893252 0.8835872643057874
7.357783596933046 364.7607486975999 0.8782031303477783
7.363011151886462 365.9891594910428 0.8784130706476795
7.368238706839878 365.9095749302007 0.8770644360374981
7.373466261793294 369.64889075442073 0.8815539340660876
7.37869381674671 366.6979092294999 0.8796472529733044
7.383921371700127 368.0878781825227 0.8816576119373376
7.389148926653543 364.1673722215943 0.8774227791100873
7.394376481606959 360.8207665567463 0.8710098279901328
7.399604036560375 365.68746519193223 0.8754508613699485
7.4048315915137914 365.1399045169097 0.8726849469495884
7.410059146467208 367.4280565047444 0.8768130303091736
7.415286701420624 367.4675217279994 0.8756876205362484
7.42051425637404 372.9633375151938 0.8825146330496687
7.425741811327456 376.07040939422296 0.8884567870424541
7.4309693662808725 379.5597624464492 0.8914129177798606
7.436196921234289 381.72605063215514 0.8944755931285608
7.441424476187705 383.9624366494361 0.8958399373855932
7.446652031141121 388.2043397012775 0.9009944069013371
7.451879586094537 393.5217210755348 0.9084746305301116
7.4571071410479535 401.48718542813515 0.9165564288400014
7.46233469600137 408.5114144179023 0.9221245572869511
7.467562250954786 415.7985604405984 0.9270991176217409
7.472789805908202 421.1046182864889 0.9297692275672207
7.478017360861618 428.2777834279686 0.93680777568283
7.4832449158150345 441.35291954122994 0.9499575454085092
7.488472470768451 457.5571057016977 0.966526115697084
7.493700025721867 476.4575915474604 0.9866137384305015
7.498927580675283 494.05467577085403 1.0041597469420014
7.504155135628699 505.59675109519645 1.015384497887671
7.5093826905821155 513.2646396906606 1.021376152485638
7.514610245535532 519.6182013448425 1.0263723896018047
7.519837800488948 529.2040591855475 1.035078512763872
7.525065355442364 534.2862317885547 1.0391970752621136
7.53029291039578 540.3334964082131 1.0456823868829788
7.5355204653491965 548.3629087932696 1.0537372934707239
7.540748020302613 555.5807563645153 1.0603476219890784
7.545975575256029 563.2268402309745 1.065731049057025
7.551203130209445 573.7711605137665 1.0748325418715148
7.556430685162861 583.5736612257864 1.0830601370443205
7.5616582401162775 592.9498477194395 1.0900190451828966
7.566885795069694 594.2907924490813 1.0909209048009414
7.57211335002311 592.3373505634028 1.0890387345410861
7.577340904976526 587.8077850426115 1.0845869856020767
7.582568459929942 577.8971775089617 1.0744107025511316
7.5877960148833585 570.1393418139902 1.0663879101214246
7.593023569836775 552.9510283485672 1.0495635001329513
7.598251124790191 543.139999890785 1.0400740266924766
7.603478679743607 533.7288902017151 1.031953040763989
7.608706234697023 529.1736449935537 1.027848345976731
7.6139337896504395 522.7405539133081 1.0211396944871238
7.619161344603856 516.578560783027 1.0158328133068812
7.624388899557272 511.30234956943593 1.011256463807554
7.629616454510688 504.6124746297231 1.004008601064853
7.634844009464104 502.93962873476426 1.0007173390737483
7.6400715644175206 500.5991416336383 0.9959950038885038
7.645299119370937 504.60944689135124 0.999962790442497
7.650526674324353 512.7091038742283 1.0074084069446914
7.655754229277769 516.1248671373207 1.0118724892186477
7.660981784231185 515.2807549609264 1.0106389306992396
7.666209339184602 521.3139495964056 1.01642368157481
7.671436894138018 529.8586864062687 1.0246688827263615
7.676664449091434 540.8761540600716 1.034820892958095
7.68189200404485 547.8154302541733 1.0404126653155814
7.687119558998266 552.5282518312376 1.0442584641792323
7.692347113951683 554.7261945486118 1.0457798676130694
7.697574668905099 558.2946629236313 1.0481322267923712
7.702802223858515 565.7115662151285 1.0534851849718971
7.708029778811931 571.4135977092811 1.0579306719084034
7.713257333765347 578.2872937093202 1.0628346684231893
7.718484888718764 577.2870086841656 1.0611569472188942
7.72371244367218 578.887591691676 1.0632577696034458
7.728939998625596 579.2244974083188 1.0624878700967681
7.734167553579012 582.3345880894732 1.0654535113618797
7.739395108532428 586.8329647104168 1.0681681624395676
7.744622663485845 591.4626509303824 1.0726718334134346
7.749850218439261 595.3197485183898 1.0762217195075585
7.755077773392677 598.5116088399733 1.0792399458648285
7.760305328346093 596.0982007696236 1.0768900618618489
7.765532883299509 596.7564948518715 1.0767231786432574
7.770760438252926 593.2311295982805 1.072846843329932
7.775987993206342 593.4801921575119 1.0730606741154116
7.781215548159758 592.5808582466872 1.07164096318946
7.786443103113174 593.6397006739348 1.0725909448217676
7.79167065806659 590.3637010137443 1.0695477297472324
7.796898213020007 581.280109765905 1.0602422941072775
7.802125767973423 572.4106108110806 1.0519434507325474
7.807353322926839 564.3722669400772 1.044459001140291
7.812580877880255 561.0624279908412 1.041837764276124
7.817808432833671 558.8732755706877 1.0392461230769034
7.823035987787088 556.7385280397866 1.0374010908607045
7.828263542740504 556.1045247212661 1.0364912812764928
7.83349109769392 556.290157086853 1.0354240653806914
7.838718652647336 561.8638256072385 1.0405391100786858
7.8439462076007525 566.3608702921076 1.0441298721234988
7.849173762554169 576.718680221679 1.053874546092345
7.854401317507585 584.5930283216297 1.0598765140843074
7.859628872461001 594.6337429400627 1.0684219904939436
7.864856427414417 607.7160917378602 1.0781049712678772
7.8700839823678335 620.5531004005225 1.0877906057057287
7.87531153732125 639.4150128659031 1.1030099206183999
7.880539092274666 654.2168567956123 1.1146134148966622
7.885766647228082 669.4462774599322 1.1275707670196233
7.890994202181498 676.3808227586694 1.132825506538298
7.8962217571349145 680.4463302462747 1.1365611077066389
7.901449312088331 683.2841177550391 1.1381428015110833
7.906676867041747 683.2005617402075 1.1382755280490418
7.911904421995163 680.2858291429028 1.1357868352729121
7.917131976948579 675.5994758982191 1.1320957069710706
7.9223595319019955 673.8918742018536 1.1309587696875614
7.927587086855412 670.8175072181521 1.1277745779839095
7.932814641808828 665.8504908612077 1.1226183369049805
7.938042196762244 659.7021387312162 1.116505927447366
7.94326975171566 654.1300258412339 1.112050881161534
7.9484973066690765 652.1446284564818 1.1093848500141565
7.953724861622493 646.2979690650873 1.1030877847060352
7.958952416575909 646.3452339114921 1.1018571076828287
7.964179971529325 648.1255135251282 1.1032779935793402
7.969407526482741 652.1742180059555 1.1062559531317382
7.9746350814361575 660.2054694618378 1.1121272200332706
7.979862636389574 668.5967680441345 1.1189614320596781
7.98509019134299 683.0888430598104 1.1306316312759477
7.990317746296406 692.5406169165934 1.1389330969240594
7.995545301249822 702.0545923348786 1.1479367580767426
8.000772856203238 705.1615938992257 1.1503299812317473
8.006000411156654 706.0848971105443 1.151311809174858
8.01122796611007 706.9277532636156 1.1514965208279382
8.016455521063486 696.6268734642133 1.1418121477669108
8.021683076016902 684.9141797737443 1.1309364988757704
8.026910630970319 673.8818086503383 1.1207012430049763
8.032138185923735 666.9211238584121 1.1152201310764867
8.037365740877151 666.6118231882573 1.115948363836198
8.042593295830567 666.451803394958 1.1154693793031385
8.047820850783983 665.0504021875213 1.1143455229660169
8.0530484057374 665.3450885656229 1.1133468076773732
8.058275960690816 660.3794531555877 1.107973864673837
8.063503515644232 657.8856159131224 1.1047420566549144
8.068731070597648 662.9732431261303 1.1087716953729176
8.073958625551064 663.7505853169077 1.1094872775115694
8.07918618050448 667.5153855799384 1.113013884056155
8.084413735457897 666.7892346141915 1.1112315222854887
8.089641290411313 665.221909035165 1.1092467129461385
8.09486884536473 664.9437926720761 1.1080180463034024
8.100096400318145 665.9123290466906 1.1091652154012233
8.105323955271562 664.2906557422722 1.1078247314446825
8.110551510224978 666.0354440349481 1.1097073459584628
8.115779065178394 670.1853851125759 1.1126688260984379
8.12100662013181 671.5472557968938 1.1126083310847843
8.126234175085226 676.6628232149423 1.115229699238805
8.131461730038643 681.158024771243 1.1179644961775432
8.136689284992059 693.8111660929586 1.1271393910057517
8.141916839945475 709.7028622790017 1.1403299728267458
8.147144394898891 730.7326729633967 1.1568376680374153
8.152371949852308 755.9319743731934 1.1756656519262008
8.157599504805724 777.1687658111651 1.190223340181324
8.16282705975914 809.718360427241 1.2144585643090218
8.168054614712556 844.7405333405244 1.241150197284766
8.173282169665972 875.948748897639 1.2641099487656413
8.178509724619389 900.3804701615043 1.28133174717418
8.183737279572805 923.330361195799 1.2976305745641545
8.188964834526221 927.6595728393836 1.2990529993063598
8.194192389479637 924.0905222865777 1.2956430232330838
8.199419944433053 909.0673260689318 1.2836931692309272
8.20464749938647 887.4249731081908 1.268532144993177
8.209875054339886 863.3203189805646 1.2510692432202142
8.215102609293302 836.0451615395423 1.230641710487949
8.220330164246718 810.21559506055 1.2102547420999268
8.225557719200134 795.8934134721914 1.1998761215281242
8.23078527415355 781.0495478428114 1.1885848707369076
8.236012829106967 775.9799138310028 1.1843992860978654
8.241240384060383 765.099391876605 1.1748490340590574
8.2464679390138 757.9760494412131 1.1682143830916432
8.251695493967215 757.1501280899221 1.1681105297219716
8.256923048920632 755.8262946130062 1.1661216612938603
8.262150603874048 757.7000296024966 1.168047622406644
8.267378158827464 753.9488535503041 1.1649639997245258
8.27260571378088 753.5671179798871 1.1642185405342271
8.277833268734296 746.7071924281806 1.1566725673486864
8.283060823687713 741.5638819463445 1.152088488559744
8.288288378641129 738.6410795505568 1.1510114410198424
8.293515933594545 732.2967517934914 1.1470634070395036
8.298743488547961 728.7084560116069 1.143434114310883
8.303971043501377 731.8813206639542 1.1451023013593877
8.309198598454794 732.6883086841478 1.1454994945747081
8.31442615340821 731.70292861059 1.1446838916552207
8.319653708361626 728.852435125585 1.1411516731827778
8.324881263315042 724.1989066161383 1.1373172338697788
8.330108818268458 724.8898909946889 1.1377576563053318
8.335336373221875 726.4515862810449 1.139070987379855
8.34056392817529 728.9467065795216 1.1396607198083948
8.345791483128707 724.0712999872203 1.1348366232351796
8.351019038082123 718.1770219745534 1.1283204140675642
8.35624659303554 711.7929023527117 1.1229110002489544
8.361474147988956 706.2019817873999 1.1185155972165925
8.366701702942372 701.4674573850253 1.115083852159839
8.371929257895788 693.4097748210033 1.1082304906515632
8.377156812849204 689.172942947138 1.1047404471324462
8.38238436780262 683.8202583786984 1.100686398029143
8.387611922756037 670.1164079301844 1.0895265462484618
8.392839477709453 659.1426822571513 1.0808296913980082
8.398067032662869 646.6088448507609 1.072026798044759
8.403294587616285 637.56275273449 1.0641837357549988
8.408522142569701 631.5567879145688 1.0578385584983045
8.413749697523118 623.5925766555271 1.0492600019502933
8.418977252476534 619.889922019761 1.0467761255237267
8.42420480742995 612.6450129421718 1.0404549925472744
8.429432362383366 609.8125548675218 1.0387746700819882
8.434659917336782 605.3507115771556 1.0351444799072154
8.439887472290199 605.49595120541 1.034170907638189
8.445115027243615 601.2959551244007 1.0296046883056957
8.450342582197031 593.4524071459215 1.0221974496335724
8.455570137150447 590.7162969926618 1.0198833169573334
8.460797692103863 587.6449557329679 1.017029380624565
8.46602524705728 585.1637740770561 1.014311821660693
8.471252802010696 582.0434080582046 1.0119397705244464
8.476480356964112 581.027374487945 1.0102975786326474
8.481707911917528 580.5379314321906 1.0088908880775198
8.486935466870944 578.1037694783312 1.004959703711821
8.49216302182436 577.6572324522143 1.0045319153653443
8.497390576777777 577.1176043976825 1.0038333253455283
8.502618131731193 579.8480513618146 1.006854008770479
8.50784568668461 582.2764780046492 1.0081713995609325
8.513073241638025 583.9809523895302 1.0090457995332598
8.518300796591442 581.4491937072723 1.006698299053327
8.523528351544858 581.1980183158939 1.0064693917352916
8.528755906498274 581.6523140705706 1.005891647327439
8.53398346145169 579.2079070428647 1.003127798774868
8.539211016405106 576.4163960377196 1.0006701315031459
8.544438571358523 580.1316694890087 1.0040681366667261
8.549666126311939 581.717549620221 1.0046336966029439
8.554893681265355 585.2594427141654 1.0077923494068979
8.560121236218771 590.6099056855005 1.012372052168162
8.565348791172188 591.1136667348505 1.012728681688428
8.570576346125604 595.9037473626422 1.0166096632520645
8.57580390107902 595.5103751644318 1.0155374611677912
8.581031456032436 596.3804398826975 1.0155411961864753
8.586259010985852 594.4322101628064 1.013548221036753
8.591486565939269 591.8439156996554 1.0104369649945049
8.596714120892685 594.0873766540077 1.0121548133040477
8.601941675846101 591.8255820088029 1.0092511358515455
8.607169230799517 595.4301381925721 1.0128440585438705
8.612396785752933 595.5291424450428 1.012926788193833
8.61762434070635 600.0850092688128 1.0167024126529483
8.622851895659766 605.9106140013182 1.021573601399827
8.628079450613182 613.0348751139139 1.0260960598605067
8.633307005566598 623.3695915005201 1.034730595482074
8.638534560520014 631.4255042814882 1.0413117008123833
8.64376211547343 645.0869718879225 1.051927124140265
8.648989670426847 656.0046422705655 1.0597724676173845
8.654217225380263 669.7029672332849 1.0701067792870633
8.65944478033368 688.0624131690586 1.084525858886576
8.664672335287095 700.8253717890863 1.0940650405780554
8.669899890240512 721.8246567156502 1.1094693635876938
8.675127445193928 737.7405437224611 1.121343680125459
8.680355000147344 757.9600663369824 1.1363574785630364
8.68558255510076 780.0783449736033 1.1532612059569232
8.690810110054176 794.3564198790057 1.163103908603596
8.696037665007593 808.1438963714463 1.1706728827302588
8.701265219961009 815.7708373604921 1.1749224173017638
8.706492774914425 820.9788171448715 1.178411812526117
8.711720329867841 816.5906593445768 1.1752218050878465
8.716947884821257 810.7567072607279 1.169884263482656
8.722175439774674 802.9498532664956 1.1638874196016118
8.72740299472809 785.4770551206275 1.1500779645108763
8.732630549681506 775.2896251625662 1.1439189843054607
8.737858104634922 765.7280183524273 1.1378888905902156
8.743085659588338 757.4758872569978 1.1344720837180269
8.748313214541755 755.08213604433 1.133187460776396
8.75354076949517 747.1168888414666 1.126667357102249
8.758768324448587 738.7365741615291 1.1181679310275936
8.763995879402003 731.6875948714576 1.1118818343169996
8.76922343435542 722.5671071552107 1.1038456629507356
8.774450989308836 712.1104415398071 1.0951448524034222
8.779678544262252 701.178626918823 1.0857188752178384
8.784906099215668 692.3108139900773 1.0780494247810222
8.790133654169084 685.6241007860054 1.0721922393109318
8.7953612091225 679.0556004972536 1.0666178603017986
8.800588764075917 670.1960061661928 1.059354011423141
8.805816319029333 662.1364873502378 1.0532968944784282
8.811043873982749 658.196090061458 1.0503736486419684
8.816271428936165 652.037235553585 1.0456437664893767
8.821498983889581 648.7530033222096 1.0429100597530345
8.826726538842998 641.0871794828039 1.0368731210543833
8.831954093796414 635.9339599073066 1.0308161145729953
8.83718164874983 633.4317922344263 1.0281917368521123
8.842409203703246 632.1571823309924 1.026965893095119
8.847636758656662 632.8611359098094 1.0277389625662396
8.852864313610079 632.6660175731218 1.0276665022597289
8.858091868563495 635.3932268262287 1.0292165759004022
8.863319423516911 635.2473347767466 1.0286408092776023
8.868546978470327 639.5196068063964 1.032026349800156
8.873774533423743 639.1446166285524 1.030827718375785
8.87900208837716 634.2001050134662 1.026669432260627
8.884229643330576 634.5899673552973 1.0264046430825404
8.889457198283992 635.682044811922 1.0281632482118004
8.894684753237408 638.4628830652665 1.030347183266013
8.899912308190824 646.7890373323436 1.0371737085202792
8.90513986314424 648.5231791499161 1.0371544863848108
8.910367418097657 648.2857444038624 1.035822424372249
8.915594973051073 655.9741796830111 1.0412725520337882
8.92082252800449 660.3664152363469 1.044813063499442
8.926050082957905 667.7059040254369 1.0508183996598437
8.931277637911322 675.7526846579522 1.0566572962522454
8.936505192864738 675.2421692124026 1.0541584628667322
8.941732747818154 680.5685160612986 1.0585197789641057
8.94696030277157 681.8769814229702 1.0592459639662792
8.952187857724986 684.2722311453581 1.0619973988823015
8.957415412678403 691.1778270173306 1.0667830023002183
8.962642967631819 693.9062262798981 1.0683837403655414
8.967870522585235 701.5344975439834 1.0729243048675032
8.973098077538651 705.037702908462 1.075276589153826
8.978325632492067 709.9547503207096 1.0787816960552308
8.983553187445484 717.4861960165589 1.0837926577786383
8.9887807423989 721.7093597236794 1.0854951946070797
8.994008297352316 732.0809368444535 1.094010480402912
8.999235852305732 738.8369890207407 1.1008892586544567
9.004463407259149 746.126952363643 1.1064856767193267
9.009690962212565 755.2883757650195 1.1113208022285848
9.014918517165981 762.2914382998316 1.114514920872891
9.020146072119397 775.7206284653186 1.1239008362361735
9.025373627072813 793.4037899265203 1.136709964654595
9.03060118202623 811.4154064334508 1.1485084456356824
9.035828736979646 831.3600164073956 1.1621435986434947
9.041056291933062 846.2067808826773 1.1721650284968206
9.046283846886478 857.5748128714025 1.18023028096615
9.051511401839894 868.0921739193273 1.1873150871736056
9.05673895679331 880.298147678307 1.1946136514207135
9.061966511746727 898.7437394886322 1.205956024583752
9.067194066700143 922.3481558200707 1.2213638405978748
9.07242162165356 944.1630578688007 1.2342926154575589
9.077649176606975 963.4681458642235 1.246270075520557
9.082876731560392 984.5302159129175 1.2596837548983437
9.088104286513808 1009.4519573733002 1.275862358667426
9.093331841467224 1034.3732445272847 1.2917629309046927
9.09855939642064 1061.417533955422 1.308174850914679
9.103786951374056 1081.9051815786188 1.3194532629754536
9.109014506327473 1095.3122175097647 1.3256433467691133
9.114242061280889 1104.5245949333596 1.331371528465339
9.119469616234305 1113.07652248959 1.3372246692451646
9.124697171187721 1123.2081260815294 1.343801113013535
9.129924726141137 1128.787858894219 1.3457343509499313
9.135152281094554 1134.373724160079 1.3475020334927108
9.14037983604797 1141.8417721739668 1.3518573959375086
9.145607391001386 1149.816141915893 1.3565258618828824
9.150834945954802 1155.7918085651004 1.358994691528726
9.156062500908218 1165.360283223554 1.3649363890885244
9.161290055861635 1178.9094131273575 1.383814329149612
9.16651761081505 1202.7758611890845 1.4054460204885533
9.171745165768467 1230.3208139237668 1.4271597630384107
9.176972720721883 1248.0234091181908 1.4403170964605871
9.1822002756753 1258.4028855090235 1.4496829504634456
9.187427830628716 1260.2913871959843 1.4543795199518643
9.192655385582132 1250.7819384515703 1.45194945986605
9.197882940535548 1238.7483021210994 1.4478706855615073
9.203110495488964 1226.5042707744617 1.4428623891930887
9.20833805044238 1215.7754708419268 1.4390183831209973
9.213565605395797 1209.0444279743913 1.4375799452613651
9.218793160349213 1205.222058055229 1.4383171493006184
9.224020715302629 1208.9903029940522 1.4432564932500098
9.229248270256045 1226.4398087471952 1.4544595405927485
9.234475825209461 1248.4692983930943 1.4692310953490177
9.239703380162878 1282.7021673336792 1.4914580058405291
9.244930935116294 1324.423683792893 1.5171187347169968
9.25015849006971 1371.6258716197226 1.5462443563018813
9.255386045023126 1427.2225247230717 1.5784080106784677
9.260613599976542 1493.5414547362823 1.6161295301267455
9.265841154929959 1555.3867732881577 1.6514466370116028
9.271068709883375 1601.6232773085655 1.6755994855032499
9.276296264836791 1634.8954661325793 1.6949656669676172
9.281523819790207 1630.8342020290056 1.6963543162899384
9.286751374743623 1585.705122013701 1.6744893510925667
9.29197892969704 1512.576139378598 1.6378747396009659
9.297206484650456 1412.7759832365668 1.581336734623436
9.302434039603872 1302.4024266215235 1.518943722909832
9.307661594557288 1196.1548340354345 1.4577536553014028
9.312889149510704 1101.9427071973412 1.4029150584386216
9.31811670446412 1015.7781080202735 1.3489803078549483
9.323344259417537 951.39692640786 1.3072777509936266
9.328571814370953 899.9645976878971 1.2710554682780115
9.33379936932437 863.0434788156822 1.244960024401118
9.339026924277785 831.5437175425989 1.2233166381440699
9.344254479231202 809.4456218084166 1.2088518171355478
9.349482034184618 785.6938799298118 1.1920986738514718
9.354709589138034 770.5375276608951 1.1814843128283548
9.35993714409145 761.6054068492208 1.175742492352875
9.365164699044866 751.9316612402356 1.1690919811195766
9.370392253998283 747.3797157305489 1.1662261772168911
9.375619808951699 742.6365319056652 1.1634116307823454
9.380847363905115 739.7639881193031 1.1616872258020503
9.386074918858531 738.2379428827904 1.1622446045828456
9.391302473811947 736.2811591017289 1.1609502806444931
9.396530028765364 733.7600189694803 1.159997752861327
9.40175758371878 730.7798779148588 1.1583883281320364
9.406985138672196 732.3195227709464 1.160003000484146
9.412212693625612 730.1052489593244 1.157080899675641
9.417440248579029 724.0377966160132 1.140465236673486
9.422667803532445 718.7768338921287 1.1300198674939101
9.427895358485861 714.9214018450288 1.12333502544538
9.433122913439277 715.7096583855581 1.1213618851938785
9.438350468392693 712.2702523644728 1.1156890305739002
9.44357802334611 712.9537511632144 1.1140839263656475
9.448805578299526 712.5364482855762 1.1105005927420832
9.454033133252942 712.4472201101564 1.1088627534372504
9.459260688206358 712.4314987144052 1.1067779264344613
9.464488243159774 714.4796317317436 1.1076546838678962
9.46971579811319 717.9480934439658 1.1082355840854206
9.474943353066607 715.5912706438248 1.1052978841729082
9.480170908020023 714.3272396559564 1.102165420758472
9.48539846297344 713.3026580011353 1.1002241530433452
9.490626017926855 711.0657935802533 1.0959129830420813
9.495853572880272 714.199771004252 1.0970778303730193
9.501081127833688 716.8576238451235 1.0976083904599
9.506308682787104 721.0027576270672 1.100597295754114
9.51153623774052 716.7331928354981 1.0965989896775707
9.516763792693936 712.9878911815432 1.0930650188457742
9.521991347647353 714.8135727872251 1.0928809261720474
9.527218902600769 717.2333276884892 1.0932110703366804
9.532446457554185 721.4352461933437 1.095393220202352
9.537674012507601 720.3506678462651 1.0930368484932442
9.542901567461017 720.1379835379181 1.0921175185845766
9.548129122414434 723.6014058264554 1.0941310553507184
9.55335667736785 729.1364806133478 1.098457927788557
9.558584232321266 730.1202051737347 1.0985448268719735
9.563811787274682 732.1013122743918 1.0998924998315747
9.569039342228098 732.1348547767202 1.0991758042982342
9.574266897181515 730.7883917788505 1.0973506670232482
9.57949445213493 730.0232556861724 1.0950170806327086
9.584722007088347 726.5879890891664 1.0907057035978802
9.589949562041763 726.4806916531356 1.0903084577785291
9.59517711699518 727.498425859715 1.0904714368505917
9.600404671948596 728.6758999945221 1.0905771133302509
9.605632226902012 727.9197228473173 1.0885754568616555
9.610859781855428 730.0874949032174 1.0886486950950789
9.616087336808844 727.1823008690344 1.086342535201973
9.62131489176226 726.9908334989468 1.0854168032428748
9.626542446715677 725.4886284365385 1.083279001311106
9.631770001669093 727.5213555298554 1.0848456290333852
9.636997556622509 729.4120482716268 1.0857173348575564
9.642225111575925 738.0240602947147 1.092570443803601
9.647452666529341 739.8943143013288 1.0931753744537884
9.652680221482758 742.342344867131 1.0948730598371537
9.657907776436174 748.0316780353165 1.0976924840180435
9.66313533138959 748.348217911976 1.096978613680546
9.668362886343006 754.2760228368182 1.101508476159423
9.673590441296422 753.0566109608219 1.1011410571905134
9.678817996249839 754.6508847832467 1.1013130300375518
9.684045551203255 753.0371421986215 1.0991106750367892
9.689273106156671 755.0979474730527 1.0998607689568676
9.694500661110087 756.407349671377 1.0994827292335825
9.699728216063503 754.7839149527209 1.0975622843426742
9.70495577101692 753.0126291244098 1.094251657768367
9.710183325970336 751.3365654163371 1.0930480105813656
9.715410880923752 748.2549326245439 1.0905135258523408
9.720638435877168 748.393972129596 1.0902590546352853
9.725865990830584 746.9299181226513 1.0893237214576361
9.731093545784 743.375463297891 1.0854692031153037
9.736321100737417 747.8796432014545 1.0877152922134394
9.741548655690833 750.5804858283418 1.0892083256850325
9.74677621064425 751.6444080567611 1.0892237914357703
9.752003765597665 753.3110429088749 1.0909708759455035
9.757231320551082 748.2320427489684 1.0870827514312522
9.762458875504498 745.0527757519376 1.083737988914961
9.767686430457914 745.6216322800722 1.0837883613040868
9.77291398541133 747.8178678519154 1.0847490365983636
9.778141540364746 749.2202684512728 1.0849366662208042
9.783369095318163 747.1221228213126 1.082651662045039
9.788596650271579 741.2986403407959 1.0780735095743084
9.793824205224995 737.9762339339155 1.0760082410238105
9.799051760178411 736.531561106667 1.0737014868328822
9.804279315131827 732.5588478914618 1.0700550734935153
9.809506870085244 733.0835592160086 1.0696245915735065
9.81473442503866 737.4801946831486 1.0723079655706003
9.819961979992076 739.2617313307395 1.0725289296551126
9.825189534945492 741.1988803565661 1.0731101038452975
9.830417089898909 744.592900400395 1.0750846905908964
9.835644644852325 746.3785896917624 1.074966488167554
9.840872199805741 743.3331509340198 1.07219568982787
9.846099754759157 744.698252395107 1.0733444771128895
9.851327309712573 742.060015403576 1.0722332366949756
9.85655486466599 740.5647410506078 1.0705963702501295
9.861782419619406 740.3938752971667 1.0703161661804135
9.867009974572822 741.2532415051951 1.0682518109676555
9.872237529526238 746.0672579814246 1.0708118135561604
9.877465084479654 751.4549178601654 1.0745808660477787
9.88269263943307 760.4384809024339 1.0817871115686584
9.887920194386487 762.6684677099804 1.0833949176578574
9.893147749339903 765.4442837729971 1.0857403897192262
9.89837530429332 768.8500750357854 1.0869372989412218
9.903602859246735 773.9544380004825 1.0897801783811123
9.908830414200152 777.7353177889055 1.0912424251082224
9.914057969153568 785.7249538518319 1.0953774008043125
9.919285524106984 790.7294894995113 1.0983660007266278
9.9245130790604 790.8612300064466 1.097545478037488
9.929740634013816 791.819627468245 1.0986615026097093
9.934968188967233 795.0997401984613 1.1006009492457922
9.940195743920649 794.0587144423082 1.0995619683528983
9.945423298874065 793.5575085918215 1.0983098533055489
9.950650853827481 792.2879646868039 1.0971602447193682
9.955878408780897 795.5929671247367 1.1002269190134848
9.961105963734314 794.2823506533151 1.099066432802999
9.96633351868773 788.4551398944071 1.094851483309365
9.971561073641146 783.4723546926829 1.0897495166803635
9.976788628594562 784.5636831976964 1.089590561322068
9.982016183547978 781.5444548043528 1.0868635040958343
9.987243738501395 775.6914507432126 1.080890414294531
9.99247129345481 771.2893918518547 1.0774161761222416
9.997698848408227 768.5316115750397 1.0756493298199086
10.002926403361643 772.1261011196023 1.0778304381440111
10.00815395831506 775.2147391771297 1.0790444942634343
10.013381513268476 768.8471071138797 1.073566584346349
10.018609068221892 765.8840323357801 1.070580400859989
10.023836623175308 762.7823051147501 1.0682242177796137
10.029064178128724 767.4373969529449 1.071604106614939
10.03429173308214 772.2558410588113 1.0757539457297007
10.039519288035557 772.988840047323 1.0762006470635912
10.044746842988973 772.0155813549978 1.0748070595917663
10.049974397942389 764.8542938326731 1.069343998804266
10.055201952895805 764.3098224103909 1.068724084369611
10.060429507849221 767.8070137773342 1.0701100187089385
10.065657062802638 770.195035859563 1.0717741390405071
10.070884617756054 776.4042874163456 1.0757953327360494
10.07611217270947 779.4419310419477 1.0780855489210317
10.081339727662886 780.6144081533897 1.0785741265962532
10.086567282616302 782.2394679601248 1.0796757003753221
10.091794837569719 780.4765635352583 1.0778940213190544
10.097022392523135 779.2219404883795 1.076166581601277
10.102249947476551 781.2025542014179 1.077288100178681
10.107477502429967 776.8084798648904 1.0737306822158585
10.112705057383383 774.7424528617486 1.0717027725146513
10.1179326123368 768.0275218956936 1.0668982504050346
10.123160167290216 763.5240151733057 1.0641850386882459
10.128387722243632 759.7415119547128 1.0611848651724538
10.133615277197048 758.2821305647894 1.0591192376729377
10.138842832150464 754.9670474378813 1.0551099179421288
10.14407038710388 752.1444169987349 1.0530697407355964
10.149297942057297 748.8575560621194 1.0512153924345953
10.154525497010713 739.5101865867557 1.0453578586887777
10.15975305196413 734.43234726841 1.0417132420576358
10.164980606917545 727.7192330174986 1.0357804362353022
10.170208161870962 725.4038102486813 1.0330642189161883
10.175435716824378 722.7543607053763 1.031077048797435
10.180663271777794 722.2911596488609 1.030105688394037
10.18589082673121 721.0369488051323 1.029394084503581
10.191118381684626 714.4320232471056 1.0248095797044023
10.196345936638043 711.4628868083779 1.0223713272142179
10.201573491591459 708.3074301185394 1.0195696202070852
10.206801046544875 704.319541637848 1.0163287732988557
10.212028601498291 706.0531442005213 1.0168333373583125
10.217256156451707 705.6928931909797 1.0164622555792446
10.222483711405124 705.2330238731562 1.0163145570661558
10.22771126635854 705.7145012239059 1.0172013174860821
10.232938821311956 704.4864268163374 1.0164250004922697
10.238166376265372 703.7961067896409 1.0155216335838864
10.243393931218788 706.9366688542744 1.0176865653177725
10.248621486172205 706.4054113968228 1.0170969841157687
10.253849041125621 705.8334125588217 1.016575175419033
10.259076596079037 700.8806222291073 1.0129109638003124
10.264304151032453 697.9131328673087 1.0106366236172695
10.26953170598587 698.2718938690018 1.0101683196978628
10.274759260939286 700.0064863810776 1.0108742697887967
10.279986815892702 703.2037585075129 1.0129265797237443
10.285214370846118 704.8337259152531 1.0143592104745074
10.290441925799534 708.2585722375094 1.016648888464314
10.29566948075295 708.7589435516194 1.0170733214193324
10.300897035706367 708.4883906540804 1.0161683460545277
10.306124590659783 713.6603159597273 1.0188635232352716
10.3113521456132 712.1584557506843 1.0176455802724145
10.316579700566615 716.9401534145154 1.0206312100706116
10.321807255520032 716.554395894581 1.019578063599288
10.327034810473448 718.9620247641768 1.0213827352721354
10.332262365426864 722.3474186301421 1.0230943920267763
10.33748992038028 731.0607451334516 1.0288315838314566
10.342717475333696 742.6299731471397 1.0367338756812625
10.347945030287113 755.4987436136923 1.0447906598331593
10.353172585240529 766.0391056263525 1.0518535106057896
10.358400140193945 769.5428277105509 1.0528204722834962
10.363627695147361 771.7835374262198 1.0528521489306688
10.368855250100777 782.5847791534615 1.060149789129892
10.374082805054194 790.7120308434795 1.0663867610547553
10.37931036000761 795.0473460114908 1.0691900506205099
10.384537914961026 793.58761029324 1.0681563554956004
10.389765469914442 791.7388790735615 1.0653145282500984
10.394993024867858 793.580564898119 1.066054438123513
10.400220579821275 793.2899914713926 1.0657719208590113
10.40544813477469 793.057689387018 1.0646566924996808
10.410675689728107 790.5282603884598 1.0626921590819236
10.415903244681523 788.0647942625304 1.061328390618264
10.42113079963494 784.5607729907694 1.0599163499965507
10.426358354588356 772.4135005646457 1.0515681834677117
10.431585909541772 758.5425264176805 1.0414263628902085
10.436813464495188 749.1127054262726 1.0341604495803818
10.442041019448604 738.7696313992333 1.02719297428167
10.44726857440202 730.1429234127653 1.0204496988477438
10.452496129355437 723.5361859077339 1.0162033902788066
10.457723684308853 714.3800024733619 1.0096139286184713
10.462951239262269 706.7463718170246 1.0032417461245622
10.468178794215685 699.0229385098385 0.9973007853303528
10.473406349169101 694.5047245615871 0.9938155388017977
10.478633904122518 687.7445606553925 0.9882170011447493
10.483861459075934 682.0382972148443 0.98416073247651
10.48908901402935 673.7544151410858 0.9775975114859674
10.494316568982766 665.2082609349865 0.9701371294108069
10.499544123936182 657.2133955931495 0.9638212298806643
10.504771678889599 651.0663942900318 0.9591963489540888
10.509999233843015 650.9248335573619 0.9596910022321047
10.515226788796431 650.6387649631121 0.9591533184779135
10.520454343749847 646.7765277770045 0.9554055507471119
10.525681898703263 641.8706986605107 0.9508970348052376
10.53090945365668 636.8606807175979 0.9466843148783324
10.536137008610096 636.1834185315352 0.9461304553360651
10.541364563563512 635.1604543550962 0.9453814676515352
10.546592118516928 640.1977240989766 0.9491358632659903
10.551819673470344 635.9750673263576 0.9461277573695984
10.55704722842376 633.2381205448182 0.9446884136585585
10.562274783377177 628.3326171605178 0.9407561045679594
10.567502338330593 623.9881757077017 0.9372761726645988
10.57272989328401 624.1811179634461 0.936896822525314
10.577957448237425 620.8280853254238 0.9342912190340343
10.583185003190842 618.2380333418594 0.931980456644716
10.588412558144258 615.5682122855776 0.9292002114958134
10.593640113097674 615.8271331541509 0.9294231533421992
10.59886766805109 614.5694503672024 0.9275268126057754
10.604095223004506 615.0091282438416 0.9275800438355163
10.609322777957923 612.9044815235553 0.925960855857782
10.614550332911339 613.3517503530769 0.9258718679347043
10.619777887864755 612.1283088792736 0.9246285432384568
10.625005442818171 611.7400421374883 0.9247255856442178
10.630232997771587 610.6839290935932 0.9236838444492228
10.635460552725004 614.1074945446641 0.9261860055569713
10.64068810767842 614.9582035746959 0.9264607533156909
10.645915662631836 619.991315001985 0.9302218450840318
10.651143217585252 621.8214958745873 0.9316612659859291
10.656370772538668 621.1198333633828 0.9299487486433343
10.661598327492085 621.2015186318649 0.9287235777644929
10.666825882445501 625.1422010371481 0.9316875251888912
10.672053437398917 629.6924675543792 0.9340619800597345
10.677280992352333 639.1174960904174 0.9407905416826018
10.68250854730575 643.2507947433372 0.9439341956339602
10.687736102259166 656.934107409119 0.9542054094649083
10.692963657212582 660.7551702792202 0.9569317357688174
10.698191212165998 665.9853002065898 0.9605541978217911
10.703418767119414 669.0680420448949 0.9614689624907728
10.70864632207283 671.4195712988461 0.9627458212214793
10.713873877026247 677.8554266882559 0.966973130352628
10.719101431979663 676.5139452109922 0.9659828568846793
10.72432898693308 676.4039678736777 0.9656312880437522
10.729556541886495 675.6357020376615 0.965052071466248
10.734784096839912 674.4815319706868 0.9642567067624681
10.740011651793328 672.8488841602922 0.9628738627210769
10.745239206746744 669.716083637992 0.9599502172047274
10.75046676170016 665.868936540754 0.9569672214355909
10.755694316653576 662.4566986403062 0.9544142450917883
10.760921871606993 658.1001321666254 0.9507790015080179
10.766149426560409 656.3224829750153 0.9493545074579
10.771376981513825 655.6809552568428 0.948619976587989
10.776604536467241 648.5262405310576 0.9430488746622765
10.781832091420657 650.8274679237691 0.9446951062852235
10.787059646374074 650.0220959085997 0.9439337505288399
10.79228720132749 650.031341405595 0.9426729744533083
10.797514756280906 654.7781631826471 0.945266310818806
10.802742311234322 662.2346585189039 0.9507202026907327
10.807969866187738 670.4845655490202 0.9567405967857494
10.813197421141155 681.1369878427745 0.9638365063014512
10.81842497609457 693.8976073445623 0.9723653401041837
10.823652531047987 716.6115698797528 0.987638075479282
10.828880086001403 743.1232815941737 1.005486771161162
10.83410764095482 777.2018952101171 1.0283797646684285
10.839335195908236 822.1142675911624 1.0575731051039918
10.844562750861652 876.567465944494 1.0919733959282614
10.849790305815068 944.9885147522242 1.1323938901442845
10.855017860768484 1011.94038297691 1.1703224934201963
10.8602454157219 1061.5834984963826 1.1987951681046531
10.865472970675317 1080.1435643480934 1.2092765531118868
10.870700525628733 1065.9091219399147 1.2006438742124599
10.875928080582149 1028.3204336258361 1.1791804109638893
10.881155635535565 972.8133003993067 1.1445367678765581
10.886383190488981 913.2498153148804 1.1087926321709245
10.891610745442398 854.5249753960364 1.0729881545460496
10.896838300395814 807.5992401450899 1.0439609643211767
10.90206585534923 759.9406343547873 1.0126125416407579
10.907293410302646 731.0105830649591 0.9928783699132625
10.912520965256062 705.7128093701185 0.9755968375761633
10.917748520209479 689.4708322147974 0.9641172081005528
10.922976075162895 676.2496343156603 0.9547368142177104
10.928203630116311 663.0791061727215 0.9445052961627032
10.933431185069727 653.8544527101183 0.9377962865621537
10.938658740023143 646.8867598116591 0.9323387500796336
10.94388629497656 643.2835569552901 0.9294345784908438
10.949113849929976 638.9105095889439 0.9261476099743047
10.954341404883392 633.6691399909637 0.9222929420849847
10.959568959836808 632.0080681950894 0.9209033927872773
10.964796514790224 630.3871700272678 0.9195792733623825
10.97002406974364 632.8750538529986 0.9232856194482781
10.975251624697057 631.49955056963 0.9246638429630634
10.980479179650473 626.8323777021999 0.9226753078023494
10.98570673460389 622.741924571881 0.9209271373088971
10.990934289557305 621.8209680083497 0.9210794343436732
10.996161844510722 620.405378930581 0.9212191804109298
11.001389399464138 619.4094421738831 0.9214604135483476
11.006616954417554 617.7885954780071 0.9205466076317527
11.01184450937097 611.2721189346594 0.9161640055422858
11.017072064324386 607.564562279062 0.9136743399849703
11.022299619277803 606.0847640076074 0.9128170712375699
11.027527174231219 604.6975304104908 0.9123709825007915
11.032754729184635 603.3815407220164 0.9120155321897027
11.037982284138051 601.9507567950137 0.9118218379548595
11.043209839091467 600.488356632998 0.9110689410489138
11.048437394044884 595.4223849663856 0.9074217439333336
11.0536649489983 594.1841172283952 0.9071139474254776
11.058892503951716 592.155746188995 0.905694521045568
11.064120058905132 590.0321498652032 0.9044594030321543
11.069347613858548 589.6710414679162 0.9047475608360015
11.074575168811965 585.7262597565857 0.901963603432905
11.079802723765381 583.1274130673022 0.8999020642260819
11.085030278718797 582.0916938412844 0.8995410612928014
11.090257833672213 580.5027145584168 0.8983155436219722
11.09548538862563 578.2732846052498 0.8966786927345274
11.100712943579046 576.8513994118255 0.8957884006486326
11.105940498532462 576.1023900536899 0.8953207050015811
11.111168053485878 579.6823327036436 0.8982259325647555
11.116395608439294 576.3673095613125 0.8959682928019003
11.12162316339271 570.2327256113057 0.8913928336974962
11.126850718346127 564.8557940026863 0.8877879056743313
11.132078273299543 563.5770544456251 0.8875023764785008
11.13730582825296 563.4871049419431 0.887905651421672
11.142533383206375 562.6610660352349 0.8879938026572586
11.147760938159792 564.7759868530011 0.8895404136878091
11.152988493113208 564.737455740008 0.8893484628104007
11.158216048066624 562.8926321345076 0.8877011357216201
11.16344360302004 558.5732834530629 0.8841444520444494
11.168671157973456 549.6795132249468 0.8770282120231079
11.173898712926873 546.5564884320702 0.8751269219147823
11.179126267880289 541.074703243609 0.8708999868094276
11.184353822833705 540.1917902475137 0.8698153793400489
11.189581377787121 537.5470499468142 0.8680801771800509
11.194808932740537 534.4208280844935 0.865236528640938
11.200036487693954 533.1726410578989 0.8644919780461674
11.20526404264737 528.5527626576253 0.8613070640556313
11.210491597600786 525.1178553843874 0.858234835502234
11.215719152554202 523.9012051886122 0.8575095516434362
11.220946707507618 524.5921375878737 0.8580128245945696
11.226174262461035 525.7293316549112 0.8587783493381709
11.23140181741445 521.1740561645744 0.8556559608249124
11.236629372367867 517.9940677575933 0.8533030497485318
11.241856927321283 513.1941200549477 0.8490289282945812
11.2470844822747 509.70959451463 0.8465947883761229
11.252312037228116 511.20165298474944 0.8475938107365881
11.257539592181532 508.69760324227786 0.845960967615157
11.262767147134948 506.9978864104155 0.8455121083624082
11.267994702088364 507.28502626690596 0.8457499598799982
11.27322225704178 507.60474649499236 0.8464630062197812
11.278449811995197 506.9905578156579 0.8452784199169572
11.283677366948613 505.9045117989197 0.8445588904449003
11.288904921902029 505.63332168420686 0.8440135345572661
11.294132476855445 500.3747004526189 0.8391290176930188
11.299360031808861 498.85391058128 0.8382531522622698
11.304587586762278 499.9612666828871 0.8389419896381708
11.309815141715694 498.7214695863781 0.8376523242062067
11.31504269666911 501.2041541985832 0.8394657442410035
11.320270251622526 503.3558197745845 0.8404133601900106
11.325497806575942 501.56342442258625 0.838089809988727
11.330725361529359 504.1053317692141 0.8396171132129411
11.335952916482775 506.3005423340443 0.8410266582836228
11.341180471436191 506.8676110390637 0.8413381290182175
11.346408026389607 502.3985343822656 0.8376274441877525
11.351635581343023 497.30582549257394 0.8337154007961185
11.35686313629644 495.0313536733962 0.8323157999595898
11.362090691249856 492.19884235145116 0.8298508061007103
11.367318246203272 491.4511948029384 0.8295599745659461
11.372545801156688 490.7483911769934 0.8292613242611209
11.377773356110104 490.6658650856906 0.8288176746948139
11.38300091106352 491.43844114160476 0.8295510108251034
11.388228466016937 491.5258772455016 0.8293135293499679
11.393456020970353 489.61735261152114 0.8273336992299559
11.39868357592377 485.7270312103385 0.8246469598852583
11.403911130877185 484.57354506338527 0.823929215385874
11.409138685830602 483.91060461508516 0.8238180326013841
11.414366240784018 480.8440675671126 0.8208636042457365
11.419593795737434 479.9128056948414 0.8200453897021527
11.42482135069085 479.549337490413 0.819896395867263
11.430048905644266 482.13745786100236 0.8217274384314412
11.435276460597683 481.3669758944924 0.821362142022585
11.440504015551099 483.85587709964466 0.8238619195577042
11.445731570504515 479.53024275761817 0.8200733150437531
11.450959125457931 479.15410692236895 0.819565386158377
11.456186680411347 482.53976355352125 0.8220157294991763
11.461414235364764 481.5352085531482 0.8207218591167689
11.46664179031818 479.916028917825 0.8192558191354823
11.471869345271596 483.93702385684213 0.8226575998592298
11.477096900225012 485.0721074869552 0.8247965050424692
11.482324455178428 491.6618724298261 0.8375488333330832
11.487552010131845 496.2781220129155 0.8436286164093422
11.49277956508526 497.1380221945506 0.8460603293215061
11.498007120038677 496.6997148005719 0.8472747194723669
11.503234674992093 497.568510742496 0.8491149053917092
11.50846222994551 497.1742013957839 0.8500182290444721
11.513689784898926 501.177958001876 0.8544068897914978
11.518917339852342 502.3852357596967 0.8562154522552904
11.524144894805758 498.32397152709933 0.853989154614982
11.529372449759174 492.2258495056856 0.849874155323302
11.53460000471259 485.69468340734375 0.8450797813596463
11.539827559666007 483.37382261837996 0.8440889355068364
11.545055114619423 486.11961763923205 0.8470087727113589
11.550282669572839 488.55188264976294 0.8494947681070611
11.555510224526255 489.6524668740626 0.8512970550416215
11.560737779479672 490.16843771661024 0.8525898441194013
11.565965334433088 488.27237600084555 0.8514314769009121
11.571192889386504 487.193907267681 0.8511743798908225
11.57642044433992 485.28834944041057 0.8499305796756544
11.581647999293336 484.5036431132626 0.8493052793654378
11.586875554246753 485.2642517102637 0.8506069574970014
11.592103109200169 484.57433410459896 0.8503450428265674
11.597330664153585 483.1534747611002 0.8497988083592242
11.602558219107001 483.4882270068197 0.85115016678959
11.607785774060417 478.72029776071986 0.8472197066047281
11.613013329013834 478.9198624339909 0.8477134020149697
11.61824088396725 476.9966386918417 0.8467576907627358
11.623468438920666 473.6183420189727 0.8442852169066355
11.628695993874082 468.5118618036171 0.8407587343874203
11.633923548827498 465.6809329879369 0.8392445424698739
11.639151103780915 460.731719908399 0.8350469433688745
11.64437865873433 458.28976850416257 0.8332861328894424
11.649606213687747 455.50739828320803 0.8311259086518209
11.654833768641163 446.2842634300028 0.8233206748140997
11.66006132359458 442.5425223322869 0.8200925611128038
11.665288878547996 441.0818587582278 0.8190697398170331
11.670516433501412 442.54151243822713 0.8203798451886619
11.675743988454828 443.6972734653072 0.8220223205570192
11.680971543408244 445.176687280065 0.8240028097458116
11.68619909836166 446.4048095710699 0.825422500868079
11.691426653315077 443.53910745392653 0.8233310904810268
11.696654208268493 442.979100653162 0.8228685681799762
11.701881763221909 438.58225721980443 0.818804818499991
11.707109318175325 435.6257179085203 0.8165385201049135
11.712336873128741 434.97738717129954 0.8162981180764499
11.717564428082158 435.2305588566261 0.8175142791322415
11.722791983035574 435.46045684932915 0.8177551468389893
11.72801953798899 433.63364817239017 0.8162288740012674
11.733247092942406 434.0506706361299 0.8177456210918556
11.738474647895822 431.05211774573195 0.8146834546823492
11.743702202849239 429.42058143221425 0.8149386826092152
11.748929757802655 428.8274299674323 0.815392193740793
11.754157312756071 430.3167710294664 0.8169997158695639
11.759384867709487 433.7279438985803 0.8203813872287973
11.764612422662903 433.67047873454675 0.8194574205044255
11.76983997761632 431.4179373694659 0.8167381518033394
11.775067532569736 429.08300727740124 0.8142238748701047
11.780295087523152 429.268444469429 0.8142492706805922
11.785522642476568 429.7550970701609 0.8149632492678852
11.790750197429984 426.5836653982757 0.8120524063229917
11.7959777523834 427.43119674781707 0.8131294357717657
11.801205307336817 430.40194397514495 0.8156918169870477
11.806432862290233 435.4298411988429 0.8204661497079163
11.81166041724365 440.7531098506133 0.8255020051075771
11.816887972197065 440.50292646036223 0.825446818198621
11.822115527150482 441.135123207433 0.8261790328371378
11.827343082103898 439.8358755375006 0.8251800816547593
11.832570637057314 443.04297650771196 0.8280483238338762
11.83779819201073 442.35182350541135 0.8275004418606102
11.843025746964146 440.2644590510763 0.8254812311140203
11.848253301917563 443.5750097395801 0.8283983909739608
11.853480856870979 444.79281538946225 0.8298170196799329
11.858708411824395 445.84019462500544 0.8304217143259826
11.863935966777811 444.5828292315863 0.8296786596514177
11.869163521731227 440.779268797975 0.8266050639237568
11.874391076684644 439.6975695631224 0.826451163080244
11.87961863163806 438.89089820725167 0.826557344838624
11.884846186591476 433.0683919401729 0.8211840157196363
11.890073741544892 426.1896377768527 0.8148014775661031
11.895301296498308 424.3889142410839 0.8130209469284282
11.900528851451725 421.83688737428184 0.8105339788617881
11.90575640640514 422.7857661806879 0.8110337818593439
11.910983961358557 422.8430562277281 0.8115802558080545
11.916211516311973 420.3441251592677 0.8094459737759325
11.92143907126539 420.7746501251066 0.8106896204079667
11.926666626218806 423.2133853416461 0.8144568191531736
11.931894181172222 424.974249777537 0.8165183231586349
11.937121736125638 427.7332565323532 0.8191378315642492
11.942349291079054 431.43654476616126 0.8232075428074613
11.94757684603247 432.28193405162045 0.823848442592604
11.952804400985887 433.47435513769125 0.8258504874418534
11.958031955939303 431.06985084136164 0.8238676186221743
11.963259510892719 429.5863108972251 0.8215538278003136
11.968487065846135 432.2731847513862 0.8247551758144316
11.973714620799552 431.0815066906363 0.8232253545921248
11.978942175752968 433.3443229570415 0.8254286835648618
11.984169730706384 432.88706550157303 0.8250382458096285
11.9893972856598 429.80883663617277 0.8222532893440291
11.994624840613216 427.49298129939183 0.8205571516601984
11.999852395566633 425.9677617659116 0.8200892348836322
12.005079950520049 427.18203557285364 0.8209130715305705
12.010307505473465 430.78927928753114 0.8243813262514003
12.015535060426881 433.76371030213846 0.8271148539245232
12.020762615380297 434.0273495036154 0.8265706472467939
12.025990170333714 434.45659036577007 0.8273979672607383
12.03121772528713 433.41510249528244 0.826607610837226
12.036445280240546 436.65498176798883 0.8301011945361523
12.041672835193962 440.5306135161968 0.8348479665988937
12.046900390147378 447.6662388765152 0.842066271711399
12.052127945100795 459.6950374620766 0.8530106801280429
12.05735550005421 472.52782464385285 0.864335126249583
12.062583055007627 487.91607948092883 0.8777730993406277
12.067810609961043 506.18033972333336 0.8938653278715876
12.07303816491446 526.3497345320268 0.9118275657257487
12.078265719867876 555.6423675201443 0.9371133898484633
12.083493274821292 593.9259149179144 0.968651506108627
12.088720829774708 636.6184177934531 1.0031181506224587
12.093948384728124 686.3886377114243 1.0414471837004584
12.09917593968154 741.923424777434 1.0827942550905443
12.104403494634957 797.5870823761522 1.1232508192370663
12.109631049588373 856.0026802856682 1.1635046853076338
12.114858604541789 906.3812181525775 1.1975710318512534
12.120086159495205 943.7016203102686 1.22267800454486
12.125313714448621 963.9446893441523 1.2355618021208457
12.130541269402038 964.4086847524713 1.236391405073845
12.135768824355454 943.4772704793558 1.2232977422432065
12.14099637930887 902.2172956522124 1.1960807752838725
12.146223934262286 853.3313917469994 1.1638893646444246
12.151451489215702 799.1167727086116 1.1264452908367377
12.156679044169119 746.0186187825587 1.088404787811614
12.161906599122535 702.6954778112374 1.0570280174310351
12.167134154075951 661.2466687841486 1.0254001176156036
12.172361709029367 623.8411647799173 0.9962626072604731
12.177589263982783 594.496708455684 0.973590325679768
12.1828168189362 565.8373859797103 0.9498074623104525
12.188044373889616 539.5245495177005 0.928082672275
12.193271928843032 517.6158154512888 0.9091333821426372
12.198499483796448 497.0766279541249 0.8906400735769743
12.203727038749864 481.6616033771995 0.8775588286953604
12.20895459370328 468.5895573001595 0.8659194058109461
12.214182148656697 456.0092181607426 0.8552938112015391
12.219409703610113 448.0425515245036 0.8489766766152846
12.22463725856353 442.44121091425575 0.8436111278320599
12.229864813516945 434.3736839942942 0.8361844301788945
12.235092368470362 432.51214314733284 0.8340918372864827
12.240319923423778 425.79999360477683 0.826812760595057
12.245547478377194 421.2633529930099 0.8229970197841234
12.25077503333061 415.8800131589964 0.8183154207910104
12.256002588284026 411.0408388836334 0.8138811393812974
12.261230143237443 407.5347606378623 0.8104264639480803
12.266457698190859 404.2916034974776 0.8074770119999481
12.271685253144275 404.74040162371926 0.8078824568600136
12.276912808097691 399.78176669172746 0.8036145671718811
12.282140363051107 399.36239604246816 0.8045164557578335
12.287367918004524 395.89783433538184 0.801793146170917
12.29259547295794 392.74238290691466 0.7992011472173132
12.297823027911356 391.6817603645638 0.7984117241765936
12.303050582864772 390.1308766942894 0.7967324648210441
12.308278137818188 392.0439961333879 0.7990101841251536
12.313505692771605 391.6794196826449 0.8009851947245463
12.31873324772502 389.86242429579454 0.806974813286178
12.323960802678437 389.9205329493487 0.8119719438461316
12.329188357631853 388.5396826962119 0.8143538106521241
12.33441591258527 383.70931103001465 0.8129381682304951
12.339643467538686 384.3436871376959 0.8173867730508069
12.344871022492102 382.3360249393636 0.818518582489458
12.350098577445518 384.93885393261456 0.8231862348006841
12.355326132398934 384.7866106899321 0.8252679678627013
12.36055368735235 382.7830819277642 0.8256683131242587
12.365781242305767 383.67683951371873 0.8287340029201999
12.371008797259183 382.6728220087526 0.8299664041336751
12.376236352212599 381.7034319404098 0.8307781665409593
12.381463907166015 378.64737939478516 0.8297996676746949
12.386691462119432 377.29691229026616 0.8313752863501217
12.391919017072848 375.6475407213146 0.8320984148346866
12.397146572026264 375.3602645779908 0.8330431737954084
12.40237412697968 373.8028225514915 0.8328929241941881
12.407601681933096 370.5053517653232 0.8308128218882279
12.412829236886513 368.43682509605867 0.8304829997380574
12.418056791839929 367.71429460133186 0.8309699247192298
12.423284346793345 367.8404333458227 0.8320987273953099
12.428511901746761 364.5956509506226 0.8288217306050223
12.433739456700177 364.0085425045357 0.8291898647080681
12.438967011653594 362.89391036443016 0.8291742669015685
12.44419456660701 364.28824022099053 0.833418148992534
12.449422121560426 365.15664727447984 0.8358820725227578
12.454649676513842 364.3411256872489 0.8363433705167067
12.459877231467258 361.84276280136885 0.8351969375990651
12.465104786420675 358.03000725976045 0.8313761053306534
12.47033234137409 354.46545819073697 0.8285499357107142
12.475559896327507 350.14603757706163 0.8237893121923451
12.480787451280923 351.25959932646015 0.8256507196452827
12.48601500623434 350.73682984576953 0.8263924189451518
12.491242561187756 354.081607445658 0.8320579361101171
12.496470116141172 357.08476917404846 0.838529383205319
12.501697671094588 357.8033195207666 0.8417324997520549
12.506925226048004 356.95377397141544 0.842492416587851
12.51215278100142 352.83509753782346 0.8392741250923061
12.517380335954837 346.6311217338431 0.8318956348308618
12.522607890908253 345.862386795029 0.8317390056786588
12.527835445861669 343.5920023670441 0.8299541256038712
12.533063000815085 346.3019350647539 0.8341076053328921
12.538290555768501 349.377995058089 0.8392813669025141
12.543518110721918 350.10198757344904 0.8412670042689994
12.548745665675334 349.7773664995471 0.8423689608356617
12.55397322062875 345.49356300946556 0.8381093286878918
12.559200775582166 342.59785594021355 0.8362025532938252
12.564428330535582 339.35935196414596 0.8270288022548606
12.569655885488999 337.6498928814547 0.8160885931560601
12.574883440442415 341.7131882963442 0.8184428443269308
12.580110995395831 340.5525471895064 0.8136631761911886
12.585338550349247 340.55863553114006 0.8118732978310891
12.590566105302663 339.37389496061076 0.8087522055892301
12.59579366025608 337.5146788114995 0.8041912027374375
12.601021215209496 342.0320513537324 0.8083475318092993
12.606248770162912 345.61018540392587 0.8105976375514955
12.611476325116328 345.0649236926073 0.808801013832493
12.616703880069744 347.05218288960947 0.8107574780352127
12.62193143502316 347.2974365296064 0.8106987488580318
12.627158989976577 348.8231388610604 0.8100763838342854
12.632386544929993 347.23862702975975 0.8060404190388584
12.63761409988341 347.555905836581 0.8047357648398491
12.642841654836825 348.6311877311059 0.8052292859465325
12.648069209790242 349.96174123679174 0.8066248516146646
12.653296764743658 354.3636330356813 0.8103213030636438
12.658524319697074 356.1460342958495 0.8105993722506305
12.66375187465049 360.8151540807761 0.8158834833759416
12.668979429603906 365.3936557151789 0.8198161412205432
12.674206984557323 370.67387418461476 0.8254206302897743
12.679434539510739 375.8708421324668 0.8306607608293549
12.684662094464155 380.8740928651316 0.8343633745806529
12.689889649417571 385.4078475771309 0.8387954586373932
12.695117204370987 391.7755410151725 0.844565640089177
12.700344759324404 397.6772035653814 0.8501018234982014
12.70557231427782 404.6159952594039 0.8568018393918267
12.710799869231236 410.2117957253813 0.8619271782247881
12.716027424184652 415.48380031074583 0.8674343896842934
12.721254979138068 417.4583774781877 0.8703139407539644
12.726482534091485 418.7508268998172 0.8719845071169393
12.7317100890449 424.19644457825905 0.8772577950620348
12.736937643998317 431.84318191293215 0.8846647154689705
12.742165198951733 441.64463206666994 0.8936420843073887
12.74739275390515 452.56970964827315 0.9034934553515713
12.752620308858566 466.8345083528953 0.9165264488294488
12.757847863811982 484.3995517467786 0.9326445728533446
12.763075418765398 494.45057112738715 0.9420141631830399
12.768302973718814 500.2969618344132 0.947015635497021
12.77353052867223 500.5784049242482 0.9467060810042512
12.778758083625647 494.8088774378024 0.9410353510242356
12.783985638579063 487.4466749005234 0.9336573810571382
12.789213193532479 481.1183551749917 0.9276016650620964
12.794440748485895 468.6614580893265 0.9154879656344066
12.799668303439312 461.77954641094175 0.907672498302699
12.804895858392728 460.5057280780643 0.9065746025723459
12.810123413346144 459.6354814233545 0.9055629137244794
12.81535096829956 464.57747785632785 0.9096285746295708
12.820578523252976 471.9926136234194 0.9167822028091673
12.825806078206393 480.15301360034755 0.9243417651911555
12.831033633159809 493.6503212036876 0.9368387279655743
12.836261188113225 509.65268119527684 0.9518811416892112
12.841488743066641 530.4965187191199 0.9707777892273797
12.846716298020057 552.2447989522641 0.9902084640370314
12.851943852973474 574.9452721083707 1.0101018719744645
12.85717140792689 592.8648298581775 1.0253906050600208
12.862398962880306 604.9132812809896 1.0353500331600212
12.867626517833722 602.7010305834035 1.0330972564567855
12.872854072787138 590.6902023042078 1.022122782666726
12.878081627740555 570.3455859084913 1.004371970561289
12.88330918269397 542.0673093618328 0.9792522643802803
12.888536737647387 507.53086769982286 0.947326374523542
12.893764292600803 474.11259455713065 0.9157973331465205
12.89899184755422 447.892689967382 0.8901409264500935
12.904219402507636 427.4988291704843 0.8694586772445749
12.909446957461052 416.0910640791914 0.8582665853750903
12.914674512414468 401.3347413757166 0.8433247595658793
12.919902067367884 392.8869461831123 0.8337060467199738
12.9251296223213 382.90192749417344 0.8224566339378402
12.930357177274717 380.25405049417225 0.8190567650159349
12.935584732228133 380.03564612884776 0.8185536214515444
12.940812287181549 381.7703994156261 0.820384836566094
12.946039842134965 381.34029675292794 0.8189693485002183
12.951267397088381 377.66081572319507 0.8147749545126013
12.956494952041798 373.95360821646983 0.8101759000604214
12.961722506995214 373.18174925700055 0.8095225574670911
12.96695006194863 369.7942507414052 0.8062797089399761
12.972177616902046 368.224992808021 0.8052005743900412
12.977405171855462 369.94483379819667 0.807348208906417
12.982632726808879 367.39344753130524 0.8050759458884124
12.987860281762295 368.54977804550725 0.8064192197139557
12.993087836715711 364.69310921041625 0.8010724831772554
12.998315391669127 363.8979072023631 0.8005122172493081
13.003542946622543 361.95237200996223 0.797732054573278
13.00877050157596 361.60528962642707 0.7976719525085397
13.013998056529376 366.6188671400854 0.8035924065239975
13.019225611482792 367.702641712763 0.8044174613316799
13.024453166436208 368.5588511435142 0.8060200492020541
13.029680721389624 366.53149746285675 0.8037786737639911
13.03490827634304 362.21621778269184 0.7981799299729622
13.040135831296457 362.4199264731372 0.7978493678173362
13.045363386249873 363.6478139623697 0.799677499690676
13.05059094120329 365.5565125614429 0.8023609705006904
13.055818496156705 370.14091988377584 0.8076948836779126
13.061046051110122 374.134201472354 0.812303175376013
13.066273606063538 378.28772213474826 0.815659607971377
13.071501161016954 384.8786398621892 0.8224821838346219
13.07672871597037 393.50221458881333 0.8314580256933799
13.081956270923786 402.762332314168 0.8407460702276197
13.087183825877203 412.79525346135114 0.8510302935118217
13.092411380830619 421.0716379092988 0.8583854668013199
13.097638935784035 431.390486167075 0.8678248668801097
13.102866490737451 438.64965417947496 0.8754108481710451
13.108094045690867 444.78107579528114 0.8813726515166181
13.113321600644284 452.15942299882283 0.8890008306650767
13.1185491555977 457.3575567786812 0.8939988339589581
13.123776710551116 467.4232843570913 0.9034281038890705
13.129004265504532 475.80069278470967 0.9114375718442307
13.134231820457948 488.44659291645775 0.9234839309380817
13.139459375411365 502.6549188331838 0.9370794216336519
13.14468693036478 511.47672535131017 0.9450391646654809
13.149914485318197 521.784401602968 0.9545554814602432
13.155142040271613 525.2852903464877 0.9579019905033472
13.16036959522503 529.693194232598 0.9619792395912864
13.165597150178446 534.1253191783259 0.9660601680642589
13.170824705131862 533.5024424432432 0.9658185537756433
13.176052260085278 532.3934262638207 0.9651612469557631
13.181279815038694 530.2632965663597 0.9635056818543435
13.18650736999211 524.5306426566125 0.9584319402444456
13.191734924945527 517.7792467649581 0.9522952962560712
13.196962479898943 510.0096735825975 0.9452361662427311
13.202190034852359 497.4528467620043 0.9337442694619923
13.207417589805775 487.88656098612387 0.9247778930654201
13.212645144759191 476.04848770229916 0.9134907886565011
13.217872699712608 464.49628714546486 0.9022792400103837
13.223100254666024 455.22673621381824 0.893450659378277
13.22832780961944 442.8018795110387 0.8811705576822567
13.233555364572856 429.8379362557976 0.8686908083125262
13.238782919526273 419.66908816487694 0.8588438497392376
13.244010474479689 410.90635992183843 0.8508077659686422
13.249238029433105 402.23365533967416 0.8417604760893591
13.254465584386521 399.7938892551462 0.8386374668058122
13.259693139339937 393.42849093349497 0.832078615627049
13.264920694293354 387.087582399431 0.8263109277821435
13.27014824924677 377.4212198110967 0.8160459740430192
13.275375804200186 369.8524232398781 0.8081491736335357
13.280603359153602 365.48894453621176 0.8037538401315814
13.285830914107018 361.145279869635 0.7998982622170155
13.291058469060435 354.0044572681122 0.7927523004515522
13.29628602401385 351.66665808921283 0.7898063445445804
13.301513578967267 350.7817264267276 0.7887591849462293
13.306741133920683 349.2392701206093 0.7872845065483245
13.3119686888741 346.93840890878425 0.7844417000087877
13.317196243827516 340.97703764953656 0.7779443684215179
13.322423798780932 337.0862193961377 0.7732176223382538
13.327651353734348 337.5332628405481 0.7735242052610374
13.332878908687764 335.10173907157366 0.7715700533054283
13.33810646364118 335.3630464557591 0.7719259020600678
13.343334018594597 333.7695585969924 0.7704281253537043
13.348561573548013 332.7235924465385 0.7681205238946082
13.353789128501429 331.9924572800932 0.7666335512847614
13.359016683454845 330.1610676101242 0.7649879795905675
13.364244238408261 331.3886256628865 0.7662523113962684
13.369471793361678 336.592369051111 0.772401555166892
13.374699348315094 339.1500488528349 0.7756245628410531
13.37992690326851 342.1373078939542 0.7798956541366487
13.385154458221926 345.66627892203365 0.7842042963124501
13.390382013175342 347.3177254335427 0.785301719188938
13.395609568128759 351.9189715307943 0.7895881025213332
13.400837123082175 355.27673557480057 0.7920834857189776
13.406064678035591 356.4911130369906 0.7938471448591264
13.411292232989007 354.1359407342659 0.7917262711902557
13.416519787942423 354.24462315384005 0.7915672953667109
13.42174734289584 351.48737126971514 0.789498755311009
13.426974897849256 349.6807183077542 0.7880447392702408
13.432202452802672 345.81658844574844 0.7845137555409097
13.437430007756088 341.97490940534703 0.7804932764426368
13.442657562709504 338.83366052636 0.7764494369430123
13.44788511766292 334.5564891194036 0.7710868784215349
13.453112672616337 333.2029603343581 0.7707281488526628
13.458340227569753 333.61457184051875 0.7720521335923974
13.46356778252317 333.574507611257 0.7725825335171155
13.468795337476585 331.08711270941484 0.7692345029347986
13.474022892430002 331.3717587596199 0.7676632924019252
13.479250447383418 330.47161586851576 0.767142480313095
13.484478002336834 328.54893813214096 0.7648574737474785
13.48970555729025 324.83985198102926 0.7616024614903172
13.494933112243666 319.86991366688625 0.7562847273514142
13.500160667197083 318.36958185893536 0.7553710613248611
13.505388222150499 320.81779348547997 0.7594918825561131
13.510615777103915 320.2274512715165 0.7590124070058555
13.515843332057331 322.705759876195 0.760780409268697
13.521070887010747 322.54869772341544 0.7596464306129057
13.526298441964164 323.5988815394629 0.7611248407112241
13.53152599691758 321.927864639065 0.7581638877312197
13.536753551870996 323.0557170235902 0.7597062497136633
13.541981106824412 324.85106855140424 0.7622936765840432
13.547208661777828 325.4190859439716 0.7615952092191988
13.552436216731245 325.4960193594072 0.7616724602852062
13.55766377168466 323.49838819144736 0.7587335625810072
13.562891326638077 319.4752726938743 0.7544789601925611
13.568118881591493 318.1369182971367 0.7545208388834366
13.57334643654491 314.01838440942015 0.7504966960389088
13.578573991498326 310.50005421895634 0.7477230454786551
13.583801546451742 307.18041752850894 0.7441370352365336
13.589029101405158 305.23607880448554 0.7415121413132073
13.594256656358574 306.9074108835215 0.7438496965405552
13.59948421131199 307.22447013923386 0.7435380755421525
13.604711766265407 305.46829319820154 0.7410804925747072
13.609939321218823 301.64624695432445 0.7374078105099803
13.615166876172239 299.4250680667159 0.7350943476162196
13.620394431125655 298.6792255728591 0.7341800492763947
13.625621986079071 298.709910832882 0.7338628915213861
13.630849541032488 300.38236261943734 0.7350620241865572
13.636077095985904 300.18480348210244 0.733769036869599
13.64130465093932 299.9677525238776 0.7340555270935579
13.646532205892736 300.2473957177942 0.7340436921076082
13.651759760846153 299.77553496014264 0.7335881167096856
13.656987315799569 300.5606854351294 0.7352070363307971
13.662214870752985 303.15187165894366 0.7376543843607505
13.667442425706401 301.6371591414387 0.7360939676021134
13.672669980659817 302.9058058498403 0.7381494113549222
13.677897535613234 303.45859006087693 0.738923023717554
13.68312509056665 305.5656257748648 0.7416315387864263
13.688352645520066 309.8261626828155 0.746663919490783
13.693580200473482 309.9581716497203 0.7460281358034193
13.698807755426898 309.9723621989637 0.7459262087443068
13.704035310380315 310.18488642085555 0.7463118882992725
13.70926286533373 307.6969473691222 0.7446331078071047
13.714490420287147 307.6293334400461 0.7460721192341495
13.719717975240563 307.1948680345109 0.7458205365758663
13.72494553019398 306.4563804007009 0.7432613173863715
13.730173085147396 304.1191432328161 0.7396181648956903
13.735400640100812 303.43414050220326 0.7379925054473802
13.740628195054228 300.9902724234723 0.7355512479761858
13.745855750007644 301.68561981518894 0.7365026812035734
13.75108330496106 301.96916811947733 0.7362983791008881
13.756310859914477 302.058819626779 0.7374821421122548
13.761538414867893 300.5745209535062 0.7367488056536757
13.766765969821309 299.0338081546362 0.7363976995167772
13.771993524774725 296.2712550160737 0.7326389927292549
13.777221079728141 297.1057849366475 0.7336902449258159
13.782448634681558 298.4426612303391 0.7343077604150223
13.787676189634974 298.35417662278746 0.7338325136767184
13.79290374458839 302.25843263023046 0.7392298520107973
13.798131299541806 306.1677753388773 0.7444565331814244
13.803358854495222 307.78818523942346 0.7463869067318064
13.808586409448639 312.2033936093573 0.7520626841614972
13.813813964402055 313.4845703481937 0.7539984349385049
13.819041519355471 316.15854423256513 0.7557980904009832
13.824269074308887 316.0210263617261 0.7544837325889474
13.829496629262303 317.9032090757268 0.7550435528466056
13.83472418421572 319.27818760675166 0.7571866511709003
13.839951739169136 326.6661708161635 0.7646717866108189
13.845179294122552 331.4348487582821 0.7696182520788852
13.850406849075968 338.4777940515692 0.7771868833786222
13.855634404029384 343.20528100922223 0.7811747611337362
13.8608619589828 347.21912249587524 0.7863517062972512
13.866089513936217 353.93292312890895 0.7932024785177142
13.871317068889633 361.51894196079434 0.8013802765759598
13.87654462384305 368.4731172148375 0.8084570524838252
13.881772178796465 373.10782626788483 0.8126111680951481
13.886999733749882 381.8563282183377 0.822240022715437
13.892227288703298 391.1492176726029 0.8327017247931776
13.897454843656714 400.33569662149324 0.8423394504661939
13.90268239861013 404.29774973765524 0.8472843571616234
13.907909953563546 401.5509372551225 0.8438299326873018
13.913137508516963 396.2553943966667 0.8384131288738004
13.918365063470379 386.46499462631226 0.8282030473128451
13.923592618423795 375.8328908297149 0.8165535492391367
13.928820173377211 367.53090545223006 0.8075452573327223
13.934047728330627 361.91889747606837 0.8022418882760605
13.939275283284044 358.4701106032462 0.7980032805449692
13.94450283823746 354.69777341289205 0.7943402108550794
13.949730393190876 349.4281759648759 0.7887649863436557
13.954957948144292 342.2128924655039 0.7807263724119816
13.960185503097708 337.09868676849646 0.7757687387270117
13.965413058051125 336.2049245423485 0.7745585330481026
13.97064061300454 332.7282444320023 0.7702459072584875
13.975868167957957 327.61695510851223 0.7647884496480419
13.981095722911373 320.16957736765426 0.7559384815891983
13.98632327786479 316.7053994030561 0.752853940768106
13.991550832818206 315.0579141470309 0.7516720987520105
13.996778387771622 314.2712123936458 0.7508198537944534
14.002005942725038 312.6867523767813 0.7487839196979277
14.007233497678454 311.82111584177227 0.7487461041843059
14.01246105263187 314.9241783568416 0.7524292760947928
14.017688607585287 316.6421751244846 0.754804939430706
14.022916162538703 316.5482513252265 0.7539700667576643
14.028143717492119 315.3688816826361 0.7510345316040156
14.033371272445535 314.4839840257187 0.7502000786819725
14.038598827398951 318.7757136331261 0.7559083207457047
14.043826382352368 321.52315014832965 0.7589492155127296
14.049053937305784 325.5218038234022 0.7633170529039297
14.0542814922592 323.6154516540464 0.7600833095335968
14.059509047212616 327.0494154198696 0.7638422467522793
14.064736602166032 329.06708607184623 0.7658358443201307
14.069964157119449 332.7953774223333 0.7709448037624954
14.075191712072865 337.65639923489306 0.7768666953962023
14.080419267026281 339.41361223716444 0.7793866855473865
14.085646821979697 341.72125230271354 0.7819113380716765
14.090874376933114 344.7590271282338 0.7854185130598809
14.09610193188653 346.82369795352525 0.7870440187535793
14.101329486839946 351.38726477651795 0.7920127645336613
14.106557041793362 351.217724067642 0.7918287286896459
14.111784596746778 349.59097108641834 0.7895195966251486
14.117012151700195 346.6500246264769 0.7865238509640735
14.12223970665361 342.2696350018997 0.7818443692870081
14.127467261607027 338.9923907676016 0.7785179724478285
14.132694816560443 339.6831407839676 0.7801865835699109
14.13792237151386 339.34159894671046 0.7802171360931137
14.143149926467276 337.4130307123377 0.7764732932291034
14.148377481420692 335.4866913025163 0.7742252755687962
14.153605036374108 333.62050036966554 0.7716067287163404
14.158832591327524 334.4831327919194 0.7729244606521032
14.16406014628094 337.079418674614 0.7768965888808237
14.169287701234357 334.11070195400225 0.7727837901327631
14.174515256187773 333.45670158826675 0.7715373748035543
14.179742811141189 330.86607303762025 0.7686996875951962
14.184970366094605 329.9275693681814 0.7664986856281775
14.190197921048021 331.5854296372434 0.7680248438288266
14.195425476001438 330.58362431306944 0.767243648199584
14.200653030954854 331.2217210749658 0.7676259055479602
14.20588058590827 328.2026795380787 0.7640690900819207
14.211108140861686 330.74973738247377 0.7674791008849551
14.216335695815102 333.4545127771646 0.7697875667471074
14.221563250768519 334.2515043275822 0.7707362494925533
14.226790805721935 333.2484236589085 0.7699039001633684
14.232018360675351 327.97965305897435 0.7633817074914235
14.237245915628767 327.9943585128169 0.7634669518750125
14.242473470582183 327.5280871425083 0.7630529651747814
14.2477010255356 328.597073613715 0.7645071830427712
14.252928580489016 327.9955226035492 0.7637518259719168
14.258156135442432 329.3768775272237 0.7645463426392134
14.263383690395848 332.25236293568 0.7672866424690024
14.268611245349264 337.813381466306 0.773247705684843
14.27383880030268 339.7210167166942 0.7739472369976239
14.279066355256097 343.08250565712933 0.7773159654720593
14.284293910209513 348.1317870756294 0.7833408716816755
14.28952146516293 355.015010174311 0.7910217498278246
14.294749020116345 358.3471348055917 0.7948423735598074
14.299976575069762 361.45134442218324 0.7978935155873107
14.305204130023178 361.8927999739376 0.7980150475275996
14.310431684976594 367.5698990489398 0.8041833935229643
14.31565923993001 375.53782766671026 0.8119443265087892
14.320886794883426 379.85876359910833 0.8158544591870704
14.326114349836843 386.01576438724646 0.8219101216265269
14.331341904790259 383.52710701880966 0.8187206546122039
14.336569459743675 383.25763452636664 0.8199616909383283
14.341797014697091 380.18012454903993 0.816896441015326
14.347024569650507 377.5952821366708 0.8137863083823942
14.352252124603924 376.5676086218994 0.813065216661373
14.35747967955734 377.8741661423948 0.813827400497561
14.362707234510756 377.3150778008465 0.8129353244676467
14.367934789464172 375.52869608091856 0.8112282204526166
14.373162344417588 373.5690334988912 0.8086701584687571
14.378389899371005 372.45150043215097 0.8081472297665373
14.38361745432442 373.6713369714692 0.809782627819493
14.388845009277837 374.3570801497001 0.81050818659511
14.394072564231253 373.0192655082404 0.8095033455081129
14.39930011918467 373.65471813104074 0.8099812125956113
14.404527674138086 375.07369228449653 0.8116089886314296
14.409755229091502 378.2886823690999 0.8152031832833025
14.414982784044918 378.95224157861725 0.8162414945559611
14.420210338998334 381.3718945697556 0.8185577161466439
14.42543789395175 382.674762200627 0.8203672860018835
14.430665448905167 382.4031642318116 0.8191794276407774
14.435893003858583 382.65725042137063 0.8194381390754852
14.441120558811999 382.7515945131911 0.8196777067246162
14.446348113765415 383.4675943270713 0.8196146193743736
14.451575668718831 384.8362311995023 0.8218884038429456
14.456803223672248 384.05724067297405 0.8213042611854297
14.462030778625664 388.3956638090561 0.8259990655992103
14.46725833357908 390.73277762794964 0.8285048349163064
14.472485888532496 398.7691260170266 0.8362801591808604
14.477713443485912 409.58709700378085 0.8473997014059929
14.482940998439329 427.7177410043133 0.8658317993039543
14.488168553392745 449.4771504184684 0.8875521283048458
14.493396108346161 477.6089077229499 0.915041589418681
14.498623663299577 500.39562461937743 0.9365981804021983
14.503851218252994 511.86921978437624 0.9467249307291834
14.50907877320641 512.5707162169015 0.9477306655468537
14.514306328159826 497.4665124733745 0.9335014050125903
14.519533883113242 471.5496932012649 0.9085814537356471
14.524761438066658 443.3385585735492 0.881311362674075
14.529988993020075 415.9366870476323 0.8544938946835785
14.53521654797349 392.0742589775951 0.8305020105868578
14.540444102926907 376.33074182150796 0.8148688725949068
14.545671657880323 359.8617991400812 0.7965733488920449
14.55089921283374 344.6592225016739 0.7791109111580033
14.556126767787156 335.8014678302655 0.7697492460954438
14.561354322740572 328.3698534657198 0.7617018705753109
14.566581877693988 326.10090961802103 0.7600198059681262
14.571809432647404 325.2710065817955 0.7588195770112703
14.57703698760082 322.2591257353606 0.7561298882309654
14.582264542554237 320.5690587990022 0.7542070553831178
14.587492097507653 319.75067289963397 0.7541878635604548
14.592719652461069 322.75037487406445 0.7570208721721531
14.597947207414485 324.9863155339351 0.7586016457489654
14.603174762367901 327.32037426668984 0.7608261268566701
14.608402317321318 327.55804111448566 0.7612815559267395
14.613629872274734 328.53801216186514 0.7628629581981097
14.61885742722815 328.5097884897127 0.7620710559645051
14.624084982181566 329.123373995376 0.7613573089018825
14.629312537134982 333.2292642375549 0.7648090762492151
14.634540092088399 337.2097917415167 0.767486734807415
14.639767647041815 343.41282595375964 0.7746753638195257
14.644995201995231 343.28813395363534 0.7748803373021123
14.650222756948647 345.77911032424083 0.7775180127973812
14.655450311902063 344.9892903656041 0.7768708960508071
14.66067786685548 344.84663761492806 0.7762635764905691
14.665905421808896 349.14862801749257 0.7803074910757057
14.671132976762312 349.29804116778695 0.7806614737783899
14.676360531715728 349.05456969336797 0.7797174971100282
14.681588086669144 345.7620059904856 0.7763878149168908
14.68681564162256 342.22648417190175 0.7730017131270577
14.692043196575977 342.3891186672278 0.7726128665684368
14.697270751529393 340.06080710743134 0.770149626168506
14.70249830648281 337.7432155754119 0.767370087696282
14.707725861436225 334.4254606840852 0.7625481308133961
14.712953416389642 336.05097187299646 0.7658705309637109
14.718180971343058 337.66632910839706 0.7686342216848375
14.723408526296474 340.0522852268472 0.7720632506356183
14.72863608124989 341.0131044530953 0.7741652183466929
14.733863636203306 341.0824328390616 0.7727871544492623
14.739091191156723 341.24210799038303 0.7727352287937961
14.744318746110139 338.4982512882636 0.7694391746774103
14.749546301063555 338.3686252900491 0.7682259208680788
14.754773856016971 336.99803729047875 0.7671128019485143
14.760001410970387 336.98043475696363 0.7676691945920725
14.765228965923804 335.9448464164019 0.7664542683650052
14.77045652087722 333.55857159689305 0.7648395206044669
14.775684075830636 334.6540210243494 0.7658133528486181
14.780911630784052 335.7178387096252 0.7664527002026619
14.786139185737468 337.22600874323865 0.7682873985778991
14.791366740690885 339.26845083540496 0.769690860591923
14.7965942956443 338.74753768989956 0.7690106522223455
14.801821850597717 339.15022109577563 0.7695060126119984
14.807049405551133 338.73950563740436 0.7692000392135783
14.81227696050455 341.09906853978896 0.7728850637010086
14.817504515457966 350.18738104309307 0.7829567147955486
14.822732070411382 358.5328641757035 0.7911019084017925
14.827959625364798 371.04442695074204 0.8036820920423925
14.833187180318214 380.0806404272666 0.8130449522628234
14.83841473527163 390.4988283009742 0.823194116583946
14.843642290225047 400.2809199540495 0.8340040918810537
14.848869845178463 408.52357700239617 0.8421184837993962
14.854097400131879 415.5777437784059 0.849572466682325
14.859324955085295 418.583784009356 0.8528501520979864
14.864552510038711 418.5731159646822 0.8522724399771318
14.869780064992128 414.47102797344075 0.84869951140239
14.875007619945544 411.7563234039725 0.8460603525780951
14.88023517489896 410.14459250353997 0.8443242382943862
14.885462729852376 405.5720058758023 0.840444116533947
14.890690284805792 398.8331092127089 0.8333691127746381
14.895917839759209 391.3169171622979 0.8259248090463923
14.901145394712625 384.4204990319905 0.8186415038564772
14.906372949666041 383.01054814667185 0.8161678924033751
14.911600504619457 377.3092456866078 0.8101825276809027
14.916828059572873 372.2015642212928 0.8054974143960526
14.92205561452629 362.70597225926053 0.7957441705764784
14.927283169479706 354.3552064224626 0.7871088259372223
14.932510724433122 350.0240117428777 0.7828114336537654
14.937738279386538 349.42230979168124 0.7807765559615705
14.942965834339955 348.8302464474374 0.7805934440858564
14.94819338929337 348.2107102816406 0.7803513369914223
14.953420944246787 345.9254495813893 0.7783697990145576
14.958648499200203 342.80159000438135 0.774997555543639
14.96387605415362 341.13487771045226 0.772959495971419
14.969103609107036 338.6326631308282 0.7706169710144207
14.974331164060452 340.17930824973485 0.773218305783474
14.979558719013868 343.49119954797095 0.7768046770389186
14.984786273967284 343.222567723079 0.7756097960955698
14.9900138289207 344.11225728699054 0.7764262620349592
14.995241383874117 346.51169302110736 0.778429275409576
15.000468938827533 350.4998524167415 0.78332652533967
15.005696493780949 352.6621344696858 0.7857846744541908
15.010924048734365 355.0632694591812 0.7880001770771916
15.016151603687781 358.5357699211213 0.7915164046640562
15.021379158641198 360.93740019222105 0.7935335357215525
15.026606713594614 362.31612782057005 0.7946736016285664
15.03183426854803 363.572575454183 0.7952675198045592
15.037061823501446 368.70501978172916 0.8010635491229156
15.042289378454862 372.3059947357265 0.8055680142972744
15.047516933408279 373.4518985874391 0.807378980992181
15.052744488361695 372.2942548728459 0.8063171075020913
15.057972043315111 374.2063686134653 0.8081437959230263
15.063199598268527 373.4792267112184 0.8067887138165802
15.068427153221943 372.68773080367197 0.8053657514048173
15.07365470817536 372.3686346232784 0.8053844502321132
15.078882263128776 370.260381271714 0.8038297207016379
15.084109818082192 368.6452562068922 0.8026769179344031
15.089337373035608 366.3759918399111 0.8009869462848984
15.094564927989024 362.6228659327382 0.7968066181847544
15.09979248294244 357.6216262335644 0.7907703664208783
15.105020037895857 351.60361363944 0.7844573720808575
15.110247592849273 343.35048524742103 0.7754268329915671
15.11547514780269 337.79536128653655 0.7698150272307513
15.120702702756105 334.45213276705516 0.7665828608014794
15.125930257709522 331.3864482942278 0.7623247594501922
15.131157812662938 328.610193226813 0.7595238892842764
15.136385367616354 325.3980933376447 0.7559586246521567
15.14161292256977 322.8147722588773 0.7537184495569433
15.146840477523186 318.20464033058283 0.7493949811115153
15.152068032476603 318.8581997960471 0.7497773219907683
15.157295587430019 319.9344137025394 0.7504042662731587
15.162523142383435 315.89440774821924 0.7445251403071765
15.167750697336851 317.48147973836404 0.745728177658755
15.172978252290267 314.72326757337225 0.7432350140828458
15.178205807243684 315.2191257416892 0.745313004394024
15.1834333621971 309.0978669471388 0.7391275176273727
15.188660917150516 301.62215391509346 0.7311116838386471
15.193888472103932 299.3852754026073 0.7298901995589805
15.199116027057348 296.9421710872372 0.7264108451835534
15.204343582010765 297.65905599752284 0.7271153887696603
15.20957113696418 301.2949114926606 0.7297633785203471
15.214798691917597 299.7126966107763 0.7269259937800772
15.220026246871013 298.6993916001449 0.7262733525690865
15.22525380182443 297.26474742294323 0.725012759570938
15.230481356777846 295.7504857826778 0.7237812756819771
15.235708911731262 294.9116320869813 0.7222955000618178
15.240936466684678 291.8262606649594 0.7175385484590017
15.246164021638094 291.3403746044988 0.7168410602217945
15.25139157659151 295.12892027427773 0.7214364740660674
15.256619131544927 297.49708860807436 0.7246136400142851
15.261846686498343 294.7086076729691 0.7218353563194505
15.267074241451759 290.67125039698976 0.7182453405730425
15.272301796405175 286.79074438540357 0.7136792480925999
15.277529351358591 287.94376334346344 0.7155738972424097
15.282756906312008 288.74252983999315 0.7158646625221805
15.287984461265424 289.7400278086539 0.7167069191320312
15.29321201621884 290.1311027184806 0.7175508594555186
15.298439571172256 290.0818692345827 0.7170096245709675
15.303667126125672 293.0384993732969 0.7212558311505339
15.308894681079089 298.5750299070747 0.7278458662048993
15.314122236032505 299.1548398721942 0.7296306563363274
15.319349790985921 296.016334863549 0.7269613935914216
15.324577345939337 296.32171617354425 0.727164932334354
15.329804900892753 294.2798968880935 0.7234109511961785
15.33503245584617 296.7055753069878 0.7249673387513424
15.340260010799586 294.4540715316639 0.7214507489101621
15.345487565753002 295.9955212980176 0.7235724638281006
15.350715120706418 295.90457114423134 0.7239884480379162
15.355942675659835 298.08299013457565 0.7263397196971921
15.36117023061325 301.73389623770606 0.7318269883730172
15.366397785566667 303.2938586875111 0.7327177432943064
15.371625340520083 306.87978134223454 0.7377769508182811
15.3768528954735 309.5682646441872 0.7409457488312939
15.382080450426916 314.3177421392519 0.7463925140948764
15.387308005380332 317.7072663180012 0.7495470341067774
15.392535560333748 317.0452140561336 0.748472052404251
15.397763115287164 316.91978294440366 0.7573783365006515
15.40299067024058 316.34074897269505 0.7647183902811491
15.408218225193997 315.72400639449216 0.7689909120070212
15.413445780147413 319.5983072926663 0.777663713114757
15.418673335100829 319.6528261733198 0.781119511643018
15.423900890054245 317.2995832793218 0.7799509895628283
15.429128445007661 316.4723250512489 0.781598435663385
15.434355999961078 313.76766837878415 0.780466513929205
15.439583554914494 313.7444471400809 0.7838351037437162
15.44481110986791 311.166540998036 0.7840351677421249
15.450038664821326 311.0700057564671 0.786127171946177
15.455266219774742 307.8550083200389 0.7845843744565777
15.460493774728159 305.8253718796407 0.7846992447315433
15.465721329681575 306.82588845808937 0.7881385683480615
15.470948884634991 306.9547771546674 0.790362642412192
15.476176439588407 307.3036812393894 0.7925474376973018
15.481403994541823 306.5471007219792 0.7932872479361823
15.48663154949524 305.01515934829683 0.7934834668726541
15.491859104448656 305.7311500429407 0.7962469460744553
15.497086659402072 301.4693745423751 0.7923518370705319
15.502314214355488 306.5281366692159 0.8016155073227744
15.507541769308904 308.91804985672405 0.805713610663286
15.51276932426232 309.2978417875268 0.808470143971581
15.517996879215737 309.98676853626046 0.8106440531731234
15.523224434169153 305.79259696655646 0.8074329057783789
15.52845198912257 305.4017053578912 0.8083476337847465
15.533679544075985 305.718315986133 0.8102695657847916
15.538907099029402 307.58882285425744 0.8138994489384337
15.544134653982818 307.73791952005763 0.8159739383899488
15.549362208936234 308.98926960858944 0.8193302130410257
15.55458976388965 308.1989911637375 0.8202157869025053
15.559817318843066 308.7441635111489 0.8234735263421321
15.565044873796483 309.7213875420487 0.8261417511656511
15.570272428749899 313.67985124707116 0.8326904879514762
15.575499983703315 316.4528788626712 0.837131588127504
15.580727538656731 318.60479786523206 0.8402143477577332
15.585955093610147 317.8524051327644 0.8415799291479814
15.591182648563564 317.94125245562077 0.844156305862258
15.59641020351698 316.9767954855891 0.8451072788668187
15.601637758470396 316.85981060224753 0.847268628467452
15.606865313423812 315.4985185426225 0.8472186591534748
15.612092868377228 311.83683927104437 0.8444566272545215
15.617320423330645 313.12431327027224 0.8476504390359697
15.62254797828406 312.26315285945367 0.8472173286507199
15.627775533237477 314.23456633088347 0.8514544476921714
15.633003088190893 310.15169884537573 0.846297820015678
15.63823064314431 307.355427243432 0.8395972503764847
15.643458198097726 301.3888565281383 0.8196622095959274
15.648685753051142 302.1538284750385 0.8148552700429176
15.653913308004558 302.48149214418487 0.8124538270434917
15.659140862957974 302.53785858065567 0.8093731481793439
15.66436841791139 305.27148983941385 0.8097541918808472
15.669595972864807 303.9239719356765 0.8046732961970502
15.674823527818223 301.9385939287388 0.7987577839833739
15.680051082771639 300.17470703227474 0.7945421525094417
15.685278637725055 300.11915152512944 0.7933032498809628
15.690506192678471 299.6365290317156 0.7912667199458306
15.695733747631888 298.0305257926895 0.7876055324711805
15.700961302585304 296.41866942185266 0.7843842040851855
15.70618885753872 300.094544609639 0.7891749308295314
15.711416412492136 302.01348690784215 0.7921342128584193
15.716643967445552 300.9597661608182 0.7904153806117011
15.721871522398969 301.58041551139405 0.7896326770303485
15.727099077352385 299.7740812523268 0.7842352114541986
15.732326632305801 301.35222217281193 0.7840110210579964
15.737554187259217 303.37321159910454 0.786163652706047
15.742781742212633 307.05679329209323 0.7907487013531793
15.74800929716605 311.4835551490279 0.7957340205229655
15.753236852119466 311.579449527131 0.7944132638865377
15.758464407072882 313.52038414237273 0.7946039076771133
15.763691962026298 312.3210051244039 0.7918256714787666
15.768919516979715 312.6285973303692 0.7903102906520257
15.77414707193313 312.83444968392416 0.7897343720048942
15.779374626886547 313.2660160123845 0.7901103833978314
15.784602181839963 317.9254828044599 0.7958239215750933
15.78982973679338 322.2521730565578 0.8012773604835425
15.795057291746796 323.70590036462374 0.8027880879561898
15.800284846700212 323.69378086239277 0.8018256668384468
15.805512401653628 323.13820717127254 0.8006346114457509
15.810739956607044 326.127840595611 0.8026736895693624
15.81596751156046 328.70527862372893 0.805687257780189
15.821195066513877 331.17449023355584 0.8093954884090218
15.826422621467293 332.65684898605383 0.8094587661002139
15.831650176420709 333.0477685736255 0.8093059495922115
15.836877731374125 331.5176852309947 0.8057706033022268
15.842105286327541 326.2297125710174 0.7996262447980635
15.847332841280958 325.9403910824273 0.7998826662186613
15.852560396234374 323.6169771136896 0.7972299899158211
15.85778795118779 322.3009456288792 0.7958976455331268
15.863015506141206 319.86999731215656 0.7919231190847814
15.868243061094622 315.1035352113943 0.7854453199848977
15.873470616048039 310.75278804845146 0.7796374380487547
15.878698171001455 306.33033737744387 0.7734914073344923
15.883925725954871 303.83437165646546 0.7705045133397181
15.889153280908287 302.0908039835935 0.7681374491972958
15.894380835861703 303.2549458536333 0.7696216136766213
15.89960839081512 303.336262163116 0.7691971083584255
15.904835945768536 305.9744669719762 0.7713114348051647
15.910063500721952 306.79433734570193 0.7723300007777247
15.915291055675368 303.9745293636369 0.7688406440761626
15.920518610628784 302.9946276453688 0.7677848223501416
15.9257461655822 302.07618729733974 0.7654583759517043
15.930973720535617 302.9391664003894 0.7658628472848213
15.936201275489033 303.77031818537284 0.7666246781560965
15.94142883044245 301.98516197184387 0.7620934394022238
15.946656385395865 303.4146596662403 0.7640894951042074
15.951883940349282 300.45918700319027 0.7601357894509402
15.957111495302698 303.89590117527683 0.7643946337757894
15.962339050256114 304.5108312644843 0.765904363868424
15.96756660520953 305.697956343989 0.7670593811920677
15.972794160162946 304.25808629518644 0.7660759770561391
15.978021715116363 307.18032238045214 0.7697019720028726
15.983249270069779 307.5891507412802 0.7692535587548857
15.988476825023195 309.6275779323643 0.7709035213933945
15.993704379976611 307.8161307889012 0.7687623354984296
15.998931934930027 305.5808226371697 0.7658541407940035
16.004159489883442 304.0635658192328 0.7648108482209676
16.009387044836856 305.4331148213442 0.7665171635693124
16.01461459979027 306.411710906033 0.7678976917423833
16.019842154743685 306.73855958215273 0.7684253822864834
16.0250697096971 303.3507651400642 0.7635119353338616
16.030297264650514 303.144944959095 0.7624968633394356
16.03552481960393 304.48148176947996 0.7640718978690876
16.040752374557343 308.5818173629472 0.769251512768532
16.045979929510757 312.0092663047264 0.7742554619292473
16.05120748446417 314.30375786479755 0.7774021340723581
16.056435039417586 314.4947124433809 0.7765071286084928
16.061662594371 315.5912556055582 0.7770966421810279
16.066890149324415 318.3116324200966 0.7792069398007526
16.07211770427783 317.08016879401026 0.7776975756728257
16.077345259231244 317.1124540306802 0.7779290317836316
16.08257281418466 317.3106736987104 0.7779972391822657
16.087800369138073 319.31197034584034 0.7804359702304376
16.093027924091487 321.55208509680335 0.7834115092459903
16.0982554790449 323.78614465582945 0.7864286397045813
16.103483033998316 325.78929324313384 0.7895593334677252
16.10871058895173 328.73223079430323 0.79241291851196
16.113938143905145 328.9360340888733 0.7922119874776876
16.11916569885856 327.6877802354264 0.7916675457112907
16.124393253811974 323.50286129763987 0.787655513166961
16.129620808765388 319.2752254100329 0.7828990180879452
16.134848363718802 318.0297400262556 0.7812392900188929
16.140075918672217 318.55269439859154 0.7816458853340528
16.14530347362563 316.7356603462919 0.7802568121266383
16.150531028579046 315.74824146845725 0.7788132656734538
16.15575858353246 316.71148913527844 0.779525365220562
16.160986138485875 318.5822092977974 0.7809676760066366
16.16621369343929 320.08864677313284 0.7817538778584728
16.171441248392703 313.8623489272138 0.7738868377327934
16.176668803346118 310.1768998630977 0.7688779974216955
16.181896358299532 308.15065726418663 0.766015785766265
16.187123913252947 308.6845521916115 0.7674201407237635
16.19235146820636 308.3414292955794 0.766935273944965
16.197579023159776 303.4987094558689 0.760520527962974
16.20280657811319 296.9331077419556 0.7518387715932701
16.208034133066604 292.14822466315627 0.7460118585703601
16.21326168802002 288.90836122235174 0.744358323189995
16.218489242973433 287.90348464480036 0.7442406363565574
16.223716797926848 287.64255003055297 0.7441428574394755
16.228944352880262 285.7985273705536 0.7413104441724966
16.234171907833677 284.53504570687755 0.738406732014589
16.23939946278709 283.1188301936006 0.7365481967725531
16.244627017740505 279.79642592631455 0.7316495481897685
16.24985457269392 278.197723685999 0.7297452568172128
16.255082127647334 276.7223500675832 0.7292895734890428
16.26030968260075 274.0287867504289 0.726881815133085
16.265537237554163 274.6382730129258 0.7289755006614984
16.270764792507578 273.38849073883705 0.7263525384852055
16.275992347460992 273.0897818400986 0.7259172638690622
16.281219902414406 271.3231309982507 0.7237201322094762
16.28644745736782 270.61704419984756 0.7231294904042744
16.291675012321235 272.14949419803537 0.7245218797725497
16.29690256727465 275.5200972316766 0.7265944429211539
16.302130122228064 275.417124423375 0.7254667002242996
16.30735767718148 277.39337611444614 0.7282243058904871
16.312585232134893 273.46999999635443 0.7231682094620341
16.317812787088307 272.28517182101 0.7211116997771303
16.323040342041722 274.4203870860543 0.7231547584836174
16.328267896995136 275.2743402741819 0.7228837357409785
16.33349545194855 275.9847616613719 0.7241790554709174
16.338723006901965 274.6857161245847 0.721926109918544
16.34395056185538 274.81272491999033 0.7213296372916659
16.349178116808794 278.94480410125334 0.727358214929243
16.35440567176221 284.45849088651306 0.7333992713572914
16.359633226715623 291.09927712999536 0.7407292817341398
16.364860781669037 297.477829458077 0.7476452770757019
16.37008833662245 308.5561931995446 0.760455803443457
16.375315891575866 319.71242167188984 0.7736782933368008
16.38054344652928 331.6722554238882 0.7876995728597295
16.385771001482695 339.6722028165031 0.796330049216471
16.39099855643611 343.2258161373921 0.8000050904518821
16.396226111389524 341.8104109779769 0.7972738771278556
16.401453666342938 337.02379045316735 0.7910269285683447
16.406681221296353 332.4185068659066 0.7860440116898967
16.411908776249767 327.55046583081827 0.7799122261288195
16.41713633120318 325.61213809915137 0.7781125198154124
16.422363886156596 323.66796624317686 0.775685385812149
16.42759144111001 320.6287416711119 0.771316416525668
16.432818996063425 320.09630277050496 0.770713008749555
16.43804655101684 320.16095947249653 0.7703341649665579
16.443274105970254 320.7839846289049 0.7715982880029805
16.448501660923668 323.17712342646314 0.7747527347926693
16.453729215877082 325.8072772294551 0.7766938347027345
16.458956770830497 330.4499951814889 0.7824963973511713
16.46418432578391 333.96917793208974 0.7867563752654637
16.469411880737326 339.019917624334 0.7918459524754768
16.47463943569074 343.98109330323604 0.7974786595471234
16.479866990644155 351.53919828528694 0.8047041018749512
16.48509454559757 352.7900252364838 0.8056700711568826
16.490322100550983 355.37287725882885 0.8095684019289374
16.495549655504398 351.13963426674144 0.8039458124006205
16.500777210457812 344.05098109473147 0.7966892829994511
16.506004765411227 335.1681222194145 0.7868827381510076
16.51123232036464 323.00558190595814 0.7724886391641014
16.516459875318056 310.91837236168965 0.7589996924435781
16.52168743027147 300.0757464512518 0.7462992968926833
16.526914985224884 292.3395450691098 0.7377695063688624
16.5321425401783 289.14275635777983 0.7338101278044503
16.537370095131713 286.1993170467946 0.7292247012499167
16.542597650085128 285.65427138903453 0.7287861162370326
16.547825205038542 285.4408340440113 0.730662364277318
16.553052759991957 288.54456848992584 0.734355385018809
16.55828031494537 286.16950789995553 0.7313369014240337
16.563507869898785 285.67874657664225 0.7302301802388641
16.5687354248522 286.4311969042678 0.7308257947570039
16.573962979805614 285.71863089522424 0.7303510449807402
16.57919053475903 286.15003878537993 0.7297441948154276
16.584418089712443 285.6990344273226 0.7287866516457071
16.589645644665858 284.26774358364867 0.7272151888772055
16.594873199619272 282.78568738528725 0.7255511605516664
16.600100754572686 281.3054189017449 0.724048285427305
16.6053283095261 278.54786049930806 0.7201485189417342
16.610555864479515 275.9565728984297 0.7167381454324605
16.61578341943293 273.3813176812248 0.7139197813923821
16.621010974386344 272.3360882094853 0.7121773998392319
16.62623852933976 273.8293935823361 0.7142928109473451
16.631466084293173 273.818695634071 0.7149761216974365
16.636693639246587 273.1164354509578 0.7138434156255661
16.641921194200002 270.29091035007855 0.711134530029598
16.647148749153416 268.7201747319827 0.7087469700416376
16.65237630410683 267.4305087663214 0.7054167137285379
16.657603859060245 268.2082940911245 0.7064119363897859
16.66283141401366 264.3011031425899 0.7014667558800062
16.668058968967074 261.234345368943 0.6986273992359451
16.67328652392049 256.5382370658519 0.6924006788349846
16.678514078873903 255.61989938807255 0.69027510651445
16.683741633827317 257.58652211029437 0.6928893506753958
16.68896918878073 256.6518198983558 0.6919975876114162
16.694196743734146 256.9384379173052 0.6928262584281203
16.69942429868756 251.8058806692734 0.684772957553232
16.704651853640975 250.5300370388285 0.6826631424294005
16.70987940859439 251.77090232572286 0.6847957578949844
16.715106963547804 252.28314113897306 0.686135448806456
16.720334518501218 250.00392167969812 0.6830794387176272
16.725562073454633 248.08037601621336 0.6812884523738624
16.730789628408047 248.52111103106105 0.6812963019398887
16.73601718336146 250.21774316469617 0.6837805961393137
16.741244738314876 253.77600398417133 0.687457629549206
16.74647229326829 253.8265652487437 0.6877455276103399
16.751699848221705 252.64865595492373 0.6860351219128101
16.75692740317512 246.62192636287514 0.6787955778418009
16.762154958128534 242.70678017092513 0.6730686821260025
16.767382513081948 240.61727807777208 0.6689599518020235
16.772610068035362 240.93988301153905 0.6692673358778544
16.777837622988777 241.64964650832906 0.6705443472577615
16.78306517794219 242.354235486838 0.6714868935288195
16.788292732895606 244.48684253309597 0.6743531922740693
16.79352028784902 245.16016974279697 0.6763186995932932
16.798747842802435 245.35803994276296 0.6752319091103525
16.80397539775585 244.1261134553214 0.6741176561757488
16.809202952709263 243.33995283517126 0.6724296965879971
16.814430507662678 240.7907960675263 0.6700112918644702
16.819658062616092 240.27843348749326 0.6684902924225151
16.824885617569507 238.8606836433728 0.6666108467680337
16.83011317252292 237.90174516889573 0.666391362597596
16.835340727476336 240.052581953929 0.6704234441617093
16.84056828242975 238.618699108222 0.668347136442402
16.845795837383164 239.02100249709153 0.668623558972642
16.85102339233658 237.83103070784102 0.6666737565515481
16.856250947289993 236.7794128245347 0.6637625516920247
16.861478502243408 237.2016754412687 0.6640249222975714
16.866706057196822 237.20979483737725 0.6649158923374846
16.871933612150237 234.96024494954642 0.6611949769650034
16.87716116710365 235.41523999346649 0.662779040635591
16.882388722057065 232.43368615762404 0.6586180711274092
16.88761627701048 230.42967978409254 0.655984520487141
16.892843831963894 229.19233860112593 0.6557790871221038
16.89807138691731 230.62763045244935 0.6584274396267163
16.903298941870723 233.89018364990366 0.6631589332348227
16.908526496824138 235.60888132325945 0.664438938206224
16.913754051777552 234.54261638555067 0.6629311801570811
16.918981606730966 232.429004002066 0.6600165528862532
16.92420916168438 229.1980166511812 0.6542185318712471
16.929436716637795 227.24251817833775 0.651883172963345
16.93466427159121 227.137932224645 0.6512010130948067
16.939891826544624 226.97113616955787 0.6502987568088989
16.94511938149804 228.73578773286337 0.6519046729450836
16.950346936451453 229.7811832973558 0.6532791788857916
16.955574491404867 230.87994378039338 0.655880876987841
16.960802046358282 232.26042834309715 0.6590115516016641
16.966029601311696 231.2966769536833 0.657471367477088
16.97125715626511 231.27278774323347 0.6574051843414199
16.976484711218525 229.58163127910538 0.6549645233471987
16.98171226617194 229.08052418047743 0.6545385722946704
16.986939821125354 227.0923452782943 0.6526698302728242
16.99216737607877 225.5521094653894 0.6497242868907696
16.997394931032183 228.9709692245875 0.6544030242287252
17.002622485985597 231.73559085508415 0.6576926074015194
17.00785004093901 232.67567765280722 0.6595396689243689
17.013077595892426 232.08303095233745 0.6588714841117368
17.01830515084584 227.25287488834147 0.6502409483856647
17.023532705799255 226.66446604312034 0.6483522817729088
17.02876026075267 226.76963900843447 0.6488597425565377
17.033987815706084 228.70837209076535 0.6515339718929569
17.039215370659498 230.02147543841667 0.6536677961931847
17.044442925612913 230.98861141693638 0.6546060104835013
17.049670480566327 236.1668998065629 0.6614228899853676
17.05489803551974 239.7131589610003 0.6667470854854862
17.060125590473156 244.41585353073734 0.6726222069827319
17.06535314542657 246.05630500176196 0.6751522365337344
17.070580700379985 248.25805352502582 0.6783570093079693
17.0758082553334 248.45243891622425 0.6788536965665622
17.081035810286814 245.96448257640998 0.6755148410080848
17.086263365240228 244.86131432758765 0.6736986224589108
17.091490920193642 241.67521491622347 0.6683825853376483
17.096718475147057 238.98558825194993 0.6643153601808821
17.10194603010047 238.03470156181757 0.6616630341524129
17.107173585053886 237.29790620890915 0.6618338931519288
17.1124011400073 240.69310095208786 0.6665194298239955
17.117628694960715 240.59037633540922 0.664921565887513
17.12285624991413 241.33463030396268 0.6663270761433285
17.128083804867543 240.29981547237333 0.6640679067407028
17.133311359820958 237.8664041579255 0.6599722125438073
17.138538914774372 236.13262834271666 0.6586087462782193
17.143766469727787 237.66112496536505 0.6611564367290214
17.1489940246812 240.77674541075316 0.6674078336284668
17.154221579634616 243.18674999615092 0.6708096195357742
17.15944913458803 242.93182177228084 0.6713886848651599
17.164676689541444 242.68994991579888 0.6705274454971794
17.16990424449486 242.54310272660794 0.6691050615638927
17.175131799448273 247.03298166025206 0.6736707365706839
17.180359354401688 248.295942435076 0.6750311269904747
17.185586909355102 248.32282403236312 0.6743994329812382
17.190814464308517 246.30087978712425 0.6719571957747638
17.19604201926193 247.4758313426077 0.6728116257911452
17.201269574215345 248.20971866338732 0.6734268390846093
17.20649712916876 247.6918665037658 0.6727130033691403
17.211724684122174 248.7613669436529 0.6759647132427126
17.21695223907559 248.31724669692235 0.6771469269911601
17.222179794029003 249.76990004512353 0.6794745181518504
17.227407348982418 249.0801924804503 0.6778040357309132
17.232634903935832 250.02090530524228 0.6768783810575622
17.237862458889246 249.21088753360607 0.6750765206744496
17.24309001384266 246.56737077605925 0.6717571779505984
17.248317568796075 247.67589858327423 0.6738104082569926
17.25354512374949 249.21277486064795 0.675517492071528
17.258772678702904 247.16478539332866 0.6733424964851006
17.26400023365632 244.8191920262403 0.6707937695303565
17.269227788609733 244.00055738754423 0.6704940478469217
17.274455343563147 241.07078053820004 0.6655308321975659
17.279682898516562 240.3429834900522 0.6644959243027498
17.284910453469976 238.29875612886482 0.6607972162980535
17.29013800842339 240.98960099547944 0.6653667868063322
17.295365563376805 243.87891111180335 0.6693438509839928
17.30059311833022 245.93165279700858 0.6727809357288673
17.305820673283634 247.06904518313667 0.6731683721474641
17.31104822823705 246.69425613838374 0.6720224940076616
17.316275783190463 247.73107719244598 0.6726694442799749
17.321503338143877 248.38831857712296 0.6738102447230758
17.32673089309729 249.12040508710373 0.6755183378199343
17.331958448050706 249.68628933727467 0.6770149193821898
17.33718600300412 250.71080227251116 0.6784748921625873
17.342413557957535 250.55581738776417 0.676965721961324
17.34764111291095 250.63777621355723 0.6764152048139139
17.352868667864364 250.7404437606407 0.6753780831335268
17.358096222817778 253.54062176328392 0.6784318281525079
17.363323777771193 254.47085132930454 0.6809898732275815
17.368551332724607 257.64100883539805 0.6864508768852187
17.37377888767802 256.6886052698176 0.6857973552081514
17.379006442631436 257.33752169620635 0.6863276950243085
17.38423399758485 255.5288726433754 0.6825019121543622
17.389461552538265 254.83005972802692 0.6805673190956093
17.39468910749168 258.76246030174497 0.6850098129545739
17.399916662445094 262.433604460258 0.6888228546612002
17.405144217398508 266.2962210903037 0.6947020595674104
17.410371772351922 266.21305537615365 0.6949245341557647
17.415599327305337 266.2731433549772 0.6961649202435013
17.42082688225875 266.6777258624707 0.6974033195517427
17.426054437212166 267.4112953763966 0.6990230714044388
17.43128199216558 268.17751169041765 0.6991871581572038
17.436509547118995 268.43925796489344 0.6983711784804448
17.44173710207241 271.3864363204026 0.700697425456262
17.446964657025823 274.3843355002309 0.7053421565503128
17.452192211979238 275.79538299637153 0.7076241476747528
17.457419766932652 275.53301317688164 0.7074766503550718
17.462647321886067 277.218973195419 0.7090639451936306
17.46787487683948 279.310535716427 0.7109201131907943
17.473102431792896 275.77515601860733 0.7063399609869933
17.47832998674631 273.9397579885174 0.7039149128255316
17.483557541699724 272.1452604309527 0.701408427886473
17.48878509665314 270.1114211760199 0.6979010047890948
17.494012651606553 273.6883638457499 0.7025528126257867
17.499240206559968 276.59525611108995 0.7050564246042186
17.504467761513382 280.5824701211997 0.7097796420656529
17.509695316466797 282.0835539540875 0.712728919054325
17.51492287142021 281.4332580854052 0.7138025327964604
17.520150426373625 280.52151524676043 0.713825153935494
17.52537798132704 282.3290078234217 0.7157299873517583
17.530605536280454 280.52003248612226 0.7119683344374186
17.53583309123387 279.0086739882321 0.7093867968105405
17.541060646187283 280.5930374475784 0.7108081421126173
17.546288201140698 283.4951448133243 0.7150197790209504
17.551515756094112 286.42612461079614 0.7182702764599082
17.556743311047526 288.3666047877644 0.7207442566570158
17.56197086600094 289.59283498909735 0.7221398884739344
17.567198420954355 290.8577803969275 0.7233039375021907
17.57242597590777 288.29885494487957 0.7193605544354015
17.577653530861184 285.72964609381745 0.7160114214544077
17.5828810858146 280.60397336194313 0.7090424265736509
17.588108640768013 280.29332615959345 0.7095106076458555
17.593336195721427 281.92666914486796 0.7114297054817617
17.598563750674842 283.7397119188847 0.714086954451823
17.603791305628256 284.29492120891865 0.7150084595977547
17.60901886058167 285.00809550773306 0.7156271594046315
17.614246415535085 286.73345915465336 0.7179395878133669
17.6194739704885 288.6387690462554 0.719422845274543
17.624701525441914 287.27502742526195 0.7179598248208496
17.62992908039533 287.89589543673395 0.7190858449784349
17.635156635348743 288.82276930306216 0.7210964369384555
17.640384190302157 290.0893477727217 0.7235885686334714
17.64561174525557 290.8204514833895 0.7241013967536093
17.650839300208986 290.27980650353516 0.7225957742851434
17.6560668551624 290.5223227129837 0.7217963140603438
17.661294410115815 291.78144368699327 0.7224368380292875
17.66652196506923 295.8667525278726 0.7272269009321524
17.671749520022644 298.3014155508641 0.7308345228632771
17.676977074976058 299.1249521123269 0.731503994019837
17.682204629929473 298.7606175176001 0.7308914937949451
17.687432184882887 300.4982147080816 0.7337200986464659
17.6926597398363 303.9934752027412 0.7376275898059096
17.697887294789716 303.8958691690686 0.7376442256361596
17.70311484974313 303.1412898599901 0.7365873776549132
17.708342404696545 304.380957545681 0.7389954275435292
17.71356995964996 305.5627403775255 0.7404190997918051
17.718797514603374 309.33775790554944 0.7448811294968594
17.724025069556788 311.62355930974564 0.7466017763442182
17.729252624510202 314.4179638148464 0.7498038010914089
17.734480179463617 311.85608671067524 0.7469110860751257
17.73970773441703 308.66740331895915 0.7433205872711391
17.744935289370446 307.3566640371272 0.7424871176659573
17.75016284432386 306.870825051458 0.7415876347527696
17.755390399277275 310.2633069222963 0.7455777135668962
17.76061795423069 309.8105956737507 0.7444107053311066
17.765845509184103 305.4013528117143 0.7385775950208807
17.771073064137518 301.85357311798 0.7337712155000543
17.776300619090932 299.645539722482 0.7318073380028582
17.781528174044347 295.2164397975838 0.7268953179420568
17.78675572899776 292.0205357317353 0.7235560672112828
17.791983283951176 289.38191372837497 0.7199011141061369
17.79721083890459 287.6119621480838 0.7177349155434302
17.802438393858004 286.7650974894772 0.7171954730967461
17.80766594881142 286.43949043803207 0.7164735678836389
17.812893503764833 284.21886075157215 0.7134706317310953
17.818121058718248 282.4265671749356 0.7110333106682672
17.823348613671662 278.14947973432993 0.7058905876553826
17.828576168625077 277.729897767012 0.7060760107293075
17.83380372357849 276.1688155841868 0.704564039147747
17.839031278531905 275.610210354995 0.702956715502556
17.84425883348532 274.87282656263375 0.7016640610921119
17.849486388438734 274.0095997324583 0.6997508282179629
17.85471394339215 274.4948266261676 0.7016614991738594
17.859941498345563 273.4315201865618 0.7024941699251595
17.865169053298978 273.2432365345811 0.7030757785066936
17.870396608252392 273.04126451741377 0.7038876758225454
17.875624163205806 269.15482803438266 0.6972189371614734
17.88085171815922 269.57628099494696 0.697216502107441
17.886079273112635 270.5057474644601 0.6975565438101058
17.89130682806605 277.11005896789027 0.7059668168599406
17.896534383019464 280.98436769468765 0.7114613997545867
17.90176193797288 285.7234994396944 0.7174335014215023
17.906989492926293 287.8621510285561 0.719465427753291
17.912217047879707 289.844092657556 0.721714504801284
17.917444602833122 290.77432485375874 0.7214126903618203
17.922672157786536 291.8858453954693 0.7230001705849718
17.92789971273995 295.22666059845506 0.726626521485415
17.933127267693365 299.1700300213128 0.7316359441607131
17.93835482264678 302.4602360747906 0.7362473482936995
17.943582377600194 300.786428649122 0.7346331127685427
17.94880993255361 299.6747626217623 0.7332171990422671
17.954037487507023 299.08905492158675 0.7316892905258291
17.959265042460437 302.5627799331699 0.7348256421779684
17.96449259741385 304.6594556257267 0.7374736100046441
17.969720152367266 305.9076040357012 0.7399137550384927
17.97494770732068 304.9630411998215 0.7387368746586888
17.980175262274095 303.73632628478634 0.7370896716929402
17.98540281722751 301.0393123120126 0.7335710714672824
17.990630372180924 298.2457217792187 0.7299630893378177
17.995857927134338 295.3398234726976 0.7269449781073598
18.001085482087753 293.5314383602594 0.7239155861290425
18.006313037041167 293.70625452504754 0.7247432828849615
18.01154059199458 291.6308208770197 0.7215233742726314
18.016768146947996 287.10836511081146 0.715538613735566
18.02199570190141 284.6888094963671 0.7133065961387672
18.027223256854825 285.8099626064776 0.7149481192405379
18.03245081180824 287.304517614155 0.7174557473004641
18.037678366761654 288.96210715131025 0.7200618106691078
18.042905921715068 288.0506682219387 0.7178357288768966
18.048133476668482 287.4738434434775 0.7182962498413367
18.053361031621897 289.2843883519637 0.7195993783717343
18.05858858657531 289.0575334166905 0.719701410108583
18.063816141528726 287.5691535965282 0.7178493561182395
18.06904369648214 282.16367660649337 0.7118051212565156
18.074271251435555 284.6247767998252 0.7156368779778576
18.07949880638897 286.63198870046557 0.7175924072046137
18.084726361342383 288.06901124122976 0.7177364465233186
18.089953916295798 290.4317066444262 0.7203673259195521
18.095181471249212 292.20019946504715 0.7218542256288754
18.100409026202627 297.1569848357145 0.72794612808644
18.10563658115604 301.48105787919286 0.7331757219626731
18.110864136109456 306.9742592025969 0.7389384282715069
18.11609169106287 316.19683610915956 0.7499793991467916
18.121319246016284 326.7187535705495 0.7618191714252402
18.1265468009697 335.93422353321404 0.7716213696555306
18.131774355923113 348.5885682904496 0.7863410960116788
18.137001910876528 362.5792272517002 0.8016360763232635
18.142229465829942 383.95337138727507 0.8247387546676398
18.147457020783357 407.3443593817816 0.8493753816979668
18.15268457573677 434.89543807872036 0.8771540222401364
18.157912130690185 461.1457134262314 0.9034814283982859
18.1631396856436 479.36163248989885 0.9211941669465902
18.168367240597014 488.28826207222465 0.9294115919255237
18.17359479555043 483.2355622888652 0.9249563662863532
18.178822350503843 467.48476366355646 0.9092225874331469
18.184049905457258 444.3695972319191 0.8868897967538093
18.189277460410672 425.2129016769877 0.8674375969215589
18.194505015364086 409.0610724106354 0.8510113849082268
18.1997325703175 392.2130638412105 0.8340682704770008
18.204960125270915 383.8581319193772 0.8250370868150182
18.21018768022433 376.65163793095826 0.8169171168190182
18.215415235177744 376.7397860788294 0.8167463720260401
18.22064279013116 380.02572374415 0.8204660258085275
18.225870345084573 388.16252979455174 0.829327891768876
18.231097900037987 392.28538328273805 0.8335859453578944
18.236325454991402 398.53817495278525 0.8397270835787731
18.241553009944816 400.61917207166715 0.8419659288391707
18.24678056489823 407.1200580581082 0.8482633866792997
18.252008119851645 409.9771385056402 0.8514854379285481
18.25723567480506 412.93752245995023 0.854327226409824
18.262463229758474 412.47377432044465 0.8538835924758151
18.26769078471189 407.28954831692994 0.848624793022047
18.272918339665303 399.7250348288278 0.8410457542739819
18.278145894618717 385.9499586186487 0.826294107728422
18.28337344957213 374.4030434273472 0.8141141778375407
18.288601004525546 366.2620852271016 0.8049598405265481
18.29382855947896 359.0972001415349 0.7970204842033534
18.299056114432375 354.1377177574209 0.7916244297955687
18.30428366938579 344.49337364096806 0.7810431388944717
18.309511224339204 336.79101718923704 0.772771635571001
18.314738779292618 331.0145894811844 0.7658963444428396
18.319966334246033 326.13905971450555 0.7612906082081972
18.325193889199447 322.16641346662595 0.756632531166266
18.33042144415286 314.59883039183495 0.7490711147867438
18.335648999106276 310.1903084270226 0.7435914636030149
18.34087655405969 306.76946108578244 0.739531344731684
18.346104109013105 304.39627339968786 0.7361153361192035
18.35133166396652 303.5891346480058 0.7353059743936524
18.356559218919934 300.44084871158566 0.7315524835029875
18.361786773873348 300.0350728021735 0.7316267209144061
18.367014328826762 298.57044279910616 0.730419716765017
18.372241883780177 296.79136005937943 0.7296615826651411
18.37746943873359 295.0983118028904 0.7271625914975155
18.382696993687006 294.49287445118114 0.7257622050284047
18.38792454864042 300.1296671635105 0.7335956160910667
18.393152103593835 308.3352405339912 0.7546184699491196
18.39837965854725 320.4391336441752 0.7765397931584369
18.403607213500663 333.71987035413474 0.7976590559970824
18.408834768454078 351.41652476800067 0.8226689948848606
18.414062323407492 374.07578596589207 0.8527274867174099
18.419289878360907 398.31651339267876 0.8834976623723658
18.42451743331432 423.4934152759918 0.914494876964203
18.429744988267736 440.42593177834283 0.9371071846926664
18.43497254322115 449.50370371071955 0.949886923577963
18.440200098174564 449.113417487826 0.9532016375896313
18.44542765312798 443.3504273956726 0.9515247735827637
18.450655208081393 434.26818436526366 0.9451374798130564
18.455882763034808 423.44144764529244 0.9370910139179744
18.461110317988222 415.3146556974053 0.9312651909772712
18.466337872941637 402.0486829956704 0.9184238192006059
18.47156542789505 393.106338532831 0.9112559890839287
18.476792982848465 381.7323377995011 0.900664629166187
18.48202053780188 373.0339222436107 0.8933834674240126
18.487248092755294 366.2310392033538 0.8873311767785403
18.49247564770871 361.61244215913274 0.8836591809200377
18.497703202662123 356.7674266543967 0.8811905471862862
18.502930757615538 354.2686790961503 0.8805864730317486
18.508158312568952 347.1464970940689 0.8743966912428588
18.513385867522366 342.0388752320851 0.8707696279447987
18.51861342247578 339.99638310960705 0.8695967364395256
18.523840977429195 337.7255872354989 0.8696642760396143
18.52906853238261 336.99525034783824 0.8703623015893069
18.534296087336024 335.2577758850012 0.8698728138336023
18.53952364228944 332.771580210204 0.8690542221048102
18.544751197242853 327.4553092180542 0.8642465370823206
18.549978752196267 326.3095214038933 0.8650908512613265
18.555206307149682 324.8048440913799 0.8660161583538554
18.560433862103096 324.17712935218896 0.866860672089855
18.56566141705651 323.3820993619657 0.8682363051223931
18.570888972009925 324.2549904826789 0.8707154069641408
18.57611652696334 327.38180936180987 0.876233517141812
18.581344081916754 332.4813017446747 0.8850708606808432
18.58657163687017 337.38164613679294 0.8928806344652858
18.591799191823583 340.4549839382335 0.8994641580427367
18.597026746776997 344.6492643405783 0.9071611669632323
18.60225430173041 346.44753143707845 0.911364529560782
18.607481856683826 350.0592206553931 0.9185601805565976
18.61270941163724 353.6684394836649 0.9242575657176213
18.617936966590655 357.7443831293167 0.9314380009093746
18.62316452154407 360.81975867526484 0.9348375318147558
18.628392076497484 368.05449653911194 0.9254202471837425
18.633619631450898 374.2552867812001 0.9237718035700379
18.638847186404313 378.45262845922525 0.9216661130675365
18.644074741357727 379.2068105278659 0.9171496694776362
18.64930229631114 377.3530571146039 0.9116296781501674
18.654529851264556 375.8541668869059 0.9047966491923115
18.65975740621797 375.17278812019737 0.9014912855129018
18.664984961171385 378.1229882170871 0.9014696198854752
18.6702125161248 378.9978063813556 0.8990099090915611
18.675440071078214 383.9677289739167 0.9026080553733409
18.680667626031628 385.630551686134 0.9011482090516529
18.685895180985042 388.6123082623205 0.9023169717713704
18.691122735938457 392.3990215435004 0.9045270093745374
18.69635029089187 392.06016500339337 0.9018177090819619
18.701577845845286 390.34637048301363 0.8982783450499972
18.7068054007987 385.4892061481871 0.8909209904810105
18.712032955752115 384.6099833840498 0.8879316382781296
18.71726051070553 386.5553854320403 0.8890485843852742
18.722488065658943 387.9579130946986 0.8892640604029048
18.727715620612358 383.8923713979054 0.8835680001669148
18.732943175565772 377.12018495905807 0.8745069270218628
18.738170730519187 372.6502739816725 0.8674119631001971
18.7433982854726 368.2731253197223 0.8620892055261974
18.748625840426016 366.87392696799986 0.8591150539757884
18.75385339537943 361.27488977387793 0.8518484187067905
18.759080950332844 356.7000377816693 0.8453321892832646
18.76430850528626 351.0777143962958 0.8369237705590465
18.769536060239673 346.22384390746066 0.8304152932972362
18.774763615193088 343.63091175544065 0.8259710391473449
18.779991170146502 339.62023302446005 0.8196337729418123
18.785218725099917 336.3503833752103 0.8147423764841939
18.79044628005333 332.3227625404618 0.8087258499771718
18.795673835006745 327.90428942265 0.8027269346645667
18.80090138996016 323.7208303924292 0.7969458520819264
18.806128944913574 318.7463047396502 0.7906788577842397
18.81135649986699 314.81919715743396 0.7857900877842793
18.816584054820403 312.86520435658355 0.7840387327580577
18.821811609773818 312.36209171683635 0.7820738341036098
18.827039164727232 314.623855483653 0.7841781529117051
18.832266719680646 311.98725928703595 0.7799237449144643
18.83749427463406 305.67721965526624 0.7716896392939062
18.842721829587475 298.5381207611978 0.7625807062652021
18.84794938454089 295.0975989128395 0.7582136176300194
18.853176939494304 294.28226473260406 0.7572093438356641
18.85840449444772 299.1632001271551 0.7642000319355053
18.863632049401133 300.05984099802066 0.7643783895794601
18.868859604354547 300.01453236010724 0.7632142017513859
18.87408715930796 299.7932763749714 0.7616960349862183
18.879314714261376 296.37875839321566 0.7574515523198938
18.88454226921479 297.25077983024005 0.7601134098698807
18.889769824168205 293.2488897384608 0.7552327614545981
18.89499737912162 292.2804156764881 0.7534456857753944
18.900224934075034 290.87906384765944 0.7502581698159364
18.90545248902845 290.75485239014887 0.7502053692611781
18.910680043981863 289.9869378059168 0.7501827856107002
18.915907598935277 290.36333097386233 0.7504363635235435
18.92113515388869 289.8759596877045 0.7495282636463944
18.926362708842106 287.57599996378127 0.7449622640694809
18.93159026379552 284.558699940708 0.7408140908004818
18.936817818748935 280.5641689240694 0.735708308923919
18.94204537370235 284.0813166239292 0.7417748458830347
18.947272928655764 285.1694829035771 0.7422235375777392
18.952500483609178 289.22427181919204 0.7472492332510353
18.957728038562593 289.3327771023058 0.7463835509301555
18.962955593516007 286.83754676910337 0.7429337240764997
18.96818314846942 285.00610189351835 0.7392532445795862
18.973410703422836 283.38368368894436 0.7369859723331377
18.97863825837625 282.9614593478639 0.7349094072659726
18.983865813329665 283.8331379127125 0.7352312613593915
18.98909336828308 284.9331385085269 0.73563647699768
18.994320923236494 289.21812145716234 0.7413461767555717
18.999548478189908 288.6750020277294 0.7413595002988353
19.004776033143322 288.32208581635393 0.7413032529970768
19.010003588096737 288.2781151219307 0.7405764144658874
19.01523114305015 289.49355505453383 0.7418747781658002
19.020458698003566 290.72382870412 0.742867014649092
19.02568625295698 287.26750193050356 0.737596059881495
19.030913807910395 286.13252614784307 0.7358337628102379
19.03614136286381 285.34238929988464 0.7337424815576199
19.041368917817223 286.95812862323146 0.7362528004191579
19.046596472770638 287.46015040142646 0.7380578720262885
19.051824027724052 287.70518632639215 0.7379129474601819
19.057051582677467 290.86697834311354 0.7409611858491941
19.06227913763088 290.61163111015776 0.7389376050759136
19.067506692584296 291.26626427720777 0.7395873715643868
19.07273424753771 288.8120571779199 0.7358211112058742
19.077961802491124 287.5277377822209 0.7344954944220777
19.08318935744454 287.2939537378115 0.7340140156152821
19.088416912397953 286.9274130648314 0.7329058323014306
19.093644467351368 290.2145999759575 0.7367492185529129
19.098872022304782 292.5773415001512 0.7391840884542827
19.104099577258197 293.163899994151 0.7399321738049155
19.10932713221161 293.3091798711625 0.7403188121353552
19.114554687165025 292.6787261219591 0.7392122628779694
19.11978224211844 295.7495513808194 0.7434145651163085
19.125009797071854 297.67129217756667 0.7455648810079814
19.13023735202527 299.6917834164391 0.747199631929901
19.135464906978683 300.32314407883183 0.7479509171049161
19.140692461932098 298.4206752595772 0.744490766582291
19.145920016885512 300.0398062388493 0.7480662966539358
19.151147571838926 298.42067798448744 0.7460703598100733
19.15637512679234 297.25573061625585 0.7445297929340217
19.161602681745755 295.59480638006806 0.7425339111260584
19.16683023669917 292.7919808314418 0.7383007367826084
19.172057791652584 289.7086094335579 0.734046636593504
19.177285346606 288.6271252287175 0.732343099463163
19.182512901559413 292.82604387638384 0.7365123188621314
19.187740456512827 296.603293020071 0.7415116197801026
19.19296801146624 296.3803029563158 0.741414739945565
19.198195566419656 292.1999639649044 0.7366275951390275
19.20342312137307 291.9290381167039 0.7369237690206717
19.208650676326485 293.3485911948429 0.7372885409475212
19.2138782312799 294.3011176695124 0.7394920331873827
19.219105786233314 293.3964470567346 0.7375376536612459
19.22433334118673 289.7684461360781 0.7336438462567374
19.229560896140143 287.20906730035534 0.7311263058730205
19.234788451093557 286.8978571304833 0.7303835572141214
19.24001600604697 288.77901745553356 0.7338163539572211
19.245243561000386 288.44622507264916 0.732522608309712
19.2504711159538 285.61906527444387 0.7280776673606221
19.255698670907215 280.8060797908084 0.7224689732797448
19.26092622586063 278.12931086506137 0.7183513774918469
19.266153780814044 277.9548481840406 0.7187301813164951
19.271381335767458 280.00000942935293 0.7212617829145807
19.276608890720873 281.6574037477487 0.7238633329833547
19.281836445674287 283.1108194887165 0.7256423940813086
19.2870640006277 282.569582414611 0.7248300005305635
19.292291555581116 283.18023749879427 0.724919478039629
19.29751911053453 281.2291431464478 0.7215789883458065
19.302746665487945 280.6539789010029 0.7201735413197361
19.30797422044136 284.2378866434267 0.7255688259623255
19.313201775394774 286.6304142743449 0.7285269744735675
19.318429330348188 289.8257665363662 0.7321178058392201
19.323656885301602 290.2082051336961 0.7320546972602205
19.328884440255017 291.98335097811645 0.733827360909896
19.33411199520843 298.62929687793354 0.7412439680365671
19.339339550161846 304.46054243611263 0.7495792327967424
19.34456710511526 310.6148744456677 0.7557881062938675
19.349794660068675 314.4966930442085 0.7597780373195293
19.35502221502209 319.46310436948005 0.7649375923056633
19.360249769975503 327.20635145152596 0.7733274632513994
19.365477324928918 333.23989606058177 0.7808284000977337
19.370704879882332 341.13134534886296 0.789411171833836
19.375932434835747 350.1342025694725 0.8002048155076219
19.38115998978916 355.6858682701266 0.805983631515282
19.386387544742576 357.5931512618415 0.8079360645369472
19.39161509969599 362.4040738041536 0.813089062828523
19.396842654649404 364.7083795599882 0.8154054498122821
19.40207020960282 368.00111497190755 0.819115669433302
19.407297764556233 365.00118360389285 0.8161611461370102
19.412525319509648 361.4273200698946 0.8114940838444956
19.417752874463062 359.3094755761799 0.8088423633314149
19.422980429416477 359.49157711093767 0.809078832706232
19.42820798436989 359.6536893171796 0.8099125819511805
19.433435539323305 356.6505239182084 0.8074435349027058
19.43866309427672 352.1873849586895 0.8019852478145308
19.443890649230134 345.678764891553 0.7942857157608018
19.44911820418355 344.65475549282195 0.7923319623988234
19.454345759136963 346.6329293822661 0.7938815222576395
19.459573314090377 349.9237142841331 0.7980039206391898
19.464800869043792 349.3933933773016 0.7973566326825761
19.470028423997206 349.2341160568422 0.7971650810998008
19.47525597895062 350.90594449723835 0.7989511727721736
19.480483533904035 348.3392855561158 0.7954197396287771
19.48571108885745 342.9546842630518 0.7894519444709118
19.490938643810864 338.4839101721986 0.7844264590481799
19.49616619876428 337.7597494298624 0.7841426027392322
19.501393753717693 339.62545760852487 0.787136501313115
19.506621308671107 342.7939330082758 0.7911770703477197
19.51184886362452 342.70206447118653 0.7909076431976692
19.517076418577936 342.4618321641791 0.7900290560106283
19.52230397353135 342.0384406229694 0.7889192949050134
19.527531528484765 343.50099317294445 0.7903774080014763
19.53275908343818 342.73236952346184 0.7892751118898619
19.537986638391594 342.06648587432085 0.7882860486147131
19.54321419334501 341.0762797281133 0.7879153160408321
19.548441748298423 341.68971838946266 0.7883030241920224
19.553669303251837 341.99666748813587 0.788194837469198
19.55889685820525 345.6426256536801 0.7916851786682712
19.564124413158666 348.0606393662584 0.793993072239851
19.56935196811208 350.0819643830637 0.7964137595687307
19.574579523065495 350.79974104750323 0.797484600326334
19.57980707801891 349.2302642955291 0.7959838033845287
19.585034632972324 351.1426146233711 0.798071411087625
19.590262187925738 355.4170045988602 0.8023557950322932
19.595489742879153 357.775357666483 0.804772190020619
19.600717297832567 363.46571685469434 0.8107938479119673
19.60594485278598 369.9140660108208 0.8177148643307273
19.611172407739396 372.0508387386856 0.8198717555626399
19.61639996269281 374.4925830708326 0.8221900157887495
19.621627517646225 374.8962375770309 0.822695105859623
19.62685507259964 375.112346182472 0.8231400672720343
19.632082627553054 376.3121564074268 0.8245323400818287
19.637310182506468 378.5166948565384 0.8269007088635992
19.642537737459882 383.55823747789196 0.832417245751188
19.647765292413297 386.9624292789238 0.8358489650852762
19.65299284736671 392.8717068575947 0.8422124212566536
19.658220402320126 397.04816264150645 0.846166183982686
19.66344795727354 400.13597962853623 0.8495343619181971
19.668675512226955 396.2366587487771 0.8452816892115635
19.67390306718037 393.2131578229658 0.8420071804165332
19.679130622133783 392.1035717913735 0.8408422333313864
19.684358177087198 393.79625054113217 0.8426346054944678
19.689585732040612 397.0609672598131 0.8458445371394788
19.694813286994027 398.24313544503644 0.8471639143939634
19.70004084194744 395.47577742430104 0.8443668355918
19.705268396900856 390.1250382555313 0.8385882482713718
19.71049595185427 388.39445247299017 0.8369131203545825
19.715723506807684 385.5978745826501 0.8333726958524817
19.7209510617611 385.7462552006596 0.8338869425884238
19.726178616714513 383.5326460064971 0.8320830348299055
19.731406171667928 381.52298268565124 0.8299585672715554
19.736633726621342 380.7547986888669 0.8298830276696469
19.741861281574757 378.54548059981823 0.8268021000421405
19.74708883652817 375.39382764361403 0.8225296278966184
19.752316391481585 375.3850463756957 0.8219669068450755
19.757543946435 378.59390961674245 0.8253313466955585
19.762771501388414 375.6578013853561 0.8222846008590126
19.76799905634183 369.6947996507224 0.8157238394303414
19.773226611295243 366.16906289691315 0.812035547956174
19.778454166248657 363.5000475820719 0.809655113727923
19.783681721202072 361.71363573656424 0.8074573083253873
19.788909276155486 357.4214794781472 0.8026934992592347
19.7941368311089 355.82790997856586 0.8000721796936371
19.799364386062315 352.427879546 0.7958225502206832
19.80459194101573 349.71479549674444 0.7927451178219009
19.809819495969144 348.7799046738274 0.7913924957944112
19.81504705092256 345.398027193147 0.7879370392272681
19.820274605875973 340.8963450607822 0.783352342762693
19.825502160829387 335.0129361499074 0.7766058282622987
19.8307297157828 331.618832222457 0.7731212015636112
19.835957270736216 329.5360489136438 0.7712990403620992
19.84118482568963 325.99416226863974 0.7674372370440987
19.846412380643045 321.5671731513653 0.7626212821635652
19.85163993559646 319.7778438822821 0.7592966714009171
19.856867490549874 316.61680379288987 0.7552145047570564
19.86209504550329 315.20622581781794 0.7528577793866696
19.867322600456703 313.118656596161 0.7504806370663004
19.872550155410117 315.2442905864093 0.753763056341638
19.87777771036353 315.9567786838537 0.7554072018562017
19.883005265316946 318.5870929631299 0.7590971896946175
19.88823282027036 316.2887573676772 0.7564399693787917
19.893460375223775 312.52399920678306 0.7513538630220534
19.89868793017719 311.82780682826245 0.7502733337940258
19.903915485130604 308.9300572044977 0.7456457602815537
19.909143040084018 308.1902552982039 0.7441078516648842
19.914370595037433 308.01688431475475 0.7435696056494656
19.919598149990847 311.6208350668459 0.7474932373955007
19.92482570494426 311.1111459252441 0.7477200362812374
19.930053259897676 311.08488049682717 0.7483366535141301
19.93528081485109 310.43579158947244 0.7473401134642791
19.940508369804505 310.1891087013628 0.7472768229742875
19.94573592475792 308.8246559800315 0.7456730109161768
19.950963479711334 306.86957864771983 0.743841982653901
19.956191034664748 307.37255633037535 0.7445193742768481
19.961418589618162 309.1277823448678 0.746719246408863
19.966646144571577 308.40304834651056 0.7461654467458838
19.97187369952499 308.2393871646098 0.7455807539506896
19.977101254478406 310.74965047227437 0.747466780482937
19.98232880943182 315.6099585183251 0.7524610742741827
19.987556364385235 317.37720401603667 0.753703698415517
19.99278391933865 323.39474295694515 0.7611146137609003
19.998011474292063 327.0368017013101 0.7658088353091743
20.003239029245478 335.7335158905299 0.775921484415938
20.008466584198892 340.76939901389676 0.7821271634131848
20.013694139152307 349.35073353212755 0.7912193196819756
20.01892169410572 361.4788087877717 0.8045933971384072
20.024149249059136 378.5004269076177 0.8228119419036897
20.02937680401255 395.22912671055843 0.8404702209757015
20.034604358965964 406.85454813263493 0.8529493002578253
20.03983191391938 413.2144826850304 0.8593771916353496
20.045059468872793 407.37655731812026 0.8530465565725973
20.050287023826208 398.34515510353003 0.8439138062201829
20.055514578779622 386.61080250543506 0.8313022071266183
20.060742133733036 379.38649509345623 0.8242329598060368
20.06596968868645 374.8261756513653 0.8191487513656909
20.071197243639865 366.7132034626873 0.8100655286350362
20.07642479859328 361.31930223988695 0.8043595062943972
20.081652353546694 359.20265117505966 0.8017673671598802
20.08687990850011 360.89362105678777 0.8036141647064047
20.092107463453523 362.62609406251596 0.8054940762175441
20.097335018406937 363.99384096143166 0.8064490414392591
20.102562573360352 367.206534410821 0.8097891710735445
20.107790128313766 370.4646593692787 0.8126808953777049
20.11301768326718 375.29924219257026 0.8184650578134973
20.118245238220595 378.02742179187265 0.8220833386287063
20.12347279317401 383.4426695240358 0.8282625463604488
20.128700348127424 387.7787295101529 0.8328960528089449
20.13392790308084 393.0706278782606 0.8376290327547677
20.139155458034253 396.6063764963308 0.8407749309614032
20.144383012987667 394.31359712554803 0.8379251577667312
20.14961056794108 389.27484358295277 0.8325095136336266
20.154838122894496 381.09610510471964 0.8241266592195938
20.16006567784791 373.8470323784198 0.816598756477962
20.165293232801325 362.7989370008836 0.8045821902021957
20.17052078775474 354.165408667307 0.7954389393541546
20.175748342708154 346.34359703182633 0.786288802227696
20.18097589766157 339.6440203835794 0.7790715109609128
20.186203452614983 334.986613847879 0.7736453679713365
20.191431007568397 331.6440281933444 0.7702699922424292
20.19665856252181 328.31239701077857 0.7668919273143031
20.201886117475226 325.9159072942495 0.7631835147396153
20.20711367242864 327.252783928245 0.7638948313349283
20.212341227382055 328.93209748181124 0.7659359858504471
20.21756878233547 329.39594488409045 0.7670230930824271
20.222796337288884 325.6411017052712 0.7636223233525512
20.228023892242298 324.30609508615044 0.7625171088637024
20.233251447195713 323.26200273673123 0.7612521861081628
20.238479002149127 322.385380628611 0.7597818585487721
20.24370655710254 320.7117307869059 0.7578016263785466
20.248934112055956 322.53484448049016 0.7593629815326115
20.25416166700937 328.23916695157504 0.7653733054203514
20.259389221962785 332.9712794488614 0.7700589185713536
20.2646167769162 334.29023908248985 0.7715407281611872
20.269844331869614 332.35801969472027 0.7694776489230314
20.275071886823028 332.40597016769243 0.7695679595002837
20.280299441776442 328.8628188390223 0.7652488605225252
20.285526996729857 327.82442183058896 0.764338194199632
20.29075455168327 327.38895272057124 0.7639898776665606
20.295982106636686 329.54575293600584 0.766902683742727
20.3012096615901 331.2004921916531 0.7684046189493202
20.306437216543515 333.5130651532166 0.7712124555756127
20.31166477149693 335.8501566950568 0.7735508845491609
20.316892326450343 335.40214355036414 0.7721513236353852
20.322119881403758 330.7547225973502 0.766966482729011
20.327347436357172 327.2559380493666 0.763266335155599
20.332574991310587 321.826138815958 0.7573131063793517
20.337802546264 320.6238734257988 0.7568685407298987
20.343030101217416 319.07033606776224 0.754680739276741
20.34825765617083 319.9384858946708 0.7559049560640491
20.353485211124244 319.11912753657714 0.7545537223678862
20.35871276607766 316.5615340056884 0.7509434207697149
20.363940321031073 314.6290499075416 0.7496164579742052
20.369167875984488 314.3248216479187 0.7488360065359017
20.374395430937902 316.19597882437523 0.7519114182798788
20.379622985891316 315.2123894513497 0.7501725964992891
20.38485054084473 312.89536218332915 0.7468436736195067
20.390078095798145 312.0566967924023 0.7461734706909304
20.39530565075156 311.05776340169865 0.7447672671222153
20.400533205704974 312.1704169824057 0.7465843400354737
20.40576076065839 311.0509350135469 0.7445207680968622
20.410988315611803 307.2071048453543 0.7399382402128396
20.416215870565217 305.64868820804446 0.7377626517647415
20.421443425518632 303.3138459566595 0.7354079146215805
20.426670980472046 302.67229235222277 0.7347922274543749
20.43189853542546 303.2489135607875 0.7359214754279495
20.437126090378875 305.994971222284 0.7382230095952809
20.44235364533229 309.0177363827156 0.7416277536366324
20.447581200285704 307.38907564674105 0.7400342449710697
20.45280875523912 307.18399268038996 0.7398594807748816
20.458036310192533 306.22457088818754 0.7390049187621083
20.463263865145947 306.5049238563116 0.7388688545342645
20.46849142009936 306.43360208330415 0.7401560188931782
20.473718975052776 304.378663635578 0.7384610667096089
20.47894653000619 303.6036547737637 0.7371637575254582
20.484174084959605 304.1502935314477 0.7381371548438919
20.48940163991302 305.9310736565446 0.7389573826904137
20.494629194866434 303.79811585553153 0.7367640891620095
20.49985674981985 305.9896858115996 0.7388374535599188
20.505084304773263 305.5878672207343 0.7381454601839285
20.510311859726677 307.694597762803 0.7413900990919118
20.51553941468009 308.6118192445127 0.742397444719985
20.520766969633506 306.44299748839273 0.7393059097142319
20.52599452458692 304.0094624719609 0.7366231772399096
20.531222079540335 300.39635402951046 0.7312993955768152
20.53644963449375 300.1863978392092 0.7314652380391282
20.541677189447164 299.31309718508885 0.7298735874587348
20.546904744400578 300.50251360589345 0.7304664704123749
20.552132299353993 299.63045331093343 0.7301672246324621
20.557359854307407 304.3921378186235 0.7352260216482743
20.56258740926082 307.5914381063457 0.739457208781979
20.567814964214236 308.2026386574806 0.7402481348503622
20.57304251916765 306.3352925012343 0.7382979750468999
20.578270074121065 308.15299829938874 0.7413015458416001
20.58349762907448 308.729667901972 0.7412540076741493
20.588725184027894 309.81929218422664 0.7420330612787971
20.593952738981308 310.8951963680784 0.7430878071529775
20.599180293934722 311.58444661804714 0.7437365002251396
20.604407848888137 312.59291896893455 0.7451491060058117
20.60963540384155 314.1714889151539 0.7464940659348783
20.614862958794966 313.13440335500945 0.7448645745587517
20.62009051374838 311.35547336214285 0.7430958231163247
20.625318068701795 309.4983328107649 0.7405575606508856
20.63054562365521 309.34327682016016 0.7413768927671656
20.635773178608623 309.16108342339237 0.7410214545498162
20.641000733562038 310.06163248179104 0.74181953966595
20.646228288515452 310.3143578728314 0.7416734581198816
20.651455843468867 310.58397833174627 0.742173901244871
20.65668339842228 310.0677862477393 0.7423982138324398
20.661910953375695 309.40934984381533 0.7415869965351259
20.66713850832911 306.93422843787425 0.7375762533713105
20.672366063282524 306.18317067340547 0.737156801844238
20.67759361823594 309.63557180763263 0.741010775172244
20.682821173189353 310.5730900020888 0.743376799929254
20.688048728142768 307.98121517770295 0.7406927459328324
20.693276283096182 306.9256090875366 0.739421378935309
20.698503838049596 304.2637618257008 0.7367363450746811
20.70373139300301 303.278717772515 0.7357629666674133
20.708958947956425 302.2146438436028 0.7338678310509921
20.71418650290984 299.8844798811771 0.731004144375747
20.719414057863254 298.44181857490594 0.7282508281939173
20.72464161281667 299.2686963409442 0.7305183645583494
20.729869167770083 300.4771824019423 0.731753859148194
20.735096722723497 303.13317971720545 0.7339542710339205
20.740324277676912 305.56862164647794 0.7372077612584153
20.745551832630326 304.56612272078996 0.7362779662641781
20.75077938758374 302.4881514528916 0.7356944982244451
20.756006942537155 301.2110503257719 0.734500774165296
20.76123449749057 302.3401798686705 0.7343378045334334
20.766462052443984 303.52611205404276 0.7353144990652297
20.7716896073974 306.6401199839869 0.7385961279556126
20.776917162350813 306.01067331834196 0.7375714306116646
20.782144717304227 306.53961380836563 0.737603466413148
20.78737227225764 306.1999010742454 0.7365039125470688
20.792599827211056 304.29706465627817 0.734910594714373
20.79782738216447 306.39283653456255 0.7371455301443969
20.803054937117885 308.71847853165525 0.7403852658820038
20.8082824920713 314.5452883519547 0.7475725270151808
20.813510047024714 318.73894513730477 0.7526810138148108
20.81873760197813 322.85035263162814 0.7572986555075499
20.823965156931543 325.6539298441965 0.7590309947651486
20.829192711884957 327.50538607274393 0.7605551965015073
20.83442026683837 329.3096466149111 0.7627709248932912
20.839647821791786 332.51304823892184 0.7670716787462406
20.8448753767452 333.8485727718456 0.770079553078114
20.850102931698615 337.23941951085413 0.7735801489000618
20.85533048665203 338.85122163186264 0.7748251564993133
20.860558041605444 336.9377301713402 0.771809571844255
20.865785596558858 335.8468408966276 0.7702574056953296
20.871013151512273 333.0291236082894 0.76700429221453
20.876240706465687 332.92409848108815 0.7671327335980964
20.8814682614191 331.56405887068263 0.7652438353212587
20.886695816372516 331.99230310182884 0.7653540937790133
20.89192337132593 332.54851583387847 0.7652248246038247
20.897150926279345 333.5515749223129 0.7669457154114138
20.90237848123276 333.4046679892829 0.7669331950982047
20.907606036186174 333.45150578863377 0.7669966501683252
20.912833591139588 334.44437888437176 0.7679234298944518
20.918061146093002 333.745731328079 0.7669989185436016
20.923288701046417 334.55921275830457 0.7683396911200395
20.92851625599983 334.0877282697683 0.7680632448708401
20.933743810953246 331.4070469646411 0.7648219208683393
20.93897136590666 327.76498469483204 0.7601044724969153
20.944198920860075 322.9335331144208 0.7549147931747218
20.94942647581349 320.016726119115 0.7521659656381094
20.954654030766903 318.60185264592957 0.7508021557778004
20.959881585720318 319.20360842137154 0.7520789079175629
20.965109140673732 319.53069561120697 0.7519268610637166
20.970336695627147 321.50420105446466 0.7544342389210136
20.97556425058056 320.03845049400076 0.7519548587365085
20.980791805533975 317.2969440524952 0.747899578772661
20.98601936048739 311.26792610930335 0.741147669534674
20.991246915440804 306.14017025458094 0.7357744212979844
20.99647447039422 302.49436134737635 0.7315558884588088
21.001702025347633 304.6322930224595 0.7339116052895757
21.006929580301048 311.09757190011976 0.7405683050474462
21.012157135254462 310.7306357970735 0.7407471401582958
21.017384690207876 308.1461031248378 0.7380181478372954
21.02261224516129 305.2034143185367 0.7342616472042887
21.027839800114705 305.53658452974133 0.7350619790438494
21.03306735506812 307.7001278207115 0.7375944951622467
21.038294910021534 305.18641319638056 0.7350496413053564
21.04352246497495 302.6915229348835 0.7318806805080962
21.048750019928363 302.36257628282283 0.7312706126998981
21.053977574881777 303.7762087925176 0.7332396666556632
21.059205129835192 304.5884451280666 0.7336765745494401
21.064432684788606 307.2728776978802 0.7364813838657408
21.06966023974202 305.82703915402124 0.7339205482993499
21.074887794695435 304.1312285280557 0.7311496301199171
21.08011534964885 302.32774929275456 0.7292548499759628
21.085342904602264 302.0073884761123 0.728514815238081
21.09057045955568 303.4794869920017 0.7296989296010303
21.095798014509093 303.56379748894756 0.7291834100521292
21.101025569462507 301.2023477192183 0.7259444272827928
21.10625312441592 299.0911059167101 0.7246392954543995
21.111480679369336 296.7513851951778 0.7222032939694539
21.11670823432275 295.7591029913395 0.721451132187178
21.121935789276165 291.22717218183476 0.7148516829003836
21.12716334422958 289.4764628104479 0.7132212848118122
21.132390899182994 289.6853624043865 0.7139031862164558
21.13761845413641 290.2382266542611 0.7140318863997253
21.142846009089823 289.88330817187517 0.7122883502393379
21.148073564043237 287.12583888861377 0.708133040107513
21.15330111899665 287.0651409848102 0.7078358197253664
21.158528673950066 286.4977621161667 0.7079788377451118
21.16375622890348 284.92844948870896 0.7058789479438206
21.168983783856895 282.06451673174956 0.7023681421497948
21.17421133881031 281.8345792245566 0.7017241324632819
21.179438893763724 282.82008244507824 0.7031707623073208
21.184666448717138 282.582209919791 0.7028606873437849
21.189894003670553 282.6738960249883 0.7022762677255406
21.195121558623967 282.96871155905274 0.701748423157413
21.20034911357738 286.4430595947495 0.7056046305366502
21.205576668530796 282.62821316664935 0.7001517354442263
21.21080422348421 278.9944887152366 0.6961893351388435
21.216031778437625 276.1644835206552 0.6919721787264838
21.22125933339104 277.13932307940905 0.6931402563263294
21.226486888344454 277.83177461888823 0.6938456914651362
21.231714443297868 276.34135266543905 0.6927368578765342
21.236941998251282 278.6826614526999 0.6957698843145169
21.242169553204697 279.07010299309496 0.6964244669794936
21.24739710815811 280.2272535547449 0.6971249720229377
21.252624663111526 279.7922598946903 0.6974017428470908
21.25785221806494 282.51272902659366 0.7007165115630414
21.263079773018355 280.55779314905453 0.6974975671776774
21.26830732797177 281.1253271039626 0.697575741244962
21.273534882925183 279.3993660732674 0.6945646506511044
21.278762437878598 278.54786290614396 0.694228032171142
21.283989992832012 279.0258533455524 0.7018393786250754
21.289217547785427 278.15343180749875 0.7112415561072797
21.29444510273884 275.99279203789666 0.7149642763103949
21.299672657692255 273.1339726535304 0.716730695187148
21.30490021264567 275.35087521815177 0.7246341303368821
21.310127767599084 279.740238701336 0.7350770197383287
21.3153553225525 280.88176020015123 0.7404208797553189
21.320582877505913 283.14667524708483 0.7453215249163062
21.325810432459328 283.3439888659923 0.7477603390088509
21.331037987412742 283.13307937846565 0.7490523801518865
21.336265542366156 281.8587790639106 0.7509526262951881
21.34149309731957 280.2760397692021 0.7519343981541241
21.346720652272985 280.1513559465396 0.7557382601569173
21.3519482072264 278.3087898281809 0.7565810652992191
21.357175762179814 277.3821786876039 0.757703382324636
21.36240331713323 276.63139033028614 0.758628839925842
21.367630872086643 276.6666985606634 0.7603018453015041
21.372858427040057 275.0171845374804 0.7610926331088382
21.378085981993472 278.1945000709165 0.7679121592021975
21.383313536946886 279.65570456132883 0.7724981862354645
21.3885410919003 282.97354813137844 0.779096865097104
21.393768646853715 283.33481670005585 0.7815319435897339
21.39899620180713 279.4263096329509 0.7785082203148312
21.404223756760544 279.4485075869195 0.7796548543761932
21.40945131171396 278.22522091851334 0.7801069826231934
21.414678866667373 279.67082141794293 0.7825517923746148
21.419906421620787 280.60369553817503 0.7859134536849721
21.4251339765742 278.84382102248696 0.7853921429901723
21.430361531527616 279.0801811943878 0.7876959888144615
21.43558908648103 281.8578019428036 0.794079152860055
21.440816641434445 281.98552152618873 0.7959022316149245
21.44604419638786 283.0709293160239 0.7990916504877291
21.451271751341274 283.41057464361506 0.8006156942535578
21.45649930629469 285.7643195896038 0.8051890166717348
21.461726861248103 289.48403314180973 0.811422441363714
21.466954416201517 290.5297061417197 0.8146513103940769
21.47218197115493 292.1682616219343 0.8179861277755583
21.477409526108346 288.8995313422711 0.8152476393224735
21.48263708106176 284.65500686750266 0.8114863727161384
21.487864636015175 283.2404357822917 0.8115882681992569
21.49309219096859 282.90299551981997 0.8135697496030391
21.498319745922004 285.89076612578407 0.8200488119159022
21.503547300875418 287.6617142595389 0.8255314693096675
21.508774855828833 288.5243868696142 0.8254630360969096
21.514002410782247 289.4789627701871 0.8094505420774607
21.51922996573566 293.1910182080548 0.8050385699986451
21.524457520689076 296.48044498291665 0.8026787493007674
21.52968507564249 296.40135935742546 0.7979472853889831
21.534912630595905 292.97929396120134 0.7883801850196942
21.54014018554932 291.1451500129706 0.7822253661796441
21.545367740502734 292.82044611484406 0.781848109313513
21.550595295456148 293.30917633182145 0.7801221820044281
21.555822850409562 294.1877190632291 0.7799123270304995
21.561050405362977 294.2292670366922 0.7782800163696181
21.56627796031639 295.186312251303 0.7772285159386048
21.571505515269806 294.4276016158398 0.7749352532738839
21.57673307022322 292.29668372356844 0.7704429118416721
21.581960625176634 294.5811645181616 0.7716078548515432
21.58718818013005 292.0282126917729 0.7664302891668728
21.592415735083463 293.1225656263129 0.7654215134765143
21.597643290036878 291.4233573059307 0.7626036957888864
21.602870844990292 289.887997416351 0.7604297375395215
21.608098399943707 291.258575903644 0.7602593771534598
21.61332595489712 291.72106589883003 0.7586275609010733
21.618553509850535 291.792145972966 0.7561067110796976
21.62378106480395 294.3327482683496 0.7586915581705022
21.629008619757364 296.34087918558305 0.7613902332716844
21.63423617471078 293.42610234150294 0.7579399835916897
21.639463729664193 291.28973015627247 0.7545255434228535
21.644691284617608 290.2419999003632 0.7523488709486298
21.649918839571022 293.1009050998512 0.7543263065162876
21.655146394524436 295.88545296636227 0.7568840330690931
21.66037394947785 291.4967473278856 0.7497546869666624
21.665601504431265 292.713032479011 0.7513642327485858
21.67082905938468 293.2515442097194 0.7518318222405977
21.676056614338094 298.58319711362236 0.7573823360109747
21.68128416929151 297.62444084939386 0.7555393550843471
21.686511724244923 298.7746129506031 0.7554389155097823
21.691739279198337 298.8812173000175 0.7555356512438259
21.696966834151752 302.0241911777928 0.7586117501000464
21.702194389105166 301.1668500169214 0.7572635133060526
21.70742194405858 299.15234381059645 0.7543161329027299
21.712649499011995 302.82489514153764 0.7584360905946239
21.71787705396541 308.1629587116542 0.7642345777636839
21.723104608918824 311.0783931752267 0.7673483202780151
21.72833216387224 314.4477835076413 0.7708758966123166
21.733559718825653 314.33817917631893 0.770916087622431
21.738787273779067 318.1761094587578 0.7741539633997384
21.74401482873248 317.6841059039859 0.7731241391613249
21.749242383685896 320.63237985326384 0.7772182790634632
21.75446993863931 323.69088140338357 0.7812156547582764
21.759697493592725 326.841242400573 0.7850956928751631
21.76492504854614 331.18896676834663 0.7888929367628421
21.770152603499554 332.879354938049 0.7908895925626147
21.77538015845297 331.40522314565976 0.7889835127703203
21.780607713406383 329.3669500209897 0.7862917724311355
21.785835268359797 332.24381035121706 0.7890021766256519
21.79106282331321 334.81797226839865 0.7914537103171435
21.796290378266626 337.5373956828562 0.7945737036162026
21.80151793322004 336.49230752715323 0.7928164850012188
21.806745488173455 336.9455829249093 0.7929810381412701
21.81197304312687 337.03684269607913 0.7930641168101241
21.817200598080284 337.62883379087833 0.7934367650232669
21.822428153033698 342.4725909367666 0.7987095271010747
21.827655707987113 343.9855700855179 0.8004730759653643
21.832883262940527 346.3890662048798 0.8037581729874796
21.83811081789394 347.0417846327973 0.804866608494099
21.843338372847356 347.24884513120315 0.8056164310109291
21.84856592780077 347.51765103447224 0.8067908302172229
21.853793482754185 345.0551208697786 0.8036963438237096
21.8590210377076 343.13585506323955 0.8004882921194646
21.864248592661014 346.1593069324431 0.8034287769821309
21.869476147614428 345.74310016305964 0.8022334353542238
21.874703702567842 343.3242159247234 0.7990100873246504
21.879931257521257 341.0130030754416 0.7957536839069869
21.88515881247467 337.7713955174447 0.7922389635706398
21.890386367428086 336.48450291445613 0.7907058794310029
21.8956139223815 329.61089520785544 0.7831297785464295
21.900841477334914 326.7342726747163 0.7793160649700062
21.90606903228833 325.49826390824387 0.7771662406448522
21.911296587241743 327.54588637168297 0.7788380245421358
21.916524142195158 329.24223503763085 0.7806390941379067
21.921751697148572 327.23608913974255 0.7785169223818
21.926979252101987 326.9989283131792 0.7779415244888923
21.9322068070554 327.084720579081 0.7778621397311374
21.937434362008815 331.42646463175225 0.7821595649678049
21.94266191696223 333.06690317762695 0.7836127987249992
21.947889471915644 334.13526833324624 0.7850409513367117
21.95311702686906 333.9619224919237 0.785072608796085
21.958344581822473 332.96359191468747 0.7836509843074795
21.963572136775888 335.0438895958185 0.7853920465727753
21.968799691729302 337.77089903228523 0.7882535933557853
21.974027246682716 340.37008142466493 0.7912092038427471
21.97925480163613 340.03254492505573 0.7907535724094457
21.984482356589545 334.73814432464735 0.7844553994623559
21.98970991154296 332.18328181706335 0.7812273882441343
21.994937466496374 332.98845305925437 0.781907321118595
22.00016502144979 335.6913313697369 0.7850510979670093
22.005392576403203 335.88589815162567 0.7845814770956404
22.010620131356617 335.3701364252702 0.7838839921413994
22.015847686310032 338.37467085238666 0.7875687797302448
22.021075241263446 343.69392280680364 0.7930960714169062
22.02630279621686 349.4597259520021 0.8003490266700237
22.031530351170275 351.35756128608773 0.8017218027707149
22.03675790612369 350.31095708602106 0.80020931983941
22.041985461077104 351.41164652093465 0.8013003722446491
22.04721301603052 352.61608042340885 0.8024317965622378
22.052440570983933 354.6122176398609 0.8047241771549162
22.057668125937347 355.13680894674013 0.8044386650338556
22.06289568089076 357.6143486165743 0.8069399197950806
22.068123235844176 358.9611671675066 0.8085223471849022
22.07335079079759 356.4571579107941 0.8057528379346165
22.078578345751005 355.49410614945776 0.8050709062999236
22.08380590070442 354.40246317689946 0.8035588070516836
22.089033455657834 353.20916296709913 0.802721617289713
22.09426101061125 350.2496180192045 0.7993559267099304
22.099488565564663 347.407031266432 0.795857864129394
22.104716120518077 344.2206873258493 0.7919338103543062
22.10994367547149 345.2196348740858 0.7923466148976662
22.115171230424906 343.74963279853745 0.7900003134721543
22.12039878537832 342.5327618874521 0.7885822780068803
22.125626340331735 342.12670556594 0.7874838648421439
22.13085389528515 340.3193778961538 0.7855060542578189
22.136081450238564 340.23270129209413 0.7854235576405868
22.141309005191978 339.6831609877008 0.7858743623738706
22.146536560145393 337.3023507262157 0.7833540003119441
22.151764115098807 338.0380282428119 0.7835000163967258
22.15699167005222 340.879918294449 0.7858775059985497
22.162219225005636 339.48610294941057 0.7840095188032108
22.16744677995905 337.74222404907334 0.7820814267137814
22.172674334912465 339.143549443315 0.7844848828831837
22.17790188986588 342.64303038239115 0.7878941031410786
22.183129444819293 339.0159563151172 0.7837009675950916
22.188356999772708 335.3314801542372 0.778751943493727
22.193584554726122 334.20246034506965 0.7774993028887883
22.198812109679537 337.5675533146767 0.7815701307314769
22.20403966463295 339.86533833539926 0.7838461131039117
22.209267219586366 341.33937010438717 0.7856684888659358
22.21449477453978 341.64348239395696 0.7859805793813689
22.219722329493194 342.0716416414356 0.7862103392777989
22.22494988444661 339.6836304025048 0.7838686922420683
22.230177439400023 338.4452489711085 0.7813931626877055
22.235404994353438 334.9804300732532 0.7777016036184473
22.240632549306852 334.2869471406791 0.7771539470578586
22.245860104260267 337.6501352138168 0.7809867361526598
22.25108765921368 339.20434072398706 0.7831999478600433
22.256315214167095 341.90296145825465 0.7857637752800535
22.26154276912051 337.54011739587594 0.7811959896564389
22.266770324073924 335.7105328854457 0.7788429859049147
22.27199787902734 334.64635085308896 0.7771963179134431
22.277225433980753 335.12096511290025 0.777706997397763
22.282452988934168 332.6019074576229 0.7738081258816877
22.287680543887582 327.7969731866697 0.7680815039796426
22.292908098840996 323.54684944527105 0.7634478172371812
22.29813565379441 321.57785744503644 0.7624778489164863
22.303363208747825 318.6106259041712 0.7594571591435757
22.30859076370124 315.87508524609547 0.756253380266744
22.313818318654654 314.6586248249764 0.7552934168969047
22.31904587360807 314.76120295007877 0.7549704336294601
22.324273428561483 313.95295460241954 0.7525702609512631
22.329500983514897 310.55042314336197 0.7487928604857844
22.334728538468312 309.5723460391149 0.7478045320120645
22.339956093421726 306.48902616548423 0.744709567691043
22.34518364837514 307.48711642599625 0.7450459523366157
22.350411203328555 304.957187481141 0.7413116634324127
22.35563875828197 304.1979939206649 0.7414891982496337
22.360866313235384 302.01174564740995 0.7390001740620954
22.3660938681888 300.3565696759526 0.7377713902547246
22.371321423142213 302.07250458899694 0.7389099222956973
22.376548978095627 301.96649618421293 0.7380416871220513
22.38177653304904 301.43033713503166 0.7367719954245224
22.387004088002456 297.6421664884089 0.7316676424003566
22.39223164295587 295.73896568618983 0.7294846405737503
22.397459197909285 296.3947440269129 0.7305530896950799
22.4026867528627 298.58896959297175 0.7332662665109757
22.407914307816114 297.8755879072068 0.7329589567373588
22.41314186276953 295.5805955401314 0.7294006812015945
22.418369417722943 295.95601751180317 0.7293052843349715
22.423596972676357 295.88238506355276 0.7294573962468677
22.42882452762977 294.46917664884563 0.7267253127280023
22.434052082583186 293.26795814990237 0.7253915315196191
22.4392796375366 294.6072945140251 0.726832934346769
22.444507192490015 291.722485112105 0.7234509782872405
22.44973474744343 287.50360600272114 0.7189338766570071
22.454962302396844 280.97630666607967 0.710036930914938
22.460189857350258 281.70271445181896 0.711472863723348
22.465417412303673 284.1027193916748 0.714452072149951
22.470644967257087 286.3099489620805 0.7183168890465804
22.4758725222105 285.67213864363515 0.7186232665709121
22.481100077163916 286.1360569005877 0.7186240217478255
22.48632763211733 287.6722175186754 0.7195800784958439
22.491555187070745 287.7554415309089 0.7186177102771307
22.49678274202416 288.20562626792247 0.7192980340122384
22.502010296977573 285.58111007600996 0.7171142250191503
22.507237851930988 282.213212129668 0.7130052069959234
22.512465406884402 279.14302342333224 0.7082585570132747
22.517692961837817 278.65422448235796 0.7069310602029022
22.52292051679123 278.3305781082898 0.7070514615755107
22.528148071744646 277.6140343224103 0.7069609813872126
22.53337562669806 276.7280845507724 0.7062346876884545
22.538603181651474 276.5725512994413 0.7060058230277416
22.54383073660489 276.9015619109407 0.7056611571744806
22.549058291558303 277.44009300523663 0.7057032008028129
22.554285846511718 279.315962556448 0.7071656653044353
22.559513401465132 281.48141389345585 0.709995258914081
22.564740956418547 279.54938744960265 0.7089141832065219
22.56996851137196 278.1674690435239 0.7072577238186719
22.575196066325375 278.09916741484636 0.7085440557732449
22.58042362127879 277.5573479373396 0.7072129324263714
22.585651176232204 277.77100757807824 0.7070531282739968
22.59087873118562 276.01570387884703 0.7045135727441727
22.596106286139033 275.34211165132433 0.7038690345256188
22.601333841092448 272.64304067759036 0.6999887557639913
22.606561396045862 277.0578262818453 0.7047397759508385
22.611788950999276 275.50160000161134 0.7013003782683226
22.61701650595269 278.47965211562394 0.7058126338136975
22.622244060906105 279.3847124365248 0.7080083993952407
22.62747161585952 278.6010851671637 0.7084619996254451
22.632699170812934 273.96542238260923 0.7021001462546178
22.63792672576635 271.77250731721006 0.7005742373191025
22.643154280719763 273.8620319200704 0.7039571434494012
22.648381835673177 277.01426345318356 0.7072927153621138
22.653609390626592 275.5900519341812 0.7033629206764398
22.658836945580006 276.62822495091257 0.7041720516830661
22.66406450053342 275.2572559409001 0.7033429936840179
22.669292055486835 276.4403533320482 0.7043735820051378
22.67451961044025 278.95102961417575 0.7080191092977235
22.679747165393664 282.1446104676411 0.711365289726616
22.68497472034708 283.50375537298356 0.712359836409136
22.690202275300493 281.4663557555881 0.7090942868263002
22.695429830253907 279.3892601126786 0.7062709873245049
22.70065738520732 281.7418452903465 0.709473103579415
22.705884940160736 284.54245815515753 0.7126081688023842
22.71111249511415 285.04116001201555 0.7138287874847602
22.716340050067565 279.95087903806126 0.7064701871278279
22.72156760502098 280.6293889622424 0.7072895227456133
22.726795159974394 282.04161621181396 0.710065095791088
22.73202271492781 286.6833618010376 0.7154524358924437
22.737250269881223 285.11444530558634 0.7136072952484116
22.742477824834637 284.5289669433578 0.7120914416192105
22.74770537978805 281.8383926143839 0.708557390045759
22.752932934741466 283.69557042857076 0.7095402549297438
22.75816048969488 284.95557128806996 0.7103140969311529
22.763388044648295 285.05145635126235 0.710360246774042
22.76861559960171 287.01386224407025 0.7134944347353037
22.773843154555124 288.39243022593115 0.7153402577749705
22.779070709508538 292.63501502238023 0.7205015577522171
22.784298264461952 292.65003955951704 0.720331593186434
22.789525819415367 294.9437955774362 0.723417614474075
22.79475337436878 294.60737131004424 0.7229194215613473
22.799980929322196 297.64661926144277 0.7254127123997826
22.80520848427561 299.5458170189308 0.7269790168824374
22.810436039229025 303.1813510392238 0.7312049838799942
22.81566359418244 302.85343779444906 0.7314363336496187
22.820891149135853 303.2898083971379 0.7320643986809059
22.826118704089268 301.94286450708086 0.7302940415508119
22.831346259042682 304.06475708602824 0.7330434324872664
22.836573813996097 306.37229131232255 0.7352903425328167
22.84180136894951 309.8897246951619 0.738966318227093
22.847028923902926 310.60248169583457 0.739631040289434
22.85225647885634 310.4500067691672 0.7404076869538431
22.857484033809754 311.86866898281846 0.7425042692344781
22.86271158876317 312.80725693563863 0.7424864562677017
22.867939143716583 313.4814105191278 0.742884472399256
22.873166698669998 311.10811168833493 0.74054299719446
22.878394253623412 311.8069894386174 0.7415361959264913
22.883621808576827 312.96529045181353 0.7430239086439046
22.88884936353024 311.54846384311423 0.7409537959355351
22.894076918483655 311.7462440765553 0.7417171891816983
22.89930447343707 312.028681632896 0.7421907444718058
22.904532028390484 315.2956949213179 0.7458513800411662
22.9097595833439 314.32910082916237 0.7449836355907195
22.914987138297313 312.9471883588502 0.7429940502199048
22.920214693250728 315.63164904438304 0.745960103976928
22.925442248204142 318.38630109540935 0.7483893940820653
22.930669803157556 315.55171898937465 0.7450158861027184
22.93589735811097 312.8081570288255 0.742716495325474
22.941124913064385 312.56200917161624 0.7428687825050337
22.9463524680178 315.2020578172326 0.7459582140330463
22.951580022971214 315.9575057822529 0.7469157032008015
22.95680757792463 316.0209907312418 0.7461302083556035
22.962035132878043 312.7406967835307 0.7428430372926079
22.967262687831457 312.0439324049267 0.7411679321896519
22.972490242784872 311.923903953435 0.7404634407562759
22.977717797738286 316.52352752280507 0.7452125941554821
22.9829453526917 318.67171092778057 0.7481117025662214
22.988172907645115 318.8803082148285 0.7488067095694272
22.99340046259853 317.9440279307048 0.7480470270901557
22.998628017551944 316.00439718822014 0.7469670034680909
23.00385557250536 314.0931604802704 0.7454457735701386
23.009083127458773 312.4874329744775 0.7432702580443544
23.014310682412187 312.6344758996556 0.7421307968670667
23.0195382373656 312.1584441964767 0.7397416704188207
23.024765792319016 315.18129970483744 0.7438665966465576
23.02999334727243 317.4688058269137 0.7465139864757532
23.035220902225845 317.1365047933477 0.7463985393904669
23.04044845717926 312.2764406782617 0.7408612045727963
23.045676012132674 307.542462964811 0.7351785809443825
23.05090356708609 308.7480921720157 0.7367218700687532
23.056131122039503 310.1114261116451 0.7374901934375546
23.061358676992917 309.31894257610986 0.7365746857868909
23.06658623194633 306.832121651242 0.7336570493069636
23.071813786899746 305.5256719278553 0.7322193513637323
23.07704134185316 307.1716959782411 0.7345169513792511
23.082268896806575 305.22288790306254 0.7315937782150811
23.08749645175999 303.11982481756064 0.7289056815964988
23.092724006713404 300.7307759365478 0.7265900832823142
23.097951561666818 303.58301080306285 0.7298688213974662
23.103179116620232 303.3688264677003 0.7300009750416758
23.108406671573647 306.0202435709621 0.7333932106514366
23.11363422652706 306.81932392989813 0.7349150558078442
23.118861781480476 307.3651015846614 0.7351456508607891
23.12408933643389 305.8423319695613 0.7333619703631303
23.129316891387305 307.6804256311863 0.735194853229515
23.13454444634072 306.172552519966 0.7334314202564276
23.139772001294133 302.1353456197197 0.7277290446499376
23.144999556247548 302.6162704928989 0.7292551077689389
23.150227111200962 308.4686950953026 0.7364422139412896
23.155454666154377 311.44603244356995 0.7402023992992894
23.16068222110779 309.3531134687408 0.737357491828186
23.165909776061206 305.8062664169604 0.7319310400154114
23.17113733101462 307.2228499326858 0.7340482368394211
23.176364885968034 305.862868475236 0.7321220529879908
23.18159244092145 305.3743180019481 0.7322338224880564
23.186819995874863 300.91929852014715 0.7273102803073537
23.192047550828278 299.11097563894174 0.7249434277762972
23.197275105781692 300.8689301839509 0.7275031090674903
23.202502660735107 300.9790994550103 0.7274468615613402
23.20773021568852 303.1715200493436 0.7298334113463933
23.212957770641935 301.83819051042946 0.7265135759684848
23.21818532559535 302.5881853870494 0.7265565507106656
23.223412880548764 303.31406358614566 0.7277890056465448
23.22864043550218 304.4483511624603 0.7286423159409999
23.233867990455593 302.15031525198896 0.7268240726580548
23.239095545409008 302.1722146088852 0.7272731025082778
23.244323100362422 301.76262885811576 0.7276291190105524
23.249550655315836 302.79916998472345 0.7292697980507923
23.25477821026925 300.74149563175007 0.7260151284340405
23.260005765222665 300.0863203134511 0.7257487973573965
23.26523332017608 299.49956069780745 0.7236934725524075
23.270460875129494 298.667336600913 0.7225255232437096
23.27568843008291 300.52893216058294 0.7241320639442458
23.280915985036323 302.9197517853834 0.7270624898221903
23.286143539989737 305.295319597502 0.730461458979352
23.291371094943152 308.94877224412704 0.7353892605481301
23.296598649896566 310.6087427664941 0.7371772093146395
23.30182620484998 310.364732315693 0.7370151402787343
23.307053759803395 306.0346895175954 0.7316680983742073
23.31228131475681 304.6436329705469 0.7299317877363446
23.317508869710224 306.31412081494074 0.7309198900019387
23.32273642466364 308.94957240633687 0.7337531217155858
23.327963979617053 312.21346700050424 0.7376693951730168
23.333191534570467 314.3334475429765 0.7403348134748892
23.33841908952388 315.31654936818376 0.7417798777163566
23.343646644477296 313.3680155591257 0.7387587314515469
23.34887419943071 312.7196369262608 0.738045494127544
23.354101754384125 312.8237250848061 0.738511340707727
23.35932930933754 315.74270411538936 0.7423352666070973
23.364556864290954 316.890664497856 0.7438173451875404
23.369784419244368 318.718247647878 0.7455865904135015
23.375011974197783 319.0309627867601 0.7464216207821802
23.380239529151197 320.836780332967 0.7481389870741572
23.38546708410461 318.6335345659516 0.7449334857562975
23.390694639058026 320.35885455555314 0.7465314107738574
23.39592219401144 321.1674253836937 0.747785435542063
23.401149748964855 323.9883566359324 0.7517039251324602
23.40637730391827 322.1036680351811 0.7492283383618179
23.411604858871684 316.4206028033315 0.7419344037528605
23.416832413825098 313.516476119472 0.7378722267725578
23.422059968778512 311.6542489060059 0.7349122193492285
23.427287523731927 313.9407871452657 0.738013278977049
23.43251507868534 315.44908446615864 0.7406632595978191
23.437742633638756 315.12268941302074 0.7408200241925502
23.44297018859217 315.211319109281 0.7405114283469294
23.448197743545585 316.7068775673902 0.741614799866485
23.453425298499 319.28642043028054 0.7442586021193063
23.458652853452413 319.5871486467934 0.7449239391714757
23.463880408405828 318.8120340612261 0.743715489891633
23.469107963359242 319.8431546472875 0.7453854334692688
23.474335518312657 320.2904698133223 0.7456244675457967
23.47956307326607 317.5334335579026 0.7430872924739889
23.484790628219486 315.8669075386638 0.7410955494150533
23.4900181831729 313.85525613431264 0.7386817002181805
23.495245738126314 316.47683005632854 0.7413942481176908
23.50047329307973 316.85987750393684 0.7410058515133494
23.505700848033143 316.71702818871165 0.7404610103601544
23.510928402986558 314.4165890020596 0.7374669896982569
23.516155957939972 312.8463332485486 0.73666964199936
23.521383512893387 309.44532948095815 0.7337368596174976
23.5266110678468 306.8718086875975 0.7305205585350902
23.531838622800215 304.1527313768988 0.7267035267804817
23.53706617775363 303.0079990365855 0.7237544675966302
23.542293732707044 305.54322796199125 0.7263447317004774
23.54752128766046 310.4832502180482 0.7326403288765508
23.552748842613873 312.2374519553821 0.7342440108548656
23.557976397567288 312.46120223268474 0.7346769172517623
23.563203952520702 310.0541640212493 0.731515861722039
23.568431507474116 312.0323436593422 0.7335935190516687
23.57365906242753 313.2142040857062 0.7343944445448295
23.578886617380945 313.1572989468653 0.733460400471794
23.58411417233436 309.27231699129595 0.7289179005869073
23.589341727287774 307.0523458666411 0.7266282388536639
23.59456928224119 306.9578995798055 0.726972394946931
23.599796837194603 306.2539240959773 0.7263510027822561
23.605024392148017 307.12653044141234 0.725402123074941
23.610251947101432 308.151543245199 0.725671419893108
23.615479502054846 311.9903529794002 0.7306165398936035
23.62070705700826 311.6542019411146 0.7307972595455514
23.625934611961675 308.8737249682788 0.7286075740008379
23.63116216691509 306.71276708068683 0.7245817871205151
23.636389721868504 306.02662475214026 0.7226142933381576
23.64161727682192 306.859238961144 0.723192803734827
23.646844831775333 308.345854961677 0.7248970287037729
23.652072386728747 311.4803179597557 0.728832919754296
23.65729994168216 312.87196514578017 0.7296470409466151
23.662527496635576 313.6047030988278 0.7302480732130066
23.66775505158899 312.15620528453366 0.728404962349857
23.672982606542405 312.04640898084006 0.728128019430862
23.67821016149582 312.88265153693607 0.7288220380784316
23.683437716449234 313.43730365725935 0.7289997533502469
23.688665271402648 315.8024296489495 0.7312044200704988
23.693892826356063 319.2973361109661 0.734130780739951
23.699120381309477 324.41038937477333 0.7393117617815083
23.70434793626289 332.2574515811542 0.7486749787845702
23.709575491216306 332.07771061282534 0.7478415715413886
23.71480304616972 330.42663907731895 0.7460226221130868
23.720030601123135 327.68107189645735 0.7425978946170074
23.72525815607655 328.8410420094163 0.743989496438242
23.730485711029964 327.873117728748 0.7428518867391182
23.735713265983378 325.67313938522483 0.7397817912202083
23.740940820936792 322.67832795231044 0.7365367985577846
23.746168375890207 323.1117518716842 0.7365974117397907
23.75139593084362 323.4998159431918 0.7372071210197272
23.756623485797036 322.5566923768674 0.7360301048362102
23.76185104075045 325.2840662915895 0.7385887997102484
23.767078595703865 325.5976711378638 0.738388049690459
23.77230615065728 328.05690311878607 0.7401990517259665
23.777533705610693 329.3383798819565 0.7413406665541792
23.782761260564108 333.5578721136758 0.7456864707416032
23.787988815517522 336.98041084917685 0.7490719643618451
23.793216370470937 338.750283631302 0.7504671936974748
23.79844392542435 341.0623914606417 0.7520028410805755
23.803671480377766 343.3145176721445 0.7543339689121991
23.80889903533118 346.2703689021346 0.7578230107850368
23.814126590284594 348.70634363446146 0.7606382313392884
23.81935414523801 351.4146660419376 0.763750327213554
23.824581700191423 352.6934206221553 0.7638951421899988
23.829809255144838 353.614252795314 0.7645768277420266
23.835036810098252 354.89959705537524 0.7656324220055906
23.840264365051667 355.3042122968194 0.765758512095366
23.84549192000508 352.31518498029067 0.7625229824680252
23.850719474958495 348.34431186804795 0.757500783475873
23.85594702991191 344.9238560650089 0.7538143618943549
23.861174584865324 344.3311465799055 0.7529059100370815
23.86640213981874 342.1333758941978 0.7502041203287391
23.871629694772153 338.1487409573744 0.7458010091772569
23.876857249725568 332.73199110095806 0.7394442613409017
23.882084804678982 330.5859341575303 0.7364659608744168
23.887312359632396 329.4141936571453 0.7350939017158881
23.89253991458581 331.00651646531185 0.7366539973552528
23.897767469539225 329.6269033496472 0.7353625686087576
23.90299502449264 328.62302661071965 0.7344756153974006
23.908222579446054 326.30542377059834 0.7323242257625944
23.91345013439947 323.36639820890105 0.7287227763322645
23.918677689352883 323.8988116026646 0.7288455300360982
23.923905244306297 322.9899179872217 0.7275605017301456
23.929132799259712 325.8999088327781 0.7309682910447265
23.934360354213126 326.6228487779836 0.7323026632778113
23.93958790916654 325.76942824211744 0.7306823031794932
23.944815464119955 324.6890069341648 0.7289974091139867
23.95004301907337 325.16789785787887 0.7295780562182387
23.955270574026784 326.874675638686 0.7314428139321228
23.9604981289802 327.7212984690165 0.7328268358296434
23.965725683933613 329.2143597153646 0.733920982819759
23.970953238887027 329.0510480257623 0.7336726281369368
23.97618079384044 331.5354685699289 0.7366515936446397
23.981408348793856 334.5659542527687 0.7401443915245863
23.98663590374727 336.5882872002259 0.742133294702761
23.991863458700685 339.4766721710514 0.7446622573380547
23.9970910136541 337.6592507114325 0.7426617277825454
24.002318568607514 334.897981649176 0.7397129994624975
24.007546123560928 331.1982695279621 0.735903331270101
24.012773678514343 332.88594711544755 0.7386111031064563
24.018001233467757 335.33139235898 0.7411587267780887
24.02322878842117 337.4600130621472 0.7433145288311478
24.028456343374586 336.1894994885011 0.741866363210725
24.033683898328 338.2051381335888 0.7436855624893219
24.038911453281415 335.5334909869697 0.7407731121723022
24.04413900823483 332.77875434897635 0.7366358775050362
24.049366563188244 330.48331204697155 0.7344718205461805
24.054594118141658 332.45908358885373 0.7367306416234849
24.059821673095072 334.13230148634466 0.738118374819238
24.065049228048487 335.36074236541856 0.7399766740246243
24.0702767830019 335.93002981299463 0.7546697884805773
24.075504337955316 338.1608676484863 0.7674985385798772
24.08073189290873 339.1258407511404 0.7757494624258875
24.085959447862145 340.5571674796666 0.7824441196451765
24.09118700281556 343.5523114169761 0.7917001701633433
24.096414557768973 345.4029532930916 0.7985260157119496
24.101642112722388 350.457351807966 0.8088662769577017
24.106869667675802 350.39273813322325 0.8128030389646941
24.112097222629217 349.9999915485318 0.8163059550683351
24.11732477758263 348.42117319137645 0.8177122019027804
24.122552332536046 345.5026950420284 0.8179141392556658
24.12777988748946 346.1764106129471 0.8223861821350801
24.133007442442874 346.91029762106086 0.8267556920840066
24.13823499739629 345.68830766318376 0.8279874365067265
24.143462552349703 343.31772217659744 0.8278859320983233
24.148690107303118 339.1371212894785 0.8259849514006321
24.153917662256532 338.79163786002005 0.8299639746305044
24.159145217209947 335.5971830416473 0.8294986398506988
24.16437277216336 335.8937123368278 0.8328123295795232
24.169600327116775 335.7755749357157 0.835076032195189
24.17482788207019 337.99228897911144 0.8402472089897915
24.180055437023604 336.3886178797617 0.8421580518586952
24.18528299197702 330.3694997666307 0.837911940861088
24.190510546930433 325.35207608867853 0.8352916707946845
24.195738101883848 322.7452045846205 0.833799971765388
24.200965656837262 323.13309490728534 0.8366509069335872
24.206193211790676 320.296106028721 0.8353105905794879
24.21142076674409 320.8939526103966 0.8393155587303966
24.216648321697505 319.24458907568504 0.8408377294790115
24.22187587665092 321.0266072448077 0.8455334590093848
24.227103431604334 317.67036645753774 0.8433279317010561
24.23233098655775 314.98273308855613 0.8413542963773691
24.237558541511163 311.07896996257585 0.8376826643622162
24.242786096464577 309.99982899787994 0.8393312746438396
24.248013651417992 311.68017909752115 0.8439598655185109
24.253241206371406 311.81402728572806 0.8469790200139773
24.25846876132482 310.06858762615514 0.8483891731735902
24.263696316278235 307.0591078873162 0.8471646032481496
24.26892387123165 305.1346615624248 0.8466436171845961
24.274151426185064 308.2399385206094 0.8508595486474974
24.27937898113848 308.6171214968866 0.8532338274892519
24.284606536091893 308.5511318704446 0.8549262185948299
24.289834091045307 307.40502251692834 0.8557391342532988
24.29506164599872 306.906224064687 0.8576759555653989
24.300289200952136 308.68985162419114 0.8618848475208503
24.30551675590555 307.4254652756939 0.8630982741218776
24.310744310858965 311.57247581854944 0.871288018284199
24.31597186581238 314.8523068940801 0.879285238880724
24.321199420765794 314.5785832822376 0.8810794203574314
24.326426975719208 311.8119125830574 0.8803399013796188
24.331654530672623 312.27727007966035 0.8832371355361597
24.336882085626037 315.95097639081774 0.8886058001479303
24.34210964057945 317.5895070888109 0.8908060877912067
24.347337195532866 314.2659498822839 0.8866948788233963
24.35256475048628 311.69285122196544 0.8852455165827322
24.357792305439695 312.97559873595077 0.8894654247513347
24.36301986039311 315.5046346549996 0.8965063600451524
24.368247415346524 318.80081796419375 0.9040486875080376
24.373474970299938 324.99548958707646 0.9144234652828152
24.378702525253352 326.1486013153342 0.916780505276752
24.383930080206767 324.9455672981573 0.9167405804990333
24.38915763516018 321.8521938306277 0.9152990882990301
24.394385190113596 321.106905513673 0.9176220584088779
24.39961274506701 321.8236501827429 0.9214620394275977
24.404840300020425 323.415680279348 0.9255490699933899
24.41006785497384 329.5238536650735 0.9367948530515183
24.415295409927253 332.19126621784187 0.9421175096347697
24.420522964880668 326.59906789566384 0.9370679023978643
24.425750519834082 323.0722118257496 0.9337000224427134
24.430978074787497 322.9376703988181 0.9374598717285657
24.43620562974091 326.8817118807917 0.944700105920274
24.441433184694326 327.15106323680834 0.9477665864273299
24.44666073964774 325.629538387475 0.9477773373880545
24.451888294601154 324.8751340719265 0.949122337066965
24.45711584955457 324.9183080979128 0.9512406153518985
24.462343404507983 324.1289001081409 0.9518749544217792
24.467570959461398 323.42427661687594 0.9542061887760321
24.472798514414812 323.03828458059695 0.9554641786393275
24.478026069368227 321.0482538089281 0.9544626833468729
24.48325362432164 319.65224163768744 0.953656212196907
24.488481179275055 322.8972316535877 0.9623736396010524
24.49370873422847 326.11699979676496 0.9689018202254862
24.498936289181884 327.129209588196 0.9728251002510405
24.5041638441353 325.86719216475615 0.9725318598092931
24.509391399088713 326.3569046795521 0.9764642825063652
24.514618954042128 328.2446383810128 0.9817481034645542
24.519846508995542 332.28510942690474 0.9905521492160975
24.525074063948956 331.3306518278998 0.9918907437842415
24.53030161890237 329.6465560879435 0.9925250356430919
24.535529173855785 324.3813469661181 0.9873824029911749
24.5407567288092 324.41350471371203 0.989710300254588
24.545984283762614 324.0212302201179 0.9912652339553386
24.55121183871603 328.26502812497836 1.000293022886932
24.556439393669443 331.71563426853254 1.0076517103692497
24.561666948622857 332.50874360499733 1.0102757728545237
24.566894503576272 332.72955938263584 1.01307554959375
24.572122058529686 328.29267869101415 1.0090659705891278
24.5773496134831 327.4864276394796 1.011098616941755
24.582577168436515 321.52844035624 1.0038290399371104
24.58780472338993 322.6459321114653 1.0071704224241442
24.593032278343344 321.3044500578732 1.006712501847548
24.59825983329676 323.4875122107867 1.0128911834945051
24.603487388250173 322.2517275053837 1.013596469167516
24.608714943203587 321.8939248295974 1.0152042760569269
24.613942498157 321.9494848485734 1.0171903293180857
24.619170053110416 321.21937396034764 1.017568352720097
24.62439760806383 319.3153166960237 1.0170123975217458
24.629625163017245 318.99545529648213 1.019606995701877
24.63485271797066 315.4256164425067 1.017869914766589
24.640080272924074 313.9057148960361 1.0195136894403045
24.645307827877488 316.99981203870334 1.0272075396510485
24.650535382830903 317.11932727157824 1.0306747633763647
24.655762937784317 320.5925506697035 1.0392912674721884
24.66099049273773 315.3984717500503 1.0335112182772315
24.666218047691146 317.0945439359637 1.0390101065500865
24.67144560264456 314.290327786619 1.0362808874944134
24.676673157597975 315.94073308529045 1.041427844203876
24.68190071255139 316.2047103436819 1.0435965190845367
24.687128267504804 317.0580814213707 1.0470891764520307
24.692355822458218 316.8619547589644 1.049224778889625
24.697583377411632 321.6841328599587 1.0611179371113384
24.702810932365047 320.24047326979417 1.061036575869045
24.70803848731846 317.28923780046546 1.059087040549537
24.713266042271876 309.10034668532745 1.04607633051297
24.71849359722529 309.70018679101673 1.0512922991831761
24.723721152178705 312.36752661666407 1.0584168557563025
24.72894870713212 316.7813580570826 1.0690861655704837
24.734176262085533 314.11612811003613 1.0656155688841056
24.739403817038948 314.5393401140156 1.0691684460230313
24.744631371992362 312.7521675025599 1.0694502260142846
24.749858926945777 314.8272675530264 1.0761906072228653
24.75508648189919 311.6261227802477 1.074014444893757
24.760314036852606 312.17480501117274 1.0770427404875975
24.76554159180602 311.9467708452957 1.078518896142828
24.770769146759434 311.38667726614756 1.079817016706637
24.77599670171285 311.6481993894597 1.084315922047103
24.781224256666263 305.74064918705346 1.0769578992926465
24.786451811619678 307.74507356035537 1.0834415337453742
24.791679366573092 305.2516339491241 1.0804100162027541
24.796906921526507 308.37474565640895 1.088582689070025
24.80213447647992 307.8998140622454 1.0915862239572445
24.807362031433335 307.49830368881015 1.0940067151712713
24.81258958638675 308.46929177657273 1.1000614191435383
24.817817141340164 309.53578899366624 1.1053622808904902
24.82304469629358 308.2805257066747 1.1079422965399208
24.828272251246993 308.0904987204021 1.1105366294386718
24.833499806200408 307.06618135010467 1.1113803595895568
24.838727361153822 306.79269714738786 1.1116269174006257
24.843954916107236 308.74854784871957 1.116938557065757
24.84918247106065 310.92198673146345 1.1229423560662415
24.854410026014065 315.78796809475784 1.133733863776455
24.85963758096748 320.2156691820036 1.1441897751403043
24.864865135920894 322.4248717408676 1.1516595750988798
24.87009269087431 322.9345180668942 1.1576010038692772
24.875320245827723 322.42687252143736 1.1594888402195238
24.880547800781137 322.2593619250095 1.1620281271498212
24.885775355734552 322.06037678548614 1.1628445915206256
24.891002910687966 319.6516381317327 1.1613129972355005
24.89623046564138 319.2467623619119 1.164277212004557
24.901458020594795 318.61265795237966 1.1666207109674733
24.90668557554821 323.920474534283 1.1808863692804223
24.911913130501624 324.47871292553475 1.1839200200470668
24.91714068545504 328.86467035153464 1.194603946769454
24.922368240408453 326.1165982352866 1.1917887058297714
24.927595795361867 332.49779732139785 1.2073908523238466
24.93282335031528 332.5565175140219 1.2114161831831753
24.938050905268696 334.1252787553658 1.2181621321789806
24.94327846022211 328.3757398256375 1.2111721295064801
24.948506015175525 325.33881974064894 1.209182799754348
24.95373357012894 324.92272414057555 1.2142567591784756
24.958961125082354 326.8386984498463 1.2214544740000017
24.964188680035768 328.2687750443019 1.228985103698199
24.969416234989183 321.8984533905887 1.219708784228631
24.974643789942597 322.75751746896486 1.2233472725483487
24.97987134489601 322.4710933832305 1.2262647176123256
24.985098899849426 323.4229383224122 1.2298394400376522
24.99032645480284 321.9794514430162 1.2307241449366462
24.995554009756255 319.3894104996465 1.2305612758257614
25.00078156470967 325.09883226939473 1.2449633801643596
25.006009119663084 325.20844323531804 1.2481192309747373
25.011236674616498 326.89049095005987 1.2522529125735309
25.016464229569912 324.01559007661103 1.2490050870616567
25.021691784523327 324.4131814793731 1.2547865620776346
25.02691933947674 325.51801507050965 1.2607195671560143
25.032146894430156 322.2327006649595 1.2594320568577737
25.03737444938357 325.6641941573877 1.268822447137455
25.042602004336985 327.3238163996055 1.2753115289078112
25.0478295592904 330.0829584018486 1.28374773021931
25.053057114243813 331.5170671473598 1.2917083478016291
25.058284669197228 327.73690692557767 1.290399652956787
25.063512224150642 328.53132396251294 1.296032093234035
25.068739779104057 322.5475766552218 1.2875696664052554
25.07396733405747 320.6433653545332 1.2858496596248024
25.079194889010886 318.5915910184369 1.2878287548977398
25.0844224439643 320.3039826474437 1.2967222359040167
25.089649998917714 322.9039722524457 1.306453419292805
25.09487755387113 328.50689286941275 1.3214799975858316
25.100105108824543 333.13048027095095 1.33502755151327
25.105332663777958 334.1220450764046 1.3423402001242752
25.110560218731372 337.9408235687758 1.3535884115761114
25.115787773684787 338.44313380264936 1.358034401422651
25.1210153286382 338.2539304119116 1.3626139003624502
25.126242883591615 340.3261332953783 1.3715123331873333
25.13147043854503 341.4887958255097 1.3774522731728998
25.136697993498444 345.0136164032165 1.386388048440871
25.14192554845186 345.60580833097873 1.391032146151017
25.147153103405273 342.03916859707954 1.390300807660461
25.152380658358688 343.4168063819762 1.3976869895747046
25.157608213312102 341.3563166060101 1.3977740629479072
25.162835768265516 342.5235002056423 1.4026007364575368
25.16806332321893 347.1916543006265 1.4172674075980933
25.173290878172345 352.58089570520315 1.432616271268948
25.17851843312576 352.069414261108 1.4365251567233728
25.183745988079174 348.23933323770973 1.432703862855563
25.18897354303259 340.22280635980053 1.4193007468588017
25.194201097986003 337.03586094872145 1.4171483622280237
25.199428652939417 339.5982485963699 1.4275666031461827
25.204656207892832 340.0471645016298 1.4338303218541502
25.209883762846246 343.2010677459315 1.4465546320419294
25.21511131779966 339.7640208446174 1.4445191268942223
25.220338872753075 334.7089664396282 1.4388434069578875
25.22556642770649 338.63789100284265 1.451284390598456
25.230793982659904 339.5073470036242 1.4584015338222545
25.23602153761332 346.5209398444446 1.4809530262731876
25.241249092566733 342.4118292384755 1.4795093489465732
25.246476647520147 342.7222904258257 1.4832772547586188
25.25170420247356 340.85896921600323 1.4818620342973567
25.256931757426976 345.1811532548575 1.4945686601184747
25.26215931238039 346.58747768180433 1.5044999459501551
25.267386867333805 347.4246810244937 1.5137824494894532
25.27261442228722 347.6513013846875 1.5219850216030693
25.277841977240634 351.0634499110615 1.5363816271229558
25.283069532194048 347.9211738758014 1.5327634926451676
25.288297087147463 346.03537344913536 1.5337985982188533
25.293524642100877 341.8583788354232 1.529331754686184
25.29875219705429 341.66272225758775 1.5357981770922817
25.303979752007706 333.40818961040287 1.5235253902018695
25.30920730696112 326.8690297824065 1.5167208623306823
25.314434861914535 327.88357363103614 1.5300797452344315
25.31966241686795 338.4256127550029 1.563322694589333
25.324889971821364 344.6075603561182 1.5803485923376392
25.330117526774778 342.63524467478123 1.5748355994731522
25.335345081728192 337.08259196638113 1.566198035610074
25.340572636681607 337.4371150832957 1.576378909675146
25.34580019163502 338.47533585031306 1.5874140034702882
25.351027746588436 336.254927613301 1.5877770977770005
25.35625530154185 331.6875546749769 1.5805185379074664
25.361482856495265 324.26817131391493 1.5676079977011874
25.36671041144868 324.7025724433666 1.5770452946593063
25.371937966402093 327.1850533109709 1.5901012475722651
25.377165521355508 331.98955722355896 1.6111137205123922
25.382393076308922 327.6792621200408 1.6084212504380393
25.387620631262337 324.4906062362205 1.608409957668498
25.39284818621575 324.53396502282925 1.61380131524457
25.398075741169166 327.9763359716591 1.627976388590385
25.40330329612258 327.8205987001971 1.6323462364284635
25.408530851075994 323.7282137973309 1.6288112367127148
25.41375840602941 328.6473687955208 1.6471609042795368
25.418985960982823 325.2800544924528 1.6432987960805714
25.424213515936238 326.6097601380836 1.6566197756200738
25.429441070889652 316.0814006158943 1.6395571002209754
25.434668625843067 316.6524685451637 1.649761959748814
25.43989618079648 312.9938668023885 1.6482737543552428
25.445123735749895 319.45448585922946 1.669439199954076
25.45035129070331 326.5220202773703 1.6955264379059267
25.455578845656724 333.7194753879805 1.7187808017075497
25.46080640061014 339.9780898918935 1.7432886007762434
25.466033955563553 335.91548894224445 1.7409362974880096
25.471261510516968 333.9043331624679 1.7468280537783045
25.476489065470382 335.0721551361323 1.7568274772696588
25.481716620423796 331.7955644354801 1.7595251354141708
25.48694417537721 336.285527447323 1.7802200829710133
25.492171730330625 330.22240216789976 1.7744976043283351
25.49739928528404 331.7740487704654 1.7890226705528385
25.502626840237454 340.4618401601758 1.8181031100839307
25.50785439519087 349.30595504923326 1.8496764420023164
25.513081950144283 359.7676284488795 1.884740484659984
25.518309505097697 351.87614342096464 1.874077699797409
25.523537060051112 341.53401522699886 1.8547874343888204
25.528764615004526 340.53211515193163 1.8611850683591837
25.53399216995794 342.5753350528836 1.8738903320574851
25.539219724911355 348.19114697257027 1.9024278039250946
25.54444727986477 352.1150411183783 1.9227896316358037
25.549674834818184 354.14358266566063 1.9458475372463224
25.5549023897716 359.64485472107 1.9692743679911469
25.560129944725013 355.89095729140166 1.9728762936264217
25.565357499678427 354.3309737876608 1.9755672328966278
25.57058505463184 356.3059497939653 1.9953666759073294
25.575812609585256 351.9389131429766 1.9929407713109837
25.58104016453867 352.97595427553915 2.0071705770859647
25.586267719492085 348.1591516500976 2.003844650863647
25.5914952744455 352.61864064250875 2.025758670966667
25.596722829398914 356.13678426129314 2.048668148499842
25.601950384352328 357.8189734009151 2.06627218465459
25.607177939305743 353.07751179720464 2.0688956537970946
25.612405494259157 344.25970475264046 2.0517972727573994
25.61763304921257 340.6572164360066 2.0527462650433717
25.622860604165986 344.2437465795692 2.074507029540195
25.6280881591194 345.1215839590715 2.09166969141785
25.633315714072815 351.9678699248515 2.1323078952533296
25.63854326902623 358.6038307197932 2.171772823136726
25.643770823979644 359.09839335788416 2.1908116017032304
25.648998378933058 356.2027345050411 2.188584516340038
25.654225933886472 345.280348696703 2.1720664680315216
25.659453488839887 338.5650226331102 2.1644912089817985
25.6646810437933 333.68029795155 2.181958014842405
25.669908598746716 330.049435255272 2.182423145265469
25.67513615370013 328.55144498928126 2.192182639747318
25.680363708653545 330.7272790764851 2.1994010749128248
25.68559126360696 336.5570340429562 2.23412949242083
25.690818818560373 338.32676750847895 2.256401801340628
25.696046373513788 338.53931878541204 2.274658914881507
25.701273928467202 337.1892765599965 2.2845366302347827
25.706501483420617 340.6323638802845 2.310287973555167
25.71172903837403 355.4754958891534 2.3870358398563765
25.716956593327446 353.92688251980707 2.408623112701785
25.72218414828086 353.0550769074677 2.434569299250128
25.727411703234274 345.5743393452611 2.4247141670294288
25.73263925818769 333.1808736568402 2.394801512949678
25.737866813141103 331.8206110124252 2.4014175763866175
25.743094368094518 328.7721962448077 2.4089921865579327
25.748321923047932 327.70625546075075 2.42333591172864
25.753549478001347 330.6773513453401 2.457870495508446
25.75877703295476 326.0602980844676 2.462435163919257
25.764004587908175 333.92709307356284 2.515092320518519
25.76923214286159 330.1419167068375 2.5272887969662268
25.774459697815004 321.78863919987424 2.516293260496353
25.77968725276842 320.58762458714773 2.548817030249691
25.784914807721833 324.5611361475791 2.588848120933712
25.790142362675248 339.55231653761314 2.685914841625032
25.795369917628662 343.8782042138373 2.7165267329523077
25.800597472582076 352.08977887667544 2.7806746681013728
25.80582502753549 343.7255863649708 2.7676079775484124
25.811052582488905 342.21395328048504 2.810305078922587
25.81628013744232 335.86045827320464 2.8379634735349772
25.821507692395734 337.3650413193963 2.8815706803090633
25.82673524734915 350.67439049328794 2.960847542573583
25.831962802302563 358.810802424036 2.9997281743431783
25.837190357255977 367.5306399387141 3.0753994394223145
25.84241791220939 358.6597091015237 3.0701665504646662
25.847645467162806 360.7221552623279 3.12654463700241
25.85287302211622 359.35265644277155 3.1604272757570815
25.858100577069635 366.09424406132416 3.2507083013860454
25.86332813202305 363.3111250435021 3.2876478372678792
25.868555686976464 348.64682620366966 3.2769282043969934
25.87378324192988 341.6304366489069 3.274612170612581
25.879010796883293 336.55612603064833 3.29560262081928
25.884238351836707 349.0676297865835 3.4019564481625015
25.88946590679012 359.984860886461 3.510483560757671
25.894693461743536 375.65171362466657 3.652996009288393
25.89992101669695 364.2505888646992 3.662698793890176
25.905148571650365 346.5303015094524 3.6594476383513297
25.91037612660378 330.0667186366107 3.629611043230325
25.915603681557194 330.839030759128 3.7081487123336334
25.920831236510608 332.41904810513563 3.765602106544829
25.926058791464023 332.6948538409077 3.858196991962106
25.931286346417437 326.2104437850989 3.8937119060988827
25.93651390137085 321.6811635015486 3.967932746833535
25.941741456324266 323.13962319675267 4.065892981069588
25.94696901127768 327.9529380146448 4.2034801039285785
25.952196566231095 345.96032659600047 4.437164163532203
25.95742412118451 352.99439500854686 4.620884204147148
25.962651676137924 346.5785260935276 4.713302826405485
25.967879231091338 335.234177344909 4.713546969117038
25.973106786044752 324.13751625100616 4.695149961166302
25.978334340998167 313.1979537719413 4.6536189972857525
25.98356189595158 312.40729651650213 4.736697249412593
25.988789450904996 323.54779765122095 4.889086905437655
25.99401700585841 335.3046551018637 5.089433884486422
25.999244560811825 338.74516722519843 5.182873848481282
26.00447211576524 341.24635876669896 5.340031150792356
26.009699670718653 328.51506321583753 5.31333959550833
26.014927225672068 335.6954641721234 5.514254209095066
26.020154780625482 336.9894827432033 5.622415984905178
26.025382335578897 356.51367934545544 5.936005473539584
26.03060989053231 359.49051403074753 6.092331205212436
26.035837445485726 336.2124813675209 6.046262207812185
26.04106500043914 314.9382377788405 6.012531158118878
26.046292555392554 315.80953767902554 6.176968789991592
26.05152011034597 325.63095499555504 6.486442634510425
26.056747665299383 332.0980773933543 6.718002616137308
26.061975220252798 332.0629148411491 7.004354741402033
26.067202775206212 339.02568292160373 7.25497374496048
26.072430330159627 340.0171631603057 7.657609438897611
26.07765788511304 318.1731241236443 7.625029465261763
26.082885440066455 331.72201383403416 8.242745897269783
26.08811299501987 351.61994929523587 8.835209533377265
26.093340549973284 374.2559214715066 9.711885294600327
26.0985681049267 390.1664196038197 10.501895416704883
26.103795659880113 376.8945780715753 11.107774825942416
26.109023214833528 346.36215479152816 11.604403688701405
26.114250769786942 286.55561138986553 11.564592698291454
26.119478324740356 261.50001571875106 12.753503586372439
26.12470587969377 274.96374177833303 14.940782240066502
26.129933434647185 306.8030925578263 21.816785681797263
26.1351609896006 283.372046206004 29.6600456346495
