# Supplementary material for: Unraveling metal effects on CO2 uptake in pyrene-based metal-organic frameworks
Source: Nat Commun. 2025 Feb 11;16:1516. doi: 10.1038/s41467-025-56296-w (PMC11814143; doi:10.1038/s41467-025-56296-w)
Supplement: Supplementary file 3 — Source Data [file 41467_2025_56296_MOESM3_ESM.zip › SourceCode/SuppInf/FigureS5_Ga-TBAPy_InSitu_VariableT_PXRD/Data/GaTBAPy_0044p.dat]

0.002613777476707968 19.459348217800265 6.849355634612976
0.007841332430123905 15.415858292071407 4.561798258891314
0.01306888738353984 16.48456123084702 4.498603475379611
0.018296442336955775 18.35848759973737 3.5215576050610022
0.02352399729037171 15.894747917733103 3.159588238432992
0.028751552243787646 16.37090316427411 2.894839036263544
0.03397910719720358 21.317001663730547 2.6694661492927643
0.03920666215061952 20.25385727369918 2.4529172178516516
0.04443421710403546 20.025740855967765 2.2304526656243278
0.0496617720574514 19.267330036769813 1.9455224960728676
0.054889327010867336 16.02220456962061 1.8941361844557403
0.060116881964283275 16.791197394548533 1.8667216800657587
0.06534443691769921 16.923277167130408 1.7868650585427026
0.07057199187111515 17.358691593473452 1.7575833925034536
0.07579954682453109 18.365830988731055 1.7898128608619328
0.08102710177794703 21.44559712551326 1.8099014248781153
0.08625465673136297 23.218687067036473 1.8094739323925193
0.09148221168477891 22.54395377965009 1.6330860788142192
0.09670976663819485 21.69255522191898 1.484454670161399
0.10193732159161079 19.210634227149477 1.4173055333660087
0.10716487654502672 17.023826345634603 1.4069043172091669
0.11239243149844266 15.419922626758705 1.3347967525555824
0.1176199864518586 15.836163098671767 1.3132943628192115
0.12284754140527454 16.76211048815411 1.2425452743714647
0.12807509635869047 18.554251871321117 1.2136379678225695
0.1333026513121064 18.830050216421544 1.199284167421
0.13853020626552232 19.20901491204901 1.1735915274913216
0.14375776121893824 18.73638356277068 1.1491292419118706
0.14898531617235417 19.10333489730857 1.2252827421056838
0.1542128711257701 18.160871439693754 1.212144245710676
0.15944042607918602 16.797939458113184 1.1541296495707591
0.16466798103260194 15.575723614600502 1.038550989557691
0.16989553598601786 15.583994614095484 0.9881273770897437
0.1751230909394338 15.681142935133293 0.9713794742677561
0.18035064589284971 16.576026120245547 1.0078726320418487
0.18557820084626564 18.156423077015422 1.0619423075221157
0.19080575579968156 18.081177128864002 1.0300592168038136
0.1960333107530975 17.47065432795401 0.9864359490752855
0.20126086570651341 17.200286348000688 0.9384943629498563
0.20648842065992934 17.088122406063896 0.8985814273940269
0.21171597561334526 17.60241713173677 0.9229089125481915
0.2169435305667612 19.333570951842752 0.9658448570384129
0.22217108552017711 19.16358886262975 0.9699360324143405
0.22739864047359304 17.600265973540107 0.9250795462606398
0.23262619542700896 16.804268908647646 0.8699506308193068
0.2378537503804249 16.326785738810724 0.8545812193060591
0.2430813053338408 18.792158550780787 0.932260827103769
0.24830886028725674 19.78400855737176 0.9591089808941597
0.25353641524067266 19.046137144417667 0.9126316943450455
0.2587639701940886 18.481460761703335 0.8733366303870748
0.2639915251475045 17.716409951222534 0.8471185748553226
0.26921908010092044 18.29877216789012 0.8415586267507027
0.27444663505433636 17.528739422189503 0.7998883710166315
0.2796741900077523 17.827827911010047 0.798275382192727
0.2849017449611682 17.276792835070662 0.7751104263586283
0.29012929991458414 17.06430717347869 0.7748634424276883
0.29535685486800006 17.977555644803413 0.8027384960901635
0.300584409821416 18.81721182902455 0.8177766132318219
0.3058119647748319 19.319750284520563 0.8151997214667889
0.31103951972824784 20.000789614098075 0.8429866778354086
0.31626707468166376 19.669726747811588 0.8477671021820685
0.3214946296350797 19.22672557862129 0.8358664726519587
0.3267221845884956 18.6434115194554 0.8243509392614607
0.33194973954191154 18.510502141826162 0.8384729687617883
0.33717729449532746 18.49964954464866 0.8287699239141496
0.3424048494487434 18.922192655034134 0.8532627044657015
0.3476324044021593 19.59015390483166 0.8718348434877762
0.35285995935557524 20.29553170520816 0.8554576610302805
0.35808751430899116 20.52687680584932 0.8640253159856881
0.3633150692624071 19.221820263888475 0.840067188418524
0.368542624215823 18.5893790811315 0.8223792792214298
0.37377017916923894 18.179285392260827 0.8207058710807406
0.37899773412265486 18.79043189424773 0.8590430906376979
0.3842252890760708 18.342029894559598 0.8805157539815354
0.3894528440294867 17.63242613476757 0.8808691870792328
0.39468039898290264 18.656267842937616 0.8945508615313208
0.39990795393631856 19.953480932435877 0.885944233583669
0.4051355088897345 19.81448231755397 0.8298773328147498
0.4103630638431504 20.18717243836553 0.8147172445435328
0.41559061879656634 20.056439942984863 0.8132707831191174
0.42081817374998226 19.87151924905759 0.8029681716943287
0.4260457287033982 20.3473811055536 0.8220058177801322
0.4312732836568141 20.1887037090912 0.8196109804306606
0.43650083861023004 18.39127294148837 0.7733123209295167
0.44172839356364596 17.876294112003865 0.770829118872002
0.4469559485170619 17.459557811941224 0.7660330101027625
0.4521835034704778 18.2193342754077 0.7836295596333032
0.45741105842389373 20.028008673812856 0.8299283865733992
0.46263861337730966 20.485117062637112 0.8276762379976975
0.4678661683307256 20.02967200480957 0.8095333890800248
0.4730937232841415 18.995749590290004 0.7740878157047011
0.47832127823755743 18.132341654861452 0.7389417364999215
0.48354883319097336 18.05348563314372 0.7232827673532
0.4887763881443893 19.627032528493743 0.7565825559349769
0.4940039430978052 20.564529551423917 0.7737347635728526
0.49923149805122113 21.788745771530177 0.8060972714789147
0.5044590530046371 21.4649803871793 0.8150837809085526
0.5096866079580531 21.078869836809094 0.8222322148260689
0.5149141629114691 20.6554699226789 0.8115309517906432
0.5201417178648851 19.525117611447836 0.7750206757761683
0.525369272818301 18.41984019853287 0.7542121149438904
0.530596827771717 18.307861319186234 0.7514818404559954
0.535824382725133 17.878481586764654 0.7487469290967772
0.541051937678549 18.188224143031775 0.7390085299236182
0.546279492631965 18.25722124628121 0.7287894596805041
0.5515070475853809 18.13002599434028 0.7195400814182507
0.5567346025387969 18.080958479048657 0.7055868085710648
0.5619621574922129 19.2454769629365 0.7266087793334006
0.5671897124456289 19.54604572170689 0.7218744578772356
0.5724172673990449 20.703914634178997 0.7482662904002585
0.5776448223524608 20.502226196005406 0.7345075781992597
0.5828723773058768 20.34256553297835 0.7335819989693627
0.5880999322592928 21.028432653659305 0.7675210029062739
0.5933274872127088 20.800367697669337 0.7763913855002127
0.5985550421661248 21.396520960329486 0.7993875896943171
0.6037825971195407 21.0742132794848 0.7807116771955653
0.6090101520729567 20.278185913169022 0.7502314496686813
0.6142377070263727 20.487737625483597 0.7332966092211427
0.6194652619797887 21.104484154842066 0.7372099462605535
0.6246928169332047 21.709540994767046 0.7528677772680273
0.6299203718866206 22.951494452055044 0.7737436657524281
0.6351479268400366 21.817982068194897 0.7578520301440278
0.6403754817934526 21.15045956965373 0.7531669280478688
0.6456030367468686 21.193101453187104 0.7489473216586454
0.6508305917002846 21.28732531774345 0.7557556225297206
0.6560581466537005 22.495435641647 0.7606554494416502
0.6612857016071165 23.023374691930147 0.7660730465446487
0.6665132565605325 22.48013526045642 0.7393578768264625
0.6717408115139485 21.460665643846937 0.7057656886549267
0.6769683664673645 21.439529506722586 0.7009095070608535
0.6821959214207804 21.057768351855163 0.7050971892725216
0.6874234763741964 21.465364516349226 0.7184140128426267
0.6926510313276124 21.89019615355976 0.7365814150562137
0.6978785862810284 21.52124352493833 0.7107035412264988
0.7031061412344444 21.369319185377986 0.7053603792673803
0.7083336961878604 20.20531944534575 0.672575425253688
0.7135612511412763 19.711365359619187 0.6600668679771444
0.7187888060946923 19.616813915428 0.6687168276132371
0.7240163610481083 20.84790688394683 0.6846881012839302
0.7292439160015243 22.557010625959926 0.722747832102471
0.7344714709549403 23.70847020610844 0.7301139077192751
0.7396990259083562 24.82212334127721 0.7429458073535959
0.7449265808617722 25.4708642848832 0.7392999551701729
0.7501541358151882 25.6768998024888 0.7514899831850322
0.7553816907686042 25.898765453742428 0.7531712035992796
0.7606092457220202 26.691115846121754 0.7624457539509126
0.7658368006754361 25.69152307066427 0.7420815288484043
0.7710643556288521 26.359730776155086 0.735404884937552
0.7762919105822681 27.98273757550147 0.7631309239906487
0.7815194655356841 29.034357060672054 0.7793345279649789
0.7867470204891001 31.029503718015782 0.8275186557079095
0.791974575442516 31.479912269346368 0.8416229405032837
0.797202130395932 32.859696592439406 0.8668578222306529
0.802429685349348 35.02353950460812 0.8993422885909123
0.807657240302764 36.765283014278296 0.9071919706680793
0.81288479525618 40.56844927278374 0.9460571055529012
0.8181123502095959 42.46623938538702 0.9723158986642412
0.8233399051630119 41.68417209431702 0.9771431477648683
0.8285674601164279 44.23143152686877 1.0503291943607544
0.8337950150698439 44.68921428690604 1.0631643501665098
0.8390225700232599 49.90117302355236 1.1386628512798158
0.8442501249766758 54.02141453778319 1.1634249939593406
0.8494776799300918 57.36084071200967 1.1867276868399188
0.8547052348835078 59.24805933735769 1.2006816364308335
0.8599327898369238 64.97705282420867 1.275057790554488
0.8651603447903398 69.5444617953442 1.3364172010306568
0.8703878997437557 69.88085290495322 1.3239003046397313
0.8756154546971717 71.8552483951509 1.299776566522383
0.8808430096505877 70.70306864559178 1.2800278915126722
0.8860705646040037 72.69953033597635 1.2909760220466355
0.8912981195574197 74.73662464314125 1.3234763496414255
0.8965256745108356 74.03576699390324 1.3250218692720939
0.9017532294642516 75.68482213979581 1.3484235533199265
0.9069807844176676 79.47844295361841 1.3777338030934383
0.9122083393710836 84.2021110394241 1.4156492473551217
0.9174358943244996 83.75520299935864 1.3845708647983759
0.9226634492779155 85.97666295607426 1.4064707176073523
0.9278910042313315 87.07041300147763 1.4164925074822392
0.9331185591847475 88.7259711673816 1.4203973953829359
0.9383461141381635 93.06314946762438 1.4476348720830081
0.9435736690915795 93.71230126407751 1.4458036078443364
0.9488012240449955 94.94436722185503 1.4468264340521444
0.9540287789984114 94.14240785989011 1.4652195593008717
0.9592563339518274 96.3093460676355 1.487509489891686
0.9644838889052434 96.67846366887301 1.4847713254631625
0.9697114438586594 100.11328650539818 1.5046682287567925
0.9749389988120754 106.02874546167934 1.5221353078686939
0.9801665537654913 105.55663958107624 1.526989763348955
0.9853941087189073 109.36844218374483 1.5439409591756863
0.9906216636723233 109.8266861430773 1.541425751156459
0.9958492186257393 104.85676347128386 1.4886008661280725
1.0010767735791553 107.2194233715626 1.4888465452317066
1.0063043285325712 107.24929217795902 1.4861620790342465
1.0115318834859872 109.84938552679624 1.5126908217409682
1.0167594384394032 114.24209426921995 1.5355734245288686
1.0219869933928192 118.93144090728413 1.5862904920675998
1.0272145483462352 120.19731366753771 1.5834893358270132
1.0324421032996511 121.91028897564468 1.5875454899309214
1.0376696582530671 123.70133640910645 1.6049609032089778
1.042897213206483 125.83144930839592 1.6144938973739646
1.048124768159899 124.58863112285701 1.606611219452585
1.053352323113315 131.00273514380947 1.6323393051224548
1.058579878066731 133.98654539147276 1.6442195159550623
1.063807433020147 133.4368897576021 1.6468717953953145
1.069034987973563 131.8222071403633 1.6197282425040556
1.074262542926979 131.18618152423332 1.615632203268722
1.079490097880395 129.46766761983312 1.5862141921289756
1.084717652833811 128.3470308215233 1.5744137245086132
1.089945207787227 131.04686783234285 1.617271420504146
1.095172762740643 130.64548215553785 1.6140850630544914
1.1004003176940589 130.93006279257116 1.6123670148720985
1.1056278726474749 134.11843341647722 1.61088530293906
1.1108554276008908 138.15398615303027 1.6208180987495813
1.1160829825543068 134.1133921609243 1.5963693313582257
1.1213105375077228 133.14435949958542 1.5965174592023548
1.1265380924611388 133.81680100512136 1.6224416738318517
1.1317656474145548 136.7371843748975 1.639989115921988
1.1369932023679707 142.3450894523645 1.680647001453828
1.1422207573213867 146.37194477512816 1.7248412780981612
1.1474483122748027 146.81964426067972 1.727923525412075
1.1526758672282187 153.2290788138666 1.7608271576819214
1.1579034221816347 153.12543194555346 1.7521455963057828
1.1631309771350506 150.6484647177651 1.714576586958501
1.1683585320884666 154.9363769312584 1.7170655970317352
1.1735860870418826 156.84430308219328 1.7373996487246774
1.1788136419952986 158.8736622472439 1.756592218603233
1.1840411969487146 160.0028949387276 1.7435374432553004
1.1892687519021305 154.46217713127749 1.7239772912340288
1.1944963068555465 154.82732790603043 1.6972380716341104
1.1997238618089625 153.0229288835776 1.6566182550714528
1.2049514167623785 154.78682249763273 1.6841617836993255
1.2101789717157945 160.56882087813392 1.7243450617530507
1.2154065266692105 161.44228913449092 1.7334719635945994
1.2206340816226264 165.10552289057583 1.7616015090200419
1.2258616365760424 160.14633848356584 1.73882817850789
1.2310891915294584 166.0269988292163 1.7593904966963405
1.2363167464828744 169.7666920553476 1.7783182206266526
1.2415443014362904 171.68736647271018 1.8002851727115639
1.2467718563897063 167.9923091046422 1.7792572977209435
1.2519994113431223 161.02388650041877 1.7359631706675414
1.2572269662965383 158.2990889787022 1.7117118253892614
1.2624545212499543 161.46674721452726 1.6933848327864716
1.2676820762033703 168.3455112115049 1.7341424226486077
1.2729096311567862 168.31180357626351 1.737877170270748
1.2781371861102022 170.30285107952056 1.7665993690661592
1.2833647410636182 169.79164817792642 1.7806461556411426
1.2885922960170342 166.60646460843333 1.7621772852822994
1.2938198509704502 168.70386712402743 1.7587427879341901
1.2990474059238661 164.78641490575825 1.7276797048186805
1.3042749608772821 172.4849240471801 1.7807980419577385
1.309502515830698 172.42492265397416 1.7789654816403646
1.314730070784114 170.89639367357316 1.765785286150077
1.31995762573753 171.4605800551385 1.7446699340646168
1.325185180690946 172.10874041104222 1.744051066529518
1.330412735644362 170.650072693061 1.7275048036290415
1.335640290597778 166.95767673931732 1.7005129585347452
1.340867845551194 165.18816871571457 1.704573222892635
1.34609540050461 165.27895912246873 1.7004622095627135
1.351322955458026 170.4953522102538 1.7318861317456358
1.356550510411442 173.4618315425572 1.7404491634805315
1.361778065364858 171.54631371358178 1.7191539401113445
1.3670056203182739 172.62381101945505 1.7340809226838036
1.3722331752716899 176.41034601972453 1.767237856000207
1.3774607302251058 182.74458052707442 1.8041904848186754
1.3826882851785218 190.42253018071258 1.8338003029254337
1.3879158401319378 187.4368876451793 1.7948759536717223
1.3931433950853538 185.78245650460698 1.7696648104286286
1.3983709500387698 175.54991361313216 1.7028175912609211
1.4035985049921857 171.86667413907188 1.6733041889455726
1.4088260599456017 168.45931399675243 1.686760713455323
1.4140536148990177 174.26784739902246 1.750953641864098
1.4192811698524337 183.89642572126718 1.8421449538097847
1.4245087248058497 183.6783231814576 1.844173196744273
1.4297362797592656 188.60469830983178 1.8570501475637333
1.4349638347126816 188.57078111195736 1.846470500563167
1.4401913896660976 183.54196563450554 1.8030111377687352
1.4454189446195136 183.9645926171613 1.7761106171596441
1.4506464995729296 181.0856470859004 1.7441782437482287
1.4558740545263456 180.39917104201717 1.7340050267276446
1.4611016094797615 176.60155881420425 1.7178237711333029
1.4663291644331775 172.93442018839716 1.712208240283919
1.4715567193865935 169.56484150642535 1.7024510880161725
1.4767842743400095 168.22153041130323 1.6813795440847306
1.4820118292934255 173.7122094250889 1.7121959989677247
1.4872393842468414 178.19597207960257 1.7403793051157916
1.4924669392002574 181.52016224837254 1.7580845858059584
1.4976944941536734 176.73954431468684 1.7452620986094396
1.5029220491070894 173.63536426350706 1.7388698001431622
1.5081496040605054 173.28449387098 1.7219535489323896
1.5133771590139213 177.78940230507817 1.7487733489882458
1.5186047139673373 186.410934327949 1.8040412425757033
1.5238322689207533 182.51583187032068 1.7780034199110135
1.5290598238741693 183.2317052258029 1.7692189489437538
1.5342873788275853 172.60306930392906 1.6980368921817217
1.5395149337810012 169.87858989449833 1.6899523285711238
1.5447424887344172 170.38662199585227 1.6945045346392502
1.5499700436878332 173.11680910629013 1.712602707345241
1.5551975986412492 181.58160418967051 1.7489783167274469
1.5604251535946652 190.61851504869898 1.7895900324363925
1.5656527085480811 188.15066653650996 1.7652343686659078
1.5708802635014971 196.17610058564904 1.8005135192811237
1.576107818454913 196.07987478349872 1.8146412135070877
1.581335373408329 197.17399412973984 1.8299868463948454
1.586562928361745 202.53361112759933 1.8442747494428444
1.591790483315161 197.78639530837054 1.822246570352374
1.597018038268577 194.45002575036074 1.7884709690154428
1.602245593221993 193.40817758902782 1.764713508390345
1.607473148175409 205.06405813016696 1.8335286207682748
1.612700703128825 210.02104996237966 1.851906938115013
1.617928258082241 210.8627244720671 1.8504391505112856
1.623155813035657 212.8222820744733 1.8533574380510747
1.628383367989073 213.94502203794107 1.8513853549673054
1.6336109229424889 220.73283888329908 1.8783782838796321
1.6388384778959049 227.13623200404425 1.9167914273833944
1.6440660328493208 235.3608594232115 1.9621756392721308
1.6492935878027368 246.13992271404288 2.010438246797997
1.6545211427561528 247.07606390554153 2.0119585366715578
1.6597486977095688 244.80352028104298 1.980769937769638
1.6649762526629848 251.05881281359095 2.0081430490133187
1.6702038076164007 251.86202994775525 1.9905477884461662
1.6754313625698167 254.15650941492711 1.9780834336216555
1.6806589175232327 256.9715987698553 1.9860021310885607
1.6858864724766487 255.8834103450897 1.9816654737547361
1.6911140274300647 258.55097588325907 2.0020465736372057
1.6963415823834807 262.11678419135563 2.0011485943707044
1.7015691373368966 261.2860293099473 1.9915294072467797
1.7067966922903126 261.2824312336907 1.950415840364824
1.7120242472437286 264.8512050994944 1.9560368798340282
1.7172518021971446 259.325097620387 1.9210762645723516
1.7224793571505606 267.80790366519216 1.962424770620912
1.7277069121039765 269.4657447581843 1.9744380153829253
1.7329344670573925 278.0442042592351 2.007458125718531
1.7381620220108085 280.76410724930906 1.9998238921398357
1.7433895769642245 288.2281961854091 2.023221400876179
1.7486171319176405 298.44150163928015 2.063874832370636
1.7538446868710564 303.9019526823367 2.0867545716768516
1.7590722418244724 314.5944014810029 2.1281645117671797
1.7642997967778884 306.56214500213974 2.1107054997492463
1.7695273517313044 303.31221254819224 2.084856789764196
1.7747549066847204 304.1159107742403 2.0715860594011404
1.7799824616381363 294.925814017948 2.015179561919779
1.7852100165915523 298.5306332795441 2.001084493180631
1.7904375715449683 305.6181215995723 2.0288916980581466
1.7956651264983843 311.05226789292965 2.0730649250185365
1.8008926814518003 311.92984142528906 2.049757843112913
1.8061202364052162 310.18663383012773 2.0404773546104127
1.8113477913586322 301.86856618095806 1.9781678406976744
1.8165753463120482 303.8921697600361 1.9511784448784644
1.8218029012654642 307.48360303275126 1.9536613854858311
1.8270304562188802 308.44577992937246 1.947743870512044
1.8322580111722961 310.4764372949176 1.9509178045681748
1.8374855661257121 308.0707319354551 1.9395829784472949
1.842713121079128 303.2102217425439 1.9099981828819093
1.847940676032544 305.4921006626604 1.8922803366055676
1.85316823098596 315.8241989047047 1.9202597129558336
1.858395785939376 323.85504697630836 1.9528008152167264
1.863623340892792 329.29422845358675 1.9808939856260273
1.868850895846208 328.54187115314284 1.9656348850124998
1.874078450799624 315.0499324432013 1.890146017424844
1.87930600575304 311.0494897674387 1.859289964812154
1.884533560706456 307.26957237676396 1.829027779586017
1.889761115659872 304.83793871254437 1.8198107655159563
1.894988670613288 308.6661234201146 1.8360162217851699
1.9002162255667039 314.42070055909437 1.8469527904259286
1.9054437805201199 314.7146061966903 1.833682877518858
1.9106713354735358 310.4203894748938 1.8008030727182986
1.9158988904269518 306.99624947201283 1.7737922023617232
1.9211264453803678 300.97854607213634 1.7369618848854451
1.9263540003337838 305.7350935066022 1.7592202626901228
1.9315815552871998 307.5665961554013 1.7752138089005423
1.9368091102406157 301.97559888888287 1.7385988891790785
1.9420366651940317 305.0552917103079 1.7366372660857907
1.9472642201474477 301.2389411343715 1.7183585068901706
1.9524917751008637 295.71509046118393 1.6849641374059332
1.9577193300542797 291.81069672892454 1.6610543430904783
1.9629468850076957 286.68041807726974 1.633278311684353
1.9681744399611116 293.55264562790603 1.6422140887725958
1.9734019949145276 299.00857799864826 1.6682713128410482
1.9786295498679436 295.0590852512337 1.6538699701041033
1.9838571048213596 295.75312702843587 1.6432955439765933
1.9890846597747756 297.48854460539025 1.6460224152845981
1.9943122147281915 292.1035041561306 1.6155536193357094
1.9995397696816075 293.4480517301347 1.61553186812427
2.0047673246350235 287.55741458849747 1.5886502819461146
2.0099948795884393 282.03620038300767 1.5663592251252125
2.015222434541855 281.8119842917497 1.5508217014286647
2.0204499894952708 285.08005663105183 1.5574774745296625
2.0256775444486865 284.08173629490466 1.559665056184583
2.0309050994021023 279.8939837934845 1.5327934254543802
2.036132654355518 277.0544140007609 1.5378733193780054
2.041360209308934 267.0214015622588 1.4975667461370148
2.0465877642623496 274.7983758294045 1.5077427213448915
2.0518153192157653 280.25040932616804 1.5261216940768307
2.057042874169181 278.4876311311057 1.5249053236566144
2.062270429122597 279.9624751633907 1.5383926730121873
2.0674979840760126 272.326417158824 1.5186507641754727
2.0727255390294284 267.14027036784285 1.4965862755138741
2.077953093982844 268.0540544688782 1.489018190424905
2.08318064893626 271.01199432295243 1.5113029871185786
2.0884082038896756 272.2441702101255 1.5155472747181766
2.0936357588430914 268.24001241529714 1.486123638880209
2.098863313796507 272.0366154817417 1.4963750875991169
2.104090868749923 276.13789402510696 1.5233081856176054
2.1093184237033387 279.94779587727527 1.5328210621864293
2.1145459786567544 279.4862799489436 1.5282606836762789
2.11977353361017 274.2297093687289 1.5007505321047865
2.125001088563586 273.8048582371325 1.493688289105639
2.1302286435170017 274.10564375473746 1.5130556396896557
2.1354561984704175 275.3415184859393 1.5224324662311908
2.140683753423833 272.66813429623573 1.5001906700394587
2.145911308377249 276.4006159644562 1.510496350161893
2.1511388633306647 273.2633282262379 1.4945337734381392
2.1563664182840805 273.52866391507183 1.4931019320234473
2.1615939732374962 273.97338768389255 1.5007708111656617
2.166821528190912 271.88456217303747 1.5087344155428128
2.1720490831443278 274.5195549293619 1.5222774325675708
2.1772766380977435 272.4513256878873 1.5241491415495372
2.1825041930511593 273.19878129129756 1.5202912615139383
2.187731748004575 273.79035043876473 1.5026249077336555
2.192959302957991 281.0785795914967 1.5294103769075784
2.1981868579114066 281.78871394324574 1.529022944445986
2.2034144128648223 278.57252657557837 1.5271525352455162
2.208641967818238 275.4655755760147 1.5214174746600113
2.213869522771654 275.70940812111786 1.5250453561143247
2.2190970777250696 277.9779526831626 1.5314537191407271
2.2243246326784853 272.52729559339326 1.4918900313003858
2.229552187631901 275.65591727079305 1.4995347819056075
2.234779742585317 279.27397182308476 1.5003832456557222
2.2400072975387326 275.9169915859618 1.487652743632364
2.2452348524921484 276.61741499112577 1.487179109681576
2.250462407445564 269.4383100136543 1.465555722060427
2.25568996239898 261.94907783901607 1.440885736983187
2.2609175173523957 260.1791399812076 1.4294383548311933
2.2661450723058114 261.4960447528785 1.4381895983627861
2.271372627259227 258.38537729833826 1.4252582948561936
2.276600182212643 263.9829930894423 1.4556259721562543
2.2818277371660587 264.92071332978014 1.4575744682054868
2.2870552921194744 258.4047227927197 1.4365230265495936
2.29228284707289 256.26017989688825 1.4279681880241055
2.297510402026306 251.78635204678164 1.410349962587511
2.3027379569797217 248.86886027650468 1.3978991838541
2.3079655119331375 253.17568622558036 1.4131494112716216
2.3131930668865532 257.8002471166179 1.429622111838364
2.318420621839969 269.1679642831144 1.471843637749989
2.3236481767933848 272.1916941425159 1.4850692580362104
2.3288757317468005 269.09294473611106 1.4713303333066097
2.3341032867002163 270.21873635020467 1.4682839227356632
2.339330841653632 271.2688020636574 1.4748625286087031
2.344558396607048 274.6755105760855 1.4879603488540034
2.3497859515604635 274.8614849874531 1.4907638762796596
2.3550135065138793 277.714969538135 1.4881421649259652
2.360241061467295 268.2893838826042 1.4348719088763418
2.365468616420711 263.72978073895484 1.4051364374741757
2.3706961713741266 261.2020740488825 1.381555833598539
2.3759237263275423 260.95281326883423 1.3862840082897225
2.381151281280958 264.8248025647355 1.4076834432866279
2.386378836234374 270.71632204228956 1.449677707357057
2.3916063911877896 273.7327044356709 1.4752520988759514
2.3968339461412054 269.40924136771713 1.4654675646202153
2.402061501094621 270.60964533637826 1.4641624097248533
2.407289056048037 267.1870194875305 1.4450321086945026
2.4125166110014526 261.72300725106703 1.4173266908588211
2.4177441659548684 261.56044087751735 1.4091728738458635
2.422971720908284 267.3919715704579 1.424254412743766
2.4281992758617 269.6640310420152 1.4356525348273461
2.4334268308151157 271.4342660760202 1.4399198741127868
2.4386543857685314 265.3326922711296 1.4013730250074665
2.443881940721947 261.08681256479304 1.3771094602783616
2.449109495675363 267.5717646387077 1.3895497047149057
2.4543370506287787 277.06760913288974 1.426674964847153
2.4595646055821945 285.98084493717045 1.4410531219760538
2.4647921605356102 300.96091069056666 1.4670577587666418
2.470019715489026 314.18106824203267 1.4595190384611632
2.4752472704424417 349.4848526726103 1.5045134176088049
2.4804748253958575 419.1646871523287 1.5980357595026913
2.4857023803492733 561.5929734814736 1.7995759419321042
2.490929935302689 803.9253194200732 2.11262208409202
2.496157490256105 1225.5184167806472 2.59299534646128
2.5013850452095205 1795.490594802541 3.1372771360459084
2.5066126001629363 2417.961014660841 3.6501799670443766
2.511840155116352 2993.5355413064076 4.0697747032352085
2.517067710069768 3402.7706385571523 4.328824280151356
2.5222952650231836 3648.478062047001 4.471751757647161
2.5275228199765993 3811.7743408037218 4.561893474062755
2.532750374930015 3938.628866056819 4.62453478166093
2.537977929883431 4184.832218832256 4.765537087935927
2.5432054848368466 4575.452400687267 4.988444806808868
2.5484330397902624 5050.104116229508 5.233899930706704
2.553660594743678 5534.2557980943275 5.47030811371114
2.558888149697094 5940.771125293996 5.650476350185836
2.5641157046505096 6239.96551002649 5.780406197466205
2.5693432596039254 6391.377076054802 5.849341245240553
2.574570814557341 6351.724533422198 5.834096636261959
2.579798369510757 6088.776366754029 5.711381608667487
2.5850259244641727 5570.088489220636 5.454811724230458
2.5902534794175884 4826.81765806187 5.072601046546996
2.595481034371004 3980.8002486826394 4.605319446050834
2.60070858932442 3133.3621047061356 4.099964845252117
2.6059361442778357 2315.341959341164 3.5247681104370545
2.6111636992312515 1629.2908021018497 2.945783789049317
2.6163912541846672 1129.6751734564773 2.4484993762218292
2.621618809138083 788.1111184810035 2.053803789041828
2.6268463640914987 577.7817451431778 1.7710925502095
2.6320739190449145 451.7167705100633 1.5815151705080812
2.6373014739983303 381.63682608138265 1.4755887089071895
2.642529028951746 340.58343450153836 1.4134606529321936
2.6477565839051618 314.86093856619743 1.378624329084003
2.6529841388585775 298.3206427035005 1.3467866318003203
2.6582116938119933 284.46333993900964 1.3250342987607762
2.663439248765409 283.89060249137697 1.337323134572775
2.668666803718825 278.210595962026 1.3419573776487712
2.6738943586722406 273.249271927993 1.3324284100793717
2.6791219136256563 268.5686838703182 1.3290888904589522
2.684349468579072 262.28466206036154 1.3162416695354031
2.689577023532488 262.67742536583154 1.3360756410991748
2.6948045784859036 264.4911112514183 1.356950728993858
2.7000321334393194 269.63242374735887 1.3890775283632524
2.705259688392735 271.2927205858211 1.405122242219315
2.710487243346151 267.5690179807585 1.389117899868768
2.7157147982995666 263.53851873109267 1.3736915020021678
2.7209423532529824 259.0423624228465 1.3618632754736673
2.726169908206398 261.823679516784 1.3788419685322244
2.731397463159814 263.7860495548684 1.395415147742299
2.7366250181132297 268.22624895853846 1.4345576706290795
2.7418525730666454 267.7392721572236 1.4331538824219145
2.747080128020061 267.540067052264 1.441555816436276
2.752307682973477 267.1728581981642 1.4368171762895279
2.7575352379268927 262.91543323997684 1.4148111219767538
2.7627627928803085 259.260991373912 1.40440436054977
2.767990347833724 262.5741602173645 1.426444892551636
2.77321790278714 261.69022228911626 1.4260435369320013
2.7784454577405557 256.59356843697884 1.4108461019108745
2.7836730126939715 257.6439309824705 1.4058894169618759
2.7889005676473873 255.040840701391 1.3893925064719024
2.794128122600803 259.79370028781256 1.4048936160915628
2.7993556775542188 266.60745114607727 1.4208547107355372
2.8045832325076345 270.67783613454776 1.4435386056104835
2.8098107874610503 269.6589642913326 1.4416492493860842
2.815038342414466 267.62765928458737 1.442630777833315
2.820265897367882 264.2587437359859 1.443591540001676
2.8254934523212976 258.4383656799723 1.4135650633849488
2.8307210072747133 256.393704370055 1.395486093317931
2.835948562228129 251.06631050384476 1.3760009820183614
2.841176117181545 252.88202575685887 1.3932678758060368
2.8464036721349606 265.14605803212106 1.4449459720317548
2.8516312270883764 273.92546607066873 1.484805064170817
2.856858782041792 278.62975967274207 1.4984778079638064
2.862086336995208 276.0839767809608 1.4892354133899035
2.8673138919486236 267.75882402660267 1.4709775809596317
2.8725414469020394 263.3175076120344 1.4572134827509884
2.877769001855455 269.0525525522685 1.4782220222255258
2.882996556808871 268.81198462150815 1.4718527336415275
2.8882241117622867 266.54531104070816 1.4532277128074036
2.8934516667157024 263.3751448405089 1.436398075805434
2.898679221669118 259.4938432214799 1.425661164611091
2.903906776622534 261.2133088936636 1.4200691708708273
2.9091343315759497 268.757125106533 1.4417408186562861
2.9143618865293655 270.72042836833697 1.450212992069964
2.919589441482781 272.9109818420459 1.4628395887538874
2.924816996436197 269.5382902250978 1.4506696416363971
2.9300445513896127 272.33989274165504 1.4699368919174733
2.9352721063430285 275.86554681742115 1.485719389147972
2.9404996612964442 270.23863184651384 1.4602244029104023
2.94572721624986 274.1356435967957 1.4747784589883168
2.9509547712032758 269.357054977122 1.4427275889881852
2.9561823261566915 270.6425108280711 1.4393341223573926
2.9614098811101073 271.20095648131587 1.4332130851210019
2.966637436063523 270.0530653948498 1.4261001296074045
2.971864991016939 270.34501113102573 1.432083111841178
2.9770925459703546 268.7221812997882 1.4186967419110414
2.9823201009237703 273.8362217199264 1.4318507411048895
2.987547655877186 275.17797569213246 1.426497099047539
2.992775210830602 267.11040312240516 1.3905990640654717
2.9980027657840176 262.1283050983801 1.374341022109098
3.0032303207374333 257.40705883675486 1.352309740347134
3.008457875690849 262.8515489760059 1.3723495664667897
3.013685430644265 267.9559460339587 1.3658682723621967
3.0189129855976806 268.2313074565049 1.3484766596517082
3.0241405405510964 262.6920661332085 1.3171787845610348
3.029368095504512 260.3058351832361 1.3039141108937575
3.034595650457928 260.5806972023353 1.3032676164363057
3.0398232054113437 264.90489092685993 1.3220102271735845
3.0450507603647594 270.28408150018134 1.3464679590731705
3.050278315318175 274.52803563300864 1.3595936664534558
3.055505870271591 275.41753101123356 1.3605283097472594
3.0607334252250067 275.67138403608953 1.3586817298241234
3.0659609801784224 280.93926463187046 1.3678608722848442
3.071188535131838 280.9504608816423 1.364251651053298
3.076416090085254 285.33672724033426 1.3675925603360581
3.0816436450386697 286.36642164897114 1.351995263437412
3.0868711999920855 287.6087035467315 1.3442419027753014
3.0920987549455012 290.1855317001769 1.3424012157300664
3.097326309898917 301.1921432615519 1.365943568665148
3.1025538648523328 307.71729227055016 1.3746006308600043
3.1077814198057485 313.44280134914453 1.376881737701834
3.1130089747591643 317.01908527148595 1.3682927952030393
3.11823652971258 318.66606334694546 1.3715741594143873
3.123464084665996 325.554877363447 1.3837036321786118
3.1286916396194115 329.3761858691928 1.3776640607412411
3.1339191945728273 332.5202633765095 1.3709869391448006
3.139146749526243 341.2003439160591 1.3699989192613364
3.144374304479659 354.0424527613074 1.38397131713233
3.1496018594330746 364.65580707492285 1.3949948284272826
3.1548294143864903 370.5978136425858 1.3989366018587472
3.160056969339906 377.94336867185336 1.4061879303490572
3.165284524293322 387.353493795318 1.4186158857482785
3.1705120792467376 409.17567651056294 1.4527447543062035
3.1757396342001534 437.05219435427966 1.494422594461053
3.180967189153569 460.7309029063801 1.5323619649730766
3.186194744106985 484.5850215144339 1.5696131861333171
3.1914222990604006 509.3147557069232 1.6047893800807507
3.1966498540138164 533.8600332200931 1.6396604779064625
3.201877408967232 564.2874476533159 1.6822570219661732
3.207104963920648 590.7251901914075 1.7179776236159117
3.2123325188740637 605.7808679173497 1.7316910382560533
3.2175600738274794 622.7529956717082 1.7537144071849604
3.222787628780895 636.6959316497056 1.7692292107972256
3.228015183734311 649.664127168656 1.787060427537505
3.2332427386877267 668.6074182794569 1.8091850400179799
3.2384702936411425 688.6970067626934 1.8300643332860818
3.2436978485945582 704.3889444378128 1.8504086841264389
3.248925403547974 711.072077728565 1.8600164604458955
3.2541529585013897 709.2515614974067 1.8564614422083467
3.2593805134548055 703.8116724643611 1.8464072062295562
3.2646080684082213 704.4553237028791 1.8424143927973171
3.269835623361637 714.3808782592934 1.8563124975916143
3.275063178315053 726.4308509517655 1.8746856537134176
3.2802907332684685 728.5670961780955 1.8693082068908724
3.2855182882218843 737.7831495065062 1.874577044244486
3.2907458431753 751.6298665613091 1.8888199632210854
3.295973398128716 773.0837817170915 1.9165430418891134
3.3012009530821316 788.7252815445238 1.9400936861184568
3.3064285080355473 785.9273697839434 1.937384516006181
3.311656062988963 766.4661240742239 1.9100711497646563
3.316883617942379 727.3811870736969 1.8557116260240398
3.3221111728957946 678.0389950136324 1.7866501262939818
3.3273387278492104 621.5895836830272 1.7114569246795623
3.332566282802626 559.1796393358896 1.6238668632147704
3.337793837756042 508.19495950280424 1.5520777800994143
3.3430213927094576 462.14235319779743 1.4895827244524735
3.3482489476628734 421.51905843283697 1.4271217696027312
3.353476502616289 390.4545540662906 1.377952236187822
3.358704057569705 361.22827171654365 1.33145220859929
3.3639316125231207 340.8971893605334 1.3093997486257027
3.3691591674765364 327.1823228492435 1.300471487545405
3.374386722429952 319.42721516185304 1.3093103736561698
3.379614277383368 306.4092262246162 1.2912818934576173
3.3848418323367837 293.3728809055893 1.2690034454039927
3.3900693872901995 281.9692495626222 1.2480762345073666
3.3952969422436152 270.4942526946962 1.2395325135841226
3.400524497197031 268.077722427185 1.2455638204711528
3.4057520521504467 258.9068833119185 1.2277910355517405
3.4109796071038625 257.50196020814946 1.2371428550891022
3.4162071620572783 259.2691216123431 1.239421419943718
3.421434717010694 257.67576951674755 1.2391525477129102
3.4266622719641098 260.93138582774026 1.2461370540403902
3.4318898269175255 261.7207899140926 1.2446771769964093
3.4371173818709413 255.99917143064178 1.2347590566754192
3.442344936824357 253.6940137637788 1.2320537166158154
3.447572491777773 247.94196448731003 1.2263099566225004
3.4528000467311886 246.22604522222105 1.223059907819552
3.4580276016846043 247.13426115989725 1.2247837482403334
3.46325515663802 250.25295003495455 1.216346478180097
3.468482711591436 252.15505256262034 1.2131484221696716
3.4737102665448516 249.82430022733146 1.2013360968761944
3.4789378214982674 251.59417330391003 1.2063859725172497
3.484165376451683 247.3912252229982 1.1939477287715956
3.489392931405099 255.91994659190826 1.228918420805619
3.4946204863585146 255.3278014088982 1.2209944009536378
3.4998480413119304 258.8219217826066 1.2289464907638223
3.505075596265346 260.0112005698004 1.2329022077680691
3.510303151218762 265.7626462738243 1.2562750563093572
3.5155307061721777 273.91161112286045 1.270348575271771
3.5207582611255934 274.49550949025485 1.2588651930137131
3.525985816079009 276.8866944749601 1.2404075712158777
3.531213371032425 282.48155241187885 1.239662251060603
3.5364409259858407 288.8609150251537 1.2322277761538731
3.5416684809392565 303.8439454230341 1.2462399925841987
3.546896035892672 318.3605971571314 1.2564222359990747
3.552123590846088 350.81170228859816 1.2969601567529574
3.5573511457995037 417.95119148681965 1.4018457256882064
3.5625787007529195 542.0341182771427 1.5854104668937832
3.5678062557063353 772.5647502633544 1.8832814088449472
3.573033810659751 1243.4104615394558 2.385862130727375
3.5782613656131668 2156.7475171760007 3.1439749407726443
3.5834889205665825 3955.879923203215 4.259290838289159
3.5887164755199983 7001.856835323293 5.66624940011786
3.593944030473414 11052.526342228246 7.054132643779966
3.59917158542683 15050.18449924444 8.186886585080732
3.6043991403802456 17997.5118853071 8.922536645020978
3.6096266953336613 18947.242113774417 9.156483808456883
3.614854250287077 17667.94134147556 8.842280136146368
3.620081805240493 14762.97723135425 8.078367071865507
3.6253093601939086 11175.177514152872 7.036816489635748
3.6305369151473244 7834.315907834338 5.883876943246362
3.63576447010074 5045.062602345391 4.710360145950847
3.640992025054156 3202.494426636406 3.740664202446491
3.6462195800075716 1940.4385944152225 2.9061737129256593
3.6514471349609874 1209.9062839037806 2.2930524251568514
3.656674689914403 802.7190903769854 1.8654730959860304
3.661902244867819 592.1855265157652 1.6001406723504772
3.6671297998212347 477.1745082054017 1.4350278978207738
3.6723573547746504 425.1557263790758 1.3688005670633343
3.677584909728066 386.55641760502874 1.3158554881236775
3.682812464681482 357.485114852317 1.2726413962914354
3.6880400196348977 336.6558094485159 1.2423733024202712
3.6932675745883135 320.1832259545027 1.2149860160716315
3.698495129541729 304.7952902271512 1.1891292820186847
3.703722684495145 301.4328780685712 1.1946597324050308
3.7089502394485607 294.48600126652366 1.187357859581025
3.7141777944019765 292.33166136930566 1.1859022532655692
3.7194053493553922 286.21156971329776 1.1676816634362581
3.724632904308808 283.3264149466375 1.1616652691106084
3.7298604592622238 279.9031285456028 1.1603651534214516
3.7350880142156395 278.80440560461665 1.1642407318986054
3.7403155691690553 278.6522977899734 1.1733350037709922
3.745543124122471 277.4580468869939 1.1734322456503357
3.750770679075887 276.36205688436195 1.161939836503395
3.7559982340293026 273.69701303354725 1.1497296434487483
3.7612257889827183 274.22885259791263 1.1426148179472861
3.766453343936134 276.74907443935 1.1469731564896177
3.77168089888955 287.71196242914925 1.167093763454509
3.7769084538429656 286.81710698158156 1.1586044227089078
3.7821360087963813 286.46087785079675 1.156629115488781
3.787363563749797 287.8562398251319 1.1569520714218045
3.792591118703213 290.66045259905064 1.1547705608729038
3.7978186736566286 294.39556303748344 1.1552784391716704
3.8030462286100444 299.97439944248515 1.1599787476818095
3.80827378356346 308.13650460674313 1.1699654282177583
3.813501338516876 315.5628804842441 1.1867272548498216
3.8187288934702917 321.53947317090785 1.2001571305070013
3.8239564484237074 320.81505937214655 1.201813378598755
3.829184003377123 317.4480968457322 1.1943781308328059
3.834411558330539 311.41991696154986 1.1857536651862315
3.8396391132839547 303.06149877223766 1.1592839064078886
3.8448666682373704 301.2881280389464 1.1557221233802408
3.850094223190786 297.48760754351133 1.1530733591134914
3.855321778144202 298.4966971671198 1.1650995234015769
3.8605493330976177 298.326557576157 1.1691632654462587
3.8657768880510335 293.328044813042 1.1577930126709024
3.8710044430044492 285.9318140043598 1.1351546705472269
3.876231997957865 287.0112669256342 1.1314954432291766
3.8814595529112808 286.48155246688964 1.125440520144247
3.8866871078646965 291.28145368151763 1.1392875982899866
3.8919146628181123 292.1628039478912 1.1392958246716607
3.897142217771528 289.6252286567391 1.13216792617641
3.902369772724944 294.0778947995125 1.1408412346626535
3.9075973276783595 292.91745179807464 1.1326956935416919
3.9128248826317753 297.82458673427686 1.135899045022753
3.918052437585191 299.85845834215394 1.1333472277609997
3.923279992538607 303.4571360567434 1.1379240389747503
3.9285075474920226 310.22737176338757 1.142090615453144
3.9337351024454383 318.5685322638717 1.1589429603860657
3.938962657398854 327.86932560576827 1.1718817010384683
3.94419021235227 334.35048529216687 1.1797683635086145
3.9494177673056856 339.80832566888046 1.18614011830437
3.9546453222591014 347.46835147697027 1.1935950827999218
3.959872877212517 355.5344277140175 1.2012623626898093
3.965100432165933 369.5606619229856 1.2252403599401303
3.9703279871193486 390.55194807524066 1.2567707825146592
3.9755555420727644 406.38874332470465 1.2739278275334676
3.98078309702618 423.5629887492626 1.2929413241848546
3.986010651979596 440.5409617166519 1.3112093133198968
3.9912382069330117 458.87175264414003 1.3367349924408356
3.9964657618864274 483.8325857446775 1.3702745379953025
4.001693316839844 513.7047303523749 1.4091638207378439
4.00692087179326 549.0319397178783 1.4555125719615452
4.012148426746676 582.1515460934304 1.5044683034053328
4.017375981700092 614.9308305978055 1.5657221389398404
4.0226035366535084 655.5853741359266 1.625187038862842
4.027831091606925 708.2344630532148 1.6938289081526001
4.033058646560341 769.9606233202585 1.7678401154993169
4.038286201513757 845.4444318483592 1.8519661471715236
4.043513756467173 928.5870983185583 1.9468994640344957
4.0487413114205895 1019.3130861406933 2.0404963263100626
4.053968866374006 1123.7790606045926 2.14356642320711
4.059196421327422 1235.7760313397328 2.250726438056417
4.064423976280838 1365.263851292 2.3667120847861782
4.069651531234254 1510.1601592093275 2.4817409139014033
4.0748790861876705 1671.7233700895074 2.616460896035061
4.080106641141087 1854.7967188201135 2.7596239738430444
4.085334196094503 2057.0756064205902 2.907999501321399
4.090561751047919 2273.7799589638944 3.0617484222827
4.095789306001335 2497.1563464986316 3.2043672623895816
4.1010168609547515 2754.505857561106 3.375281638007959
4.106244415908168 2983.735936269773 3.5121225189207013
4.111471970861584 3217.2637012283303 3.6446110472212547
4.116699525815 3417.7963247350976 3.748300593857599
4.121927080768416 3593.953002327442 3.798472657416097
4.1271546357218325 3738.0598275335196 3.834330803563635
4.132382190675249 3863.1510055329845 3.882393659917391
4.137609745628665 3961.0973949419854 3.9209040694860597
4.142837300582081 3986.375023774303 3.922312276476739
4.148064855535497 3934.8085962538535 3.8921103053052453
4.1532924104889135 3818.844822967871 3.82163135086748
4.15851996544233 3650.85642865405 3.7310927517582675
4.163747520395746 3442.858852236432 3.620928793937565
4.168975075349162 3201.666513046984 3.487408121989968
4.174202630302578 2931.591788443401 3.3293312366046175
4.1794301852559945 2681.8846973462364 3.183067535494192
4.184657740209411 2418.5061593978794 3.0177907279635536
4.189885295162827 2169.373534030449 2.8555693841453444
4.195112850116243 2028.0725473983487 2.756636097899815
4.200340405069659 1831.923465304497 2.6166929461629826
4.2055679600230755 1644.4595225879978 2.47782604782659
4.210795514976492 1430.106286053203 2.3128391362999543
4.216023069929908 1261.560323579076 2.170580510014255
4.221250624883324 1123.6487940091097 2.04230068877212
4.22647817983674 993.1927405097688 1.921934093679046
4.2317057347901565 890.8071741623787 1.8200353382395318
4.236933289743573 807.1631298222391 1.7298153591819756
4.242160844696989 729.8775867700242 1.63997318325311
4.247388399650405 663.2445271397272 1.5610977624915956
4.252615954603821 604.1345783666407 1.4933384324696999
4.257843509557238 563.7784228876674 1.44603984940556
4.263071064510654 523.3286914419523 1.393452718239918
4.26829861946407 482.84210228510597 1.336284282453238
4.273526174417486 449.74867524874963 1.2904040721591525
4.278753729370902 425.4284903539308 1.2569332207637165
4.283981284324319 401.91125231909916 1.2248041238699643
4.289208839277735 380.32168010777957 1.1941140658341427
4.294436394231151 362.6259775619496 1.1695172545740462
4.299663949184567 345.15444686538285 1.141731913636636
4.304891504137983 333.1795632854238 1.122529304733984
4.3101190590914 324.3852364534867 1.1070221971100331
4.315346614044816 314.58898895123264 1.0910682682628012
4.320574168998232 305.9408620349224 1.0837590955083571
4.325801723951648 298.7861850811512 1.0773790688027758
4.331029278905064 293.5189118121445 1.075187787361666
4.336256833858481 290.01320706246753 1.075275913995453
4.341484388811897 288.5800638052746 1.0761173031288418
4.346711943765313 284.54542391453435 1.0706192143546691
4.351939498718729 285.44949782667055 1.0737940068208005
4.357167053672145 277.60668407778206 1.0506261639765933
4.362394608625562 273.9554472898677 1.0468102341601353
4.367622163578978 270.18498564796323 1.0372262905201937
4.372849718532394 266.3572777033727 1.0353406769691056
4.37807727348581 263.9750019782561 1.037339708579194
4.383304828439226 264.80039591908405 1.0453504108657299
4.388532383392643 264.3047336555193 1.0468845324399811
4.393759938346059 260.9831596496187 1.040357608251174
4.398987493299475 256.454361541838 1.0289365368660794
4.404215048252891 256.22088941370436 1.027297672738744
4.409442603206307 254.5390508960502 1.0234696793256128
4.414670158159724 251.5953392639628 1.0204591928852633
4.41989771311314 244.7716046660542 1.0127955323660742
4.425125268066556 241.13366521004812 1.0157838761235491
4.430352823019972 236.79431301141747 1.0108545615483389
4.435580377973388 232.99659130279352 0.9978448842853559
4.440807932926805 230.94084306040915 0.9899767943659652
4.446035487880221 227.7579589025904 0.9834576089567728
4.451263042833637 227.29965773384413 0.9926698040117804
4.456490597787053 227.1947818742258 1.003715995473293
4.4617181527404695 226.71814779996754 1.01083015608396
4.466945707693886 227.0252530717151 1.0123760294821107
4.472173262647302 225.16951886266253 0.9966775677881671
4.477400817600718 227.28115601380733 0.994177494282637
4.482628372554134 228.530584565752 0.9897010270244144
4.4878559275075505 231.7324902640253 0.9998720133638792
4.493083482460967 228.72521393693998 0.9949701390666342
4.498311037414383 221.0895981353088 0.9790457373424157
4.503538592367799 216.1838884119752 0.9687526474325175
4.508766147321215 212.1632774838493 0.9598721632050399
4.5139937022746315 209.84481763059625 0.952448309415353
4.519221257228048 213.9712823382256 0.9632949481355261
4.524448812181464 210.00122577315722 0.9552386824929041
4.52967636713488 213.12447967707038 0.977235583465952
4.534903922088296 214.11728991658518 0.9876291814729306
4.5401314770417125 215.68738340315358 0.9900262580121629
4.545359031995129 214.27638484216175 0.9815978236092638
4.550586586948545 214.38603293054402 0.9807087848859882
4.555814141901961 214.93404951533822 0.9845245481742985
4.561041696855377 213.63976758044473 0.9869532841681874
4.5662692518087935 210.58300568389947 0.975065560747393
4.57149680676221 209.31562855125324 0.9647756389902241
4.576724361715626 206.99853403173134 0.9504798973837097
4.581951916669042 211.22592309529728 0.9551789965256586
4.587179471622458 210.63353900263402 0.9548619350492441
4.5924070265758745 212.0507616831606 0.967386017704085
4.597634581529291 212.2060290166296 0.9702270686520416
4.602862136482707 209.32852988334767 0.9663596373759377
4.608089691436123 210.52229908871604 0.9716261701363933
4.613317246389539 208.18111058386253 0.963966693761856
4.6185448013429555 206.44950082252518 0.9660623783986682
4.623772356296372 206.6374031918413 0.9706824409417807
4.628999911249788 208.89426074405722 0.9793812473014595
4.634227466203204 209.82935068978523 0.9909560680122171
4.63945502115662 212.61641385186167 0.9934148131089019
4.6446825761100365 210.49668297960716 0.9731966965543414
4.649910131063453 204.6255666337383 0.9460350669101377
4.655137686016869 205.20917952084426 0.941889146941691
4.660365240970285 203.21220134122623 0.9422330273541824
4.665592795923701 201.92129229434582 0.9461343248731579
4.6708203508771176 203.8294707863054 0.961371780714388
4.676047905830534 205.55197041156356 0.9684677054730557
4.68127546078395 202.95620807282435 0.9571160223279578
4.686503015737366 203.32175270983353 0.9579268671944623
4.691730570690782 202.0862354454779 0.9581879092340848
4.696958125644199 201.1957040308257 0.9535278557742158
4.702185680597615 204.26838356384508 0.951168485662476
4.707413235551031 207.8384953351662 0.9550172843909487
4.712640790504447 210.41622608751322 0.9683439630907451
4.717868345457863 210.24696408587278 0.9753642392633488
4.72309590041128 207.17884928305196 0.9623721495561509
4.728323455364696 205.67756587421985 0.9509065261244172
4.733551010318112 208.73068715554027 0.9518630420303659
4.738778565271528 207.63493910124959 0.9480480252454511
4.744006120224944 209.63533049697816 0.9590837240587315
4.749233675178361 208.13077477723294 0.9649634843148668
4.754461230131777 206.93966784699322 0.9639978060844226
4.759688785085193 206.09699615835206 0.9650693185720935
4.764916340038609 202.16120542275416 0.9522314570433394
4.770143894992025 200.71532120648868 0.9436060692838012
4.775371449945442 200.95932344943677 0.9409286074701189
4.780599004898858 203.0112978490777 0.9457373675318992
4.785826559852274 203.47181037198595 0.9419247846358331
4.79105411480569 200.37770182054555 0.936425275061765
4.796281669759106 196.23307921290643 0.9238589407994071
4.801509224712523 203.6148479604371 0.9440458940508715
4.806736779665939 206.95169870910374 0.9587525526486841
4.811964334619355 207.19421233413382 0.9534832743544466
4.817191889572771 204.27120792567433 0.9451476946566548
4.822419444526187 198.64104052586177 0.9251306677633566
4.827646999479604 197.72900949436197 0.9154448506516256
4.83287455443302 198.8545796474761 0.9220862377183263
4.838102109386436 201.85947991538052 0.9292554709627024
4.843329664339852 203.47807746738974 0.9387506101862114
4.848557219293268 203.46427023363282 0.9401235301476939
4.853784774246685 200.92366853181937 0.9298757420423552
4.859012329200101 201.2052069580003 0.925544696410475
4.864239884153517 204.98958191461287 0.9366240965685165
4.869467439106933 207.49290499668598 0.9404692327848637
4.8746949940603495 206.14883803477625 0.9386567520576095
4.879922549013766 204.01702986474928 0.9308010101601808
4.885150103967182 200.6277976371156 0.9202000077215319
4.890377658920598 200.59883619320254 0.9213657498280902
4.895605213874014 202.39489644656956 0.9234911895586834
4.9008327688274305 204.4882901224894 0.9315451335911099
4.906060323780847 204.30323855750615 0.9216666497106694
4.911287878734263 200.32034786564344 0.9050160438731446
4.916515433687679 197.94412357565903 0.9067394357980469
4.921742988641095 196.21119285121182 0.9033132600238811
4.9269705435945115 200.25117804449135 0.9188750523858693
4.932198098547928 202.83053033925057 0.9290332195941594
4.937425653501344 200.70512446805398 0.9084659810380176
4.94265320845476 199.23648374632438 0.9029685370889875
4.947880763408176 202.4737156399143 0.9016681048283784
4.9531083183615925 209.1547709008353 0.9172872441682463
4.958335873315009 213.53285085642153 0.9339178401072171
4.963563428268425 213.91345681849458 0.9308990371351963
4.968790983221841 214.42912081310052 0.9317017957933537
4.974018538175257 214.5619641343651 0.9221963362188161
4.9792460931286735 220.14263124438907 0.9272229345660028
4.98447364808209 229.1009934575368 0.9319316828338003
4.989701203035506 235.8043491371023 0.9332252376776489
4.994928757988922 250.13964961421527 0.9433942083032086
5.000156312942338 276.6841584973596 0.966663898657212
5.0053838678957545 323.3426155070944 1.0199384359393713
5.010611422849171 403.79506199207714 1.1182204363055024
5.015838977802587 518.6841890840078 1.255342033939608
5.021066532756003 660.9807286007767 1.4088321998641757
5.026294087709419 814.8800089579512 1.5614900456206193
5.0315216426628355 945.8068718291589 1.6801946079242267
5.036749197616252 1042.9883583542367 1.767661829458206
5.041976752569668 1092.415410468425 1.8063872169479416
5.047204307523084 1099.6859343493136 1.8118073863971325
5.0524318624765 1070.869918047426 1.7879798882239737
5.0576594174299165 1026.2004612760306 1.7494107506220877
5.062886972383333 968.9062209672154 1.7001697453554463
5.068114527336749 910.6769201350642 1.6483315410453026
5.073342082290165 863.5397177403669 1.6051263179668418
5.078569637243581 822.2102974491031 1.5631359145811576
5.0837971921969975 790.2671988085743 1.5302918800303522
5.089024747150414 769.049888393122 1.5091278238207222
5.09425230210383 762.5779520630567 1.5044198771064585
5.099479857057246 767.7922571036801 1.5122112108946262
5.104707412010662 778.1388904755177 1.5214370874867784
5.109934966964079 790.2241797056699 1.5311294368172768
5.115162521917495 793.8698039018784 1.5336023247731578
5.120390076870911 797.8045590554408 1.5363696755597644
5.125617631824327 795.9706151951005 1.5312976999747434
5.130845186777743 791.510532743842 1.523584586186825
5.13607274173116 784.4974990451179 1.5159707998234901
5.141300296684576 766.637043754678 1.4991610994643094
5.146527851637992 742.9832731978697 1.4749991374507505
5.151755406591408 708.9414757100644 1.440608159671512
5.156982961544824 672.4903928307345 1.4034600411654194
5.162210516498241 639.6188324997574 1.3714359703697239
5.167438071451657 599.0884865712693 1.3277382004895482
5.172665626405073 556.8611175563666 1.2774177949181258
5.177893181358489 516.6073362382283 1.228609535448197
5.183120736311905 477.41125769248424 1.1815614741486375
5.188348291265322 443.1058021382074 1.143224988375115
5.193575846218738 411.0426579609603 1.1085970869736805
5.198803401172154 379.37944520121493 1.074084334887336
5.20403095612557 347.855554363513 1.0390251858858437
5.209258511078986 314.1258698654217 0.9963233503339994
5.214486066032403 283.05261622286815 0.9585056962057171
5.219713620985819 259.7924132308588 0.9337533090686948
5.224941175939235 243.76855150358122 0.9171113885773732
5.230168730892651 231.83224960094248 0.9051587799333187
5.235396285846067 227.7589532244207 0.9028570964182678
5.240623840799484 222.24443097134278 0.8952301483422488
5.2458513957529 215.64829478098753 0.8858414061000245
5.251078950706316 217.1810144347598 0.8943489746022459
5.256306505659732 221.76756441127952 0.9128019490491913
5.261534060613148 220.0255288951497 0.9109534412983225
5.266761615566565 218.63369067597841 0.9085100384836089
5.271989170519981 213.59217043624298 0.8898609869230669
5.277216725473397 211.89142700582187 0.8831592530057867
5.282444280426813 209.4303181572786 0.8811362432517199
5.2876718353802294 207.8584786624988 0.8752402517976491
5.292899390333646 205.93877991917228 0.8753013214613893
5.298126945287062 203.16594807668656 0.8716644948826447
5.303354500240478 200.34234717344356 0.869662598843445
5.308582055193894 199.0863691376049 0.8656707624359962
5.3138096101473105 198.3047323991774 0.8562864944488416
5.319037165100727 201.79028022008706 0.8613593567268019
5.324264720054143 201.0760964764052 0.8607843322509625
5.329492275007559 197.2775966606747 0.8552136737559828
5.334719829960975 197.56352928166118 0.8601670682158165
5.3399473849143915 195.36984169527605 0.8585280919129221
5.345174939867808 200.46932452364504 0.8710193084512305
5.350402494821224 205.95422486355193 0.8823052986823933
5.35563004977464 206.53697883285858 0.8798911864321484
5.360857604728056 207.884708893382 0.8786634563943038
5.3660851596814725 208.69701070359412 0.8770913342796186
5.371312714634889 213.10974946242845 0.8843122620859236
5.376540269588305 213.16255964613126 0.8771806869800696
5.381767824541721 209.61488300490194 0.8627321496411381
5.386995379495137 207.45889134579602 0.8538110391265201
5.3922229344485535 204.78033987377097 0.8435376597185944
5.39745048940197 204.75361366312316 0.842893421562959
5.402678044355386 211.99534751648028 0.8613086811681674
5.407905599308802 215.73296484253706 0.8636860535329484
5.413133154262218 220.96704554010924 0.874138140407994
5.4183607092156345 224.15575186506908 0.8825060099921176
5.423588264169051 223.64559148840118 0.8741156135944455
5.428815819122467 223.3531704091904 0.8650254300335852
5.434043374075883 223.1697273740565 0.8573805370372476
5.439270929029299 221.58058393717826 0.8504602102169296
5.4444984839827155 220.48387561611867 0.8527937864811689
5.449726038936132 222.06399261474752 0.8609458516978801
5.454953593889548 222.89471943815863 0.8682289008679676
5.460181148842964 219.97229877760043 0.8648944823249239
5.46540870379638 216.81298161795308 0.8618958526983251
5.4706362587497965 213.53928010675497 0.8543746046805846
5.475863813703213 209.9134014504093 0.8469137858373604
5.481091368656629 210.35079364620753 0.8444790236498178
5.486318923610045 209.70561460477964 0.8417200407701456
5.491546478563461 207.6997940165287 0.8401894331293785
5.4967740335168775 208.46913692548222 0.843614844261782
5.502001588470294 208.01224393124167 0.8420087747481579
5.50722914342371 207.1467041684491 0.8438124543659569
5.512456698377126 208.30730881926283 0.8462920908258489
5.517684253330542 206.72483516646653 0.8446011662743798
5.522911808283959 204.51099719000058 0.8381172887477816
5.528139363237375 208.02251605802945 0.8509076952936183
5.533366918190791 211.11866793701654 0.8595824980730659
5.538594473144207 211.49418119188078 0.8630660387269206
5.543822028097623 209.89683811423328 0.8588996010017174
5.54904958305104 208.00594952013427 0.8468382295648756
5.554277138004456 207.61968461704663 0.8444508524706942
5.559504692957872 210.2398063108089 0.8519092606217453
5.564732247911288 212.85625353272718 0.85903938751982
5.569959802864704 211.40358752841516 0.8548947256828783
5.575187357818121 209.5136750333048 0.8446496451101642
5.580414912771537 206.74383102825942 0.8327746046446638
5.585642467724953 207.7391326324483 0.8336965415929848
5.590870022678369 207.86619101046068 0.8322018063159071
5.596097577631785 208.53874674117034 0.8352804521209973
5.601325132585202 211.93639622409847 0.8358973990589377
5.606552687538618 218.51301837513626 0.847246203621811
5.611780242492034 224.55832962973244 0.8525819400708634
5.61700779744545 226.88656462146128 0.8575837543343586
5.622235352398866 232.8774181754878 0.8627848743141481
5.627462907352283 242.80509631636926 0.8700177904517586
5.632690462305699 261.2666824927964 0.8895500572754507
5.637918017259115 292.2674893087152 0.9238358929551275
5.643145572212531 355.93750938352264 1.0037703953572705
5.648373127165947 447.0806076518397 1.1078360693538971
5.653600682119364 567.8874473163974 1.2358721033005344
5.65882823707278 701.9911090069977 1.3658864408260405
5.664055792026196 814.9242595539582 1.4661053050492079
5.669283346979612 904.5623667241923 1.5435606838389213
5.674510901933028 945.555298566331 1.5755938915080736
5.679738456886445 947.5666608914038 1.5762556035336592
5.684966011839861 920.4605247585542 1.5522215291220591
5.690193566793277 879.4946890940132 1.5153743483492639
5.695421121746693 836.5886825305907 1.478094628625843
5.700648676700109 794.3124781612537 1.4398932576466
5.705876231653526 759.6410837809357 1.40743585660701
5.711103786606942 731.4729920207811 1.3813119152910835
5.716331341560358 717.7955847140006 1.3672680578724146
5.721558896513774 709.7553119184901 1.357929008864039
5.7267864514671905 717.4508146584305 1.3634257119330182
5.732014006420607 736.0563228591328 1.3806136753219562
5.737241561374023 769.8820814722876 1.4129347005463946
5.742469116327439 821.1980750314635 1.458840733516971
5.747696671280855 883.4215504651669 1.512501324139248
5.7529242262342715 949.0267770359015 1.5661099731920665
5.758151781187688 999.7954763237883 1.6064840135958518
5.763379336141104 1014.8091651667394 1.618641223476804
5.76860689109452 987.3128663317656 1.5969847814034566
5.773834446047936 921.1442212321713 1.5426779925809297
5.7790620010013525 818.2626686049216 1.4535809754729447
5.784289555954769 697.5992684299683 1.3407630834096596
5.789517110908185 587.2474180972922 1.2316821371521915
5.794744665861601 490.54385837449934 1.1324279284511103
5.799972220815017 410.44816960326517 1.0433522470873369
5.8051997757684335 351.8189317376155 0.97562768980069
5.81042733072185 306.10763913248144 0.9217194928575381
5.815654885675266 279.40034906472147 0.8935512876339842
5.820882440628682 261.1751896895487 0.8716774118896441
5.826109995582098 249.13665431766617 0.8536119089877383
5.8313375505355145 242.4611057000338 0.844745852353135
5.836565105488931 238.46732750274646 0.8407432823698691
5.841792660442347 235.93333169304805 0.8392957166824577
5.847020215395763 236.4372000519204 0.8470878980801512
5.852247770349179 235.5804631306817 0.8413435022883046
5.8574753253025955 232.34293590050095 0.8329821683277877
5.862702880256012 228.91351434931167 0.8252332110189606
5.867930435209428 231.49945540993548 0.829252374642224
5.873157990162844 232.93697821895526 0.8345139636278223
5.87838554511626 234.47372263003146 0.8382249830745693
5.8836131000696765 232.73319958635562 0.8293905032285681
5.888840655023093 233.82994204048092 0.8230825702620889
5.894068209976509 236.21126287223987 0.8256514239294422
5.899295764929925 239.0574666878705 0.8262169795734411
5.904523319883341 239.7673453488221 0.8285348128181361
5.9097508748367575 241.4329914565379 0.8312458772448689
5.914978429790174 242.42672765772207 0.8309909768813674
5.92020598474359 244.69841701227645 0.8352653600966011
5.925433539697006 249.4116805966958 0.8432846818352712
5.930661094650422 254.6750086473143 0.8490107313321039
5.9358886496038386 257.37775375939077 0.8475268454276778
5.941116204557255 265.98186919010163 0.8580415430469756
5.946343759510671 272.0611370870601 0.8681033820366683
5.951571314464087 276.6301974196334 0.884846447715254
5.956798869417503 281.41285980866905 0.8943885458330949
5.96202642437092 284.47466038374233 0.8985815026981268
5.967253979324336 290.32365854818903 0.9056031499215658
5.972481534277752 305.0777044437954 0.9237308748290669
5.977709089231168 318.6854045613776 0.942469899728746
5.982936644184584 337.50246113914767 0.9686546573298187
5.988164199138001 361.54590139224706 1.0026781757326337
5.993391754091417 381.8934402065877 1.0303319642698132
5.998619309044833 411.98386951075554 1.0661329917255693
6.003846863998249 454.3395333414985 1.118271326330123
6.009074418951665 512.9002284782047 1.1885638225593502
6.014301973905082 588.4755725395008 1.2759070647550719
6.019529528858498 692.7163860058578 1.3847153794019325
6.024757083811914 822.4566973705679 1.5100984654210914
6.02998463876533 975.6751338010205 1.6421531754743777
6.035212193718746 1169.9153563620291 1.800020900239158
6.040439748672163 1372.65780933946 1.9526658968116002
6.045667303625579 1563.5105251346934 2.08667418105508
6.050894858578995 1725.8898242768264 2.195768590197556
6.056122413532411 1807.4041926775437 2.2470477205779997
6.061349968485827 1816.3930964990586 2.254259299479393
6.066577523439244 1764.3933559371458 2.221259952901651
6.07180507839266 1659.924508597689 2.157017625581791
6.077032633346076 1525.1915769029154 2.0698831022925366
6.082260188299492 1371.5462362965015 1.9660297612413418
6.087487743252908 1223.8672965435142 1.8587216682017451
6.092715298206325 1082.1037686473403 1.7496884825296315
6.097942853159741 953.6928911147307 1.6432873386256892
6.103170408113157 849.5578855431849 1.5557445549212576
6.108397963066573 756.1552229962464 1.4699044258436695
6.113625518019989 675.9509051893077 1.3917640677499148
6.118853072973406 610.0890445375195 1.3233788624527794
6.124080627926822 554.3138272829256 1.260929540216127
6.129308182880238 507.55992892387786 1.2105756759142359
6.134535737833654 462.95958948621626 1.1596802895964826
6.1397632927870704 429.48918036161115 1.121290053625459
6.144990847740487 399.44707742220146 1.0872451956121105
6.150218402693903 376.90407776960893 1.0632084480696222
6.155445957647319 359.4656025017832 1.0433597922623288
6.160673512600735 343.5463429753183 1.0238144809487462
6.1659010675541515 331.4733652367467 1.0108372820127922
6.171128622507568 321.28171170543493 0.9972016196952028
6.176356177460984 316.4279369417786 0.994942489485183
6.1815837324144 306.60151668522275 0.9794708120167588
6.186811287367816 301.78009473049406 0.9756218349223259
6.1920388423212325 299.75634210142175 0.9751315934804463
6.197266397274649 294.15649293744656 0.9672954229394242
6.202493952228065 292.07537509123665 0.966857516711228
6.207721507181481 284.65809010993763 0.9463065597859562
6.212949062134897 280.3749902368309 0.9345308312923231
6.2181766170883135 272.98126508869194 0.9197975110230452
6.22340417204173 268.22842092030356 0.9031560491955739
6.228631726995146 266.01785633593227 0.8959817932136473
6.233859281948562 264.03380789981634 0.8929924037919086
6.239086836901978 265.1503467213082 0.8926203739129359
6.2443143918553945 264.37394890584255 0.8961112774440322
6.249541946808811 267.47503267164007 0.9031760484043002
6.254769501762227 266.53220786032045 0.9008252942284994
6.259997056715643 265.05988898701855 0.8945505322313144
6.265224611669059 259.91303941999234 0.8849343190113332
6.2704521666224755 252.5704542544771 0.872717896592348
6.275679721575892 247.99831632460152 0.8658277930119551
6.280907276529308 247.1928434349486 0.8616288691522018
6.286134831482724 252.50723358184413 0.8713201045948137
6.29136238643614 254.82645604387616 0.8748217761095264
6.2965899413895565 257.9444259198711 0.8800974975075189
6.301817496342973 258.18511383759704 0.8798511365480021
6.307045051296389 259.73861929976715 0.8857420794501131
6.312272606249805 259.35900114456115 0.8838438114175867
6.317500161203221 256.66707738990084 0.8774742428678467
6.3227277161566375 256.8741137235205 0.8739142992687714
6.327955271110054 253.74536556307444 0.8637253616700591
6.33318282606347 254.97177784492996 0.8623636876632681
6.338410381016886 253.85549615908005 0.8584654000394628
6.343637935970302 256.65317984592446 0.8594072420708548
6.3488654909237185 253.16874984970107 0.8508329710530063
6.354093045877135 250.88473872651858 0.8501158142585806
6.359320600830551 250.75223624879158 0.8520359408917558
6.364548155783967 254.09490624260405 0.864970472004407
6.369775710737383 260.8053640874873 0.8736480444599185
6.3750032656908 258.2845080797815 0.8652894416491078
6.380230820644216 252.7261275762562 0.851683080882102
6.385458375597632 249.46923433787987 0.8408623270038242
6.390685930551048 245.29620102248367 0.8328114922955687
6.395913485504464 248.73827434808328 0.8368632541787847
6.401141040457881 249.9756294419361 0.8408209861581732
6.406368595411297 253.35731861595613 0.8499742447519332
6.411596150364713 256.730138677353 0.8560865038720568
6.416823705318129 259.5745802808879 0.8592040604424392
6.422051260271545 261.9601329335434 0.8581886781471817
6.427278815224962 263.01562465649124 0.8595764627521472
6.432506370178378 261.57330450897723 0.8534646131462323
6.437733925131794 258.1437210184349 0.8421049243285844
6.44296148008521 257.0361008443469 0.8389176239283366
6.448189035038626 257.27141975486165 0.8383866613580617
6.453416589992043 262.13243293396965 0.847042466546725
6.458644144945459 263.0219227640776 0.8475592536260687
6.463871699898875 265.4390770278672 0.8496782165687984
6.469099254852291 268.81591321562144 0.8537544866092096
6.474326809805707 270.5776893361211 0.8530069811018203
6.479554364759124 281.1552983373503 0.8667534666143905
6.48478191971254 283.9056825235748 0.8661650360057979
6.490009474665956 290.33410873211915 0.8725899254676968
6.495237029619372 294.9144346355708 0.8781935454732084
6.500464584572788 302.5759706386309 0.886424104276127
6.505692139526205 315.1323959979393 0.9033661683318575
6.510919694479621 333.1629247853965 0.9244395671343375
6.516147249433037 349.390355747399 0.9405960135083845
6.521374804386453 370.3738027477647 0.9630063259894378
6.526602359339869 398.9596389030796 0.9944791344529393
6.531829914293286 441.30066715821954 1.0410282604182473
6.537057469246702 492.95640440560317 1.0977145550416025
6.542285024200118 557.3875384361966 1.1652492026567185
6.547512579153534 624.1100876404191 1.2305196247597485
6.55274013410695 682.8507941858677 1.2847561455045025
6.557967689060367 727.0675620112324 1.3242029232008603
6.563195244013783 749.6333997695127 1.3437892684082768
6.568422798967199 747.2614547785797 1.3417545391780072
6.573650353920615 723.0503056157124 1.3181850721317494
6.5788779088740315 689.3369109257283 1.2874044566237441
6.584105463827448 641.5828106599538 1.2416564593189034
6.589333018780864 586.6010710225834 1.1885272444875135
6.59456057373428 537.6234226260502 1.1378447016339344
6.599788128687696 490.0130652418384 1.085458070842652
6.6050156836411125 453.70009301617137 1.0454142880960808
6.610243238594529 424.20020067873367 1.0129376356925561
6.615470793547945 398.8850404640453 0.9856876574711595
6.620698348501361 383.3729144150965 0.9677763983621679
6.625925903454777 368.3560648010472 0.9493099987982535
6.6311534584081935 366.7635572325676 0.9493873082367927
6.63638101336161 353.5114794684307 0.9340924655215586
6.641608568315026 345.3974494352796 0.9245612689554774
6.646836123268442 337.19986356618574 0.9126022409847279
6.652063678221858 321.4640470943997 0.8895549581617269
6.6572912331752745 312.3369032305967 0.8778529854573628
6.662518788128691 302.3107422712967 0.8661112984771441
6.667746343082107 297.6132914616322 0.8656947858671165
6.672973898035523 293.3475123790401 0.8600668443650001
6.678201452988939 287.84773072316494 0.8539902324386243
6.6834290079423555 285.89149961976824 0.8525375340828364
6.688656562895772 286.6583157527999 0.8505867970984426
6.693884117849188 285.8533090261165 0.8485724309384111
6.699111672802604 288.2774543830423 0.8496779800995415
6.70433922775602 282.0791131377672 0.8405697420094069
6.7095667827094365 283.99270837659094 0.8453233450549366
6.714794337662853 284.4120236431683 0.8466571810662591
6.720021892616269 287.13592273842295 0.8501986068909294
6.725249447569685 289.4675341657571 0.8547300171643605
6.730477002523101 289.67978896308693 0.8531766803204469
6.7357045574765175 291.04031089662607 0.8549069173390138
6.740932112429934 289.46152883327716 0.854660770979905
6.74615966738335 288.20561000850506 0.8532957543640473
6.751387222336766 287.53023729824565 0.8522363694340345
6.756614777290182 289.98032659634487 0.8547906621250377
6.7618423322435985 292.5693536313702 0.8558255763580446
6.767069887197015 295.05921859684884 0.8583382209598325
6.772297442150431 290.03038866495314 0.8486927530166197
6.777524997103847 287.59460253853734 0.8425376410649851
6.782752552057263 284.1751355111579 0.8346091871286471
6.7879801070106796 284.89473034896963 0.8367815831412327
6.793207661964096 289.1142050310596 0.843840124446769
6.798435216917512 291.8828462977038 0.8494021277659604
6.803662771870928 295.58533491415983 0.8546303226217313
6.808890326824344 300.7200842940801 0.8622861889838689
6.814117881777761 303.8977731377414 0.8654429180493648
6.819345436731177 303.17814447781404 0.859448484032339
6.824572991684593 301.5042655603004 0.8544991020210833
6.829800546638009 300.9327360972219 0.8514975934193407
6.835028101591425 299.10301704670206 0.8478484889469955
6.840255656544842 300.9264157957617 0.8498332851339283
6.845483211498258 306.0343138821972 0.855705183404034
6.850710766451674 307.94865189826737 0.8575540004189918
6.85593832140509 310.14251742960545 0.8596311362170848
6.861165876358506 314.72561756235854 0.8660679535181942
6.866393431311923 316.955951721483 0.8683767995663437
6.871620986265339 321.7600926984722 0.8733680733458407
6.876848541218755 325.58334224965347 0.8792768067375312
6.882076096172171 325.67138876709475 0.877887221079295
6.887303651125587 330.51631157057676 0.8816976205311607
6.892531206079004 333.7001474210557 0.8848840291548811
6.89775876103242 334.0051111344814 0.8822498310650042
6.902986315985836 339.30730710953253 0.88845615437214
6.908213870939252 343.1837253993928 0.8917631302268617
6.913441425892668 347.3633623130751 0.8930608048490122
6.918668980846085 354.65125747341455 0.9026826890771789
6.923896535799501 360.09998030083574 0.9078049645823644
6.929124090752917 366.9866539710612 0.914934915946914
6.934351645706333 370.92221965531576 0.9180065979899102
6.939579200659749 378.1342798057079 0.9266737385476203
6.944806755613166 383.22039231084665 0.9318348653790519
6.950034310566582 386.4095224607608 0.9336172604791714
6.955261865519998 391.72121960025254 0.9382675789605882
6.960489420473414 398.42827882995806 0.9448013137850297
6.96571697542683 410.20279759581985 0.9571959804245893
6.970944530380247 423.4284643677153 0.9708715698803043
6.976172085333663 437.4626326933844 0.9854027775376821
6.981399640287079 452.76992018340496 1.000879664455909
6.986627195240495 471.87395687868286 1.0206331272126083
6.9918547501939114 495.6919197990117 1.0443268995964832
6.997082305147328 526.9337509887706 1.0752099584253598
7.002309860100744 571.5347727441477 1.119270982198672
7.00753741505416 639.84376815026 1.184261530090699
7.012764970007576 732.0605247775233 1.2650192050502156
7.0179925249609925 842.8433507138718 1.35671189604007
7.023220079914409 949.1680470504049 1.4381862001365124
7.028447634867825 1042.0641700792762 1.5062581327054494
7.033675189821241 1106.9791510201264 1.5510550010040765
7.038902744774657 1144.3001545340867 1.5744721391806555
7.0441302997280735 1141.9741064574614 1.5713463679221455
7.04935785468149 1115.4372670474968 1.5520288488203577
7.054585409634906 1074.069910399317 1.522537170103952
7.059812964588322 1018.191380925992 1.4820280922238191
7.065040519541738 974.3532804371772 1.4490551325001946
7.0702680744951545 932.6089831517778 1.4165239820066307
7.075495629448571 893.4759373110048 1.3855579277053103
7.080723184401987 853.9203741284338 1.3537023833307766
7.085950739355403 813.2262278137953 1.3209246047011742
7.091178294308819 773.2316595705461 1.2878698507633308
7.0964058492622355 732.4723820405543 1.252889759129803
7.101633404215652 690.9329163324112 1.2171762681467644
7.106860959169068 650.8141250623871 1.1812323111601593
7.112088514122484 608.7684146301333 1.1443114314863887
7.1173160690759 573.4646612929621 1.1115479539235027
7.1225436240293165 543.7079752357417 1.0828569623812623
7.127771178982733 511.70946368353276 1.0489354515824394
7.132998733936149 491.0955550066368 1.0282610928726457
7.138226288889565 471.86168870375985 1.0090550585446076
7.143453843842981 458.798255492122 0.9974150738429779
7.1486813987963975 454.44681195541625 0.9927114721128057
7.153908953749814 449.8797014894424 0.9871738555846777
7.15913650870323 448.83093180864245 0.9841594093007557
7.164364063656646 455.11193974728656 0.9896187970720527
7.169591618610062 466.8200675395783 0.9996967318393399
7.1748191735634785 490.9503319384791 1.023398862994724
7.180046728516895 528.6536439947365 1.0606266401771944
7.185274283470311 588.8055113267862 1.1197848519498559
7.190501838423727 685.3443649546684 1.20690559596772
7.195729393377143 826.8898088675382 1.3245905676115255
7.2009569483305595 1048.4859225224395 1.491555094900365
7.206184503283976 1369.927323557433 1.702660639754226
7.211412058237392 1851.0667028600274 1.9755567437867751
7.216639613190808 2462.5098619571845 2.2747573768002445
7.221867168144224 3166.8548363550453 2.5775226171897714
7.227094723097641 3785.068214795656 2.8161383079915465
7.232322278051057 4140.516301321649 2.943200371963267
7.237549833004473 4169.414716405211 2.9493106061886847
7.242777387957889 3830.9164636587934 2.8257901087094948
7.248004942911305 3289.501414983101 2.6171297966648983
7.253232497864722 2659.9676268143185 2.352683711174889
7.258460052818138 2055.021038842211 2.0679094635867803
7.263687607771554 1541.4919608000266 1.790172419509669
7.26891516272497 1142.5165375735362 1.5421513813937593
7.274142717678386 864.4803749270297 1.3426705152522305
7.279370272631803 685.7062066916016 1.196695767764966
7.284597827585219 568.9434798247553 1.0927896249938418
7.289825382538635 501.8337989761432 1.0264857400980294
7.295052937492051 460.2918964334186 0.9835561642819973
7.300280492445467 429.74131226370537 0.9508482157460505
7.305508047398884 406.8335528582998 0.9261421564626375
7.3107356023523 398.585753151263 0.9169012685445038
7.315963157305716 391.8285578411179 0.910989839524469
7.321190712259132 384.84059593468737 0.9033949453889062
7.326418267212548 382.1885813685989 0.9004792315778827
7.331645822165965 374.0328056382671 0.89020117671604
7.336873377119381 370.3337514051007 0.8853551364085014
7.342100932072797 370.0576309325906 0.8862480277648115
7.347328487026213 372.1619701863521 0.8882808605826843
7.352556041979629 372.26797670533836 0.8884674952638157
7.357783596933046 372.1052776730073 0.8879640702361458
7.363011151886462 370.90082558052234 0.8854546114069705
7.368238706839878 368.52846390024655 0.8828073730087441
7.373466261793294 371.886273373218 0.8872489929946629
7.37869381674671 371.45261930531797 0.8870999007891212
7.383921371700127 369.79943354243056 0.8871366792533749
7.389148926653543 368.78458099640807 0.8864025096689006
7.394376481606959 369.4455285885502 0.8842130467111526
7.399604036560375 372.896713021228 0.8864933149935557
7.4048315915137914 372.6208656540234 0.8829718129934011
7.410059146467208 372.87887668641565 0.8843881332116283
7.415286701420624 370.58134993872847 0.8812150950115265
7.42051425637404 375.0624822343215 0.8863263717339757
7.425741811327456 373.9136285952112 0.884905104389742
7.4309693662808725 377.3194331818662 0.8894247397023264
7.436196921234289 378.520720430259 0.8911891127093082
7.441424476187705 382.30253445425 0.8933933316464215
7.446652031141121 388.52287264049687 0.8990687968415995
7.451879586094537 396.0031748848583 0.9068739813757252
7.4571071410479535 405.54309366961616 0.9173669140514109
7.46233469600137 409.6973415111837 0.9203962085557961
7.467562250954786 419.03876644779143 0.9302153257004075
7.472789805908202 424.79461484642127 0.9354467690835161
7.478017360861618 432.93364180671625 0.9427391977222919
7.4832449158150345 444.07465744955334 0.9533862794132263
7.488472470768451 454.19610200659946 0.9638106319948521
7.493700025721867 466.7299241463642 0.976613678626544
7.498927580675283 482.49872176674137 0.9911811924301037
7.504155135628699 495.03149316155947 1.0032952782283573
7.5093826905821155 507.13695088938493 1.0142988740046133
7.514610245535532 516.5241046997079 1.0223200225192506
7.519837800488948 525.55590463059 1.0303657002204056
7.525065355442364 534.8442714876973 1.0384612462133482
7.53029291039578 542.5809141789557 1.0466653712921596
7.5355204653491965 549.8228218935208 1.0539823258630263
7.540748020302613 559.4737608541895 1.0632765970648055
7.545975575256029 562.2272845475997 1.064273775632151
7.551203130209445 567.87123557338 1.0676877461246803
7.556430685162861 575.5252577659139 1.0737988213292813
7.5616582401162775 585.319122383097 1.082748816558708
7.566885795069694 587.7096207124271 1.0857390411824361
7.57211335002311 587.6475067687138 1.0856214793290082
7.577340904976526 583.5771221167928 1.080971499865268
7.582568459929942 570.2850506158151 1.0675406799317304
7.5877960148833585 559.7002035690252 1.0574489736367438
7.593023569836775 545.0265888335268 1.0421812469091445
7.598251124790191 533.7130747801534 1.0307892156293066
7.603478679743607 524.7604126727975 1.0219460231214696
7.608706234697023 517.7419825499228 1.0160691595517533
7.6139337896504395 510.2162197845088 1.008773007921058
7.619161344603856 507.7478120711268 1.0066608857048123
7.624388899557272 506.93612235016036 1.0059296343755046
7.629616454510688 506.8022547051485 1.0076214767284337
7.634844009464104 504.09287616065615 1.0039459896296985
7.6400715644175206 501.58370734154755 0.9999466512067621
7.645299119370937 505.98508138512943 1.0023025224433808
7.650526674324353 512.5643360926658 1.0075420125107781
7.655754229277769 519.2988799325177 1.014689783346526
7.660981784231185 518.2612122842783 1.013427872601677
7.666209339184602 521.3308078729726 1.0147119666106748
7.671436894138018 529.2266983930872 1.0217290890370647
7.676664449091434 536.0780823982916 1.027003183062367
7.68189200404485 545.0797949477635 1.034941360088496
7.687119558998266 548.3044996370392 1.036784583721252
7.692347113951683 551.9287217436935 1.0395378419495676
7.697574668905099 560.4946203256454 1.0482105292638246
7.702802223858515 569.5461766080937 1.0568829785555502
7.708029778811931 576.7933164149226 1.063334146791359
7.713257333765347 582.8346380312944 1.0684888798664678
7.718484888718764 580.1530157018219 1.0651053253897753
7.72371244367218 579.5395056149483 1.0641863028480236
7.728939998625596 582.5374496427388 1.0643948712116962
7.734167553579012 583.6926771480622 1.065122037122267
7.739395108532428 586.3934031554885 1.067971487123553
7.744622663485845 585.6613114882554 1.067557458544342
7.749850218439261 586.7224874475747 1.0686911899522304
7.755077773392677 588.0865367076472 1.0698342270258008
7.760305328346093 588.067824070762 1.0701797371628052
7.765532883299509 587.6087871612091 1.0695791089561246
7.770760438252926 588.276658973437 1.0687937851048468
7.775987993206342 587.6167208930443 1.0670590091078211
7.781215548159758 587.4971622178432 1.0659757998919561
7.786443103113174 583.9478507909616 1.0619844237783609
7.79167065806659 578.8960298885227 1.0568848234557573
7.796898213020007 573.2931479374405 1.0520005371729764
7.802125767973423 568.0727193127798 1.0473930399980418
7.807353322926839 563.6235841787123 1.043948758515024
7.812580877880255 560.5441426388227 1.0408728957557227
7.817808432833671 557.6848554867612 1.0375757712149465
7.823035987787088 559.2514629091921 1.0393513505737673
7.828263542740504 555.2655248283486 1.0350725230304263
7.83349109769392 554.3927554901401 1.0343212270700648
7.838718652647336 554.0295282040059 1.034237698012723
7.8439462076007525 557.3250767583027 1.0370065504335715
7.849173762554169 566.5243678168347 1.044484643548302
7.854401317507585 578.4725302084684 1.0542201676251188
7.859628872461001 591.6576284879974 1.06470006628593
7.864856427414417 605.6547068230785 1.075692744547741
7.8700839823678335 617.1918908033907 1.0844256316559886
7.87531153732125 635.9918745621262 1.1008040954223195
7.880539092274666 650.6990267943506 1.1129383981184362
7.885766647228082 664.0206543982677 1.1238527043035198
7.890994202181498 673.6090975869832 1.1315055738917343
7.8962217571349145 680.1219607450452 1.138345906803254
7.901449312088331 685.5470831129481 1.1435106431558355
7.906676867041747 684.4995503798965 1.1427049089760164
7.911904421995163 679.4297572795132 1.1379077066088397
7.917131976948579 675.7851042080399 1.133778715975443
7.9223595319019955 677.9607481266072 1.134920108426657
7.927587086855412 674.7057843926162 1.131334414769552
7.932814641808828 670.0330210875817 1.1269777472342546
7.938042196762244 668.1701516640713 1.1254525610806048
7.94326975171566 663.0077728143042 1.1200384737624682
7.9484973066690765 661.9804704568762 1.118455229445472
7.953724861622493 660.0578635199903 1.1161784690204926
7.958952416575909 658.0300268338198 1.1139196870505794
7.964179971529325 660.7344522878673 1.116100829849542
7.969407526482741 666.9489037735101 1.1202634356869585
7.9746350814361575 675.0337749563101 1.1254446887062353
7.979862636389574 685.2311027763868 1.1339000338835332
7.98509019134299 697.8665120614397 1.1436803758908172
7.990317746296406 710.9400605606639 1.154575444976898
7.995545301249822 719.057189527833 1.1609672706668048
8.000772856203238 722.8141090369359 1.1626362215154002
8.006000411156654 721.030810887216 1.1615511500206517
8.01122796611007 718.8025596972897 1.1591786382379112
8.016455521063486 709.268118874591 1.1490274903905955
8.021683076016902 695.7084257939994 1.1368142238555055
8.026910630970319 684.728274290912 1.1273010488176338
8.032138185923735 677.8859315939603 1.1224651367456366
8.037365740877151 672.7598564205767 1.1188983519589197
8.042593295830567 670.1720400053318 1.116576417300837
8.047820850783983 668.816316906308 1.1158995844796893
8.0530484057374 665.9994851331097 1.111686507433262
8.058275960690816 664.4577041756797 1.1091773640353721
8.063503515644232 663.6587655393047 1.1090285690013824
8.068731070597648 664.4830339533328 1.1099489328292227
8.073958625551064 663.0974080289146 1.1092126927900912
8.07918618050448 660.9666113562671 1.106627754382432
8.084413735457897 660.844038950461 1.1062555884473868
8.089641290411313 667.2943149623928 1.1111878877632353
8.09486884536473 669.0290416531959 1.112670634659121
8.100096400318145 672.3648201314187 1.1145324570888473
8.105323955271562 670.5541516431057 1.1129420089002238
8.110551510224978 666.805672984378 1.1099712575433132
8.115779065178394 668.5315311315447 1.1114697410895988
8.12100662013181 669.4313109814224 1.111115905992637
8.126234175085226 675.1140512097061 1.114226550463927
8.131461730038643 683.1672248741203 1.1207498496432866
8.136689284992059 692.7507233271261 1.127410037003166
8.141916839945475 707.2793238325702 1.1381506879753862
8.147144394898891 723.0248572641233 1.1501118885198138
8.152371949852308 746.0929386520035 1.1671270794646318
8.157599504805724 773.5913902112504 1.1874912079037356
8.16282705975914 804.7542979649548 1.2110144877013498
8.168054614712556 837.4126165869505 1.2360392646768776
8.173282169665972 867.9987609366779 1.258688207094473
8.178509724619389 888.5599498424185 1.2726214423402888
8.183737279572805 907.9827306747678 1.285944924952905
8.188964834526221 916.0213646503913 1.2903534052418875
8.194192389479637 912.3772689043575 1.2875958123703632
8.199419944433053 899.2416395659127 1.2775813889716552
8.20464749938647 877.1097964492141 1.261045706257873
8.209875054339886 855.1399511373585 1.2447224184830252
8.215102609293302 827.5762063630826 1.2238827727995527
8.220330164246718 805.0432689460356 1.205617797831837
8.225557719200134 788.3220004881177 1.1928198834738497
8.23078527415355 776.5172832709653 1.1830625462868447
8.236012829106967 771.6845433276054 1.1794646644607294
8.241240384060383 763.788922854023 1.1730751646210014
8.2464679390138 752.8122344900039 1.1644901197257187
8.251695493967215 749.0390476971851 1.1615007730549822
8.256923048920632 746.7562169783766 1.1587854177416717
8.262150603874048 748.7407428176639 1.1601635157453976
8.267378158827464 750.9006497788527 1.1632060810380627
8.27260571378088 746.8823007532229 1.1602462436321272
8.277833268734296 744.9057875047911 1.1578516226333266
8.283060823687713 737.2392530564426 1.1513132069339587
8.288288378641129 736.164127639497 1.1502245754731553
8.293515933594545 732.7590674652934 1.1477039902777284
8.298743488547961 726.6065988525761 1.1418370860576794
8.303971043501377 730.2443427636945 1.1455365602732204
8.309198598454794 730.5907934932054 1.1452793387949656
8.31442615340821 727.4003636671689 1.1421347126671844
8.319653708361626 726.2167778127173 1.1400997110275846
8.324881263315042 724.0079285613699 1.1379380770653564
8.330108818268458 724.2198107403896 1.1377461029394949
8.335336373221875 725.4600309940193 1.137271307430482
8.34056392817529 727.2412694242826 1.1373486079849338
8.345791483128707 727.7140003192548 1.137421849083169
8.351019038082123 726.6782625078456 1.1366091124003728
8.35624659303554 722.8485400107546 1.1339722336947564
8.361474147988956 713.0046707514042 1.1253934824076797
8.366701702942372 703.7620415047915 1.1162859466930457
8.371929257895788 699.1514745853701 1.111288986603253
8.377156812849204 696.6452125697597 1.109721339816161
8.38238436780262 693.5799622542046 1.1077156665930892
8.387611922756037 681.8065211010442 1.0987536434771148
8.392839477709453 671.7905964160753 1.0900605677414974
8.398067032662869 661.0559808980857 1.0826273746347388
8.403294587616285 649.0566383101999 1.0727096200816275
8.408522142569701 638.4260916691063 1.0627984193474447
8.413749697523118 633.236806972662 1.0571776527248244
8.418977252476534 628.9954662894874 1.0532913097654348
8.42420480742995 624.8507347328897 1.0500353126088342
8.429432362383366 616.1089932306795 1.0417117389293067
8.434659917336782 609.101974043424 1.0351930282747646
8.439887472290199 602.837375909776 1.0285005960637008
8.445115027243615 601.9144284622479 1.0285232221283287
8.450342582197031 597.0237346864376 1.0246771142050175
8.455570137150447 594.8815832352841 1.0228655854361752
8.460797692103863 592.003583648339 1.0199983308100786
8.46602524705728 590.6301370458523 1.0188853514311371
8.471252802010696 591.0453720990777 1.0196331906242961
8.476480356964112 590.2432497964925 1.0181429892224239
8.481707911917528 589.0212114768043 1.0165226391775024
8.486935466870944 583.2346483134461 1.0103828811552582
8.49216302182436 582.1340014625537 1.0087931636585874
8.497390576777777 580.4309715993703 1.006445303751271
8.502618131731193 582.5882841367037 1.0080563812200076
8.50784568668461 585.5682420915241 1.0110052263610858
8.513073241638025 586.4878607733112 1.0115458480336947
8.518300796591442 585.4189514187364 1.0102404154980718
8.523528351544858 587.6892333135046 1.0115478667252713
8.528755906498274 589.500422005177 1.0122150694828738
8.53398346145169 585.9287649902479 1.0081707278376781
8.539211016405106 581.0701064335173 1.0037907356892886
8.544438571358523 580.7867061134431 1.0037752356158132
8.549666126311939 577.5479158594995 1.0017880090267057
8.554893681265355 582.7254338045715 1.0067153767724861
8.560121236218771 588.9378192789628 1.0117713736957028
8.565348791172188 595.2230089878911 1.0168950571658202
8.570576346125604 603.515171511491 1.0242352972508253
8.57580390107902 601.5032790717944 1.0217739962512133
8.581031456032436 598.3633243446234 1.0183995507164778
8.586259010985852 593.449534427689 1.0127509153275531
8.591486565939269 592.0893094435191 1.0103673469336736
8.596714120892685 596.3319884037364 1.0129619757491972
8.601941675846101 596.8661908229734 1.0123017296774952
8.607169230799517 599.371762612733 1.0143314685604434
8.612396785752933 601.3456375372701 1.0161231186720003
8.61762434070635 605.2819945810032 1.0196445275497272
8.622851895659766 610.9812435257093 1.0251896534532812
8.628079450613182 615.6410643396896 1.028331452641917
8.633307005566598 625.2951368566471 1.0365130938263745
8.638534560520014 628.4040581807336 1.0376793851189217
8.64376211547343 641.8356901565747 1.0480325732302738
8.648989670426847 652.8409003820555 1.0554776834000268
8.654217225380263 666.0445235581703 1.065784193784786
8.65944478033368 680.356128096754 1.0764882522940662
8.664672335287095 692.0755714458008 1.0850560948142915
8.669899890240512 715.1767885012798 1.1029086029043054
8.675127445193928 738.4327143436833 1.1208863876669197
8.680355000147344 762.0709403474225 1.1396664384408766
8.68558255510076 777.4800755949941 1.1513100711192854
8.690810110054176 790.2694052680888 1.159961980008975
8.696037665007593 801.4777574887373 1.1660975590560019
8.701265219961009 813.1611604388289 1.174007044681435
8.706492774914425 821.8700397809052 1.1800363440099586
8.711720329867841 818.97773603103 1.1780208704424016
8.716947884821257 810.0488386415924 1.1695930961364018
8.722175439774674 800.3788705501671 1.162466261839797
8.72740299472809 785.7637993840499 1.1516758403719507
8.732630549681506 770.2469077095367 1.1417148949910731
8.737858104634922 756.9217407513353 1.1323951203874196
8.743085659588338 750.0545300893077 1.1283333130966318
8.748313214541755 747.300511346077 1.126447614699377
8.75354076949517 745.3308446501245 1.1247955071754374
8.758768324448587 741.7041559970377 1.1202269534581102
8.763995879402003 734.0264274699215 1.1133641861920305
8.76922343435542 720.3919170635197 1.1024591090210054
8.774450989308836 709.226135750031 1.0932300304460616
8.779678544262252 697.9210983739725 1.0832106945516373
8.784906099215668 691.3059367498298 1.0766906902476263
8.790133654169084 691.5921039572478 1.0780135705673
8.7953612091225 687.8220548176947 1.0754125339943814
8.800588764075917 686.4097590943243 1.0749344967431034
8.805816319029333 678.9127658498103 1.0676807418391923
8.811043873982749 672.446055703899 1.0619926750485862
8.816271428936165 660.4031423817383 1.0512892553654205
8.821498983889581 651.3427847874677 1.043570459810707
8.826726538842998 644.8713021083062 1.0384007685987615
8.831954093796414 641.5174639411113 1.0344995685291938
8.83718164874983 638.8711906094787 1.0315555682601518
8.842409203703246 631.4390949157448 1.025417351536754
8.847636758656662 630.3879740680729 1.0265089362989044
8.852864313610079 630.7094639388375 1.0273518672266195
8.858091868563495 634.7105169021238 1.030264770883838
8.863319423516911 639.0867227873148 1.0321936913685472
8.868546978470327 640.1129541894464 1.032920240862091
8.873774533423743 639.4214836098733 1.0316588040193564
8.87900208837716 637.6045481657886 1.0303247333070906
8.884229643330576 634.8410633914058 1.02742778741032
8.889457198283992 635.5409667316603 1.0276072386711401
8.894684753237408 635.406195089987 1.0265797543867254
8.899912308190824 637.3246912101913 1.0284469005548265
8.90513986314424 636.9506379127645 1.026829689476893
8.910367418097657 641.748605317886 1.0290771961756595
8.915594973051073 649.6809312322105 1.0343537320545206
8.92082252800449 651.2720453555131 1.0352616058369712
8.926050082957905 659.4231421657322 1.043089576506297
8.931277637911322 662.2741307963372 1.0453981132019041
8.936505192864738 666.7935581632322 1.0480754017035008
8.941732747818154 675.7722458905158 1.0549705407792718
8.94696030277157 677.6771081647181 1.055567584176904
8.952187857724986 682.2108452784231 1.0588570799331678
8.957415412678403 686.6765205097964 1.0618463448161426
8.962642967631819 694.1400795566775 1.0672301552591064
8.967870522585235 703.8378606745299 1.0741742275866901
8.973098077538651 711.1402556951299 1.0789424382933896
8.978325632492067 719.8926486895821 1.08567005320773
8.983553187445484 725.7948100968745 1.0899200091478343
8.9887807423989 731.8719492855872 1.0936015294036865
8.994008297352316 732.9427484403581 1.0940560682170328
8.999235852305732 736.6673623863534 1.0968539129246175
9.004463407259149 742.9643157593312 1.101240906312685
9.009690962212565 754.3041229087706 1.1092596464760909
9.014918517165981 770.8814605528793 1.1208837777165772
9.020146072119397 783.7930362415088 1.1297432431102765
9.025373627072813 799.5819910715547 1.140697501707417
9.03060118202623 813.205101791775 1.1500588903366222
9.035828736979646 828.26124665025 1.1605396521359614
9.041056291933062 840.8239115391821 1.1689778571206049
9.046283846886478 855.37228109667 1.1791335458559922
9.051511401839894 867.8566281344132 1.1877396069583588
9.05673895679331 880.5980369778116 1.1946756383835961
9.061966511746727 901.8112908844344 1.2074193388098315
9.067194066700143 923.3973327927314 1.2212002600664607
9.07242162165356 948.4607520234099 1.237070049199384
9.077649176606975 972.2969841639746 1.2526014568311372
9.082876731560392 994.9200864357424 1.2670473775986888
9.088104286513808 1015.0996133153583 1.2798040366170074
9.093331841467224 1033.792772516408 1.2903841881586613
9.09855939642064 1050.9143923672048 1.3003252502218654
9.103786951374056 1064.5273458856693 1.3078813247304113
9.109014506327473 1075.9783753657273 1.3138745348466458
9.114242061280889 1087.5037866946282 1.3211168745651325
9.119469616234305 1101.5135868836733 1.3292792815308634
9.124697171187721 1112.4718173871202 1.3355479668118884
9.129924726141137 1121.4785548273846 1.3408410206490369
9.135152281094554 1125.0498547169173 1.3422942574855479
9.14037983604797 1134.4445824435209 1.3482370848475236
9.145607391001386 1142.1122547769014 1.3520408922522287
9.150834945954802 1153.2476907846499 1.3581111243881416
9.156062500908218 1164.9000077028945 1.3654157021567968
9.161290055861635 1181.705879475972 1.3855218923845982
9.16651761081505 1208.2393011133554 1.40910405396652
9.171745165768467 1233.41065570586 1.4293035768430409
9.176972720721883 1248.4129195134533 1.4403260946956475
9.1822002756753 1255.6827878120441 1.4473231928547214
9.187427830628716 1257.5653647251336 1.4519848833970934
9.192655385582132 1248.7243363922114 1.450805049941847
9.197882940535548 1238.6527460271782 1.4478106841834701
9.203110495488964 1227.106576897542 1.4436814409882397
9.20833805044238 1215.8050063347857 1.4403698643749954
9.213565605395797 1212.0462447606144 1.4402298513121403
9.218793160349213 1206.613809428934 1.4392891845283027
9.224020715302629 1208.6370798853245 1.4418468841513652
9.229248270256045 1219.3161210405449 1.449795161874938
9.234475825209461 1232.182751019626 1.4584691106715335
9.239703380162878 1259.4770877564715 1.4755390362127971
9.244930935116294 1302.1217485276582 1.5016096253494435
9.25015849006971 1349.1342436454966 1.5311245608976054
9.255386045023126 1403.0052306919788 1.56262757513387
9.260613599976542 1464.7414124016861 1.5980808224610163
9.265841154929959 1524.2784728163306 1.6342611521521548
9.271068709883375 1573.3361029865052 1.661759152571833
9.276296264836791 1615.7110778625902 1.6860119104651392
9.281523819790207 1617.5209747939457 1.6882925196127778
9.286751374743623 1583.884726300679 1.6719987473009004
9.29197892969704 1517.8222692279426 1.6392208592500257
9.297206484650456 1422.379877769099 1.587352001139142
9.302434039603872 1317.1771143210233 1.5284579110642083
9.307661594557288 1204.872673481611 1.4640218940423464
9.312889149510704 1105.27699336504 1.4048712019397254
9.31811670446412 1018.8808978402503 1.3498391273178245
9.323344259417537 950.2971306304103 1.3053175179722576
9.328571814370953 896.8063540242861 1.2669515565860967
9.33379936932437 860.7141789355098 1.2428716970057703
9.339026924277785 830.003360727089 1.2219173099521012
9.344254479231202 811.4650234094223 1.2106490893718107
9.349482034184618 794.1421763792528 1.1981319220724043
9.354709589138034 778.8415642216506 1.1875640596405468
9.35993714409145 766.0642200394111 1.1798994557578448
9.365164699044866 755.6594708319394 1.172618425034586
9.370392253998283 748.8614949074624 1.1680185458484207
9.375619808951699 742.6042700978638 1.1635120411352966
9.380847363905115 735.4980051117141 1.1586952723274593
9.386074918858531 732.6064670315147 1.157475508173531
9.391302473811947 730.5334268227344 1.156195758424141
9.396530028765364 730.2275122130266 1.1564664740103576
9.40175758371878 730.8800286007977 1.1574033571672315
9.406985138672196 729.2651961231408 1.1563150284952108
9.412212693625612 728.0603933839193 1.154306604248974
9.417440248579029 720.6415091991671 1.1361755114477976
9.422667803532445 716.1994456116524 1.1261170274605807
9.427895358485861 715.1795800854203 1.1219472717256929
9.433122913439277 719.1814273480938 1.1249054487433083
9.438350468392693 720.1279702891475 1.1231912160122144
9.44357802334611 719.7329471877183 1.1200157087668696
9.448805578299526 719.604240374528 1.1153752341264203
9.454033133252942 723.7883116553552 1.1166926889915656
9.459260688206358 724.7929144918652 1.1159721224234371
9.464488243159774 723.8504195484969 1.1153801414483628
9.46971579811319 715.7955468003914 1.1073256652083283
9.474943353066607 709.5690329598286 1.100457424452921
9.480170908020023 708.4905307672392 1.097902111979975
9.48539846297344 711.6440605931074 1.0992869283678137
9.490626017926855 714.3871703806101 1.0994633688549418
9.495853572880272 718.1878415841019 1.1004811135669832
9.501081127833688 723.2458910799436 1.1031945512808745
9.506308682787104 726.5166622045881 1.1050056090918998
9.51153623774052 726.9734137891793 1.1046253531262795
9.516763792693936 723.1835243552282 1.100793803220445
9.521991347647353 724.4823026788406 1.1001600675108085
9.527218902600769 730.0126005243009 1.1034330015091378
9.532446457554185 731.5675453367281 1.1040014369811517
9.537674012507601 731.3070020568133 1.103364964162379
9.542901567461017 731.4342993021646 1.1021036133742579
9.548129122414434 730.2434435971937 1.100504134086933
9.55335667736785 726.1168568844724 1.0955533478541966
9.558584232321266 723.4813850283034 1.092589226156951
9.563811787274682 723.143091186333 1.0922117679004084
9.569039342228098 725.0548489572046 1.0942949364332721
9.574266897181515 723.1369630542414 1.0922066687945118
9.57949445213493 724.71595357672 1.091436470756149
9.584722007088347 723.749103139493 1.0881127550661458
9.589949562041763 726.3208981257076 1.0892916895071891
9.59517711699518 729.5383257039064 1.0908877615165653
9.600404671948596 732.7614540099855 1.0931628734353678
9.605632226902012 731.7805952481185 1.0916970035219067
9.610859781855428 732.6923224020246 1.0917064096147573
9.616087336808844 725.6207640056539 1.0862362367877882
9.62131489176226 726.7263097497906 1.0858336270526219
9.626542446715677 727.8437736698876 1.085617201096272
9.631770001669093 728.8110276329983 1.0866050898155393
9.636997556622509 730.1101333396617 1.086880654803873
9.642225111575925 728.2453309369951 1.0842489358360234
9.647452666529341 727.983668032451 1.0829412449028295
9.652680221482758 734.6833501157876 1.0879665042478894
9.657907776436174 742.2172830974368 1.0939386349054874
9.66313533138959 745.6808952798091 1.0957808095065709
9.668362886343006 749.5707920866364 1.0984944373799104
9.673590441296422 744.9398555495446 1.0944820038668497
9.678817996249839 745.7179963592234 1.0936305538559143
9.684045551203255 744.2922832436802 1.0922221891309223
9.689273106156671 752.1305020623086 1.0981091912340957
9.694500661110087 755.1509920665035 1.0992995485835935
9.699728216063503 757.0644605073397 1.1001417946973426
9.70495577101692 754.3823184254626 1.096408113816921
9.710183325970336 757.933969064958 1.0989646955472838
9.715410880923752 759.2504443141295 1.0987611922207596
9.720638435877168 759.3213158423799 1.098358466394979
9.725865990830584 759.472426239095 1.0983196518644749
9.731093545784 752.2399288113659 1.091445120828261
9.736321100737417 749.76668735895 1.0894097800529314
9.741548655690833 754.6039754580723 1.092812198486852
9.74677621064425 757.7435951453144 1.0945811428499974
9.752003765597665 755.9254569531475 1.0925253793423781
9.757231320551082 751.5043488664282 1.0891164725950326
9.762458875504498 747.7277736738314 1.0863296980268151
9.767686430457914 753.6126718216095 1.090644203933852
9.77291398541133 757.1447711823213 1.092628679578986
9.778141540364746 758.4110730127145 1.0919567692710728
9.783369095318163 752.4555277652233 1.0868348686891651
9.788596650271579 743.1042167237216 1.0792581929829537
9.793824205224995 739.9449988415025 1.0766136107464155
9.799051760178411 738.8499339102733 1.07461144212873
9.804279315131827 738.8983798995347 1.073900226803524
9.809506870085244 740.0860022540768 1.0737443259694128
9.81473442503866 740.0879859301639 1.0732599335570188
9.819961979992076 743.3289647849392 1.0747550693426873
9.825189534945492 742.6232681374917 1.0730638668133636
9.830417089898909 743.0472526618149 1.0728317721436722
9.835644644852325 747.1450189484628 1.0742964981756438
9.840872199805741 743.471530544587 1.0713318290558507
9.846099754759157 743.5148530001848 1.0716590567907855
9.851327309712573 743.5313241995523 1.0719075775623388
9.85655486466599 742.2083251298916 1.0709008209321007
9.861782419619406 743.5495696744713 1.0715048031664178
9.867009974572822 745.1586063262523 1.0718334802955936
9.872237529526238 749.528601911404 1.0738501402710203
9.877465084479654 749.0907996279583 1.0732863089617954
9.88269263943307 754.3099211414533 1.0769145985326474
9.887920194386487 756.9343123320676 1.0788303796132193
9.893147749339903 763.783443377855 1.0835010815112218
9.89837530429332 768.2725868539146 1.0849310083683315
9.903602859246735 770.795743109224 1.0859414913025163
9.908830414200152 777.0086525489376 1.0898704734700928
9.914057969153568 785.5582608931894 1.0954821118728368
9.919285524106984 789.3435701080031 1.097684836932035
9.9245130790604 793.5506053956068 1.0999807806606001
9.929740634013816 792.7807059336861 1.0999066134574083
9.934968188967233 793.1097914091002 1.0998746923527616
9.940195743920649 794.4605677923374 1.100225104581091
9.945423298874065 793.2310260931717 1.0983767186228197
9.950650853827481 793.1665936748875 1.0980358428081756
9.955878408780897 795.6631615723239 1.0999290996597892
9.961105963734314 793.2004252085496 1.098089210230905
9.96633351868773 789.2371588110238 1.095139767038282
9.971561073641146 787.121493859876 1.0925231363017764
9.976788628594562 787.1438797845502 1.0920560699184692
9.982016183547978 787.0110650774965 1.091832108009551
9.987243738501395 785.4736329927316 1.0896083395870098
9.99247129345481 784.6837609083078 1.0882024740203045
9.997698848408227 779.2354938709158 1.0839189073131321
10.002926403361643 777.4269755069851 1.081026264071433
10.00815395831506 774.2328822959719 1.0780516762203796
10.013381513268476 767.2675991772046 1.0731376584733476
10.018609068221892 763.4234226991231 1.0727331290767508
10.023836623175308 760.3024319181183 1.0705402592718687
10.029064178128724 762.1810069755747 1.0705864777560663
10.03429173308214 764.7247682685542 1.0703735918737896
10.039519288035557 767.0437189400405 1.071775702335232
10.044746842988973 770.4151714247043 1.073497926061834
10.049974397942389 772.0381168006443 1.0743993013667177
10.055201952895805 771.6089831257304 1.0738833347219214
10.060429507849221 772.5257894447781 1.0738519117011878
10.065657062802638 768.6811805850281 1.0706730061533423
10.070884617756054 771.1164282756109 1.0721362851506941
10.07611217270947 776.7668608048175 1.0758518665138521
10.081339727662886 780.2278313530682 1.0778136400177087
10.086567282616302 783.942094325652 1.0805370247898498
10.091794837569719 783.078217016734 1.0798383444687636
10.097022392523135 781.3093038676827 1.0773987291499192
10.102249947476551 786.344237749552 1.0805052348344886
10.107477502429967 789.4987696468457 1.0820780308662388
10.112705057383383 786.8387475330751 1.0797902838800475
10.1179326123368 781.3152853279049 1.0764623085928706
10.123160167290216 771.5573711421108 1.0698258020568827
10.128387722243632 764.9591397494452 1.0649117254164722
10.133615277197048 759.34704729351 1.0602583701828876
10.138842832150464 759.6406477390991 1.0594818687040035
10.14407038710388 758.5786925039854 1.0586840640630217
10.149297942057297 754.3408877354956 1.0554372434949617
10.154525497010713 752.2194058316835 1.0543371526309684
10.15975305196413 747.9634458290878 1.0513235091455317
10.164980606917545 744.8814711354308 1.048715677431224
10.170208161870962 741.6468237319832 1.0451176143903322
10.175435716824378 732.9115521903053 1.038796155714899
10.180663271777794 729.2239563298399 1.0348372063127798
10.18589082673121 724.3371619019973 1.0313053980172067
10.191118381684626 723.8925058963576 1.0309914037131893
10.196345936638043 723.9219883255442 1.030422511642928
10.201573491591459 718.9382668222185 1.0267734422001935
10.206801046544875 716.0271171572963 1.024836887455505
10.212028601498291 715.6770954351547 1.0248764797166916
10.217256156451707 711.4794074445838 1.0219104701918913
10.222483711405124 711.4336495192144 1.0218177412011145
10.22771126635854 712.5227191617095 1.0234271531769992
10.232938821311956 707.5382498266883 1.0194650662940257
10.238166376265372 708.2276144841755 1.0193947610140632
10.243393931218788 711.3023438459406 1.0209025923884019
10.248621486172205 711.9404330522894 1.021403993872946
10.253849041125621 715.7370727524391 1.023774696034876
10.259076596079037 714.3704173629242 1.022912967350266
10.264304151032453 711.2991366552567 1.0200373222756118
10.26953170598587 711.4515608966515 1.0188966125981034
10.274759260939286 709.4917567655692 1.017194746195825
10.279986815892702 712.579652576862 1.0192469959789832
10.285214370846118 714.1128599532742 1.0209607646941337
10.290441925799534 716.3498735006006 1.0217116347424313
10.29566948075295 716.0810414222904 1.02133316518544
10.300897035706367 710.9370494308394 1.0164000124582713
10.306124590659783 711.8130204977618 1.0164055838021002
10.3113521456132 709.5541742104936 1.0147737305821731
10.316579700566615 717.2282736867347 1.0205301261869577
10.321807255520032 721.0224531852343 1.02267580267863
10.327034810473448 723.3486505807724 1.0248401801219231
10.332262365426864 722.6146083656605 1.0236228201633126
10.33748992038028 729.9319637881116 1.0282930080747863
10.342717475333696 736.4053326937302 1.0315303865302805
10.347945030287113 744.1300627339 1.0354228646154884
10.353172585240529 754.5832678129597 1.0425405166356554
10.358400140193945 761.8908490035178 1.0473810428192973
10.363627695147361 769.8622069657908 1.052298278993091
10.368855250100777 777.6344352058433 1.0575900334494905
10.374082805054194 786.639000056681 1.0630869881776204
10.37931036000761 787.2500376227919 1.0625614521950546
10.384537914961026 789.5368257814719 1.064146049313836
10.389765469914442 790.8490188817357 1.0637047328797757
10.394993024867858 796.7811819762276 1.0675978307916927
10.400220579821275 800.0378161731934 1.0698258871246569
10.40544813477469 795.2677696575736 1.066538851541872
10.410675689728107 787.6160907229926 1.0612489717917588
10.415903244681523 782.4077020158259 1.0577384269821701
10.42113079963494 781.0794453298724 1.0564890950268842
10.426358354588356 773.9501502965253 1.0515016018729726
10.431585909541772 765.445044806596 1.0454033015188882
10.436813464495188 754.3611759096627 1.0372540808671715
10.442041019448604 743.360230695684 1.0295266976742181
10.44726857440202 733.9598034196223 1.0224048207772405
10.452496129355437 721.3894568906131 1.013539590998222
10.457723684308853 712.1571215588089 1.0068812776503726
10.462951239262269 702.4393306333765 0.9993146258944826
10.468178794215685 693.2985969608432 0.9926623477299727
10.473406349169101 683.6993684446277 0.985731421125515
10.478633904122518 678.8590561001897 0.982104225725187
10.483861459075934 676.1074016405234 0.9802056394805275
10.48908901402935 672.4268321393477 0.9770082295732746
10.494316568982766 667.8188328821522 0.972119372336451
10.499544123936182 663.3595878847786 0.9681530199447832
10.504771678889599 655.5699425396713 0.9623956243874116
10.509999233843015 650.7528692370463 0.9591760861809471
10.515226788796431 646.5322462051112 0.9560008964296157
10.520454343749847 644.305390992401 0.9541397155395874
10.525681898703263 644.037977351826 0.9546590717864912
10.53090945365668 638.9514160499286 0.9507746166197161
10.536137008610096 638.5483225653161 0.9500549959751965
10.541364563563512 632.4575744803379 0.9438088990220501
10.546592118516928 632.5109647579635 0.9434628073401622
10.551819673470344 628.9643881932452 0.940853817604143
10.55704722842376 626.3450117258171 0.9399933261131107
10.562274783377177 626.2778288444692 0.9395285422081405
10.567502338330593 622.2790683685479 0.936185018151688
10.57272989328401 620.4789789750353 0.93406893342386
10.577957448237425 618.5714852893227 0.9323812233230502
10.583185003190842 617.6507686922629 0.931184192711861
10.588412558144258 618.7651321707203 0.9309810151682545
10.593640113097674 618.0142428513009 0.9301519031678717
10.59886766805109 616.7432663134404 0.9277131780654646
10.604095223004506 614.7760646720178 0.9260559056345885
10.609322777957923 614.2364951442033 0.9262467449818191
10.614550332911339 612.0012216430434 0.9247251654778521
10.619777887864755 611.5964193233237 0.9238808000805062
10.625005442818171 609.8309531493046 0.922697628368355
10.630232997771587 608.4679436515437 0.9205475910949273
10.635460552725004 610.840452827291 0.9221817397351585
10.64068810767842 614.8021305639174 0.9248861839084626
10.645915662631836 620.7051019313894 0.9291721828537377
10.651143217585252 622.9520802229684 0.9312735269371412
10.656370772538668 624.8464820908083 0.9317293981088057
10.661598327492085 625.4366911600978 0.9316407826466065
10.666825882445501 631.8179871992501 0.9362835611278603
10.672053437398917 636.0354550979797 0.938103121657352
10.677280992352333 644.5813423966608 0.9443692996284062
10.68250854730575 647.3921984835613 0.9466989584522976
10.687736102259166 656.4693552764318 0.9541477637812898
10.692963657212582 660.1498678570684 0.9569043607446756
10.698191212165998 665.6734423840942 0.9607927934804875
10.703418767119414 667.9830650169226 0.9605039566306813
10.70864632207283 665.7133622664211 0.9582716394248001
10.713873877026247 669.284554495848 0.9601389064324665
10.719101431979663 668.9467277747655 0.9595075085283056
10.72432898693308 671.2209375118624 0.9609642598963061
10.729556541886495 674.4481689338133 0.9634870233349014
10.734784096839912 674.2314644592898 0.9640625510902104
10.740011651793328 672.7307724244752 0.9629014024550954
10.745239206746744 665.9610860576512 0.957751515874002
10.75046676170016 664.6132674103989 0.9575860558621924
10.755694316653576 659.0629669054882 0.953161147405479
10.760921871606993 652.6735460664621 0.9471223185112769
10.766149426560409 654.4687801479491 0.946947828733412
10.771376981513825 654.5662313243615 0.9464126826476656
10.776604536467241 656.5664264714794 0.948654198512558
10.781832091420657 658.3584767920536 0.950061471627348
10.787059646374074 658.4104503742608 0.9502383713497636
10.79228720132749 660.5638067382869 0.9511164138380233
10.797514756280906 664.0741335151499 0.9529620461858196
10.802742311234322 666.7411967362972 0.9547600819034224
10.807969866187738 674.5967715585169 0.9595685917077083
10.813197421141155 683.2091372668604 0.9651208720786584
10.81842497609457 691.2576840685531 0.9706256653339858
10.823652531047987 710.0176893785832 0.9835501721216808
10.828880086001403 732.854491947456 0.9989159729971673
10.83410764095482 769.3289957685904 1.023423218586149
10.839335195908236 815.6846544233825 1.0524525535979252
10.844562750861652 877.0142629973615 1.0912388853168922
10.849790305815068 939.1691200713655 1.12825335365271
10.855017860768484 1001.2739738259453 1.1644184875497219
10.8602454157219 1047.8869459113528 1.1913195674062493
10.865472970675317 1066.9392008225968 1.2014658767933475
10.870700525628733 1054.6358332342188 1.1942704905248165
10.875928080582149 1020.4894386369336 1.1748842634416141
10.881155635535565 967.3968589072414 1.1425255654036564
10.886383190488981 909.3289756017484 1.1071985118937042
10.891610745442398 854.1341285671772 1.0731876193465653
10.896838300395814 805.9341365769101 1.0427431471306134
10.90206585534923 767.4295800093985 1.0174567804531374
10.907293410302646 737.6456518851888 0.9970928522760977
10.912520965256062 710.1892925728024 0.9774021249081782
10.917748520209479 691.6289340934301 0.9644715696778827
10.922976075162895 676.4372885243409 0.9540336798987794
10.928203630116311 666.0095430838654 0.9477934478243607
10.933431185069727 657.9273950905335 0.9418610751349112
10.938658740023143 651.067973779365 0.9362756397887272
10.94388629497656 646.5244800401254 0.932321568117774
10.949113849929976 645.0575579511163 0.9313333204466123
10.954341404883392 639.8446197174496 0.9266878032804753
10.959568959836808 635.5031911263643 0.9230802067905253
10.964796514790224 634.1512791645034 0.9217736414288963
10.97002406974364 634.3982717505145 0.9239170572634715
10.975251624697057 633.2186003037767 0.9254412717042572
10.980479179650473 626.3815683681285 0.9220060990057408
10.98570673460389 622.1806797070121 0.9200161978830845
10.990934289557305 619.924724589515 0.9191415546321143
10.996161844510722 618.7431040908776 0.91941319883653
11.001389399464138 616.774415695118 0.9188541616222888
11.006616954417554 615.953124147276 0.9189000977520716
11.01184450937097 614.0774481828929 0.9184963738147047
11.017072064324386 612.6551017248753 0.917893148089327
11.022299619277803 613.4414551663011 0.9189354886644392
11.027527174231219 612.2423200503057 0.9184053588073596
11.032754729184635 609.7851175356946 0.9170625864924914
11.037982284138051 606.9815366515787 0.9153897588263965
11.043209839091467 601.3853942163497 0.911333024568361
11.048437394044884 596.830776562063 0.9081104529143756
11.0536649489983 594.1302393658832 0.906484318598715
11.058892503951716 594.3842183884594 0.9071299665385344
11.064120058905132 595.9062471989351 0.9086324000362435
11.069347613858548 597.4198945665098 0.9105880844439476
11.074575168811965 596.5126812485865 0.9102641807718637
11.079802723765381 592.3275779823084 0.9071137241861312
11.085030278718797 590.4085187685021 0.906255969748675
11.090257833672213 587.863542977416 0.9044562114965911
11.09548538862563 583.117782271781 0.9007921743030795
11.100712943579046 579.2285603164036 0.898121428625919
11.105940498532462 577.8637678493504 0.8970365065696009
11.111168053485878 581.5019038467931 0.9001435620389883
11.116395608439294 579.3377238791601 0.8986851958758517
11.12162316339271 574.4446441418485 0.8949337365412168
11.126850718346127 570.3892323756448 0.8919548819888771
11.132078273299543 568.9297308248102 0.8907469226604695
11.13730582825296 564.5984206273573 0.8875563747429499
11.142533383206375 562.3330704945951 0.886105725620024
11.147760938159792 559.9556409426477 0.8847120010737753
11.152988493113208 561.0877473631859 0.8858231642862395
11.158216048066624 558.9009470654013 0.8842227707067027
11.16344360302004 552.5431881691692 0.8789259057977217
11.168671157973456 547.3682793486489 0.8747573241626116
11.173898712926873 547.4314312508448 0.8757131485345215
11.179126267880289 546.3814841326567 0.8750434417749453
11.184353822833705 547.187384110148 0.8755980387119291
11.189581377787121 543.9264720847488 0.8733470843843283
11.194808932740537 539.0960752768615 0.8696063240856926
11.200036487693954 533.8238057893383 0.8656255490044517
11.20526404264737 528.1462209365571 0.8615455587519139
11.210491597600786 525.6616781464005 0.8589717357953867
11.215719152554202 525.2046389003144 0.8587973542743774
11.220946707507618 527.5900499525137 0.8605395753076831
11.226174262461035 529.4589941663089 0.8620317212939423
11.23140181741445 527.5042043039767 0.8609227510916428
11.236629372367867 524.2210358506567 0.8582426966555913
11.241856927321283 519.6679599595061 0.8552445026640686
11.2470844822747 516.6412995498392 0.853083857913024
11.252312037228116 515.5058439351295 0.8522379884051836
11.257539592181532 511.18982418466874 0.8486533169027697
11.262767147134948 511.30125999695633 0.8485705096404828
11.267994702088364 511.21512071535574 0.8485940618259514
11.27322225704178 510.6671894753491 0.8482094674481744
11.278449811995197 510.2077137945398 0.8478270789024205
11.283677366948613 505.9404833158703 0.8439447330503274
11.288904921902029 504.32905654968846 0.8424718915560436
11.294132476855445 500.51876188326355 0.8392251842043019
11.299360031808861 502.29948843466354 0.8405360525426074
11.304587586762278 500.8103682857897 0.8388931389878087
11.309815141715694 500.4446030739704 0.8379503341439463
11.31504269666911 503.09410684805533 0.8403429911529222
11.320270251622526 504.7816126104956 0.8415017812817653
11.325497806575942 506.01567334016715 0.8416968416807662
11.330725361529359 507.1342389830119 0.8425882531957323
11.335952916482775 505.146592347717 0.840535057834018
11.341180471436191 504.6402236128421 0.8400411401660236
11.346408026389607 498.7771324621632 0.8355508833353881
11.351635581343023 496.96860189587005 0.8338866750877237
11.35686313629644 494.2104753087871 0.8316983971306731
11.362090691249856 493.1308775309256 0.8308822724605166
11.367318246203272 493.87432705962016 0.8317344452027593
11.372545801156688 493.1046051933182 0.8314667692189759
11.377773356110104 494.8934763027853 0.832729713864404
11.38300091106352 494.22567897429815 0.8319471497209521
11.388228466016937 493.2897965001652 0.8307247200190573
11.393456020970353 489.5037013864245 0.8269958155622907
11.39868357592377 487.68085041232246 0.8259815594989468
11.403911130877185 485.6203134076455 0.824523179761521
11.409138685830602 482.3268627726545 0.821965615805463
11.414366240784018 481.88024900445254 0.8224819398869135
11.419593795737434 480.3774058780341 0.8209196522903599
11.42482135069085 483.5198005315035 0.8237725510065931
11.430048905644266 486.29654007918157 0.8255604765448721
11.435276460597683 486.25683900146055 0.8253868664012457
11.440504015551099 487.38454461877814 0.8269390924617583
11.445731570504515 483.2490098601413 0.8231260249902437
11.450959125457931 484.3359028605871 0.8235553142977382
11.456186680411347 484.3866749525551 0.823508264894898
11.461414235364764 482.9296928578501 0.8220885704661183
11.46664179031818 480.95114484120865 0.8206475565325776
11.471869345271596 482.35656317431796 0.8218390090531477
11.477096900225012 485.5211966934264 0.8254747501706844
11.482324455178428 489.92556880869273 0.836643834510438
11.487552010131845 495.132845512446 0.8434533679414525
11.49277956508526 495.96576819990685 0.8451702605534428
11.498007120038677 497.94543661726055 0.848367759681837
11.503234674992093 498.7121715116066 0.8497349728064046
11.50846222994551 498.5632322414433 0.850945033585055
11.513689784898926 499.526591562814 0.8528343063743352
11.518917339852342 495.14054032284605 0.8496817197300319
11.524144894805758 490.09797015871186 0.8469781305813234
11.529372449759174 484.55423722843227 0.8433457510710763
11.53460000471259 483.2982672863213 0.8432242948511545
11.539827559666007 484.34761538621825 0.8446490600505289
11.545055114619423 487.2164155853168 0.8471565549683621
11.550282669572839 490.57634969970997 0.8501143524643103
11.555510224526255 489.20833901045347 0.8501633845062307
11.560737779479672 486.0619177668138 0.8481039544599225
11.565965334433088 484.3397951050897 0.8475866986459987
11.571192889386504 485.3515907932587 0.8501577263606291
11.57642044433992 489.1417136317808 0.854271772040504
11.581647999293336 489.4412284580337 0.8554862891425359
11.586875554246753 485.1854936954887 0.8519987323508772
11.592103109200169 478.6557821396204 0.8462705125691521
11.597330664153585 472.78027567209614 0.8416489792970677
11.602558219107001 471.8488569564868 0.8412675716527833
11.607785774060417 473.01212527287 0.8425209955179164
11.613013329013834 472.37992538278286 0.8423195803954199
11.61824088396725 469.2768506269 0.8396086580408635
11.623468438920666 464.2406273441001 0.835195888633135
11.628695993874082 463.5957462118334 0.8351232002261019
11.633923548827498 463.8959362284873 0.8363554330536315
11.639151103780915 465.54663275828113 0.8387805542319355
11.64437865873433 464.3277537109796 0.8387259267333657
11.649606213687747 459.0692209205181 0.8345463751786445
11.654833768641163 454.3109431000404 0.8301441203296187
11.66006132359458 450.7230620670995 0.8273359126333113
11.665288878547996 449.12632438003715 0.8256918615074198
11.670516433501412 448.8915122742263 0.8255713239608341
11.675743988454828 446.78789574119605 0.8249168097218336
11.680971543408244 449.8900034447122 0.8281664614207347
11.68619909836166 447.69223645257176 0.8272673163063295
11.691426653315077 448.43458050329116 0.8288306146764861
11.696654208268493 445.4373666423843 0.8253220693639598
11.701881763221909 442.39254981854214 0.8226386116170905
11.707109318175325 439.08818149460956 0.8199948420120555
11.712336873128741 435.96990163773523 0.8173056923483965
11.717564428082158 439.1696613607355 0.8212409955155922
11.722791983035574 440.20115055095243 0.8230165282591889
11.72801953798899 441.6708269524979 0.8246756772742095
11.733247092942406 441.02770300830133 0.825339980032381
11.738474647895822 438.3787688647585 0.8228701520018953
11.743702202849239 433.7802900910746 0.8187248740990759
11.748929757802655 433.69978528105065 0.8195776532825283
11.754157312756071 431.6079311275636 0.8170752361910095
11.759384867709487 430.80451986423816 0.8167010587150685
11.764612422662903 430.45277588037067 0.8161873740219533
11.76983997761632 429.2746579760075 0.8148279509894543
11.775067532569736 430.2057964046313 0.8166422139989338
11.780295087523152 432.2287183554615 0.8184286033500361
11.785522642476568 431.72973310364677 0.8186391807416318
11.790750197429984 429.2047301786687 0.816116882306715
11.7959777523834 426.1996518416 0.8129173465540904
11.801205307336817 427.2734211968882 0.8136866952107298
11.806432862290233 431.58464501964 0.8173455627914009
11.81166041724365 435.0405776890434 0.8208077607604839
11.816887972197065 435.5878039093604 0.821264654142536
11.822115527150482 435.86140723567763 0.8215514362781283
11.827343082103898 434.83113409368906 0.8208373267561988
11.832570637057314 439.9180569536756 0.8258139301367909
11.83779819201073 447.36561808872455 0.8322152825608686
11.843025746964146 451.1246992704075 0.8354960185096467
11.848253301917563 453.0902394393002 0.8371684204659112
11.853480856870979 453.6301618039832 0.8375018369736636
11.858708411824395 452.545874780906 0.8367183660260852
11.863935966777811 447.17054867349344 0.832244638710188
11.869163521731227 444.38565759396266 0.8302018693179061
11.874391076684644 437.246668507719 0.8250250784510459
11.87961863163806 433.53276794718755 0.8222184482402276
11.884846186591476 427.3300131825674 0.816656863700116
11.890073741544892 424.09673255031834 0.8137191358878731
11.895301296498308 423.9191770714698 0.8135597578409902
11.900528851451725 423.74447879180815 0.813994462270386
11.90575640640514 426.30610589452425 0.8162716401869113
11.910983961358557 426.14800294910424 0.8159590442081915
11.916211516311973 428.6604983803901 0.8185792750062076
11.92143907126539 429.59903343399486 0.819480420538037
11.926666626218806 432.5983100249651 0.8226563384918546
11.931894181172222 432.1811043745716 0.8220655705461358
11.937121736125638 432.58742090947055 0.8233681622066193
11.942349291079054 430.1302947868888 0.8218016532793753
11.94757684603247 424.7691201240426 0.8169031521147498
11.952804400985887 424.8556197842153 0.817465085445622
11.958031955939303 427.8925721214798 0.820284729597497
11.963259510892719 431.8858441088799 0.8242471793880088
11.968487065846135 436.2500887073478 0.8287237899299119
11.973714620799552 432.1900573085182 0.8239715798036503
11.978942175752968 428.9925767847704 0.820304430766079
11.984169730706384 427.53523940540794 0.8194131783101909
11.9893972856598 425.64611348580416 0.8177619867995631
11.994624840613216 427.6256436731716 0.8205314183168338
11.999852395566633 427.0131862503762 0.8204267046037108
12.005079950520049 428.6790917839993 0.8222694528961594
12.010307505473465 428.1894620443831 0.8228975494065719
12.015535060426881 427.4131376891999 0.8224073983739323
12.020762615380297 430.6355282159648 0.8250682103184149
12.025990170333714 432.9482523424318 0.826895300177799
12.03121772528713 435.7900635726869 0.8293133062416019
12.036445280240546 441.4021075969723 0.8346466043271764
12.041672835193962 445.54297687832303 0.8390827987432435
12.046900390147378 447.4382372853627 0.8408823568993887
12.052127945100795 453.2235760621134 0.8462940663987855
12.05735550005421 465.62766786880184 0.8574962224441974
12.062583055007627 479.98554531391557 0.8711270189485842
12.067810609961043 500.43703807906326 0.8894592963646698
12.07303816491446 521.0716888725259 0.9077311027002967
12.078265719867876 544.7266199208613 0.9280446638182206
12.083493274821292 578.1358694204157 0.9555206099667056
12.088720829774708 616.8937019683761 0.9872240302148878
12.093948384728124 667.533008353678 1.026879396668126
12.09917593968154 724.3586562090987 1.0699001008103906
12.104403494634957 778.4872615059658 1.1097200774001288
12.109631049588373 840.5740640209322 1.1529714863184632
12.114858604541789 890.5326121342375 1.1870547430939233
12.120086159495205 931.8386786444173 1.2149687724999674
12.125313714448621 951.321078037348 1.2274448148103523
12.130541269402038 947.8472684238186 1.2257293981750832
12.135768824355454 929.6344431087838 1.2142903850882787
12.14099637930887 892.548464956669 1.1896544666218734
12.146223934262286 853.3134883441827 1.1638771550329958
12.151451489215702 808.5223949246941 1.133055041586517
12.156679044169119 757.7450379259564 1.0969255713915702
12.161906599122535 712.635805806445 1.0646862840941196
12.167134154075951 668.8208248460974 1.0312579248127371
12.172361709029367 630.9751865567139 1.0019932978877575
12.177589263982783 598.4616803917662 0.9770085729265136
12.1828168189362 567.9563475336787 0.9515620974902701
12.188044373889616 540.2673180744799 0.928683510640998
12.193271928843032 518.8370728675401 0.910201905698495
12.198499483796448 499.6371890384424 0.8928177391195588
12.203727038749864 485.26743923553596 0.8810135806022231
12.20895459370328 475.34142998568524 0.8725712386641369
12.214182148656697 462.54033175489917 0.8610870947838422
12.219409703610113 452.80013747946134 0.8533415618197612
12.22463725856353 445.2660349251142 0.8460627154191197
12.229864813516945 437.8488310083774 0.839323062922171
12.235092368470362 434.7728482079376 0.8363688745696554
12.240319923423778 429.72196530587274 0.8308206938382532
12.245547478377194 424.3381622185916 0.8270505485444175
12.25077503333061 417.21924575571893 0.8212623845318174
12.256002588284026 411.33895235515865 0.8157445368250908
12.261230143237443 409.3351805319003 0.8140399219178921
12.266457698190859 406.8316677807141 0.8110727031852879
12.271685253144275 406.7027932905021 0.8106664934117129
12.276912808097691 402.86744271762615 0.8076392262175373
12.282140363051107 400.1019353739806 0.8049461581796162
12.287367918004524 399.0829548018388 0.8047500603900085
12.29259547295794 393.1415630905167 0.8001616843491888
12.297823027911356 392.71178580906866 0.7994644193565965
12.303050582864772 390.4330370306183 0.7972772540029808
12.308278137818188 394.53267061371633 0.8006843679343452
12.313505692771605 397.2751285821107 0.8058931692671485
12.31873324772502 397.4084188157481 0.8143380278369795
12.323960802678437 397.45162328640373 0.819239389609154
12.329188357631853 399.8397098653464 0.8263331899381411
12.33441591258527 398.1589329138232 0.8280160743245595
12.339643467538686 398.89949705825524 0.8322321402051512
12.344871022492102 391.7404811722958 0.8277538758850128
12.350098577445518 387.0793688790894 0.8251852815988088
12.355326132398934 384.9457708959106 0.8263237494980465
12.36055368735235 382.12299206524875 0.8257347568558424
12.365781242305767 379.759594649298 0.82545789299139
12.371008797259183 377.76433417954644 0.8258687293099101
12.376236352212599 377.07941731152835 0.8258066441645369
12.381463907166015 373.292775382192 0.823675086074899
12.386691462119432 376.350725180196 0.8291363978932672
12.391919017072848 372.7096853376097 0.8274587896262666
12.397146572026264 370.25741792276756 0.8267704120985035
12.40237412697968 370.3610545239781 0.8292666287507768
12.407601681933096 366.54098952636696 0.8275153821003359
12.412829236886513 367.21959986927845 0.8303634058937414
12.418056791839929 369.7519745516855 0.8348820442064646
12.423284346793345 366.63200424677586 0.8326423808055737
12.428511901746761 365.32962097223714 0.8326097070112324
12.433739456700177 364.2826652161442 0.8321604575258981
12.438967011653594 361.5895543191585 0.8298742486828051
12.44419456660701 363.33697968922155 0.8326902324560798
12.449422121560426 364.3060281957617 0.8346008893418313
12.454649676513842 364.6972534413425 0.8373883617308986
12.459877231467258 365.7752644655355 0.8397436470958201
12.465104786420675 364.9879086133136 0.8404602709798479
12.47033234137409 362.428290424346 0.8383148095204457
12.475559896327507 361.9851825111266 0.8378567800808644
12.480787451280923 363.0669428262608 0.841015797782482
12.48601500623434 361.5559005788585 0.8414623054503566
12.491242561187756 362.726521397211 0.8437783218270524
12.496470116141172 359.8188297547629 0.8416860800939635
12.501697671094588 358.70345296633235 0.8413937069350869
12.506925226048004 361.04338306878003 0.8440523382545029
12.51215278100142 359.31091128425635 0.8446544613170867
12.517380335954837 356.0640714802076 0.841777601603678
12.522607890908253 356.09522243388506 0.8434137729847299
12.527835445861669 351.72491784967013 0.8399441072115715
12.533063000815085 353.54713669666137 0.8421807774155822
12.538290555768501 352.15011623612753 0.8417883142475051
12.543518110721918 351.8888594551548 0.8416190431287252
12.548745665675334 349.6655583272572 0.840058716478476
12.55397322062875 348.61923046781436 0.8404335137263326
12.559200775582166 348.32207521449305 0.8416843559394266
12.564428330535582 346.3194629776766 0.8339627651999375
12.569655885488999 346.0759142218683 0.8261561379223165
12.574883440442415 343.84696055612125 0.8192628125677527
12.580110995395831 344.2636942601787 0.8166223324154904
12.585338550349247 344.80053279502386 0.8156797315937213
12.590566105302663 342.50263674677205 0.8096922998227273
12.59579366025608 343.8311818768899 0.8103747295002109
12.601021215209496 344.0517282030718 0.8100996689009792
12.606248770162912 345.19661480599837 0.80984268605744
12.611476325116328 346.3648570909267 0.810496315832454
12.616703880069744 347.5606082485488 0.8101703871113443
12.62193143502316 351.6513251586482 0.813616512783499
12.627158989976577 352.91722382194035 0.8144753519471076
12.632386544929993 352.21515911378384 0.8129974029738316
12.63761409988341 347.39656413200606 0.8070681779264544
12.642841654836825 347.1143214485779 0.8073347504833629
12.648069209790242 350.70307852868723 0.8109119711349136
12.653296764743658 352.19928474194757 0.8101610430697505
12.658524319697074 356.8604607401901 0.8137193773439743
12.66375187465049 358.33102760592925 0.8143332126911186
12.668979429603906 360.82191858119546 0.8166179378847189
12.674206984557323 368.4492509933026 0.8254196240620012
12.679434539510739 372.57814850772195 0.8285960154471202
12.684662094464155 381.69074513030245 0.8372393518882489
12.689889649417571 385.79400605971875 0.8414984379616415
12.695117204370987 392.9731703597529 0.8484490946810918
12.700344759324404 402.60875021843464 0.8574887283926155
12.70557231427782 409.21206351768654 0.8638593801215613
12.710799869231236 415.446074393581 0.8683197722209034
12.716027424184652 420.936949806289 0.8738196194401643
12.721254979138068 422.4575796768142 0.8750868407683757
12.726482534091485 422.66383944713965 0.8742098432398582
12.7317100890449 426.1889024571752 0.8776951352173282
12.736937643998317 430.8033149193573 0.8817774549555769
12.742165198951733 438.9707028820355 0.8893368194633254
12.74739275390515 452.3095476418518 0.9023453276707357
12.752620308858566 466.6017145979589 0.9161687232023045
12.757847863811982 482.45570892808234 0.9310258958493354
12.763075418765398 493.23120803915043 0.9412031239430079
12.768302973718814 499.8991057882531 0.9469948201138202
12.77353052867223 501.7894555784819 0.9482050241703646
12.778758083625647 495.2542369713494 0.9416390309699474
12.783985638579063 485.6933648487142 0.9319443945752375
12.789213193532479 476.0882290316775 0.9223912769044724
12.794440748485895 465.4708942913013 0.9117990695093011
12.799668303439312 461.78818858815157 0.9074759221000649
12.804895858392728 461.1754185756217 0.9068805381812715
12.810123413346144 459.3767995984633 0.9046534574631929
12.81535096829956 460.5776389598438 0.9050910373822435
12.820578523252976 464.78404311693106 0.9092560670397235
12.825806078206393 475.7613911216063 0.9195676639118139
12.831033633159809 490.56405208608317 0.9334409471250226
12.836261188113225 506.6754797570073 0.9487031165917094
12.841488743066641 523.6539081819302 0.9641322101784218
12.846716298020057 541.303455956404 0.9801794630037952
12.851943852973474 560.3225748619435 0.9971734971695835
12.85717140792689 576.8806940872228 1.0113014256707467
12.862398962880306 591.4316533162322 1.023518532635651
12.867626517833722 596.7456647966205 1.0279805023463493
12.872854072787138 589.3464173962165 1.0209352625419446
12.878081627740555 571.656624345839 1.0050911545071588
12.88330918269397 545.0379412400985 0.9815004199423286
12.888536737647387 512.1034746312247 0.9514598435578369
12.893764292600803 480.0794520617073 0.9216692932814661
12.89899184755422 452.81259594818385 0.8954218913708424
12.904219402507636 431.0557029304369 0.8732648199690721
12.909446957461052 413.86997182380475 0.8557411847224197
12.914674512414468 401.609006214407 0.8430959111846759
12.919902067367884 394.243287918309 0.8351140251067928
12.9251296223213 388.3832351887737 0.82936752554274
12.930357177274717 385.4345375072725 0.8264268532347692
12.935584732228133 383.41700650589263 0.8237064548320838
12.940812287181549 377.46097001358083 0.8170217807412413
12.946039842134965 372.6456790185836 0.8104826673623935
12.951267397088381 369.41799770515763 0.8063879445696721
12.956494952041798 368.93694283334474 0.8061566783134123
12.961722506995214 371.2870099642357 0.8076596222904968
12.96695006194863 368.8753488950829 0.805108671417727
12.972177616902046 365.1460313205836 0.8007697146631401
12.977405171855462 362.3257480284248 0.7977888937030704
12.982632726808879 363.1087445852071 0.7986404897072522
12.987860281762295 367.2491578492131 0.8031233873743682
12.993087836715711 367.7448267384355 0.8030370527852609
12.998315391669127 368.21645655878365 0.8030149112427507
13.003542946622543 365.2095318094639 0.8005211223293772
13.00877050157596 365.9596319201494 0.8017170378391454
13.013998056529376 367.03649808974933 0.8032892510080749
13.019225611482792 367.24833993987534 0.8041438136726036
13.024453166436208 367.3300125398443 0.8052410594275472
13.029680721389624 364.505016554814 0.8033702941374047
13.03490827634304 365.4964670030704 0.8034405508390328
13.040135831296457 364.25713986059367 0.8027307036298215
13.045363386249873 366.0026892970441 0.8045727847303511
13.05059094120329 367.0415936538028 0.8050910978600465
13.055818496156705 367.67874297803075 0.80601157192733
13.061046051110122 369.9487816097216 0.8071867793949759
13.066273606063538 374.87629233649864 0.8120850944545663
13.071501161016954 383.8225381823974 0.8212595225045305
13.07672871597037 393.1438187476243 0.830001383625945
13.081956270923786 403.9633687859509 0.8409743246102245
13.087183825877203 413.2524262929794 0.8500982679939374
13.092411380830619 421.4511547034228 0.8577563340324965
13.097638935784035 432.19660004753547 0.8690653643414045
13.102866490737451 438.5622104088534 0.8755014936359263
13.108094045690867 443.3529588851399 0.8799716623740022
13.113321600644284 447.90573662453784 0.8849040638362261
13.1185491555977 453.50593810324256 0.8900954516942862
13.123776710551116 464.899404900921 0.9009093051115367
13.129004265504532 472.99626306427797 0.9093664244263657
13.134231820457948 485.31708638444104 0.920886896587535
13.139459375411365 497.4145854478159 0.9324402984004576
13.14468693036478 508.2607603022366 0.9422823255182479
13.149914485318197 517.4142443322619 0.9506152074082668
13.155142040271613 520.6312084799308 0.9535907955208635
13.16036959522503 524.2965120483772 0.9570050765549759
13.165597150178446 525.2681220197867 0.9583365359014733
13.170824705131862 523.0313765239567 0.95663427186274
13.176052260085278 523.5940093577693 0.9575256775749545
13.181279815038694 521.3423772573805 0.9556267470879254
13.18650736999211 520.2919540628925 0.9548344608403057
13.191734924945527 512.602739553498 0.9481489560069049
13.196962479898943 507.33321426466904 0.9432803681564474
13.202190034852359 496.24766906854927 0.933120309622779
13.207417589805775 484.208321708849 0.921392364509138
13.212645144759191 471.8028656490933 0.9093396203488441
13.217872699712608 456.7271714871842 0.894866297576162
13.223100254666024 448.45702049537886 0.8871009617640749
13.22832780961944 440.47033285398464 0.8797428584148683
13.233555364572856 433.39014706754745 0.8727108529381542
13.238782919526273 425.63542285292533 0.8644997330694956
13.244010474479689 415.2937208165272 0.8536808231595503
13.249238029433105 406.9514087134016 0.8453167859953103
13.254465584386521 400.1871251437582 0.8385291862021648
13.259693139339937 391.3321618185844 0.8292992387695332
13.264920694293354 383.7476954977568 0.8214816204732662
13.27014824924677 376.18947888049945 0.8137044310108323
13.275375804200186 368.7615032300325 0.805809321609826
13.280603359153602 363.3448704485046 0.8001006549823751
13.285830914107018 361.6856878888625 0.7978646782071351
13.291058469060435 356.7634107322909 0.7931506703631189
13.29628602401385 354.9928242019693 0.7922312864591482
13.301513578967267 352.8732763619502 0.7897926162502303
13.306741133920683 349.0264683460078 0.7860972031077844
13.3119686888741 345.1459750590378 0.7814389064906175
13.317196243827516 341.6512547664703 0.7786843550934159
13.322423798780932 338.7828138419478 0.776610070568379
13.327651353734348 339.54613997994215 0.7771035486498032
13.332878908687764 337.6372894715575 0.7756058593715572
13.33810646364118 334.9816877944624 0.7725005272624696
13.343334018594597 332.980371256582 0.7721076998049715
13.348561573548013 332.7121276656763 0.7734109417806397
13.353789128501429 335.11515241516196 0.774948783733849
13.359016683454845 335.61081289788154 0.7749483026916166
13.364244238408261 334.1205476407286 0.7713082545130895
13.369471793361678 337.27069371950876 0.7737622197381572
13.374699348315094 340.8166007951278 0.7771030994723277
13.37992690326851 344.41898099521126 0.7817409096283148
13.385154458221926 350.1288486677629 0.787657737156095
13.390382013175342 350.25796497569075 0.7873572653454329
13.395609568128759 348.4900150177523 0.7850850290725168
13.400837123082175 349.35361522552034 0.7861953182862764
13.406064678035591 347.1767599911303 0.7839209059555445
13.411292232989007 348.6451757908272 0.7863612644197497
13.416519787942423 350.0408192751594 0.7873156583713975
13.42174734289584 349.08959021156244 0.7864297073500705
13.426974897849256 347.49385171484073 0.7842242389744626
13.432202452802672 342.8122574115707 0.778437937994363
13.437430007756088 340.77226058399026 0.7770664703290133
13.442657562709504 338.3150537872613 0.7748222616352199
13.44788511766292 334.95533680745206 0.7714321920318182
13.453112672616337 332.14672878010754 0.7677893459595215
13.458340227569753 329.72432098248106 0.7645689487224528
13.46356778252317 328.4532527901504 0.7642407601192328
13.468795337476585 326.52630287662316 0.7623548977462424
13.474022892430002 328.64132555863506 0.7667001820498335
13.479250447383418 327.3257735340337 0.7647803177278407
13.484478002336834 328.8079332523006 0.7663673998923353
13.48970555729025 327.7360115425897 0.7644910823175571
13.494933112243666 323.2606528158844 0.7595798045039381
13.500160667197083 317.92040526745586 0.7546358659634982
13.505388222150499 317.66717160241393 0.7547394639655214
13.510615777103915 317.40658006792336 0.7541319086826306
13.515843332057331 318.4659123895639 0.7552198615224811
13.521070887010747 320.78631010052885 0.7565193220174526
13.526298441964164 320.99037198535706 0.7569383180681979
13.53152599691758 322.92694305057296 0.7595398589054208
13.536753551870996 326.2656834477897 0.7633017131001314
13.541981106824412 326.8482776461463 0.7642609932758688
13.547208661777828 328.093642445986 0.7656123874421713
13.552436216731245 327.82245206938234 0.7656759116169143
13.55766377168466 325.09746827600463 0.7640705185678182
13.562891326638077 322.3334982880175 0.7620574100080588
13.568118881591493 318.87158654709566 0.7576876645207713
13.57334643654491 317.5231039665189 0.7560738216573241
13.578573991498326 315.60355953618773 0.7529208787851019
13.583801546451742 312.7394460050771 0.748817807310248
13.589029101405158 312.11243841462334 0.7485558923352847
13.594256656358574 310.92006351206766 0.7471482588448872
13.59948421131199 309.1260292678318 0.745741077624377
13.604711766265407 305.5116552976345 0.7417182253441927
13.609939321218823 300.6569886859167 0.7360125802360691
13.615166876172239 297.0465719299212 0.7329127083681202
13.620394431125655 295.9568458429228 0.7310458686537756
13.625621986079071 299.1695358424231 0.7346257411047995
13.630849541032488 301.8891369493795 0.7377552282725081
13.636077095985904 304.9158341122876 0.7409804632100139
13.64130465093932 305.0878210887692 0.7418238322249456
13.646532205892736 304.0924148698268 0.739636885577272
13.651759760846153 302.44916419616055 0.7367055535040934
13.656987315799569 303.58065099635627 0.7365943766010216
13.662214870752985 306.7729329068554 0.7402669232156569
13.667442425706401 309.2052158075332 0.744001271779062
13.672669980659817 313.6613282984334 0.7507631149603416
13.677897535613234 315.1055908983091 0.7541910967527372
13.68312509056665 313.75881615348214 0.7533282948084775
13.688352645520066 313.0917472828921 0.7543331393745326
13.693580200473482 311.73300661615923 0.7536504349838181
13.698807755426898 309.1508081355622 0.7495149864093411
13.704035310380315 307.41559704753166 0.7459152607736814
13.70926286533373 306.0870117942989 0.7434464734281753
13.714490420287147 306.334954080729 0.74281042923304
13.719717975240563 306.26258241165027 0.742383976896741
13.72494553019398 304.73598967569137 0.7404332366015902
13.730173085147396 302.75751427337633 0.7384137766878281
13.735400640100812 300.16074469680757 0.7348333036444796
13.740628195054228 299.72796773979246 0.7335636393126866
13.745855750007644 300.5526920064712 0.7343426628588111
13.75108330496106 302.2364170690577 0.7379974078197026
13.756310859914477 301.3747844677935 0.7378351404471463
13.761538414867893 298.670266162421 0.7352693835337966
13.766765969821309 298.02484507742145 0.7342003538102434
13.771993524774725 296.8844690704479 0.7318102853513841
13.777221079728141 295.62014770903374 0.7300064260645687
13.782448634681558 295.2483294504619 0.7290162155545235
13.787676189634974 296.68798409795306 0.7300543776584913
13.79290374458839 299.6004125416052 0.7331661009117204
13.798131299541806 304.864292472849 0.7391422958469659
13.803358854495222 305.36722710568364 0.7403691256493005
13.808586409448639 303.2035021224668 0.7384759015738027
13.813813964402055 305.71674894677284 0.7417614507262625
13.819041519355471 305.21393686378616 0.7423070004344051
13.824269074308887 309.7351918305846 0.7473589774014748
13.829496629262303 314.0681778790684 0.7521111705862036
13.83472418421572 317.29255275521547 0.7552638998790048
13.839951739169136 324.5690358227733 0.761638031436959
13.845179294122552 328.99498726018874 0.7658080952995879
13.850406849075968 335.6300296888658 0.7727416609161913
13.855634404029384 343.22495400878245 0.7808232093478857
13.8608619589828 347.48662868416636 0.7865167576805595
13.866089513936217 352.37896834877205 0.7914623101720327
13.871317068889633 357.39943025748306 0.7969867864954667
13.87654462384305 361.74834150065107 0.8018115406800853
13.881772178796465 366.9696723411105 0.8073499908330973
13.886999733749882 380.5153735326076 0.8225639038033139
13.892227288703298 390.7389114337839 0.833602720453255
13.897454843656714 399.7552025795619 0.841879688354888
13.90268239861013 403.75963408852203 0.8454456785159833
13.907909953563546 400.84587575813464 0.8414392955943516
13.913137508516963 399.2697883686018 0.8402133160511773
13.918365063470379 394.85592400471046 0.8371888407326997
13.923592618423795 384.8107066175877 0.8265615603531163
13.928820173377211 375.72983320482666 0.8177569757391839
13.934047728330627 365.6706981665971 0.8065222648976798
13.939275283284044 358.1785295395871 0.797660291999292
13.94450283823746 351.63239214112394 0.7914692874151172
13.949730393190876 348.12799246121796 0.7875799736906031
13.954957948144292 346.9607963254488 0.7865893029123776
13.960185503097708 344.4864543532171 0.7844503542047294
13.965413058051125 341.60329057781775 0.7817413177506584
13.97064061300454 333.4685783888452 0.7722418968216178
13.975868167957957 326.4920719436596 0.7644028076888845
13.981095722911373 323.42148236307673 0.7609714546853974
13.98632327786479 322.1518684152761 0.7598723268106095
13.991550832818206 321.5167037622775 0.7607800982678952
13.996778387771622 319.9693361223218 0.7589837920390756
14.002005942725038 314.3930068788953 0.7526534634081498
14.007233497678454 313.16371263530255 0.7513132917320199
14.01246105263187 311.88118639668676 0.748292774848189
14.017688607585287 315.4689125406654 0.7534176737765308
14.022916162538703 317.5771108984345 0.7559970340388734
14.028143717492119 316.6005362579653 0.754649584510106
14.033371272445535 318.34965899548223 0.7562091181751823
14.038598827398951 320.12129179478 0.7582224705580854
14.043826382352368 323.7522724842255 0.7619169467722605
14.049053937305784 325.62542186586154 0.7634745564895445
14.0542814922592 324.44743399624167 0.7617194878994725
14.059509047212616 327.4475856467027 0.7662209646780204
14.064736602166032 328.3310487765908 0.7672968924365167
14.069964157119449 331.5945158977474 0.771595815880764
14.075191712072865 335.360180917671 0.7758256199836661
14.080419267026281 337.38271632167067 0.7772871216233989
14.085646821979697 342.1235118818931 0.781592899868561
14.090874376933114 344.84105833979004 0.7849107961100421
14.09610193188653 349.14297378853075 0.790408941785446
14.101329486839946 351.5385101868567 0.7940987276004511
14.106557041793362 352.21431731038143 0.795263233514252
14.111784596746778 352.415741980422 0.794570625585031
14.117012151700195 347.5433555320924 0.78733675524685
14.12223970665361 344.08817781350416 0.7827491359660821
14.127467261607027 338.293801216032 0.7760868417992965
14.132694816560443 335.14638802789324 0.7730718066897028
14.13792237151386 333.25461054598424 0.7726893805041178
14.143149926467276 332.4411469767432 0.7723183985978568
14.148377481420692 334.89147412195825 0.7745977043658003
14.153605036374108 335.64769363844243 0.7759502472792159
14.158832591327524 334.6235034032922 0.7734434395332432
14.16406014628094 335.51686879995316 0.7738884778453504
14.169287701234357 333.0055522475511 0.7716506759471455
14.174515256187773 336.41529544961884 0.7750280323350803
14.179742811141189 335.827139065399 0.7754416730848467
14.184970366094605 335.2908372543284 0.7737844907999932
14.190197921048021 331.59937777504365 0.7693731293006268
14.195425476001438 325.36000571353134 0.7624743280053191
14.200653030954854 325.38073325395436 0.7615123369690494
14.20588058590827 328.5247959049171 0.7648355800391796
14.211108140861686 330.8338223941613 0.7675250641364358
14.216335695815102 332.7714644964887 0.7690710757876444
14.221563250768519 335.15635326386746 0.7720489303961225
14.226790805721935 333.6153259185127 0.7701726423836661
14.232018360675351 332.4062600378177 0.7676870013650942
14.237245915628767 331.1422769688911 0.7660842943480696
14.242473470582183 328.7496883611355 0.7634282164874837
14.2477010255356 329.77568273963334 0.7658780775247157
14.252928580489016 328.83748053565364 0.7657517309433759
14.258156135442432 329.98898126209684 0.7667118334527384
14.263383690395848 335.52563402028693 0.7726424059768208
14.268611245349264 337.6522185279614 0.7738238939759173
14.27383880030268 341.7151370582623 0.7777454760865617
14.279066355256097 342.39419325422756 0.77747377823179
14.284293910209513 345.6249444945677 0.7811198196994842
14.28952146516293 351.4066354732619 0.7875240747706127
14.294749020116345 354.9558924572565 0.7916677257099368
14.299976575069762 358.58790632236787 0.7954230625320904
14.305204130023178 362.6413831673639 0.7990230910440242
14.310431684976594 368.77154279766694 0.805694205950284
14.31565923993001 374.6972197783986 0.8118628796778372
14.320886794883426 378.87900424131686 0.8157582795218526
14.326114349836843 381.6569588372949 0.8188719086772744
14.331341904790259 384.5638690455433 0.8216695907808517
14.336569459743675 383.1227357178068 0.8201650131505952
14.341797014697091 379.37189376645534 0.8157929171639389
14.347024569650507 376.5861966868073 0.811798614636928
14.352252124603924 372.6295362442856 0.8075963948182758
14.35747967955734 371.74728135268424 0.8067326445122165
14.362707234510756 367.26190026011557 0.8025576350879964
14.367934789464172 370.35636734475713 0.8068894622923457
14.373162344417588 372.74584112114627 0.8093001866626672
14.378389899371005 373.22974144108355 0.8099541349858946
14.38361745432442 374.9348574851982 0.8120308113847996
14.388845009277837 372.15027004585085 0.8083482073354433
14.394072564231253 369.64621691339755 0.8057262438613881
14.39930011918467 371.2284909139224 0.8071927804535528
14.404527674138086 372.4278674953127 0.808670684825439
14.409755229091502 377.89303468758754 0.815083177705699
14.414982784044918 382.36154939798917 0.8201045067791766
14.420210338998334 384.09335383715063 0.821795441884347
14.42543789395175 384.98502295492585 0.8223345798935687
14.430665448905167 384.3664274728779 0.821217697810484
14.435893003858583 382.57154125566916 0.8190837596581406
14.441120558811999 383.36143999869563 0.8199733399878245
14.446348113765415 383.2645866728013 0.8200557137376263
14.451575668718831 384.3358096894783 0.8221631782412829
14.456803223672248 389.0024902260091 0.8274506372867391
14.462030778625664 392.9642051414238 0.8310808057297043
14.46725833357908 395.2696119989628 0.8332858932076405
14.472485888532496 399.7268086405592 0.8372222880251247
14.477713443485912 407.8922412126321 0.8452562024557599
14.482940998439329 422.5847324202431 0.8600376686853748
14.488168553392745 444.3841344277058 0.8817129978394095
14.493396108346161 469.89982683169853 0.9069430580146421
14.498623663299577 488.8884039527674 0.9252176778574946
14.503851218252994 502.26545324440593 0.9375581770266487
14.50907877320641 504.9704247779615 0.9403599848829519
14.514306328159826 495.12187253658885 0.9311366372038417
14.519533883113242 476.4270794809486 0.913357048063344
14.524761438066658 447.7890331118779 0.8855727452067711
14.529988993020075 420.2572724965233 0.8586745739753285
14.53521654797349 397.71645493071367 0.8357855297454173
14.540444102926907 381.33082437542987 0.8195110085734684
14.545671657880323 366.7025079009986 0.8036383486553178
14.55089921283374 351.0277042562879 0.7861814963492206
14.556126767787156 340.59524169540015 0.7751252195689325
14.561354322740572 334.54137656837906 0.7681637384334297
14.566581877693988 329.59851256931296 0.7635982102065333
14.571809432647404 328.6751700357377 0.7625714210546122
14.57703698760082 323.7184577934922 0.7573576594121012
14.582264542554237 320.93053957079627 0.7535329863948647
14.587492097507653 321.37327584055464 0.7539936783823555
14.592719652461069 322.34360581854787 0.753902825425627
14.597947207414485 325.7754252021189 0.7574669249192777
14.603174762367901 327.43074729541706 0.7599556459109051
14.608402317321318 330.2667433551866 0.7635756871348987
14.613629872274734 331.00189139955006 0.7644646767000822
14.61885742722815 334.9278762420566 0.7681235025806324
14.624084982181566 335.84969193307717 0.7682696862361069
14.629312537134982 335.2314344371539 0.7668703813147664
14.634540092088399 339.17551224368475 0.7708553486886197
14.639767647041815 345.11261616809827 0.7773461237619465
14.644995201995231 347.24104657357964 0.7801396128252299
14.650222756948647 349.2386364959937 0.7815365049842043
14.655450311902063 346.8721171044059 0.7781816217575322
14.66067786685548 346.3222696024429 0.7771110417284286
14.665905421808896 350.2198306684512 0.7813617915502129
14.671132976762312 352.03515819981584 0.7837768226211599
14.676360531715728 351.5682395565724 0.7836133861793564
14.681588086669144 351.3669651632755 0.7829844734256106
14.68681564162256 348.12309852686445 0.7806104239909143
14.692043196575977 343.6285785049561 0.7755640994695903
14.697270751529393 339.6121624474711 0.7706827512370819
14.70249830648281 339.51793391216165 0.7703324231312296
14.707725861436225 342.58402394082196 0.7728073385694535
14.712953416389642 340.37218770882174 0.7704499192441814
14.718180971343058 337.6933020819113 0.7672741926888244
14.723408526296474 334.9876791732457 0.7636986075171146
14.72863608124989 335.1257243314603 0.764620728438774
14.733863636203306 339.6964674117232 0.7700817005940419
14.739091191156723 343.8068895503271 0.7752693495322984
14.744318746110139 344.28647116782605 0.77663115329322
14.749546301063555 345.88527473602136 0.7772558040724589
14.754773856016971 342.76331142224575 0.7737451914265508
14.760001410970387 337.46058586483326 0.7681483912121939
14.765228965923804 336.59236148181657 0.7674853968360462
14.77045652087722 334.5395012179608 0.7656318169317408
14.775684075830636 334.516475695269 0.7656780595794689
14.780911630784052 335.68041195049403 0.766263323642102
14.786139185737468 335.2466205033819 0.7658652664058211
14.791366740690885 337.68977702486325 0.7676927772987959
14.7965942956443 339.17840035767193 0.7691960090612273
14.801821850597717 344.2247715282482 0.7755647583683124
14.807049405551133 348.73996762738034 0.7804165407331788
14.81227696050455 355.84386960579394 0.7885183080711314
14.817504515457966 361.95005943688784 0.7949986876471494
14.822732070411382 366.4113248795837 0.7987797053256767
14.827959625364798 374.34959785139165 0.8072941837500083
14.833187180318214 380.7633139512585 0.8141129161061826
14.83841473527163 390.6664301567225 0.8243284659228945
14.843642290225047 399.25548447008475 0.8331465967367063
14.848869845178463 407.348202487568 0.8410738789334121
14.854097400131879 413.7828375848214 0.8479834302612738
14.859324955085295 415.47377443681137 0.8498649464999046
14.864552510038711 416.95978583095155 0.8506738393116015
14.869780064992128 416.15068802762164 0.8496865334998073
14.875007619945544 415.6491388060326 0.8487718047893617
14.88023517489896 412.3170325196572 0.8450496836956543
14.885462729852376 405.9386214534252 0.8393010719698976
14.890690284805792 398.569706495542 0.8321802133249883
14.895917839759209 391.8681868239436 0.8255147772205734
14.901145394712625 388.78524335640753 0.8228845435445991
14.906372949666041 385.4868289485546 0.8191559359775942
14.911600504619457 379.11827358253316 0.8123802379219387
14.916828059572873 376.1063823337345 0.8092041258369627
14.92205561452629 367.72529477812714 0.7997089100786882
14.927283169479706 360.3260668365742 0.7920355072673638
14.932510724433122 353.477725769562 0.7845087678418515
14.937738279386538 351.1966831497209 0.7819808882831147
14.942965834339955 351.1705484195302 0.7822584548129539
14.94819338929337 351.19985980423564 0.7829242432235696
14.953420944246787 348.57380276487396 0.7805118535259363
14.958648499200203 342.99290974893563 0.7748515736927643
14.96387605415362 339.7424666212391 0.7714463037729452
14.969103609107036 336.445125549782 0.7681897654879649
14.974331164060452 338.79681472572963 0.7704100749632252
14.979558719013868 341.00175124861187 0.7727915265578075
14.984786273967284 343.4546408624885 0.7756204091849903
14.9900138289207 344.5394946874838 0.7764407081359864
14.995241383874117 345.563202746288 0.7765366075556459
15.000468938827533 348.5813349411537 0.7796691500064756
15.005696493780949 349.1178404973078 0.7798642978225955
15.010924048734365 351.25356908325216 0.7825375614571253
15.016151603687781 355.83091923296433 0.7882586138208929
15.021379158641198 359.907043403242 0.7925259257846367
15.026606713594614 362.0237596369569 0.7948074829197465
15.03183426854803 367.1179683107078 0.7995337112075327
15.037061823501446 369.39856569615137 0.8015249130090387
15.042289378454862 368.72203004013454 0.8009585542054929
15.047516933408279 366.97591652754596 0.8004683033822062
15.052744488361695 366.53451281709096 0.8002007633095353
15.057972043315111 369.06847593341377 0.803413602662817
15.063199598268527 373.615659260123 0.8083532543511184
15.068427153221943 376.13959208582446 0.810868817975863
15.07365470817536 376.6429973448642 0.8107148750070242
15.078882263128776 374.53200093346453 0.8090528027044712
15.084109818082192 369.6614595612235 0.8034266334768231
15.089337373035608 367.79211261018423 0.8013310125249568
15.094564927989024 360.84768048075625 0.7936495464882538
15.09979248294244 354.2564888437367 0.7862410919229169
15.105020037895857 350.0536940228496 0.7826641765253369
15.110247592849273 343.60527838602144 0.7761104661870609
15.11547514780269 336.94043352281506 0.7695015874478911
15.120702702756105 332.3385770169325 0.7648768412928325
15.125930257709522 327.06232318224414 0.7572546627743673
15.131157812662938 326.8167924738951 0.756898678233247
15.136385367616354 326.4908732804381 0.7557949998687781
15.14161292256977 323.92769560987216 0.753642027517618
15.146840477523186 322.0526014692358 0.7528427476448423
15.152068032476603 320.6330369317761 0.7508548446726526
15.157295587430019 320.52779080271154 0.7508448121286361
15.162523142383435 318.44031737836036 0.7481885309881237
15.167750697336851 315.1468594147577 0.7445171729406409
15.172978252290267 314.6946390809379 0.743739037596357
15.178205807243684 312.5684200146388 0.7412528861500102
15.1834333621971 309.28525094509394 0.7366523304997149
15.188660917150516 302.8136810249859 0.7308502101436282
15.193888472103932 299.29323104953517 0.7279682328460295
15.199116027057348 296.2446619155233 0.7237858144299424
15.204343582010765 297.99767447097724 0.7253912082884517
15.20957113696418 299.90585945534707 0.7260557522283195
15.214798691917597 299.8034808606249 0.7258019116141718
15.220026246871013 300.4028490005992 0.7285007518415331
15.22525380182443 300.37461832216036 0.7287829151928898
15.230481356777846 297.54820148313587 0.7265631544825605
15.235708911731262 296.9628621265772 0.726273025707927
15.240936466684678 295.02647508536245 0.7230806360614321
15.246164021638094 296.0240527173669 0.7247428534862804
15.25139157659151 297.07544110386067 0.7254177689188104
15.256619131544927 295.61997175161594 0.7231226305956234
15.261846686498343 294.045582690397 0.7212784028838777
15.267074241451759 291.18017772285106 0.717665829805061
15.272301796405175 289.4157226457575 0.7156706341708924
15.277529351358591 288.7009285695093 0.7154973861192374
15.282756906312008 289.73207252164826 0.716450500317829
15.287984461265424 290.5793079871568 0.7175707360371876
15.29321201621884 291.6980929771962 0.7192175114479391
15.298439571172256 291.26708546628936 0.718021582333799
15.303667126125672 292.4960383138855 0.7195322537441726
15.308894681079089 295.7945193644602 0.7227567373958824
15.314122236032505 298.05385382901613 0.7258886546380404
15.319349790985921 295.33098277584014 0.7238984935144239
15.324577345939337 297.24550235601976 0.7259916046602102
15.329804900892753 295.14087194766637 0.7234769006174805
15.33503245584617 295.28110462511444 0.7224207924351734
15.340260010799586 293.68229661013766 0.7199292092627997
15.345487565753002 296.6157351287092 0.7243210218204972
15.350715120706418 300.793562101425 0.7294801115699578
15.355942675659835 305.103684400642 0.7343941850859779
15.36117023061325 304.07537176747354 0.7324948668459048
15.366397785566667 301.9460856452667 0.7290919755257692
15.371625340520083 303.36421451000314 0.7302845153841193
15.3768528954735 303.6635319070878 0.7321460695933982
15.382080450426916 307.4177527716525 0.7363895693945463
15.387308005380332 308.9222897590415 0.7387928730402293
15.392535560333748 313.0033649337769 0.7436179477060124
15.397763115287164 314.4745065274522 0.7531009789967963
15.40299067024058 314.5481211435048 0.7602506908627192
15.408218225193997 312.47356480511513 0.7627717246485732
15.413445780147413 313.65030161575487 0.7680141560602055
15.418673335100829 315.6588096206472 0.7751836105844323
15.423900890054245 317.97831271497404 0.7808280555010103
15.429128445007661 317.5727006047713 0.7831963042649916
15.434355999961078 316.0072668080017 0.7836591717251157
15.439583554914494 314.5128875462633 0.7840640025498304
15.44481110986791 311.4873224832133 0.7836468434364512
15.450038664821326 313.31787724092624 0.7893185039790236
15.455266219774742 309.4735979726459 0.7867615522407735
15.460493774728159 309.48767146527325 0.790207578286348
15.465721329681575 310.1701452583758 0.7925611820984849
15.470948884634991 311.85916528567395 0.7977263156298674
15.476176439588407 310.754727535044 0.7978073201492011
15.481403994541823 310.27419333201533 0.800762291395655
15.48663154949524 306.1050055795414 0.796929327777013
15.491859104448656 306.4136766544836 0.7979300301789686
15.497086659402072 307.92258326653155 0.8001885009667947
15.502314214355488 309.3795724015779 0.8031975390471886
15.507541769308904 310.7258778343025 0.807273972493205
15.51276932426232 308.00578408456414 0.8071010497059526
15.517996879215737 309.37178897368716 0.8114754229300543
15.523224434169153 308.94358053994154 0.8129765828004575
15.52845198912257 312.427283052131 0.8194763458822049
15.533679544075985 309.0224351881813 0.8157209143949824
15.538907099029402 308.5387625167427 0.8163849474832028
15.544134653982818 308.78307084663646 0.8178506559636722
15.549362208936234 310.80068044512024 0.8218248206384058
15.55458976388965 312.2380758376879 0.8258523928217912
15.559817318843066 313.63736286208433 0.8293216821700067
15.565044873796483 314.8651474489325 0.8333661544299853
15.570272428749899 318.7626687893316 0.8398140795571714
15.575499983703315 321.4553508483484 0.8453373121498685
15.580727538656731 319.4869480458739 0.843694052020448
15.585955093610147 318.42577685806776 0.8439740102109865
15.591182648563564 316.3068507635596 0.8420651061878676
15.59641020351698 315.28573513320447 0.8427840799463534
15.601637758470396 316.2676070788008 0.845619200236004
15.606865313423812 313.54012785711774 0.8427489797678446
15.612092868377228 316.30034916387706 0.8481028013916102
15.617320423330645 317.6980494434921 0.8519375148492027
15.62254797828406 315.36553894774516 0.8508839847703793
15.627775533237477 313.8167742447223 0.852096611665937
15.633003088190893 308.0491661562668 0.84500813408714
15.63823064314431 306.32978875208545 0.8409956878624084
15.643458198097726 304.6455890132121 0.8252276329678848
15.648685753051142 306.1984731698257 0.8200281006365966
15.653913308004558 305.6723831614881 0.8155301737836984
15.659140862957974 306.6409473097479 0.8128949147689806
15.66436841791139 305.99711373187364 0.8095691273711305
15.669595972864807 305.11811083569074 0.8055896503051998
15.674823527818223 304.6565849504844 0.8035366604625285
15.680051082771639 304.29025883975993 0.8010342846740732
15.685278637725055 306.6818265027239 0.80177845987005
15.690506192678471 304.35928837807467 0.7966243367572408
15.695733747631888 304.5412958196191 0.794756320934741
15.700961302585304 299.76594271962034 0.7891152682395834
15.70618885753872 298.6645683410462 0.7863277364391453
15.711416412492136 299.35554267835374 0.7855863830451553
15.716643967445552 298.9114477325563 0.7838419362286612
15.721871522398969 301.00037215052316 0.7860702379068788
15.727099077352385 301.50143022964704 0.7854820724048993
15.732326632305801 302.6366299664788 0.7869973344932248
15.737554187259217 303.2156273766422 0.7867928973612524
15.742781742212633 303.2648016592488 0.7861757269573468
15.74800929716605 307.7094568152779 0.79111671028441
15.753236852119466 309.588639239737 0.7916078970809663
15.758464407072882 309.9225137280254 0.7897784617010681
15.763691962026298 311.4276259342907 0.7896525588604694
15.768919516979715 312.8463511051974 0.7898125344267107
15.77414707193313 316.95802533535044 0.7947360271638101
15.779374626886547 319.76078425571023 0.7981202790420129
15.784602181839963 321.6120949881299 0.7999844175891943
15.78982973679338 324.0364393080073 0.8020157394107458
15.795057291746796 325.6691578468386 0.8043071246398286
15.800284846700212 324.1759425852218 0.8009687958817797
15.805512401653628 324.96999871582665 0.8013798650133191
15.810739956607044 327.3154002838662 0.8036876486944331
15.81596751156046 331.08797759821005 0.8081800850838554
15.821195066513877 330.06776522819604 0.8068765729546831
15.826422621467293 329.3186349811719 0.8045656091220722
15.831650176420709 328.0849633180709 0.8023057588009735
15.836877731374125 328.6309733811913 0.8019575801034756
15.842105286327541 328.12607001784113 0.8022080210442841
15.847332841280958 324.6838878531625 0.797931692701862
15.852560396234374 319.05560667319276 0.7907556573122537
15.85778795118779 317.87125966793104 0.7880197417591805
15.863015506141206 318.7344677560539 0.7884542429243997
15.868243061094622 316.00470315366255 0.7852056794800816
15.873470616048039 311.1784847354747 0.7796417808237195
15.878698171001455 307.31304071452325 0.7750344826195006
15.883925725954871 303.6764991146203 0.7697450459216594
15.889153280908287 303.7930444782944 0.7686178412377713
15.894380835861703 305.11767078990874 0.7705568417972126
15.89960839081512 304.31718981019446 0.7688002898930716
15.904835945768536 304.9884934154451 0.7700080175909952
15.910063500721952 306.7304888145003 0.7716277384572826
15.915291055675368 304.772152767655 0.7686449805488272
15.920518610628784 303.15104498630205 0.7664829816477821
15.9257461655822 302.2306420885088 0.7647113520184744
15.930973720535617 302.4151920613297 0.7650171312896896
15.936201275489033 303.42075401966196 0.7670480498997859
15.94142883044245 302.1304990565742 0.7641124076555332
15.946656385395865 301.53908863823 0.7625057681890544
15.951883940349282 300.9084125450952 0.7615905298933318
15.957111495302698 302.2723616684787 0.7628520310430982
15.962339050256114 304.91535446415014 0.7663018180095995
15.96756660520953 308.66821075051814 0.7707818287585583
15.972794160162946 310.3998297660693 0.7731771976228338
15.978021715116363 311.6631206169962 0.7743714632516461
15.983249270069779 314.3693343015718 0.7775293871884209
15.988476825023195 315.55239944829185 0.7794534868013031
15.993704379976611 315.5267224361101 0.7795078171375843
15.998931934930027 314.5387524393853 0.7774975118541263
16.004159489883442 310.01242450444465 0.7715558484582391
16.009387044836856 308.75487434544164 0.7702933649793416
16.01461459979027 306.0951956634926 0.7667213902420115
16.019842154743685 305.9161465320923 0.7661158312888515
16.0250697096971 306.5713447867282 0.7657471268651533
16.030297264650514 308.54792660465995 0.7679647052716855
16.03552481960393 311.45640136613184 0.7720502304890415
16.040752374557343 313.3295641551087 0.7750314067244926
16.045979929510757 312.04137283307006 0.7740850020642301
16.05120748446417 310.07348788242405 0.7705820253140193
16.056435039417586 310.62015964753664 0.7710421926195244
16.061662594371 311.0554641150449 0.7714004927466052
16.066890149324415 317.9938876258034 0.7795174038150084
16.07211770427783 318.35963172973965 0.7801770075547334
16.077345259231244 320.64863251603725 0.7819260522054936
16.08257281418466 321.6725407897322 0.7831754682368821
16.087800369138073 323.6306463213031 0.7859452339703836
16.093027924091487 326.2487798857158 0.7890241435682369
16.0982554790449 326.73714629811985 0.7896721253412707
16.103483033998316 329.2933016127469 0.7935057406154614
16.10871058895173 331.2764937266693 0.7958451065458196
16.113938143905145 334.04330685292337 0.7999102333537629
16.11916569885856 332.9603903513783 0.7983182508915285
16.124393253811974 331.21851279537077 0.79587946791689
16.129620808765388 326.77968643619414 0.7902344510517034
16.134848363718802 322.2718987771549 0.784398086888581
16.140075918672217 319.2413585212379 0.7806928029732908
16.14530347362563 315.3122529268558 0.7766540763024504
16.150531028579046 316.1275201653069 0.7778584110468479
16.15575858353246 315.5152520901893 0.7766608542610336
16.160986138485875 315.4229666981633 0.7754278165519509
16.16621369343929 315.5076847165955 0.7743637716511086
16.171441248392703 312.1607463883952 0.7708842259254897
16.176668803346118 309.60592826395924 0.7677167315077844
16.181896358299532 309.24153126383135 0.768265824373259
16.187123913252947 309.5435602521408 0.7694202632210786
16.19235146820636 309.88731754992784 0.7702293513399155
16.197579023159776 308.87388978371513 0.7687578049939187
16.20280657811319 305.2440723425617 0.7636258097971148
16.208034133066604 301.0298391852644 0.759653373157667
16.21326168802002 294.6916970932471 0.7520475479259876
16.218489242973433 290.5957812692898 0.7465864227324751
16.223716797926848 288.62341514067737 0.743865052662505
16.228944352880262 289.2524826254633 0.7441320176344031
16.234171907833677 287.98110660132704 0.7429016556716116
16.23939946278709 285.4934468059036 0.7401135351381136
16.244627017740505 282.2156927813665 0.7355076199805665
16.24985457269392 277.4289543973551 0.7293755066711127
16.255082127647334 275.94902741891053 0.7270695813525204
16.26030968260075 272.35183472667126 0.7235070437905942
16.265537237554163 271.76564559722465 0.7232576090121347
16.270764792507578 269.64338357712455 0.7202534857252554
16.275992347460992 269.12139908379584 0.7203290805633409
16.281219902414406 266.65592441828073 0.7161489663335646
16.28644745736782 264.2903654020922 0.7132971064218213
16.291675012321235 268.03235213517655 0.7166449397462309
16.29690256727465 268.68252629383164 0.715937710030425
16.302130122228064 272.9539807798547 0.7207135474635131
16.30735767718148 276.20774449040755 0.7252771529386728
16.312585232134893 278.55871910436855 0.7292457264251941
16.317812787088307 277.78757289990926 0.727959453143422
16.323040342041722 275.5835053408531 0.7262413699299768
16.328267896995136 275.3017781645888 0.7257582621763147
16.33349545194855 274.5925870655042 0.7233702684286557
16.338723006901965 274.17514409854095 0.7225389951889822
16.34395056185538 277.6643920153023 0.725758121626326
16.349178116808794 278.61705928660416 0.7273948182862897
16.35440567176221 282.906913091703 0.7314964598447488
16.359633226715623 287.65400907849414 0.7358659701019842
16.364860781669037 295.7555735414028 0.7456382496336378
16.37008833662245 306.0715359193063 0.7574596773384256
16.375315891575866 317.05258693056174 0.7710270716276427
16.38054344652928 328.3597362588868 0.7845363546125993
16.385771001482695 336.46171769489547 0.792655868358692
16.39099855643611 341.8489276599728 0.7978934879863635
16.396226111389524 343.0008280207142 0.798516460334978
16.401453666342938 340.1786233201313 0.7947107068841498
16.406681221296353 335.0716826953926 0.7888788390212684
16.411908776249767 330.7449294930127 0.7825724120258213
16.41713633120318 326.51252729107136 0.7776400095755273
16.422363886156596 322.1485946006841 0.7731128297637397
16.42759144111001 317.665215485296 0.7687422819702713
16.432818996063425 313.93019801153974 0.7660085877478916
16.43804655101684 314.7108475930696 0.766275299598005
16.443274105970254 315.99211519401814 0.7674438502648391
16.448501660923668 319.74939537635584 0.7705588222543458
16.453729215877082 322.9419561340599 0.7731816882435784
16.458956770830497 325.24900065902517 0.7758639048409322
16.46418432578391 329.2592449581315 0.780510115513103
16.469411880737326 335.38086448591827 0.7870264172167044
16.47463943569074 339.24104634424043 0.7916642402847346
16.479866990644155 341.7084547077871 0.7937772521710088
16.48509454559757 344.71650610253914 0.7966464412480605
16.490322100550983 346.5538954082866 0.7992509490438601
16.495549655504398 346.5938256432552 0.798984494645241
16.500777210457812 341.70520182892966 0.7945683893611188
16.506004765411227 334.395792780549 0.7864895509064905
16.51123232036464 323.854856982916 0.774604741004855
16.516459875318056 315.54776441833314 0.7653491877864848
16.52168743027147 304.56228814871463 0.7524544043252661
16.526914985224884 295.68608487952 0.7412766878884252
16.5321425401783 291.1269376462023 0.7355504706006334
16.537370095131713 288.6527013475008 0.7317235409125938
16.542597650085128 286.352566001138 0.7292341333155916
16.547825205038542 283.76223899695583 0.726723253271497
16.553052759991957 284.76589293309576 0.7290748244824249
16.55828031494537 284.7278723157202 0.7306054745829631
16.563507869898785 286.1673037715301 0.7316907371832261
16.5687354248522 287.4251268096555 0.7326757694281688
16.573962979805614 286.89023152627084 0.7318004301487808
16.57919053475903 288.4994032531865 0.7334606946317688
16.584418089712443 289.00821824852443 0.7351849200251317
16.589645644665858 288.29889369111595 0.7331956048560105
16.594873199619272 286.6285442285241 0.7290681613406046
16.600100754572686 282.2523213729552 0.7230076951234203
16.6053283095261 280.0907992704575 0.7212540306027374
16.610555864479515 277.3997229043315 0.7184191652307975
16.61578341943293 277.0202251636896 0.718359118628028
16.621010974386344 275.62079999956654 0.7168910304639113
16.62623852933976 274.0807092152837 0.714540300963025
16.631466084293173 273.064604628245 0.7133822243675889
16.636693639246587 273.1861421213141 0.7136286129180848
16.641921194200002 272.10139916882036 0.7132307167562477
16.647148749153416 271.6328555560037 0.71154218832578
16.65237630410683 269.20280257572 0.709223529156518
16.657603859060245 268.9779039629442 0.7078078008138775
16.66283141401366 267.46304200841803 0.7062848183986623
16.668058968967074 266.10556280418155 0.7045289787477711
16.67328652392049 261.0232157753574 0.6976317492932251
16.678514078873903 261.1485367070054 0.6975451603321765
16.683741633827317 260.7382472277381 0.6975107102376421
16.68896918878073 260.02790029548237 0.6980091442356422
16.694196743734146 260.2154292476967 0.6986895314551129
16.69942429868756 258.4472376121244 0.6951731598761665
16.704651853640975 259.2616159805118 0.694606338543495
16.70987940859439 257.9778693829081 0.6897707316211749
16.715106963547804 256.2678072867482 0.6875221547918198
16.720334518501218 251.27514499573593 0.6807887336556642
16.725562073454633 248.27857081972843 0.6767421112856623
16.730789628408047 248.46975214956134 0.6779293378918172
16.73601718336146 249.70011678493628 0.6806479068974423
16.741244738314876 250.10570534325882 0.6822466733332744
16.74647229326829 248.7587934076015 0.6806098621663101
16.751699848221705 248.6775531249399 0.6802211967336071
16.75692740317512 248.53970210588702 0.6812823798488473
16.762154958128534 248.46409586956827 0.682017761377817
16.767382513081948 246.30450200109124 0.6785990933109493
16.772610068035362 243.49025840470532 0.6723990831364679
16.777837622988777 242.91251876311924 0.6709214371041284
16.78306517794219 243.13022116879569 0.6717586841277836
16.788292732895606 242.77228153130753 0.6714503633165182
16.79352028784902 241.2281533812078 0.6689045565388555
16.798747842802435 239.27561334258328 0.665826071221938
16.80397539775585 238.64812736945302 0.6656164833310296
16.809202952709263 238.35792732267717 0.6659125042282537
16.814430507662678 236.3478410715835 0.6629422234618234
16.819658062616092 235.44086593938488 0.661332051258543
16.824885617569507 233.69597999236638 0.6587252490925043
16.83011317252292 234.63804353668718 0.6600633798730594
16.835340727476336 236.39932505697368 0.6637283750188406
16.84056828242975 234.60640824702952 0.6624477056280922
16.845795837383164 236.7043846682678 0.6667002081441472
16.85102339233658 235.08795732262988 0.6645112331228427
16.856250947289993 238.3669853086455 0.6672079098238848
16.861478502243408 235.99805536250776 0.6631764748219411
16.866706057196822 233.0171519628931 0.6582148656547924
16.871933612150237 231.94825205507627 0.6573484156853153
16.87716116710365 233.71902588104763 0.6600522778601582
16.882388722057065 234.14759445092122 0.6621172732653248
16.88761627701048 233.30089657657754 0.6606309071102834
16.892843831963894 231.48882227224385 0.658712405709226
16.89807138691731 232.44423931614065 0.661048381453396
16.903298941870723 232.12095503538904 0.6599895421030818
16.908526496824138 231.97608672588902 0.6596816877135192
16.913754051777552 231.1712618781835 0.6582162684907024
16.918981606730966 230.58514745791382 0.656564189139383
16.92420916168438 231.10366696666986 0.6559311688445781
16.929436716637795 230.88794089301223 0.6564421834205602
16.93466427159121 230.29372863633276 0.6556197109682409
16.939891826544624 231.5297294494854 0.6575783059071176
16.94511938149804 231.4289476315643 0.6573252002178505
16.950346936451453 231.64524094625727 0.6573217537004761
16.955574491404867 231.66967159304153 0.6574698350674788
16.960802046358282 231.13802181195325 0.6577958070975091
16.966029601311696 230.49095324782897 0.6568939535636632
16.97125715626511 231.07367725325832 0.6567288244909305
16.976484711218525 230.0167430802005 0.6539725753252957
16.98171226617194 230.69721197459558 0.6555482532026728
16.986939821125354 229.04463046570706 0.6544942457798898
16.99216737607877 229.07852061400567 0.6534715275396554
16.997394931032183 231.41101148577008 0.6561274926316616
17.002622485985597 231.5125305612013 0.6574858256764099
17.00785004093901 231.5484297071018 0.6579404117902988
17.013077595892426 233.81405830087007 0.6617841897957552
17.01830515084584 234.18766030713755 0.6599549368760861
17.023532705799255 232.86523899506142 0.6556407845743499
17.02876026075267 228.80305618026816 0.6488795589104709
17.033987815706084 228.49221948493872 0.6486948533516086
17.039215370659498 230.18364998865118 0.6516705458781964
17.044442925612913 232.00168386325853 0.6552874561410695
17.049670480566327 237.3421005547778 0.6635644474150829
17.05489803551974 240.56885858892136 0.6678933052876942
17.060125590473156 247.19256631038888 0.6755846183589478
17.06535314542657 248.3667433100298 0.6766384591913428
17.070580700379985 249.84468657236602 0.6790050445098686
17.0758082553334 247.13206059793976 0.6756128520721322
17.081035810286814 244.62675599376686 0.6719903665954572
17.086263365240228 244.55648560168103 0.670874827726271
17.091490920193642 242.7186913941593 0.6664549828974186
17.096718475147057 241.3908782431117 0.6650665064968095
17.10194603010047 240.77954333187262 0.663694376670297
17.107173585053886 238.66809045499414 0.6620125887592889
17.1124011400073 239.21786295290005 0.6630223778124881
17.117628694960715 238.02420763842548 0.6599864174287482
17.12285624991413 240.5144889722618 0.6642268237309557
17.128083804867543 246.0499162872769 0.6721060644713882
17.133311359820958 246.9505262159783 0.6730996697624545
17.138538914774372 243.42939157115393 0.6694003042169853
17.143766469727787 240.01403729194868 0.664547144262532
17.1489940246812 237.26853301502845 0.6596827961825922
17.154221579634616 238.7848193246851 0.6621646412533316
17.15944913458803 239.62472417894767 0.6625785795359738
17.164676689541444 242.3523860168749 0.6659002137553899
17.16990424449486 245.25675959804957 0.669822020819743
17.175131799448273 247.3061388994566 0.6733263213515144
17.180359354401688 243.81940151934853 0.6701343366015712
17.185586909355102 242.9510395612658 0.6712090870012367
17.190814464308517 244.34015098110845 0.6726325451613658
17.19604201926193 250.04878978330086 0.679127773388184
17.201269574215345 251.50891453137277 0.6786999982424875
17.20649712916876 250.7134279477415 0.6769267075929046
17.211724684122174 249.6455766262159 0.6765268053390316
17.21695223907559 248.869309856194 0.6758287632925466
17.222179794029003 248.66621289685162 0.6754086379696999
17.227407348982418 248.3351927726725 0.6750516377669573
17.232634903935832 248.2155685562541 0.6740835554359789
17.237862458889246 247.87801877523046 0.6742528038763701
17.24309001384266 248.7995261352339 0.6752067643876287
17.248317568796075 249.17656608535586 0.6763154849370239
17.25354512374949 248.00162167664507 0.674123234780743
17.258772678702904 246.05185022634396 0.6710834793205069
17.26400023365632 245.4903271518639 0.6713515957347859
17.269227788609733 247.6873396315131 0.6758164013017555
17.274455343563147 247.94580375845447 0.6758773685876558
17.279682898516562 247.35984489993604 0.6747898626966815
17.284910453469976 243.17457503491522 0.6697458852988838
17.29013800842339 242.98243033066146 0.668653704057442
17.295365563376805 242.91146114643078 0.6683336339894832
17.30059311833022 244.56888282534777 0.6693276291232486
17.305820673283634 245.64454563927632 0.6705694681533345
17.31104822823705 246.68543730891506 0.6724999010261082
17.316275783190463 250.7974970711315 0.6781372088634698
17.321503338143877 251.74432374110657 0.67996726762331
17.32673089309729 253.29050104937417 0.6818407175916547
17.331958448050706 252.33632163848023 0.6805326772616335
17.33718600300412 250.86454235951243 0.6770323341743473
17.342413557957535 249.43002334045315 0.6736743554764459
17.34764111291095 250.51256336099954 0.6746319921142836
17.352868667864364 250.63489495800786 0.6750170286569092
17.358096222817778 252.55440486420184 0.6778710977766734
17.363323777771193 255.76954275573718 0.6826338667103822
17.368551332724607 257.00959436018485 0.6840649027915282
17.37377888767802 257.81617893836767 0.6842999489661392
17.379006442631436 256.9300045568581 0.6833080133510037
17.38423399758485 259.04842261412495 0.686184940186994
17.389461552538265 257.373718517771 0.6851115489024375
17.39468910749168 259.4789638135044 0.6884348884817524
17.399916662445094 260.1942944684524 0.6881632870328565
17.405144217398508 263.5999996617232 0.69173179181323
17.410371772351922 263.7149843667121 0.6909064840953819
17.415599327305337 263.42801567049014 0.6900513751810576
17.42082688225875 263.8881240680839 0.6917808495522689
17.426054437212166 264.2132532178753 0.6922884631011058
17.43128199216558 267.0332431082277 0.6964968340436463
17.436509547118995 268.79349416058983 0.6990076524835124
17.44173710207241 271.94580452750233 0.7014720642897185
17.446964657025823 273.3766866241278 0.7029624046350256
17.452192211979238 276.1862557366417 0.7069967256750047
17.457419766932652 277.67861951044426 0.7099808328953422
17.462647321886067 277.0622452358927 0.7088982069996524
17.46787487683948 274.0672750697697 0.7037084799300855
17.473102431792896 270.60047601649507 0.698253819024382
17.47832998674631 268.2673457478985 0.6952486935211237
17.483557541699724 269.9943944421668 0.6977859625251448
17.48878509665314 272.24742075152545 0.7012563665527131
17.494012651606553 275.6900534032252 0.7059696183945999
17.499240206559968 279.4338307812855 0.7098246480548295
17.504467761513382 281.8091280473734 0.7127403262495944
17.509695316466797 284.016501109438 0.7149381369156536
17.51492287142021 281.40864673479444 0.7118429084294347
17.520150426373625 279.8246130113099 0.7105750513251292
17.52537798132704 280.44244717084746 0.711679471244627
17.530605536280454 278.8931388217229 0.7091240068981639
17.53583309123387 278.6306752487603 0.7091129148635614
17.541060646187283 278.51244310800223 0.70805106601483
17.546288201140698 280.43653340618414 0.7115347340110091
17.551515756094112 283.1875683367684 0.7143521411562509
17.556743311047526 285.27676417514215 0.7172111275328816
17.56197086600094 286.24575503955384 0.7180406108993028
17.567198420954355 286.52051773056513 0.7180276942818176
17.57242597590777 286.5644722780355 0.7185538055726495
17.577653530861184 282.31438999615847 0.7138027498887943
17.5828810858146 279.9032844610455 0.7105305532795965
17.588108640768013 277.6239272313243 0.707125351969538
17.593336195721427 280.8060851736518 0.7112646705743466
17.598563750674842 283.26569740591907 0.7146445308689671
17.603791305628256 286.8018793102744 0.7192577720735904
17.60901886058167 287.82725453991895 0.7202521844132076
17.614246415535085 286.7142069123928 0.7182637284265759
17.6194739704885 286.2490510222196 0.7175333193650705
17.624701525441914 282.8734909894305 0.7137871315250256
17.62992908039533 284.62389151083084 0.7167520292041203
17.635156635348743 286.90790107058837 0.7193607674892742
17.640384190302157 288.3451535369323 0.7212907409958564
17.64561174525557 290.94082389018087 0.7237528509203097
17.650839300208986 292.92257147287154 0.7262354375267402
17.6560668551624 292.7808772831939 0.7257504193733497
17.661294410115815 291.6753705341847 0.7238639305275958
17.66652196506923 291.82727229337354 0.7240130360452215
17.671749520022644 296.90218167251146 0.7301172900564169
17.676977074976058 302.4422963981378 0.7369206532463914
17.682204629929473 305.88349478065965 0.740505419127065
17.687432184882887 308.13463683551964 0.742788590788597
17.6926597398363 308.5284732268144 0.7427001957212748
17.697887294789716 310.4420261658214 0.7448833478604063
17.70311484974313 308.5140020385083 0.7425901019082795
17.708342404696545 304.95143251848646 0.7382632815349441
17.71356995964996 303.28118059893114 0.7362593294595082
17.718797514603374 302.84853204303994 0.7353296053933185
17.724025069556788 306.09216999032014 0.7394963466897256
17.729252624510202 306.9928444301737 0.7405225427830858
17.734480179463617 306.4147267892196 0.7398800021426583
17.73970773441703 308.25374343121837 0.7415356880123333
17.744935289370446 309.6271082930656 0.7441098207573479
17.75016284432386 309.41765488724974 0.7453867672568392
17.755390399277275 309.1002851923102 0.7451041662776372
17.76061795423069 309.4353368432898 0.744924054574495
17.765845509184103 309.46551109455396 0.7432859326502108
17.771073064137518 307.07440223934213 0.74037628411863
17.776300619090932 305.7212454988981 0.7393287107409975
17.781528174044347 300.7562678322847 0.7341230617465357
17.78675572899776 295.7749781156544 0.7291354178875646
17.791983283951176 290.9392182808695 0.7238219491112898
17.79721083890459 286.8543745622492 0.7184169649553872
17.802438393858004 285.4027593289162 0.7173746766504356
17.80766594881142 287.45553988717205 0.7199588535659237
17.812893503764833 284.7643676423462 0.7168036855847091
17.818121058718248 285.13571539245606 0.7166127144070844
17.823348613671662 283.3306158323471 0.7143548144020311
17.828576168625077 281.8173887624297 0.7126459899381664
17.83380372357849 279.7989169961973 0.7098575982128033
17.839031278531905 276.67217454119776 0.7062282435283316
17.84425883348532 273.55138902547344 0.702249600388878
17.849486388438734 271.81842694647946 0.6993501727990316
17.85471394339215 272.50932649563055 0.700136154236553
17.859941498345563 272.15187808201574 0.699726318721416
17.865169053298978 271.977029775006 0.6998745597798646
17.870396608252392 273.71852348335705 0.7025163138432343
17.875624163205806 274.35350285135416 0.7022154044698038
17.88085171815922 276.5315297037067 0.7048572661689566
17.886079273112635 276.59934954402485 0.7062215177087485
17.89130682806605 279.1054859508036 0.7090136248633921
17.896534383019464 280.52402877088355 0.7116628727765115
17.90176193797288 284.9358751806473 0.7160645305468304
17.906989492926293 286.6829100902892 0.7171152099458468
17.912217047879707 291.60770094270595 0.7229108730105221
17.917444602833122 295.93444416421835 0.7263052170183375
17.922672157786536 296.96593627217385 0.7280115969671662
17.92789971273995 299.5675365198803 0.7318459313431076
17.933127267693365 298.1960685163672 0.729943025945723
17.93835482264678 301.9807354602637 0.7345052873620869
17.943582377600194 301.70974562137116 0.7333131178166605
17.94880993255361 305.71957542876487 0.7383886888861501
17.954037487507023 306.5618372341843 0.7402824516339814
17.959265042460437 308.053213651857 0.7421045641659487
17.96449259741385 306.85124731101996 0.7405328979985215
17.969720152367266 306.312650981085 0.7397396606212344
17.97494770732068 304.50553367554215 0.7374440046579399
17.980175262274095 301.4212734944722 0.7342839788976957
17.98540281722751 298.08759455117917 0.7304850245306566
17.990630372180924 294.3611366971488 0.726283123032014
17.995857927134338 293.27520420332945 0.7250058157561329
18.001085482087753 291.7263606920564 0.7216362363717947
18.006313037041167 290.762402247447 0.7213879488875157
18.01154059199458 290.04155100298664 0.7209213991489645
18.016768146947996 289.70199802211545 0.7213541163764872
18.02199570190141 287.8083307556839 0.7191739141264292
18.027223256854825 287.7683337022379 0.7182473864983012
18.03245081180824 287.5837099008073 0.7177142467098786
18.037678366761654 288.5925799538866 0.7188745356584837
18.042905921715068 290.7530980885698 0.7207685911068831
18.048133476668482 288.94545736734915 0.7190967580644521
18.053361031621897 287.98656998732963 0.7180294579040234
18.05858858657531 284.9293387553724 0.7144294780731975
18.063816141528726 285.5174508975643 0.7166009995563386
18.06904369648214 286.25835566557186 0.7170472843942514
18.074271251435555 289.0921177832162 0.7206642682385688
18.07949880638897 289.6958483199998 0.7208040659342713
18.084726361342383 290.55843080464143 0.7209210862152299
18.089953916295798 291.95716964162983 0.7226622214227774
18.095181471249212 293.39129919181477 0.72388877047351
18.100409026202627 295.6145715848191 0.7256383472663586
18.10563658115604 298.5608687109356 0.729389454441146
18.110864136109456 304.9013007794879 0.7370287995575343
18.11609169106287 314.1183177087033 0.7489452720236319
18.121319246016284 323.92208837792134 0.7598119915229266
18.1265468009697 333.1851373529935 0.7690905722511784
18.131774355923113 343.27778027711634 0.7799503135541549
18.137001910876528 357.41276648152007 0.7955895628663874
18.142229465829942 380.0809546520972 0.8204252663687174
18.147457020783357 405.26959557066493 0.8475063655821391
18.15268457573677 430.9914031075811 0.873527704848185
18.157912130690185 453.87224200670215 0.8967507751865721
18.1631396856436 469.05510837515936 0.911237280013706
18.168367240597014 475.6950322108918 0.9173482791937592
18.17359479555043 474.0999488688352 0.9163273591986013
18.178822350503843 461.6183587787829 0.903723348408899
18.184049905457258 442.6889937611449 0.8852247624852845
18.189277460410672 423.7101655402213 0.866038610035294
18.194505015364086 409.2445759242386 0.8508679819607985
18.1997325703175 395.3049283478436 0.8364929132640709
18.204960125270915 386.17184255103194 0.8266834525528022
18.21018768022433 376.9339205307166 0.8168299951569689
18.215415235177744 377.06652457280734 0.8175290278177894
18.22064279013116 382.29052658649323 0.8230290725828667
18.225870345084573 388.96504753396397 0.8299774137895723
18.231097900037987 393.97780384986396 0.8353245442649969
18.236325454991402 401.8310995258163 0.8435706714655978
18.241553009944816 408.99869417504726 0.8513263619728838
18.24678056489823 414.687134315584 0.8565609806823027
18.252008119851645 417.79633728797353 0.8599150245621483
18.25723567480506 418.3372294141427 0.8604853874258097
18.262463229758474 415.2889504095303 0.8574634277145192
18.26769078471189 405.6502323777579 0.8476720513596054
18.272918339665303 398.4294652437979 0.8400784140793901
18.278145894618717 386.47584245517703 0.8274878191370628
18.28337344957213 376.40760216038404 0.8165930997134211
18.288601004525546 368.85442167517147 0.8082744110110771
18.29382855947896 361.0399106993155 0.7998702551403241
18.299056114432375 355.549708747746 0.793517585051823
18.30428366938579 346.89603335233596 0.7839574206432224
18.309511224339204 337.0399451233902 0.7728219868486009
18.314738779292618 326.28282999784886 0.7606956400433044
18.319966334246033 320.3125586532366 0.7550558393342084
18.325193889199447 316.93721361979317 0.7509538895035742
18.33042144415286 314.84847027691154 0.7489762769237935
18.335648999106276 312.3050365423549 0.7458881167732954
18.34087655405969 309.17632690490893 0.7425126290748397
18.346104109013105 306.8040266470234 0.7397951182834988
18.35133166396652 305.27650732368005 0.7377585525123211
18.356559218919934 302.56425326836745 0.7339530476948904
18.361786773873348 300.6142865276637 0.7322650862464963
18.367014328826762 298.312106455275 0.7299041724679665
18.372241883780177 296.36109588789446 0.7279684577088897
18.37746943873359 296.8728955491675 0.7283867901297767
18.382696993687006 299.6702221258693 0.731040526339238
18.38792454864042 305.80782435523827 0.7407326751907372
18.393152103593835 314.12021854110094 0.7621990538250265
18.39837965854725 320.9600044062763 0.7772548111918846
18.403607213500663 334.2929826370246 0.7995041156410817
18.408834768454078 351.93226383095123 0.8240828003682943
18.414062323407492 375.15030594143093 0.8547995390448613
18.419289878360907 400.04987349789656 0.8856018900124871
18.42451743331432 421.6664366288197 0.9124152730154871
18.429744988267736 436.5273712865523 0.9329504247435769
18.43497254322115 444.4516397180087 0.9445338533809288
18.440200098174564 444.50290115931665 0.9485044377159811
18.44542765312798 438.55543963899186 0.946235995737051
18.450655208081393 429.7863748750026 0.939570728886199
18.455882763034808 418.17469327935004 0.9301197081526419
18.461110317988222 410.4238080670809 0.9250624284975173
18.466337872941637 400.6529530965082 0.9173229814326355
18.47156542789505 394.60393848580424 0.9142815811361117
18.476792982848465 383.3337888387335 0.9031068476065273
18.48202053780188 373.5835230765041 0.8937852959903332
18.487248092755294 368.4490067026475 0.8902751437545895
18.49247564770871 363.5223969487546 0.8866887832219122
18.497703202662123 358.0105603665269 0.8832020041495192
18.502930757615538 353.13471495393765 0.879262658903833
18.508158312568952 345.0460442131233 0.8708271117908098
18.513385867522366 339.93717120874436 0.8672032378299135
18.51861342247578 334.40186693436624 0.8621585983473785
18.523840977429195 331.1026016044291 0.8611763276744154
18.52906853238261 333.7562812495352 0.8677596589955543
18.534296087336024 335.9727517473668 0.8727616224566884
18.53952364228944 336.9108749964647 0.8766007665658999
18.544751197242853 332.92961422820423 0.8721354221152904
18.549978752196267 332.22284294340096 0.8725984302680487
18.555206307149682 332.4545018503111 0.8747837628490379
18.560433862103096 335.6444537004324 0.8804448761375493
18.56566141705651 334.1387793695666 0.8815023709475169
18.570888972009925 332.5539339376412 0.8815127916793278
18.57611652696334 331.1690414647384 0.881511993983706
18.581344081916754 330.5984068863329 0.883348981416644
18.58657163687017 332.41477448156127 0.8869215828607108
18.591799191823583 335.75977212392417 0.8936740468183
18.597026746776997 338.49301037217964 0.8987327403408809
18.60225430173041 341.81176130620776 0.9045780226076328
18.607481856683826 343.50357764184724 0.908768271483259
18.61270941163724 346.7610442019029 0.9146153852539108
18.617936966590655 355.671211717731 0.9291133769392
18.62316452154407 361.2561039072648 0.9365261276170461
18.628392076497484 366.1600770943396 0.9241015274331137
18.633619631450898 371.0046763841562 0.9204533981283619
18.638847186404313 371.7907039132599 0.9130741442637001
18.644074741357727 376.4766395935587 0.9137096954735512
18.64930229631114 376.7463211889778 0.910657873815112
18.654529851264556 378.26096618283265 0.9074821536265733
18.65975740621797 379.6412544726551 0.9065695091741103
18.664984961171385 381.3708399587211 0.9052228865478353
18.6702125161248 380.86976486582705 0.901621028051266
18.675440071078214 380.58144155535075 0.8995083017269154
18.680667626031628 380.31877240399285 0.8959542332237833
18.685895180985042 381.1079432109007 0.8943799684647209
18.691122735938457 383.1921780211844 0.894481719928434
18.69635029089187 386.499109639192 0.8953317265238946
18.701577845845286 385.50480407964994 0.892459951606141
18.7068054007987 386.89857399778754 0.8925487930815883
18.712032955752115 387.79761809262646 0.8920767474651558
18.71726051070553 387.07713063130274 0.8903138315077042
18.722488065658943 386.690537200238 0.88807315187142
18.727715620612358 379.8212652865973 0.8790272741617727
18.732943175565772 378.47345875236795 0.8760263719976361
18.738170730519187 375.42413264449044 0.8709824334916877
18.7433982854726 372.556996444975 0.8667183684191686
18.748625840426016 367.316526515705 0.8595144953551129
18.75385339537943 360.524061694589 0.8504837069280368
18.759080950332844 354.17770665008373 0.8422231787503278
18.76430850528626 351.9278002133238 0.8384556745387446
18.769536060239673 347.62771748411865 0.8328862742224095
18.774763615193088 343.8305401935742 0.8276120576488282
18.779991170146502 338.5685954947799 0.819199149973579
18.785218725099917 334.8664209141745 0.8129474626847383
18.79044628005333 333.6988513716894 0.8095469625529267
18.795673835006745 330.8923701428485 0.8056516020747652
18.80090138996016 324.242110770506 0.7975115625707286
18.806128944913574 318.58820421892233 0.790006919480258
18.81135649986699 315.61069196766067 0.7862589874647654
18.816584054820403 313.1115431972466 0.783143884390873
18.821811609773818 311.35430738996916 0.7803962561737562
18.827039164727232 310.33402504980006 0.7792110909419524
18.832266719680646 308.2065998616105 0.7760001610324042
18.83749427463406 302.6404949747257 0.7690143609842373
18.842721829587475 301.76714756618196 0.7677569885921326
18.84794938454089 300.5240682470292 0.7648403078222199
18.853176939494304 301.2500159027204 0.7663500162233273
18.85840449444772 301.36868087374575 0.7655898943177092
18.863632049401133 299.51110363493405 0.7625671384786714
18.868859604354547 297.24167544098543 0.759503039704427
18.87408715930796 297.8865691391619 0.7601918675451217
18.879314714261376 297.4203405778481 0.7595372246079167
18.88454226921479 295.4166697860761 0.7572739924142207
18.889769824168205 295.0908617044487 0.7550824493273787
18.89499737912162 296.11659252122547 0.7560408387027427
18.900224934075034 296.15760278812155 0.7554290941280591
18.90545248902845 292.81582981732583 0.7510069117898379
18.910680043981863 289.0721866310607 0.7473438868695628
18.915907598935277 289.2998467989175 0.7471133276162754
18.92113515388869 289.5643595154207 0.7471302559315789
18.926362708842106 289.6786137353044 0.7462913014722365
18.93159026379552 288.2158838624532 0.7442782770293792
18.936817818748935 285.3298904152383 0.7409149291966611
18.94204537370235 286.08779751086433 0.7419588763720206
18.947272928655764 284.0910323985693 0.739809929660779
18.952500483609178 287.24492060952696 0.7435915117246207
18.957728038562593 286.4284814608597 0.7423176518799168
18.962955593516007 282.65880456688774 0.7367357145681174
18.96818314846942 280.1700666724196 0.7323403655283578
18.973410703422836 278.64371042524954 0.7306980216394594
18.97863825837625 283.0574606660839 0.7354623969731503
18.983865813329665 285.1353040399319 0.7374783666928171
18.98909336828308 287.6050951812519 0.7404558288464247
18.994320923236494 289.87321245300114 0.7433654399769912
18.999548478189908 291.6129009111167 0.7463239458613617
19.004776033143322 290.6481293997992 0.7456210031052987
19.010003588096737 291.13256212791305 0.7453863959967862
19.01523114305015 289.77913470685786 0.7429979679488644
19.020458698003566 287.74830246765566 0.7397112417288918
19.02568625295698 283.8789288310099 0.7343679468025414
19.030913807910395 283.9008854521231 0.7345011034903569
19.03614136286381 284.1216079513551 0.7342805083197705
19.041368917817223 284.9762808000264 0.7347191443376833
19.046596472770638 286.52318895673864 0.7355530472932433
19.051824027724052 283.69756389864295 0.7313135675475972
19.057051582677467 285.94982570024496 0.7330454749957015
19.06227913763088 286.79883765858705 0.733746129818941
19.067506692584296 287.0687636667495 0.7337374788535476
19.07273424753771 288.53923737414493 0.7345982688010835
19.077961802491124 288.6179294918812 0.7350541154497258
19.08318935744454 293.6448432200451 0.7410878949688036
19.088416912397953 296.15682226644384 0.7443070926008438
19.093644467351368 299.23859719889344 0.7482186574754961
19.098872022304782 299.2789675302003 0.748171868525039
19.104099577258197 297.9642505835999 0.7472414076420464
19.10932713221161 298.18025791384184 0.7478549731250438
19.114554687165025 297.91847276998345 0.7475847897366492
19.11978224211844 298.56866023446884 0.7484728195786982
19.125009797071854 301.6854870875934 0.7522889607244628
19.13023735202527 303.34860996358077 0.7534601917077248
19.135464906978683 303.64018648442965 0.7535776090616804
19.140692461932098 302.363056936031 0.750658358662124
19.145920016885512 300.9183421405632 0.7485858783908941
19.151147571838926 299.3791080330548 0.7461172777326784
19.15637512679234 299.9089373778728 0.746730534054115
19.161602681745755 297.60122079083084 0.7454915487572324
19.16683023669917 294.07090146777705 0.7405721972969943
19.172057791652584 291.9041407239182 0.7388870786883324
19.177285346606 290.8339433304206 0.7380195766845882
19.182512901559413 290.320028903925 0.7362088724868241
19.187740456512827 289.2764071923755 0.7346347436920815
19.19296801146624 288.94988720513464 0.732614299454106
19.198195566419656 291.40461607542744 0.7364008105069839
19.20342312137307 292.87526186414806 0.7393152407479092
19.208650676326485 291.707429987423 0.7384268243070249
19.2138782312799 290.06512715336356 0.7355499204051389
19.219105786233314 289.787161767249 0.7351527470389986
19.22433334118673 290.4776208836569 0.7348357507945357
19.229560896140143 292.4726410888393 0.737832272746775
19.234788451093557 293.91566595820717 0.737950066020394
19.24001600604697 293.33389276196203 0.7371423391032971
19.245243561000386 291.04960450754515 0.7331272022002421
19.2504711159538 287.6743184032246 0.7286491677010896
19.255698670907215 288.0061855626948 0.7301441093454651
19.26092622586063 285.7442330933719 0.7279919791184956
19.266153780814044 284.382656117402 0.7269821717455093
19.271381335767458 281.79664851985524 0.7239228797225034
19.276608890720873 283.116008989116 0.7246906548881021
19.281836445674287 285.1143323945326 0.727363709207719
19.2870640006277 286.51833007300854 0.7298163495617449
19.292291555581116 287.1664453135349 0.7303370119569972
19.29751911053453 284.3165931842228 0.7267965370526581
19.302746665487945 284.4303179766822 0.7251489370182888
19.30797422044136 285.98518685115926 0.7267365292663176
19.313201775394774 287.3425454348179 0.727813124052648
19.318429330348188 288.7614757084348 0.7306932274866244
19.323656885301602 289.9413941689499 0.7329372328469131
19.328884440255017 291.5008185569237 0.734601931831327
19.33411199520843 296.3545646504585 0.740169926474823
19.339339550161846 299.3199174068611 0.7428169048768466
19.34456710511526 309.8255100261233 0.7546982939522142
19.349794660068675 319.0683840355713 0.7647515347096054
19.35502221502209 327.40582488321775 0.7739432237732609
19.360249769975503 332.37376996342203 0.7788635019790711
19.365477324928918 339.4255503764467 0.7876842814527175
19.370704879882332 347.33242001223 0.796876283507157
19.375932434835747 355.19347361309997 0.8064229830824888
19.38115998978916 359.03148436763615 0.8106773637770682
19.386387544742576 363.2976055344459 0.8145184735053513
19.39161509969599 367.26659459009767 0.8192413127373405
19.396842654649404 369.65698552530756 0.8215033367427328
19.40207020960282 370.7929528342264 0.8223709398570033
19.407297764556233 367.23152980023684 0.8182522684452439
19.412525319509648 364.64981935253803 0.8146540767168748
19.417752874463062 359.73352296695873 0.8092586936579185
19.422980429416477 358.0379437997134 0.8075681761261945
19.42820798436989 355.1624771801486 0.804600394025748
19.433435539323305 354.09219750876065 0.8043624360071
19.43866309427672 350.8781631362518 0.8006968761620578
19.443890649230134 350.2346053699398 0.8006075764512786
19.44911820418355 350.38939004133937 0.8005506677316028
19.454345759136963 351.1521749148664 0.800825484158928
19.459573314090377 351.3628613592519 0.8008645925648525
19.464800869043792 348.8050851409356 0.7969684450979273
19.470028423997206 345.71828282123823 0.793328693212059
19.47525597895062 342.11750039170187 0.7886043355205327
19.480483533904035 340.3616533845156 0.7863696775400025
19.48571108885745 341.8898932461889 0.788146596467807
19.490938643810864 343.13750110833683 0.7894680128048299
19.49616619876428 346.5145141473094 0.7928438772697914
19.501393753717693 343.1334240169843 0.7891064837678196
19.506621308671107 341.18635169575265 0.7868158400796099
19.51184886362452 340.09772389702675 0.7855321750222767
19.517076418577936 342.4160227514916 0.7883929011621046
19.52230397353135 344.1416449157248 0.7899759157525087
19.527531528484765 345.00528195388307 0.7913347344709464
19.53275908343818 344.4653044115306 0.7904240643946141
19.537986638391594 346.77940127726845 0.7931971971863949
19.54321419334501 346.2247002814071 0.7924195498048684
19.548441748298423 347.36482694807944 0.7937154636600313
19.553669303251837 344.6882463459721 0.791095284138547
19.55889685820525 347.7942051828916 0.79506147206568
19.564124413158666 350.20379984952785 0.7972683106667039
19.56935196811208 354.83684703901326 0.8021494427416835
19.574579523065495 354.806996674508 0.8015479521488166
19.57980707801891 354.80167407937415 0.8014074277124981
19.585034632972324 357.01178471908594 0.8047093996402429
19.590262187925738 358.9439921569957 0.8066613228398902
19.595489742879153 361.6239059866696 0.8098875626419724
19.600717297832567 364.6007518893662 0.8129053105239223
19.60594485278598 370.3476429533084 0.81882159059565
19.611172407739396 375.6138286979705 0.8244436660665106
19.61639996269281 380.99051940500175 0.8299453152406766
19.621627517646225 383.9693687095144 0.8327158501053608
19.62685507259964 386.11339083605026 0.8347938027322275
19.632082627553054 387.34980105920835 0.83618136788331
19.637310182506468 385.9846485052434 0.8352293721768966
19.642537737459882 387.0664217741326 0.8366881869542202
19.647765292413297 388.4985812049145 0.8378306290297587
19.65299284736671 396.08679757980826 0.8457948299532451
19.658220402320126 399.6847046598388 0.8493868410516211
19.66344795727354 401.5874523505798 0.8517258997575082
19.668675512226955 398.2887796053482 0.8483737111765695
19.67390306718037 394.94431458928574 0.8448001358635759
19.679130622133783 394.43118348448286 0.8436425254781255
19.684358177087198 395.9604716444391 0.8451907281052637
19.689585732040612 399.351506188225 0.8485720965191199
19.694813286994027 399.1951069401377 0.848310884723507
19.70004084194744 394.9049863126979 0.8435249223852858
19.705268396900856 390.4799197636233 0.8386572046516696
19.71049595185427 387.3056477419305 0.8356213914108279
19.715723506807684 385.3885229000753 0.8329583786940921
19.7209510617611 384.76477631857637 0.832496826212078
19.726178616714513 383.3880446980512 0.8306489198958275
19.731406171667928 381.7592131316548 0.8285968296951043
19.736633726621342 380.27531278538896 0.8272925642831442
19.741861281574757 378.1519922240551 0.8248429695277497
19.74708883652817 376.75882969260783 0.8235398564096843
19.752316391481585 378.8823933479477 0.8262727119066066
19.757543946435 378.3731903815778 0.8256497701819199
19.762771501388414 376.37831455338613 0.8234444955253889
19.76799905634183 370.4989373008931 0.8168390309517743
19.773226611295243 367.379155189141 0.8131630270777891
19.778454166248657 365.4296427743913 0.8112318557768605
19.783681721202072 364.5669162141962 0.8101394530149948
19.788909276155486 361.1692272426993 0.8067944162913702
19.7941368311089 357.60339504573375 0.8023784308362752
19.799364386062315 355.0656133051866 0.7988923489933996
19.80459194101573 351.26902228716153 0.7948232799605046
19.809819495969144 351.13123955088366 0.794662360348383
19.81504705092256 347.9365467769788 0.7914145214341279
19.820274605875973 346.0583219765647 0.789394370386019
19.825502160829387 343.5933047132821 0.786625971507914
19.8307297157828 337.39781972607625 0.7800951721500684
19.835957270736216 329.80683522840906 0.7715945351145699
19.84118482568963 323.9158300593441 0.764295816924923
19.846412380643045 322.3263145557456 0.7634947782992239
19.85163993559646 323.2398120277489 0.7637728951276685
19.856867490549874 321.9312605648716 0.762493006664856
19.86209504550329 318.36195656219326 0.7578074002177687
19.867322600456703 315.86253946701095 0.7545660266615517
19.872550155410117 317.750589437542 0.7573268898413774
19.87777771036353 318.43390770620067 0.7569091243311927
19.883005265316946 319.3736192174952 0.7575953884654156
19.88823282027036 316.24222764868546 0.7537353952949506
19.893460375223775 311.8116124409328 0.7493432202359723
19.89868793017719 309.79795140873694 0.747528734754434
19.903915485130604 310.4727107232177 0.7485280375584817
19.909143040084018 310.965435897099 0.7486964762286716
19.914370595037433 312.11836518787345 0.750224565576555
19.919598149990847 310.90925289373394 0.7483483051947649
19.92482570494426 312.03584911299686 0.7500822518892932
19.930053259897676 313.3941701372657 0.7517722072491821
19.93528081485109 313.70598280947195 0.7523204398144161
19.940508369804505 313.05149702805704 0.7516199333134228
19.94573592475792 311.73804938670935 0.7495290503485186
19.950963479711334 308.3839546302337 0.7459411328448283
19.956191034664748 308.7795088482216 0.7464767586425167
19.961418589618162 310.2461587504057 0.7483224184988615
19.966646144571577 311.0284148839862 0.7487115095278787
19.97187369952499 311.0164946737045 0.7489086821057763
19.977101254478406 311.99112124680136 0.7502768130822641
19.98232880943182 313.45464775251685 0.7516545417238576
19.987556364385235 314.80162176873404 0.7523833086916883
19.99278391933865 318.1381786696252 0.7560567133954972
19.998011474292063 322.0362603769956 0.7599011750624188
20.003239029245478 330.4250585572446 0.7690556758589284
20.008466584198892 340.7878625586712 0.7811890604997601
20.013694139152307 353.83818962688713 0.7957287009283928
20.01892169410572 366.17667415983414 0.809861059618903
20.024149249059136 381.36925158200404 0.8263564463042455
20.02937680401255 394.7433008334706 0.8401382077995042
20.034604358965964 406.65310624888025 0.8524152570875589
20.03983191391938 410.60814695087345 0.8560979142030924
20.045059468872793 408.9014746753765 0.8543823630722499
20.050287023826208 400.53781366570746 0.8458839627097527
20.055514578779622 389.44263633911316 0.8340584489413595
20.060742133733036 378.5759469917126 0.8227683988692727
20.06596968868645 369.60076778189404 0.8128116574283175
20.071197243639865 364.69811729928443 0.8072833853210898
20.07642479859328 361.2806101701524 0.8036820605233863
20.081652353546694 359.19671609012613 0.8018421743282701
20.08687990850011 356.4593639102978 0.799213314329356
20.092107463453523 356.62252791366353 0.7994959257245945
20.097335018406937 358.8855517337741 0.8015237396078944
20.102562573360352 362.79356914911 0.8059280339805834
20.107790128313766 369.21743481332715 0.8122350069738234
20.11301768326718 372.9996376489375 0.8156761368125187
20.118245238220595 376.75169790117155 0.8195925308516988
20.12347279317401 380.94905965471287 0.82385256492178
20.128700348127424 387.3634054784234 0.8307873223409005
20.13392790308084 393.69307521515464 0.8373446188190082
20.139155458034253 396.7679862751215 0.8405105819048329
20.144383012987667 396.8315040704983 0.8405517415586233
20.14961056794108 392.3167731640099 0.8356924860115933
20.154838122894496 385.5930133213436 0.8284526372392826
20.16006567784791 375.22543746053026 0.8174805702707004
20.165293232801325 363.997183003689 0.8054828795447991
20.17052078775474 352.362290823096 0.7931012951027796
20.175748342708154 343.9143062279982 0.7836785493276699
20.18097589766157 337.0687669601683 0.7755014786377782
20.186203452614983 333.0897343249513 0.7707866376669251
20.191431007568397 333.0399667767898 0.7712088591723933
20.19665856252181 334.00313007121736 0.7728633588346183
20.201886117475226 331.8401788042425 0.7701301461757196
20.20711367242864 330.7401877149024 0.768457416120884
20.212341227382055 325.10923699451376 0.7618692761503124
20.21756878233547 324.7425508898976 0.7623055584368617
20.222796337288884 321.84001827160546 0.7597291699955109
20.228023892242298 321.4735658081569 0.759313254244311
20.233251447195713 322.5209501143055 0.7597188429632381
20.238479002149127 321.9009024339425 0.7582835747495968
20.24370655710254 323.3869979943077 0.7599617048641474
20.248934112055956 325.3606623767195 0.762138678634294
20.25416166700937 329.26345290940054 0.766607970899387
20.259389221962785 332.52121400698724 0.7698184617723209
20.2646167769162 336.22610646795175 0.7741375538244284
20.269844331869614 337.2642985761103 0.7755019939616303
20.275071886823028 336.9707233293263 0.7749573318914673
20.280299441776442 334.3551361715527 0.7719280802981145
20.285526996729857 333.0322145817672 0.7706997132439731
20.29075455168327 332.7048362931646 0.7708243789271823
20.295982106636686 333.97754554970794 0.7729930743404156
20.3012096615901 334.9469207134044 0.773637671342634
20.306437216543515 331.0239692086262 0.7685240648624647
20.31166477149693 328.96167557667593 0.7661172132106024
20.316892326450343 329.5207857514057 0.7660787003002231
20.322119881403758 326.2515438232755 0.7626334787524655
20.327347436357172 324.4898553322304 0.7603908933780007
20.332574991310587 320.76660535268223 0.7570866324922231
20.337802546264 322.2956535761003 0.7595711807378719
20.343030101217416 320.84613361752434 0.7578186404714049
20.34825765617083 320.9593120630347 0.7571095689627066
20.353485211124244 317.0155831047897 0.7521924611182299
20.35871276607766 314.69097771878864 0.7491334866394426
20.363940321031073 313.8144314709961 0.7483693876912003
20.369167875984488 313.6761135759697 0.7480783110193492
20.374395430937902 312.8471564081753 0.747323920068465
20.379622985891316 311.2488819862024 0.7455463997408834
20.38485054084473 310.37089011287674 0.7434948783426129
20.390078095798145 309.954680962968 0.7432635230008335
20.39530565075156 311.6988996895285 0.7450545979635089
20.400533205704974 312.7435958861868 0.7465697871426432
20.40576076065839 314.7188538090126 0.7484717958838348
20.410988315611803 315.4079408072487 0.7492779964626193
20.416215870565217 311.289000643816 0.7446020378759445
20.421443425518632 306.74234305327485 0.7399652558165803
20.426670980472046 306.2115845475747 0.7397782900781367
20.43189853542546 310.7669635142264 0.7452566509700255
20.437126090378875 311.32545293348284 0.7456929601280649
20.44235364533229 309.5802337731235 0.7441152863030925
20.447581200285704 303.52029042313944 0.7369358108171188
20.45280875523912 303.45967503389113 0.7368917768452488
20.458036310192533 304.4763248523349 0.7380345864759451
20.463263865145947 303.00767241531446 0.7349252795035096
20.46849142009936 301.44529714419286 0.7337747031350116
20.473718975052776 297.8422470218133 0.7292358838480459
20.47894653000619 298.995048677023 0.730861088664946
20.484174084959605 299.782478744096 0.7322950280282718
20.48940163991302 304.36892741016936 0.7366808494054086
20.494629194866434 303.59223049852915 0.7361537022153088
20.49985674981985 305.67925423340256 0.7394634490438543
20.505084304773263 302.6141260594619 0.7358922332793917
20.510311859726677 301.6671975242093 0.734704903641065
20.51553941468009 301.48486888135017 0.7332738871077884
20.520766969633506 299.7156069700108 0.7312994822345689
20.52599452458692 298.9430808908192 0.7309545090602974
20.531222079540335 302.7697642132898 0.7348874773658894
20.53644963449375 303.3746044484778 0.7360716739733003
20.541677189447164 303.0382631992092 0.7361453242490221
20.546904744400578 303.44243316314135 0.7358704797014625
20.552132299353993 304.57499544064154 0.7365633226174787
20.557359854307407 307.9477704059081 0.7396210982475567
20.56258740926082 311.26116442979685 0.7442571291170073
20.567814964214236 311.93928318559836 0.745777972882061
20.57304251916765 307.7375207923776 0.7407487395546059
20.578270074121065 307.6533753544683 0.7414158207009224
20.58349762907448 308.18782786679026 0.7410652942742857
20.588725184027894 309.8409761335677 0.7432475263537658
20.593952738981308 310.62606567924547 0.7439935707593945
20.599180293934722 311.325355910233 0.7440152550211795
20.604407848888137 315.65703665456743 0.7489348789181159
20.60963540384155 316.86298975593394 0.7494964466688754
20.614862958794966 313.881538987031 0.7458677863034889
20.62009051374838 310.29676040047605 0.7420834252828533
20.625318068701795 309.90573551044054 0.7415968407142666
20.63054562365521 312.87995202506806 0.7451535732047103
20.635773178608623 312.10550139396963 0.7441443091219102
20.641000733562038 311.7451677651075 0.743576680971158
20.646228288515452 310.8693629508361 0.7434064522333121
20.651455843468867 311.35200514527514 0.7441590382851685
20.65668339842228 309.208114019668 0.7420038263154232
20.661910953375695 309.1559418441693 0.7417100387282749
20.66713850832911 306.69209055720523 0.738243603882345
20.672366063282524 304.96671502247517 0.7364473187186314
20.67759361823594 305.9023639702655 0.7376729318116583
20.682821173189353 307.828116531833 0.740802907254958
20.688048728142768 306.4280800196799 0.739045584373311
20.693276283096182 304.2426201079845 0.7360009663625261
20.698503838049596 304.92734263285865 0.7369026246009804
20.70373139300301 305.45275955310484 0.7366343005888869
20.708958947956425 306.36576078105037 0.7378194842759513
20.71418650290984 305.3218507360381 0.7368365703717474
20.719414057863254 303.7160289559853 0.7352274827324001
20.72464161281667 304.32121237383683 0.7361354388965256
20.729869167770083 303.59149077067605 0.73523512577126
20.735096722723497 303.994169077065 0.734759042451097
20.740324277676912 303.55045124712194 0.7341630469313115
20.745551832630326 302.49365104399044 0.7327853188343342
20.75077938758374 300.79210067444603 0.7309127512455185
20.756006942537155 303.42279327822024 0.7343634501581409
20.76123449749057 304.6939680893442 0.7353203736129896
20.766462052443984 304.8039622929661 0.7349935110583058
20.7716896073974 307.81192668953224 0.7384490343554946
20.776917162350813 310.4256465601734 0.7422837559149222
20.782144717304227 310.68236370082684 0.7432040726563565
20.78737227225764 307.32484719730866 0.7387458963290777
20.792599827211056 305.5361489926578 0.7374084130765005
20.79782738216447 308.75406832121655 0.7414110710470242
20.803054937117885 314.89448649549774 0.7483359339670381
20.8082824920713 319.80688699189943 0.7533030880385473
20.813510047024714 323.2818186643451 0.7558030837207004
20.81873760197813 324.7623787400021 0.7576689490608365
20.823965156931543 324.6770830626332 0.7572087128068613
20.829192711884957 327.1647123926557 0.7602573381573678
20.83442026683837 328.16853863284354 0.761811850738742
20.839647821791786 329.9879376436421 0.7643006448575947
20.8448753767452 331.4265697820894 0.7663790511176717
20.850102931698615 330.66424723723713 0.7651684391886203
20.85533048665203 331.1564093982352 0.7655363523534409
20.860558041605444 329.2051890311424 0.763395201814521
20.865785596558858 330.96097454091125 0.7652334818952543
20.871013151512273 331.3765442723013 0.7649135484507258
20.876240706465687 333.4910053102118 0.766595374017268
20.8814682614191 336.90126378830746 0.7704959345586182
20.886695816372516 338.4371666728671 0.7723389355904251
20.89192337132593 337.0646898243278 0.7707304555849878
20.897150926279345 335.91838229691086 0.7695803276563566
20.90237848123276 336.3280177605392 0.7711114254181486
20.907606036186174 339.08795317268084 0.774398362342867
20.912833591139588 343.64735470414064 0.7795187989057619
20.918061146093002 339.88600083312133 0.7747105037876989
20.923288701046417 333.6112647258693 0.7679540049410712
20.92851625599983 329.66015734039854 0.7632047713583497
20.933743810953246 328.5422518057747 0.7616634819621104
20.93897136590666 330.0455292554031 0.7625470833267635
20.944198920860075 326.7789040058378 0.7594022992799471
20.94942647581349 326.9676626325056 0.7602151700130637
20.954654030766903 324.89901501868206 0.7582793169626384
20.959881585720318 323.3361346682077 0.7565060878704075
20.965109140673732 320.97393254117446 0.7533600501648333
20.970336695627147 317.0909579984417 0.7483003579721148
20.97556425058056 314.6896456113721 0.7449663488937663
20.980791805533975 312.4241126815466 0.7416074438612217
20.98601936048739 308.9542369479232 0.737725979314218
20.991246915440804 307.3895078461108 0.7356474262878163
20.99647447039422 305.18391323344224 0.7336969595763936
21.001702025347633 306.0176180808993 0.7346583325522088
21.006929580301048 306.76936052763864 0.7355118439582488
21.012157135254462 308.051677577349 0.7369300280248221
21.017384690207876 308.10661288273525 0.7373638438305384
21.02261224516129 308.7844515309926 0.7388016173862091
21.027839800114705 307.1170051105088 0.7369840652292843
21.03306735506812 304.08077857595526 0.7326780490305992
21.038294910021534 302.49141230772904 0.7313091595638122
21.04352246497495 303.5516341668327 0.7333358241508184
21.048750019928363 305.62056751876963 0.7359715194472348
21.053977574881777 305.09449798810107 0.7348005781559009
21.059205129835192 305.92078592057646 0.7338227088854034
21.064432684788606 307.76685519414053 0.7360167652767353
21.06966023974202 308.31824624257047 0.7372389563926995
21.074887794695435 305.50555001154146 0.7338750939694271
21.08011534964885 300.16581795999815 0.7269416811101453
21.085342904602264 296.2383457263992 0.7212029722788168
21.09057045955568 299.9843938288359 0.7258310513736711
21.095798014509093 302.51028713611316 0.7289766516474254
21.101025569462507 302.64143027427707 0.7284375077497717
21.10625312441592 301.61366313843484 0.7271569099020182
21.111480679369336 299.9752395059565 0.7253529740311706
21.11670823432275 296.89776952648145 0.7225870756811346
21.121935789276165 293.6093093867617 0.7190086776663263
21.12716334422958 291.8334266334584 0.7164180297072917
21.132390899182994 292.56341052780687 0.7167523323023633
21.13761845413641 293.5160337322751 0.7167169856016397
21.142846009089823 292.95899646428796 0.7155011180334572
21.148073564043237 288.21689014761495 0.70962787208785
21.15330111899665 288.8474188242522 0.710473751080973
21.158528673950066 288.41981571062763 0.7101390042070039
21.16375622890348 286.2623879886086 0.7075461865174837
21.168983783856895 284.7157119316082 0.7048841799294866
21.17421133881031 282.01212563114956 0.7009014447820924
21.179438893763724 283.2224267124167 0.7025041646064093
21.184666448717138 284.3059893692856 0.7047891780426939
21.189894003670553 283.28824765956637 0.7038101501937644
21.195121558623967 283.8250007406791 0.703866304368852
21.20034911357738 285.5174664586504 0.7053245975016573
21.205576668530796 282.5116035573179 0.7005224268712995
21.21080422348421 281.858245459892 0.7002675056693554
21.216031778437625 280.4233370702816 0.6978355613918131
21.22125933339104 281.50160230072333 0.6987812856212874
21.226486888344454 282.45833555595937 0.6991977413056215
21.231714443297868 282.4486488838636 0.6989057671994421
21.236941998251282 282.460438724183 0.6993719717443765
21.242169553204697 281.81336747606144 0.6998343323108074
21.24739710815811 282.5694797828291 0.7006024177377771
21.252624663111526 283.88645263977753 0.7023660755043085
21.25785221806494 286.61878962317525 0.7046089313581302
21.263079773018355 285.9797132850463 0.7034509600783045
21.26830732797177 284.0935772407496 0.7013628273418279
21.273534882925183 279.9122151904045 0.695989809525611
21.278762437878598 279.27187288592353 0.6953015636550536
21.283989992832012 280.6755198240479 0.7038979125058247
21.289217547785427 281.71326601947436 0.7160551005689963
21.29444510273884 282.0113718366967 0.7226910821902589
21.299672657692255 278.8801904047321 0.7250557506160852
21.30490021264567 280.8036115812877 0.7323011522754793
21.310127767599084 283.2579576234835 0.7389456148189413
21.3153553225525 284.630850230991 0.7427728166927109
21.320582877505913 284.4535658306685 0.7450678019710384
21.325810432459328 281.5729378248627 0.7452380673720861
21.331037987412742 282.4755938135655 0.7498402593681687
21.336265542366156 280.48742578613684 0.7504961937810177
21.34149309731957 280.4332601195308 0.7530011897148846
21.346720652272985 277.9185955313837 0.7528347869668387
21.3519482072264 275.9445380508408 0.7536096669017357
21.357175762179814 277.40647823162334 0.7588439777441377
21.36240331713323 278.0514950994284 0.7620799032156619
21.367630872086643 280.75356704538285 0.7675042698429809
21.372858427040057 281.07204218644426 0.7699387805173572
21.378085981993472 282.76342762912907 0.7737895469987017
21.383313536946886 282.94760320946546 0.7754231732846284
21.3885410919003 282.15075304698195 0.7758685104003136
21.393768646853715 282.0662014209661 0.777991025300447
21.39899620180713 280.48615505619944 0.7783397902796012
21.404223756760544 283.4268825066058 0.7847183784691999
21.40945131171396 281.06747389423913 0.7840859147908337
21.414678866667373 280.6813043590992 0.7859283277072268
21.419906421620787 282.65709115716663 0.7905436290647938
21.4251339765742 283.7892336774978 0.7941161336999768
21.430361531527616 282.89054028104584 0.7941896275417691
21.43558908648103 281.3445001402059 0.7941408670298059
21.440816641434445 277.70811682713526 0.7903972655265878
21.44604419638786 280.71850902748395 0.7964705958414788
21.451271751341274 280.8179586947125 0.7977017397764455
21.45649930629469 287.526346298825 0.8086964789077777
21.461726861248103 290.74678130756104 0.8153386470199971
21.466954416201517 290.0223609536185 0.8160139650353886
21.47218197115493 286.542072997422 0.8130989895402699
21.477409526108346 284.4065203564026 0.8118605319380685
21.48263708106176 287.7747762670959 0.8174834073689465
21.487864636015175 292.72835599973934 0.8258192750733124
21.49309219096859 291.052612436747 0.8250528911704191
21.498319745922004 288.7535398042789 0.8237398345549337
21.503547300875418 289.6640470796348 0.828335698325516
21.508774855828833 292.2594189454933 0.8308185378521624
21.514002410782247 295.8268764603641 0.8184688012436694
21.51922996573566 294.4870178443749 0.8070559714735402
21.524457520689076 294.05278923262927 0.7988068278867592
21.52968507564249 295.4392734774318 0.7954231563087099
21.534912630595905 296.8238601521148 0.7919417998787932
21.54014018554932 296.9087142219917 0.7889243567917663
21.545367740502734 297.4737554116154 0.7872829459540899
21.550595295456148 294.3392417124472 0.7809855260004792
21.555822850409562 293.13371130430943 0.7782888064015537
21.561050405362977 293.16455718136734 0.776472985010109
21.56627796031639 292.0320053932215 0.773052547191954
21.571505515269806 294.17392151132805 0.7738381848220486
21.57673307022322 296.5924835956576 0.7748711632550871
21.581960625176634 298.4012497625094 0.7757656029052493
21.58718818013005 297.29340825401016 0.7728355054097072
21.592415735083463 295.0456089800376 0.7684276078973584
21.597643290036878 295.59503179900804 0.7692557899437369
21.602870844990292 292.77068109120046 0.764110282900094
21.608098399943707 293.7621687120726 0.7637894097739141
21.61332595489712 293.5196805267498 0.7609522917362241
21.618553509850535 293.48417709773094 0.7592683998505891
21.62378106480395 289.52988509255266 0.7534949389520644
21.629008619757364 289.6214779030386 0.7522705072770174
21.63423617471078 290.16182413390356 0.7521635677655223
21.639463729664193 292.0969355478458 0.7534154914530706
21.644691284617608 290.7742887662868 0.7511915559150864
21.649918839571022 293.19879250896145 0.7537437273116262
21.655146394524436 295.47184287123326 0.7572437795403145
21.66037394947785 294.63289333429475 0.7551112079501948
21.665601504431265 292.6754981584767 0.7522335725719707
21.67082905938468 292.8536958240694 0.7506343947968804
21.676056614338094 297.1059505890234 0.7552750813410669
21.68128416929151 297.465393924008 0.7551425809116367
21.686511724244923 300.1340090373913 0.7576422252465553
21.691739279198337 302.64824101752987 0.760533459011617
21.696966834151752 304.57629323109217 0.7628160303701151
21.702194389105166 304.74725651897757 0.7629065442098663
21.70742194405858 304.8974925115788 0.7631305438749032
21.712649499011995 306.49304031272897 0.7644525819767947
21.71787705396541 310.46066533605074 0.7686784779766803
21.723104608918824 312.021988087463 0.7693834075355875
21.72833216387224 315.84413806974226 0.7723917384574107
21.733559718825653 317.27025919564136 0.7747653378662662
21.738787273779067 320.1765071010144 0.7776085022063884
21.74401482873248 323.34143747491026 0.7813421186157611
21.749242383685896 326.0572051444578 0.7840533632461685
21.75446993863931 328.05058115037616 0.7863109157798566
21.759697493592725 329.5253364372357 0.7888853786418573
21.76492504854614 331.19281873736577 0.7899605302234973
21.770152603499554 331.4895399226183 0.7903563816720839
21.77538015845297 329.0553042484443 0.7868006001013332
21.780607713406383 331.5108496689442 0.789330870870694
21.785835268359797 335.22356365975486 0.7935258475903163
21.79106282331321 336.32611980503236 0.7939465606448441
21.796290378266626 338.45694936754234 0.7961386841913048
21.80151793322004 336.1113043971985 0.7928912339978589
21.806745488173455 336.1366671257712 0.7924029325404061
21.81197304312687 337.1569082795417 0.7935047607965624
21.817200598080284 341.4453135280034 0.7984759031771513
21.822428153033698 346.4835854848846 0.8040816873759377
21.827655707987113 345.723928717791 0.8033388161833351
21.832883262940527 344.7365531855709 0.8022991412971094
21.83811081789394 345.3888955480171 0.8038383420015229
21.843338372847356 346.2770796603752 0.804962310706225
21.84856592780077 345.7279677216674 0.8041238451624848
21.853793482754185 346.9182279630948 0.8045585414845242
21.8590210377076 347.64322370258753 0.8051431407735776
21.864248592661014 350.0513022628479 0.8076676697950473
21.869476147614428 348.86163706247567 0.8057278627244129
21.874703702567842 344.63183852418325 0.8004073339227716
21.879931257521257 342.0453941203567 0.7972948530390018
21.88515881247467 337.8972911636196 0.7924543136503227
21.890386367428086 336.4433237095654 0.7908688152583244
21.8956139223815 331.17315419652175 0.7849704883315172
21.900841477334914 330.7248612260174 0.7846585264563404
21.90606903228833 329.35169804836704 0.7825418681484224
21.911296587241743 330.0340265652244 0.7826900117570397
21.916524142195158 328.9155484373831 0.7808000460347092
21.921751697148572 328.5167332004186 0.7801539886015391
21.926979252101987 330.4659712993917 0.7817570027211235
21.9322068070554 331.2516346067277 0.7827613154430443
21.937434362008815 333.89760616779296 0.7853149613501296
21.94266191696223 335.5767263189603 0.7878600705544088
21.947889471915644 336.5709302792731 0.7889523717921647
21.95311702686906 332.40697697755536 0.7836216399430181
21.958344581822473 331.74737192077407 0.7825645151515215
21.963572136775888 335.4469540834096 0.7864408929537337
21.968799691729302 338.99771052478974 0.7906345923074228
21.974027246682716 340.33775207036746 0.7914159795387529
21.97925480163613 339.13783269004284 0.790069817415183
21.984482356589545 334.90962552023865 0.7850312049376901
21.98970991154296 335.7699286676049 0.7856257641546107
21.994937466496374 339.0340231787951 0.7885791691626136
22.00016502144979 342.3185101278505 0.7926251498078166
22.005392576403203 341.9328476623008 0.7919343380988094
22.010620131356617 339.2014972313716 0.7890275675827322
22.015847686310032 342.128026368562 0.7924796775993707
22.021075241263446 344.96679703560056 0.7949553492254658
22.02630279621686 345.58026440628 0.795530591606219
22.031530351170275 347.12652075332085 0.7963833380185953
22.03675790612369 350.6679636267109 0.8004430899469556
22.041985461077104 354.8829285186218 0.8054753734923563
22.04721301603052 359.0581278519993 0.8097497663177539
22.052440570983933 362.1902398451317 0.8134726112813409
22.057668125937347 362.8909038202239 0.8134933307816549
22.06289568089076 364.5472092088108 0.8157101948623109
22.068123235844176 362.53772076808644 0.8132074010729272
22.07335079079759 357.78008101980856 0.8074483158435182
22.078578345751005 354.76097022554103 0.803755657000898
22.08380590070442 352.83581824945406 0.8014523518980664
22.089033455657834 352.9509834512292 0.8013460291433152
22.09426101061125 350.7475862000014 0.7991576103423402
22.099488565564663 350.0933978127648 0.7982730663074552
22.104716120518077 352.00723814504596 0.8009762644491092
22.10994367547149 350.3045129371146 0.7984417025111612
22.115171230424906 346.52641021795364 0.7935189427624868
22.12039878537832 343.7059500822115 0.7900599017405685
22.125626340331735 346.70247790444284 0.7930974602890634
22.13085389528515 348.60429275825055 0.7956605697054822
22.136081450238564 347.6462285792235 0.7945925088710376
22.141309005191978 344.3280765511712 0.7905737899828599
22.146536560145393 341.15363624996183 0.7869634053824861
22.151764115098807 341.16648393980546 0.7864552672144719
22.15699167005222 342.0118235392596 0.7880176557328893
22.162219225005636 342.3707525255032 0.7894424286838682
22.16744677995905 341.58768131789236 0.7883530848346986
22.172674334912465 342.520742090075 0.7896311735072357
22.17790188986588 343.9844830479923 0.7903479309870176
22.183129444819293 340.3832059726894 0.7859097186555118
22.188356999772708 337.43128259137194 0.7821682321261839
22.193584554726122 335.97168187648145 0.7794591656313282
22.198812109679537 335.27472593883215 0.7784526535762323
22.20403966463295 337.8727265234201 0.781167898640603
22.209267219586366 341.8543493434866 0.7859349043796237
22.21449477453978 344.9879350417041 0.7897611100621994
22.219722329493194 345.5206235934205 0.7900423928631518
22.22494988444661 339.86263855724224 0.783606468905642
22.230177439400023 337.7135918620165 0.7805630820901215
22.235404994353438 335.708326136268 0.778192948515144
22.240632549306852 337.68977533059353 0.7801808331778495
22.245860104260267 339.9624799522641 0.7827041053737446
22.25108765921368 338.6919629972641 0.781942836462606
22.256315214167095 340.83790225766444 0.7842828123980491
22.26154276912051 340.58021807301316 0.7841156911250537
22.266770324073924 342.8417790412134 0.7861810908467626
22.27199787902734 341.7281376489592 0.7842515412757947
22.277225433980753 340.6150491008369 0.7834947106537699
22.282452988934168 336.5476147258375 0.7784263443101769
22.287680543887582 330.7711353908117 0.7718758343982198
22.292908098840996 327.1218981547098 0.767319580371423
22.29813565379441 325.01153896438655 0.7647268068262276
22.303363208747825 324.2092767449299 0.7644422983039737
22.30859076370124 320.8659779921945 0.7606423494194421
22.313818318654654 318.289603511123 0.7581303451399071
22.31904587360807 316.95153147262164 0.7564480038307192
22.324273428561483 316.972736075784 0.7570292715395763
22.329500983514897 315.1034034488764 0.7551533399017089
22.334728538468312 310.2364599975166 0.7481427873766202
22.339956093421726 306.29387295348045 0.742320564944331
22.34518364837514 306.1827299740156 0.7421454860981777
22.350411203328555 304.31686966884945 0.740806735831447
22.35563875828197 303.04899935627327 0.7393821225423589
22.360866313235384 300.26261459372523 0.7355097869605619
22.3660938681888 299.48219021659094 0.7339347031529413
22.371321423142213 299.4473718229028 0.7338201231364733
22.376548978095627 298.45383832056297 0.7329509165971125
22.38177653304904 299.7903517926682 0.7354615396532258
22.387004088002456 299.68205516150044 0.7347503687310746
22.39223164295587 301.42933695403536 0.7361444016065307
22.397459197909285 298.6130200241829 0.7332385543289858
22.4026867528627 297.7683334872986 0.7329631607818764
22.407914307816114 297.39656467407576 0.7328446073049499
22.41314186276953 297.45502944704486 0.731505720095823
22.418369417722943 297.2590022513531 0.7301191397445483
22.423596972676357 293.8525997989594 0.7274232880029557
22.42882452762977 292.58186296881286 0.7261377877508219
22.434052082583186 293.4636155720564 0.7277531102357234
22.4392796375366 292.54343619196516 0.7252425744677636
22.444507192490015 292.1504607404306 0.7244831567480461
22.44973474744343 290.31913302299824 0.7230535343742701
22.454962302396844 288.2070201115468 0.7210472341820217
22.460189857350258 286.78055547363704 0.7195341851419211
22.465417412303673 286.282495761121 0.7179658414036342
22.470644967257087 287.91118753977514 0.7194030558251368
22.4758725222105 289.5450485008668 0.7220733795011846
22.481100077163916 288.3177308432956 0.7211478374568995
22.48632763211733 289.48060188265873 0.7220550161280402
22.491555187070745 287.7732393557801 0.7187797518703374
22.49678274202416 286.74986331761716 0.7173194621729347
22.502010296977573 283.9344796372414 0.7149365057854261
22.507237851930988 282.24034228514216 0.7147913635334383
22.512465406884402 283.9021836660005 0.7171807974748772
22.517692961837817 282.4922535452104 0.7147234600032142
22.52292051679123 281.3258782410892 0.711660232706086
22.528148071744646 279.0660439671509 0.7080012249166762
22.53337562669806 277.80427261220507 0.7066867486386521
22.538603181651474 277.3616543648774 0.7067393486092799
22.54383073660489 279.1366010973315 0.7092950659628496
22.549058291558303 280.22661469685943 0.7102059764082647
22.554285846511718 278.3441756283419 0.7077526528455369
22.559513401465132 277.586062582751 0.7062113541797737
22.564740956418547 274.65824273621956 0.7028137471365069
22.56996851137196 276.3920374112886 0.705280859961083
22.575196066325375 280.2010779088898 0.7103981527923816
22.58042362127879 280.22091165676926 0.7102407366096839
22.585651176232204 278.79728681112346 0.7072560508720704
22.59087873118562 276.91514567026917 0.7038253290296058
22.596106286139033 274.73685258486535 0.7006273339646404
22.601333841092448 272.0022756283512 0.6985221664697358
22.606561396045862 271.61866976918316 0.6990787833471649
22.611788950999276 271.5048483031621 0.6982952759826753
22.61701650595269 272.9742010065605 0.699196718691143
22.622244060906105 275.70853276418705 0.7029344126818086
22.62747161585952 278.61218243525985 0.7074591388457011
22.632699170812934 278.2336821107671 0.7069883862811247
22.63792672576635 276.45792721790525 0.703662059567838
22.643154280719763 276.7540745982847 0.7032068103537797
22.648381835673177 278.78050839141395 0.7052582438917725
22.653609390626592 278.76834648096104 0.7057265826609113
22.658836945580006 277.39968398073864 0.7042971929894184
22.66406450053342 273.31974161446067 0.6994883028379176
22.669292055486835 272.7954140211283 0.698016188445002
22.67451961044025 272.23657785261554 0.6974711986176138
22.679747165393664 276.77774126254496 0.7026419689415337
22.68497472034708 280.45264408846185 0.7069424576950963
22.690202275300493 281.2895358627325 0.7073434901678868
22.695429830253907 281.10082977291336 0.706776812861268
22.70065738520732 280.5524170168456 0.7070421084794931
22.705884940160736 280.8397015837224 0.7073898603420536
22.71111249511415 283.1787080000289 0.7104299316062482
22.716340050067565 283.2148785549918 0.7096348681286169
22.72156760502098 287.84177916591227 0.715630300736472
22.726795159974394 286.602727883746 0.7144115540623739
22.73202271492781 285.5624417832628 0.7129356902857192
22.737250269881223 282.3927428934886 0.7096152216192809
22.742477824834637 283.54224649602446 0.7109191344329971
22.74770537978805 287.2456212932838 0.7163387215295111
22.752932934741466 290.2997073962388 0.7191588548956129
22.75816048969488 289.5508986793523 0.717987889662518
22.763388044648295 290.2823982374826 0.7187744018731599
22.76861559960171 291.23694803137084 0.7209102544730631
22.773843154555124 292.61820255473754 0.7236082792300111
22.779070709508538 292.61097022052445 0.7226802087443627
22.784298264461952 292.8079897595993 0.7217595288181844
22.789525819415367 292.70345532475096 0.7205139359089162
22.79475337436878 295.0364817505456 0.7232541423614037
22.799980929322196 296.346052175215 0.7244465825798909
22.80520848427561 299.837103052338 0.7285835431222627
22.810436039229025 304.29820773475615 0.7331933813490903
22.81566359418244 305.3064714506718 0.735294281985867
22.820891149135853 307.14291226585345 0.7382040286350092
22.826118704089268 306.93986057465577 0.7384873882748898
22.831346259042682 308.78023745620715 0.7406749642778907
22.836573813996097 307.5341573483155 0.7380471004323924
22.84180136894951 310.1402022730295 0.7408352994059426
22.847028923902926 311.576296700368 0.7419818323517116
22.85225647885634 310.26183816406274 0.7401108806746709
22.857484033809754 309.2316488301544 0.7394521143441544
22.86271158876317 309.2123509406716 0.7395804205052002
22.867939143716583 310.84445976783775 0.7407869742398681
22.873166698669998 311.69799855127854 0.7413131931197761
22.878394253623412 312.2568871244538 0.74179029621498
22.883621808576827 313.07696276616815 0.7432017052987507
22.88884936353024 312.68440643728553 0.7430348767205501
22.894076918483655 312.74343756912407 0.7434036544202423
22.89930447343707 314.86463222831907 0.7464077467210518
22.904532028390484 315.9528837151341 0.7471360110702726
22.9097595833439 315.3673378295837 0.7461578966536991
22.914987138297313 313.2225503638772 0.7423119530094304
22.920214693250728 314.2520240589568 0.7435627158562209
22.925442248204142 316.6650529960126 0.7470329935467521
22.930669803157556 318.1997398610009 0.7502607655891093
22.93589735811097 316.28886439263607 0.7484900617927202
22.941124913064385 315.17355873677883 0.7463376816303305
22.9463524680178 316.7154000023291 0.746621700266999
22.951580022971214 316.2766909782545 0.7456550320182985
22.95680757792463 315.3036018182042 0.7445126698407779
22.962035132878043 315.2981057571431 0.7453586020153192
22.967262687831457 314.6933417182585 0.7439857697896248
22.972490242784872 317.0775183956471 0.7464398965024036
22.977717797738286 317.985659677752 0.7473702504136469
22.9829453526917 317.3241435286179 0.7467157332371364
22.988172907645115 316.1531056469454 0.7455615835840599
22.99340046259853 311.80937139110927 0.7395653379995095
22.998628017551944 309.1895373834483 0.7362631655597017
23.00385557250536 309.1106284267187 0.736398769175666
23.009083127458773 312.63335284368844 0.7406833668316355
23.014310682412187 314.7421179164312 0.7431549381751215
23.0195382373656 313.23150384279774 0.7406235583337735
23.024765792319016 313.2183703155858 0.7407245657060935
23.02999334727243 312.70638520096816 0.7403576087102335
23.035220902225845 311.35743385099096 0.7393228639376934
23.04044845717926 307.8871620370624 0.7361292371652532
23.045676012132674 307.83722971016465 0.735977002386588
23.05090356708609 310.88722455269414 0.7395038996308926
23.056131122039503 314.25817759338304 0.7419531025890732
23.061358676992917 315.0024734853746 0.742576260683912
23.06658623194633 312.41604758162197 0.7395683607911662
23.071813786899746 309.41754951329136 0.7362168957420409
23.07704134185316 308.3568143705169 0.7363385223086109
23.082268896806575 306.77760097751946 0.735331768243481
23.08749645175999 305.57813524035754 0.7338875599939776
23.092724006713404 302.5492967060463 0.7289434205970574
23.097951561666818 304.0440884911607 0.7303263792933515
23.103179116620232 305.3637056925222 0.7324459886116791
23.108406671573647 307.5837262492654 0.735250102821499
23.11363422652706 309.4973781289648 0.7373055395263685
23.118861781480476 311.0072113153592 0.7397155779235445
23.12408933643389 309.5152662986456 0.7378759411167688
23.129316891387305 306.8322127296123 0.7339671484060247
23.13454444634072 304.36762143002153 0.7296786271633079
23.139772001294133 301.12197356074194 0.7249922278790288
23.144999556247548 300.00793329112463 0.7249812739755647
23.150227111200962 298.5838912806891 0.7234241408809611
23.155454666154377 299.3418466162821 0.7257302029275056
23.16068222110779 301.02294960445437 0.7269229458243335
23.165909776061206 301.0368081082655 0.7270400311354144
23.17113733101462 302.18929786054736 0.7281387246930721
23.176364885968034 303.9553116489832 0.7295845158262009
23.18159244092145 302.67580857718696 0.728390221038103
23.186819995874863 300.2364307592304 0.7251191655228731
23.192047550828278 298.79361393544724 0.7234568322045841
23.197275105781692 300.5713124346887 0.7256253547505026
23.202502660735107 301.86832443101025 0.7265163175578837
23.20773021568852 306.155754802861 0.7317091000595104
23.212957770641935 306.28578749925106 0.7322859235436885
23.21818532559535 305.55425324777525 0.7321660760793418
23.223412880548764 303.21102724336936 0.7294571965859808
23.22864043550218 303.564683947397 0.729578236222234
23.233867990455593 299.41339664973265 0.7248186619993077
23.239095545409008 301.6524525909162 0.7272286390020599
23.244323100362422 300.1136319646063 0.7253400122513487
23.249550655315836 302.0277101475812 0.7275617716727952
23.25477821026925 304.3268897033266 0.7309802836653869
23.260005765222665 306.1260144178659 0.7331103774858493
23.26523332017608 306.7312650597697 0.7333997587704948
23.270460875129494 305.59292284393445 0.7309566777977838
23.27568843008291 307.8068588405247 0.7341232996062591
23.280915985036323 308.35895185442916 0.7347568773476714
23.286143539989737 306.03575722639937 0.7324656155470806
23.291371094943152 306.43848450683265 0.7325677095676384
23.296598649896566 307.2735494511294 0.7335486478518066
23.30182620484998 308.3445106861389 0.7339685487170817
23.307053759803395 305.14017201281086 0.7296702329811016
23.31228131475681 304.83929214662965 0.7289190976820418
23.317508869710224 304.5959660945234 0.7291180165378788
23.32273642466364 308.0105218361632 0.7337314134345803
23.327963979617053 308.97446636696765 0.7354305282507133
23.333191534570467 309.31544756083673 0.7356543270229079
23.33841908952388 308.71620101585603 0.735175409417264
23.343646644477296 307.99731890140134 0.7339089206277286
23.34887419943071 311.5265516157116 0.7370952855842435
23.354101754384125 312.7608371986884 0.7382574573619824
23.35932930933754 315.3400866510403 0.7411050555195227
23.364556864290954 316.4393072865834 0.7433051024171601
23.369784419244368 316.81419284506285 0.7432603771126709
23.375011974197783 315.56049476213104 0.742048384558892
23.380239529151197 314.33487772505174 0.7403160683647059
23.38546708410461 312.3259212644985 0.7379470304874799
23.390694639058026 313.37611092280997 0.7386402956195924
23.39592219401144 314.9384684707467 0.7401459546716397
23.401149748964855 312.51986588599425 0.7374719889414612
23.40637730391827 311.34488338157087 0.7362298893611283
23.411604858871684 310.9680493362478 0.736327225194809
23.416832413825098 313.27642412182416 0.7390966812666055
23.422059968778512 313.8227342198475 0.7402723520577205
23.427287523731927 315.003534253374 0.7412425013906107
23.43251507868534 314.70942219763316 0.7404660131914121
23.437742633638756 314.0144105917299 0.7387250269822517
23.44297018859217 313.72021414920505 0.738488844407288
23.448197743545585 315.4830906442599 0.7407202881260552
23.453425298499 316.9745966334238 0.7424921760449896
23.458652853452413 318.74822863802694 0.74498753282403
23.463880408405828 320.06417096101984 0.746240190702156
23.469107963359242 319.2725738299938 0.7453400235225426
23.474335518312657 318.711900320283 0.744924688996173
23.47956307326607 317.5372731228837 0.7433727385345877
23.484790628219486 318.34991841171956 0.7444176163147758
23.4900181831729 317.8960375640451 0.7432052289968578
23.495245738126314 317.81567305351786 0.7432497512674308
23.50047329307973 315.56160745435335 0.7400309629736029
23.505700848033143 315.47686692590605 0.7395336572419817
23.510928402986558 317.0352940805124 0.7416063096931811
23.516155957939972 316.7141855295249 0.7409119140573516
23.521383512893387 312.0395414231986 0.7349114286068115
23.5266110678468 304.31536098170557 0.7257518204003549
23.531838622800215 303.1973362888582 0.7241299359280574
23.53706617775363 303.69200850344737 0.7246878287768777
23.542293732707044 305.7629632665096 0.726343700696157
23.54752128766046 304.02778610009256 0.7246144473181099
23.552748842613873 307.6068905215094 0.728961746685034
23.557976397567288 307.489437898163 0.7295566712887539
23.563203952520702 307.82692360970395 0.7303837739611218
23.568431507474116 307.6194930660156 0.7303120424341117
23.57365906242753 309.3284144946895 0.7312896673224567
23.578886617380945 311.16103305362503 0.7319019421251518
23.58411417233436 310.391383062202 0.7312914240440742
23.589341727287774 309.21556011679013 0.7301893655936702
23.59456928224119 306.6260517579976 0.7269809626561508
23.599796837194603 306.01129219142473 0.7258699286827681
23.605024392148017 307.04667724869233 0.7259152716061799
23.610251947101432 311.07889161096244 0.7301481593534059
23.615479502054846 314.244458413723 0.7333869747249506
23.62070705700826 314.48664506910967 0.7337624507758927
23.625934611961675 312.3069995090378 0.731265039477739
23.63116216691509 310.789026905479 0.728256687074988
23.636389721868504 308.1911859370399 0.7248789522422147
23.64161727682192 307.2038355872871 0.7240369770344115
23.646844831775333 307.52226128562853 0.7244523029723133
23.652072386728747 309.10078631069047 0.7257665690300495
23.65729994168216 309.7591058421711 0.7247437341398127
23.662527496635576 312.1333311421729 0.7266136031132949
23.66775505158899 312.3528425148465 0.7269908205680982
23.672982606542405 313.81399811091467 0.7284383479761891
23.67821016149582 316.72128122389586 0.7328345155771699
23.683437716449234 314.32669961786644 0.729377909868534
23.688665271402648 313.81209721263565 0.7290759267123134
23.693892826356063 317.6590186083999 0.7320819033637496
23.699120381309477 321.0102569017989 0.7353679107590151
23.70434793626289 323.51187306270873 0.7374912785964789
23.709575491216306 325.9241168692231 0.7398599159616116
23.71480304616972 330.56682891095824 0.7454165013013185
23.720030601123135 332.2125464403737 0.7466062242757108
23.72525815607655 329.25577938502676 0.7435410545843382
23.730485711029964 327.7741835782099 0.7422904767479406
23.735713265983378 327.4319565712641 0.7416761634898388
23.740940820936792 324.3174599803425 0.7375084889015471
23.746168375890207 323.50512833881754 0.7352520019624332
23.75139593084362 322.85798852048373 0.7345270566319224
23.756623485797036 323.8732295418714 0.736820275830049
23.76185104075045 324.0364287935033 0.7372479430442987
23.767078595703865 323.3718826961965 0.7357311037404858
23.77230615065728 324.27132434097115 0.7358617683214231
23.777533705610693 323.4961297497146 0.7347138611203474
23.782761260564108 328.1261725157063 0.7399568113688902
23.787988815517522 334.39702772653004 0.7461882556334872
23.793216370470937 337.8275385762471 0.7503291544069957
23.79844392542435 339.0552207154482 0.7508088796251059
23.803671480377766 338.2007998048508 0.7493291112549687
23.80889903533118 341.71676713144717 0.7522402446235003
23.814126590284594 343.387253513405 0.7532653124315278
23.81935414523801 348.3309423282182 0.7585803758873453
23.824581700191423 350.87468005930896 0.761201747903679
23.829809255144838 351.9480837445043 0.7628177594785323
23.835036810098252 350.67673717240007 0.7611988444693567
23.840264365051667 352.0333233987259 0.7624970098788926
23.84549192000508 351.64190260291576 0.7621482650136805
23.850719474958495 353.38056653976446 0.7639957490766995
23.85594702991191 351.6322057605881 0.7615596614072426
23.861174584865324 348.7205845665651 0.7584410557868426
23.86640213981874 342.27793323535803 0.7509515058601944
23.871629694772153 338.32387881232955 0.746394557087954
23.876857249725568 333.6664974454413 0.7403172947875836
23.882084804678982 331.2921922290093 0.7372490959028154
23.887312359632396 332.040708777016 0.738165897156528
23.89253991458581 335.4704287472481 0.741990876421496
23.897767469539225 332.12459326882214 0.738597239127778
23.90299502449264 326.4414027276085 0.7322028754060752
23.908222579446054 323.34305205292486 0.7294170636918569
23.91345013439947 323.39292256992417 0.729198839641264
23.918677689352883 323.6900964683654 0.7288206748707838
23.923905244306297 324.24955041295294 0.7286876344943273
23.929132799259712 326.72110621945865 0.7310571722085355
23.934360354213126 324.71732428163574 0.7296008850614798
23.93958790916654 326.2443298529093 0.7311034031233451
23.944815464119955 324.70223155029305 0.7288689560895706
23.95004301907337 326.67015136232243 0.7318886611241444
23.955270574026784 328.4609588710546 0.7338690517772499
23.9604981289802 329.4237448620671 0.7356516898749023
23.965725683933613 329.5419573464258 0.7345249518510168
23.970953238887027 329.18100805938826 0.7336927481784814
23.97618079384044 332.39093348895227 0.736902715749023
23.981408348793856 333.8539994704528 0.7387794683563536
23.98663590374727 334.8927827110012 0.7407475615440946
23.991863458700685 334.5404454559461 0.7408930429280187
23.9970910136541 335.14903838001794 0.7418841851180462
24.002318568607514 336.7981737250854 0.7441111916062542
24.007546123560928 334.6239865075633 0.7407196691392952
24.012773678514343 334.26181987994755 0.7394889207951437
24.018001233467757 332.11621257351453 0.7360895160591909
24.02322878842117 332.6277585092169 0.7369645465048901
24.028456343374586 330.89678010885046 0.7357670209030043
24.033683898328 331.4388239230484 0.7365055962248535
24.038911453281415 330.6176646498923 0.7361598915199256
24.04413900823483 329.343468526979 0.7344948692847226
24.049366563188244 329.0096118674357 0.7349421836279332
24.054594118141658 333.13153299424374 0.7389941894880281
24.059821673095072 335.1197182554874 0.7405352744689996
24.065049228048487 333.1531979075093 0.7380201361605421
24.0702767830019 332.31203918922523 0.7506261296159035
24.075504337955316 337.214772986984 0.765924678141239
24.08073189290873 341.48124864660787 0.7771162917947408
24.085959447862145 344.3247872305969 0.7865263631679953
24.09118700281556 345.23236577942515 0.792761833242523
24.096414557768973 346.9909388193909 0.7998693505718424
24.101642112722388 348.0496502142342 0.8051475584005537
24.106869667675802 349.8313853532861 0.8112736759950263
24.112097222629217 348.96974451687817 0.8147971522602371
24.11732477758263 346.57291758979073 0.8155966051614616
24.122552332536046 344.0202813106859 0.8161663756158802
24.12777988748946 346.37794195895424 0.8216832800722603
24.133007442442874 348.1563449842906 0.8280848572144632
24.13823499739629 349.7782185756922 0.8331847391860998
24.143462552349703 347.8818903762479 0.8342897576305008
24.148690107303118 344.38712838230094 0.8327460700679016
24.153917662256532 341.5380017225144 0.8333889276624966
24.159145217209947 338.3572472242837 0.8328021968690085
24.16437277216336 334.75250795679017 0.8323261402191983
24.169600327116775 331.4410744251557 0.8319733967250554
24.17482788207019 326.85574358495415 0.8294791876958444
24.180055437023604 327.9463551586167 0.8333424137145988
24.18528299197702 326.4666752225385 0.8336560848075547
24.190510546930433 321.7189377449992 0.830359451502639
24.195738101883848 315.9814731318564 0.8256185859929561
24.200965656837262 316.02498174859585 0.8276375368037739
24.206193211790676 320.1250326723193 0.8358123001489638
24.21142076674409 322.66966839891626 0.8427995198791529
24.216648321697505 321.44795757058154 0.8443798768255366
24.22187587665092 320.7807783258802 0.8452926055865237
24.227103431604334 320.93505694391484 0.8477707120317648
24.23233098655775 319.7147058996519 0.8480743996947283
24.237558541511163 318.0709892538359 0.8484609702422697
24.242786096464577 315.91677802296056 0.84849141449478
24.248013651417992 314.8960322587437 0.8497936773320718
24.253241206371406 311.28954564190457 0.8477170853503274
24.25846876132482 306.1140411093789 0.8429878430665472
24.263696316278235 304.3513733722883 0.8428256695205453
24.26892387123165 303.7210232251068 0.8439357943018327
24.274151426185064 307.97668597026455 0.8508875921965865
24.27937898113848 309.1661666826753 0.8538049116006138
24.284606536091893 309.53499339145924 0.8560389969767067
24.289834091045307 307.1268903684769 0.8561578095874683
24.29506164599872 305.598795314104 0.8568022007085141
24.300289200952136 308.17313288410696 0.8624308238829509
24.30551675590555 310.75236085561727 0.8683793957119438
24.310744310858965 308.130079020336 0.8673668154692292
24.31597186581238 306.7768425265639 0.8687272850562866
24.321199420765794 304.8844031164961 0.8679696114292662
24.326426975719208 309.0411534357922 0.8756747167328651
24.331654530672623 309.82533024812 0.8785788124500623
24.336882085626037 312.082732927056 0.8833539461285419
24.34210964057945 311.2060523664614 0.883543554803253
24.347337195532866 309.43757801494894 0.881864209123218
24.35256475048628 307.34517079723025 0.8803267759076078
24.357792305439695 307.17212287621294 0.8818835874368292
24.36301986039311 309.06742081873176 0.8876698077244093
24.368247415346524 315.1862974011372 0.8988443162550359
24.373474970299938 322.6401097195532 0.911941037261762
24.378702525253352 325.7915218925866 0.9195230136066345
24.383930080206767 324.59513711261206 0.9199332328590784
24.38915763516018 322.33598052543454 0.9182416823128997
24.394385190113596 324.6855144979495 0.9224673909696964
24.39961274506701 324.9316521908982 0.9247891535863221
24.404840300020425 327.11632719964024 0.930298331720998
24.41006785497384 327.7794883006731 0.9344377626359488
24.415295409927253 327.6312612104977 0.9370111088365081
24.420522964880668 324.4210248688164 0.9348768430260785
24.425750519834082 323.4271552714238 0.9345296988729834
24.430978074787497 322.68293057055547 0.9361685986579295
24.43620562974091 323.3975144599733 0.9404319221223628
24.441433184694326 325.69395139227663 0.9471915285308649
24.44666073964774 324.98067115777906 0.9492234129466923
24.451888294601154 323.79639719607866 0.948481990251032
24.45711584955457 323.05635259978993 0.9483406773894327
24.462343404507983 322.5711905861279 0.9479975638995748
24.467570959461398 321.7524811653857 0.9493765468868895
24.472798514414812 320.09762501839856 0.9486719227521738
24.478026069368227 318.1638060724123 0.949007267417063
24.48325362432164 318.3388970506397 0.9508980190377945
24.488481179275055 318.3295820505498 0.9536757547343497
24.49370873422847 322.4778277367767 0.9617652302923536
24.498936289181884 327.4561884944265 0.9721550431193497
24.5041638441353 329.78881571763065 0.9785157515997045
24.509391399088713 331.41220662051194 0.9830436608432944
24.514618954042128 326.5006103114503 0.9775426525491177
24.519846508995542 326.4856326587767 0.980479352815785
24.525074063948956 327.0735756447602 0.9851084732927566
24.53030161890237 330.81593771366835 0.9943412353481274
24.535529173855785 330.6966115236693 0.9965842598243736
24.5407567288092 328.00371188009774 0.9948775795948264
24.545984283762614 326.90477965830854 0.995139479132049
24.55121183871603 326.5185198314387 0.9965810901797129
24.556439393669443 327.2020730663501 0.9989026613240047
24.561666948622857 324.8045124994462 0.998132103582272
24.566894503576272 325.1122909475476 1.0018725842113507
24.572122058529686 324.956266975432 1.0051503598944278
24.5773496134831 328.51809895769424 1.0124076913793647
24.582577168436515 325.5940435795392 1.0092782287277147
24.58780472338993 322.3316198810181 1.0070731162704771
24.593032278343344 322.02765654782087 1.0106140048220789
24.59825983329676 326.9753801660068 1.0218832886391764
24.603487388250173 332.24987718197985 1.0337269699987475
24.608714943203587 329.35619874733334 1.031562129815794
24.613942498157 325.44632977636275 1.0260830732654498
24.619170053110416 321.0559098383687 1.0209601979283636
24.62439760806383 316.46114045079474 1.0157769199173976
24.629625163017245 316.02715470641107 1.0182529235869306
24.63485271797066 317.72465999341625 1.023330816281397
24.640080272924074 319.67315208924725 1.0295044213861237
24.645307827877488 320.0133884234395 1.0326983611703766
24.650535382830903 316.6150415883694 1.0298230681011742
24.655762937784317 317.52223210133343 1.0336846794717156
24.66099049273773 320.64638830001127 1.0410250571098432
24.666218047691146 323.53024622831884 1.0483233907973668
24.67144560264456 321.47591374552917 1.04829004920454
24.676673157597975 316.19622328384185 1.042668895291755
24.68190071255139 312.1766796428161 1.0384747959141107
24.687128267504804 309.8146651055914 1.0363291073434666
24.692355822458218 311.202060635763 1.0419966734587998
24.697583377411632 313.58118080724216 1.0490053758578213
24.702810932365047 316.10507342640307 1.055284746165545
24.70803848731846 318.2306190008473 1.059987495159374
24.713266042271876 316.0451845419652 1.057263596592505
24.71849359722529 313.51857971513397 1.0563380853794377
24.723721152178705 310.0980010225594 1.0555792112883435
24.72894870713212 311.1456517608513 1.0614794072125866
24.734176262085533 311.0945732222387 1.0633286134293225
24.739403817038948 313.5444236884186 1.0683764556854611
24.744631371992362 310.19249623371206 1.065032045231889
24.749858926945777 311.0318907475685 1.0695324627764629
24.75508648189919 310.57088572051543 1.0736178907398464
24.760314036852606 311.6186878689946 1.0786339224302393
24.76554159180602 312.312631167466 1.0826188590151586
24.770769146759434 311.1786135848693 1.0816953305230714
24.77599670171285 309.76678764691593 1.0818936831065336
24.781224256666263 310.1596973726882 1.0848850236415566
24.786451811619678 310.12277979016017 1.0886440932439188
24.791679366573092 312.8159712336195 1.0940274194559634
24.796906921526507 312.50217574764577 1.0970572538301637
24.80213447647992 311.24494225765454 1.0967947997155703
24.807362031433335 305.22958875061886 1.088728161542078
24.81258958638675 305.4533673606244 1.0923960474734755
24.817817141340164 308.2264228277382 1.1005137764137036
24.82304469629358 314.1734572731302 1.1160990575011889
24.828272251246993 316.18857369409557 1.123559655270703
24.833499806200408 313.71124120904324 1.122858246215386
24.838727361153822 312.04200024634866 1.1216700915941364
24.843954916107236 310.3536706957909 1.1195478046669576
24.84918247106065 315.12498397392886 1.1301323936478034
24.854410026014065 316.5776519357023 1.1353483542221194
24.85963758096748 315.1743444798357 1.1376325147277777
24.864865135920894 312.701095628399 1.1375612210880741
24.87009269087431 310.1601057481331 1.138045635036106
24.875320245827723 311.812044075767 1.1426823350160824
24.880547800781137 313.13445518746107 1.1456119475004058
24.885775355734552 316.15163273128604 1.1526132278841952
24.891002910687966 320.08170566429885 1.1613277381219445
24.89623046564138 323.1642644799567 1.1707457027473858
24.901458020594795 326.33266753429706 1.1798254253624858
24.90668557554821 330.0262098843593 1.190772920224713
24.911913130501624 334.16802309078366 1.202782116325299
24.91714068545504 334.25166303912795 1.2047703644656775
24.922368240408453 333.0070874233313 1.2062936934741544
24.927595795361867 330.90730093963055 1.2060132152921652
24.93282335031528 328.8873894735937 1.2072132095222106
24.938050905268696 328.1249910956633 1.2085969808155326
24.94327846022211 327.34902322319164 1.2081105867029518
24.948506015175525 326.4220373312204 1.2083308743294785
24.95373357012894 331.7277020121679 1.220224271998769
24.958961125082354 330.1573494256036 1.2219012717896447
24.964188680035768 330.58063552303696 1.2266919648309251
24.969416234989183 324.50315184041926 1.2186734313603258
24.974643789942597 324.3063296722669 1.2208194746786885
24.97987134489601 324.31941425226665 1.2241408991377936
24.985098899849426 322.89436352650125 1.2278250534637525
24.99032645480284 324.18231592669326 1.2354269148837596
24.995554009756255 321.929750031349 1.2357672579116439
25.00078156470967 321.4973312436618 1.2385606407381322
25.006009119663084 315.1327909315209 1.2285746692353707
25.011236674616498 307.2592856531027 1.2158000579105332
25.016464229569912 307.9484570207056 1.218962424402319
25.021691784523327 309.26006694938366 1.2259242140570081
25.02691933947674 316.214495506625 1.2436602619163113
25.032146894430156 315.21180671598154 1.2460763907804673
25.03737444938357 318.99264016030344 1.2571762628708885
25.042602004336985 321.9725773377798 1.266785044144715
25.0478295592904 327.88035350163835 1.2823452291856732
25.053057114243813 332.61209466862823 1.2944360137700197
25.058284669197228 330.7205625512737 1.2945642822368904
25.063512224150642 327.26526812703054 1.2914581772929568
25.068739779104057 324.72806620982544 1.2920852323886434
25.07396733405747 326.1627692223335 1.2998909842064035
25.079194889010886 332.15761216479626 1.3157225148645177
25.0844224439643 331.41868148479483 1.3173408871718493
25.089649998917714 330.92299727025653 1.319443079574806
25.09487755387113 329.50346062556895 1.320502922029909
25.100105108824543 330.5206298910512 1.327038125735807
25.105332663777958 331.5127088840775 1.332839238763238
25.110560218731372 334.7469950864748 1.3426164457775887
25.115787773684787 336.33840580742947 1.349484960060074
25.1210153286382 337.2040329352421 1.3541232258986773
25.126242883591615 337.4801175582106 1.3600339392894372
25.13147043854503 335.1671164786083 1.3604360902756714
25.136697993498444 336.74492304897785 1.3693329736536441
25.14192554845186 336.91173070573717 1.3743046976515523
25.147153103405273 335.3238523006997 1.375294139336141
25.152380658358688 336.97748177021884 1.3831295579794964
25.157608213312102 335.06309986953585 1.3832908330096558
25.162835768265516 337.9133191123431 1.3928369000310417
25.16806332321893 333.97241288270413 1.3868694419173258
25.173290878172345 331.52943742569437 1.386314074363798
25.17851843312576 331.43544637807554 1.3914940193510974
25.183745988079174 335.6206843740766 1.4073818702259782
25.18897354303259 341.3956984188551 1.428774151047341
25.194201097986003 341.1822007426533 1.4340513960970174
25.199428652939417 336.35517855323263 1.4273574310011599
25.204656207892832 332.48365761439175 1.4196337282183595
25.209883762846246 337.3396077669616 1.4352332163423231
25.21511131779966 339.25303483188645 1.4445127355001577
25.220338872753075 343.5344084401095 1.460528889057806
25.22556642770649 344.7009851592447 1.4677933777761922
25.230793982659904 341.9871362375127 1.468832952552555
25.23602153761332 343.40510898221623 1.4767835313624018
25.241249092566733 342.1629410138341 1.4806742938751958
25.246476647520147 342.93644071836025 1.4837389062839834
25.25170420247356 346.2887722307964 1.4954935697951806
25.256931757426976 347.82446859394 1.501874262918956
25.26215931238039 347.19518334717594 1.5094976454798246
25.267386867333805 345.82099786529596 1.5102913921073846
25.27261442228722 338.6427022980138 1.5011110509848224
25.277841977240634 345.54746764172694 1.5205393260636262
25.283069532194048 345.0920980294845 1.525740053249962
25.288297087147463 344.61431050179067 1.5312588528757332
25.293524642100877 342.93918155042167 1.5317015308470043
25.29875219705429 344.0155285863483 1.5429005252668986
25.303979752007706 343.64250509299126 1.5485965927833782
25.30920730696112 335.00892304725977 1.536536432740406
25.314434861914535 327.9025742276399 1.5235987110535
25.31966241686795 325.88893185224595 1.5232927141011825
25.324889971821364 326.76507951470694 1.5303230123833729
25.330117526774778 322.4754214804013 1.5271272088584598
25.335345081728192 320.113943979201 1.5280759908546484
25.340572636681607 319.4908377134657 1.5333672328372063
25.34580019163502 327.40113506804136 1.5579143604054921
25.351027746588436 327.7339919792414 1.5647547164356896
25.35625530154185 329.3982024251888 1.5750390097658127
25.361482856495265 324.79056671530884 1.5705002694052275
25.36671041144868 326.5858808930308 1.5822881422187147
25.371937966402093 324.936389099684 1.5850156927789862
25.377165521355508 328.541982065953 1.6057883200183922
25.382393076308922 326.69925612415153 1.6068142663172804
25.387620631262337 321.5653250871421 1.601171569706781
25.39284818621575 320.08892100549895 1.6017443161674827
25.398075741169166 320.7812442092991 1.6082364507466074
25.40330329612258 324.47613426651327 1.6254240802478772
25.408530851075994 328.50382703146784 1.6402257296571052
25.41375840602941 335.9830406584531 1.6696373348495215
25.418985960982823 340.352463076787 1.6876540030810836
25.424213515936238 340.0120122723691 1.6978931702877678
25.429441070889652 329.46115372575895 1.6737670916977165
25.434668625843067 325.53597672258604 1.6696403481394588
25.43989618079648 324.7656796356383 1.6737234862351726
25.445123735749895 330.9423312502595 1.6990349848779769
25.45035129070331 330.5280288990186 1.7058792522774047
25.455578845656724 334.8211667193584 1.7240659010510908
25.46080640061014 333.5055205321298 1.7278528860026983
25.466033955563553 328.20984651128015 1.720886334863046
25.471261510516968 326.8466056322674 1.7252875402713086
25.476489065470382 331.67875283889106 1.7454207013057839
25.481716620423796 334.9807882599796 1.7663064404088715
25.48694417537721 340.14984212726256 1.788842195361419
25.492171730330625 336.99849246824635 1.7924461565977252
25.49739928528404 338.2740239137124 1.8019239268795473
25.502626840237454 339.984181031541 1.8144058864246557
25.50785439519087 339.368948402035 1.8187642561245452
25.513081950144283 343.04148494452915 1.8386793115639877
25.518309505097697 343.64998162804426 1.853669938681597
25.523537060051112 346.91751757150536 1.877998697254753
25.528764615004526 351.37959102598995 1.9025503779581516
25.53399216995794 353.4279907455906 1.917790183911595
25.539219724911355 352.7627939611523 1.9252088503828542
25.54444727986477 351.4938121254008 1.9279697322200822
25.549674834818184 346.51687211820905 1.9214396967618006
25.5549023897716 349.6960288453555 1.9367847597682077
25.560129944725013 348.46154792519087 1.9505892758840395
25.565357499678427 355.0593638779641 1.9796058847218292
25.57058505463184 361.3591042097711 2.0097609190560437
25.575812609585256 364.16767410772763 2.0262885800015082
25.58104016453867 364.5972217640746 2.03726802134773
25.586267719492085 363.2126837700215 2.046702597361603
25.5914952744455 357.18158143494605 2.0363626080319013
25.596722829398914 355.83975122048656 2.05078898284359
25.601950384352328 351.2396611381775 2.047167466375417
25.607177939305743 355.44339968084637 2.078567256413381
25.612405494259157 349.5120167018986 2.0684147048735055
25.61763304921257 354.34479324447364 2.1059086205880404
25.622860604165986 352.99286932006845 2.1108667611603864
25.6280881591194 350.2840520203965 2.115693363645426
25.633315714072815 353.87839227053945 2.1321549328007467
25.63854326902623 349.526958233977 2.1324903528546857
25.643770823979644 354.4609043830326 2.162781822483223
25.648998378933058 352.7846187680432 2.1700551830671664
25.654225933886472 349.97255998802615 2.1788797205032
25.659453488839887 343.62201775136714 2.172131346605724
25.6646810437933 334.43722847959225 2.1655209862391986
25.669908598746716 333.8817428649291 2.179975280712345
25.67513615370013 337.0828756702138 2.2142559399522104
25.680363708653545 338.92324495511195 2.229516303973685
25.68559126360696 341.22630520203927 2.2560974847497595
25.690818818560373 342.21039173340824 2.2748003597548854
25.696046373513788 344.93821013435746 2.3016920507544367
25.701273928467202 345.45265240308277 2.3174807626449745
25.706501483420617 338.82385675581446 2.304146847183779
25.71172903837403 341.5882123114565 2.3345130401952554
25.716956593327446 348.1045355451653 2.372620857433113
25.72218414828086 352.2833894565899 2.41143901214125
25.727411703234274 359.7235742278381 2.454029235578737
25.73263925818769 357.26975659437767 2.4825572732559698
25.737866813141103 354.57714903288917 2.496068348005811
25.743094368094518 344.6649649541494 2.4872870901582553
25.748321923047932 328.0576689531118 2.431579569954867
25.753549478001347 328.391074287128 2.451069111600565
25.75877703295476 330.32345381482367 2.4784807440003456
25.764004587908175 334.49861794494757 2.517243723201275
25.76923214286159 326.77587153114774 2.5190483681557834
25.774459697815004 314.10903846944876 2.4987614827364037
25.77968725276842 318.6152976193965 2.549151591872116
25.784914807721833 321.84296567655764 2.5847146863121067
25.790142362675248 332.5731707850639 2.65301555727668
25.795369917628662 331.45968488443316 2.6761320158567243
25.800597472582076 336.109026417872 2.733708974935025
25.80582502753549 329.42386001888997 2.7268982670349082
25.811052582488905 331.47861267190854 2.7675115813417444
25.81628013744232 330.27379783828576 2.784691537364852
25.821507692395734 330.94754703360235 2.8216219713769752
25.82673524734915 332.25660910879395 2.8636105294045997
25.831962802302563 330.417678402339 2.8902820496659176
25.837190357255977 345.3190813927022 3.0274913842453954
25.84241791220939 348.36024712200407 3.073988588264047
25.847645467162806 355.1718611752609 3.142247269722229
25.85287302211622 350.21723462783604 3.120311701176888
25.858100577069635 340.26389322730876 3.119681194146514
25.86332813202305 332.80595514990415 3.121422227605779
25.868555686976464 330.6065205214691 3.163986714890804
25.87378324192988 338.5575273991989 3.2437541109976724
25.879010796883293 344.6968778941736 3.327777504352099
25.884238351836707 351.3140134612616 3.4128853387570706
25.88946590679012 350.6980476377205 3.464906336257789
25.894693461743536 354.2341821079644 3.547331242093608
25.89992101669695 344.8228400089204 3.553707676430858
25.905148571650365 334.90920188090814 3.5756417896183907
25.91037612660378 343.3361504605885 3.678560684492237
25.915603681557194 349.3354814359816 3.7938113461930953
25.920831236510608 358.9008025030496 3.9127192966123436
25.926058791464023 356.96027999275594 4.003400268721446
25.931286346417437 362.34517097895775 4.134214548376687
25.93651390137085 371.985504955551 4.300347665596038
25.941741456324266 376.62926600064645 4.422381792629763
25.94696901127768 363.58533193713623 4.425949051126483
25.952196566231095 343.58442834621144 4.421901701302812
25.95742412118451 330.5841378067358 4.451144182644258
25.962651676137924 335.6104774989499 4.59172884598616
25.967879231091338 347.2193825580782 4.7474778785932505
25.973106786044752 351.04848690038307 4.851235199009507
25.978334340998167 345.9096215522772 4.890606117714497
25.98356189595158 339.0166076280538 4.934299764489413
25.988789450904996 349.5129986011012 5.0814797487961885
25.99401700585841 347.9435988962872 5.1844669598292805
25.999244560811825 343.3799100379636 5.218209672576247
26.00447211576524 336.0265236545773 5.2990321808893395
26.009699670718653 323.9873085383507 5.276597037624075
26.014927225672068 321.8695167808434 5.399505287057149
26.020154780625482 321.4269672521441 5.49105705601779
26.025382335578897 320.8477324919817 5.6312613126078315
26.03060989053231 325.1341358227062 5.793901026089674
26.035837445485726 330.91101263805956 5.998403432807949
26.04106500043914 326.37038678529893 6.120684821608521
26.046292555392554 321.6086309402568 6.233423496726752
26.05152011034597 309.2030685640604 6.320706693371225
26.056747665299383 280.843548573008 6.177876381752184
26.061975220252798 280.4198959297947 6.43668649875395
26.067202775206212 287.4974243435746 6.680923893973832
26.072430330159627 288.89142990474227 7.058462661530161
26.07765788511304 281.24922573132346 7.16894829112272
26.082885440066455 283.2441896068947 7.616672285251589
26.08811299501987 320.80235092721455 8.439153205865715
26.093340549973284 339.67145911469163 9.25227926054184
26.0985681049267 347.6695373083937 9.913478400709833
26.103795659880113 322.77689988170164 10.279413713836815
26.109023214833528 326.1617781547475 11.26092705069386
26.114250769786942 281.1718382587061 11.455440478692667
26.119478324740356 272.90979333606725 13.028763754278312
26.12470587969377 252.9378055784173 14.32987805502845
26.129933434647185 238.83663286431843 19.24914166718595
26.1351609896006 175.05639428813424 23.312148516929366
