# Supplementary material for: Unraveling metal effects on CO2 uptake in pyrene-based metal-organic frameworks
Source: Nat Commun. 2025 Feb 11;16:1516. doi: 10.1038/s41467-025-56296-w (PMC11814143; doi:10.1038/s41467-025-56296-w)
Supplement: Supplementary file 3 — Source Data [file 41467_2025_56296_MOESM3_ESM.zip › SourceCode/SuppInf/FigureS5_Ga-TBAPy_InSitu_VariableT_PXRD/Data/GaTBAPy_0045p.dat]

0.002613777476707968 15.15942845255261 4.382560088949267
0.007841332430123905 14.368706836583634 4.216161790768158
0.01306888738353984 18.831012042963188 3.922299008159212
0.018296442336955775 22.186987510568372 3.301293946882771
0.02352399729037171 23.492019612162576 3.314593770760987
0.028751552243787646 25.67679735145668 3.246916334145371
0.03397910719720358 23.325077185906764 3.026358771455128
0.03920666215061952 18.7929178042736 2.463931159261383
0.04443421710403546 16.76517138254602 2.1101679134704083
0.0496617720574514 15.522445371265546 1.8445467146049856
0.054889327010867336 15.232333534950103 1.8549882552298884
0.060116881964283275 18.408443951121587 1.9912152048903489
0.06534443691769921 16.66369961489371 1.7212195769979435
0.07057199187111515 16.289881320401097 1.7779956382924635
0.07579954682453109 16.898476714196907 1.7508032260139899
0.08102710177794703 16.908673550714592 1.709315815806442
0.08625465673136297 19.508798241699203 1.8369340554520428
0.09148221168477891 19.59300499397558 1.642534235559591
0.09670976663819485 21.036331875951017 1.625037826467594
0.10193732159161079 21.661561760204727 1.590768443211897
0.10716487654502672 18.569439702298748 1.4457839235029206
0.11239243149844266 18.008747114119146 1.4253861945054316
0.1176199864518586 17.5681150682506 1.3934075193107807
0.12284754140527454 20.061479973491284 1.4360713147532775
0.12807509635869047 20.95187182616501 1.3333213333802385
0.1333026513121064 20.732965006165415 1.2784024565009253
0.13853020626552232 19.81246332257376 1.1815032908957754
0.14375776121893824 19.72353505006667 1.2009083098247497
0.14898531617235417 20.273353309319162 1.2513497511272866
0.1542128711257701 20.58239897685409 1.2479967851304428
0.15944042607918602 19.492926245662968 1.1718676746543102
0.16466798103260194 19.025228308324884 1.1378970134602056
0.16989553598601786 19.49335388254567 1.1046077224804396
0.1751230909394338 19.771416989822416 1.0936404119050287
0.18035064589284971 20.220414182420736 1.125899368610299
0.18557820084626564 19.974910273255627 1.0945590136519046
0.19080575579968156 20.588491613383358 1.1014986083217793
0.1960333107530975 20.560015570599244 1.089421389356655
0.20126086570651341 19.880848889240102 1.0783553769127938
0.20648842065992934 20.21378695135833 1.074420226119862
0.21171597561334526 19.00452018492851 1.0427109063872613
0.2169435305667612 17.737526414063414 0.9670481328412174
0.22217108552017711 17.192464227239846 0.8895223179977267
0.22739864047359304 15.549626918383291 0.8612887723561113
0.23262619542700896 15.697058701020328 0.8489710919310411
0.2378537503804249 15.67637700516065 0.8636686788170356
0.2430813053338408 16.07841821432433 0.877601049476053
0.24830886028725674 16.72736007549707 0.8607889913035134
0.25353641524067266 16.58839052386499 0.8417178372505534
0.2587639701940886 15.643159928901463 0.8095140630544145
0.2639915251475045 15.229097184363068 0.8102067019329542
0.26921908010092044 14.909192762166544 0.761143822830429
0.27444663505433636 15.317002236937151 0.7607690253580741
0.2796741900077523 15.83839090648104 0.758910339873185
0.2849017449611682 15.831623405590594 0.7534591071963811
0.29012929991458414 16.86969088499954 0.7863930794059273
0.29535685486800006 16.44840373214897 0.7812382603392647
0.300584409821416 17.535076439196356 0.7910516931208585
0.3058119647748319 18.790886544903906 0.8159564105117457
0.31103951972824784 18.74647641307765 0.8385907971294179
0.31626707468166376 18.33840708209448 0.8299550983735229
0.3214946296350797 16.949582260064002 0.7901914338179707
0.3267221845884956 16.623279045672355 0.7955597113444337
0.33194973954191154 16.915484370732297 0.7990811202050315
0.33717729449532746 17.16344923270941 0.7914464390954948
0.3424048494487434 17.71287511854503 0.7844828004783125
0.3476324044021593 17.292369806554312 0.7642906309083591
0.35285995935557524 18.75160206553104 0.7919259614495934
0.35808751430899116 19.15343060940478 0.8116021993093546
0.3633150692624071 20.595754328811537 0.8542789006687553
0.368542624215823 20.02914778802766 0.852402380671473
0.37377017916923894 20.098756883504404 0.8523086114497379
0.37899773412265486 19.914246626025562 0.8534256089463742
0.3842252890760708 18.971624004890298 0.8547108666886698
0.3894528440294867 20.223684663001787 0.8919019236546185
0.39468039898290264 20.19165516615473 0.8931062961793556
0.39990795393631856 20.5295463317745 0.875494423630715
0.4051355088897345 20.312085651593044 0.8419405385943127
0.4103630638431504 20.282412407657493 0.8125137475138617
0.41559061879656634 19.857271806832077 0.8089377625693703
0.42081817374998226 19.491924864005398 0.8071880456734297
0.4260457287033982 19.226649236133923 0.8042391463230346
0.4312732836568141 18.750636512990756 0.7864852667989302
0.43650083861023004 17.817952761933434 0.7639034046065392
0.44172839356364596 17.885155316947664 0.7621679105084351
0.4469559485170619 19.011085828485456 0.7922496434428582
0.4521835034704778 19.063002765867704 0.8027359064802149
0.45741105842389373 20.216522057309056 0.8344813315597479
0.46263861337730966 19.178752833507808 0.8128917320697826
0.4678661683307256 18.2539178917909 0.7767739028725654
0.4730937232841415 18.47079066083732 0.7760400391600416
0.47832127823755743 18.763095920067663 0.7672143936351963
0.48354883319097336 19.491698059687405 0.7714072485716307
0.4887763881443893 19.029386846424455 0.7579912115401364
0.4940039430978052 17.870056913027213 0.7246970102794882
0.49923149805122113 17.606557297222594 0.7156655082980539
0.5044590530046371 18.057842753549945 0.7362736702024304
0.5096866079580531 18.391072660185703 0.755596740114312
0.5149141629114691 17.461437871945733 0.7575061848572493
0.5201417178648851 16.327014395527726 0.7163626170176289
0.525369272818301 16.31325329496688 0.6939577690822785
0.530596827771717 16.239393464649876 0.6740710219448621
0.535824382725133 17.361457399431252 0.6894337204270484
0.541051937678549 17.636912030913383 0.7002555017014482
0.546279492631965 17.97502746736932 0.7181017034017255
0.5515070475853809 18.440283565756577 0.7326526628122058
0.5567346025387969 17.95142650483634 0.7071884969587005
0.5619621574922129 19.500582321021852 0.7265802776070467
0.5671897124456289 19.072590781126273 0.7242262417970327
0.5724172673990449 18.920513866681908 0.7121902507162992
0.5776448223524608 19.289333164579762 0.7232276178646787
0.5828723773058768 19.41354289075418 0.7266625230273798
0.5880999322592928 19.27125370904507 0.7292183651666136
0.5933274872127088 18.69637142796702 0.7317846948981702
0.5985550421661248 18.622018816399862 0.7206026991147744
0.6037825971195407 17.928906680655867 0.7047092510421823
0.6090101520729567 17.931234271182202 0.6946308085541275
0.6142377070263727 19.231400901515926 0.7282889487118733
0.6194652619797887 19.18059122794431 0.7225449657622292
0.6246928169332047 20.78974541734462 0.7370480340640759
0.6299203718866206 21.43443446748367 0.739759978947922
0.6351479268400366 21.004009920490482 0.7315245176216982
0.6403754817934526 21.460855764037916 0.7509175854487101
0.6456030367468686 20.42345444521056 0.7207222739870004
0.6508305917002846 20.56476375362651 0.7078191371966123
0.6560581466537005 21.45783774343914 0.7141868428240505
0.6612857016071165 21.683534036288503 0.7237774680917233
0.6665132565605325 21.322295821766712 0.7131075645486425
0.6717408115139485 19.892927148056298 0.6907355164540141
0.6769683664673645 19.50859851713233 0.6850666140561495
0.6821959214207804 18.635360106126356 0.680604726687946
0.6874234763741964 19.96507207555829 0.7036123978412122
0.6926510313276124 20.529190388518103 0.6984494018094489
0.6978785862810284 21.152316198653917 0.7009794090389561
0.7031061412344444 22.722529816921465 0.715547463951952
0.7083336961878604 23.148784813264147 0.7238421356846098
0.7135612511412763 22.191014628511635 0.7102631426818411
0.7187888060946923 22.37753448574128 0.7321527517531569
0.7240163610481083 22.735994871138313 0.743270525341318
0.7292439160015243 24.70158340751232 0.7838587540001654
0.7344714709549403 25.678277408312773 0.7982870224689468
0.7396990259083562 26.436973163010794 0.8074631972388636
0.7449265808617722 25.754613794475826 0.7743048139704546
0.7501541358151882 25.922993394271337 0.7709662388543373
0.7553816907686042 26.077023534688127 0.7702292536769022
0.7606092457220202 26.65793020630079 0.769048214737779
0.7658368006754361 26.50014994618621 0.7581307862786032
0.7710643556288521 27.882594471109112 0.7540584932898143
0.7762919105822681 29.06564144251568 0.7664895517160522
0.7815194655356841 29.509319525965815 0.7665466131558688
0.7867470204891001 30.55049468072698 0.79226148176586
0.791974575442516 29.606290539055614 0.7805300650948659
0.797202130395932 29.524781910084695 0.7845328364730881
0.802429685349348 29.75282589905281 0.8022724355057669
0.807657240302764 31.767313671742322 0.8300095272285027
0.81288479525618 36.658677858148884 0.9024561676086391
0.8181123502095959 41.923549224017336 0.9746201138833789
0.8233399051630119 42.790317049136526 0.979754806780933
0.8285674601164279 43.24174915570888 1.0028998808821328
0.8337950150698439 44.106255776355596 1.0229760824506384
0.8390225700232599 47.448807821082276 1.0649040053416174
0.8442501249766758 52.93998460500957 1.1292353915950986
0.8494776799300918 56.99479445527374 1.1733813363200076
0.8547052348835078 56.974859018928115 1.1881712881081445
0.8599327898369238 58.287989412469365 1.2008253027990305
0.8651603447903398 58.63450116304188 1.22313129504888
0.8703878997437557 62.46588683383321 1.2528078040545823
0.8756154546971717 69.25516768851338 1.298690145429487
0.8808430096505877 72.39132707400685 1.3341773953528162
0.8860705646040037 78.69080896370717 1.3816079987062588
0.8912981195574197 81.59938462278592 1.4100225011562826
0.8965256745108356 82.15801842367034 1.4101384951655083
0.9017532294642516 82.14865561100173 1.3971791271673044
0.9069807844176676 79.6637544142842 1.3509907463531237
0.9122083393710836 82.1810240760808 1.3957300517202524
0.9174358943244996 83.00983015340562 1.4089850363503689
0.9226634492779155 82.89716973756923 1.4130920325539096
0.9278910042313315 85.193707648466 1.4340057266609674
0.9331185591847475 82.07952802513833 1.3938315232315235
0.9383461141381635 87.25565066716416 1.417672949428204
0.9435736690915795 86.90086212325072 1.388237305405699
0.9488012240449955 90.67623263251801 1.404277211438105
0.9540287789984114 93.9759386380031 1.4159346336808467
0.9592563339518274 94.72817994159762 1.432341076732394
0.9644838889052434 97.54301328476889 1.479718046370106
0.9697114438586594 99.43969309898942 1.4963460876251233
0.9749389988120754 100.97360793598028 1.5002517668216748
0.9801665537654913 102.37311835833488 1.51354347414096
0.9853941087189073 105.64500933666505 1.5215510549213083
0.9906216636723233 108.76117260165852 1.526660440431876
0.9958492186257393 108.91795146326432 1.5310566800286938
1.0010767735791553 112.29811308559272 1.5424361893497176
1.0063043285325712 111.80035122324853 1.5464677613297595
1.0115318834859872 109.60897737539399 1.5227933077027416
1.0167594384394032 113.84586408982649 1.559664663638992
1.0219869933928192 118.70556853744553 1.6063218110903739
1.0272145483462352 118.72224121379624 1.6161464448743674
1.0324421032996511 121.45999105462732 1.6349514911783076
1.0376696582530671 123.65219241029348 1.6387793269528348
1.042897213206483 131.11155277397737 1.6794032471411755
1.048124768159899 133.88729281286558 1.7026342880238996
1.053352323113315 137.01545227120462 1.7283174765921834
1.058579878066731 137.3954816497691 1.708262257266071
1.063807433020147 135.6294974593261 1.6810046125619906
1.069034987973563 137.0090853846475 1.6650108945063857
1.074262542926979 133.0135987558632 1.6327678343455627
1.079490097880395 133.75663842553556 1.6372817606605188
1.084717652833811 129.9679578804078 1.6175040385390373
1.089945207787227 127.89684642506694 1.6298196003599
1.095172762740643 127.7804961970537 1.631319542362938
1.1004003176940589 125.22421527798159 1.593226301116646
1.1056278726474749 132.17292934440613 1.63193937679932
1.1108554276008908 140.63834988577662 1.696227714015421
1.1160829825543068 139.3460840309299 1.6816464614815836
1.1213105375077228 140.20595786503375 1.6817549524345872
1.1265380924611388 136.7000160698884 1.6404292604492492
1.1317656474145548 135.6582938049186 1.6226265925856633
1.1369932023679707 142.63295821630925 1.6514741885160125
1.1422207573213867 145.13497321830576 1.6555157435152343
1.1474483122748027 146.53857959537282 1.6580986484240567
1.1526758672282187 147.57815125068936 1.668047106241843
1.1579034221816347 147.7059876600101 1.6782027640984656
1.1631309771350506 151.3133498917084 1.710591482072201
1.1683585320884666 156.1384260424803 1.7318588444654408
1.1735860870418826 154.71144104104445 1.7360144029767473
1.1788136419952986 152.33478989953753 1.7227443105471243
1.1840411969487146 153.89850365121532 1.71581366659583
1.1892687519021305 155.17165360446805 1.7217279595459591
1.1944963068555465 159.5014457425995 1.7436493345116622
1.1997238618089625 158.87621438330171 1.714786969424815
1.2049514167623785 157.78241477689244 1.7285072181525558
1.2101789717157945 156.66540041526315 1.7192878993312366
1.2154065266692105 160.89527584672732 1.7362219949010298
1.2206340816226264 166.74120175472902 1.7782700275320267
1.2258616365760424 163.80228765072724 1.739809788636942
1.2310891915294584 166.40965273551905 1.7424586212612605
1.2363167464828744 163.20445258597505 1.7278673692559081
1.2415443014362904 160.07553225074238 1.6992813896205923
1.2467718563897063 157.7906246570435 1.6846268653697611
1.2519994113431223 152.77467692715572 1.6634411755366063
1.2572269662965383 154.52622361074924 1.6634768712091907
1.2624545212499543 160.9085619219596 1.6974354491960184
1.2676820762033703 166.4066734188783 1.7388396593788957
1.2729096311567862 161.73733483986933 1.6943867550706895
1.2781371861102022 165.12733295300916 1.7161854293602732
1.2833647410636182 162.66665760434034 1.715881817881785
1.2885922960170342 167.74983910657923 1.7547399354444029
1.2938198509704502 173.45410687199404 1.7916786172188848
1.2990474059238661 168.89975167387976 1.7586398502737501
1.3042749608772821 167.61387532728924 1.7197324398501626
1.309502515830698 167.07674637579572 1.7054710177159993
1.314730070784114 164.85834446973794 1.6922652906545046
1.31995762573753 165.56609825666868 1.6910768943313192
1.325185180690946 166.86957154887688 1.7069109211869669
1.330412735644362 169.7354142149352 1.7207494227137743
1.335640290597778 168.78729570874273 1.6967194957738243
1.340867845551194 170.31168422860202 1.7087916024258967
1.34609540050461 171.3153954568868 1.7288593215267138
1.351322955458026 176.0924484148572 1.7717425244722966
1.356550510411442 174.9328264709907 1.7696108743975794
1.361778065364858 173.76742704789316 1.7551153315955206
1.3670056203182739 169.7207246306764 1.7233269978107508
1.3722331752716899 163.21464603901708 1.6874716378876506
1.3774607302251058 164.92311722204948 1.696777118843644
1.3826882851785218 167.23856724860008 1.7032944530259764
1.3879158401319378 172.7578438655334 1.7321451639879868
1.3931433950853538 175.7163052122823 1.746707408255657
1.3983709500387698 171.45050231482782 1.7111067517651815
1.4035985049921857 171.78008791244812 1.717788025831169
1.4088260599456017 172.13026122231642 1.7352992155545077
1.4140536148990177 174.23349738227822 1.751980866032772
1.4192811698524337 185.83070593233987 1.8303149157976757
1.4245087248058497 185.33730616256452 1.8058986097876224
1.4297362797592656 188.2033353267447 1.8026540205027892
1.4349638347126816 185.6165132139257 1.7937422587707799
1.4401913896660976 178.66661332217706 1.751967436256353
1.4454189446195136 174.3518932431371 1.7274939788390347
1.4506464995729296 169.7776250390281 1.70489541150131
1.4558740545263456 172.0128000272195 1.7141728965468224
1.4611016094797615 175.6459061861979 1.7408946282645992
1.4663291644331775 170.4635574767431 1.7155559746830087
1.4715567193865935 165.40850548615612 1.6641131164056209
1.4767842743400095 162.74484890757844 1.6354651276502015
1.4820118292934255 161.72064486267425 1.6410566212112754
1.4872393842468414 167.30624023152473 1.6920270492487028
1.4924669392002574 174.21058799276915 1.7416790141062712
1.4976944941536734 176.15724066598668 1.7428427017344281
1.5029220491070894 176.84810711504358 1.7454021854931396
1.5081496040605054 176.17332418441273 1.710450188774345
1.5133771590139213 177.7641989981345 1.7263373260201715
1.5186047139673373 173.52981276909225 1.708618547287029
1.5238322689207533 173.91442742699968 1.720465724588881
1.5290598238741693 177.57102641984233 1.7402701630681034
1.5342873788275853 181.2102981173984 1.7457386354475126
1.5395149337810012 178.71548623768464 1.7273922591690662
1.5447424887344172 181.2865472216719 1.7399400268185297
1.5499700436878332 190.05997589847087 1.8245741940959637
1.5551975986412492 194.35157670209443 1.8420322242175124
1.5604251535946652 204.30726421487168 1.8989567461357089
1.5656527085480811 199.62717363732065 1.8473343471926174
1.5708802635014971 197.99341821043672 1.8203750235734044
1.576107818454913 196.7707603107853 1.8222814151263733
1.581335373408329 185.86172873176196 1.7482406905112242
1.586562928361745 189.1291343607783 1.7709661288248917
1.591790483315161 191.8547925672998 1.7998639818585604
1.597018038268577 193.02186551653125 1.8028023657721892
1.602245593221993 197.19945342261107 1.8165248392414794
1.607473148175409 204.8489818601049 1.8532997816381602
1.612700703128825 211.74538275758948 1.881320913092721
1.617928258082241 213.33063398491836 1.8732458561316607
1.623155813035657 210.35520538163743 1.8535271475315074
1.628383367989073 216.57036618670298 1.8839706098125744
1.6336109229424889 216.1914974348821 1.880857162041065
1.6388384778959049 223.9201311694 1.9166509038768353
1.6440660328493208 230.92574772566638 1.9475145201597048
1.6492935878027368 236.04507579510448 1.9552382081430861
1.6545211427561528 242.00775221913955 1.9659394302237025
1.6597486977095688 248.5471913264598 2.008812949309985
1.6649762526629848 250.0650185841452 2.005704692444963
1.6702038076164007 250.41554947710247 1.9921437903319164
1.6754313625698167 258.09073482872617 2.0098229735396553
1.6806589175232327 257.82460878472693 1.9982903416800841
1.6858864724766487 263.32447320592917 2.0289584019800495
1.6911140274300647 261.35765547408914 2.0151852163530117
1.6963415823834807 259.9536893135985 1.9968843667251468
1.7015691373368966 250.5978014825181 1.9471979331519544
1.7067966922903126 249.79018076121915 1.9317181436984763
1.7120242472437286 247.14012205804676 1.9226085957795132
1.7172518021971446 245.35293505541307 1.9176143684993239
1.7224793571505606 250.35715618301236 1.9297791613840536
1.7277069121039765 259.93722758809736 1.9766822474773065
1.7329344670573925 276.77365532690254 2.052334504194427
1.7381620220108085 288.02835978375754 2.085337357579812
1.7433895769642245 291.9410551475556 2.0851206825898068
1.7486171319176405 288.9800281981317 2.040236280260671
1.7538446868710564 293.7430613326633 2.0414901220820134
1.7590722418244724 295.13065453311077 2.0413605241510053
1.7642997967778884 294.0581579236211 2.0371074178751276
1.7695273517313044 299.96792571464294 2.0570079448102208
1.7747549066847204 298.4920916808865 2.037100144260845
1.7799824616381363 296.23200307026593 2.0220576475306884
1.7852100165915523 300.600894163857 2.0216682897213554
1.7904375715449683 304.4801301020199 2.019561353847554
1.7956651264983843 301.61496128359255 1.9910808018107464
1.8008926814518003 302.08993853990137 1.9610715454564385
1.8061202364052162 299.9552860570442 1.9390252864938533
1.8113477913586322 304.3271466057987 1.955812897658211
1.8165753463120482 309.38567403671004 1.9590738295462142
1.8218029012654642 316.07103569541107 1.9858268501865222
1.8270304562188802 318.40694176812866 1.992282527527617
1.8322580111722961 312.7875723532019 1.9536569275757751
1.8374855661257121 309.57050641483806 1.933084156264631
1.842713121079128 305.25447589725627 1.9140235901435902
1.847940676032544 307.0656216569576 1.8942749702747528
1.85316823098596 318.7569567706984 1.9447357299806138
1.858395785939376 319.92967618795797 1.9570486143849086
1.863623340892792 316.67319684975394 1.9427492546580152
1.868850895846208 316.4753216675846 1.9367974697311718
1.874078450799624 309.1947696573178 1.8946733219898457
1.87930600575304 306.5472700650317 1.8709868366331643
1.884533560706456 304.6398502279217 1.855611467171789
1.889761115659872 300.99467970505776 1.8493466347110312
1.894988670613288 308.14159783395576 1.860717718097976
1.9002162255667039 313.72466924735966 1.8661090027804221
1.9054437805201199 311.25040989813 1.8389848877130575
1.9106713354735358 314.77484928538183 1.8339049711452557
1.9158988904269518 310.5319111575383 1.8025391000947006
1.9211264453803678 314.0485055128655 1.8062343322896521
1.9263540003337838 317.7676466395872 1.8182998792313603
1.9315815552871998 320.1297363879966 1.8359597585566878
1.9368091102406157 313.83592573165384 1.8093921421683041
1.9420366651940317 302.3027457562427 1.7605695659275824
1.9472642201474477 291.10110446640067 1.7010552403594126
1.9524917751008637 285.2438458131621 1.664254339875699
1.9577193300542797 279.47067847721974 1.6352714490527953
1.9629468850076957 275.8787400843521 1.6127688252664178
1.9681744399611116 280.67160484266003 1.61601546593595
1.9734019949145276 293.4587494617139 1.6536507419857538
1.9786295498679436 294.2512744109409 1.6566133977417175
1.9838571048213596 298.87895985130183 1.6684389809617766
1.9890846597747756 292.9559631526463 1.640772624308925
1.9943122147281915 283.9100665020219 1.6043097240633257
1.9995397696816075 283.0143847509232 1.591656246303616
2.0047673246350235 279.32188410150485 1.5774334964658934
2.0099948795884393 282.25959097309834 1.5980604263824159
2.015222434541855 283.0113287883646 1.5922432457901892
2.0204499894952708 282.9593211104027 1.5861963485256432
2.0256775444486865 280.86683258695456 1.5634978055536113
2.0309050994021023 274.46886866273843 1.5144898683517154
2.036132654355518 275.13135718283945 1.5266428022166143
2.041360209308934 271.21697952611066 1.5170321001984073
2.0465877642623496 280.4478364014801 1.5410215419491333
2.0518153192157653 278.4922640181516 1.5294533429694708
2.057042874169181 273.0981622422207 1.5079725009830498
2.062270429122597 275.73065689164264 1.51717758130974
2.0674979840760126 267.1633128231816 1.5051353203561715
2.0727255390294284 268.3541482528773 1.522536020834143
2.077953093982844 273.0129727376216 1.5425524230996361
2.08318064893626 269.9404683788857 1.52440736508989
2.0884082038896756 268.1967923873151 1.510135189410391
2.0936357588430914 266.31953486469934 1.4983837750097087
2.098863313796507 269.77813897983856 1.5168294506084083
2.104090868749923 275.03501658275724 1.5416581406919327
2.1093184237033387 273.0555061063049 1.526855896882948
2.1145459786567544 270.7297251015966 1.514670864181113
2.11977353361017 262.36649582466214 1.4780505654562754
2.125001088563586 267.807218056976 1.4992323915512136
2.1302286435170017 268.3498319830739 1.506046821001081
2.1354561984704175 263.3304529499804 1.4830385770804084
2.140683753423833 258.06795108908574 1.456939666815146
2.145911308377249 254.40255431957223 1.4482723680398346
2.1511388633306647 255.6588779370596 1.4504872968954574
2.1563664182840805 267.97786797283504 1.491782509043212
2.1615939732374962 274.0540682196847 1.5168927639537868
2.166821528190912 275.94562333900257 1.5392119525022587
2.1720490831443278 279.20044004458106 1.5582957685903873
2.1772766380977435 261.65433432259204 1.5015980020557065
2.1825041930511593 263.8940351532039 1.5033385858881598
2.187731748004575 266.57213814402445 1.494146366781726
2.192959302957991 264.6233071942198 1.4725391541724997
2.1981868579114066 267.8497280021808 1.4822643291752757
2.2034144128648223 265.69638556652586 1.481989989335189
2.208641967818238 265.1445861600869 1.4973576034750211
2.213869522771654 267.2403985899704 1.512337422369018
2.2190970777250696 272.4366068882734 1.5352968823651763
2.2243246326784853 268.3679727617824 1.5071473582252841
2.229552187631901 270.04712228292505 1.511770345860814
2.234779742585317 273.18050875235355 1.5079347605012243
2.2400072975387326 271.81755841551995 1.5046227816878148
2.2452348524921484 264.4674688437894 1.4720771463278497
2.250462407445564 256.9108146204845 1.4481515400423017
2.25568996239898 248.3253793212612 1.418074227073394
2.2609175173523957 249.58290227258502 1.4271722340201953
2.2661450723058114 257.4704339920676 1.4585978936849227
2.271372627259227 258.543045169039 1.4633984205340698
2.276600182212643 267.25265544081526 1.4999977052630378
2.2818277371660587 273.6387831157501 1.5280578791299757
2.2870552921194744 267.5712769912518 1.503310012152955
2.29228284707289 262.79533973298544 1.4901197290354253
2.297510402026306 259.01995684425043 1.4724306502935942
2.3027379569797217 260.38067661034785 1.4733576683509588
2.3079655119331375 265.65267296022813 1.4859553471969975
2.3131930668865532 263.9054566986018 1.4715373231547377
2.318420621839969 258.686590469802 1.4449635934724505
2.3236481767933848 258.882577084862 1.4464298216875502
2.3288757317468005 255.45264251773386 1.4308221852849299
2.3341032867002163 257.9175938098806 1.4353673219895298
2.339330841653632 260.5323636481374 1.4563643979387553
2.344558396607048 266.27149561498123 1.481798315557407
2.3497859515604635 271.22667840481705 1.483401747455295
2.3550135065138793 274.74084597032726 1.4950464884925017
2.360241061467295 273.1482180751593 1.4755630841893572
2.365468616420711 266.13563398799374 1.4406189074257958
2.3706961713741266 267.9601210850283 1.4375074853955376
2.3759237263275423 268.3724750071309 1.445266481958787
2.381151281280958 274.2534205269159 1.47227996679971
2.386378836234374 275.0708272798392 1.4850432491284893
2.3916063911877896 273.7187807263314 1.4889324896169867
2.3968339461412054 268.2584285420409 1.4820343094338473
2.402061501094621 262.45873093368243 1.4560320726900993
2.407289056048037 262.48700785527774 1.4478240949414243
2.4125166110014526 258.7148241911935 1.4191264770268213
2.4177441659548684 255.71519962450384 1.3946618519256957
2.422971720908284 256.0510974109154 1.3832019312807926
2.4281992758617 261.24222947328894 1.4102965983858777
2.4334268308151157 264.8440310832896 1.4209768028595993
2.4386543857685314 267.2463903480923 1.4261577924565063
2.443881940721947 270.56897857595885 1.4388853862446132
2.449109495675363 273.59950160984226 1.446741820740609
2.4543370506287787 281.469658401718 1.4602051506085643
2.4595646055821945 280.08331657382166 1.4301572312018465
2.4647921605356102 289.80983878472716 1.431835845362422
2.470019715489026 301.1325552620832 1.4231681047318416
2.4752472704424417 333.99831076194664 1.467350244649771
2.4804748253958575 411.7005179530806 1.5937106361560898
2.4857023803492733 549.629741070852 1.7870350066081158
2.490929935302689 798.8158437979379 2.119289906747788
2.496157490256105 1222.9096030508335 2.606295580647676
2.5013850452095205 1774.5884700608628 3.1317756361645563
2.5066126001629363 2352.079310640347 3.6007257871130722
2.511840155116352 2883.1801924080805 3.9849624131618597
2.517067710069768 3273.526860062769 4.2388443212983775
2.5222952650231836 3536.5255395995523 4.405689543834397
2.5275228199765993 3728.37287757805 4.525584248676906
2.532750374930015 3868.409689695412 4.5951822006064935
2.537977929883431 4156.128214620897 4.767015309153191
2.5432054848368466 4535.27042136905 4.971561199246692
2.5484330397902624 5033.193648702498 5.235929391851481
2.553660594743678 5491.566992214806 5.446245576106477
2.558888149697094 5906.631684635085 5.631673775386245
2.5641157046505096 6223.315417333892 5.779354210685165
2.5693432596039254 6331.601838614662 5.822148026288837
2.574570814557341 6252.564191334456 5.787769922715931
2.579798369510757 5938.922769702504 5.6266549869692
2.5850259244641727 5436.481250986636 5.383495742013067
2.5902534794175884 4731.66104317577 5.0173764708274105
2.595481034371004 3938.8471043498726 4.584234920732743
2.60070858932442 3093.9775721601654 4.064152884208454
2.6059361442778357 2304.376683132347 3.5151730592853614
2.6111636992312515 1634.3736217738174 2.9566800078515096
2.6163912541846672 1135.5499884777616 2.4619252406720764
2.621618809138083 797.5437937808637 2.0770482880462713
2.6268463640914987 588.1402893341541 1.796359541240607
2.6320739190449145 453.6007637809873 1.5978607853912163
2.6373014739983303 385.5057249321417 1.4928619810876567
2.642529028951746 347.42319553697513 1.436845460259621
2.6477565839051618 324.66964792076055 1.4044372319336929
2.6529841388585775 314.46879046606847 1.4056602107116334
2.6582116938119933 302.94845990989074 1.4015691571015814
2.663439248765409 294.58660272715895 1.3956722493923135
2.668666803718825 286.5706716464358 1.3878546427106966
2.6738943586722406 277.4949936402603 1.369188681746235
2.6791219136256563 267.7669924241743 1.3523592056030964
2.684349468579072 258.6825492592324 1.3372240823669967
2.689577023532488 253.08880682748813 1.3297379845096198
2.6948045784859036 252.8666279760263 1.3324564664687324
2.7000321334393194 257.62965734925893 1.353875783373621
2.705259688392735 261.62170918162934 1.3785806437646106
2.710487243346151 264.7183959449857 1.4028726561590585
2.7157147982995666 266.8150220328293 1.422909403924614
2.7209423532529824 263.7078746928204 1.41077286740219
2.726169908206398 259.8370413371148 1.392075160817234
2.731397463159814 255.58738754147294 1.3714891287004536
2.7366250181132297 254.23959569550692 1.3691644727912717
2.7418525730666454 255.65144885953416 1.3923439184599191
2.747080128020061 257.5194086477952 1.420134463885421
2.752307682973477 256.173190439617 1.4172584053621116
2.7575352379268927 255.1589782698484 1.406915746432727
2.7627627928803085 253.18037579017985 1.3938877863951715
2.767990347833724 255.50332607489233 1.4060863491685194
2.77321790278714 250.79589969578802 1.3946851826948798
2.7784454577405557 247.3531074909782 1.3852873228871785
2.7836730126939715 246.12340028677454 1.3729171016138972
2.7889005676473873 247.0859934960616 1.3699344064152679
2.794128122600803 252.8611334361912 1.392221656183857
2.7993556775542188 256.09895709440514 1.4051616775652347
2.8045832325076345 261.20916384446303 1.430459278410074
2.8098107874610503 260.2677282771328 1.4210578805982526
2.815038342414466 263.96339131739546 1.4377086052362151
2.820265897367882 268.17576314234736 1.4623867937087967
2.8254934523212976 264.1151266655091 1.4381292995454162
2.8307210072747133 267.8858149442795 1.4518563950852483
2.835948562228129 267.8751597799698 1.4555164408348449
2.841176117181545 269.0498253506343 1.4689251504327214
2.8464036721349606 272.16351489816026 1.5100762360362932
2.8516312270883764 267.70837664121416 1.4985936130624515
2.856858782041792 261.1604506089689 1.472055424790731
2.862086336995208 259.30649879083296 1.4607050607343512
2.8673138919486236 255.13110843033922 1.453912666108104
2.8725414469020394 255.7360805979832 1.460731511523827
2.877769001855455 265.62890928953124 1.4813995809490577
2.882996556808871 268.71923655086096 1.4919945916327217
2.8882241117622867 269.3151492809433 1.4761416455249905
2.8934516667157024 264.92446614901695 1.4535244723434775
2.898679221669118 261.3647388490406 1.4442761983594057
2.903906776622534 256.81723158766005 1.4178661535765993
2.9091343315759497 259.26381922758577 1.432491728468883
2.9143618865293655 261.6992352092445 1.4401647555702684
2.919589441482781 260.50853518420655 1.4288213737393423
2.924816996436197 254.89091773037424 1.4069188394289058
2.9300445513896127 261.61345250416133 1.4391739013365177
2.9352721063430285 263.8769923396225 1.4506461963318358
2.9404996612964442 269.75660775745 1.4678991930531768
2.94572721624986 277.07435395351905 1.4991557916012634
2.9509547712032758 274.244698462818 1.4857265642284279
2.9561823261566915 273.54103896059894 1.4803922854388272
2.9614098811101073 268.74203542805776 1.4504646702128203
2.966637436063523 268.07164735944 1.445592642599167
2.971864991016939 267.77036533330465 1.4431354680716943
2.9770925459703546 267.85747698721985 1.4341556976846133
2.9823201009237703 262.2982134025784 1.4006102287003888
2.987547655877186 260.52601978525445 1.3859754223725342
2.992775210830602 259.6485803861592 1.3769063549724145
2.9980027657840176 256.25739264630363 1.3747679028546231
3.0032303207374333 257.95557447238303 1.3725803654409638
3.008457875690849 260.4612376968443 1.370548397935484
3.013685430644265 261.765133150124 1.3597802199417877
3.0189129855976806 263.0629085169789 1.3573878318941313
3.0241405405510964 262.1581408696989 1.3562277394353945
3.029368095504512 264.39681928367696 1.3693494107212543
3.034595650457928 267.45769463533725 1.376249901729631
3.0398232054113437 265.56185157402297 1.3706686409790187
3.0450507603647594 263.60585025248463 1.352346929001413
3.050278315318175 264.97771694064636 1.3531720527548776
3.055505870271591 267.6166728420468 1.3557499150661994
3.0607334252250067 273.1004594017186 1.3676844771004784
3.0659609801784224 277.98973563382907 1.3825125687451618
3.071188535131838 279.5229383805967 1.3890032526804308
3.076416090085254 279.99158735090884 1.3875630662151661
3.0816436450386697 273.73983903894975 1.3520492183538666
3.0868711999920855 274.1355046849596 1.3356584763022092
3.0920987549455012 278.7356888757015 1.3361695634026927
3.097326309898917 282.274788815843 1.3322399200324586
3.1025538648523328 286.32490517290813 1.330083847306288
3.1077814198057485 288.7904332883862 1.3267315354169644
3.1130089747591643 295.92236293732793 1.3351965792584717
3.11823652971258 300.42367810195253 1.3313670147173764
3.123464084665996 309.41931791385844 1.3460301369782128
3.1286916396194115 313.7739102839096 1.3405015500419788
3.1339191945728273 320.4937717433705 1.347930369213951
3.139146749526243 328.3715472093173 1.3531798343503858
3.144374304479659 339.2297883288536 1.3613458691293745
3.1496018594330746 347.68233656215597 1.3616758677880672
3.1548294143864903 357.4866491598955 1.3791902921343477
3.160056969339906 369.16245130055637 1.3993015422496913
3.165284524293322 379.2397636837846 1.412198161235198
3.1705120792467376 394.79946620118034 1.4316572015419882
3.1757396342001534 416.0575239127828 1.4566825375685835
3.180967189153569 444.45939444120984 1.5005668770374119
3.186194744106985 475.5944551101453 1.5501805379823421
3.1914222990604006 501.19742764934324 1.5861409676399665
3.1966498540138164 520.8593992469625 1.6150237473100377
3.201877408967232 542.6773411870712 1.6493296122072498
3.207104963920648 567.7294245071699 1.6818349792713765
3.2123325188740637 585.1700338682282 1.7049139186124154
3.2175600738274794 609.0006653071589 1.7357849464851494
3.222787628780895 626.4234510423674 1.7551523898622496
3.228015183734311 637.6117545884575 1.767019607583491
3.2332427386877267 658.8122062437454 1.7940464985031597
3.2384702936411425 674.6066803276451 1.8131838295604734
3.2436978485945582 690.3512489991963 1.8343217260162394
3.248925403547974 705.5861599209587 1.8525987011772322
3.2541529585013897 715.4903402576565 1.8629930409268178
3.2593805134548055 720.65933800398 1.867578287438696
3.2646080684082213 718.8624809235558 1.8620380004601444
3.269835623361637 724.3359586247573 1.8681972827398765
3.275063178315053 733.2988270146785 1.8791355262228968
3.2802907332684685 739.7647347713341 1.8826131543455416
3.2855182882218843 753.992437665951 1.8985738528643328
3.2907458431753 762.7150324858237 1.906748797974527
3.295973398128716 775.2731577990896 1.922046465900885
3.3012009530821316 778.4077331302097 1.921703942828015
3.3064285080355473 769.6025040745434 1.9106340010920047
3.311656062988963 757.0763773363639 1.8927939940219014
3.316883617942379 719.2478201674129 1.8358407623848445
3.3221111728957946 676.2263094559121 1.7799657248250889
3.3273387278492104 626.4102746687262 1.7135705746960026
3.332566282802626 571.1327597217274 1.6397014069224236
3.337793837756042 520.1893238296628 1.5711692950447997
3.3430213927094576 467.1107491833943 1.4950262983555909
3.3482489476628734 419.5810657791636 1.4246540765652198
3.353476502616289 385.98984841821425 1.3746216573446748
3.358704057569705 362.78876067631097 1.34621475051216
3.3639316125231207 340.1719202993241 1.3145820678603737
3.3691591674765364 324.9528932607528 1.2986531254378404
3.374386722429952 305.47052294834083 1.265836704976222
3.379614277383368 286.4964001522091 1.2317313160607855
3.3848418323367837 274.1778451943915 1.213256770223922
3.3900693872901995 265.1549138527201 1.201253766013008
3.3952969422436152 259.9868841469522 1.2029112568371196
3.400524497197031 258.6243167331162 1.2146812582680022
3.4057520521504467 256.0828420059011 1.2190124489296272
3.4109796071038625 252.0118274643251 1.2241064339646128
3.4162071620572783 251.9607411816989 1.2305371819671433
3.421434717010694 249.60642516728439 1.2240676465824967
3.4266622719641098 252.99746150200005 1.2427675463565262
3.4318898269175255 254.01459745117242 1.248578075958252
3.4371173818709413 249.07519188678543 1.2337818208548068
3.442344936824357 253.55419701695698 1.2517006623465254
3.447572491777773 249.41633843946386 1.2333107275279258
3.4528000467311886 250.03161266223208 1.2419597844519135
3.4580276016846043 246.02909436700753 1.2312863017708109
3.46325515663802 243.05079466634743 1.2102562271491948
3.468482711591436 238.79758711478584 1.1938764017483106
3.4737102665448516 237.9779931002439 1.1929743712567726
3.4789378214982674 237.74027889015676 1.1939410603744747
3.484165376451683 241.73070640034473 1.2068852357489595
3.489392931405099 243.66431721507735 1.2182210157438491
3.4946204863585146 246.27193120124323 1.2191875938899601
3.4998480413119304 251.43101650533492 1.2208822568329285
3.505075596265346 253.41957657175985 1.220451863282644
3.510303151218762 259.16640989535586 1.2346190866007807
3.5155307061721777 260.4918944982113 1.2288190169627495
3.5207582611255934 259.9116655141738 1.2214007581005317
3.525985816079009 264.6241633430181 1.2126909805788353
3.531213371032425 268.0302309686415 1.1974691805586766
3.5364409259858407 280.8272716569795 1.2132818733731832
3.5416684809392565 298.15599038908493 1.2383320240635305
3.546896035892672 316.7960662748753 1.2599197818861418
3.552123590846088 357.04191053518576 1.3265453113554984
3.5573511457995037 429.14731605399254 1.4292569586051393
3.5625787007529195 557.4605046331964 1.6134035980201682
3.5678062557063353 784.8840625858181 1.9019176684179908
3.573033810659751 1248.3069134132497 2.391927125755209
3.5782613656131668 2158.079220008147 3.1463990042513283
3.5834889205665825 3916.585616834991 4.238083979560788
3.5887164755199983 6916.9622348898865 5.631794184792778
3.593944030473414 10959.902445664122 7.042618176321175
3.59917158542683 14914.110283042084 8.16833648694293
3.6043991403802456 17892.81868978734 8.916653976809894
3.6096266953336613 18815.27024650731 9.120836001657109
3.614854250287077 17571.094706595308 8.816141934599225
3.620081805240493 14723.776554919119 8.073721155401852
3.6253093601939086 11099.63641552056 7.013820110628705
3.6305369151473244 7788.255265389902 5.8634128107957055
3.63576447010074 5021.791889766474 4.6928963583019625
3.640992025054156 3201.201022364526 3.7440479132743585
3.6462195800075716 1948.6136009156864 2.917597993877529
3.6514471349609874 1217.8481255145462 2.306472696974308
3.656674689914403 812.8862882593281 1.8874335113896508
3.661902244867819 601.0008678692265 1.6256437393351384
3.6671297998212347 486.70522047547695 1.4673626325861928
3.6723573547746504 422.5589064658877 1.3755208335631968
3.677584909728066 380.68213980303847 1.315226481857219
3.682812464681482 357.9866738117837 1.2872755249666796
3.6880400196348977 342.1435518184521 1.2721183845599462
3.6932675745883135 327.70815018973457 1.2445606642669285
3.698495129541729 310.46309437187864 1.2136724159352354
3.703722684495145 297.9007535837205 1.1929563630430244
3.7089502394485607 285.3828272355377 1.1661018184598173
3.7141777944019765 282.8394065067186 1.1588738645865593
3.7194053493553922 282.9845775367441 1.1612896319975101
3.724632904308808 284.3137442451399 1.1682316384180766
3.7298604592622238 283.42766773982476 1.1764157397931003
3.7350880142156395 282.4631148551582 1.1859526080831244
3.7403155691690553 277.38549346347065 1.1771879745222698
3.745543124122471 276.95597216723377 1.182369463256193
3.750770679075887 277.0848320892137 1.1784451516265582
3.7559982340293026 276.16323634435463 1.1663501373802516
3.7612257889827183 274.50683831534576 1.1535713323836267
3.766453343936134 275.7662029974198 1.1546134844659741
3.77168089888955 279.8110071821223 1.1593346705955268
3.7769084538429656 278.91164279937806 1.1567114135663261
3.7821360087963813 276.6827687701662 1.1462993516659252
3.787363563749797 274.15005052568546 1.1379987422433255
3.792591118703213 279.18106546542884 1.1429307766992363
3.7978186736566286 284.8035750182884 1.142420486687458
3.8030462286100444 296.62356375664297 1.1505716210543087
3.80827378356346 302.56845370489367 1.14881994760178
3.813501338516876 307.0043186611281 1.15833713354043
3.8187288934702917 312.98483121276126 1.1697101064741835
3.8239564484237074 309.2513951467142 1.1620777521153636
3.829184003377123 305.5399602665197 1.1531544890618046
3.834411558330539 299.3943757999725 1.1429958228596673
3.8396391132839547 291.22619680420604 1.1273505919168898
3.8448666682373704 289.4178086001099 1.1306843719403905
3.850094223190786 287.14142766205805 1.1289925874935103
3.855321778144202 287.3062360333399 1.1389019912479836
3.8605493330976177 285.2000197937491 1.1369978538650491
3.8657768880510335 286.2561411892065 1.1388197231619552
3.8710044430044492 283.7212815202161 1.1341193589137846
3.876231997957865 283.1097196041764 1.1319015993304837
3.8814595529112808 278.47678682651616 1.119006409876296
3.8866871078646965 277.3187414126079 1.1207985090096824
3.8919146628181123 281.4582691830546 1.1270580418108413
3.897142217771528 287.38275283156827 1.138188227155624
3.902369772724944 293.2975150878017 1.1465495623472264
3.9075973276783595 296.909527468067 1.1477783042873706
3.9128248826317753 295.30102900357883 1.134153225863789
3.918052437585191 291.2980582082371 1.1133921869215226
3.923279992538607 292.4556160925847 1.1125244032788133
3.9285075474920226 301.5902142450368 1.1273021812460933
3.9337351024454383 308.0983520210501 1.1417822673113351
3.938962657398854 318.6254046591454 1.1608964481871242
3.94419021235227 323.1610439757698 1.1580075410855903
3.9494177673056856 328.50388154605355 1.1564838183662862
3.9546453222591014 330.4945136068484 1.1512703129474853
3.959872877212517 339.70806518511836 1.1651721830568096
3.965100432165933 351.4885737092014 1.188812458662969
3.9703279871193486 370.00335915669905 1.2203641818846025
3.9755555420727644 388.391732830554 1.245047573681114
3.98078309702618 408.31315245395194 1.2702117924303062
3.986010651979596 426.8783446362516 1.2940007464928673
3.9912382069330117 449.0124965906072 1.324390373931032
3.9964657618864274 474.26393311555637 1.3602557215963387
4.001693316839844 500.76753515542094 1.3942819758691072
4.00692087179326 533.8384985017269 1.4328155531798918
4.012148426746676 567.1993491898204 1.4803362419233592
4.017375981700092 599.967313123896 1.5398680678764012
4.0226035366535084 648.20799068946 1.611977938876623
4.027831091606925 702.6751001505187 1.6867437472772664
4.033058646560341 765.9073975975768 1.7657893997397693
4.038286201513757 837.4455479902125 1.8447606914533101
4.043513756467173 913.7779590127876 1.9330972664565322
4.0487413114205895 1003.0862839351039 2.0269210259622716
4.053968866374006 1106.3602301362953 2.1279493807819585
4.059196421327422 1213.2185659050697 2.2286551652611606
4.064423976280838 1343.4257360905258 2.346500169348259
4.069651531234254 1487.4393959175582 2.463462295626006
4.0748790861876705 1649.4880772463555 2.599540880507316
4.080106641141087 1822.9093449211066 2.731338007990632
4.085334196094503 2016.2748198736865 2.872480085140101
4.090561751047919 2225.576057243143 3.023247758118701
4.095789306001335 2453.7277102378384 3.1737387915444435
4.1010168609547515 2706.632472239819 3.3457165374230353
4.106244415908168 2922.5083172653344 3.4716179126788838
4.111471970861584 3156.578179991432 3.604684111944243
4.116699525815 3366.3018044980595 3.7130756591673437
4.121927080768416 3571.6101120666476 3.7848638698658927
4.1271546357218325 3745.3878293487624 3.8417931861034247
4.132382190675249 3903.0481954314914 3.9168302897101555
4.137609745628665 4009.7978924793188 3.9551977237179887
4.142837300582081 4051.0023111829123 3.961286842758039
4.148064855535497 4012.5732924498407 3.931619165950292
4.1532924104889135 3931.4606500583914 3.8847947358511097
4.15851996544233 3775.012844219773 3.7978828406183216
4.163747520395746 3574.6234542326465 3.685859468018341
4.168975075349162 3340.575719560385 3.5553733595458956
4.174202630302578 3077.9402364939915 3.407578778576407
4.1794301852559945 2828.4577989254526 3.2705139166552315
4.184657740209411 2565.5470881271176 3.1125644408900723
4.189885295162827 2302.3282391474345 2.9459406034560907
4.195112850116243 2091.2063279630293 2.803290867979775
4.200340405069659 1870.6588325705948 2.6455600003154656
4.2055679600230755 1669.5740280994455 2.4974837690431064
4.210795514976492 1486.8267879640111 2.360877177990351
4.216023069929908 1315.6278663943194 2.2172433324437035
4.221250624883324 1169.00977762319 2.0848805514935695
4.22647817983674 1046.503490846515 1.9712997384721114
4.2317057347901565 941.0589444133359 1.869640635529256
4.236933289743573 851.3726279080317 1.7762188770499243
4.242160844696989 767.6178895650896 1.6852137317443618
4.247388399650405 694.851686103317 1.6014471071924292
4.252615954603821 632.348323715539 1.5303593697933788
4.257843509557238 588.5223894955067 1.477957978007224
4.263071064510654 543.5386373148441 1.4203422109957806
4.26829861946407 502.3792887351982 1.3639969562739798
4.273526174417486 469.0814691068037 1.316419992675126
4.278753729370902 439.2450691913449 1.2746378810070988
4.283981284324319 413.5590368134869 1.2441067926127232
4.289208839277735 387.8306584213047 1.2093680001823384
4.294436394231151 366.912812889708 1.1800035990786084
4.299663949184567 352.223155927215 1.1552989271020266
4.304891504137983 339.7722692109947 1.1368368405643214
4.3101190590914 331.47009742747554 1.1239563294427177
4.315346614044816 317.6651182307336 1.0997991522931072
4.320574168998232 307.03395163513284 1.0841581120062307
4.325801723951648 300.0773322061781 1.0766189698544288
4.331029278905064 294.59207230266804 1.0737304756989
4.336256833858481 291.7210821943848 1.0723137415877555
4.341484388811897 287.2630039134002 1.0668698607392462
4.346711943765313 279.2503962474746 1.0548222454154605
4.351939498718729 274.4481129592443 1.0493172492964573
4.357167053672145 273.2874833647641 1.0477179580386067
4.362394608625562 269.20671975051056 1.0419371587523034
4.367622163578978 273.2358280380546 1.0509601115076153
4.372849718532394 270.0970957655098 1.0471920535752295
4.37807727348581 268.9037762137474 1.045848740184454
4.383304828439226 267.14290607648763 1.04025913660321
4.388532383392643 259.7938755389942 1.0221487069386097
4.393759938346059 254.07781031627187 1.0148049167569346
4.398987493299475 249.46765537409865 1.0104644719915825
4.404215048252891 248.39074118080268 1.0134012275610074
4.409442603206307 244.6012314329772 1.0096908383622216
4.414670158159724 244.5579205321689 1.01163854694736
4.41989771311314 240.77744038191113 1.0162291817685059
4.425125268066556 234.91729627200385 1.0092653703443855
4.430352823019972 231.62665777474623 1.009453211792018
4.435580377973388 231.7472919544058 1.0047566487651733
4.440807932926805 227.30950902708307 0.9904297362457285
4.446035487880221 224.5031751363943 0.99356860938559
4.451263042833637 217.06881636320932 0.9806412532020186
4.456490597787053 211.62118048375342 0.9678142833512419
4.4617181527404695 206.78315990694992 0.9568303569708955
4.466945707693886 206.17464376258044 0.9503230282567248
4.472173262647302 208.87067756583582 0.9595469919724794
4.477400817600718 210.22429239893577 0.9624866239044914
4.482628372554134 212.93675371159767 0.9664054572994436
4.4878559275075505 214.97799078251776 0.9781247808556007
4.493083482460967 216.73186831258778 0.9892552287019205
4.498311037414383 217.13040590431353 0.9990190670520597
4.503538592367799 211.86708082022682 0.991654159835307
4.508766147321215 203.83664577016418 0.9624493522953761
4.5139937022746315 197.62175663363448 0.940762462566314
4.519221257228048 197.18950241382234 0.9361374545946763
4.524448812181464 198.70866632593356 0.9356271560569741
4.52967636713488 201.66239987715 0.9493568291144856
4.534903922088296 208.7282058916133 0.9733226757991928
4.5401314770417125 209.76206362908775 0.9783541254495409
4.545359031995129 206.4140809437884 0.9734683280143169
4.550586586948545 207.19818509361778 0.977453042974043
4.555814141901961 201.8302573914907 0.9568302152300835
4.561041696855377 203.4049602512896 0.9598247901498316
4.5662692518087935 209.04995119910893 0.9702683112142244
4.57149680676221 208.79083420152594 0.9646814212286614
4.576724361715626 210.16588908280133 0.9715642095028459
4.581951916669042 213.57355709487754 0.9811234660919858
4.587179471622458 212.87018570939813 0.9805290661154067
4.5924070265758745 216.6608882009661 0.9981430872945496
4.597634581529291 216.6755397193175 0.9942654805192099
4.602862136482707 213.84544762012763 0.9858326483189471
4.608089691436123 210.550698553164 0.9777612573894372
4.613317246389539 205.2760502182069 0.963297780614393
4.6185448013429555 202.09333773515834 0.9599166968637158
4.623772356296372 199.68345386047335 0.9603566767388576
4.628999911249788 206.83362889498568 0.9887253764764843
4.634227466203204 207.11438837650311 0.9964130791596452
4.63945502115662 208.11440261037413 0.9976892990799375
4.6446825761100365 202.5912573675631 0.9786336815662531
4.649910131063453 201.4306419430201 0.9758333100719107
4.655137686016869 207.3929955262995 0.9947801980309812
4.660365240970285 209.00840657342962 0.9982190577834801
4.665592795923701 206.9411682650801 0.9872530346383748
4.6708203508771176 204.68181759631494 0.9775110568622151
4.676047905830534 201.48821201096303 0.9652013213544123
4.68127546078395 201.0543879375157 0.961876597588263
4.686503015737366 202.93678743844913 0.9656533236222765
4.691730570690782 199.8026402391461 0.9600955277751537
4.696958125644199 203.46420590090486 0.9699804235847744
4.702185680597615 202.76434436638058 0.9682256615514395
4.707413235551031 206.5144228334654 0.9778922623476112
4.712640790504447 201.80209431173498 0.959202405038904
4.717868345457863 201.4046662737111 0.9599650445876825
4.72309590041128 198.49478654010295 0.9540706491755143
4.728323455364696 198.40567622786503 0.9570372970882773
4.733551010318112 198.41038072157698 0.961286378695456
4.738778565271528 197.6916057852064 0.9543696897349311
4.744006120224944 199.7759615405062 0.9465066891745739
4.749233675178361 202.83140179789768 0.9528408852926624
4.754461230131777 205.4012874543252 0.9626844171146475
4.759688785085193 206.01819511782895 0.9720419468083722
4.764916340038609 200.4193024777343 0.9561549522442992
4.770143894992025 196.89703496043816 0.9447595158884161
4.775371449945442 197.82359758546008 0.9371019168635077
4.780599004898858 196.5404559721906 0.9276448647591793
4.785826559852274 195.20789109038995 0.9276460305582979
4.79105411480569 195.7496841182913 0.9343739804494899
4.796281669759106 195.05765285933137 0.9348872190591471
4.801509224712523 195.1699336039104 0.9354361255712906
4.806736779665939 194.50107618077197 0.9295508161212211
4.811964334619355 192.9273790255789 0.9186910186156468
4.817191889572771 194.87350221534905 0.9244936256921639
4.822419444526187 193.7708118871632 0.9250898333208682
4.827646999479604 193.53759531965986 0.9222207223140481
4.83287455443302 195.6220959753152 0.9317007647303073
4.838102109386436 200.45220918680937 0.9511314820955004
4.843329664339852 203.70186876678076 0.9576164953233461
4.848557219293268 203.40562575566673 0.9579189575045925
4.853784774246685 199.4372449161073 0.9446543213773749
4.859012329200101 197.6129437243865 0.9335717435831881
4.864239884153517 196.73384376476525 0.9303621482105258
4.869467439106933 197.4649696110684 0.9370105030250357
4.8746949940603495 200.93745471080325 0.9485068787467967
4.879922549013766 201.271456135463 0.951553085050253
4.885150103967182 200.9320584393798 0.9452192137234505
4.890377658920598 201.212133013185 0.9317186453686451
4.895605213874014 197.92417724836216 0.9126508551935052
4.9008327688274305 199.65231145749095 0.9095410343758029
4.906060323780847 200.68944703337894 0.9097394548744645
4.911287878734263 198.92995557312148 0.9024606782080126
4.916515433687679 197.65449037709067 0.9071038500297635
4.921742988641095 195.4646330116115 0.8997695168599309
4.9269705435945115 195.97108887094254 0.9023791771877505
4.932198098547928 197.1672726147055 0.9081864302570045
4.937425653501344 198.16944156786317 0.909396982050158
4.94265320845476 198.83151868923525 0.9183299393676709
4.947880763408176 199.25584839939702 0.9102061959128488
4.9531083183615925 199.67031307134624 0.9060894760447453
4.958335873315009 201.3878147646957 0.9083208951722131
4.963563428268425 203.1177632300944 0.90960293782267
4.968790983221841 207.76698104698414 0.9212294149886876
4.974018538175257 211.66900374124762 0.927886852115924
4.9792460931286735 218.56809136595427 0.9373987502317221
4.98447364808209 226.67425715771518 0.9417072733132569
4.989701203035506 233.70883554576915 0.9402024609588153
4.994928757988922 246.61661193482223 0.9405100322251079
5.000156312942338 270.19667873183494 0.9578772528992514
5.0053838678957545 314.23783288353684 1.0104593460108773
5.010611422849171 392.49643213869115 1.1106931252741035
5.015838977802587 504.6048014999693 1.2420352171791726
5.021066532756003 642.1464528038631 1.3920417546746793
5.026294087709419 783.5251068117773 1.531448047263636
5.0315216426628355 901.4063518289338 1.6412292268151054
5.036749197616252 982.8764570051155 1.715805703307814
5.041976752569668 1020.2728351814175 1.7468912079138585
5.047204307523084 1021.7027735479651 1.7458954920771244
5.0524318624765 993.9563218340329 1.7195163930572328
5.0576594174299165 957.9138038752699 1.6875679103513248
5.062886972383333 910.025273504656 1.6444592418117654
5.068114527336749 860.6328989673642 1.6022197065680581
5.073342082290165 818.2953346814692 1.563127954645052
5.078569637243581 783.1554422029928 1.5271194648019386
5.0837971921969975 757.2738058740667 1.4998387463331866
5.089024747150414 741.4547727497459 1.4833401012928709
5.09425230210383 730.7151052825701 1.4716965535402997
5.099479857057246 738.3312023364006 1.4785902004391376
5.104707412010662 749.2771222638045 1.4870713542828267
5.109934966964079 765.8352420761913 1.5049885786243922
5.115162521917495 778.6709420834627 1.51790611290635
5.120390076870911 789.1200375955561 1.527994738988673
5.125617631824327 796.7222913218641 1.533569753354162
5.130845186777743 790.0177419002521 1.5250319953348912
5.13607274173116 781.1693948645619 1.5170173009046313
5.141300296684576 751.2167823991917 1.4821540565224933
5.146527851637992 719.3646370377398 1.4477333665606151
5.151755406591408 685.5015991751209 1.4111930699897963
5.156982961544824 648.1643206641531 1.374997058079597
5.162210516498241 609.6523712336881 1.3359478491930197
5.167438071451657 565.1089020286383 1.2866039124194253
5.172665626405073 522.5374104935471 1.2377479519816155
5.177893181358489 485.99447839215264 1.1927802947339898
5.183120736311905 450.1236789349767 1.150403759862044
5.188348291265322 419.3412923458263 1.1173108733983694
5.193575846218738 388.3175216986276 1.0840763611640785
5.198803401172154 355.59589280269245 1.0469312584252444
5.20403095612557 327.2757567880593 1.017888329140779
5.209258511078986 300.039639343644 0.9868237476134832
5.214486066032403 275.83129041974865 0.9631295276612054
5.219713620985819 258.0327012286027 0.9467211348231516
5.224941175939235 240.38184520288337 0.921125162904369
5.230168730892651 232.73244583934712 0.9143566288218059
5.235396285846067 224.97174209082513 0.8997880806662797
5.240623840799484 219.74352582272854 0.894149749238095
5.2458513957529 211.40243778113734 0.881456230706601
5.251078950706316 205.1232039617633 0.8727269903299308
5.256306505659732 203.32616748763505 0.8735505655166282
5.261534060613148 202.90593581333377 0.877626086045035
5.266761615566565 204.2769240135155 0.8791807184158971
5.271989170519981 204.4490637574827 0.877767481343474
5.277216725473397 208.9368021133111 0.8952372875672232
5.282444280426813 209.04388638103399 0.9017137106441591
5.2876718353802294 208.67086250421798 0.9107634249885462
5.292899390333646 204.38498634006288 0.8986393619292506
5.298126945287062 200.1838120524532 0.8855073661584177
5.303354500240478 198.66248526083197 0.8763248064773189
5.308582055193894 197.96959846431974 0.8748309482725839
5.3138096101473105 199.71146131237185 0.8796568065588433
5.319037165100727 203.3267905636153 0.8862682643122065
5.324264720054143 202.2372228932416 0.8854545750801361
5.329492275007559 201.6777901982082 0.887255867556432
5.334719829960975 197.93331737795626 0.8771346253098321
5.3399473849143915 193.83586905733014 0.8632905029412443
5.345174939867808 193.09913324438782 0.861382736161463
5.350402494821224 195.71593768016396 0.8660938035125318
5.35563004977464 196.77253296769675 0.8673848159905365
5.360857604728056 202.12418458708672 0.874289510909211
5.3660851596814725 203.11824740238922 0.8725702683472226
5.371312714634889 204.53260468416187 0.8709387877867786
5.376540269588305 207.0352841731979 0.8719859954550208
5.381767824541721 207.27046090138253 0.8723549308752683
5.386995379495137 203.7330144393408 0.859816060954694
5.3922229344485535 204.69751579476215 0.8576868234431715
5.39745048940197 202.99408359191716 0.8562013772091246
5.402678044355386 202.5079748941273 0.8498669972851787
5.407905599308802 204.8189443861128 0.8539174047411234
5.413133154262218 207.50599547648756 0.8560574415486037
5.4183607092156345 213.52942667521071 0.8656141761174857
5.423588264169051 217.18870060162465 0.8632669796672234
5.428815819122467 218.19525673223612 0.8603287022617472
5.434043374075883 217.73648043287045 0.8560846020765837
5.439270929029299 217.66078222111372 0.8568924581396337
5.4444984839827155 217.79988048301783 0.8597390469131612
5.449726038936132 214.72168541031647 0.8555080340322581
5.454953593889548 215.91764265290473 0.8581149497725487
5.460181148842964 215.12823527865146 0.8632815244592387
5.46540870379638 213.31411897756385 0.8660895638971458
5.4706362587497965 212.16275568004704 0.8677564642095807
5.475863813703213 211.8095225075156 0.8680894985992688
5.481091368656629 213.8571270104033 0.8737418545370534
5.486318923610045 211.60845447059216 0.8694761477502086
5.491546478563461 209.00931209591104 0.85998956342638
5.4967740335168775 206.49040479433518 0.8513184680645937
5.502001588470294 204.65273438039702 0.8444647148713785
5.50722914342371 202.65794717002325 0.842876160378083
5.512456698377126 198.76266812707723 0.833361657874382
5.517684253330542 201.38044539485298 0.8459907308452912
5.522911808283959 200.79325960958246 0.8435436862014741
5.528139363237375 202.98946811574476 0.8478684526078234
5.533366918190791 208.2091201363363 0.8622836703795971
5.538594473144207 207.4616573086555 0.8660734865930748
5.543822028097623 209.5045830229959 0.8710633369107739
5.54904958305104 207.5999645686552 0.8606723956671148
5.554277138004456 204.59739295219066 0.8482275225735431
5.559504692957872 202.56044900717666 0.8385400521018598
5.564732247911288 198.50294196896655 0.8262081108984358
5.569959802864704 197.91534572054482 0.8254093142696278
5.575187357818121 197.5928396602993 0.8251725156267564
5.580414912771537 202.64519871965632 0.8313833010099824
5.585642467724953 205.76674849568968 0.8392841203658054
5.590870022678369 209.148759498793 0.8425281886842044
5.596097577631785 206.76417650309085 0.8389601318399698
5.601325132585202 210.40779449164978 0.8489080973538033
5.606552687538618 215.48857320114365 0.8562692573684563
5.611780242492034 216.23470565061368 0.8456650545275871
5.61700779744545 217.22111859634123 0.8377334076330342
5.622235352398866 221.90302007763114 0.8379741521740333
5.627462907352283 229.20409675454178 0.8364885555098032
5.632690462305699 248.57366176702 0.8610336378675972
5.637918017259115 284.2464212746086 0.906397521965046
5.643145572212531 350.3643463650903 0.9883180155884086
5.648373127165947 443.253154360154 1.098357657973205
5.653600682119364 561.528227219168 1.2264086320170877
5.65882823707278 690.2543586637363 1.3531417831122805
5.664055792026196 799.5962436444378 1.4535063258927845
5.669283346979612 886.1959123375206 1.5289542871718826
5.674510901933028 922.239674260429 1.5574994785888596
5.679738456886445 926.7212496886182 1.5605071060164155
5.684966011839861 896.8181369843634 1.5328593658574916
5.690193566793277 855.6188966633503 1.4944170494847855
5.695421121746693 813.7289367095009 1.4565137202851255
5.700648676700109 776.3637504833498 1.4222726526895346
5.705876231653526 747.5661044488146 1.39788384323173
5.711103786606942 719.9576718075498 1.3730133943334253
5.716331341560358 709.5405889100443 1.363030890726781
5.721558896513774 701.7009882549179 1.3534299308086315
5.7267864514671905 710.4880535766454 1.3615581831177483
5.732014006420607 721.5447028723627 1.3712186949619807
5.737241561374023 748.0235294371662 1.3949049698636906
5.742469116327439 791.3681670442039 1.4332139007922666
5.747696671280855 852.9831834827817 1.4875088939213958
5.7529242262342715 918.7609402989289 1.5431151680240918
5.758151781187688 968.9599453435696 1.583151705736328
5.763379336141104 993.2985056317749 1.6025097154883026
5.76860689109452 975.5580868515997 1.5874737756783739
5.773834446047936 920.8559548352924 1.5426449284629327
5.7790620010013525 826.0248746221883 1.461216563373868
5.784289555954769 713.0749814373281 1.3614588386441793
5.789517110908185 603.8665772120104 1.2548963587329087
5.794744665861601 502.4280417428975 1.148623609622351
5.799972220815017 418.0169621950473 1.0546468139101866
5.8051997757684335 354.79164918250893 0.9830781942235854
5.81042733072185 307.5737179501886 0.9270225600209004
5.815654885675266 279.78525056237766 0.8984750321948738
5.820882440628682 261.18405832161386 0.8719912340022776
5.826109995582098 250.63512965330025 0.856477890453858
5.8313375505355145 243.49858038600956 0.8466637233708932
5.836565105488931 238.98767743502103 0.842686185746416
5.841792660442347 232.42313912036326 0.834067839923208
5.847020215395763 229.12029601963792 0.8323859540506753
5.852247770349179 227.37469690820828 0.8283713348867346
5.8574753253025955 227.0429343355306 0.8258994257698179
5.862702880256012 226.01260961531503 0.8262504952087748
5.867930435209428 228.0578915806385 0.8271842536646085
5.873157990162844 229.70760925834674 0.8318128830289524
5.87838554511626 232.32633069747737 0.837156903968023
5.8836131000696765 232.314700725549 0.8340168931772083
5.888840655023093 230.97929509789262 0.8279601841897182
5.894068209976509 232.79682145641144 0.8309425902937903
5.899295764929925 235.68298374686364 0.8356653175057829
5.904523319883341 233.25007020032422 0.8277123631122442
5.9097508748367575 231.44814815416035 0.8225866477637167
5.914978429790174 231.27695650951773 0.8201144265430249
5.92020598474359 234.8525724215092 0.8246409359949622
5.925433539697006 242.55621246560975 0.8408830281066708
5.930661094650422 245.36674589799588 0.8431143878480359
5.9358886496038386 246.6184009939196 0.8396980047376443
5.941116204557255 252.261757529846 0.8438538740405617
5.946343759510671 258.31401105822766 0.8494058099582295
5.951571314464087 263.6359465119629 0.8601434400449652
5.956798869417503 267.4796557480746 0.8651435762514804
5.96202642437092 273.7341462445962 0.8756658687411574
5.967253979324336 280.1336297113058 0.8872457520533239
5.972481534277752 295.1206997203433 0.9122209739761097
5.977709089231168 310.4034590114786 0.9339510624154078
5.982936644184584 330.3797839907326 0.963137356835565
5.988164199138001 353.0009787718515 0.9919317569198549
5.993391754091417 376.4694411916836 1.0204517976663892
5.998619309044833 407.277828584296 1.0600718839111711
6.003846863998249 449.7243582615096 1.1142971636821968
6.009074418951665 501.54158844496186 1.1784111492120275
6.014301973905082 571.0213687963396 1.2582064805184496
6.019529528858498 668.4150947971981 1.3603603017558614
6.024757083811914 795.0009425249013 1.4846506543384435
6.02998463876533 949.3978200809154 1.6212821400344795
6.035212193718746 1138.1073557223428 1.776643586582083
6.040439748672163 1333.0771789030289 1.9242524270584729
6.045667303625579 1516.0304064295055 2.0524511092332984
6.050894858578995 1673.5870517156884 2.1595209346252595
6.056122413532411 1766.1453206898489 2.2219457370104085
6.061349968485827 1784.5419468691007 2.23694692856825
6.066577523439244 1735.5373787230212 2.2051392115357755
6.07180507839266 1636.5325006783382 2.1446612486623957
6.077032633346076 1510.305883844202 2.0646015783840133
6.082260188299492 1365.7975294682642 1.9673467444718906
6.087487743252908 1221.4061349690528 1.8616190232285297
6.092715298206325 1078.8568236110877 1.747565162490607
6.097942853159741 951.0099572758139 1.641810423489597
6.103170408113157 843.9712872564306 1.548971424672493
6.108397963066573 751.8711975656903 1.4647449836878637
6.113625518019989 673.5317876416265 1.3893122459342333
6.118853072973406 612.188797107044 1.3261695981315982
6.124080627926822 554.5455921636565 1.2644287462302675
6.129308182880238 503.98565682026646 1.207457801731764
6.134535737833654 457.9693032150883 1.1536739988324134
6.1397632927870704 419.40107933520363 1.1077712112822369
6.144990847740487 391.74378040413694 1.075113776921628
6.150218402693903 369.4219108047703 1.0508508367086327
6.155445957647319 350.47760528007865 1.0286413124863107
6.160673512600735 334.48662891078874 1.0097976492676015
6.1659010675541515 322.0618452974807 0.9956212415371329
6.171128622507568 312.2416449548798 0.9846024097693117
6.176356177460984 303.8540524184174 0.9728662875873029
6.1815837324144 293.775451429464 0.9601270768474446
6.186811287367816 289.0601089026171 0.9603186689307757
6.1920388423212325 287.214088866673 0.9619478606912842
6.197266397274649 284.8438692756089 0.9631041980966898
6.202493952228065 284.16859350505825 0.961140464218795
6.207721507181481 279.43897724295596 0.9451977661673937
6.212949062134897 276.00837528270273 0.9363718229107565
6.2181766170883135 271.57346045824784 0.9280248411316309
6.22340417204173 263.02431461224495 0.909328762928325
6.228631726995146 256.3318330153069 0.8927748286456116
6.233859281948562 253.33636983877844 0.8862453394370026
6.239086836901978 251.7877185177132 0.8813290089096177
6.2443143918553945 253.19096306075792 0.8827847891341447
6.249541946808811 255.28616642885135 0.8851250351866587
6.254769501762227 253.59466742112707 0.8809669157277245
6.259997056715643 257.0307989064552 0.8839602819684892
6.265224611669059 252.55561778944764 0.8797326119696574
6.2704521666224755 247.06348719834602 0.8696558545298513
6.275679721575892 241.35330668690597 0.8559912910860967
6.280907276529308 237.02810946481873 0.8514017916233415
6.286134831482724 237.35492923493027 0.848866016406372
6.29136238643614 239.6060367509579 0.8518579647264868
6.2965899413895565 243.13703624594774 0.8555621932419364
6.301817496342973 245.45230404510633 0.8591462132930786
6.307045051296389 243.91021527952185 0.8542423605603616
6.312272606249805 241.52241285178377 0.8501142057959209
6.317500161203221 243.0918204682277 0.8509363095586198
6.3227277161566375 243.71713359041564 0.8511148826956735
6.327955271110054 246.58426706529818 0.8530542719578535
6.33318282606347 248.21867062074165 0.8529517603227481
6.338410381016886 246.44438274724027 0.8487622133097401
6.343637935970302 243.47073238596707 0.8427064145456337
6.3488654909237185 242.88701451195206 0.8408586505195814
6.354093045877135 243.29185480267932 0.8375979486099409
6.359320600830551 243.8006262225611 0.8353770928689929
6.364548155783967 248.09631338888641 0.8448190697598411
6.369775710737383 250.97405690435434 0.8515271750550686
6.3750032656908 246.77360489936837 0.8473716670037552
6.380230820644216 244.28484427219635 0.8460660862914784
6.385458375597632 245.82147473037813 0.8466903281916551
6.390685930551048 248.04257659721642 0.8484188064619704
6.395913485504464 252.7545945140538 0.8516375097470795
6.401141040457881 249.40880000994204 0.8452001453509914
6.406368595411297 244.88463626244237 0.8388834462435523
6.411596150364713 243.95833729944349 0.833413828298307
6.416823705318129 245.74281170651932 0.8389757388505247
6.422051260271545 249.63591295607725 0.8450671058732853
6.427278815224962 251.21448827653438 0.8447108796514867
6.432506370178378 252.3834648511562 0.8487460316259621
6.437733925131794 247.83828377745556 0.835018132412979
6.44296148008521 250.04979709960082 0.8339077018365314
6.448189035038626 254.7550717684502 0.8403864015796456
6.453416589992043 258.73153633982514 0.8454875078881987
6.458644144945459 262.29488939512436 0.8486512778822444
6.463871699898875 261.9273614968732 0.845600066861927
6.469099254852291 260.7391610493973 0.8423651093981497
6.474326809805707 259.8163064748846 0.8376835292594158
6.479554364759124 265.7882022459986 0.8466870170099
6.48478191971254 270.3659796571876 0.8519577717808264
6.490009474665956 277.3484532455128 0.8602462647051077
6.495237029619372 283.61630642683923 0.8697146586610047
6.500464584572788 289.62368967836017 0.8729303610844804
6.505692139526205 299.7746350214637 0.8850920590074112
6.510919694479621 315.99548425789186 0.9022068202226574
6.516147249433037 333.06914197592124 0.9197876687580556
6.521374804386453 359.4659281325373 0.9522208267657806
6.526602359339869 389.0525739345131 0.9859404819431027
6.531829914293286 431.14450184079425 1.0326435584904476
6.537057469246702 479.42553462354175 1.0836830424213493
6.542285024200118 537.9301600234402 1.1446095160225254
6.547512579153534 596.5573270668524 1.2019245250393993
6.55274013410695 650.614785883773 1.2534618343618618
6.557967689060367 691.5715952596569 1.2914852724101715
6.563195244013783 716.288146448292 1.316177191572411
6.568422798967199 717.4951985106496 1.3176890534840486
6.573650353920615 695.7896578449624 1.2965400515095946
6.5788779088740315 661.4011466110541 1.2634072225581792
6.584105463827448 617.0578884741401 1.2192920553139786
6.589333018780864 568.9107408221573 1.170716104654582
6.59456057373428 522.2466973770314 1.1211882345190805
6.599788128687696 480.4889056613938 1.0766892819430938
6.6050156836411125 443.3686028250867 1.0347922546981896
6.610243238594529 413.75466031910963 1.003753295987922
6.615470793547945 386.47443167926184 0.9723596378911792
6.620698348501361 368.67842766951424 0.9504518664717563
6.625925903454777 352.2741048622727 0.9301237622533981
6.6311534584081935 346.4934803908288 0.9242895893147205
6.63638101336161 335.4564742218596 0.9138410448505841
6.641608568315026 327.7447402521892 0.9055157817661507
6.646836123268442 321.78694009051446 0.8974671430065532
6.652063678221858 311.15171976653244 0.8838510157494112
6.6572912331752745 303.12063668282207 0.8733652773295564
6.662518788128691 291.07287502457837 0.858040035275867
6.667746343082107 285.5796625610946 0.8503564442083985
6.672973898035523 278.5973499659006 0.8447407204458769
6.678201452988939 276.6463244923562 0.8427145683944353
6.6834290079423555 272.4835545534453 0.8372403189545506
6.688656562895772 272.8905492551683 0.8362700922663338
6.693884117849188 273.84899008474605 0.8361669915979073
6.699111672802604 273.3903890410865 0.8333616556058916
6.70433922775602 273.99433534776495 0.8325210791918701
6.7095667827094365 271.361202024409 0.8260722033355108
6.714794337662853 271.935290315623 0.825179539033801
6.720021892616269 273.6942635176873 0.8249740223519497
6.725249447569685 275.03698100395104 0.8302116511265636
6.730477002523101 278.3314801525396 0.837807634330585
6.7357045574765175 281.3832604025401 0.8447980568510864
6.740932112429934 281.19734174664114 0.8446578629209013
6.74615966738335 280.6315028582624 0.8402318927317135
6.751387222336766 281.17141990375404 0.8409926386122194
6.756614777290182 279.80845404729087 0.8372962936849169
6.7618423322435985 279.08439730300853 0.8376610817056394
6.767069887197015 276.8164852057744 0.8333485155404186
6.772297442150431 278.52281459704216 0.8338576885636189
6.777524997103847 280.3318844693246 0.8373598270956893
6.782752552057263 281.0445217620187 0.8368485929101779
6.7879801070106796 282.2938865239635 0.8366758669692829
6.793207661964096 282.3497875527918 0.8355888098225576
6.798435216917512 280.0575758824956 0.8316241935466426
6.803662771870928 283.98638082445274 0.8364508554058098
6.808890326824344 287.6439825096396 0.8433624536557713
6.814117881777761 290.8786613549815 0.8479037756716313
6.819345436731177 291.15733749257134 0.8494732690992565
6.824572991684593 288.15188660872576 0.8464695651069708
6.829800546638009 287.71752619716074 0.8449212021939225
6.835028101591425 288.8029004642597 0.8467329938646557
6.840255656544842 289.75595001558025 0.8447305894994159
6.845483211498258 294.33415880035875 0.8474422734986087
6.850710766451674 298.02839380500916 0.8504560499842693
6.85593832140509 302.97150109881557 0.8556826763398816
6.861165876358506 304.5648226329062 0.8574125458132537
6.866393431311923 305.5545847339772 0.8569244375914771
6.871620986265339 307.2450378675197 0.85617888736767
6.876848541218755 307.9484030728001 0.8537512478134193
6.882076096172171 309.8387802851541 0.8540906458622519
6.887303651125587 312.0717223213823 0.8539127868375022
6.892531206079004 314.5164065987418 0.8553405504570686
6.89775876103242 320.9492639614335 0.8636968106558794
6.902986315985836 326.6318810620595 0.8714535698608524
6.908213870939252 333.63082542597914 0.8809550893311832
6.913441425892668 340.65314254411936 0.8907849437282606
6.918668980846085 343.0937740497776 0.890845316372373
6.923896535799501 344.9485499306487 0.8915714162860202
6.929124090752917 352.21485419454115 0.8979296030180722
6.934351645706333 357.9029114032022 0.9042407840387812
6.939579200659749 368.3367941155558 0.9149526097193775
6.944806755613166 376.2229585606688 0.9236256972558907
6.950034310566582 377.9561079377627 0.9248142870996126
6.955261865519998 384.2240947741264 0.932791080230224
6.960489420473414 392.9281775251032 0.9432449286205199
6.96571697542683 400.8129892872168 0.9495593658640465
6.970944530380247 408.79772109809096 0.9547408393486949
6.976172085333663 421.16235737621867 0.966757440751467
6.981399640287079 436.0348084838841 0.9826302912275684
6.986627195240495 458.09467964440705 1.005574277076584
6.9918547501939114 486.5087604902418 1.0351689868880338
6.997082305147328 523.0572464647576 1.0721785147351586
7.002309860100744 571.6499204067385 1.1197564284803656
7.00753741505416 640.391589111866 1.183456198685936
7.012764970007576 730.8343424530658 1.2623840478324955
7.0179925249609925 838.3422377025784 1.352238709941846
7.023220079914409 945.6264504845009 1.435452857796965
7.028447634867825 1043.8236599569912 1.5083781676593218
7.033675189821241 1114.9214259364485 1.559227713075007
7.038902744774657 1150.0586956134591 1.5822333778746691
7.0441302997280735 1145.0543573162429 1.5776847496863933
7.04935785468149 1115.0734083841737 1.5556189087326355
7.054585409634906 1069.2119174393638 1.5211376649966575
7.059812964588322 1019.0430357953073 1.4830891658772025
7.065040519541738 971.5133057764106 1.4461804295709169
7.0702680744951545 927.6999044361853 1.4122301223891178
7.075495629448571 884.4530866115101 1.3791295244904946
7.080723184401987 845.3646116022849 1.348045416887397
7.085950739355403 801.7053544937337 1.31213153149677
7.091178294308819 761.2304495427452 1.2782688704403966
7.0964058492622355 723.1768431529863 1.245902591067284
7.101633404215652 680.6073350418402 1.2093802949121017
7.106860959169068 643.7119069598333 1.175650954372947
7.112088514122484 602.6770226436073 1.1391067331257214
7.1173160690759 569.1043352416759 1.1072485316915646
7.1225436240293165 538.8978044480893 1.07865449737796
7.127771178982733 511.3376598244121 1.0508330468385936
7.132998733936149 495.0394048095704 1.0337857228856484
7.138226288889565 475.37081279239766 1.013155984172708
7.143453843842981 459.35509794535403 0.996293771031888
7.1486813987963975 448.91124821933187 0.9863762012415693
7.153908953749814 441.4036331193471 0.9782967561145864
7.15913650870323 442.10219823842573 0.9778354585806744
7.164364063656646 451.0487030885486 0.9868492714388217
7.169591618610062 463.1781927711198 0.9982867019416719
7.1748191735634785 484.05255199634445 1.0184880007808497
7.180046728516895 523.0247284498097 1.0571853172480759
7.185274283470311 584.19929060547 1.11727627525985
7.190501838423727 676.8088303704459 1.200715660130024
7.195729393377143 820.6412362817667 1.3198163513953451
7.2009569483305595 1034.7594472262124 1.480364699454101
7.206184503283976 1339.8912346228421 1.6823764090018978
7.211412058237392 1803.6864006866156 1.9496641354376574
7.216639613190808 2388.2549955004 2.2398171452193596
7.221867168144224 3057.2828273822797 2.5289995749617713
7.227094723097641 3664.725057476247 2.768376783334331
7.232322278051057 4045.6064422512045 2.910598475635865
7.237549833004473 4095.7437814350224 2.9271150105843082
7.242777387957889 3773.064891618606 2.8068560652890753
7.248004942911305 3230.9848333128316 2.5921881889019884
7.253232497864722 2615.7870799849297 2.331450902713874
7.258460052818138 2024.310361699903 2.0510078984953775
7.263687607771554 1528.024193500895 1.7817722174829564
7.26891516272497 1135.1093543023585 1.536074997156622
7.274142717678386 861.338774147423 1.3392601908392312
7.279370272631803 681.4488728656833 1.1927210869594764
7.284597827585219 557.27807179512 1.0797851615346141
7.289825382538635 490.17296693665645 1.0128181909878895
7.295052937492051 449.3782932411608 0.9711826550607806
7.300280492445467 421.662941680322 0.9437800112725677
7.305508047398884 402.41764882661045 0.924164620114534
7.3107356023523 391.6830370218022 0.9105290476454274
7.315963157305716 382.7093513522894 0.8999691170395875
7.321190712259132 377.4066208316235 0.8938114780232351
7.326418267212548 375.74989400416223 0.8939428137936121
7.331645822165965 370.2990369323542 0.8892655228004204
7.336873377119381 363.44344126607956 0.8821749334069475
7.342100932072797 360.77426385687806 0.8776047589929277
7.347328487026213 357.53117668516734 0.8692642546501951
7.352556041979629 358.69678762215347 0.8701960151484257
7.357783596933046 359.69565601844687 0.8716111834117288
7.363011151886462 361.79831248692346 0.8765305109926702
7.368238706839878 359.74835760004646 0.8761843163141907
7.373466261793294 362.695013929522 0.8795723832721752
7.37869381674671 359.48010744807965 0.8748131732584686
7.383921371700127 357.1775331178402 0.8707515694829175
7.389148926653543 355.3143613488274 0.8670571181592117
7.394376481606959 354.9223640925433 0.8658729457868578
7.399604036560375 358.0258325065579 0.8684659553723273
7.4048315915137914 362.936636985607 0.8736680650498663
7.410059146467208 361.30060263324026 0.8733281791293284
7.415286701420624 362.44123942886944 0.8758041559379331
7.42051425637404 363.02906464502 0.8765506116142588
7.425741811327456 364.09682369442254 0.8779851516655508
7.4309693662808725 369.37638690510585 0.8820919817041271
7.436196921234289 370.9362485068101 0.8823887466217398
7.441424476187705 372.7250202101684 0.8839715609724681
7.446652031141121 376.68957068637377 0.888817221920686
7.451879586094537 379.57913135666456 0.8924848745522324
7.4571071410479535 385.6621649716574 0.897436097271502
7.46233469600137 390.27325465870155 0.9022808887646728
7.467562250954786 397.79761427064744 0.910301921180626
7.472789805908202 407.48298592106454 0.9182745559986986
7.478017360861618 419.0637134988816 0.9311312948923777
7.4832449158150345 430.4734467026298 0.9401917232793897
7.488472470768451 442.7950100790457 0.952742586994611
7.493700025721867 455.7774259012525 0.9658765789761874
7.498927580675283 468.7521754695613 0.977930177791741
7.504155135628699 479.8562724940973 0.9873844213658088
7.5093826905821155 491.91893896571435 0.998803356045354
7.514610245535532 500.11396092134964 1.0054069076205694
7.519837800488948 511.6599994791274 1.0170760271604995
7.525065355442364 520.8107890549027 1.0261253239887416
7.53029291039578 529.3121054851722 1.0339483491677306
7.5355204653491965 538.965634349318 1.0439617353802937
7.540748020302613 549.2212742437254 1.0534459906887494
7.545975575256029 556.382068459451 1.0592585919384991
7.551203130209445 568.9136331784848 1.0705851310048216
7.556430685162861 578.6559606141602 1.0794637797353217
7.5616582401162775 582.4151796017219 1.0812460917240037
7.566885795069694 582.6908805530853 1.081657096511761
7.57211335002311 578.1837848699428 1.0771458694282023
7.577340904976526 569.7603722748786 1.0689289412647467
7.582568459929942 557.6239458176321 1.056757968256195
7.5877960148833585 544.4845883775467 1.0442430298478294
7.593023569836775 531.1060923020758 1.031781047152841
7.598251124790191 521.2659127409786 1.0219157469921902
7.603478679743607 510.3744592503578 1.0105868117056138
7.608706234697023 504.43732182984894 1.0045210111987188
7.6139337896504395 497.68819037886345 0.9973879981561896
7.619161344603856 491.6247683197343 0.9914641489822523
7.624388899557272 488.6046642549555 0.987392343468701
7.629616454510688 488.4274151576646 0.9868045129575925
7.634844009464104 485.91778237924643 0.9833369504367091
7.6400715644175206 488.6044983076438 0.9856890871496069
7.645299119370937 491.23493936890105 0.9881319077484418
7.650526674324353 496.5796311924575 0.9930109836727592
7.655754229277769 502.37310369456395 0.9987885465895541
7.660981784231185 502.8102824652267 0.9974376919980904
7.666209339184602 510.1622967433968 1.003833298229412
7.671436894138018 517.7842041180188 1.011428702714132
7.676664449091434 528.0505606637586 1.0210370116268541
7.68189200404485 535.9651904151405 1.027336317550726
7.687119558998266 538.7814678854901 1.028977459719553
7.692347113951683 542.7429595273342 1.0312710234965574
7.697574668905099 550.1829524788866 1.0390018681257687
7.702802223858515 558.9734520905964 1.046398213268991
7.708029778811931 566.2047051559703 1.053267306232159
7.713257333765347 570.1303718989773 1.055745649974625
7.718484888718764 569.8188518164476 1.0541695836520202
7.72371244367218 573.2507790174964 1.0574672410074226
7.728939998625596 574.1054097353945 1.0569083419957814
7.734167553579012 575.2526330195957 1.058333840550638
7.739395108532428 578.8240600296344 1.0615266693028627
7.744622663485845 577.0214373313003 1.059530482406739
7.749850218439261 574.9560034699116 1.0574819099298356
7.755077773392677 573.7769206842476 1.05647711613921
7.760305328346093 568.4831890102878 1.0518035772674121
7.765532883299509 568.096627887405 1.0510841747807163
7.770760438252926 567.1412372365763 1.04873448531624
7.775987993206342 571.9111532581742 1.052709152407379
7.781215548159758 573.0660064215513 1.0535776812943944
7.786443103113174 570.3123453335093 1.0515262185656522
7.79167065806659 565.2226530570421 1.0467974200220425
7.796898213020007 554.9520713864499 1.0374909852921625
7.802125767973423 546.3227639298038 1.0289449011635285
7.807353322926839 541.3063739896969 1.0238043849485716
7.812580877880255 535.238437071223 1.0176377485502617
7.817808432833671 532.445443590719 1.0139811350456631
7.823035987787088 530.401988129582 1.0121337104327996
7.828263542740504 529.8267052380176 1.0118446216035033
7.83349109769392 530.6134732305147 1.012018029074338
7.838718652647336 531.6475821461555 1.0124916489048372
7.8439462076007525 536.8637217852641 1.0172962976563555
7.849173762554169 544.5899656880165 1.023280403670199
7.854401317507585 555.4396601524139 1.0331365062767062
7.859628872461001 566.8955866628995 1.0434860805238515
7.864856427414417 581.4074876513471 1.0552379645020775
7.8700839823678335 594.2041330722778 1.0656585562283905
7.87531153732125 609.8792039573015 1.0783906881883603
7.880539092274666 622.3231247390091 1.0887612406968306
7.885766647228082 635.4407433502138 1.0991616788358305
7.890994202181498 646.375763854046 1.1081780154071568
7.8962217571349145 654.8024215999234 1.1160715759232318
7.901449312088331 663.2015423350658 1.1231441478202016
7.906676867041747 663.3300317466659 1.1237381877497115
7.911904421995163 657.5104659689873 1.1170063598726228
7.917131976948579 653.7977192133789 1.1129242008282256
7.9223595319019955 653.1023785277779 1.1120339257805538
7.927587086855412 649.6979540179959 1.1100115517690354
7.932814641808828 647.7365884813344 1.1082468065047235
7.938042196762244 649.3454660901572 1.109548373712793
7.94326975171566 644.9384863999389 1.1049938269098194
7.9484973066690765 642.3129502102514 1.101734977863662
7.953724861622493 637.6134629951026 1.096630078313893
7.958952416575909 638.3759643420882 1.0969911070016338
7.964179971529325 645.993583604448 1.104043174069186
7.969407526482741 653.2104330837901 1.1090488897518387
7.9746350814361575 667.2237043689333 1.1200616490901358
7.979862636389574 680.6424878319917 1.1313386408280368
7.98509019134299 691.3273591081004 1.1395330968511415
7.990317746296406 703.956936497919 1.1489636204846663
7.995545301249822 708.9083441220096 1.152849458297009
8.000772856203238 708.5385945554218 1.1520309697809046
8.006000411156654 700.6255030803318 1.1461056238709293
8.01122796611007 693.918734675059 1.1403642116511934
8.016455521063486 684.4407658453592 1.1308833114005787
8.021683076016902 673.4646747165312 1.1211309429045913
8.026910630970319 664.990695577442 1.1130500445193283
8.032138185923735 661.0598995519927 1.1107823425981018
8.037365740877151 657.3813651645555 1.1068750997724657
8.042593295830567 659.186418953945 1.107535036984055
8.047820850783983 656.9807202238899 1.1060901425589136
8.0530484057374 656.6515085547492 1.105789637154772
8.058275960690816 651.6216471003969 1.1010152776612252
8.063503515644232 649.1231834513948 1.0974658423548203
8.068731070597648 645.8851485449964 1.0932041148638045
8.073958625551064 648.3963587454842 1.095467363308439
8.07918618050448 649.4820553232961 1.0962512956176116
8.084413735457897 652.8220788588819 1.0993467077670658
8.089641290411313 655.0302797590934 1.1007742250166042
8.09486884536473 659.2337980798459 1.104032300150247
8.100096400318145 662.3130406211965 1.1066933105309817
8.105323955271562 661.1650398785634 1.105604441716066
8.110551510224978 658.514751591546 1.103415988743498
8.115779065178394 658.9257128783086 1.1027971963744982
8.12100662013181 663.5449978438385 1.1058636396664425
8.126234175085226 666.4372956815965 1.1072729233967344
8.131461730038643 671.0757687328475 1.1107895107523063
8.136689284992059 682.3400894509475 1.1185267466671238
8.141916839945475 695.490393941887 1.1288558490357565
8.147144394898891 712.9471082228242 1.1423390865003313
8.152371949852308 732.6479066307473 1.1581365602354607
8.157599504805724 751.4258852223119 1.1726084613929768
8.16282705975914 781.4521333002402 1.1955338513059355
8.168054614712556 807.52297520694 1.2136472980261408
8.173282169665972 838.3693074005088 1.2356153256778932
8.178509724619389 862.6727912042666 1.253481105735014
8.183737279572805 886.0172819047992 1.2715800269130866
8.188964834526221 895.8316257539335 1.2770433377360662
8.194192389479637 892.6209325634989 1.2737678368742622
8.199419944433053 877.9503946207567 1.2610570881654388
8.20464749938647 855.9442345887945 1.2447921700707267
8.209875054339886 832.8098155875997 1.227519480463346
8.215102609293302 809.2824372109616 1.2101152711040621
8.220330164246718 789.8866986199431 1.1949346064001654
8.225557719200134 775.9619024463751 1.1843815734547805
8.23078527415355 761.8145309112003 1.1733291699843815
8.236012829106967 750.7726936056831 1.1649351269560926
8.241240384060383 742.5234840688992 1.1579266007613218
8.2464679390138 736.0374276373635 1.1519612131192858
8.251695493967215 732.0505169563078 1.1481612005178359
8.256923048920632 727.7297014889658 1.1439532466807336
8.262150603874048 729.9568246230177 1.145889129444039
8.267378158827464 731.690085032134 1.1472454716004754
8.27260571378088 733.0851440333075 1.148162482445027
8.277833268734296 732.9897344593368 1.1476780884893836
8.283060823687713 730.3178981274614 1.1462325902046833
8.288288378641129 723.238649576606 1.1395697136932461
8.293515933594545 716.4474841843813 1.1344959497196965
8.298743488547961 709.7497991498598 1.1280060562117513
8.303971043501377 712.4531074855944 1.1304371079567928
8.309198598454794 718.8843099113925 1.134825764722828
8.31442615340821 720.3091013772906 1.1352878855978057
8.319653708361626 719.6030539776707 1.1338866371222889
8.324881263315042 715.0038624500656 1.129447488904515
8.330108818268458 712.7536744349303 1.1275488987086684
8.335336373221875 711.1932707521756 1.1270507386336472
8.34056392817529 712.7377341271299 1.1278039607648125
8.345791483128707 713.412413174574 1.1274432261893126
8.351019038082123 710.1388116608434 1.1233503982891861
8.35624659303554 706.5726488854289 1.1198372991837684
8.361474147988956 702.9913857828235 1.1170554987715084
8.366701702942372 695.8702645598569 1.1109927649216953
8.371929257895788 692.5196976066554 1.1083976895448053
8.377156812849204 685.8942372730573 1.1032183245236733
8.38238436780262 681.6310042002088 1.100074584937646
8.387611922756037 671.1393278581369 1.0914392456221238
8.392839477709453 661.1440909269161 1.081434589101449
8.398067032662869 650.176447435109 1.072013296377614
8.403294587616285 639.1429939049393 1.062927748478063
8.408522142569701 634.2553525799069 1.059632145676185
8.413749697523118 626.909367975341 1.0529612434405018
8.418977252476534 618.7473583369384 1.0458033789467711
8.42420480742995 608.3086268949826 1.0361979138979596
8.429432362383366 600.6303963650412 1.0297807116088775
8.434659917336782 595.687781281502 1.0249436618410923
8.439887472290199 588.2973823350577 1.0172773059389935
8.445115027243615 587.4972733309119 1.0165655541131735
8.450342582197031 584.3778785186797 1.0142758416193018
8.455570137150447 586.4772931247558 1.0172014295982694
8.460797692103863 585.6001200228233 1.0167236956877053
8.46602524705728 584.236296211329 1.0146521609337795
8.471252802010696 578.8114437118184 1.009359201449127
8.476480356964112 575.8799814333589 1.0061741926056094
8.481707911917528 573.3147665933915 1.0037324165401504
8.486935466870944 569.7377869199902 0.9999001683154319
8.49216302182436 568.7572266121208 0.9978101546712042
8.497390576777777 572.0660448903232 0.9998027777126421
8.502618131731193 572.4436494566019 0.9992583307155357
8.50784568668461 575.31823137997 1.0018570930012602
8.513073241638025 577.4183997375355 1.0035778279719019
8.518300796591442 576.8947715368821 1.0028946833970818
8.523528351544858 577.0256576785396 1.0033026756893493
8.528755906498274 573.1877611533339 0.9995937518391694
8.53398346145169 568.6981346965716 0.9960389213168387
8.539211016405106 563.9310848787811 0.9926759335474962
8.544438571358523 567.4684961948784 0.9946760037551129
8.549666126311939 569.1545691225224 0.9972490679283871
8.554893681265355 574.2073190407722 1.0007688946225424
8.560121236218771 570.2579875104695 0.9956082125270025
8.565348791172188 571.3850420931517 0.9956911173475914
8.570576346125604 578.0069279833299 1.000871042573289
8.57580390107902 580.8725040842203 1.002862741150761
8.581031456032436 583.1146213620153 1.0040826862439514
8.586259010985852 580.1520032855683 1.0007878436131534
8.591486565939269 581.1398279136342 1.001043797060461
8.596714120892685 586.343496896371 1.0050859014261484
8.601941675846101 587.3313749037484 1.0054354263086926
8.607169230799517 588.490969396606 1.006413238944418
8.612396785752933 592.5367020076941 1.0103916645058268
8.61762434070635 592.8634264307342 1.0107355008800252
8.622851895659766 596.8854810213514 1.013772931444852
8.628079450613182 602.923432324538 1.0175325495695318
8.633307005566598 612.3047187254923 1.0251664327326204
8.638534560520014 621.27075609574 1.0325722547755654
8.64376211547343 626.4781074988682 1.0360686203966647
8.648989670426847 634.1962454753799 1.0413603394333284
8.654217225380263 645.2789299680967 1.0503702766902367
8.65944478033368 662.3063989401155 1.0642558290464947
8.664672335287095 672.8913376805764 1.0715176784311908
8.669899890240512 688.9885726236865 1.0828247784457983
8.675127445193928 705.5221390188212 1.095385862615873
8.680355000147344 728.5052026531135 1.1141597404278039
8.68558255510076 749.1711875818263 1.1294487390616186
8.690810110054176 764.5177729243707 1.1404373092142919
8.696037665007593 773.7906598772646 1.1455722293204327
8.701265219961009 784.0523193543561 1.1527127466037792
8.706492774914425 794.4818270689045 1.1602415334020646
8.711720329867841 793.3042180183837 1.159118295173787
8.716947884821257 786.8769373350433 1.1534468181541122
8.722175439774674 772.8347994447054 1.1423017994334963
8.72740299472809 759.9133442728356 1.1318604133536885
8.732630549681506 749.6526160898411 1.125091016924723
8.737858104634922 742.1889017482022 1.1202301742376317
8.743085659588338 735.7760390961149 1.1168768882992868
8.748313214541755 731.4330972415955 1.1141140311723259
8.75354076949517 728.5838570550216 1.1118043502921755
8.758768324448587 723.4723997986233 1.1061049260918558
8.763995879402003 715.131571414326 1.0983332123388105
8.76922343435542 701.1816695627285 1.086785897456416
8.774450989308836 691.5449853612615 1.0789982563074436
8.779678544262252 679.8225027389307 1.0687055336750475
8.784906099215668 673.7504785907001 1.0638078113199296
8.790133654169084 672.3084462677157 1.063340492883818
8.7953612091225 665.1308007649939 1.0579929819386278
8.800588764075917 658.4619621527451 1.0525177423784005
8.805816319029333 651.7684993718774 1.046892771705489
8.811043873982749 645.27509076103 1.0414476830246417
8.816271428936165 636.1319604798872 1.0337196532280784
8.821498983889581 631.9333108731263 1.029898408980092
8.826726538842998 629.1041381875393 1.0274857914924531
8.831954093796414 627.0944069509804 1.024349294183502
8.83718164874983 624.5243484719889 1.0215415850952234
8.842409203703246 619.492216690963 1.0171142126107209
8.847636758656662 616.2169706048575 1.015276821211548
8.852864313610079 617.4134177106556 1.016337893556444
8.858091868563495 621.1334402197285 1.0190821909256031
8.863319423516911 620.9667087906888 1.0182241575826292
8.868546978470327 620.5040143834345 1.0174901662119364
8.873774533423743 622.2023164711582 1.0182623319582855
8.87900208837716 621.8519884573208 1.017079652502603
8.884229643330576 620.3104394222207 1.0150683559202909
8.889457198283992 621.3660864118418 1.0161700266214952
8.894684753237408 621.991527665933 1.017418845492812
8.899912308190824 625.4483736157689 1.0208753880553605
8.90513986314424 627.409987210951 1.0208016032713192
8.910367418097657 625.8657296551999 1.018078768139133
8.915594973051073 631.5416702696372 1.0216082680257146
8.92082252800449 638.6261698647535 1.0276760685279194
8.926050082957905 647.2217763473038 1.0360967246225279
8.931277637911322 654.2315152176643 1.0414369926177232
8.936505192864738 655.4321928897973 1.0407844523883918
8.941732747818154 657.5692490551803 1.0415554034651835
8.94696030277157 659.0215947330009 1.0419510171899615
8.952187857724986 661.6791436479131 1.0442370213266066
8.957415412678403 665.8035872427984 1.0465300977212881
8.962642967631819 670.8653773780809 1.0498564889182982
8.967870522585235 676.2774151095614 1.0532792277572247
8.973098077538651 682.4943085783383 1.056830224874656
8.978325632492067 688.1914505124428 1.061117060525166
8.983553187445484 696.3713447630826 1.0670353465918923
8.9887807423989 707.9858819258361 1.0758353238210294
8.994008297352316 718.3167498439306 1.083702335676772
8.999235852305732 722.4715901812788 1.0866780444175583
9.004463407259149 726.0685065114629 1.0887526113692272
9.009690962212565 733.8984468483956 1.094459543686494
9.014918517165981 743.4372631767584 1.101015371816724
9.020146072119397 759.3911835470249 1.1123027894162765
9.025373627072813 771.5333282045495 1.120684835936417
9.03060118202623 783.0257818230676 1.1288382124521958
9.035828736979646 801.1656425146365 1.1420960188604368
9.041056291933062 813.6531857688017 1.1493588759011097
9.046283846886478 830.6601029670966 1.1599662509186368
9.051511401839894 844.2712707366582 1.168967399655166
9.05673895679331 861.5018603640322 1.1806085501232748
9.061966511746727 882.3380195686724 1.1956456425545268
9.067194066700143 901.196948122281 1.2080483681142618
9.07242162165356 922.0377030937201 1.2198255454061853
9.077649176606975 937.5178616030466 1.2285376832297963
9.082876731560392 959.7167163995906 1.2428252075743502
9.088104286513808 985.2974011656655 1.2598326207920376
9.093331841467224 1005.4520106043436 1.2718363794292171
9.09855939642064 1025.2009304399958 1.2838842382266942
9.103786951374056 1038.882325626539 1.2916892444052386
9.109014506327473 1050.2605668187412 1.2977304287786646
9.114242061280889 1064.2917349774023 1.3066330065364546
9.119469616234305 1073.8068940868563 1.3120923200957304
9.124697171187721 1083.395665124546 1.3176273779144223
9.129924726141137 1090.475351938369 1.3212545672740768
9.135152281094554 1094.490084579162 1.3226064024121966
9.14037983604797 1100.9933396682168 1.3271175991437325
9.145607391001386 1109.144948492525 1.331181256400404
9.150834945954802 1118.5737809941243 1.336204931799893
9.156062500908218 1133.8286680616156 1.3456084543253162
9.161290055861635 1157.2406649564527 1.3699520699952288
9.16651761081505 1182.8921174895627 1.3929951110236685
9.171745165768467 1208.7006533818 1.4137382532888398
9.176972720721883 1227.5547133938517 1.4298898194100784
9.1822002756753 1232.2854995539171 1.4366050356863138
9.187427830628716 1235.8132879292707 1.4421584595145833
9.192655385582132 1222.5423474302993 1.4353083103470397
9.197882940535548 1215.1324600941548 1.4335780400689975
9.203110495488964 1208.252240532834 1.4320885706544024
9.20833805044238 1196.187168998638 1.4282556189047424
9.213565605395797 1191.197459634285 1.4273635419534716
9.218793160349213 1184.1856944875103 1.4257105233977116
9.224020715302629 1187.2600672598178 1.4309659962630263
9.229248270256045 1194.5344861532074 1.437087507074319
9.234475825209461 1207.5241898087943 1.4462661040115126
9.239703380162878 1227.8327317874312 1.4583668410371011
9.244930935116294 1262.2373253818691 1.4793232896725985
9.25015849006971 1304.5636197915258 1.5059681872793502
9.255386045023126 1353.8684042817526 1.5348853283305757
9.260613599976542 1412.361660796426 1.5692558203353824
9.265841154929959 1471.7224524476678 1.6055238812418116
9.271068709883375 1525.210875767174 1.63564115840211
9.276296264836791 1566.51013340181 1.6596476266684268
9.281523819790207 1577.6708666652253 1.6673228656825554
9.286751374743623 1551.5472099940462 1.6548578564505354
9.29197892969704 1494.4614395237784 1.6265359994546933
9.297206484650456 1406.9883973298433 1.5780111997653157
9.302434039603872 1305.3053177469799 1.5210934531151339
9.307661594557288 1197.3664047734644 1.4590421006710939
9.312889149510704 1101.0249706847626 1.4017532500903704
9.31811670446412 1012.8726874325434 1.3450414690220207
9.323344259417537 945.3618260249133 1.3010224971867992
9.328571814370953 894.8047256902018 1.2661052406682705
9.33379936932437 855.8699355824206 1.240137468126178
9.339026924277785 823.9653782804007 1.2179283493791504
9.344254479231202 792.3561903403255 1.1951912934994853
9.349482034184618 771.5648232153587 1.1795225498455912
9.354709589138034 754.1204991087224 1.1674881224736375
9.35993714409145 743.7579639429457 1.1614707754185296
9.365164699044866 736.2264760113746 1.1572402883648802
9.370392253998283 724.1291965570373 1.1485059175528889
9.375619808951699 719.5553514300701 1.145146970720902
9.380847363905115 714.4691686889403 1.1416761605689214
9.386074918858531 715.4257724505966 1.144066640367798
9.391302473811947 715.0103307749442 1.1456566926732499
9.396530028765364 712.1489308309793 1.143989499502195
9.40175758371878 708.3447576473568 1.1409874206424366
9.406985138672196 706.066380643227 1.138201768421377
9.412212693625612 705.6251638725447 1.1365676709260821
9.417440248579029 700.2058153276641 1.1209204234294778
9.422667803532445 696.4972744307341 1.111936904738479
9.427895358485861 694.3245636560636 1.1066248885088268
9.433122913439277 697.2720166601493 1.1078040834279987
9.438350468392693 695.2951554138526 1.1046520656840049
9.44357802334611 695.9031414866847 1.102801988764254
9.448805578299526 697.140154444546 1.1005287223532814
9.454033133252942 698.8072488103664 1.09849075207358
9.459260688206358 700.8599628956213 1.0982509250523966
9.464488243159774 698.0201802989941 1.0949795206199662
9.46971579811319 694.5210618717896 1.0909561178282539
9.474943353066607 690.3462241293029 1.0860961362414148
9.480170908020023 689.0810465799399 1.083304859594779
9.48539846297344 690.7672967593837 1.0832785063043089
9.490626017926855 690.7629615844777 1.0811288924009541
9.495853572880272 694.2292236201599 1.0822279655553813
9.501081127833688 698.8547328815923 1.0845719929503848
9.506308682787104 702.3970156270765 1.086719931990039
9.51153623774052 699.9306127911922 1.0841156081913794
9.516763792693936 697.1780200585816 1.0807631940172173
9.521991347647353 698.1090558423025 1.0805385352024484
9.527218902600769 700.9973092693286 1.08208788223308
9.532446457554185 704.6713638731551 1.0843385529927634
9.537674012507601 703.4123488519713 1.0824211741199827
9.542901567461017 705.9556823376275 1.0822166182555348
9.548129122414434 708.4610635903447 1.0830284994162063
9.55335667736785 707.5702635097502 1.080152040540397
9.558584232321266 706.5284305254596 1.0787765047116493
9.563811787274682 708.4473952602777 1.0807195018571671
9.569039342228098 708.6767885476011 1.08309568790472
9.574266897181515 703.9162841696473 1.0789692862951488
9.57949445213493 705.1607482149716 1.0776029330869523
9.584722007088347 703.0969377036357 1.0729626455233159
9.589949562041763 706.3234712284896 1.075190600208799
9.59517711699518 709.983820068857 1.0771909971742772
9.600404671948596 714.2489139318111 1.0811490978183076
9.605632226902012 712.297989160651 1.0787933772418268
9.610859781855428 712.4119255349996 1.0781064424983042
9.616087336808844 707.2679004917749 1.0724547650535705
9.62131489176226 710.7172393158303 1.07391372819923
9.626542446715677 710.7735947636603 1.0726409475448644
9.631770001669093 711.2936072142037 1.0733682786254246
9.636997556622509 709.6517523653125 1.0714682072943202
9.642225111575925 713.6914169108626 1.0737934954612125
9.647452666529341 716.5698962223044 1.0756542293250912
9.652680221482758 721.9581527175965 1.0797169559684596
9.657907776436174 724.6238356812034 1.0807819240232373
9.66313533138959 723.8130875914112 1.079355609613005
9.668362886343006 726.9878131529505 1.0814188655182995
9.673590441296422 721.3816561421031 1.075283586759923
9.678817996249839 719.4327775563444 1.0720511630152578
9.684045551203255 718.318535023259 1.071137358232171
9.689273106156671 722.0082003879367 1.0746778963703767
9.694500661110087 726.0301660589635 1.0769867556422152
9.699728216063503 731.4403695290637 1.080572932552141
9.70495577101692 734.9075314862813 1.0816515882183808
9.710183325970336 738.0713045351374 1.0840201388065456
9.715410880923752 739.3755985444939 1.084487864031809
9.720638435877168 738.6032340674726 1.0839487036325604
9.725865990830584 735.9364610280494 1.0816911109054044
9.731093545784 732.5258453860893 1.0778350982658031
9.736321100737417 736.5440248224074 1.080222526919267
9.741548655690833 739.2463736667587 1.0820364271568181
9.74677621064425 739.7180950551445 1.0813515361922654
9.752003765597665 735.7705740086125 1.0777742597680102
9.757231320551082 734.5198567656959 1.0765591732257394
9.762458875504498 728.5400427826092 1.0720955533151766
9.767686430457914 727.8368345809058 1.071724311921465
9.77291398541133 727.2722101450406 1.0710443485917027
9.778141540364746 726.1989847311778 1.068491977883096
9.783369095318163 723.4957769749318 1.0653530575754169
9.788596650271579 719.9710397902508 1.0618453070618252
9.793824205224995 723.5639291145242 1.0645672416796497
9.799051760178411 725.3945667439771 1.0647621019587856
9.804279315131827 723.5823231666373 1.0626060330791582
9.809506870085244 721.343013780671 1.0600053350864889
9.81473442503866 719.9857330787672 1.0583973847071382
9.819961979992076 722.9668317738908 1.0599545536659882
9.825189534945492 726.163532756462 1.0620903225502263
9.830417089898909 729.0750169083303 1.063952416741337
9.835644644852325 724.2057245934201 1.0592415802071038
9.840872199805741 722.4064412360584 1.057317793622913
9.846099754759157 722.172924736511 1.05704695265469
9.851327309712573 727.3914721001607 1.060559768820115
9.85655486466599 727.2587205944133 1.0595670377980329
9.861782419619406 727.5445263062061 1.059601215245836
9.867009974572822 727.2291480666009 1.05870907524967
9.872237529526238 728.8476141930826 1.059366980792943
9.877465084479654 733.4124338705005 1.0625924496841204
9.88269263943307 740.9593800516186 1.067364669424167
9.887920194386487 745.0579254825966 1.0698030643916712
9.893147749339903 747.2956095263211 1.0713997917506206
9.89837530429332 748.6455654911924 1.0715320501661942
9.903602859246735 750.4555439077919 1.0724989313983477
9.908830414200152 755.215903052897 1.0756995165348062
9.914057969153568 764.887070150083 1.0821567042155724
9.919285524106984 767.3833838463823 1.08323978814944
9.9245130790604 767.2456825999516 1.082243539136028
9.929740634013816 770.7537249723241 1.0845429625455096
9.934968188967233 775.5039326450177 1.0875842375330467
9.940195743920649 776.7264242456721 1.0881967004318458
9.945423298874065 777.3948864020391 1.0881988114007697
9.950650853827481 775.549843726627 1.0866255076517597
9.955878408780897 776.9002958098853 1.0868557912327148
9.961105963734314 773.393128849159 1.084006800651375
9.96633351868773 768.7984451146981 1.0805514996884737
9.971561073641146 762.1612442391713 1.0739436627907315
9.976788628594562 763.2177972888096 1.0735066281576244
9.982016183547978 762.406448145806 1.072728946183875
9.987243738501395 765.8522975350836 1.0755849573684173
9.99247129345481 765.5078844669941 1.0750435056184997
9.997698848408227 764.4896023220068 1.0738703901425886
10.002926403361643 761.2194213264098 1.070212189704416
10.00815395831506 756.0787261984291 1.0657686266359334
10.013381513268476 750.1469868881499 1.0613837084214486
10.018609068221892 744.7750582320791 1.056183023586588
10.023836623175308 739.1554999536415 1.0516561901184862
10.029064178128724 737.9476066262138 1.049847946619922
10.03429173308214 740.4048532176001 1.0524786398027963
10.039519288035557 744.384636372884 1.0552811353163267
10.044746842988973 749.8332619444861 1.0593493970586163
10.049974397942389 754.2107366698987 1.0622693713897327
10.055201952895805 755.0265283754827 1.0626235671627802
10.060429507849221 756.077107591562 1.0631430726016695
10.065657062802638 757.7107741674002 1.0644435688627376
10.070884617756054 761.654297895542 1.0670481528086675
10.07611217270947 763.5772359791993 1.0686513535604314
10.081339727662886 766.8299155162665 1.0707767915927993
10.086567282616302 768.0815272679034 1.0713885162270251
10.091794837569719 764.941771620841 1.0673775538284458
10.097022392523135 762.8010749491133 1.064488135943269
10.102249947476551 765.5407285973547 1.0659978767198977
10.107477502429967 766.4862470383548 1.0651533740733903
10.112705057383383 762.198886108821 1.0616659460092133
10.1179326123368 756.0690911296552 1.0582202228082755
10.123160167290216 752.9675295992566 1.0573149675837357
10.128387722243632 747.5684012198858 1.0531891540116984
10.133615277197048 742.245779851604 1.0479080790252913
10.138842832150464 737.1838304242206 1.0419657514003184
10.14407038710388 730.3644274649043 1.0370375036761037
10.149297942057297 729.0900392200318 1.0368784337986903
10.154525497010713 727.0049236075488 1.037099918186939
10.15975305196413 725.4564300499982 1.0359103707680932
10.164980606917545 723.497280383532 1.0331844541552158
10.170208161870962 721.1303423535329 1.03062348864275
10.175435716824378 717.9917734745159 1.028371925836406
10.180663271777794 715.9368899215142 1.026740338232111
10.18589082673121 712.1175392875305 1.0229099704088027
10.191118381684626 705.8637913491556 1.0182977789150487
10.196345936638043 702.3756934559384 1.0158669174013524
10.201573491591459 700.4113221831368 1.0145623696142931
10.206801046544875 700.3264115636001 1.014524400864189
10.212028601498291 701.2886553149893 1.0145188410851715
10.217256156451707 702.4467420847009 1.0150774988845197
10.222483711405124 702.737964722238 1.0150253480889542
10.22771126635854 700.5524320725417 1.0139362658458158
10.232938821311956 698.0603822910625 1.0121546811536457
10.238166376265372 692.587873431498 1.0072811945569513
10.243393931218788 690.4323280608478 1.0047931057579298
10.248621486172205 687.4618585305545 1.0025098708043185
10.253849041125621 686.8893744712437 1.0011846422597612
10.259076596079037 687.8308296789643 1.0024262548825176
10.264304151032453 686.1131368344813 1.0007390948290407
10.26953170598587 688.1563088383809 1.0021606920042725
10.274759260939286 689.3508740751187 1.0024167445134284
10.279986815892702 694.0214077575179 1.0055262128836393
10.285214370846118 693.617833360561 1.0053501312617679
10.290441925799534 694.9279380223617 1.0057443800794932
10.29566948075295 693.1719239229327 1.0044927566393353
10.300897035706367 694.2111417976661 1.0045826093586525
10.306124590659783 695.657597998124 1.0048197576142532
10.3113521456132 695.6533743141122 1.0044001364730328
10.316579700566615 700.7874725607106 1.0076108482644182
10.321807255520032 701.0909564863612 1.0074626397265825
10.327034810473448 702.8805498620654 1.0086671899765023
10.332262365426864 700.8147242344202 1.0070429752493535
10.33748992038028 708.2361838753983 1.0121504954316831
10.342717475333696 715.0348981962492 1.0162238197148559
10.347945030287113 719.9269343017779 1.0184134617782785
10.353172585240529 735.086621629656 1.028735218992049
10.358400140193945 745.6850834200752 1.0358793986163681
10.363627695147361 755.7269774620698 1.042353269699473
10.368855250100777 762.7866997062443 1.0471723539532127
10.374082805054194 767.8555492298716 1.0503822482922216
10.37931036000761 768.4516042104824 1.049861222440498
10.384537914961026 769.9115795654882 1.050812737509711
10.389765469914442 770.6725351839614 1.050226931053742
10.394993024867858 775.1127932008651 1.0535698258194817
10.400220579821275 775.9825393844474 1.054177036887042
10.40544813477469 772.3462862148787 1.0514936484176358
10.410675689728107 766.0413569489236 1.0468737113925666
10.415903244681523 757.9730702846949 1.0412327944110389
10.42113079963494 754.5963301886865 1.0382865302795352
10.426358354588356 754.9682590291798 1.0383401591236687
10.431585909541772 747.3186801721521 1.033022294444527
10.436813464495188 742.6624088917515 1.0309122126341752
10.442041019448604 728.9211305593204 1.021316100589297
10.44726857440202 715.5785836699464 1.0111086054128016
10.452496129355437 705.7771058919942 1.0032279760592662
10.457723684308853 692.8138981377288 0.9937362744657192
10.462951239262269 681.0909160730669 0.9841911545169139
10.468178794215685 671.100153413091 0.9772145887819472
10.473406349169101 665.2857265019841 0.9728783126040024
10.478633904122518 659.4936246872996 0.9688824176491265
10.483861459075934 658.9715572999793 0.9682750477425623
10.48908901402935 654.811613200436 0.964884476042471
10.494316568982766 648.8887014641671 0.9598229090789394
10.499544123936182 642.6622342053637 0.9546783247283638
10.504771678889599 634.7373451736694 0.9489160546409195
10.509999233843015 631.0523234767218 0.9464072837940053
10.515226788796431 632.0595540380909 0.9465938043603235
10.520454343749847 625.3718729094132 0.9409849598855266
10.525681898703263 620.4051694491747 0.9363951747103904
10.53090945365668 618.9709198071653 0.9348291166545942
10.536137008610096 619.6067225210027 0.9356152701378793
10.541364563563512 620.536932938866 0.9352237725132142
10.546592118516928 617.6179631257216 0.932738790017211
10.551819673470344 616.1849909187969 0.9318745751465853
10.55704722842376 615.4053520780084 0.9316049531582905
10.562274783377177 613.5914385309984 0.9303220540296815
10.567502338330593 609.2820167221885 0.9270159885238485
10.57272989328401 606.2516897234275 0.9240248168816536
10.577957448237425 605.4330515652222 0.9231492744126629
10.583185003190842 599.8562126855439 0.9182496971421648
10.588412558144258 598.2560649883096 0.9165852001174973
10.593640113097674 598.7198977686464 0.9173176939953038
10.59886766805109 600.645232176335 0.9184653005909538
10.604095223004506 597.1031786337163 0.9149967977334059
10.609322777957923 598.2181525915274 0.9158651395579381
10.614550332911339 597.8971971836409 0.9153972734675467
10.619777887864755 599.3607785041927 0.9162085117527243
10.625005442818171 600.566564931857 0.9174884456448859
10.630232997771587 599.1617082275559 0.9152153243558139
10.635460552725004 594.9450370554241 0.9116873677762826
10.64068810767842 597.1235084457275 0.9132217753342771
10.645915662631836 598.0385292418023 0.9135343027697086
10.651143217585252 599.3777406232899 0.9148910128415396
10.656370772538668 600.8189904302287 0.9157379204996549
10.661598327492085 601.4087288831819 0.9156165163400037
10.666825882445501 607.5987156707121 0.920160633650608
10.672053437398917 609.89254641164 0.9197056293380472
10.677280992352333 618.1461853693942 0.925337133183684
10.68250854730575 623.5050731864319 0.9293075130528626
10.687736102259166 631.9391998617932 0.9355858423499195
10.692963657212582 640.6522256131173 0.942093218740801
10.698191212165998 644.6064253016987 0.944902704109928
10.703418767119414 646.3507455830327 0.9450191920529815
10.70864632207283 648.7969229215104 0.9463803954028771
10.713873877026247 650.381617426076 0.9469456645492887
10.719101431979663 658.6558845639336 0.95316898910281
10.72432898693308 661.9689063115887 0.9552115627432897
10.729556541886495 664.2679887924394 0.9566167011208765
10.734784096839912 662.6433658572779 0.9550434942967027
10.740011651793328 656.0387591747785 0.9501673213129863
10.745239206746744 647.6838403656005 0.9437641670370901
10.75046676170016 644.6871627038157 0.9419592572615793
10.755694316653576 640.4103762662706 0.9385944908689708
10.760921871606993 641.2221055188184 0.9385939982398098
10.766149426560409 644.3353884136512 0.9404949202187823
10.771376981513825 645.6882322441628 0.9410488317513421
10.776604536467241 642.3566972405038 0.937788640609082
10.781832091420657 641.6344415556791 0.9367300798055594
10.787059646374074 637.8454712420862 0.9339731893779819
10.79228720132749 638.469046846316 0.9340799993250997
10.797514756280906 643.079079164325 0.936862977436124
10.802742311234322 648.189581663949 0.9403730482441632
10.807969866187738 659.5206616729604 0.9489907960756642
10.813197421141155 668.5302862965408 0.95508187583175
10.81842497609457 680.975431412351 0.9636062666715245
10.823652531047987 695.590972688545 0.9737721864798622
10.828880086001403 717.3756798271762 0.9886047896607363
10.83410764095482 751.3182916289464 1.011466273992079
10.839335195908236 796.4860058408468 1.0402258501022497
10.844562750861652 849.6361218962156 1.0743113520011427
10.849790305815068 907.0940349209045 1.1090902832403051
10.855017860768484 963.9640762329974 1.1419832315891278
10.8602454157219 1009.8280269705322 1.1689378143473734
10.865472970675317 1033.3342220861339 1.1820721745735343
10.870700525628733 1024.7056148361623 1.1769278576540954
10.875928080582149 996.1499794673596 1.1605113227315746
10.881155635535565 945.6949183326351 1.1296850496952093
10.886383190488981 891.0001549984723 1.0962355569682918
10.891610745442398 835.4817071937737 1.0617232555615874
10.896838300395814 787.5613165810959 1.0311133244647408
10.90206585534923 746.1082308136895 1.0034583664034757
10.907293410302646 714.4216740089447 0.981509548845564
10.912520965256062 691.2218127155743 0.9647761765867918
10.917748520209479 674.0917699769733 0.9527134565698578
10.922976075162895 657.523641347469 0.9412750024340292
10.928203630116311 649.5830670561775 0.9356802498037479
10.933431185069727 641.327568245575 0.9295948353088432
10.938658740023143 634.540238973607 0.9236069261685702
10.94388629497656 629.8831918170648 0.919761120873994
10.949113849929976 626.2320342665876 0.9171238543298746
10.954341404883392 623.8332310599493 0.9152563452270378
10.959568959836808 622.0182267765391 0.9137755604478364
10.964796514790224 621.4859420170769 0.9132242757750028
10.97002406974364 620.3015180114659 0.9139577188457756
10.975251624697057 617.9419826011002 0.9148359594143507
10.980479179650473 613.3601535666029 0.9132581784808562
10.98570673460389 610.8852343286354 0.9126600391490856
10.990934289557305 610.672471048727 0.9131581020563201
10.996161844510722 606.6255311516433 0.9108537609305719
11.001389399464138 598.970240812773 0.9055877792136174
11.006616954417554 593.6311497358619 0.9022179938400001
11.01184450937097 588.010828157836 0.8985758262800484
11.017072064324386 583.6095887732334 0.8958980725204575
11.022299619277803 583.1428070852909 0.8959123881698456
11.027527174231219 580.1672248627366 0.8942026699161983
11.032754729184635 582.351110227054 0.8964239013811738
11.037982284138051 581.9370736022627 0.8964780163944205
11.043209839091467 582.6483370233983 0.897135466743908
11.048437394044884 583.9043897805785 0.8982947179323195
11.0536649489983 582.8307633404593 0.8979976608380048
11.058892503951716 581.389760406699 0.8973505532594983
11.064120058905132 582.0491403031987 0.8984219953990035
11.069347613858548 580.382915827185 0.8977773439207495
11.074575168811965 574.2028220132237 0.893079303787258
11.079802723765381 571.3245060024146 0.8908938472606279
11.085030278718797 571.6915845822523 0.8914370060311844
11.090257833672213 571.4844498034431 0.8913815005937076
11.09548538862563 569.3175077213516 0.8898339737549306
11.100712943579046 566.066898630908 0.8878659552990645
11.105940498532462 561.4140883287307 0.8842895581428039
11.111168053485878 563.0649506939401 0.885696906108242
11.116395608439294 562.1744268332402 0.885163337109548
11.12162316339271 558.5543738593301 0.8821382348345924
11.126850718346127 558.5160902217029 0.8822236915088311
11.132078273299543 556.9798790171917 0.8813985890429861
11.13730582825296 555.1347870513555 0.8804314968332174
11.142533383206375 552.7550745505243 0.8790012249149675
11.147760938159792 548.0666352254154 0.8754972082730944
11.152988493113208 542.5490616093172 0.8711127727728754
11.158216048066624 539.6237772578911 0.8691394463330037
11.16344360302004 538.8328742627922 0.8687968377627074
11.168671157973456 535.8668623497161 0.8663486481537631
11.173898712926873 536.154678162193 0.8671255763150849
11.179126267880289 528.5938470870462 0.8608844939276217
11.184353822833705 528.8929564621944 0.8612888092617055
11.189581377787121 525.4577045543955 0.8591224680112972
11.194808932740537 522.3930644862904 0.8566627151337572
11.200036487693954 523.1082948695499 0.8573439681217268
11.20526404264737 521.567393486086 0.8565538232748615
11.210491597600786 519.0235865434801 0.8541617138385393
11.215719152554202 514.83599434291 0.851006146210347
11.220946707507618 512.398644078085 0.8491838334165772
11.226174262461035 511.1145071805959 0.8478776881802398
11.23140181741445 510.02441415298085 0.8476816341099492
11.236629372367867 507.22635245811205 0.8448528583746356
11.241856927321283 503.17442972165213 0.841359351794415
11.2470844822747 498.2130179402005 0.8377064381644395
11.252312037228116 497.7625478218535 0.8373779698779307
11.257539592181532 496.0931586091008 0.8364321215468274
11.262767147134948 494.5753069415067 0.8355643034912634
11.267994702088364 496.61192183227297 0.8370301622072903
11.27322225704178 498.43736983122875 0.8384803254499121
11.278449811995197 500.1879727930484 0.8393193007603333
11.283677366948613 498.3563942213395 0.8375805225677702
11.288904921902029 496.26100825506717 0.8358854136792481
11.294132476855445 494.63810601981675 0.8339568259099028
11.299360031808861 491.31974406168723 0.8315059579954123
11.304587586762278 488.2182384295946 0.828641173528689
11.309815141715694 484.662342207933 0.8250460335108823
11.31504269666911 484.0796385881988 0.8242675803432906
11.320270251622526 489.26372893274475 0.827909725298916
11.325497806575942 490.9630237859122 0.8285283604658691
11.330725361529359 495.5584632015548 0.8327083787699301
11.335952916482775 496.1987976626761 0.8330920469955505
11.341180471436191 494.0078423670284 0.8315801086045446
11.346408026389607 489.5631549232582 0.8279952762333034
11.351635581343023 486.0133309918416 0.824995513822979
11.35686313629644 481.74093852770426 0.8216935071563576
11.362090691249856 478.0710156937067 0.8182881046472638
11.367318246203272 477.7772802902759 0.818373731334301
11.372545801156688 478.5651165592865 0.8191704877112188
11.377773356110104 480.8237827957128 0.820964927229087
11.38300091106352 481.22350223629 0.8214540799350061
11.388228466016937 480.8958877496112 0.8219716589894592
11.393456020970353 477.5006845373606 0.8188785235556951
11.39868357592377 474.44451183884564 0.8167220430767475
11.403911130877185 472.6636089242405 0.8150421086468514
11.409138685830602 469.6919839710143 0.812957653648851
11.414366240784018 472.8761052695284 0.816051020371523
11.419593795737434 472.55850959365233 0.8146505785498694
11.42482135069085 473.4016292648467 0.8154463395154952
11.430048905644266 474.9266135082105 0.8163630579168374
11.435276460597683 469.78326073287656 0.8114198824472774
11.440504015551099 466.4813521735406 0.8095075182422365
11.445731570504515 463.85495529495466 0.8070776149194844
11.450959125457931 464.99366272625167 0.80776102941913
11.456186680411347 468.74148014281155 0.811227767725029
11.461414235364764 472.9243154238767 0.814279092470998
11.46664179031818 471.74632412524073 0.812759932942667
11.471869345271596 474.7305217890331 0.8167675522685416
11.477096900225012 476.841721028388 0.8197420675110101
11.482324455178428 479.22832341215496 0.8288585910200266
11.487552010131845 482.5388685268166 0.8339094112014315
11.49277956508526 481.9526183484316 0.8338976217294743
11.498007120038677 479.6523887115332 0.8336353165343713
11.503234674992093 479.79263977848666 0.8342623698006524
11.50846222994551 480.5295795338643 0.8362041879750438
11.513689784898926 483.383859810921 0.8395812323463638
11.518917339852342 486.14018203733 0.8420240359220832
11.524144894805758 483.42374166635574 0.8409270963402966
11.529372449759174 478.9120343791226 0.8377531997205456
11.53460000471259 477.604995217972 0.8380668064751832
11.539827559666007 477.7260462321026 0.839314199132952
11.545055114619423 478.0258454672842 0.84002973653657
11.550282669572839 480.2247798748602 0.8423455133265677
11.555510224526255 475.8555291329303 0.8387049726667735
11.560737779479672 471.8339186156046 0.8354580520142015
11.565965334433088 471.0252419343831 0.8353639612459515
11.571192889386504 469.6386575682072 0.8353916474659386
11.57642044433992 470.0304075583027 0.8366256166900312
11.581647999293336 468.2387452545547 0.8359177776350543
11.586875554246753 465.1817275649113 0.8336652516907638
11.592103109200169 464.9237123559429 0.8333596062235508
11.597330664153585 467.593937514261 0.8367368010069354
11.602558219107001 469.2354466444244 0.8386573191138873
11.607785774060417 467.2713875551378 0.83708928847123
11.613013329013834 464.60438050688623 0.8351881081904918
11.61824088396725 460.2182143401182 0.8316735709850389
11.623468438920666 457.50259112035593 0.8296694369411755
11.628695993874082 453.820096896986 0.8272224635968863
11.633923548827498 453.56337611137076 0.8279709250449117
11.639151103780915 452.8045229336753 0.8275892444068474
11.64437865873433 445.45955225497494 0.8213259629962292
11.649606213687747 443.9556547184398 0.8204036708461003
11.654833768641163 437.4280985604534 0.8154134523391116
11.66006132359458 435.4394902050082 0.8150455944742585
11.665288878547996 434.8692091090106 0.8148940795012171
11.670516433501412 433.07324349919975 0.8129267292864533
11.675743988454828 434.4568480912355 0.8138510127611214
11.680971543408244 433.23963564742064 0.8112125544911925
11.68619909836166 432.96376236588566 0.8118893736921596
11.691426653315077 431.6908907140784 0.8119918393327322
11.696654208268493 427.3666372273372 0.8084629410736185
11.701881763221909 426.69039691793955 0.8086644405618847
11.707109318175325 423.82089670470646 0.8065203952163225
11.712336873128741 424.4840713675783 0.8073722473550726
11.717564428082158 428.95846312982053 0.8130379823996743
11.722791983035574 426.5839218812633 0.8111588018699868
11.72801953798899 424.6621149388649 0.8096187667452555
11.733247092942406 420.44302533536353 0.805680369270106
11.738474647895822 418.5983503202535 0.8035891706465375
11.743702202849239 417.9577650724866 0.8030484786539326
11.748929757802655 420.6529885182622 0.8069573914612025
11.754157312756071 422.61669847074955 0.8088103165775647
11.759384867709487 423.2940314978497 0.8106160446683199
11.764612422662903 423.4276835603182 0.8113999274748435
11.76983997761632 420.0349244780548 0.8071481410049548
11.775067532569736 420.44776670219153 0.8082725639375168
11.780295087523152 421.14592897966 0.8084823113533733
11.785522642476568 424.31621929530513 0.8116544886413243
11.790750197429984 423.1170108376664 0.8109022527241279
11.7959777523834 422.948940042714 0.8097185381050528
11.801205307336817 421.3287541616118 0.8087659284806694
11.806432862290233 422.7105238615539 0.809816419504245
11.81166041724365 425.5902539448926 0.8123885098636917
11.816887972197065 426.22306087728384 0.8134143163795451
11.822115527150482 427.7515372284784 0.8141821042526277
11.827343082103898 428.5813844932712 0.8146940260790564
11.832570637057314 428.64342216392083 0.814418033093562
11.83779819201073 431.06261220239236 0.8169369135272805
11.843025746964146 429.16004006468654 0.8152855543835626
11.848253301917563 432.1951291782905 0.818473555692883
11.853480856870979 432.37544971188214 0.8188697529531849
11.858708411824395 431.7199098197583 0.81792554222027
11.863935966777811 431.2088058798565 0.8181393710754841
11.869163521731227 426.8295308395288 0.8142425425434794
11.874391076684644 421.2513381748474 0.809475755445257
11.87961863163806 420.60837697393066 0.8095839916081837
11.884846186591476 419.92119717614725 0.808693621249659
11.890073741544892 416.8356422937465 0.8059928690486833
11.895301296498308 417.87965356324094 0.8077262838984283
11.900528851451725 413.81777844950847 0.8043312683121238
11.90575640640514 413.62950899191384 0.804850528827622
11.910983961358557 415.22488924987744 0.8066513566840429
11.916211516311973 414.6577504582753 0.806284031010041
11.92143907126539 411.2872113056471 0.8026321900552701
11.926666626218806 411.1893286355099 0.8035555937147129
11.931894181172222 411.49072620565164 0.8042247754294998
11.937121736125638 415.746833035856 0.8091287275131662
11.942349291079054 420.2225986716725 0.8135784012400278
11.94757684603247 419.1411341376313 0.811737452745977
11.952804400985887 418.904270102856 0.81100789987203
11.958031955939303 418.82577915920126 0.8114070599515992
11.963259510892719 417.59365812779293 0.8100584350112183
11.968487065846135 417.0804487235159 0.8099920313102728
11.973714620799552 416.13547789233667 0.8084334882538811
11.978942175752968 418.8575091105846 0.8111298692391921
11.984169730706384 422.37357300355114 0.8151561521426207
11.9893972856598 422.89463337630696 0.8158199323461395
11.994624840613216 420.08351766600344 0.8140915768767711
11.999852395566633 414.00645820005525 0.807794831617481
12.005079950520049 412.147263302069 0.8056904111501116
12.010307505473465 412.3182090657212 0.8057361590955184
12.015535060426881 413.1104965667088 0.8066354869562178
12.020762615380297 416.30964849364557 0.8098882328066552
12.025990170333714 420.90550766183367 0.8146926653756864
12.03121772528713 420.0659680313754 0.8141531571238421
12.036445280240546 422.20608535717355 0.8159506268845269
12.041672835193962 423.9074116772121 0.8175884052498708
12.046900390147378 426.4152573310687 0.8197576111827723
12.052127945100795 438.3037214220246 0.8312034372301147
12.05735550005421 454.2134173327749 0.8463285229815874
12.062583055007627 467.7324671546608 0.8593211286184763
12.067810609961043 485.7043905032302 0.876109354400545
12.07303816491446 501.505848973415 0.8901402994440649
12.078265719867876 524.3937092406113 0.91010292358768
12.083493274821292 555.584011540161 0.9365030168620591
12.088720829774708 593.0578042180343 0.9677946065881604
12.093948384728124 640.9147220022777 1.0061974009655406
12.09917593968154 695.7559137463458 1.0485637858697583
12.104403494634957 751.3390122207664 1.0901986954380973
12.109631049588373 806.4057630945146 1.1292949489347193
12.114858604541789 856.5907567713667 1.1642132168529313
12.120086159495205 893.9041708732844 1.189981558282269
12.125313714448621 911.9381173644306 1.201769285808304
12.130541269402038 916.3647974572663 1.205201378201653
12.135768824355454 898.6947448937269 1.193912651503565
12.14099637930887 867.2163195454449 1.1726506720588707
12.146223934262286 828.9060501988564 1.1471111292153975
12.151451489215702 782.3822954743838 1.1145883202850915
12.156679044169119 736.5687924978587 1.0814894008170122
12.161906599122535 695.9929200352682 1.0519747853068193
12.167134154075951 653.258131980277 1.018985987724064
12.172361709029367 611.5890676484919 0.986200133308834
12.177589263982783 578.9104705312927 0.9601721131586176
12.1828168189362 550.8341177661564 0.936421859159721
12.188044373889616 530.6705191635708 0.9197821384573571
12.193271928843032 512.7247343934523 0.9053085389986276
12.198499483796448 491.8836684196235 0.8867974980734251
12.203727038749864 476.30752826437543 0.8733007909656466
12.20895459370328 460.94777311821525 0.8587381241338669
12.214182148656697 452.6673994302908 0.851121862710245
12.219409703610113 445.0526828878923 0.8453510121134853
12.22463725856353 440.347439876051 0.8415150314269411
12.229864813516945 432.57146928075446 0.8351747349914994
12.235092368470362 426.39422857563846 0.8296321168599851
12.240319923423778 421.28062240718634 0.8241159656769637
12.245547478377194 414.0919192994729 0.8172548771199026
12.25077503333061 410.6886370161046 0.8137593547292513
12.256002588284026 405.36545459702893 0.8090768451353786
12.261230143237443 401.7516041202627 0.8064566507629413
12.266457698190859 399.99762078893684 0.8052109753206588
12.271685253144275 400.38547418201136 0.805054603888618
12.276912808097691 395.7116086684914 0.80059117582765
12.282140363051107 392.0315670405244 0.7976988289390634
12.287367918004524 390.61549124546167 0.7970322239634727
12.29259547295794 384.9223066859022 0.7926914128824257
12.297823027911356 382.53091995897887 0.7902970528930813
12.303050582864772 377.2576507429141 0.7853048694664301
12.308278137818188 378.2059645662992 0.786156675776299
12.313505692771605 380.46138593640273 0.7912876137842366
12.31873324772502 383.1780146271281 0.8025827060045048
12.323960802678437 383.6285539038654 0.8069090158328862
12.329188357631853 380.9278699831861 0.8073197194318995
12.33441591258527 379.0413293602572 0.8080051891663763
12.339643467538686 382.18762567342264 0.815170322582071
12.344871022492102 381.00370829791973 0.8176765985462128
12.350098577445518 379.26794435218875 0.8179010497193563
12.355326132398934 376.0991960277669 0.8164717883964024
12.36055368735235 372.9616085697544 0.8145006113069903
12.365781242305767 369.96692150837015 0.8136851169158429
12.371008797259183 366.4866867792808 0.8126251019032145
12.376236352212599 364.2811063938222 0.8120628585736509
12.381463907166015 364.0973215199238 0.8149061378551224
12.386691462119432 366.51679913134143 0.8193213402945623
12.391919017072848 366.12085300779296 0.8209467456307891
12.397146572026264 365.28444034121463 0.822138931563538
12.40237412697968 365.3103737118407 0.8240353702272656
12.407601681933096 361.5267927137141 0.8218633322042255
12.412829236886513 359.52725296849377 0.8209847521257048
12.418056791839929 358.7753000484797 0.8215231068592489
12.423284346793345 356.53307143034834 0.8194158500833778
12.428511901746761 355.3104656162619 0.8205923360503871
12.433739456700177 352.9851011218352 0.8189903866860563
12.438967011653594 350.493580322721 0.8176163450653597
12.44419456660701 348.6074886224081 0.8170802500831078
12.449422121560426 347.20348957996293 0.8160946150044212
12.454649676513842 346.3190827413961 0.816199938366267
12.459877231467258 347.65780491190947 0.8180591415205724
12.465104786420675 344.96668861875014 0.815740272602741
12.47033234137409 343.719833139139 0.8154711495749839
12.475559896327507 343.53528962148636 0.8164592291206142
12.480787451280923 344.89298269794944 0.8196435759696116
12.48601500623434 344.88028565636836 0.8208930765016035
12.491242561187756 343.9852026118609 0.8208070174536629
12.496470116141172 345.16683561856763 0.8244309885384655
12.501697671094588 348.6172140904643 0.8294747419775584
12.506925226048004 348.7247827572406 0.8302746830671974
12.51215278100142 347.5359848278278 0.8301937382978306
12.517380335954837 341.91604344705326 0.8244658780671293
12.522607890908253 336.9753563109981 0.8200791223065242
12.527835445861669 334.07485153187486 0.8170893177037469
12.533063000815085 337.0294958704568 0.8212102677648658
12.538290555768501 339.43800755981607 0.8251363630639347
12.543518110721918 342.06615884270434 0.8295956742376228
12.548745665675334 342.8268145543663 0.8323485981212744
12.55397322062875 341.38933786610227 0.8321078610711026
12.559200775582166 338.9919399416332 0.8307484092122962
12.564428330535582 335.9335127457265 0.8230600590184505
12.569655885488999 334.7041568889374 0.8130644601454925
12.574883440442415 335.6398238471378 0.810084351676159
12.580110995395831 335.8792895120272 0.8061581493368575
12.585338550349247 339.7668063020464 0.8088928355481884
12.590566105302663 338.86588876132924 0.8064329601946201
12.59579366025608 335.7000265173843 0.8008569994142383
12.601021215209496 334.18070829192993 0.797361049558256
12.606248770162912 331.49134203094746 0.7933835147065287
12.611476325116328 332.89533275434474 0.7949686833355702
12.616703880069744 333.89364630831204 0.7958528378424736
12.62193143502316 338.1455221485836 0.7998218419656663
12.627158989976577 340.7695364664653 0.8014036687773726
12.632386544929993 340.6109082275929 0.8005939238281092
12.63761409988341 342.64709133463276 0.8021276798995663
12.642841654836825 342.7853873202844 0.8021104150042676
12.648069209790242 343.2467631722253 0.8019188083651072
12.653296764743658 344.82948567369317 0.8016437200367065
12.658524319697074 347.5229724332876 0.8042712744723671
12.66375187465049 349.25466617950144 0.8059949414070648
12.668979429603906 351.5851990485608 0.8080349363668706
12.674206984557323 356.15207212837356 0.8132336145456084
12.679434539510739 361.8193572958643 0.8181084755792503
12.684662094464155 370.4378156281669 0.8253180408659316
12.689889649417571 377.08147522227586 0.8315069559843037
12.695117204370987 384.7808192283235 0.8387274533622778
12.700344759324404 393.07949821045446 0.8469970467158207
12.70557231427782 399.7269223465883 0.8535499213299197
12.710799869231236 405.806527584337 0.8586633156746005
12.716027424184652 411.1523613906783 0.8635485424743307
12.721254979138068 413.47665729177174 0.8656433598753949
12.726482534091485 415.6534439314771 0.8673728029812792
12.7317100890449 419.18006629443516 0.8704831756825734
12.736937643998317 424.7424983334815 0.8762519541747535
12.742165198951733 429.5782595554334 0.8803023255828619
12.74739275390515 443.17638702358397 0.8936849641347299
12.752620308858566 457.591176101906 0.9073228895488749
12.757847863811982 473.58601613315864 0.9225213257880085
12.763075418765398 483.92188348090195 0.9328393876779748
12.768302973718814 486.06851841086484 0.934180520197141
12.77353052867223 483.27993425420317 0.931280196904286
12.778758083625647 476.34614180741454 0.9239337066761415
12.783985638579063 468.7617943011655 0.9152260698122124
12.789213193532479 465.35965320210977 0.911094523229862
12.794440748485895 458.6115607823624 0.9042887723647705
12.799668303439312 453.13533868336725 0.898286110941696
12.804895858392728 449.8367632398659 0.8955195940493818
12.810123413346144 447.5536560987154 0.8930191310929357
12.81535096829956 451.3803929910511 0.8966773726036061
12.820578523252976 455.64001059662775 0.9014899381174718
12.825806078206393 462.28241672124204 0.9079425919071917
12.831033633159809 471.81661745257463 0.9170820769569211
12.836261188113225 484.20849027460247 0.9286908890599944
12.841488743066641 500.1011057646032 0.9429128939566337
12.846716298020057 517.229406222564 0.9583148542293646
12.851943852973474 534.7989598442443 0.9740250302085535
12.85717140792689 551.1514143926407 0.9884374666560188
12.862398962880306 564.5721203264866 1.0000072363071797
12.867626517833722 567.7254004402664 1.0026731925831067
12.872854072787138 561.077516804797 0.9961490235169538
12.878081627740555 547.5627180042626 0.983682093996675
12.88330918269397 527.14693775095 0.965236633878906
12.888536737647387 502.020695246812 0.9418742378939153
12.893764292600803 473.17155071156964 0.9148442522249932
12.89899184755422 447.1582580242354 0.889638688131835
12.904219402507636 428.9118642886199 0.8710708413883896
12.909446957461052 410.5037520374454 0.8522672257409295
12.914674512414468 397.71264180175393 0.839481464073028
12.919902067367884 385.22491139863746 0.8257566320419557
12.9251296223213 376.77653425074305 0.8168277035783554
12.930357177274717 372.20216595013244 0.8113837581239729
12.935584732228133 372.07923054249784 0.8106772206573262
12.940812287181549 369.2853426331197 0.8085503868860354
12.946039842134965 367.66340253310284 0.8057986794279938
12.951267397088381 362.22045096903634 0.799159028408977
12.956494952041798 361.2277299971273 0.7978336181566598
12.961722506995214 359.1587566657423 0.7941597468524524
12.96695006194863 355.971268203768 0.7907025329101537
12.972177616902046 353.67528429005296 0.7892403407903019
12.977405171855462 352.4698814594868 0.7885525505897595
12.982632726808879 353.01858273532116 0.7891734381515675
12.987860281762295 354.6459411366676 0.7910167594419977
12.993087836715711 356.53274003931836 0.7927738089075449
12.998315391669127 355.27659766584554 0.7918435661063808
13.003542946622543 353.2763970771941 0.7898536097254717
13.00877050157596 350.20879333629085 0.7858082572309246
13.013998056529376 352.80332059166824 0.7883923134677819
13.019225611482792 350.6480551725592 0.7856534769396191
13.024453166436208 352.8585322211702 0.7892855626708255
13.029680721389624 355.27366284195824 0.7932763260638409
13.03490827634304 354.2318213241581 0.7917159395833034
13.040135831296457 356.40380335923953 0.793143367257244
13.045363386249873 358.3863039598809 0.7944667886764916
13.05059094120329 360.886918413631 0.7960553267848024
13.055818496156705 362.780826043911 0.7984860285211604
13.061046051110122 366.53074221068226 0.8035277617349783
13.066273606063538 373.14823674359485 0.8111350108624266
13.071501161016954 379.78509252453915 0.8183708878064847
13.07672871597037 388.5126808752278 0.8272082705405716
13.081956270923786 400.4764026709633 0.8386421788169902
13.087183825877203 407.88274705035644 0.8460131419344453
13.092411380830619 417.85566678430087 0.8555325711472
13.097638935784035 429.993187781862 0.8668800088061996
13.102866490737451 437.7062634597577 0.8746487055028533
13.108094045690867 442.21004822478136 0.8782205970881221
13.113321600644284 446.77747038476775 0.8829688358815271
13.1185491555977 449.1981789516378 0.8857057414708953
13.123776710551116 455.68328119908944 0.8917551977403824
13.129004265504532 459.98209186190536 0.8962781011969837
13.134231820457948 467.27762538831917 0.9028308206393441
13.139459375411365 476.306426537215 0.9113615573894488
13.14468693036478 488.0214288526039 0.9227679517777311
13.149914485318197 499.8858287796577 0.9342878661415929
13.155142040271613 504.9658331389885 0.9393268445302605
13.16036959522503 508.86931731947817 0.9432499745783092
13.165597150178446 510.9021698166209 0.9451674818330225
13.170824705131862 509.8900375833294 0.9445143886021922
13.176052260085278 509.00763261438306 0.9443932845300114
13.181279815038694 505.2317987999063 0.9411855944771172
13.18650736999211 500.9622510029708 0.9373547698441114
13.191734924945527 495.7828279881018 0.9327448531584349
13.196962479898943 491.1891920041056 0.9279561385958843
13.202190034852359 482.2265456388582 0.9194932552201022
13.207417589805775 473.0433658753993 0.9105925611441853
13.212645144759191 463.7610672277693 0.9011590795273985
13.217872699712608 454.2745403906341 0.892691913425851
13.223100254666024 445.2988937172445 0.8840507017484447
13.22832780961944 435.650382853767 0.8749066517590618
13.233555364572856 423.5036254625108 0.8638168971940738
13.238782919526273 414.3349245932402 0.8542848749534829
13.244010474479689 401.72319698013854 0.8421535630134812
13.249238029433105 393.63393890220124 0.8332672449125719
13.254465584386521 388.1456505624023 0.8269670037098028
13.259693139339937 384.94931164800613 0.8245131912904784
13.264920694293354 379.470189598995 0.8188114580622918
13.27014824924677 371.95148202721015 0.8107165983598479
13.275375804200186 364.28555115352236 0.8019944554015662
13.280603359153602 358.129587941387 0.794939664415589
13.285830914107018 354.334969093779 0.7916743851381183
13.291058469060435 352.87437236120013 0.7918982576633481
13.29628602401385 351.3154389001438 0.7917144936347967
13.301513578967267 346.04303504834496 0.7855257195645551
13.306741133920683 339.39029904549983 0.7779506032573525
13.3119686888741 332.16874414726703 0.7691232876483594
13.317196243827516 329.2212897983692 0.765932324073502
13.322423798780932 330.25021348397365 0.767849924662612
13.327651353734348 331.85538533081905 0.7690992381778423
13.332878908687764 330.6749774688519 0.7675255876794446
13.33810646364118 327.4558811466968 0.7639285320213268
13.343334018594597 325.84840231610616 0.763059047645181
13.348561573548013 323.4931670356295 0.7616087507311647
13.353789128501429 324.2228972702233 0.7631781585710783
13.359016683454845 321.39957118725675 0.759470155470257
13.364244238408261 322.7567007080204 0.7605139834853645
13.369471793361678 326.6342518194848 0.7639420813087748
13.374699348315094 331.81339006720555 0.7683962348590389
13.37992690326851 336.1944868995683 0.7742512098613616
13.385154458221926 339.32358614541295 0.77726771197019
13.390382013175342 339.51878423783864 0.7782092323543572
13.395609568128759 337.77514559900726 0.7770192797341364
13.400837123082175 338.3446379914357 0.7770241747552412
13.406064678035591 339.18839690122826 0.7770164982588722
13.411292232989007 338.89227088443096 0.7754823985956016
13.416519787942423 338.9907894118223 0.774435457553164
13.42174734289584 337.7912181040493 0.7735462635566814
13.426974897849256 336.0112000234376 0.7719419166510684
13.432202452802672 334.6379124377947 0.7705302727354114
13.437430007756088 334.4077011174303 0.7706094516728464
13.442657562709504 331.50573629283593 0.7674671556958901
13.44788511766292 328.70071023027475 0.7647081695835373
13.453112672616337 324.79548320870384 0.7607955875203758
13.458340227569753 322.22511083632276 0.7572589774378268
13.46356778252317 318.85418091280565 0.7547256612545851
13.468795337476585 317.01308810811287 0.7537891056681918
13.474022892430002 317.9632187255454 0.7554835564328252
13.479250447383418 319.03019693770364 0.7577455180526179
13.484478002336834 321.8188448796429 0.7598567492480874
13.48970555729025 321.0337241363981 0.7573541182551873
13.494933112243666 318.7540679252742 0.7553229395791703
13.500160667197083 318.0425898606081 0.7541599573212373
13.505388222150499 316.5292954496081 0.7536984242022495
13.510615777103915 316.1440148313452 0.7540469556534258
13.515843332057331 316.3900066693829 0.7546217175762456
13.521070887010747 318.8798127134012 0.7574190561854861
13.526298441964164 320.8809256702442 0.7588464469740243
13.53152599691758 322.51070169399725 0.7600866595679523
13.536753551870996 322.8548259974443 0.7604087110227797
13.541981106824412 318.6982817400488 0.7568664782179864
13.547208661777828 314.54838392298734 0.7509049564106298
13.552436216731245 314.99101967064473 0.7505348396877352
13.55766377168466 315.7457392617055 0.7508726672094221
13.562891326638077 313.4950509926587 0.7472145448913936
13.568118881591493 311.4871143521356 0.74580377435257
13.57334643654491 309.0867408140341 0.7433633344770165
13.578573991498326 305.60756146097987 0.7393160596676269
13.583801546451742 301.8934846331742 0.7355235911089569
13.589029101405158 298.88340638358227 0.7323493519206349
13.594256656358574 296.90951629287304 0.7299130675639097
13.59948421131199 294.1515388506356 0.7274933196100511
13.604711766265407 291.3456999716249 0.723865783245349
13.609939321218823 286.5499759926827 0.7198320918881566
13.615166876172239 285.3697822929829 0.7183901936356448
13.620394431125655 286.85481108181386 0.7203630225796616
13.625621986079071 290.0875390926844 0.7246542284343856
13.630849541032488 290.768984459889 0.7248555468294066
13.636077095985904 296.2686872496588 0.7315731144100026
13.64130465093932 297.8314284693422 0.7330662884256305
13.646532205892736 298.37543346459626 0.7332729856006537
13.651759760846153 298.68277979839246 0.7352188083253682
13.656987315799569 297.9509482686649 0.7337996569410857
13.662214870752985 299.70448401169153 0.735830060040943
13.667442425706401 303.04497856001797 0.73970818221672
13.672669980659817 302.8485937562675 0.7381643921202611
13.677897535613234 304.78069460066905 0.7417364908082181
13.68312509056665 305.39486993893155 0.7430112997652342
13.688352645520066 304.55037606587933 0.7414534392818725
13.693580200473482 302.6236084506159 0.738685567568972
13.698807755426898 298.5748851095507 0.733000148888563
13.704035310380315 295.78144601810624 0.7298795730127247
13.70926286533373 293.3360296408919 0.7287049425040418
13.714490420287147 293.7282325669713 0.7297349643810056
13.719717975240563 293.62834833042575 0.72851749824894
13.72494553019398 296.01200624799884 0.7305755345940543
13.730173085147396 296.03682725603954 0.7308416737397372
13.735400640100812 295.15494783412396 0.7299534934614549
13.740628195054228 293.79457024041193 0.7282853137320623
13.745855750007644 296.2604571263871 0.7308303747781765
13.75108330496106 295.24788646396115 0.7290420186986747
13.756310859914477 293.62203928160886 0.727108851548159
13.761538414867893 289.459642448819 0.7234666735718834
13.766765969821309 290.4895568313819 0.725600754147063
13.771993524774725 290.1445107758776 0.7254403906718693
13.777221079728141 293.57079114082944 0.7279887838185265
13.782448634681558 292.6647386289956 0.7257708162310001
13.787676189634974 290.91655686028827 0.7243749509546749
13.79290374458839 290.84927474528985 0.7248939145028372
13.798131299541806 292.7345403471476 0.727068785374776
13.803358854495222 295.228954711958 0.7313507098042769
13.808586409448639 297.1557634326358 0.7327349477521112
13.813813964402055 299.94030522525503 0.7359107609938598
13.819041519355471 303.85547191248554 0.7420891653883528
13.824269074308887 306.1762662015253 0.7440957263977142
13.829496629262303 307.8678016047152 0.7472284612971284
13.83472418421572 310.9214366370425 0.7510019643701152
13.839951739169136 315.4479617489906 0.7545705533932915
13.845179294122552 321.36590776285885 0.7612478101784845
13.850406849075968 327.94842116634106 0.767722270188877
13.855634404029384 335.2696021287341 0.7741008354895698
13.8608619589828 339.599219196122 0.77826931676245
13.866089513936217 342.5267750877038 0.7799946931179618
13.871317068889633 343.9268368722826 0.7817150152980067
13.87654462384305 349.172738015078 0.7876411561053616
13.881772178796465 359.02859121260684 0.7972033381795718
13.886999733749882 370.4911267271075 0.8096447953796119
13.892227288703298 378.6968644799178 0.8182294818245132
13.897454843656714 384.1613176568193 0.8240941937942926
13.90268239861013 383.7724144218628 0.8244670341413389
13.907909953563546 379.91765148748107 0.8204112925228886
13.913137508516963 377.62521104395233 0.8179371397229156
13.918365063470379 372.39611964653284 0.8128560488464803
13.923592618423795 366.52077114664974 0.8067510891851238
13.928820173377211 360.8928150629188 0.8011101825274615
13.934047728330627 353.4932135832696 0.7936932168840923
13.939275283284044 348.05051590289617 0.7868557374699752
13.94450283823746 342.10268037953506 0.7808645377737122
13.949730393190876 332.75138243096467 0.7705034044637901
13.954957948144292 328.70101727695084 0.7672176007245464
13.960185503097708 326.870357360335 0.7670744332866418
13.965413058051125 324.3383959994866 0.763564329947879
13.97064061300454 320.7332207088645 0.7578387151888666
13.975868167957957 314.857890520648 0.7494324554108658
13.981095722911373 310.3236087154896 0.7440509382304592
13.98632327786479 309.6297389171244 0.7443782535985178
13.991550832818206 310.51819500257045 0.7475094985738011
13.996778387771622 308.608322215356 0.745617317145139
14.002005942725038 306.6610481957935 0.744466539885551
14.007233497678454 307.09105658545195 0.7452826977995922
14.01246105263187 309.2307998423248 0.7475818934757882
14.017688607585287 311.4734075177985 0.7502766386099428
14.022916162538703 310.9050255731014 0.7495055529797967
14.028143717492119 309.08078604524246 0.7471418886881205
14.033371272445535 306.4100451048305 0.7444323747808241
14.038598827398951 307.447713483388 0.7456144896515436
14.043826382352368 310.2838939161757 0.7473729684672916
14.049053937305784 314.06540310731293 0.7512966965161961
14.0542814922592 316.3274048361652 0.7536341106487962
14.059509047212616 319.6740912899897 0.757444810037028
14.064736602166032 323.6378848358222 0.7619642929726949
14.069964157119449 329.4712985644082 0.7679894055183505
14.075191712072865 332.0403626332372 0.771285758414285
14.080419267026281 333.24995948732817 0.772195730068513
14.085646821979697 334.4901547615679 0.7722869046610634
14.090874376933114 334.5890503814367 0.7728220730885934
14.09610193188653 338.78293619666454 0.7776779862581491
14.101329486839946 340.9535772578383 0.7805944580225331
14.106557041793362 340.9207291243705 0.7817515959988153
14.111784596746778 340.9159458118756 0.7810939965748104
14.117012151700195 336.5596321873934 0.776058925775727
14.12223970665361 332.1543682338979 0.7708508453464561
14.127467261607027 329.35674711332945 0.7673514380661308
14.132694816560443 324.3186628678705 0.7617879722744995
14.13792237151386 324.68528995226325 0.7628499648472045
14.143149926467276 324.94369485377104 0.7638517016814292
14.148377481420692 325.53929550972674 0.7651485432955389
14.153605036374108 325.0835125445717 0.76496043923311
14.158832591327524 322.87735316447026 0.7617600677910936
14.16406014628094 326.5787118324458 0.7657136617217835
14.169287701234357 324.5609473240841 0.7624013468935591
14.174515256187773 323.0813681420253 0.759775894225418
14.179742811141189 320.74167103987253 0.7569147797386446
14.184970366094605 321.3330331762042 0.7580044639900826
14.190197921048021 319.6595724982641 0.7563347055477687
14.195425476001438 319.1575708871856 0.7567550713921529
14.200653030954854 320.33223921790955 0.7571281284862853
14.20588058590827 322.1866112450792 0.7578904062901561
14.211108140861686 325.27689576062903 0.7610171206261473
14.216335695815102 326.73430396555426 0.7623841408209928
14.221563250768519 327.25502163044257 0.7637215259169591
14.226790805721935 327.94598057050416 0.7651999567525642
14.232018360675351 324.83674984277894 0.7612063965696327
14.237245915628767 323.5682636794399 0.7596243716931537
14.242473470582183 320.5282526859174 0.7550181408685381
14.2477010255356 320.71359301819405 0.7551637612481741
14.252928580489016 322.11532336674253 0.7569420491820659
14.258156135442432 321.37645157457183 0.7563723138676058
14.263383690395848 323.5677961569582 0.7592053289043922
14.268611245349264 325.495507199834 0.760921119331298
14.27383880030268 326.7093402988698 0.7618477519015986
14.279066355256097 329.40193090347043 0.765399650359395
14.284293910209513 330.9105825930191 0.76591102434428
14.28952146516293 336.91911837477295 0.7715559160785961
14.294749020116345 346.14928604444907 0.7814499858207478
14.299976575069762 350.5178297703172 0.7856933993471688
14.305204130023178 355.69789981421417 0.7909869619079807
14.310431684976594 357.59957466614793 0.792173752228008
14.31565923993001 359.4334836761558 0.7936380784829282
14.320886794883426 366.32863076462763 0.801256306564582
14.326114349836843 370.31217282946665 0.8061809828357757
14.331341904790259 371.55543541521644 0.8071279424013196
14.336569459743675 371.7582790514473 0.8081347801906018
14.341797014697091 369.2483616703434 0.8050701370864038
14.347024569650507 371.38766196561517 0.8070654901164762
14.352252124603924 374.3473084291268 0.8109547061117346
14.35747967955734 373.247935799824 0.8101484983510917
14.362707234510756 368.44551901004485 0.8049806652936726
14.367934789464172 365.42258169328704 0.8027228447247912
14.373162344417588 363.11342760697687 0.8000984569178428
14.378389899371005 362.87619528747786 0.8003838257333457
14.38361745432442 363.29364362488326 0.8004326917822826
14.388845009277837 362.0386113706956 0.7981628088766345
14.394072564231253 362.9431645484338 0.7991041507584522
14.39930011918467 363.6439841952922 0.7999102242621299
14.404527674138086 365.33620954341666 0.8012484775762381
14.409755229091502 370.90258348429916 0.8076165979990757
14.414982784044918 374.428615929811 0.8115300920848222
14.420210338998334 377.55110382116675 0.8144640013000339
14.42543789395175 377.3015996442807 0.8138395468684377
14.430665448905167 375.54560991865 0.8116598822161364
14.435893003858583 376.82696436195175 0.813709819564213
14.441120558811999 376.09625691294235 0.8136454837728716
14.446348113765415 376.78184341720254 0.8139713087851438
14.451575668718831 375.79386191882315 0.8127825684892469
14.456803223672248 376.52417097129006 0.8132282260500052
14.462030778625664 378.23957949385226 0.8149994552372212
14.46725833357908 381.7223023006707 0.818665099363729
14.472485888532496 390.0073124193894 0.8267661361463076
14.477713443485912 399.7233066575352 0.8367120907924461
14.482940998439329 413.7165141760056 0.8508715804910836
14.488168553392745 431.356220006507 0.8689301497301136
14.493396108346161 454.72184735622704 0.8923777897369438
14.498623663299577 475.05372806133994 0.9123007408784101
14.503851218252994 488.3300190965968 0.925048632280522
14.50907877320641 492.77483204980825 0.929244834937419
14.514306328159826 484.9278514076784 0.921814071760085
14.519533883113242 466.96488431761446 0.9045908833822984
14.524761438066658 440.984192938289 0.8791304153314099
14.529988993020075 412.6658249890299 0.850815561106609
14.53521654797349 389.1341357434786 0.8269251100612471
14.540444102926907 369.8177919254098 0.8078780887227969
14.545671657880323 354.5663287480256 0.791990102374035
14.55089921283374 341.25258036621545 0.7772556517611661
14.556126767787156 333.0327988781249 0.7673399068116559
14.561354322740572 324.7208847827913 0.7566499210134493
14.566581877693988 319.3184073700778 0.7507371159354538
14.571809432647404 316.39726314141325 0.7472868109211876
14.57703698760082 313.37013298416616 0.7449513051976019
14.582264542554237 313.53814278904673 0.745396165577253
14.587492097507653 313.09331863480145 0.745428461259722
14.592719652461069 315.3217578283174 0.7480009369310453
14.597947207414485 316.06344502612046 0.7483999307258128
14.603174762367901 317.6317731460726 0.7492980066573084
14.608402317321318 318.64912175387167 0.7497598081607267
14.613629872274734 318.5970206959844 0.7492059308386813
14.61885742722815 322.3550473534727 0.754261921123447
14.624084982181566 325.83378478295595 0.7589461438212695
14.629312537134982 330.38395185714216 0.7638736684631734
14.634540092088399 336.26919989924863 0.7690906713435217
14.639767647041815 338.6098422432823 0.7700429054898277
14.644995201995231 335.4092303328878 0.7661268624843375
14.650222756948647 334.99377721752904 0.7650084216378599
14.655450311902063 335.4809514176106 0.7659679633517793
14.66067786685548 337.8985489166303 0.7685173107425557
14.665905421808896 344.9477164524359 0.7769262499666808
14.671132976762312 346.1928491703111 0.7785446270791634
14.676360531715728 344.5820067557344 0.7763056310036502
14.681588086669144 341.8957524119772 0.7734109834747978
14.68681564162256 336.94032470403255 0.7676357860988379
14.692043196575977 335.80709037665883 0.7659433797554045
14.697270751529393 334.13834023730664 0.7642895635675968
14.70249830648281 334.16494247380234 0.7636179284429698
14.707725861436225 335.6218558583737 0.765101221259216
14.712953416389642 333.92409810494087 0.7638830973569356
14.718180971343058 334.4722666698798 0.76448834800892
14.723408526296474 332.5361468064825 0.7639747128886384
14.72863608124989 333.22783844642964 0.7661917655735193
14.733863636203306 335.0196428581446 0.7677601511679206
14.739091191156723 337.5742615505778 0.7694950711762539
14.744318746110139 338.6307600784023 0.7698828116712221
14.749546301063555 337.94864150010716 0.7681107457195795
14.754773856016971 334.08243617328264 0.7647483460363917
14.760001410970387 329.64032852165946 0.7607359832847049
14.765228965923804 330.6116799263054 0.7611781875778177
14.77045652087722 329.0372494956881 0.7600830203730454
14.775684075830636 330.77806909096415 0.761571416471387
14.780911630784052 331.0020318924387 0.7610489215325319
14.786139185737468 331.10995469641233 0.7617034696648622
14.791366740690885 331.2079668583465 0.7613094784111674
14.7965942956443 332.9126759546144 0.7630171987654686
14.801821850597717 335.1906946486251 0.7664354926260714
14.807049405551133 337.6885333991623 0.7687235201819007
14.81227696050455 339.1880192727247 0.769854141199508
14.817504515457966 345.74483771111437 0.7771080647867722
14.822732070411382 354.6004357152802 0.7855245635183996
14.827959625364798 364.1420582855102 0.7966804451901621
14.833187180318214 373.53791405816327 0.8073273604295588
14.83841473527163 381.60131841140503 0.8160091811259328
14.843642290225047 388.62914252166684 0.822929210919716
14.848869845178463 397.39306585397253 0.8313326234780051
14.854097400131879 405.90440872995106 0.8394567358298737
14.859324955085295 407.7071246726258 0.8418059406247331
14.864552510038711 408.5929316101649 0.8421571351656242
14.869780064992128 406.28747481794335 0.8400517950353217
14.875007619945544 404.2455845220096 0.8377614983713345
14.88023517489896 403.01802746980746 0.8365464155487438
14.885462729852376 399.4002394854049 0.833459779701217
14.890690284805792 391.5725276053236 0.8259929494510985
14.895917839759209 384.86419655927205 0.8189481613075213
14.901145394712625 377.7831447776715 0.811753138648225
14.906372949666041 377.4686063005182 0.8113900914025571
14.911600504619457 375.122122623275 0.8094381367584379
14.916828059572873 371.6315119928984 0.8054472287597757
14.92205561452629 365.8323521643817 0.7988314975719898
14.927283169479706 357.4743453589394 0.7895955727349828
14.932510724433122 351.8733728315114 0.7838941830081707
14.937738279386538 349.74219737864325 0.7815106602650812
14.942965834339955 348.79536688706554 0.7810218297244085
14.94819338929337 347.9325106556267 0.7802466565431226
14.953420944246787 343.4124664818277 0.7758051287759017
14.958648499200203 341.26704532105873 0.7736649782237142
14.96387605415362 336.8147887258356 0.7683041059949877
14.969103609107036 331.68650656715835 0.7621295757147537
14.974331164060452 329.4246849990845 0.7588486982753296
14.979558719013868 329.6946507519733 0.7593274425972912
14.984786273967284 331.2033912416075 0.7615954307433767
14.9900138289207 332.5943634557439 0.7644273666760545
14.995241383874117 334.18180189685626 0.7677066802217617
15.000468938827533 338.3913873705688 0.772637930576509
15.005696493780949 342.29803150198006 0.7762752984140824
15.010924048734365 343.81245978292736 0.7763603488415938
15.016151603687781 348.7853084030146 0.7807985190111418
15.021379158641198 352.127141594848 0.784472001680139
15.026606713594614 353.61930842936204 0.7868103433683905
15.03183426854803 356.5927400701964 0.7896554286701825
15.037061823501446 355.8738167023096 0.7883063090032109
15.042289378454862 358.0524177225057 0.7894236510860804
15.047516933408279 359.58699529489047 0.7913650604317101
15.052744488361695 361.4110427599414 0.7932950656334626
15.057972043315111 362.7048765115004 0.7951261286336349
15.063199598268527 363.27286958429767 0.7956713102826461
15.068427153221943 364.54286782518625 0.796985138809632
15.07365470817536 365.98280720724375 0.7985728269844662
15.078882263128776 367.61903129759384 0.8006573551963913
15.084109818082192 364.9813759233193 0.7985568486822613
15.089337373035608 362.5338264127668 0.7971968553262659
15.094564927989024 357.5473605650737 0.7924740526271874
15.09979248294244 351.8222213420762 0.7855990251290517
15.105020037895857 343.91780581113466 0.7759460068560099
15.110247592849273 334.6683964524084 0.7649751794032856
15.11547514780269 328.5833443594967 0.7583580849285984
15.120702702756105 326.7811299258618 0.7564918010224501
15.125930257709522 325.4648440208917 0.7545559062238311
15.131157812662938 319.7019082099941 0.7476420367367732
15.136385367616354 317.0907627311526 0.7453391816891447
15.14161292256977 313.5626582460997 0.7420068241998552
15.146840477523186 311.99472314793877 0.7417502858387831
15.152068032476603 313.73637387498036 0.7442872139755928
15.157295587430019 312.4658613649928 0.7429662709852182
15.162523142383435 309.6284252598997 0.7393260857171364
15.167750697336851 307.9360243784092 0.7371205269537734
15.172978252290267 307.17881831850553 0.737242338857645
15.178205807243684 306.18045733238245 0.7372783776098973
15.1834333621971 304.23934626260075 0.7345906511709192
15.188660917150516 297.9774570258564 0.7279838708600025
15.193888472103932 291.93932089948 0.7191471883692307
15.199116027057348 289.6240487344729 0.7166138026999059
15.204343582010765 289.5368404665558 0.7170901873346605
15.20957113696418 291.6969715021216 0.7194344506125532
15.214798691917597 293.58140623229656 0.7215331090432782
15.220026246871013 293.6722653504881 0.7219108355844935
15.22525380182443 292.7734372571516 0.7200122395149171
15.230481356777846 289.97318176115203 0.7163996490914045
15.235708911731262 288.8354954674593 0.7157308508033644
15.240936466684678 287.49644982346064 0.7141722991653643
15.246164021638094 290.9984714629515 0.7200037938097643
15.25139157659151 291.6939107403137 0.7202545741914534
15.256619131544927 292.9479308871714 0.7203531434129914
15.261846686498343 290.47161668669696 0.7176835320012593
15.267074241451759 288.0072369687961 0.714747069434519
15.272301796405175 285.7603807528417 0.714663948121384
15.277529351358591 283.60306076604684 0.712917843799923
15.282756906312008 283.63740726165366 0.7123837548941854
15.287984461265424 287.0622475540639 0.7148509312467964
15.29321201621884 286.78904028240146 0.7124574044836011
15.298439571172256 287.72946498910113 0.7129585779622822
15.303667126125672 289.24907998137246 0.7153747187478864
15.308894681079089 289.8534389571162 0.716026528256168
15.314122236032505 290.0781830509976 0.7166767536693979
15.319349790985921 289.8509951398971 0.7180184543220464
15.324577345939337 290.18653075358725 0.7182862726250785
15.329804900892753 289.11226646144695 0.7173049626876883
15.33503245584617 290.9050592705107 0.7192412928453895
15.340260010799586 290.1664491871899 0.7173479961491295
15.345487565753002 290.9812578109409 0.7177785207313919
15.350715120706418 293.84672549079596 0.7211148934152103
15.355942675659835 296.8270358573941 0.7240159125227016
15.36117023061325 298.69303161211604 0.7271477191585252
15.366397785566667 299.25356039941306 0.7281726523850012
15.371625340520083 302.98193030357487 0.7323134021963374
15.3768528954735 305.49017182411916 0.7363152103270714
15.382080450426916 308.1898158161067 0.7390182791055055
15.387308005380332 308.5936229378976 0.7391756979090304
15.392535560333748 307.3051900800334 0.7383675283984321
15.397763115287164 307.7629789786795 0.747650367296997
15.40299067024058 307.9750636721574 0.7558780906999075
15.408218225193997 307.7113838724953 0.7602991851231847
15.413445780147413 305.8126063815284 0.7609436014939002
15.418673335100829 305.5073967027615 0.7641250605551351
15.423900890054245 307.5219476737688 0.7687729306473514
15.429128445007661 309.99813605637246 0.7746182784799205
15.434355999961078 311.56657230944444 0.7791693471610744
15.439583554914494 310.1763413480715 0.7804344475210111
15.44481110986791 305.9779344554533 0.7781668513740733
15.450038664821326 303.59422872991837 0.777496362215118
15.455266219774742 300.1929336425662 0.7753662608384766
15.460493774728159 296.0589522465076 0.7733891733078869
15.465721329681575 298.1171088426324 0.7785283262828386
15.470948884634991 300.34416707393694 0.7841800052293331
15.476176439588407 301.8851060330244 0.787602853260866
15.481403994541823 303.8440147098035 0.7938623678267129
15.48663154949524 300.5516086244967 0.7918567902995651
15.491859104448656 298.57407520573 0.7910179978777129
15.497086659402072 298.14498758904557 0.7907452581240741
15.502314214355488 299.6468755835812 0.7929708324501685
15.507541769308904 303.1788365046859 0.7988903158228772
15.51276932426232 302.94319034928225 0.8004633297075662
15.517996879215737 301.9397188710197 0.8014889192766242
15.523224434169153 298.3044601564977 0.7994991132375093
15.52845198912257 298.256708833917 0.8010412780863846
15.533679544075985 296.1303693554569 0.7998805182323394
15.538907099029402 299.407985280785 0.8043438994677939
15.544134653982818 301.3903650100197 0.8081755867349665
15.549362208936234 305.92054911915625 0.8161059316520568
15.55458976388965 305.8110567976665 0.8186372695772851
15.559817318843066 304.2358469967924 0.8185517349240695
15.565044873796483 304.77901726605444 0.8212237312867972
15.570272428749899 308.49540943268363 0.8268072796354838
15.575499983703315 312.81290317227086 0.8324841971504976
15.580727538656731 315.0800175580932 0.8370469253664135
15.585955093610147 316.0326593483297 0.8397907346772951
15.591182648563564 313.1540002641506 0.838606383994165
15.59641020351698 310.86684146434595 0.8376717495584058
15.601637758470396 309.0997768268928 0.8366043387855814
15.606865313423812 309.309615917601 0.8392051948000434
15.612092868377228 308.020116531256 0.838598357335079
15.617320423330645 312.12840917829755 0.8455265672065562
15.62254797828406 311.30707493150146 0.8454229892529412
15.627775533237477 307.3367941255608 0.8407223491637842
15.633003088190893 301.01216072922983 0.8340408927894446
15.63823064314431 295.8210386562896 0.8255258840991045
15.643458198097726 294.78394736483705 0.8130721172233238
15.648685753051142 296.6097810620752 0.809694996075025
15.653913308004558 298.5411841589197 0.8081250091313648
15.659140862957974 298.31412356432793 0.8034621473467953
15.66436841791139 295.829576298694 0.7961234823309956
15.669595972864807 294.46385741707377 0.7911748613464192
15.674823527818223 292.1644365281971 0.7861505592385231
15.680051082771639 289.4090286720792 0.7810746990428584
15.685278637725055 290.6476723025602 0.7810385598641848
15.690506192678471 294.3168948373405 0.7849157027340352
15.695733747631888 297.8409853998838 0.7890718456516354
15.700961302585304 296.9595956682165 0.7862815645423609
15.70618885753872 296.28968266138884 0.7837301732243978
15.711416412492136 293.6625951652944 0.7785909624686116
15.716643967445552 293.7444465629066 0.7763499226554144
15.721871522398969 295.346053838117 0.7780575073464261
15.727099077352385 298.1662296961652 0.7807703337529143
15.732326632305801 301.06989548164677 0.7844452244050958
15.737554187259217 299.2043534915019 0.7819722938977459
15.742781742212633 297.75549084211025 0.7779537450611134
15.74800929716605 300.4819917247929 0.7798470432868814
15.753236852119466 301.8800387925921 0.7803425726950095
15.758464407072882 306.1833707029454 0.78507303632948
15.763691962026298 307.7468504926699 0.787448867633808
15.768919516979715 309.2107717620591 0.7880802627587131
15.77414707193313 310.2165886428279 0.7892199948453709
15.779374626886547 310.0676174371357 0.7873303327453243
15.784602181839963 312.9921038003981 0.7899980939607821
15.78982973679338 317.82667776263287 0.795295014531746
15.795057291746796 320.4508490676447 0.7988269447474253
15.800284846700212 324.28204318128513 0.8041482344031827
15.805512401653628 321.07352825356753 0.7987920951373472
15.810739956607044 323.1416336837444 0.80050060847176
15.81596751156046 323.0328458076575 0.7980696858096381
15.821195066513877 322.3087659574282 0.7965574683269872
15.826422621467293 321.87979550941674 0.7960218073056903
15.831650176420709 320.56781173985706 0.7945504323987472
15.836877731374125 319.6179932979715 0.7928803825712377
15.842105286327541 320.6675240209945 0.7948099267313157
15.847332841280958 320.1579229517007 0.7938132702422201
15.852560396234374 316.04412351866694 0.7883677773825537
15.85778795118779 311.876029270776 0.7818107198768924
15.863015506141206 306.8393137491451 0.7752520901875259
15.868243061094622 304.81468632382797 0.7728108014243819
15.873470616048039 301.92727816195986 0.769640976490648
15.878698171001455 300.8638468842257 0.7673110457331012
15.883925725954871 300.0596956254415 0.7655302089987066
15.889153280908287 299.33946602198057 0.7630669476472496
15.894380835861703 302.14941933463683 0.7658009196824264
15.89960839081512 301.56308121597675 0.764730830783204
15.904835945768536 300.5016831067779 0.7638678426857135
15.910063500721952 297.97646992306005 0.7613414685097757
15.915291055675368 294.8518723425316 0.757308385186916
15.920518610628784 293.49678996202323 0.7554100123927864
15.9257461655822 294.0051603228664 0.7549580421249943
15.930973720535617 296.16854872523095 0.7569948604111055
15.936201275489033 296.21030399781307 0.7567242643875053
15.94142883044245 295.31932712666435 0.754966131811445
15.946656385395865 295.0970654107659 0.754341966339271
15.951883940349282 294.55440203121344 0.7535474018953128
15.957111495302698 297.2407842694421 0.7571322641158593
15.962339050256114 298.69896920401857 0.7595545146709664
15.96756660520953 300.18890015353725 0.7612313070794581
15.972794160162946 300.08211065179944 0.7614900558513592
15.978021715116363 299.56361699400077 0.7607562722130823
15.983249270069779 302.8353821823583 0.7651147481235807
15.988476825023195 307.1457801853794 0.7703760942457311
15.993704379976611 307.41619837263136 0.7711005382403072
15.998931934930027 303.0158566095724 0.7643121550851955
16.004159489883442 299.3348211572375 0.7589741762769954
16.009387044836856 300.56547088853813 0.7596340457146099
16.01461459979027 301.39887824629164 0.7596006578535672
16.019842154743685 303.3471646658779 0.7621624571807047
16.0250697096971 300.8022562922579 0.7594051442235287
16.030297264650514 300.4168797699361 0.7598321733988354
16.03552481960393 301.7421349718545 0.762975089215328
16.040752374557343 305.80377117330266 0.7681070792097747
16.045979929510757 307.4530242836868 0.7711784379639028
16.05120748446417 308.42363472699395 0.7717507459715329
16.056435039417586 305.8136200024301 0.7665037216647765
16.061662594371 305.17655721774724 0.7655523364577596
16.066890149324415 309.77937576642313 0.7702297208444858
16.07211770427783 312.1014173290938 0.7730404374576466
16.077345259231244 315.8652245565258 0.7770093717388856
16.08257281418466 317.55272470706257 0.7786670544343204
16.087800369138073 319.20178936103366 0.7805550798431673
16.093027924091487 321.98888891226903 0.7841371079327114
16.0982554790449 323.57597336857265 0.7861426345113298
16.103483033998316 322.9808830314536 0.7864551177335776
16.10871058895173 324.4852596749644 0.7877729359792766
16.113938143905145 323.4559430140018 0.7864171593084294
16.11916569885856 322.547369268541 0.7847759253478318
16.124393253811974 320.63271116462636 0.7827580346012878
16.129620808765388 320.65700539873654 0.7831527425104747
16.134848363718802 317.3275661254213 0.7792665210476265
16.140075918672217 313.95545157075867 0.7755239992745475
16.14530347362563 310.50309974227144 0.7713427480982766
16.150531028579046 310.10551315025873 0.7704878646503237
16.15575858353246 310.1085607846512 0.7698003414215964
16.160986138485875 309.4226169895089 0.7686376488158203
16.16621369343929 308.49723504828324 0.7671425687582846
16.171441248392703 307.28712219064977 0.7673045448456399
16.176668803346118 306.86483376825754 0.767406646781789
16.181896358299532 308.57735744889527 0.7696893276125224
16.187123913252947 307.7876763474827 0.767473562136277
16.19235146820636 305.8709317940857 0.7635744519400403
16.197579023159776 301.6834009185983 0.7579656118880316
16.20280657811319 299.1842467234122 0.7563629473963703
16.208034133066604 296.95584884235757 0.7551968778967013
16.21326168802002 293.04386586474624 0.7506903876552667
16.218489242973433 288.7710918567251 0.7452314762453942
16.223716797926848 286.62348023147047 0.7415541050273875
16.228944352880262 284.9385596266788 0.739146202566515
16.234171907833677 284.408417542048 0.7402753848739051
16.23939946278709 277.88909993507394 0.7323879114946564
16.244627017740505 272.6362968070253 0.7257471502356455
16.24985457269392 268.8495068491257 0.7201351521018607
16.255082127647334 266.9336326649806 0.718141394980323
16.26030968260075 265.7609060856003 0.716038620585436
16.265537237554163 266.07184486300906 0.7150822472308468
16.270764792507578 267.28853437794703 0.715197437046181
16.275992347460992 266.0281071214652 0.7136655582157595
16.281219902414406 265.22806084152626 0.7133138704609935
16.28644745736782 262.0583657415628 0.7091721155434049
16.291675012321235 263.47145367999485 0.7108822426733455
16.29690256727465 266.6539293688661 0.7155397595239118
16.302130122228064 265.2278163110354 0.7133744530976034
16.30735767718148 267.8305321726552 0.7167899870048742
16.312585232134893 268.3447198603747 0.7158652411329314
16.317812787088307 270.90566084053745 0.7193781718333166
16.323040342041722 269.53299833591416 0.7179231101876602
16.328267896995136 269.0939215105396 0.7177717495949812
16.33349545194855 270.50708269656707 0.7195778936518803
16.338723006901965 271.45297220881605 0.7210075010146558
16.34395056185538 275.81486662426164 0.7260761938035462
16.349178116808794 277.0356116082835 0.7280034707116866
16.35440567176221 281.1642491955689 0.7308849777408312
16.359633226715623 287.01443649817435 0.7371636050435875
16.364860781669037 295.2012181912685 0.7469915576926608
16.37008833662245 303.8206691304641 0.7572164473714351
16.375315891575866 312.7504796905494 0.7675043166460244
16.38054344652928 319.794028839822 0.7747473891238088
16.385771001482695 329.1647812873984 0.7850305294017139
16.39099855643611 333.63401273982 0.7893847491418867
16.396226111389524 334.77541779294836 0.7906087126383784
16.401453666342938 330.10935880203357 0.7856807094157915
16.406681221296353 326.6390303598182 0.7813821070309168
16.411908776249767 321.51144514061855 0.7747154605183596
16.41713633120318 320.2269894113481 0.7723362750056487
16.422363886156596 317.03977922817506 0.7686713535007342
16.42759144111001 313.8012051320344 0.7642652140260162
16.432818996063425 314.29681194008816 0.7654992484951192
16.43804655101684 315.1081846025275 0.7658556232880674
16.443274105970254 315.79846617673553 0.7665825767427928
16.448501660923668 317.0205787880177 0.7673956925215124
16.453729215877082 315.75511898730304 0.7648292000759285
16.458956770830497 317.96916486108756 0.7679071547403573
16.46418432578391 318.76736048888887 0.7683475561766057
16.469411880737326 321.75765639729036 0.7711362390600277
16.47463943569074 326.3802762354005 0.7770073319130413
16.479866990644155 329.32264380749353 0.7797874796366602
16.48509454559757 334.68195030125344 0.7869240709606228
16.490322100550983 338.31720545004185 0.7916056018914506
16.495549655504398 339.67130333337127 0.7923455131267666
16.500777210457812 337.7218711493894 0.7908522944186953
16.506004765411227 332.4355562265922 0.784333863740533
16.51123232036464 320.6392066282581 0.7700875006576428
16.516459875318056 307.58601963952634 0.7546281858403685
16.52168743027147 297.68979529777215 0.7426346999523281
16.526914985224884 290.3424058685531 0.7337343039768086
16.5321425401783 286.1505128640751 0.7291200961982494
16.537370095131713 281.63170483014767 0.7236449216739846
16.542597650085128 278.4430461270426 0.7211887690680727
16.547825205038542 274.7400932613871 0.7171533206218296
16.553052759991957 276.21625863203064 0.7181063743098831
16.55828031494537 274.7417872629827 0.7169596058775436
16.563507869898785 272.5549204231098 0.7146130390954882
16.5687354248522 273.1914452657298 0.7149427127470024
16.573962979805614 275.83647385044833 0.7182817748957877
16.57919053475903 278.58819825849673 0.7208327554538717
16.584418089712443 280.52308349948106 0.7234768609866971
16.589645644665858 278.2330176666045 0.7209886935152677
16.594873199619272 275.8266972266263 0.7169081291900948
16.600100754572686 274.6200605542533 0.7163309669236405
16.6053283095261 273.7898752843486 0.715016483884904
16.610555864479515 274.08784645871 0.7145391216030339
16.61578341943293 272.39910571868734 0.7122477830625861
16.621010974386344 269.64404172494505 0.7077718897383798
16.62623852933976 269.4275000214882 0.7094397714564177
16.631466084293173 268.98283405401537 0.7094637512057952
16.636693639246587 270.1754580582827 0.7109301349999149
16.641921194200002 271.48705965584435 0.7119706248983833
16.647148749153416 273.65338097968396 0.7138337918376255
16.65237630410683 272.3167736162746 0.7118689418385683
16.657603859060245 270.1701116215283 0.7101721116099206
16.66283141401366 265.4890529350589 0.7049203012268108
16.668058968967074 260.1143275483851 0.6976590859528938
16.67328652392049 253.87752501862022 0.6888719274515913
16.678514078873903 251.54669087286723 0.6842182585095136
16.683741633827317 253.46075474226097 0.6874107461380222
16.68896918878073 253.8011250811752 0.6886198206740551
16.694196743734146 248.95264973256172 0.68137919732898
16.69942429868756 247.66800440529494 0.6793952625807487
16.704651853640975 246.42596838681882 0.6781112324898166
16.70987940859439 247.4970645252874 0.6794780223250213
16.715106963547804 247.69004436025702 0.681421929362614
16.720334518501218 246.19305786724792 0.6802699469239651
16.725562073454633 247.09594972262082 0.6813914617789283
16.730789628408047 246.19740694957227 0.6784901375125199
16.73601718336146 244.8698645945001 0.6749876226824603
16.741244738314876 243.30625083709526 0.6723566291968113
16.74647229326829 240.15562212038682 0.6686932094737073
16.751699848221705 240.13384397683464 0.6693039824130833
16.75692740317512 235.85210999528914 0.6642912772826992
16.762154958128534 235.93597158252973 0.6642234623502667
16.767382513081948 236.21357975639373 0.6665152074944601
16.772610068035362 236.6464417767888 0.6671641629143337
16.777837622988777 237.79427148643958 0.6681905274739802
16.78306517794219 237.96758085462184 0.6670917944503562
16.788292732895606 238.65110694450829 0.666777226555994
16.79352028784902 238.79928740224264 0.6675322986418357
16.798747842802435 236.53671996738498 0.6649423969536333
16.80397539775585 235.358944895464 0.6635027139420515
16.809202952709263 232.29519348026656 0.6596185668447824
16.814430507662678 231.67909117008355 0.6591121859063442
16.819658062616092 229.73864996167345 0.6557688808281502
16.824885617569507 230.76120223813575 0.6561619393265223
16.83011317252292 231.2235192655142 0.6566263228314508
16.835340727476336 230.52572496236635 0.6565045717417499
16.84056828242975 227.64477006508463 0.6542496857076511
16.845795837383164 228.30002798496986 0.6566887472075785
16.85102339233658 227.1609437782309 0.6543167412368983
16.856250947289993 230.5366947995189 0.6591184865985453
16.861478502243408 228.40143873045417 0.6552038298719992
16.866706057196822 227.31384174480897 0.6548803613411133
16.871933612150237 227.30800472529586 0.6539659697576419
16.87716116710365 228.42774752039168 0.6542323118521132
16.882388722057065 227.86757169072257 0.6518959175504043
16.88761627701048 226.31213734567015 0.6491816664698504
16.892843831963894 226.91130840632275 0.6502212471150062
16.89807138691731 227.3203784940897 0.6511678746483744
16.903298941870723 227.9028592253709 0.6514521030171365
16.908526496824138 229.42343708408617 0.6541100752210894
16.913754051777552 229.64246295809343 0.6540459794410718
16.918981606730966 229.97620897331151 0.6559414977740923
16.92420916168438 228.1100239885103 0.6541618608750533
16.929436716637795 226.4570424760055 0.6528223492552918
16.93466427159121 225.5569184199108 0.6520869021222472
16.939891826544624 224.8083560461216 0.6515263845946713
16.94511938149804 226.42804489761562 0.6530770120011737
16.950346936451453 225.89094681609618 0.651897605418054
16.955574491404867 226.1620016315731 0.6522750503643965
16.960802046358282 225.77253120832856 0.6516028763453342
16.966029601311696 225.22449776239944 0.6494864323072579
16.97125715626511 225.0381464980276 0.6480792908685974
16.976484711218525 225.89921775221111 0.6485707509591353
16.98171226617194 226.03883919241247 0.6494947269720588
16.986939821125354 224.6861949572951 0.6482618831600314
16.99216737607877 223.73997893463843 0.6476075685867373
16.997394931032183 223.84777651123065 0.6479232240634065
17.002622485985597 225.4963444468338 0.6513996107102522
17.00785004093901 226.19716632480106 0.6508521984371209
17.013077595892426 227.62303044415387 0.6523290197791587
17.01830515084584 226.31681545357694 0.6504173924685352
17.023532705799255 226.4442669211095 0.6490366601511713
17.02876026075267 224.84890498502114 0.6467326480539837
17.033987815706084 226.57738857550737 0.6479382322230843
17.039215370659498 228.72112915696732 0.6514164500711499
17.044442925612913 228.96209034024474 0.6533641628334715
17.049670480566327 232.77550090497152 0.6589838604139855
17.05489803551974 235.93097958256655 0.6636986858526102
17.060125590473156 240.66623317469538 0.6693033565712558
17.06535314542657 243.34587829781282 0.6727810473395154
17.070580700379985 247.07429006577468 0.6789301670631888
17.0758082553334 246.02908892130378 0.6775078542558896
17.081035810286814 243.43688554510706 0.6735052706790521
17.086263365240228 239.4490341854431 0.667402676381657
17.091490920193642 235.64152821711926 0.661573897329833
17.096718475147057 234.86341256029513 0.6605202075440998
17.10194603010047 232.49272893523556 0.6565064335706103
17.107173585053886 231.91928590430993 0.6541725750102477
17.1124011400073 232.1378185596768 0.6538222152289305
17.117628694960715 234.75404799611206 0.6578860818810517
17.12285624991413 236.06575999362857 0.6616468594497931
17.128083804867543 237.29676182037116 0.6632801474776434
17.133311359820958 236.63698142344975 0.6620922551494591
17.138538914774372 235.91032162639397 0.6616911124385644
17.143766469727787 236.41706045782362 0.6630717288652319
17.1489940246812 238.09864712867753 0.6662318891205156
17.154221579634616 238.302341365895 0.665737709114453
17.15944913458803 238.09525096901456 0.666245044340786
17.164676689541444 240.54811082421165 0.6686572240332506
17.16990424449486 241.69885809858496 0.6688435597888859
17.175131799448273 245.1022345675907 0.6714617778299873
17.180359354401688 244.5854664248236 0.6693838751405824
17.185586909355102 244.97675214227155 0.6704104397463511
17.190814464308517 245.29278616039545 0.6707322237855785
17.19604201926193 245.86582986458652 0.6718151664538784
17.201269574215345 247.3184654657963 0.673245636101356
17.20649712916876 245.99986860046647 0.6711835911444155
17.211724684122174 245.07251235833866 0.6711905558607871
17.21695223907559 243.46415521306753 0.6690729591235356
17.222179794029003 246.81915432709658 0.673943208939403
17.227407348982418 248.80062941582554 0.6754084186828309
17.232634903935832 248.7054651708342 0.674405224243002
17.237862458889246 249.71900316060893 0.6765263883712627
17.24309001384266 249.46214682185996 0.6767242250840342
17.248317568796075 248.4534201399075 0.6771462508531905
17.25354512374949 245.3531690947013 0.6724806628850243
17.258772678702904 241.46427361276386 0.667829924056588
17.26400023365632 238.4790091258415 0.6632902651337377
17.269227788609733 238.70621569214026 0.6647098011514928
17.274455343563147 236.42661805418734 0.6612623089282016
17.279682898516562 235.88079456458965 0.6603167280500108
17.284910453469976 236.33282965749044 0.6592141077479599
17.29013800842339 238.72985342474283 0.6613990976820451
17.295365563376805 240.2108202791992 0.6637361808731663
17.30059311833022 241.6881358000384 0.6653406311868603
17.305820673283634 241.91222377513125 0.66663772442023
17.31104822823705 241.30312944338348 0.6656738776921235
17.316275783190463 240.91973071319296 0.664034371636341
17.321503338143877 244.10915827243772 0.6694062398678945
17.32673089309729 245.7049809453358 0.6713140354345538
17.331958448050706 246.06914554380194 0.6727166339356172
17.33718600300412 242.7631716794614 0.6669413683697557
17.342413557957535 242.48103694156683 0.6652108889706909
17.34764111291095 243.27760011032836 0.6670525715141916
17.352868667864364 246.41897556737467 0.672061843354921
17.358096222817778 248.40929024687267 0.6748693172897337
17.363323777771193 249.28599056048859 0.6746238644474647
17.368551332724607 248.5785759210968 0.6725510520948645
17.37377888767802 248.30590343894423 0.6717455067070052
17.379006442631436 248.49261827464696 0.6727678983435782
17.38423399758485 250.1267050252621 0.6754124151194066
17.389461552538265 250.85047687959698 0.6761933705168707
17.39468910749168 250.9622575680327 0.676483350277517
17.399916662445094 253.4841793405926 0.6796327914494588
17.405144217398508 254.0798800783321 0.6802212977349184
17.410371772351922 253.48691745798556 0.6790826303202735
17.415599327305337 257.01644496962894 0.6834780727351019
17.42082688225875 256.29315044463476 0.6821866922464989
17.426054437212166 260.756817649565 0.6889185933967789
17.43128199216558 262.1771485053774 0.690750258822107
17.436509547118995 260.89880388767995 0.6886410829957036
17.44173710207241 261.9889862852185 0.6901943209634683
17.446964657025823 262.195138045368 0.6896158687211289
17.452192211979238 263.77479599272175 0.6920103561128172
17.457419766932652 265.1279489206626 0.6935617257401461
17.462647321886067 266.57611387866075 0.6945649770590029
17.46787487683948 267.2182254364039 0.6950392743222428
17.473102431792896 267.63942394319633 0.6950551504476443
17.47832998674631 266.6937741640784 0.6940303684114169
17.483557541699724 264.80140889819756 0.6915264943826518
17.48878509665314 264.40936598580555 0.6908914787062401
17.494012651606553 265.38223318193485 0.6932941454979688
17.499240206559968 268.43128376985504 0.6962281423074997
17.504467761513382 272.29241469014653 0.7017595874870267
17.509695316466797 277.35641325008265 0.7076454712844569
17.51492287142021 276.83135399839676 0.7073574748133757
17.520150426373625 277.3315244639632 0.7083540267753878
17.52537798132704 279.4032611028264 0.7106945153886682
17.530605536280454 279.7003032148687 0.7099404141349182
17.53583309123387 277.4739939559148 0.7072744084931081
17.541060646187283 273.76730041851084 0.7020589232158643
17.546288201140698 272.7596201080195 0.7018776891881792
17.551515756094112 275.84254013165963 0.7059387013324803
17.556743311047526 276.5994096112702 0.7070878208949943
17.56197086600094 279.3636105805609 0.7111740203055464
17.567198420954355 281.1163252239211 0.7123101948947703
17.57242597590777 281.47530296697676 0.7127952409507038
17.577653530861184 277.8202486481489 0.7091487756072264
17.5828810858146 273.202253446882 0.7034894096211798
17.588108640768013 272.7442447487703 0.7032480461385887
17.593336195721427 274.48761042759145 0.7041950063547091
17.598563750674842 277.74059055414216 0.7068361159351837
17.603791305628256 276.32541616629754 0.7042141716735205
17.60901886058167 276.3705719027935 0.7047858736035243
17.614246415535085 276.3858087079607 0.7047080744311527
17.6194739704885 277.5253006894988 0.7070231395586395
17.624701525441914 279.5180026274995 0.7100124002775207
17.62992908039533 278.75052004772493 0.709406487660653
17.635156635348743 281.9234722948413 0.7128281105759307
17.640384190302157 285.12248156704436 0.7161056671352789
17.64561174525557 286.4412845689401 0.7174294483363001
17.650839300208986 287.96150332445006 0.7195185243107575
17.6560668551624 285.45665460422987 0.7168022162448359
17.661294410115815 285.5543448255909 0.7163451948119658
17.66652196506923 288.1350800278609 0.7191011152972465
17.671749520022644 289.5487114926096 0.7206002120103705
17.676977074976058 292.22472767319533 0.7242160001760443
17.682204629929473 294.5644072923529 0.7269630128943082
17.687432184882887 298.50767804027276 0.7311867334669127
17.6926597398363 302.954380644624 0.7361424546345117
17.697887294789716 305.4415172774019 0.7389701888192699
17.70311484974313 306.4352052484325 0.7406895948824724
17.708342404696545 305.09592277730843 0.7393618611714207
17.71356995964996 300.83259818720336 0.7338957606275478
17.718797514603374 300.3211471975697 0.7330469474143824
17.724025069556788 300.84603367221814 0.7339398121906384
17.729252624510202 301.9747522789428 0.7351296151696273
17.734480179463617 301.7775531843459 0.7344649125174442
17.73970773441703 304.3698097642806 0.7373736151266547
17.744935289370446 305.96216168309866 0.7398433355826913
17.75016284432386 308.0919256852298 0.742355518792621
17.755390399277275 308.96863436967305 0.7435551943276496
17.76061795423069 306.86910324445336 0.74059889470574
17.765845509184103 305.0253547114484 0.7373802746503899
17.771073064137518 301.13550449788136 0.732633817232291
17.776300619090932 297.92465595317947 0.729743116754666
17.781528174044347 294.85101731530216 0.7265865714108445
17.78675572899776 292.0159054130071 0.7245529117920251
17.791983283951176 293.1786339479725 0.7260361828439896
17.79721083890459 290.90285057636885 0.7229665868070431
17.802438393858004 287.580695709686 0.7188114285641
17.80766594881142 284.7118131982579 0.7148312780659273
17.812893503764833 281.4032183688885 0.711503146391368
17.818121058718248 279.7790562362527 0.7096694587686828
17.823348613671662 277.244343813037 0.7063257962140093
17.828576168625077 276.4069223304177 0.7052888874550687
17.83380372357849 275.37854325773776 0.7025164439463409
17.839031278531905 274.8040422380618 0.701304360767598
17.84425883348532 275.20362470942365 0.7027367286827798
17.849486388438734 272.2292674679537 0.7002199074634577
17.85471394339215 271.54299767545643 0.7006751592501212
17.859941498345563 270.5239975363279 0.6990118741152418
17.865169053298978 271.0594738159062 0.699178523652013
17.870396608252392 271.56844708424507 0.6995673782402584
17.875624163205806 269.9170955883619 0.696767901346025
17.88085171815922 268.5387119301502 0.6953487568038011
17.886079273112635 267.5919432378327 0.6947724665423749
17.89130682806605 272.42314666412983 0.7009702271203112
17.896534383019464 275.6267995159568 0.7055660109616468
17.90176193797288 280.70413729646424 0.7114702937106242
17.906989492926293 284.3387006679307 0.7153153037681244
17.912217047879707 291.0350255601178 0.7235982312365523
17.917444602833122 293.26358716099907 0.7252492677967473
17.922672157786536 293.5709122194248 0.7253106166856523
17.92789971273995 294.0445640208766 0.726512936051078
17.933127267693365 296.3640268528984 0.7287945968670294
17.93835482264678 299.74624940748816 0.7341137691013012
17.943582377600194 298.5161987992851 0.7318273278399176
17.94880993255361 298.16101811766544 0.7308728042544133
17.954037487507023 297.97076988083313 0.730369275582299
17.959265042460437 298.0824936258144 0.7299092470836255
17.96449259741385 299.6757011903588 0.7321017241218616
17.969720152367266 299.2977361016241 0.7320427116488003
17.97494770732068 296.4885826765961 0.7282934482636789
17.980175262274095 297.18971132402925 0.7306079776851448
17.98540281722751 294.09309612088214 0.726966896886879
17.990630372180924 293.8492684477673 0.7266415895658406
17.995857927134338 289.86276995480307 0.7214252877594424
18.001085482087753 287.99204025659157 0.7184447620258506
18.006313037041167 283.1437016597244 0.7131410812498493
18.01154059199458 280.7401342546585 0.7109058232531523
18.016768146947996 278.84582432189234 0.7090083012177313
18.02199570190141 279.12331607885056 0.7094245541781323
18.027223256854825 279.11591756682265 0.7082246208470543
18.03245081180824 279.8180481449467 0.7088828908973318
18.037678366761654 282.81363751929206 0.713189662123823
18.042905921715068 285.5136346142446 0.7158126825229226
18.048133476668482 286.9905670976541 0.7185243129786968
18.053361031621897 284.0181768148814 0.7145676647612746
18.05858858657531 283.3984304350897 0.7143938558283428
18.063816141528726 280.6547929533151 0.7115013324213759
18.06904369648214 278.40340085938743 0.7089921355931501
18.074271251435555 278.26721728653644 0.7079614923104668
18.07949880638897 277.8710426907327 0.7071195266974186
18.084726361342383 281.79746397805656 0.711054171781081
18.089953916295798 281.8280560942527 0.7109755468383053
18.095181471249212 281.2122445680553 0.7103408577192027
18.100409026202627 285.7649052753009 0.715351398335101
18.10563658115604 292.8196802776324 0.7243443974246415
18.110864136109456 301.6212209575313 0.7340102249753366
18.11609169106287 311.55026899865385 0.745975488645757
18.121319246016284 320.82781737128255 0.757005966597176
18.1265468009697 331.29049881340495 0.7683581506765964
18.131774355923113 340.20751150866334 0.7784265840943643
18.137001910876528 354.17574150966647 0.7932396638277325
18.142229465829942 370.6488167218351 0.810747061636365
18.147457020783357 393.3575053467822 0.8352016365793246
18.15268457573677 417.1101447062983 0.8596456461699636
18.157912130690185 439.34330940493294 0.8824955476060521
18.1631396856436 455.7208572666264 0.898640267598466
18.168367240597014 465.16266850712367 0.9074978707407663
18.17359479555043 465.2038367489848 0.9077730071290291
18.178822350503843 457.2494495372212 0.8992054591601075
18.184049905457258 437.29302652631554 0.8795862277423683
18.189277460410672 419.14646576654786 0.8610187614120876
18.194505015364086 405.55609289649703 0.8467895769373253
18.1997325703175 392.75371993189356 0.8335574902682036
18.204960125270915 385.34061758481266 0.8255692338563614
18.21018768022433 377.4191324140619 0.8170628149627915
18.215415235177744 376.8741098865848 0.8169689352703607
18.22064279013116 380.83088815605447 0.8215797458523608
18.225870345084573 385.2410408279161 0.826136013675561
18.231097900037987 385.09043701549064 0.8258691587194675
18.236325454991402 390.5392010320019 0.8311115745148437
18.241553009944816 396.7880905017499 0.838082153422838
18.24678056489823 403.77481018691344 0.8451084707826517
18.252008119851645 404.758124965205 0.8465100039564264
18.25723567480506 402.4774640726388 0.8440605633895879
18.262463229758474 399.1786145943829 0.8404173130824747
18.26769078471189 393.8466312736844 0.834866408924445
18.272918339665303 389.16830294310176 0.8302570168139376
18.278145894618717 378.935498688971 0.8192093027784961
18.28337344957213 370.33276528463654 0.810263865191037
18.288601004525546 363.10851315858116 0.8023090041824296
18.29382855947896 358.1800371543669 0.796697599873976
18.299056114432375 351.1737925656991 0.7886584768395238
18.30428366938579 342.31149214016773 0.7791762237704193
18.309511224339204 332.7049093139124 0.768614890537992
18.314738779292618 327.1348003337333 0.7628413399690787
18.319966334246033 321.66690131852334 0.7572564401128784
18.325193889199447 315.58715786740066 0.7497654366301516
18.33042144415286 310.96126241123636 0.7450379230680775
18.335648999106276 307.2133511320895 0.7397900741704679
18.34087655405969 303.4911039758266 0.7354224072367223
18.346104109013105 298.72174234571736 0.7298562792181407
18.35133166396652 296.47082026724365 0.7275415981117012
18.356559218919934 295.71844818679557 0.7267210705631559
18.361786773873348 294.6743466205347 0.7256614457323544
18.367014328826762 294.10761466386913 0.7245902087745172
18.372241883780177 291.99339731521616 0.7227466017864936
18.37746943873359 292.2737419475577 0.7232610040184677
18.382696993687006 293.36420705071475 0.7245717727794021
18.38792454864042 297.7806204707093 0.7317416863184504
18.393152103593835 304.07620164459695 0.7502141437684824
18.39837965854725 315.2251326231342 0.7700337240291504
18.403607213500663 328.02877857018524 0.7906651312036415
18.408834768454078 345.87096250096977 0.8163699863009481
18.414062323407492 364.4600738290975 0.8425623006581263
18.419289878360907 387.65913033548856 0.8726181119914026
18.42451743331432 408.9831042725228 0.8991976301278365
18.429744988267736 423.6156027526851 0.9194109155652821
18.43497254322115 431.70963908344044 0.9311584370936652
18.440200098174564 430.36830955133775 0.933097244476676
18.44542765312798 425.44158570031993 0.9316971667570746
18.450655208081393 417.8148615890598 0.9261085326259386
18.455882763034808 403.3613953920038 0.9133217061038092
18.461110317988222 393.0034034196106 0.9048294419015744
18.466337872941637 382.63066872473524 0.8957001017349625
18.47156542789505 378.54369826416865 0.8951129115265817
18.476792982848465 371.27324844369457 0.8891955375121804
18.48202053780188 362.6089830174152 0.8814946582106127
18.487248092755294 357.6765243252239 0.8774354784203828
18.49247564770871 352.9361182832108 0.8729901024787274
18.497703202662123 348.9710853708438 0.8710909657453666
18.502930757615538 345.2662510159707 0.8684457167330201
18.508158312568952 338.5037290646916 0.862697426431266
18.513385867522366 334.35217192787604 0.8602813473756077
18.51861342247578 333.49531956174576 0.861399630543204
18.523840977429195 330.78832161695703 0.8609944380972261
18.52906853238261 331.5820859443251 0.8641981087983605
18.534296087336024 327.5919441945683 0.8608548575042048
18.53952364228944 325.27259080687367 0.8606624773826267
18.544751197242853 320.1640484745854 0.8553359862155624
18.549978752196267 318.8169157695443 0.8556963351217812
18.555206307149682 316.2366276144781 0.8535686988202351
18.560433862103096 317.80122388066974 0.8568134599871423
18.56566141705651 317.6754267532018 0.8592509700956187
18.570888972009925 317.915130261565 0.861087198583389
18.57611652696334 317.99281390969 0.8646204530552526
18.581344081916754 319.28693050127873 0.8685810228665313
18.58657163687017 324.8650172045483 0.8774853177737272
18.591799191823583 329.0499552990307 0.8848174517732637
18.597026746776997 332.968793427873 0.8914228390393496
18.60225430173041 336.59277436688325 0.8982638799170035
18.607481856683826 339.3999067539336 0.9042570756780419
18.61270941163724 343.8979612153059 0.9116533894970744
18.617936966590655 349.92364037055165 0.9213355564605484
18.62316452154407 356.27038598893256 0.9294714382589808
18.628392076497484 361.003935835309 0.9178461646669921
18.633619631450898 363.63288907738996 0.9117325010386983
18.638847186404313 366.3427851704716 0.9080437317196381
18.644074741357727 371.9046251777756 0.909066932461526
18.64930229631114 375.2378296764009 0.9096253273755848
18.654529851264556 374.43708785932637 0.9036213164015249
18.65975740621797 375.54990288125566 0.9022025827386748
18.664984961171385 373.87271903810665 0.896452615221946
18.6702125161248 370.7060920542622 0.8892589126829596
18.675440071078214 370.37201764137575 0.8864840505061247
18.680667626031628 370.72133485778255 0.8836491445533232
18.685895180985042 374.7188510627045 0.8866409337533777
18.691122735938457 376.9403108262679 0.8872055093886269
18.69635029089187 379.4710994010644 0.887115138726516
18.701577845845286 380.308053792025 0.8864650226397159
18.7068054007987 383.11768440939954 0.8879796414178638
18.712032955752115 382.52117968186 0.8856953621313743
18.71726051070553 378.91433709415867 0.8803367803553261
18.722488065658943 380.2696891273907 0.8800451269904414
18.727715620612358 374.89677750072383 0.8729625939243456
18.732943175565772 370.6575269547743 0.8668934168408046
18.738170730519187 366.12554652101943 0.8599691334121801
18.7433982854726 362.7155576890889 0.8555059348162131
18.748625840426016 358.8617248503402 0.8495920286786308
18.75385339537943 352.82300767593875 0.8415392733813855
18.759080950332844 348.8190617337345 0.836329512616375
18.76430850528626 345.9442939641424 0.8311494105559242
18.769536060239673 342.8955857294303 0.8267948950963053
18.774763615193088 340.8479568784264 0.8231086139325374
18.779991170146502 337.15178994060216 0.8164610128253551
18.785218725099917 332.6172167320171 0.8099024644639153
18.79044628005333 328.9523197077694 0.8037264930638345
18.795673835006745 324.1800346336486 0.7968060116088307
18.80090138996016 316.18399351112834 0.7866366546473628
18.806128944913574 313.0119982251806 0.7825002168125029
18.81135649986699 308.85457707801123 0.7773104783604811
18.816584054820403 305.6605185582777 0.7739693302202958
18.821811609773818 303.87151484307725 0.7706421470800979
18.827039164727232 306.09322702302507 0.7741799598143145
18.832266719680646 303.9486199725733 0.770813319566727
18.83749427463406 302.51944061981766 0.7686430695230133
18.842721829587475 299.71728521328725 0.7644293460651914
18.84794938454089 297.46259422422537 0.7614002379107596
18.853176939494304 296.17917184901796 0.7595349657381596
18.85840449444772 294.0056757797946 0.7569119040793097
18.863632049401133 291.9623989264716 0.7534240595255884
18.868859604354547 293.62706117006366 0.7555054208439012
18.87408715930796 295.0200373504511 0.757000189663797
18.879314714261376 295.6227607971687 0.7584935723205003
18.88454226921479 295.1578782701889 0.7585490169798926
18.889769824168205 292.1391451306357 0.7532882071175431
18.89499737912162 292.247988964953 0.753130358974075
18.900224934075034 290.4313534832498 0.7490359819844853
18.90545248902845 288.42797420570383 0.7456184824944214
18.910680043981863 288.6491776078267 0.7465901063884395
18.915907598935277 287.361243463064 0.7444287682740144
18.92113515388869 287.54936615164024 0.7448768069795089
18.926362708842106 285.59199009027986 0.7422824247056334
18.93159026379552 284.2513478307468 0.7408074639182644
18.936817818748935 281.8412786503123 0.73896778618297
18.94204537370235 281.8996812523399 0.7386008651462246
18.947272928655764 281.5275508838439 0.7377973169444169
18.952500483609178 282.99250325541624 0.7382171150633514
18.957728038562593 283.327886014285 0.7384494408862144
18.962955593516007 282.5535048594358 0.7372238943259464
18.96818314846942 279.5015130096848 0.7324656962526379
18.973410703422836 274.74603646437265 0.7245319683875739
18.97863825837625 275.43169928821646 0.7245982654120849
18.983865813329665 276.20161930759656 0.7261784014860254
18.98909336828308 281.0795825658852 0.733528799387783
18.994320923236494 286.29322362222865 0.7407234042880912
18.999548478189908 289.04167837851105 0.7428383020826503
19.004776033143322 291.09158454721035 0.7457260461594014
19.010003588096737 293.2938602305817 0.7487713507181503
19.01523114305015 292.90128071819385 0.7473298692656791
19.020458698003566 288.20120432699247 0.7409043090252351
19.02568625295698 283.1846563566143 0.7333873906061957
19.030913807910395 282.79233610350633 0.7331328618970427
19.03614136286381 283.0656498947614 0.7319942542609795
19.041368917817223 283.6712899966684 0.7321275254439971
19.046596472770638 282.0733338044108 0.7297221912332597
19.051824027724052 283.48911252628 0.7313565091764633
19.057051582677467 285.796153185701 0.7336409067395084
19.06227913763088 286.3991417530738 0.735288485170037
19.067506692584296 284.66141224115376 0.7328975095522506
19.07273424753771 284.89178155169213 0.732609611727571
19.077961802491124 285.0408045098598 0.7328210039749019
19.08318935744454 288.9024246074917 0.7370766735057561
19.088416912397953 288.52038570171635 0.7364929087071485
19.093644467351368 289.28885300488577 0.7383717425064918
19.098872022304782 288.2076782122397 0.7364056186278308
19.104099577258197 288.2567476167822 0.7360157957122386
19.10932713221161 287.95588909096267 0.7345342640473785
19.114554687165025 289.8623500577549 0.7372331245583875
19.11978224211844 291.3326428495146 0.7385382209850617
19.125009797071854 295.45714932743743 0.7429673111679275
19.13023735202527 295.0576608259589 0.7408854363336042
19.135464906978683 294.5744959747575 0.7400050782093185
19.140692461932098 292.15656655645614 0.7372945986812879
19.145920016885512 292.3049905961589 0.7379576848356272
19.151147571838926 291.4143838745002 0.7373955529205986
19.15637512679234 290.79364853612714 0.7365663883986121
19.161602681745755 288.3360366190172 0.7335846092322628
19.16683023669917 286.8906865156959 0.731024086547619
19.172057791652584 286.09500894988133 0.7293489411674875
19.177285346606 285.2721922772564 0.7284763698706627
19.182512901559413 287.9277205272395 0.7310207859061939
19.187740456512827 288.7303769993408 0.7322409989442303
19.19296801146624 290.21732863889855 0.7351867822116609
19.198195566419656 287.09453653943655 0.7323030341703833
19.20342312137307 287.3542184932716 0.7324973970853107
19.208650676326485 286.0709889326656 0.7298103438317793
19.2138782312799 287.05422597278584 0.7304075448786932
19.219105786233314 285.89156490467536 0.7288291493438018
19.22433334118673 283.9583808555037 0.7268414138397427
19.229560896140143 282.083303957302 0.7252502132320968
19.234788451093557 285.50298512970727 0.7301151552517429
19.24001600604697 288.59104701108384 0.7356602618319978
19.245243561000386 291.26066000397356 0.7394051064053913
19.2504711159538 290.32193308351594 0.737195872520732
19.255698670907215 288.2700090242959 0.7335726472607204
19.26092622586063 283.86918735486773 0.7271276687111322
19.266153780814044 281.56384609372776 0.7238583943978508
19.271381335767458 277.1805396725151 0.7183024682919423
19.276608890720873 276.9689865510188 0.7164273327748396
19.281836445674287 278.42153575956166 0.7178494170747378
19.2870640006277 280.59602389490146 0.7207448953618126
19.292291555581116 279.12910085798325 0.7194314765977429
19.29751911053453 277.40396829148943 0.7180605736135548
19.302746665487945 275.75858030764675 0.7154073319887385
19.30797422044136 278.79565896682976 0.7193760097671039
19.313201775394774 284.12080620280835 0.7264419958145323
19.318429330348188 287.8666198404453 0.730361035956353
19.323656885301602 289.8337988833378 0.7329501913927225
19.328884440255017 290.7583667972203 0.7336110240600593
19.33411199520843 293.58899435755313 0.7353142768749074
19.339339550161846 294.7802146574841 0.7367118337977234
19.34456710511526 299.65167693728495 0.7413902038321966
19.349794660068675 306.4925704902695 0.7501396795405912
19.35502221502209 313.36941580044703 0.7581193026024192
19.360249769975503 320.74160181907274 0.7666202246123238
19.365477324928918 327.9873259490984 0.7756803447313965
19.370704879882332 335.572146802109 0.7838405827152247
19.375932434835747 342.7353425627226 0.7915320545480622
19.38115998978916 348.20499734469576 0.7973871034926874
19.386387544742576 353.8771888531501 0.8035542298019318
19.39161509969599 358.91794471231765 0.8097317266778561
19.396842654649404 360.28870569252746 0.8107709077033189
19.40207020960282 360.97369802817974 0.8111547311991703
19.407297764556233 357.40635809919 0.8073585408349397
19.412525319509648 353.7963278070931 0.8026768094386562
19.417752874463062 350.44143890258175 0.7987601969139988
19.422980429416477 346.81677930362264 0.7944217861439291
19.42820798436989 342.66879228836024 0.7897634298958297
19.433435539323305 341.796167939852 0.7896191250756162
19.43866309427672 341.1166020017583 0.7893244427488487
19.443890649230134 340.6891785832883 0.7893638710130374
19.44911820418355 339.8512601349674 0.7881586350097067
19.454345759136963 340.3044978714423 0.7879790986279962
19.459573314090377 339.82282365256503 0.7866951055825925
19.464800869043792 337.7679889908309 0.7842420775670065
19.470028423997206 336.7023844845521 0.7831331445410732
19.47525597895062 337.8944100428505 0.7849155505338538
19.480483533904035 338.3147476489466 0.7848405538648153
19.48571108885745 340.18239860029234 0.7872109555695038
19.490938643810864 341.2492661948464 0.7884584559269634
19.49616619876428 339.21192372809656 0.7858070684932055
19.501393753717693 334.4446609440512 0.7798107663169399
19.506621308671107 330.40152010920986 0.7746104083424934
19.51184886362452 332.2254760247509 0.7766095349192763
19.517076418577936 334.91328150424346 0.7802907587478977
19.52230397353135 336.8981096376745 0.7824747948927214
19.527531528484765 338.56287385986286 0.7847856855346984
19.53275908343818 336.0687664580909 0.7813314660166446
19.537986638391594 337.32004966727214 0.7834710012561183
19.54321419334501 337.54335155835616 0.7839024015487903
19.548441748298423 341.38823466056544 0.787952874260571
19.553669303251837 343.37952950450403 0.7899591268491872
19.55889685820525 347.10109596943687 0.7940034442235235
19.564124413158666 348.0098811232858 0.7948806986386042
19.56935196811208 349.701036979948 0.796610408276737
19.574579523065495 351.6139294751048 0.7987276208757075
19.57980707801891 352.90371208179045 0.7997240351045112
19.585034632972324 353.677316768554 0.8002510935226849
19.590262187925738 352.8922879090035 0.7990351271476214
19.595489742879153 355.4322689370169 0.8019092263700479
19.600717297832567 357.02136431411617 0.803573341891931
19.60594485278598 361.7155178972721 0.8086427714986921
19.611172407739396 364.64374193280497 0.8121284567641102
19.61639996269281 369.3783234653014 0.8180323216452509
19.621627517646225 372.0762301000692 0.8210810785718432
19.62685507259964 374.38069861296856 0.8234602045654328
19.632082627553054 376.1148546268728 0.8244271411881883
19.637310182506468 379.001527257828 0.8269715105859172
19.642537737459882 384.7078745904342 0.8332504045230255
19.647765292413297 388.6143336765954 0.837501005743722
19.65299284736671 394.3330263539511 0.8438721465106668
19.658220402320126 394.3308338781535 0.8438971389982058
19.66344795727354 394.1985707108532 0.8443107581704391
19.668675512226955 395.73891408713035 0.8458420800851778
19.67390306718037 400.07168859291875 0.8501085310198564
19.679130622133783 400.36586235756744 0.8498149209908885
19.684358177087198 400.09947934837106 0.8493671433278006
19.689585732040612 397.7755016114858 0.8466583752857524
19.694813286994027 397.69327607336805 0.8464058445231398
19.70004084194744 397.08810553980004 0.8456201760420607
19.705268396900856 396.03750801942454 0.8444581992534393
19.71049595185427 393.07510394403863 0.8421646821820893
19.715723506807684 387.4599169143417 0.8360482041400572
19.7209510617611 383.43266872793134 0.8320429980664719
19.726178616714513 377.4837267215131 0.8252954025890902
19.731406171667928 377.40613718278587 0.8250973528834754
19.736633726621342 376.56128694267375 0.8241944025930167
19.741861281574757 378.08980966673766 0.825696700681567
19.74708883652817 376.88772948889454 0.8240629165177609
19.752316391481585 375.7638775432085 0.8228012734020964
19.757543946435 370.46346549787944 0.8163544033042757
19.762771501388414 366.9535587744841 0.812484101831701
19.76799905634183 366.37113568157736 0.8122051050003083
19.773226611295243 365.7578691671913 0.8123603641123518
19.778454166248657 365.07475252004957 0.8123279566619136
19.783681721202072 360.9784802081582 0.8068800964319844
19.788909276155486 357.9774371376249 0.803413549462552
19.7941368311089 354.3533196497409 0.7987081839623222
19.799364386062315 351.24046469480635 0.7950875239949644
19.80459194101573 347.5866852303974 0.7910420039398545
19.809819495969144 343.5580379122603 0.7861548646111874
19.81504705092256 339.28571278755135 0.7811238757429251
19.820274605875973 336.96201560507086 0.7789080039330532
19.825502160829387 335.2412989863111 0.7770497098625578
19.8307297157828 328.9658892919089 0.7704711101915861
19.835957270736216 321.85627968344704 0.7619065519908287
19.84118482568963 315.29330202009567 0.7540036953699456
19.846412380643045 315.347587288853 0.7548899368259236
19.85163993559646 317.5638124752679 0.7572657084166915
19.856867490549874 315.74704012064876 0.7555817620148153
19.86209504550329 312.1946727984804 0.7510607831972275
19.867322600456703 310.4841292747481 0.7483913189961866
19.872550155410117 309.70308461307957 0.7473650622923819
19.87777771036353 311.40480753151417 0.7491014783155412
19.883005265316946 313.09137004668133 0.7513434517861397
19.88823282027036 312.9685869886015 0.7519158201042019
19.893460375223775 308.86015320507056 0.7469282922612391
19.89868793017719 307.14782903796885 0.7448483057506667
19.903915485130604 306.3876561615627 0.7439531858433459
19.909143040084018 307.8567111211893 0.7456445728308173
19.914370595037433 310.602946297861 0.749245142133172
19.919598149990847 312.25484920449213 0.7507285528365135
19.92482570494426 310.09079946304183 0.7482385091951768
19.930053259897676 305.2597093393421 0.7422031008026545
19.93528081485109 303.5663539754298 0.7404446407541467
19.940508369804505 304.1394449959282 0.7411772142927257
19.94573592475792 306.3400637013054 0.7427714089183756
19.950963479711334 307.92728290595363 0.7448931480807844
19.956191034664748 306.13051081511065 0.742760372246592
19.961418589618162 307.08703577985546 0.7437768916775662
19.966646144571577 306.3997176740228 0.7431980520941946
19.97187369952499 307.3526247283047 0.7437991198938498
19.977101254478406 310.06555377511353 0.7470085005000178
19.98232880943182 313.93076049084084 0.7511896841298001
19.987556364385235 315.82665822436473 0.7526629211251288
19.99278391933865 319.21261819618775 0.7571024468743898
19.998011474292063 321.8494731567927 0.7611877793271632
20.003239029245478 326.2225521579507 0.7665691569221964
20.008466584198892 333.5721678800657 0.7748850965000993
20.013694139152307 343.7670789625079 0.7854989823062404
20.01892169410572 358.68104475654985 0.8013563623155887
20.024149249059136 372.1487760220413 0.8162131228075042
20.02937680401255 385.7470531615741 0.8303689558581118
20.034604358965964 395.258486007939 0.8405359732666607
20.03983191391938 400.3385775387137 0.8456873027367292
20.045059468872793 397.81828593728346 0.8431013825074669
20.050287023826208 392.6450043107016 0.8374946979433409
20.055514578779622 383.8569157959634 0.8276976145201344
20.060742133733036 377.5516840808203 0.8218230863459806
20.06596968868645 369.66669674043334 0.8134390477349308
20.071197243639865 359.69485743902044 0.8024631592094228
20.07642479859328 353.2553447557407 0.7952660799860347
20.081652353546694 350.3439715233063 0.7920218934270263
20.08687990850011 349.3778745912813 0.7905450308285149
20.092107463453523 349.0192088139369 0.7900497921113214
20.097335018406937 349.84547446408664 0.7907804390971694
20.102562573360352 355.1165237405866 0.7969548180681472
20.107790128313766 356.1246734160047 0.797991425846274
20.11301768326718 360.2047108485285 0.802084908455024
20.118245238220595 363.31367060477135 0.8054150039220266
20.12347279317401 367.8904924103118 0.8103000235323404
20.128700348127424 371.8539878211609 0.8153874762754357
20.13392790308084 373.3376433476871 0.8171555851495157
20.139155458034253 379.8663684258917 0.8237931432954909
20.144383012987667 381.92622946468697 0.825650877243891
20.14961056794108 380.74662092984505 0.8241958370392227
20.154838122894496 373.260673942855 0.8161453995298935
20.16006567784791 365.05303462564893 0.8071356563011406
20.165293232801325 354.76271651856683 0.7955051938544039
20.17052078775474 345.1851584663541 0.7848123384890705
20.175748342708154 340.6654432288466 0.7799744284503913
20.18097589766157 335.0951905434956 0.7741606061156937
20.186203452614983 332.5316877818368 0.7719499608400052
20.191431007568397 327.8437611481823 0.7665639546886912
20.19665856252181 325.05757157489876 0.7635333341929691
20.201886117475226 325.2070496460558 0.7631416305877052
20.20711367242864 324.7116275176508 0.7622634292635903
20.212341227382055 322.4083685833234 0.7595457515387073
20.21756878233547 317.9981968089168 0.7545489271867292
20.222796337288884 314.53153798372375 0.7500488485405067
20.228023892242298 315.41412355203505 0.750760602783453
20.233251447195713 317.5722977096121 0.7517738276351584
20.238479002149127 315.7920592317286 0.7498598658362488
20.24370655710254 312.9882494685354 0.7467747751128359
20.248934112055956 313.0292166532261 0.7478684237339535
20.25416166700937 318.0341824728489 0.7545154727503434
20.259389221962785 324.49911056347315 0.7624079709154694
20.2646167769162 325.8657002376858 0.7638932559552739
20.269844331869614 325.08323677516404 0.7627314179649387
20.275071886823028 323.7262122627464 0.7607272132765037
20.280299441776442 320.25401323862206 0.755834279154369
20.285526996729857 319.73143091614867 0.7552051457485723
20.29075455168327 318.11152619752954 0.7533997169234131
20.295982106636686 323.9058684767125 0.7611721431965968
20.3012096615901 328.32355814860296 0.7664210119785313
20.306437216543515 329.1081199711037 0.7677004784297873
20.31166477149693 326.67991529587994 0.7642008997046553
20.316892326450343 325.3601742463652 0.7621402387962755
20.322119881403758 320.7707382459032 0.7574053613898932
20.327347436357172 318.4803104318762 0.7549260999394711
20.332574991310587 316.8669731842021 0.7528871774581167
20.337802546264 317.3574241737872 0.7531556217698782
20.343030101217416 315.4996079039777 0.7498988507218294
20.34825765617083 314.2621062550019 0.7483854395218617
20.353485211124244 312.39324806277494 0.7464402626123517
20.35871276607766 310.6490433750569 0.7445489211768865
20.363940321031073 309.33441573691346 0.7430842830480525
20.369167875984488 310.570390009504 0.7437276061597624
20.374395430937902 310.3835880564141 0.7438252962766907
20.379622985891316 311.76438618615174 0.7456534702832461
20.38485054084473 309.07834851238016 0.7429115396628907
20.390078095798145 306.48992967646274 0.7399801669753472
20.39530565075156 304.27650532380676 0.7375162888717259
20.400533205704974 305.50285474605334 0.7385178052610049
20.40576076065839 307.67249647866817 0.7411131920555746
20.410988315611803 307.8968624787332 0.7408536317894071
20.416215870565217 306.8174650392904 0.7399239996352291
20.421443425518632 304.08079263148664 0.7369260379332097
20.426670980472046 303.53227897520907 0.736778064305943
20.43189853542546 305.70792804829404 0.7404024775420802
20.437126090378875 307.9595076915009 0.7436243346498692
20.44235364533229 305.8203794931505 0.7406104421701263
20.447581200285704 303.1933091486864 0.7371571897601787
20.45280875523912 302.6031907763054 0.7353520989871367
20.458036310192533 301.21696794507966 0.7345937845791854
20.463263865145947 300.54859981731005 0.7331374785384446
20.46849142009936 295.8293937785492 0.7272208367995998
20.473718975052776 295.724876930338 0.726721875363901
20.47894653000619 296.10472365425596 0.7261182355080803
20.484174084959605 300.3734965711079 0.7321496916243891
20.48940163991302 303.6448940751434 0.7355850250655019
20.494629194866434 303.1931185106346 0.7358002792184405
20.49985674981985 301.0961188231913 0.7330553032852397
20.505084304773263 298.0882322058847 0.7289672931914942
20.510311859726677 299.87206080518956 0.7312056213091273
20.51553941468009 299.94909651016155 0.7309517922706198
20.520766969633506 298.210414730244 0.7290823599167774
20.52599452458692 297.2752028913422 0.7287447447350671
20.531222079540335 296.8068058256985 0.7277455863981557
20.53644963449375 296.4915178428964 0.727991475744921
20.541677189447164 295.7557041729112 0.7278855107703358
20.546904744400578 295.3593800488438 0.7269603276884282
20.552132299353993 296.72037732639416 0.7290920687102572
20.557359854307407 300.22194756765407 0.7317028082373678
20.56258740926082 303.6946862159092 0.7358294344393301
20.567814964214236 303.34497239029247 0.7348357004634117
20.57304251916765 303.6714987477127 0.7360897044828472
20.578270074121065 304.1260115215278 0.7367142974577908
20.58349762907448 305.31526556212003 0.7379262546136244
20.588725184027894 306.13665094824614 0.7391051915558291
20.593952738981308 307.56715230154896 0.7418657844695813
20.599180293934722 309.20012496697814 0.7436268103438356
20.604407848888137 310.28692682229286 0.7447349943551536
20.60963540384155 311.13224880274146 0.7438577274812519
20.614862958794966 307.0126074013635 0.7391077138503441
20.62009051374838 303.4724947229943 0.7346840336521732
20.625318068701795 304.4371309648646 0.7359931373596331
20.63054562365521 307.7875858966004 0.7401629791623405
20.635773178608623 308.1588027672466 0.7406964091128487
20.641000733562038 305.7404520000846 0.7381729906087819
20.646228288515452 304.92710438920125 0.7378211699811474
20.651455843468867 303.26674760026356 0.7348823584034934
20.65668339842228 303.13838449741917 0.7348332354756695
20.661910953375695 298.84097975026305 0.7288819700073755
20.66713850832911 295.0283136994235 0.7240166459779396
20.672366063282524 295.40363137966534 0.7248197445204348
20.67759361823594 300.48508523512726 0.7310156726091672
20.682821173189353 304.2349794504219 0.7357893909096191
20.688048728142768 302.79406232858935 0.733502501440066
20.693276283096182 300.7528451314115 0.7307829663546704
20.698503838049596 298.93391422670896 0.72932253024377
20.70373139300301 300.34734189417026 0.7313949388360967
20.708958947956425 300.4464407546587 0.7313703915914204
20.71418650290984 298.9048054248219 0.7282259945864253
20.719414057863254 299.40729412214364 0.7279483327139299
20.72464161281667 304.4422404039331 0.7353574387923464
20.729869167770083 305.32492495000804 0.7364663105079944
20.735096722723497 302.1800050860539 0.7333402715895787
20.740324277676912 301.0500091746212 0.7319841396299054
20.745551832630326 300.55589669519713 0.7314907866550475
20.75077938758374 299.6932518476486 0.7309964896188202
20.756006942537155 299.2999733027901 0.730495154972775
20.76123449749057 303.018108417246 0.7342298046987327
20.766462052443984 305.1607432330381 0.7367460731723104
20.7716896073974 306.81490650033993 0.7390628768891895
20.776917162350813 304.13170744367244 0.7360471457628768
20.782144717304227 303.2871648840367 0.7344689797888759
20.78737227225764 302.06862888930306 0.732336091370048
20.792599827211056 299.47704303886076 0.7299132807209202
20.79782738216447 305.49934658139 0.7370953945949605
20.803054937117885 309.39676257077696 0.7413233283895442
20.8082824920713 314.41686479725513 0.7465551117708022
20.813510047024714 317.6340779259954 0.7495857051434549
20.81873760197813 319.08923508680346 0.751464755893705
20.823965156931543 317.7780293350607 0.7498329188097871
20.829192711884957 319.50448122021083 0.7519393201078619
20.83442026683837 320.49696275307366 0.7533651174327687
20.839647821791786 324.4339153581264 0.7576448245848248
20.8448753767452 326.45269937273997 0.7598376145917215
20.850102931698615 327.1681037827344 0.7604708476481973
20.85533048665203 329.4627921145721 0.7627892160121774
20.860558041605444 328.45044112974233 0.761444193970011
20.865785596558858 327.6866180842933 0.7606881328326875
20.871013151512273 326.5640540130683 0.7596555345101397
20.876240706465687 325.80140726159055 0.7591984637772501
20.8814682614191 327.98733061819087 0.7613731012300039
20.886695816372516 327.3525358961326 0.7604957880143979
20.89192337132593 330.9662311644794 0.7642178660392838
20.897150926279345 331.12265189505564 0.7643512334865344
20.90237848123276 334.3155478583411 0.767896070495429
20.907606036186174 331.9838779954206 0.7649274196576938
20.912833591139588 332.3532889606553 0.7650101660093234
20.918061146093002 330.4953692889075 0.7627044478834278
20.923288701046417 326.5675329331597 0.7587617622976186
20.92851625599983 323.30113314743727 0.7549501380034747
20.933743810953246 320.34161657050805 0.7516184649146603
20.93897136590666 322.61442300075794 0.7543768408521293
20.944198920860075 319.11585587902147 0.7505990553426154
20.94942647581349 317.16108942153926 0.748166744247956
20.954654030766903 316.27998198204614 0.7468009500688804
20.959881585720318 317.3738295294025 0.7489954099000233
20.965109140673732 315.3541944205505 0.7471672624097258
20.970336695627147 312.44585056260314 0.7442214747903311
20.97556425058056 307.92082778542425 0.7380718972188425
20.980791805533975 305.2629478955059 0.7340761417454887
20.98601936048739 302.9215880918498 0.730661590678512
20.991246915440804 303.3359443523079 0.7313071787063216
20.99647447039422 302.2308228851072 0.7315350474020211
21.001702025347633 302.86014429669655 0.7336003046952667
21.006929580301048 304.2194829275887 0.7352560544381388
21.012157135254462 305.1205571097362 0.7353605012919855
21.017384690207876 303.5096921717807 0.7327408201524989
21.02261224516129 300.8334571741458 0.7290841581848968
21.027839800114705 298.77659808820994 0.7268754170912162
21.03306735506812 296.5156400094332 0.7244809046967418
21.038294910021534 295.08746494062734 0.7236910570126036
21.04352246497495 295.05866054832893 0.723425788779423
21.048750019928363 294.0881793966532 0.7229253744986808
21.053977574881777 293.51278152301234 0.7218817073495204
21.059205129835192 298.01208393455914 0.7263664484993984
21.064432684788606 301.0008832417886 0.728867647732899
21.06966023974202 301.81468945849855 0.7297728686439272
21.074887794695435 298.30843808164707 0.7262740033764163
21.08011534964885 294.6578393622561 0.7221537863020364
21.085342904602264 292.13915281603624 0.7181412099213441
21.09057045955568 292.05135960617804 0.7174945003232293
21.095798014509093 295.16315957903083 0.7198373351287659
21.101025569462507 297.8447653496974 0.7225948576477222
21.10625312441592 298.73563637835224 0.7238858839353588
21.111480679369336 295.736158396616 0.7210356915291166
21.11670823432275 290.92410606258335 0.7163266234063366
21.121935789276165 286.1117494746946 0.7106365096391957
21.12716334422958 282.7200645374806 0.7055076450472559
21.132390899182994 281.92383601717154 0.7046617486410183
21.13761845413641 283.887394015067 0.7060783490949969
21.142846009089823 283.264235304992 0.7045821009874789
21.148073564043237 281.92000045517517 0.7025163292755308
21.15330111899665 282.3175633934768 0.7020457042297453
21.158528673950066 285.2286316678939 0.706327227161286
21.16375622890348 286.5060158046827 0.7074116834638553
21.168983783856895 286.01906810024354 0.7066857126254942
21.17421133881031 281.7911457486675 0.7016211015657492
21.179438893763724 281.41405378050376 0.7017622113501557
21.184666448717138 280.9957820418112 0.7007206459071217
21.189894003670553 279.2094530567983 0.697769745717222
21.195121558623967 276.5107542327888 0.6938298001145622
21.20034911357738 274.3459699623466 0.6919512705739074
21.205576668530796 273.30434435417595 0.6909339112949158
21.21080422348421 273.3352257475246 0.6903395614307648
21.216031778437625 273.1893731936185 0.688426740294583
21.22125933339104 274.1934688849169 0.6893038206902676
21.226486888344454 273.5851238142412 0.6879928901699488
21.231714443297868 275.1944991696532 0.6897075525661251
21.236941998251282 276.76961449914376 0.6916560252858543
21.242169553204697 278.62109857688813 0.695956995244997
21.24739710815811 279.34408401994756 0.6976808785780934
21.252624663111526 278.70235079321213 0.697468794110153
21.25785221806494 280.1428468388836 0.6969566320673306
21.263079773018355 279.863020551168 0.6953133658207805
21.26830732797177 279.59480643428543 0.6943319690849111
21.273534882925183 277.5979485366698 0.6912164073138464
21.278762437878598 275.1866760233832 0.6888667878751645
21.283989992832012 276.60239587766046 0.6994201479748776
21.289217547785427 276.3252655347571 0.7100938785557742
21.29444510273884 274.3394590326256 0.7145263801138321
21.299672657692255 271.2998797683008 0.7146913568321214
21.30490021264567 272.2859507206354 0.7201983310612878
21.310127767599084 275.2458672150463 0.7279745589813787
21.3153553225525 273.83482906147196 0.7305273807111297
21.320582877505913 273.3088139394294 0.7338527956832567
21.325810432459328 272.02816593573056 0.7345870508728206
21.331037987412742 275.8733554552729 0.7415389921740699
21.336265542366156 278.7776169668108 0.7483914417819478
21.34149309731957 277.16070889013014 0.7487352699391251
21.346720652272985 274.35294306250415 0.7479589151182784
21.3519482072264 272.6525248170276 0.747930460127541
21.357175762179814 273.42826887837504 0.751955436202413
21.36240331713323 273.6241022456883 0.7553729990974843
21.367630872086643 273.57775837468984 0.7586264007425332
21.372858427040057 273.5886497738806 0.7612314660700974
21.378085981993472 276.30909334003877 0.766744682008416
21.383313536946886 277.4912673556847 0.7702065431341255
21.3885410919003 277.28413070813497 0.7715676753618455
21.393768646853715 277.2866524254429 0.773359477862863
21.39899620180713 276.03741182738116 0.7738057178356085
21.404223756760544 276.17157201312887 0.774566653182423
21.40945131171396 275.71415734460857 0.7757651242109529
21.414678866667373 278.2519478982068 0.7815886794599252
21.419906421620787 276.92232842770323 0.7815597191506991
21.4251339765742 274.870874829447 0.7806997682568773
21.430361531527616 270.63315504075223 0.775469355242669
21.43558908648103 269.8658564729584 0.7761939824506761
21.440816641434445 266.7263137330338 0.773586010763737
21.44604419638786 266.364995637364 0.7754873635052589
21.451271751341274 271.2829298994008 0.7856540179072832
21.45649930629469 280.01608199231464 0.7998265141559695
21.461726861248103 285.55947806989656 0.8088980707048964
21.466954416201517 286.0227606537074 0.8111194020733791
21.47218197115493 284.8179183403044 0.8109736168719602
21.477409526108346 283.46701576809755 0.8107523633659122
21.48263708106176 283.10536146685536 0.8126734890996686
21.487864636015175 283.8860569001343 0.8159194872997276
21.49309219096859 283.8547352783992 0.8182203215305682
21.498319745922004 284.8521202831854 0.821915876522555
21.503547300875418 284.4952383127083 0.8222831828508188
21.508774855828833 286.3672699841531 0.823907695524871
21.514002410782247 285.21915830400053 0.8040620435219813
21.51922996573566 285.0405688544233 0.7947635287820501
21.524457520689076 285.7372088888994 0.7891920205502597
21.52968507564249 288.15043628361997 0.7871484916291747
21.534912630595905 290.6731388974649 0.7857036342149483
21.54014018554932 290.3086483834268 0.7814056747354604
21.545367740502734 293.1505267143814 0.7831837985442125
21.550595295456148 289.10314160376373 0.7752599478811781
21.555822850409562 288.9340581831538 0.7720461491772528
21.561050405362977 286.8467569385865 0.7671034797159245
21.56627796031639 289.3817036972491 0.7684808862536913
21.571505515269806 293.1769687737103 0.7723203162066254
21.57673307022322 294.27270560010663 0.7724744138358123
21.581960625176634 293.8143490262842 0.7701915644299293
21.58718818013005 289.7951014374954 0.7640950388613383
21.592415735083463 289.95552390004127 0.7641460387569649
21.597643290036878 288.92928523407284 0.7616807949990325
21.602870844990292 288.3958490954067 0.7592286327695354
21.608098399943707 288.0337850944725 0.7563037643590459
21.61332595489712 292.02806816895367 0.760507639468211
21.618553509850535 291.2789978674987 0.7581969456565986
21.62378106480395 289.8074347759594 0.7546139781825932
21.629008619757364 286.89341524279735 0.7480809311624158
21.63423617471078 286.74279087524803 0.7481528484636448
21.639463729664193 286.854937957784 0.7488755557034841
21.644691284617608 287.01345861989785 0.7494281011263194
21.649918839571022 286.4335250160742 0.7475152479518887
21.655146394524436 286.92822228685196 0.7484371612007216
21.66037394947785 285.9299495736819 0.7454197755656548
21.665601504431265 287.2208767531271 0.746570259543987
21.67082905938468 289.7957115484638 0.7471417826434905
21.676056614338094 292.4714690937933 0.7496303364022903
21.68128416929151 292.5080820196557 0.7491430429989361
21.686511724244923 294.1912928525598 0.7505255433081093
21.691739279198337 298.7435978748995 0.7565081119431234
21.696966834151752 300.97592746229486 0.7584383672940818
21.702194389105166 300.7898452978013 0.7589059905923062
21.70742194405858 300.00093524087816 0.757547335377031
21.712649499011995 298.82257540512074 0.7553827451919044
21.71787705396541 304.3813781079945 0.7607777555194771
21.723104608918824 309.92534600161355 0.7667613359293183
21.72833216387224 315.0403263849769 0.7719941377908758
21.733559718825653 316.6505803193245 0.774675766703699
21.738787273779067 317.90899941927387 0.7749298884623025
21.74401482873248 318.0442946149651 0.7750228984747541
21.749242383685896 318.3260789535328 0.7757229629610574
21.75446993863931 319.16649887202476 0.776956450137016
21.759697493592725 322.6554704229004 0.780706496696136
21.76492504854614 325.97024733555514 0.7830886189587022
21.770152603499554 328.1158647464889 0.7860763370725945
21.77538015845297 327.436441263798 0.7852481378864852
21.780607713406383 328.4848801881294 0.7869879275395535
21.785835268359797 331.84523923865345 0.7903580999538062
21.79106282331321 333.7723371280136 0.7921726285252869
21.796290378266626 336.0250931103247 0.7945478573732176
21.80151793322004 335.7152492365332 0.794181820775783
21.806745488173455 335.3531300877686 0.7938500725436736
21.81197304312687 335.70856478609767 0.7936650628439378
21.817200598080284 334.97112675279453 0.7918614842800125
21.822428153033698 335.4471552981376 0.7916258478930273
21.827655707987113 336.01510269667716 0.7930729410514681
21.832883262940527 337.0559516895761 0.7940852186518212
21.83811081789394 338.25936288735534 0.7955086321733142
21.843338372847356 339.72873582795256 0.7980952678537756
21.84856592780077 341.4014350486043 0.7999654849761989
21.853793482754185 343.81122635314506 0.8036506459886491
21.8590210377076 344.81530507091924 0.8034210614212401
21.864248592661014 346.3246983832034 0.8047063393575938
21.869476147614428 343.9745341920225 0.8006636500335256
21.874703702567842 340.32987068846313 0.7958869077589668
21.879931257521257 337.0393801403249 0.7920770175075882
21.88515881247467 330.8528941421361 0.7846107211122507
21.890386367428086 329.1081557229907 0.7818355676106084
21.8956139223815 324.12099193489024 0.7756367325536601
21.900841477334914 323.57144179862394 0.7741875753890459
21.90606903228833 322.32363988910913 0.7731748379725255
21.911296587241743 322.75200058708225 0.7740919744357625
21.916524142195158 319.6776552725958 0.7718441245422429
21.921751697148572 317.3546124462978 0.7692136456273323
21.926979252101987 319.00154067878105 0.7697066068387721
21.9322068070554 321.7365638811511 0.7715949139671087
21.937434362008815 324.28263605239914 0.7737299226237283
21.94266191696223 328.66402037369915 0.7791084862083019
21.947889471915644 328.7402369704484 0.7798663986553213
21.95311702686906 325.7490254780469 0.7760009225658794
21.958344581822473 325.9045509482269 0.7753899221305883
21.963572136775888 327.95167443641503 0.7775348572836603
21.968799691729302 327.42229446884477 0.7760488238139909
21.974027246682716 328.36485840057827 0.7776449396589709
21.97925480163613 329.75494327963287 0.7785347262484965
21.984482356589545 330.0883222988943 0.7785549453519125
21.98970991154296 330.7268438404025 0.7793811948873042
21.994937466496374 331.75273302619104 0.7810688197672592
22.00016502144979 334.2655292127646 0.784463613141106
22.005392576403203 335.86945563517173 0.785664191812091
22.010620131356617 336.0914622421273 0.7852382700795484
22.015847686310032 339.08020761331994 0.7882088476125162
22.021075241263446 339.10128931364 0.7881051185814751
22.02630279621686 340.36950518373925 0.7902369862409134
22.031530351170275 343.21623173284 0.7933822508829921
22.03675790612369 345.5560366226187 0.7953236264083786
22.041985461077104 347.0329982558917 0.7956685112919087
22.04721301603052 349.63446400352086 0.7979073606709873
22.052440570983933 351.77130196238915 0.8005148095935635
22.057668125937347 353.5604602393653 0.8022118097265372
22.06289568089076 355.83513040456376 0.8049274873254805
22.068123235844176 354.0891539488535 0.8030461073801406
22.07335079079759 350.5494387679938 0.7987289077549032
22.078578345751005 346.72585328514106 0.7951977013512317
22.08380590070442 344.97338545067936 0.7928109051465844
22.089033455657834 343.7050447732921 0.7916290125466761
22.09426101061125 339.71512291511607 0.7868092034820255
22.099488565564663 338.9147253674314 0.786120331066082
22.104716120518077 339.7481542317332 0.7870937833227093
22.10994367547149 341.5616196421001 0.7885396076895217
22.115171230424906 339.94479840417904 0.7860457753707787
22.12039878537832 338.02469066120403 0.783178649132736
22.125626340331735 335.4042913779315 0.7798993420263234
22.13085389528515 333.9601168076247 0.7785625448676509
22.136081450238564 332.7874847693485 0.7777446266171923
22.141309005191978 333.7298215420925 0.778253779334708
22.146536560145393 334.482707315074 0.7792233549804798
22.151764115098807 336.88067638131724 0.781147349446604
22.15699167005222 337.69701330396146 0.7823182922007331
22.162219225005636 337.800901266517 0.7821134481145742
22.16744677995905 334.9713847389071 0.7788770519561254
22.172674334912465 333.1396897861797 0.7769539537277792
22.17790188986588 333.4268799658474 0.7769513911948138
22.183129444819293 332.073701123587 0.7757017459873197
22.188356999772708 330.3743890860384 0.7733008896456358
22.193584554726122 331.0158968655843 0.7738350402653502
22.198812109679537 330.94670930293057 0.7742891444191883
22.20403966463295 331.55094920148446 0.7747294317315246
22.209267219586366 332.02455820333137 0.7749473635251176
22.21449477453978 333.22554604891155 0.7754659059571865
22.219722329493194 337.02786933243266 0.7794731304719095
22.22494988444661 337.2281726389196 0.779958168472547
22.230177439400023 337.90540941137965 0.7808318212597427
22.235404994353438 336.14968729958497 0.7792991796017823
22.240632549306852 335.5737395094136 0.7788385561434802
22.245860104260267 334.3876282705797 0.777339564273553
22.25108765921368 331.6281340922421 0.7739105945464795
22.256315214167095 329.011723281451 0.7697579148970182
22.26154276912051 328.8972890973374 0.76943053505828
22.266770324073924 330.2627883712057 0.7708914222802976
22.27199787902734 331.48605857316153 0.7727389620219436
22.277225433980753 329.3098180037678 0.7706884353442472
22.282452988934168 325.8380186383055 0.7664782319251764
22.287680543887582 321.1651515197137 0.7608217199979945
22.292908098840996 319.5241939601048 0.7585607171361802
22.29813565379441 316.4024719619558 0.7549182359431147
22.303363208747825 312.77243744490676 0.7509027340044828
22.30859076370124 310.8094793725531 0.7488475959027415
22.313818318654654 311.2814792943915 0.7493714383898602
22.31904587360807 314.59305783393194 0.7531425612364826
22.324273428561483 316.7405716448085 0.755026179766106
22.329500983514897 314.65721078080827 0.7535811624899345
22.334728538468312 309.97510332831104 0.7474621502217885
22.339956093421726 303.2235859782083 0.7400957561919634
22.34518364837514 299.8533890040461 0.7354416900843644
22.350411203328555 299.4455208362899 0.7348489812305938
22.35563875828197 298.7094651554414 0.7340011932219261
22.360866313235384 298.71645819183783 0.733590492739152
22.3660938681888 298.8108231981093 0.7341662788524715
22.371321423142213 299.6406314555348 0.7350363156252745
22.376548978095627 299.1544116794542 0.7344439940764116
22.38177653304904 296.4934561725263 0.7319364761221256
22.387004088002456 296.0777489746677 0.7321209506900689
22.39223164295587 295.7746398084232 0.7320023108669066
22.397459197909285 295.5468141182521 0.7313761473775549
22.4026867528627 292.609056877925 0.7265383266396913
22.407914307816114 292.5712317637996 0.7263898426191678
22.41314186276953 291.8578537922162 0.7246623350439605
22.418369417722943 295.8799838650632 0.7293659765505387
22.423596972676357 294.0086510206531 0.7275443299338444
22.42882452762977 291.3176213803175 0.7250485694642477
22.434052082583186 287.5621872499793 0.7212321332289491
22.4392796375366 288.3422799389967 0.7220763143196839
22.444507192490015 287.6034738776163 0.7212503439752539
22.44973474744343 287.0382778749248 0.720165824140137
22.454962302396844 281.3184881725039 0.7127701461204422
22.460189857350258 279.9339053139998 0.7108211505142358
22.465417412303673 280.4102386973847 0.7111974041825408
22.470644967257087 281.82651212471245 0.7141553773026721
22.4758725222105 281.6945024111659 0.7150790281576055
22.481100077163916 281.2909376672495 0.7145078979391545
22.48632763211733 282.7066486876925 0.7148732346426201
22.491555187070745 281.4980990692845 0.711884461816923
22.49678274202416 280.91996656708557 0.7101836913710396
22.502010296977573 280.87186236563 0.7111789156984674
22.507237851930988 279.771867191868 0.7100320835965983
22.512465406884402 278.8801131914173 0.709289128320646
22.517692961837817 276.41997954343014 0.7061408624216824
22.52292051679123 276.5026299065975 0.7076481079327076
22.528148071744646 278.5145795260861 0.7112780723953699
22.53337562669806 279.7964407239337 0.7117063481715601
22.538603181651474 276.7767777866524 0.7065098156400793
22.54383073660489 273.5455578371965 0.7010192380174959
22.549058291558303 273.4942639068383 0.7006379911654239
22.554285846511718 274.6760133757094 0.7014134622008433
22.559513401465132 275.2383142958952 0.702074639151064
22.564740956418547 271.80348893717957 0.6992121900134657
22.56996851137196 271.2872291395378 0.6993560105401843
22.575196066325375 270.49869175882185 0.6993440926418837
22.58042362127879 272.7055503242441 0.7005518500109872
22.585651176232204 272.7261182432659 0.6998142001228604
22.59087873118562 272.79781727512204 0.6984978266769059
22.596106286139033 271.901640872955 0.6980739999129817
22.601333841092448 270.8716307617371 0.6974253872136168
22.606561396045862 272.2967129696125 0.6999449211612931
22.611788950999276 272.3769860851004 0.7001830507509222
22.61701650595269 271.7417737696404 0.698533831260462
22.622244060906105 266.72044325832445 0.6915164900839724
22.62747161585952 266.1524333141168 0.6916400857499676
22.632699170812934 268.1108769929175 0.6939833687933962
22.63792672576635 270.1725623407054 0.6961944407100257
22.643154280719763 270.22880239664477 0.6971392447638358
22.648381835673177 271.4051335749466 0.6995761184741955
22.653609390626592 272.07440285756417 0.7005858129755314
22.658836945580006 272.77805809257245 0.6996408243389536
22.66406450053342 270.36650288528847 0.6957542507233783
22.669292055486835 270.75881970701374 0.6957680891559666
22.67451961044025 270.01160812169474 0.6953015603734426
22.679747165393664 272.9528431750591 0.6986532239102072
22.68497472034708 275.4708617712752 0.7030703811903508
22.690202275300493 277.28918762758843 0.7057688930363593
22.695429830253907 275.7869491861474 0.7043857515871205
22.70065738520732 274.5134962516539 0.7027894001381092
22.705884940160736 274.8307680759589 0.7023081440950787
22.71111249511415 275.15303643797944 0.7013116547968128
22.716340050067565 275.6220742579154 0.700345392950491
22.72156760502098 277.82131857548376 0.7026379575355796
22.726795159974394 279.48081572736385 0.7057354254945699
22.73202271492781 283.40407488224935 0.7113671226261513
22.737250269881223 284.6165144425887 0.7133992381253864
22.742477824834637 286.7230744739369 0.7165922069698334
22.74770537978805 286.8277292965805 0.7172470328581988
22.752932934741466 285.81629634241455 0.714776651534448
22.75816048969488 285.7953585261352 0.713372907546266
22.763388044648295 285.9487573135359 0.7133164277687245
22.76861559960171 287.52890102047354 0.7153446490876632
22.773843154555124 288.7091804585189 0.7174127939638144
22.779070709508538 288.92048152258127 0.7176226496480766
22.784298264461952 289.69219102784035 0.7185211512605764
22.789525819415367 287.56015837549097 0.7155534048016539
22.79475337436878 289.783409229181 0.717994915827207
22.799980929322196 290.94437541005954 0.7185267687400979
22.80520848427561 295.9876518193169 0.7244136227177097
22.810436039229025 302.3193353081655 0.7314898890061474
22.81566359418244 305.61449823960726 0.7353964151262123
22.820891149135853 305.85942003395405 0.7351887171759128
22.826118704089268 303.41330751876353 0.7323043559216337
22.831346259042682 302.4400706153876 0.7317262317202368
22.836573813996097 304.33993448182656 0.7339638445771898
22.84180136894951 307.162086177963 0.736903780961332
22.847028923902926 305.04075199367503 0.7340090903929778
22.85225647885634 301.60885704269776 0.7301959763439946
22.857484033809754 300.85206721177053 0.7298504440176845
22.86271158876317 304.25731318516034 0.7339721087691258
22.867939143716583 307.0081498978855 0.7370118894657153
22.873166698669998 307.2572505940812 0.7368169129960603
22.878394253623412 306.29009606837104 0.735010252762612
22.883621808576827 305.6921878482445 0.7345864390592145
22.88884936353024 305.0572180376913 0.7335675426350314
22.894076918483655 304.161812782717 0.7321729725196842
22.89930447343707 303.73079963635837 0.7316748133889837
22.904532028390484 306.3399388099431 0.7343013160232985
22.9097595833439 305.48003583711443 0.7332083238899803
22.914987138297313 303.594486781465 0.7303901601773622
22.920214693250728 304.794665867267 0.7319856208751063
22.925442248204142 305.11569280377347 0.7326877425494523
22.930669803157556 306.27424629349485 0.7342631397856824
22.93589735811097 305.32522675236805 0.7327602589154966
22.941124913064385 307.90031618386166 0.735938148708297
22.9463524680178 310.82648036926133 0.7395100201304592
22.951580022971214 312.71037335556565 0.7416725582915024
22.95680757792463 313.52649414839846 0.7424981458980354
22.962035132878043 313.2875931960446 0.7427756676045127
22.967262687831457 309.9528864366124 0.7390759474134236
22.972490242784872 311.24319858913816 0.7398436881079539
22.977717797738286 312.9293358412563 0.7419170954032585
22.9829453526917 312.7885813098509 0.7413339758098382
22.988172907645115 308.9424693711487 0.73700071664927
22.99340046259853 305.8512374999006 0.7324731394312848
22.998628017551944 305.13560645914464 0.732303236510582
23.00385557250536 304.6193925649162 0.7325779038210498
23.009083127458773 305.72750496478795 0.7339246821742582
23.014310682412187 307.24207571216385 0.7361427381403622
23.0195382373656 310.3085680489261 0.7390820428173575
23.024765792319016 311.0815222197035 0.7398727501707973
23.02999334727243 309.1766858896635 0.7373335748171992
23.035220902225845 304.6866282720932 0.7323121904855072
23.04044845717926 301.21083030387956 0.728185006185772
23.045676012132674 302.1123444683194 0.7288929720441821
23.05090356708609 305.3677413882548 0.7333934922521844
23.056131122039503 306.66577625377977 0.7346963424957431
23.061358676992917 304.0746620717919 0.7320700719795102
23.06658623194633 298.99083384170524 0.7265029934136483
23.071813786899746 296.7853048792641 0.7229111460563455
23.07704134185316 299.3942116592048 0.7266783237081298
23.082268896806575 300.0907309795096 0.7278084343616934
23.08749645175999 300.4096645241003 0.728720159988137
23.092724006713404 300.4466149256107 0.7285675650886831
23.097951561666818 301.4568415837149 0.7289444729634732
23.103179116620232 300.4033142520568 0.7276597157122673
23.108406671573647 299.37503393219845 0.7257400924430547
23.11363422652706 299.4973019854767 0.7258152730387383
23.118861781480476 296.5047396639478 0.7228529130107563
23.12408933643389 295.06357557894665 0.7204268384348318
23.129316891387305 298.7938063412889 0.7252540707094186
23.13454444634072 300.55287725273973 0.7268354815065015
23.139772001294133 298.7466441739644 0.7254305356810796
23.144999556247548 297.3203338193067 0.72402402734604
23.150227111200962 299.1100556622083 0.7246112844427562
23.155454666154377 300.9952551245563 0.7260835805731884
23.16068222110779 299.1570460543864 0.7235484979540088
23.165909776061206 298.7936174452784 0.723813514299992
23.17113733101462 300.015313097761 0.726910723531257
23.176364885968034 302.37321291077694 0.7292344882260376
23.18159244092145 299.8403691298672 0.7261576678208245
23.186819995874863 294.5508419660974 0.7177136652169197
23.192047550828278 294.62110649649634 0.7176343012794518
23.197275105781692 297.00203490247475 0.7210359370342021
23.202502660735107 297.54166036055443 0.7221027663286606
23.20773021568852 297.7345574587975 0.7229382514791803
23.212957770641935 295.65519695972176 0.7211230383364634
23.21818532559535 295.6588607472232 0.721393629161289
23.223412880548764 295.01547763060984 0.7207679466321211
23.22864043550218 296.15946077908114 0.7216608929052032
23.233867990455593 295.67507914366325 0.721046255659534
23.239095545409008 296.4804751783396 0.7216877357258858
23.244323100362422 297.5399798626192 0.7228481788512182
23.249550655315836 298.2014705218262 0.7230082794229244
23.25477821026925 296.9631815039753 0.7204354693719092
23.260005765222665 298.08073195292405 0.7215936351710535
23.26523332017608 300.35541731827 0.7248861141899421
23.270460875129494 302.6299504982008 0.7288319883106821
23.27568843008291 302.87060325741135 0.7287267899509825
23.280915985036323 302.27639278619 0.7276822542161389
23.286143539989737 300.56367011015624 0.7261398266266225
23.291371094943152 303.1548901760673 0.7291331301826125
23.296598649896566 304.18187481972126 0.730409170919949
23.30182620484998 303.24300070505444 0.7282930084371483
23.307053759803395 297.5709877237874 0.7206740670525451
23.31228131475681 297.2867000930225 0.7202177790623435
23.317508869710224 300.9645087366721 0.7243013603665105
23.32273642466364 305.01425718658896 0.7293509330323251
23.327963979617053 309.75378803057066 0.7354844093649123
23.333191534570467 312.6810330924828 0.7387634002240915
23.33841908952388 313.2409209750346 0.7394828789725282
23.343646644477296 310.0105360213126 0.7355429213488488
23.34887419943071 308.0926205600784 0.7341567430820914
23.354101754384125 307.32530108031784 0.733633674786196
23.35932930933754 308.10904332573716 0.7340876829198747
23.364556864290954 308.9403023419065 0.7340989859052954
23.369784419244368 307.9784317226237 0.7329266154309133
23.375011974197783 308.90583289186384 0.733358939161302
23.380239529151197 310.2490905121504 0.7348927874005255
23.38546708410461 312.3741841264848 0.7374381890681292
23.390694639058026 314.1867750462306 0.7400127743105126
23.39592219401144 311.86617044048245 0.7370783191851606
23.401149748964855 307.92730848799164 0.73214065525993
23.40637730391827 307.87241150053364 0.732013607611067
23.411604858871684 306.1864521968853 0.7304844670008855
23.416832413825098 311.26571881496346 0.7365191094196297
23.422059968778512 311.63312985352553 0.7374916505354498
23.427287523731927 314.7595735257677 0.7411812814448564
23.43251507868534 312.50060919939796 0.7382874104417302
23.437742633638756 313.1637661322104 0.7386662079961545
23.44297018859217 316.5701369779658 0.7424439113794475
23.448197743545585 317.1471937533202 0.742564789014986
23.453425298499 317.9475026867887 0.7426161616663162
23.458652853452413 315.20715870820044 0.7395639539779524
23.463880408405828 313.3757877261295 0.7371904666443897
23.469107963359242 311.1710857474445 0.7351075892981132
23.474335518312657 313.03808331114885 0.7370120595780701
23.47956307326607 314.15831183182127 0.7390861362661909
23.484790628219486 312.6927962819103 0.737235985766973
23.4900181831729 311.56167972258817 0.7356190470398606
23.495245738126314 308.38959102031083 0.7317916508698182
23.50047329307973 307.556399853366 0.7309750441350983
23.505700848033143 308.2750117544591 0.7322455547461785
23.510928402986558 310.1881950687369 0.7348262815198221
23.516155957939972 309.8976728484722 0.7346318057925706
23.521383512893387 306.402812382446 0.7297362122906482
23.5266110678468 303.7929724630963 0.7266615007905199
23.531838622800215 303.6387674165691 0.7272886754312563
23.53706617775363 305.44047225233726 0.7285412769246552
23.542293732707044 305.3921896660127 0.7270161915346973
23.54752128766046 304.00410837111366 0.7242189715462177
23.552748842613873 303.7449674911347 0.7243251076002368
23.557976397567288 303.056361131162 0.7240846671511226
23.563203952520702 301.7396563046134 0.7226155158295056
23.568431507474116 303.5207483237833 0.7241737886763536
23.57365906242753 307.6117836458993 0.7280458829325277
23.578886617380945 307.3613368026409 0.7272787119021401
23.58411417233436 302.78367597407055 0.7215528328692352
23.589341727287774 299.9665605717649 0.7177776746734424
23.59456928224119 303.5167783111598 0.7218913494096957
23.599796837194603 304.2160699752725 0.7229999799099497
23.605024392148017 304.9160987605226 0.7232796772541813
23.610251947101432 305.13191516580963 0.7228766693369643
23.615479502054846 307.66633819882526 0.7254128628129906
23.62070705700826 305.8808447313104 0.7231932014841941
23.625934611961675 304.04520289656676 0.720707475475266
23.63116216691509 302.0862509316881 0.7171512545923886
23.636389721868504 300.68798453177 0.7150492724366755
23.64161727682192 301.47701016719947 0.7164756056823697
23.646844831775333 301.2411132006184 0.715904033364189
23.652072386728747 301.33609896610346 0.7166115655668961
23.65729994168216 304.46720680768306 0.7200057375187909
23.662527496635576 306.89997151972875 0.7230759218495497
23.66775505158899 308.5401684300841 0.7241911118160725
23.672982606542405 309.74075825594673 0.7266873353008508
23.67821016149582 310.66860671030184 0.7273552183656402
23.683437716449234 309.4129782726201 0.7247280308725663
23.688665271402648 310.96688268905683 0.725247667178436
23.693892826356063 315.0982104781467 0.7296047215137589
23.699120381309477 316.74869255891815 0.7318724275433016
23.70434793626289 321.2103409112589 0.7366469637748262
23.709575491216306 324.3361647724466 0.739256649137346
23.71480304616972 327.57061331465377 0.7425027397500094
23.720030601123135 324.7313232343397 0.738921479370453
23.72525815607655 319.3955690962274 0.7323738914557342
23.730485711029964 319.07547546696196 0.7319702970578243
23.735713265983378 319.3324238997998 0.7321292133337328
23.740940820936792 319.4982818486945 0.7325715823996115
23.746168375890207 317.8981466974042 0.7304791363926281
23.75139593084362 317.9191458218753 0.7303663602299851
23.756623485797036 318.5290994516772 0.7305914525375126
23.76185104075045 319.3769111131944 0.7315030276653488
23.767078595703865 313.81022929175714 0.7245337994715574
23.77230615065728 310.7918198355136 0.7205396841112814
23.777533705610693 312.24966243358676 0.7214329635549676
23.782761260564108 320.52757396634684 0.7316047821047229
23.787988815517522 328.18918624641503 0.7399754001543007
23.793216370470937 332.0439099156533 0.7439103961042961
23.79844392542435 336.7226599062748 0.748184451409719
23.803671480377766 340.95744750157706 0.7527438469697453
23.80889903533118 343.4910733724881 0.7555286035078447
23.814126590284594 341.00254281497644 0.7523860766756214
23.81935414523801 341.6477353270356 0.7536538357912279
23.824581700191423 343.7934602806765 0.7550946886438039
23.829809255144838 343.6110571565907 0.754265478148221
23.835036810098252 342.4082829348641 0.7526689753272248
23.840264365051667 341.60637579545426 0.7521269576705915
23.84549192000508 342.2673401962484 0.7525765735656609
23.850719474958495 344.0635268462037 0.7529925698253211
23.85594702991191 342.6974976191524 0.7512476973002862
23.861174584865324 340.3266756147616 0.7488697176329819
23.86640213981874 337.270499851815 0.7454276770134147
23.871629694772153 334.12323770098357 0.7424023736527096
23.876857249725568 331.0847770003984 0.739052634438727
23.882084804678982 329.5647396325443 0.7378251201468886
23.887312359632396 326.7295330789253 0.7336897272743322
23.89253991458581 326.21225835337196 0.7317215691859777
23.897767469539225 324.1177458014228 0.7286879279278089
23.90299502449264 321.6895172197534 0.7261147408758467
23.908222579446054 317.9267898731989 0.7224361534328795
23.91345013439947 319.29043032552454 0.7243568317890811
23.918677689352883 320.412134136798 0.7251890888994144
23.923905244306297 322.3210165786174 0.7277039271908307
23.929132799259712 322.94741902156846 0.7272576734823422
23.934360354213126 320.8602679026083 0.7252119955990878
23.93958790916654 320.03314807654755 0.7236119057650066
23.944815464119955 320.3472213499471 0.723789530959907
23.95004301907337 320.83192046927826 0.7242398586711248
23.955270574026784 316.7489708674133 0.719592746415365
23.9604981289802 315.1449107906186 0.718172313259349
23.965725683933613 318.2666136471046 0.7212350983220811
23.970953238887027 323.4972933742869 0.7273788459832303
23.97618079384044 324.8360514789169 0.7291582457366731
23.981408348793856 325.88705358422635 0.7302335733286489
23.98663590374727 326.0964670690601 0.7310007783856552
23.991863458700685 327.8835023542978 0.732046548431286
23.9970910136541 327.8406895482615 0.7317600294771989
24.002318568607514 327.58501840889477 0.73152211403014
24.007546123560928 326.88489507911544 0.7308415367264035
24.012773678514343 328.5392493839825 0.7334650845704488
24.018001233467757 332.11417851797955 0.7369475397532514
24.02322878842117 332.1590559699944 0.7370248782906996
24.028456343374586 330.3530123637031 0.7348971155598872
24.033683898328 328.65303276460753 0.7328215544238766
24.038911453281415 327.21164324164073 0.7317492046090109
24.04413900823483 327.9905828678506 0.7325490461084203
24.049366563188244 324.6162514439772 0.7292923873369294
24.054594118141658 326.45626805237407 0.7312249018411902
24.059821673095072 325.15256409475563 0.7296112797417547
24.065049228048487 325.33104507108715 0.7299519896559687
24.0702767830019 326.5617137890441 0.7445549680994344
24.075504337955316 329.7798704442315 0.7576994927390877
24.08073189290873 331.42935216646674 0.7659182496805069
24.085959447862145 332.66034123912254 0.7729971440548193
24.09118700281556 332.8690883173542 0.7784514329489812
24.096414557768973 334.49264200170524 0.7850580752025877
24.101642112722388 334.1056949086275 0.7886990768736005
24.106869667675802 336.364618484591 0.7958542352117985
24.112097222629217 338.34261765075655 0.8025482617235853
24.11732477758263 342.8391895828231 0.8118754443113344
24.122552332536046 343.02604945047773 0.8152306582608917
24.12777988748946 342.36040557104513 0.8175764328995582
24.133007442442874 340.6201728182972 0.8193409856745416
24.13823499739629 341.47060884726085 0.823434064421163
24.143462552349703 340.50985518803725 0.8250742431780582
24.148690107303118 337.14433617285647 0.8234729284860555
24.153917662256532 332.4845534688014 0.822078035368108
24.159145217209947 329.02207045392646 0.8211620866422898
24.16437277216336 329.1880348642849 0.8245733095325644
24.169600327116775 329.63162561636364 0.8282098103227967
24.17482788207019 326.8078250362114 0.8287765264918064
24.180055437023604 324.9513413964286 0.8296323039704082
24.18528299197702 321.34720265177396 0.827109003754507
24.190510546930433 317.35187195818855 0.8242247608615825
24.195738101883848 312.8683634216158 0.8202862858018009
24.200965656837262 312.27406481176314 0.822255314463618
24.206193211790676 314.3870391978075 0.8268786027610956
24.21142076674409 313.8589219451978 0.8296619092107385
24.216648321697505 313.9764702619007 0.8334066931085566
24.22187587665092 314.7849287113455 0.8377945369853801
24.227103431604334 312.1411537852107 0.837296014830623
24.23233098655775 308.51781370090845 0.8358427563476725
24.237558541511163 309.70511384125723 0.839220488315833
24.242786096464577 314.62252378057246 0.8490612279354152
24.248013651417992 316.2157333509629 0.8536602631412789
24.253241206371406 308.9897767250467 0.8464620981931735
24.25846876132482 302.4078405730155 0.8388734516236156
24.263696316278235 297.9793449108122 0.8326918059162779
24.26892387123165 298.21371882618257 0.8348857888619148
24.274151426185064 297.12269439021605 0.8350635287593146
24.27937898113848 300.7308920582677 0.8422635792834351
24.284606536091893 304.6820891745488 0.849689022557525
24.289834091045307 306.73714955140775 0.8552101684273538
24.29506164599872 305.24658111322697 0.8556295084374734
24.300289200952136 304.35115443270035 0.8574118455717823
24.30551675590555 303.7700467061463 0.8601526150503255
24.310744310858965 304.90221784981344 0.8645805420294155
24.31597186581238 303.077252110638 0.8642275875167194
24.321199420765794 301.9010115195359 0.8633738600032935
24.326426975719208 298.7632852148023 0.8610296160840768
24.331654530672623 303.4169290349315 0.8691562114075775
24.336882085626037 307.00861606548773 0.8758647016700419
24.34210964057945 307.0615106587251 0.875236128397144
24.347337195532866 302.52795729457176 0.8702380934150806
24.35256475048628 300.64104686083306 0.8703359874851783
24.357792305439695 305.4785792120611 0.8802191542611827
24.36301986039311 308.6078975430174 0.886825767515728
24.368247415346524 313.93707931450535 0.8954682275450154
24.373474970299938 318.4662915484 0.9047861633977948
24.378702525253352 320.20435608974793 0.9100759019784562
24.383930080206767 320.6349978767732 0.9133020328870872
24.38915763516018 319.9676367802655 0.9148804235943208
24.394385190113596 322.399137746603 0.9206548768391752
24.39961274506701 321.7878764260349 0.9217610681462306
24.404840300020425 322.05879223619917 0.9233823609303518
24.41006785497384 324.94673590954756 0.93078436216324
24.415295409927253 325.39345023246096 0.9337176436127947
24.420522964880668 320.9186556282769 0.92965584794252
24.425750519834082 315.2561021318423 0.922307230470998
24.430978074787497 313.90533178973385 0.9223340141587167
24.43620562974091 315.55229712741743 0.9273319923714004
24.441433184694326 315.1539231177671 0.9290127644293188
24.44666073964774 314.9364673238745 0.9313628929606745
24.451888294601154 315.36288052927205 0.9349010117960239
24.45711584955457 314.8580547894708 0.9372248779379169
24.462343404507983 316.27636682085836 0.9423921529433479
24.467570959461398 317.721375085905 0.9471572346598904
24.472798514414812 320.55060606867244 0.9528202068024704
24.478026069368227 320.5547046552786 0.9562011771575577
24.48325362432164 315.9017842655206 0.9508799005160491
24.488481179275055 316.3010378522291 0.955020557924443
24.49370873422847 317.50515448784915 0.9576862821718234
24.498936289181884 320.37872886870434 0.9644483047990186
24.5041638441353 320.8995295387349 0.9667045214177501
24.509391399088713 320.89339363377013 0.9698111523704208
24.514618954042128 319.1850525468161 0.9692059503231181
24.519846508995542 315.7418438492302 0.9654338902444998
24.525074063948956 316.90893050485727 0.9687859364658977
24.53030161890237 320.6656002631422 0.9759470408031224
24.535529173855785 327.72245792480044 0.9900236178929397
24.5407567288092 328.01593201512156 0.9932398533091386
24.545984283762614 327.8539279914299 0.9968668516405205
24.55121183871603 325.53349266016784 0.9953474974547887
24.556439393669443 324.6484440128141 0.9951500177900031
24.561666948622857 327.0880094019236 1.000184793073557
24.566894503576272 325.8229894178565 1.001913038983082
24.572122058529686 323.73579081554357 1.0021342051247406
24.5773496134831 320.8710424128774 1.0001185381690818
24.582577168436515 313.12733147706155 0.9898666286268829
24.58780472338993 313.99191219966286 0.994000696292715
24.593032278343344 312.54355985305625 0.9951423154482829
24.59825983329676 320.22075784193174 1.0095230905602564
24.603487388250173 319.5953806667882 1.0102130939310807
24.608714943203587 317.29479436411197 1.0086532447198508
24.613942498157 314.73009705293794 1.0081104708298305
24.619170053110416 312.40405300410373 1.0073158062206304
24.62439760806383 311.87682060781697 1.0102577574216451
24.629625163017245 308.7443122264215 1.006624464757475
24.63485271797066 313.0173735059792 1.015137183190935
24.640080272924074 313.30468953464674 1.017637386960326
24.645307827877488 314.4158412106999 1.0221482633896162
24.650535382830903 310.17327341143493 1.0182989791325499
24.655762937784317 309.42552850089135 1.019312649336236
24.66099049273773 311.55769420213966 1.0254063297492495
24.666218047691146 310.19195956900177 1.0260668039709036
24.67144560264456 307.5345168806024 1.0248764918001947
24.676673157597975 305.7683994788195 1.024649186640436
24.68190071255139 307.0877334847396 1.0293896016203061
24.687128267504804 309.443315827971 1.0367100780628464
24.692355822458218 309.8506969784335 1.0388529146692722
24.697583377411632 309.04108877381583 1.0405341875638385
24.702810932365047 307.45473433677483 1.0396828784004783
24.70803848731846 306.993487134324 1.0420669034916463
24.713266042271876 302.64303824403584 1.0357120467035086
24.71849359722529 307.4487203330409 1.0467583814617947
24.723721152178705 306.90946277273207 1.0481059537988178
24.72894870713212 308.97542186258363 1.0548287450227003
24.734176262085533 303.34488683304085 1.0483041997861262
24.739403817038948 307.853705587873 1.0584192175450964
24.744631371992362 305.7914778287324 1.0574785081260367
24.749858926945777 307.9348413627772 1.0638396289762666
24.75508648189919 302.78189490937905 1.0576424591616205
24.760314036852606 301.92202593792604 1.0584749398553084
24.76554159180602 303.65602872835177 1.0638044815308927
24.770769146759434 301.0638816039242 1.0640301743521334
24.77599670171285 300.24230923638345 1.0684483095773811
24.781224256666263 300.56126351419147 1.0734391745458043
24.786451811619678 305.35406133153515 1.0834774799713227
24.791679366573092 307.7298690369337 1.087919893247039
24.796906921526507 308.556945398756 1.089318505735889
24.80213447647992 303.9131745670641 1.084063792483643
24.807362031433335 303.3543138464745 1.0869039804874685
24.81258958638675 303.77723117463586 1.0925520284281227
24.817817141340164 308.47883997103094 1.1029173353939818
24.82304469629358 309.57435373547827 1.1065208356978682
24.828272251246993 307.8478723256363 1.1040305368745411
24.833499806200408 306.39077790469264 1.1045424271320814
24.838727361153822 304.66386069237024 1.105414013992342
24.843954916107236 304.44478162046533 1.1092364330353597
24.84918247106065 307.9102318465561 1.1200148062804527
24.854410026014065 314.2909995757056 1.1337554278943172
24.85963758096748 317.54609649892853 1.1442857848119026
24.864865135920894 316.81706463050864 1.1451162909520913
24.87009269087431 311.5808464292237 1.1402750160879467
24.875320245827723 311.34941978303846 1.140521566432685
24.880547800781137 312.44172233324383 1.1447472723071008
24.885775355734552 314.4491186200786 1.1500013589313354
24.891002910687966 315.5455390594822 1.1567009657416798
24.89623046564138 317.3895571830812 1.1627273981502437
24.901458020594795 316.3329054217086 1.164761644535026
24.90668557554821 316.90823084014545 1.1689626129165505
24.911913130501624 317.0127336331542 1.1745484945531137
24.91714068545504 320.56530623020194 1.1851181044851633
24.922368240408453 321.54977258005204 1.1909462720810065
24.927595795361867 323.72544335892314 1.1976036752602384
24.93282335031528 319.9647521966143 1.190654561345787
24.938050905268696 319.8048762411203 1.1919459306242102
24.94327846022211 316.64374776242994 1.1881113519230435
24.948506015175525 311.9554184383263 1.1833151372502635
24.95373357012894 314.2612262056416 1.191777693776824
24.958961125082354 309.68049242684464 1.186624751124271
24.964188680035768 314.1206993731399 1.1979899050090776
24.969416234989183 313.173026993953 1.1988147528901971
24.974643789942597 315.37239106586225 1.2052768693836253
24.97987134489601 320.3024724143515 1.2182553295280687
24.985098899849426 323.2625786318591 1.227528378951127
24.99032645480284 323.9990078786858 1.2326413489022632
24.995554009756255 320.128465930116 1.2285949284262512
25.00078156470967 315.62131196585244 1.2234376488740655
25.006009119663084 311.36684290184724 1.2200170388973093
25.011236674616498 310.37351440134313 1.2232658848666975
25.016464229569912 310.6945684881269 1.2290295612084523
25.021691784523327 314.3921272318673 1.2393906139783082
25.02691933947674 316.0340071245757 1.2448235657520204
25.032146894430156 318.01020172823735 1.2510937378643205
25.03737444938357 316.83462348278624 1.251801189856103
25.042602004336985 319.6319125398896 1.2616970893706445
25.0478295592904 320.08259663906017 1.2668176828496414
25.053057114243813 323.9347361494878 1.2773823653475709
25.058284669197228 319.60359327575514 1.272576688957985
25.063512224150642 321.65924733371435 1.2823652938730035
25.068739779104057 318.45316585645145 1.2802672146732703
25.07396733405747 322.59220949169077 1.2924911219565276
25.079194889010886 322.91910275667715 1.2937126443352254
25.0844224439643 324.73086119253946 1.303609502205251
25.089649998917714 323.38758065525553 1.3044657747963828
25.09487755387113 323.1487449423354 1.307192402253788
25.100105108824543 323.726890903245 1.3102835343040047
25.105332663777958 322.5580331079818 1.3121781612726269
25.110560218731372 322.0490318739122 1.314906177551026
25.115787773684787 321.9458090952361 1.3196118442825115
25.1210153286382 325.9259672190544 1.332034913396089
25.126242883591615 329.279521888069 1.3439778063625218
25.13147043854503 330.8211625080485 1.3527753078645073
25.136697993498444 331.92054118327417 1.3585791805364535
25.14192554845186 331.63043501768306 1.3627398124226184
25.147153103405273 327.9970260278478 1.3606102115446812
25.152380658358688 326.8450329352707 1.3629457443216213
25.157608213312102 329.92519168192536 1.3746174697554343
25.162835768265516 330.847039155049 1.3822101896961163
25.16806332321893 336.0378000565914 1.3980355365664394
25.173290878172345 335.6256805875473 1.4021787961453258
25.17851843312576 337.82146669759544 1.40970623594109
25.183745988079174 340.14379658342 1.4200745166641324
25.18897354303259 339.3881357871346 1.4226396031391666
25.194201097986003 335.7165393826804 1.4201927452985281
25.199428652939417 330.2372648916858 1.409692895783463
25.204656207892832 329.0167248427274 1.411768167031262
25.209883762846246 332.0728809280512 1.42281743186753
25.21511131779966 334.14995308674463 1.4308910188523822
25.220338872753075 331.28446675454876 1.42988354600914
25.22556642770649 332.8646086803294 1.4375807881312361
25.230793982659904 336.21197997435775 1.4533019170185735
25.23602153761332 341.61255760511676 1.4735238546487537
25.241249092566733 340.12418855904576 1.4783621296189766
25.246476647520147 336.307833190452 1.4751036029117988
25.25170420247356 341.1811747842845 1.4890935763572433
25.256931757426976 351.69159248100317 1.5180015254259025
25.26215931238039 353.51621637361006 1.525159534494146
25.267386867333805 352.0929292840808 1.5281356304767675
25.27261442228722 340.746855513362 1.507432081876606
25.277841977240634 336.8432112711883 1.507631422082932
25.283069532194048 336.4447577798987 1.5140165436805444
25.288297087147463 336.3992539988639 1.519627447822702
25.293524642100877 335.8863323859286 1.5210490108961456
25.29875219705429 331.18180888813004 1.5134459479484015
25.303979752007706 327.5325403642568 1.5079030207326334
25.30920730696112 332.93941047826604 1.5263160594574243
25.314434861914535 332.20407793289434 1.531693281780225
25.31966241686795 333.71588629412076 1.5414733550576383
25.324889971821364 331.36576266373595 1.5427362610606528
25.330117526774778 330.0605697676355 1.544748269847958
25.335345081728192 324.0637342669958 1.538602916518288
25.340572636681607 317.1664343650456 1.5298402753616187
25.34580019163502 316.8039261403055 1.533831485560816
25.351027746588436 318.16775583261546 1.5420887979090172
25.35625530154185 320.08452504642037 1.5517507513627165
25.361482856495265 320.545968680577 1.5574226348444415
25.36671041144868 325.87686092628695 1.5815025308139947
25.371937966402093 329.3774899341286 1.6030482488200808
25.377165521355508 330.7046188448052 1.616471402867198
25.382393076308922 332.2927488419317 1.6240113466388635
25.387620631262337 330.4949440613661 1.6181725791601227
25.39284818621575 325.65861203684943 1.6118453131445407
25.398075741169166 322.5745508036754 1.6091349932760668
25.40330329612258 322.87602047893967 1.6239199118651915
25.408530851075994 328.38041689254794 1.6455818091582763
25.41375840602941 333.88353768429886 1.6703340533284359
25.418985960982823 333.4646262585502 1.6692078450085448
25.424213515936238 330.49337034278153 1.6688054027573445
25.429441070889652 322.74748714658466 1.6545641176618988
25.434668625843067 325.14268718788827 1.6736886512125853
25.43989618079648 324.9820320068864 1.678472426523238
25.445123735749895 329.4198532472795 1.696536660906268
25.45035129070331 328.3150808380952 1.6985673628177345
25.455578845656724 332.7654165686364 1.7190783476471436
25.46080640061014 330.9786670996719 1.7232922440164118
25.466033955563553 329.04716039818123 1.7239900078118857
25.471261510516968 328.5123225639261 1.7323969143419422
25.476489065470382 328.7109710832021 1.7383964439619934
25.481716620423796 331.36180630237925 1.7581336628766153
25.48694417537721 332.2497300109664 1.765270903076748
25.492171730330625 337.11571868354315 1.788828806454738
25.49739928528404 331.73842807332494 1.782416300453954
25.502626840237454 332.33669975885726 1.7960817522006414
25.50785439519087 332.5648286791573 1.805871809995
25.513081950144283 332.5784534288711 1.815672234974231
25.518309505097697 333.22191798213777 1.8238265757534506
25.523537060051112 333.9878506821896 1.8341951999096289
25.528764615004526 340.0249518736151 1.8617936937680029
25.53399216995794 344.8450437529879 1.883197473636287
25.539219724911355 349.67171920079386 1.9096660762138402
25.54444727986477 353.6750504440016 1.92620863139564
25.549674834818184 358.06068457348596 1.9499342654466083
25.5549023897716 360.63467979604474 1.9652281597772625
25.560129944725013 358.21557189236836 1.9711442585077112
25.565357499678427 353.08905375844444 1.9672538483748974
25.57058505463184 344.55504500461285 1.9600476822463675
25.575812609585256 339.95065019738325 1.9601993102496424
25.58104016453867 336.9133321760821 1.966519730389463
25.586267719492085 343.9585753437002 1.9986090614985625
25.5914952744455 349.9411281111789 2.02231359948532
25.596722829398914 350.5539280168109 2.0403428926690252
25.601950384352328 340.8670334844389 2.0205016613318993
25.607177939305743 342.61581539996655 2.0418842919374733
25.612405494259157 345.8487175003379 2.0571782687367755
25.61763304921257 349.25227191917133 2.0784811675824915
25.622860604165986 344.50736158534744 2.075301185617559
25.6280881591194 338.6025148631758 2.07173015408144
25.633315714072815 340.1419021304335 2.0896891768692893
25.63854326902623 339.10766662258396 2.100465441761898
25.643770823979644 342.85082286572293 2.127066845258579
25.648998378933058 342.00654635574773 2.13934538274252
25.654225933886472 341.799724144282 2.162026132807639
25.659453488839887 340.57588009319124 2.1700762724221105
25.6646810437933 345.2800436109187 2.2024223019345426
25.669908598746716 335.5473262644209 2.1762691751082164
25.67513615370013 329.0091530154587 2.173752644001683
25.680363708653545 317.37548894024474 2.1474869034768678
25.68559126360696 322.74960685097403 2.183733586971607
25.690818818560373 335.23627322264315 2.2407020021575925
25.696046373513788 339.1345064059475 2.271968659216097
25.701273928467202 338.7160484251489 2.299883627486524
25.706501483420617 333.93246431243324 2.3105368789698795
25.71172903837403 330.7830270922603 2.3209040086120236
25.716956593327446 328.6699213211548 2.319006313850201
25.72218414828086 326.59096557266537 2.3232005927918276
25.727411703234274 329.29928992355303 2.352225509305412
25.73263925818769 323.9897788127887 2.357650702308314
25.737866813141103 321.47837772901596 2.370092159087167
25.743094368094518 315.6571237902535 2.3687216141635727
25.748321923047932 316.34976122310997 2.3946478565593026
25.753549478001347 328.78407941595793 2.459152163976999
25.75877703295476 334.73233651027454 2.501713653239649
25.764004587908175 336.11398111349223 2.5233145485955535
25.76923214286159 326.52273779785094 2.5133979277857703
25.774459697815004 321.8367370149195 2.515596967996045
25.77968725276842 328.73630317110286 2.577235747965508
25.784914807721833 328.22180447817294 2.5993468764064698
25.790142362675248 333.7768727802249 2.65392450614359
25.795369917628662 332.4804168421706 2.66729752180966
25.800597472582076 344.2640733994713 2.748401502033275
25.80582502753549 339.54469030961684 2.75854709174373
25.811052582488905 346.46416850164167 2.8219103895783038
25.81628013744232 336.3166365762369 2.805877977917364
25.821507692395734 331.70226832321697 2.8140581579817012
25.82673524734915 331.10874360795856 2.846497561009636
25.831962802302563 335.6638251321859 2.897339430529972
25.837190357255977 351.01264671040707 3.0054958836988126
25.84241791220939 349.3329075851406 3.0299843760901672
25.847645467162806 354.04160192467214 3.097457622749698
25.85287302211622 346.3825488829647 3.0974782916785846
25.858100577069635 334.78697589257297 3.0944720098696274
25.86332813202305 316.9619543204116 3.046214929110388
25.868555686976464 307.88829349749983 3.0533425656209463
25.87378324192988 317.7778420602043 3.1426317528063104
25.879010796883293 325.5471970314295 3.2340191477387616
25.884238351836707 333.8080473765744 3.3267668259049556
25.88946590679012 329.89112168805025 3.360548278274431
25.894693461743536 345.05420309088026 3.5010649814740926
25.89992101669695 339.95219561642045 3.5285202439084293
25.905148571650365 336.438200964229 3.5837946370729967
25.91037612660378 326.5271359664476 3.5873834291176974
25.915603681557194 334.0944825271235 3.728506395771716
25.920831236510608 344.6023770419149 3.8672836761605236
25.926058791464023 356.070450327206 4.049336407864522
25.931286346417437 355.8942214649591 4.109777498470685
25.93651390137085 354.07627161327986 4.191691231188611
25.941741456324266 352.03239098097987 4.243773034280789
25.94696901127768 344.81933554048214 4.310216037366353
25.952196566231095 343.6966935726135 4.4226240641485495
25.95742412118451 337.6335150938481 4.498351952391029
25.962651676137924 328.6114502306066 4.543597213747209
25.967879231091338 340.2313967406464 4.699462230861322
25.973106786044752 340.787792999266 4.779811755031864
25.978334340998167 340.75686353716316 4.854043587110582
25.98356189595158 328.3100816860531 4.855759321470807
25.988789450904996 326.6966160876558 4.912819985971842
25.99401700585841 335.7157739935836 5.092553020196069
25.999244560811825 326.7107950312205 5.089977076842971
26.00447211576524 337.0252424024667 5.306901078015413
26.009699670718653 311.74920705812195 5.175980232301216
26.014927225672068 314.31886069010824 5.3357966196683195
26.020154780625482 298.48126273893354 5.291433441657282
26.025382335578897 301.4057180949175 5.457979965851927
26.03060989053231 317.69432593324746 5.72722858574497
26.035837445485726 322.1946473815646 5.918875731315064
26.04106500043914 331.2781795982374 6.203565952602313
26.046292555392554 319.2011303463233 6.332353746509939
26.05152011034597 320.7453334736991 6.573472076995554
26.056747665299383 316.0478596704825 6.674011932783082
26.061975220252798 304.3293079774503 6.705479428530532
26.067202775206212 301.9863416537431 6.8472028772259375
26.072430330159627 312.9865846183786 7.3469258036851555
26.07765788511304 340.60739685247205 7.889269967513673
26.082885440066455 342.3286001868374 8.373487133854344
26.08811299501987 334.61425463540786 8.618909471122164
26.093340549973284 307.151907256154 8.798240157769953
26.0985681049267 323.2634149991421 9.559188445455426
26.103795659880113 327.1264733388021 10.348441958595625
26.109023214833528 301.47510463399703 10.826381814426465
26.114250769786942 261.0118590714482 11.037126062803537
26.119478324740356 222.14603955028824 11.754737535496933
26.12470587969377 237.06363256928083 13.872926612527879
26.129933434647185 242.7297981398877 19.405393164400817
26.1351609896006 133.0301259556483 20.32208731203813
