# Supplementary material for: Unraveling metal effects on CO2 uptake in pyrene-based metal-organic frameworks
Source: Nat Commun. 2025 Feb 11;16:1516. doi: 10.1038/s41467-025-56296-w (PMC11814143; doi:10.1038/s41467-025-56296-w)
Supplement: Supplementary file 3 — Source Data [file 41467_2025_56296_MOESM3_ESM.zip › SourceCode/SuppInf/FigureS5_Ga-TBAPy_InSitu_VariableT_PXRD/Data/GaTBAPy_0046p.dat]

0.002613777476707968 11.442360124794273 3.7334756461147283
0.007841332430123905 23.647463795785825 4.74495135458494
0.01306888738353984 20.73446830445322 3.7607555278792435
0.018296442336955775 20.88206395781827 2.977519299636439
0.02352399729037171 22.42887327579725 2.948228836954161
0.028751552243787646 17.535253221627187 2.5798330150319675
0.03397910719720358 17.5501840436504 2.3084186300977803
0.03920666215061952 17.812088471617056 2.250028459927776
0.04443421710403546 16.648838181651712 1.9894714311786135
0.0496617720574514 17.30809260777122 1.7830807002015374
0.054889327010867336 16.13242961690643 1.7697715931708147
0.060116881964283275 15.580348567459371 1.7761108951519424
0.06534443691769921 17.98384634053819 1.950467884447636
0.07057199187111515 17.99845700506074 1.8707143728259457
0.07579954682453109 18.301254561001183 1.7962432734856209
0.08102710177794703 17.545701085389958 1.6006810142527488
0.08625465673136297 15.352580079077224 1.4928219697353866
0.09148221168477891 15.613781356860144 1.4116441483981716
0.09670976663819485 13.908037345180505 1.2775340975824958
0.10193732159161079 14.787666748239179 1.3095874520028568
0.10716487654502672 15.646916150346415 1.3154771981003661
0.11239243149844266 17.933371017260313 1.4134413151455787
0.1176199864518586 19.25563973716755 1.4704578327039024
0.12284754140527454 18.637971246421056 1.352433435475674
0.12807509635869047 17.80980934155503 1.23652943152257
0.1333026513121064 16.82570294115041 1.1611744737077083
0.13853020626552232 17.79456285544967 1.1703137664401377
0.14375776121893824 16.791750605270437 1.1103262909574092
0.14898531617235417 15.101953454876208 1.08103590200688
0.1542128711257701 15.482067650307098 1.1047940242278012
0.15944042607918602 17.179529600327 1.148684393210104
0.16466798103260194 16.286469493464395 1.1060078833252793
0.16989553598601786 16.43975539225632 1.0346577304344609
0.1751230909394338 16.885485940115075 1.0359345906341215
0.18035064589284971 16.656030552754405 1.0069915438413328
0.18557820084626564 18.68326645590516 1.0565288732900464
0.19080575579968156 19.461411366127976 1.0805941950713953
0.1960333107530975 18.27356662173156 1.0033337909643627
0.20126086570651341 17.50282838520026 0.9855788784902334
0.20648842065992934 17.923502279568098 0.9730866373725402
0.21171597561334526 18.268404609524907 0.9615097616229442
0.2169435305667612 19.333413383416676 0.9685543077092951
0.22217108552017711 20.00400963312358 0.974630714289832
0.22739864047359304 19.224754253274703 0.972720640049074
0.23262619542700896 19.861075004366402 0.9842550089969895
0.2378537503804249 19.740149905755153 1.0010903406842813
0.2430813053338408 19.359650286104905 0.9589978939495573
0.24830886028725674 20.603156076300905 0.9749888450602049
0.25353641524067266 20.49379489831613 0.9296134249801766
0.2587639701940886 19.372616913392307 0.9068999927607849
0.2639915251475045 18.700058954884856 0.8953433760219633
0.26921908010092044 18.63669694877752 0.8944487079358308
0.27444663505433636 18.148695118288515 0.883315583243753
0.2796741900077523 17.27576963921283 0.8337697663051907
0.2849017449611682 16.48821727112602 0.8138782166043707
0.29012929991458414 16.641150923361042 0.8208263504909268
0.29535685486800006 15.948977977544084 0.8116043422825426
0.300584409821416 16.723840598506474 0.8255931938394764
0.3058119647748319 16.295451946232845 0.7936965081415808
0.31103951972824784 17.802810894523894 0.812550023016562
0.31626707468166376 18.776840314770528 0.7973546073658968
0.3214946296350797 19.625118401552708 0.8269049682037455
0.3267221845884956 20.160518194332887 0.8572317565506773
0.33194973954191154 17.41726064328256 0.816308799237622
0.33717729449532746 17.10957448193485 0.8215835760852745
0.3424048494487434 17.19774647787656 0.8302250692879853
0.3476324044021593 18.038375825866304 0.8595232393574698
0.35285995935557524 18.801578584434814 0.8625361549111218
0.35808751430899116 19.24010247470242 0.8641801394624204
0.3633150692624071 19.42052362101851 0.8696781094406995
0.368542624215823 19.732169015606473 0.8554272837576627
0.37377017916923894 20.388357993346858 0.8390589948662185
0.37899773412265486 19.600514140365355 0.8126755234609014
0.3842252890760708 17.945096215772256 0.7936848861221759
0.3894528440294867 17.14096381445484 0.7945616084827031
0.39468039898290264 16.26301448346713 0.7840333966489
0.39990795393631856 17.400259217563754 0.7885581507357076
0.4051355088897345 16.694330970356436 0.7626978549320692
0.4103630638431504 17.442178602308953 0.7732087607906559
0.41559061879656634 16.93975225729847 0.7696049313226168
0.42081817374998226 17.171938839976306 0.7821670438990421
0.4260457287033982 19.047350201502766 0.8076166156236123
0.4312732836568141 19.6250575887213 0.8020752497723205
0.43650083861023004 21.167903988727257 0.8262771965323207
0.44172839356364596 21.414324421493074 0.8404383673774571
0.4469559485170619 21.195030456194377 0.84639344770457
0.4521835034704778 20.720503591825995 0.8520806501015469
0.45741105842389373 20.16049117818134 0.8473693585419898
0.46263861337730966 20.25162585040852 0.8530998596596124
0.4678661683307256 20.68336679870924 0.839558386865566
0.4730937232841415 20.5391906751795 0.8130492400974175
0.47832127823755743 20.62511754760812 0.8097625339687494
0.48354883319097336 20.243470410750025 0.7935273370372234
0.4887763881443893 18.954845647650377 0.7716812756592049
0.4940039430978052 19.193234948124644 0.7656624053430606
0.49923149805122113 19.89581946981568 0.76758208537404
0.5044590530046371 19.731493691801315 0.7854591077430313
0.5096866079580531 19.54708494213188 0.7864672122825496
0.5149141629114691 18.25033748966355 0.7630811655389083
0.5201417178648851 18.71697434031895 0.7576478922909607
0.525369272818301 18.294918913824418 0.723618214938829
0.530596827771717 17.48574986115153 0.7045068659168655
0.535824382725133 17.535237880049323 0.7092446967880252
0.541051937678549 18.866121097626166 0.7305093161743818
0.546279492631965 19.925926674836724 0.7555057345713875
0.5515070475853809 19.76908827196169 0.7648261004801428
0.5567346025387969 19.00566881048022 0.7525193424048574
0.5619621574922129 17.99268469155264 0.7294072186884076
0.5671897124456289 17.88005673230001 0.7079247955093881
0.5724172673990449 18.064474133161845 0.7079892303421297
0.5776448223524608 19.45868160142219 0.7162411625363092
0.5828723773058768 19.24080052809432 0.7027690432820501
0.5880999322592928 18.434234652679507 0.7064619155819661
0.5933274872127088 18.447706315421016 0.7245206248905834
0.5985550421661248 17.872251374440463 0.7214856801852045
0.6037825971195407 17.57716547825388 0.7037770486041227
0.6090101520729567 17.388903285705027 0.6988497437334729
0.6142377070263727 18.169924281833925 0.7063981090695941
0.6194652619797887 18.372280266963834 0.7068545403745583
0.6246928169332047 20.705616895540373 0.7381054494608312
0.6299203718866206 22.30402251423978 0.7532206024286634
0.6351479268400366 22.271018169266803 0.7549796658361841
0.6403754817934526 21.044199521151974 0.739082080184078
0.6456030367468686 20.546537608939364 0.7311971754164442
0.6508305917002846 20.078143426091753 0.7065369275085149
0.6560581466537005 20.56670858253558 0.7088097883224276
0.6612857016071165 21.714227904446595 0.7346083184085019
0.6665132565605325 21.209980320590898 0.7121773393348606
0.6717408115139485 20.84058916213459 0.7040138444574688
0.6769683664673645 21.12011787864345 0.6899979854942686
0.6821959214207804 20.25589171739794 0.6681377472501305
0.6874234763741964 21.809719954444216 0.7182600850041881
0.6926510313276124 22.760876127225664 0.7327436477739142
0.6978785862810284 23.18596210419092 0.7506392492985572
0.7031061412344444 24.409367331442585 0.7853648307204936
0.7083336961878604 24.676158625983163 0.7658602232244304
0.7135612511412763 23.688704921415653 0.7418800626872016
0.7187888060946923 23.548598855098017 0.7400412820832923
0.7240163610481083 23.850363333676775 0.7259185717832002
0.7292439160015243 24.38793087776618 0.7429546353483332
0.7344714709549403 24.482140672917033 0.7542195116281589
0.7396990259083562 24.094510811637686 0.7459733380801544
0.7449265808617722 24.42098366927391 0.7596003135679775
0.7501541358151882 24.957672151396416 0.7718515101022204
0.7553816907686042 25.894313979248736 0.776148702982096
0.7606092457220202 25.414769351893597 0.7510318313730047
0.7658368006754361 27.211063876530584 0.7701648067494279
0.7710643556288521 28.01238736009347 0.7538960632574623
0.7762919105822681 27.727377686260734 0.7463619622004799
0.7815194655356841 28.83927160449664 0.7628574984506862
0.7867470204891001 28.143787058541367 0.7501089795831396
0.791974575442516 27.9233682772216 0.7543943159163945
0.797202130395932 29.6621637540678 0.7885584064821315
0.802429685349348 30.9991181939626 0.8148151339911923
0.807657240302764 32.26630709499604 0.8380636044526887
0.81288479525618 36.06750068657419 0.8929745625799308
0.8181123502095959 39.70962497021862 0.9480962012259848
0.8233399051630119 42.04269066468743 0.985561041497969
0.8285674601164279 44.05263552640022 1.0151128554213866
0.8337950150698439 47.48747685635318 1.0674787823060268
0.8390225700232599 50.689309566135826 1.094493180309365
0.8442501249766758 52.655528794356414 1.114617375320439
0.8494776799300918 56.67964451609778 1.1763933016788708
0.8547052348835078 58.3957299620997 1.1884533993504065
0.8599327898369238 63.19685825927868 1.2320331291353033
0.8651603447903398 66.49933729738427 1.2628886944352167
0.8703878997437557 69.25127077303226 1.2766219779312185
0.8756154546971717 70.01121282025474 1.2652263973741456
0.8808430096505877 72.38191469710604 1.2836037045499824
0.8860705646040037 80.50042510627405 1.3493216782592197
0.8912981195574197 81.91733017785027 1.3663899024430173
0.8965256745108356 85.35559173959531 1.4089371420800283
0.9017532294642516 85.06528380911219 1.422373970939314
0.9069807844176676 84.28959971285556 1.446133520910918
0.9122083393710836 87.73347935920815 1.4895361380741714
0.9174358943244996 89.43044959522585 1.5195428578912877
0.9226634492779155 85.51918811089045 1.4469286271569746
0.9278910042313315 88.10039704296074 1.4627834688687966
0.9331185591847475 87.66251033011422 1.4334901702999647
0.9383461141381635 90.3901077943897 1.427008740261981
0.9435736690915795 99.1288295119812 1.509548135651994
0.9488012240449955 105.59011378055745 1.5532774650198213
0.9540287789984114 107.19132888547529 1.554448966294327
0.9592563339518274 106.70626439987994 1.5426529703300509
0.9644838889052434 99.36042437151454 1.469506294171769
0.9697114438586594 98.56353682874308 1.4398432644221129
0.9749389988120754 100.24952981546045 1.441294166511681
0.9801665537654913 104.46984069151246 1.4743105113244959
0.9853941087189073 114.29355450599064 1.5636466137499134
0.9906216636723233 115.56415755664942 1.5608107452278956
0.9958492186257393 115.17104937360746 1.5538600531950288
1.0010767735791553 109.85197821093519 1.5017014897533607
1.0063043285325712 104.90201581322788 1.4697848175088672
1.0115318834859872 105.32585974671494 1.4820014762052773
1.0167594384394032 108.9506007798347 1.5119864667164091
1.0219869933928192 119.55727040222483 1.5842367556201153
1.0272145483462352 123.8384798644651 1.6018548013596463
1.0324421032996511 127.6034275820263 1.6239666407165296
1.0376696582530671 133.77588576056715 1.6707085821477439
1.042897213206483 136.31015794459793 1.709165115456447
1.048124768159899 130.63401563679358 1.6920285776161514
1.053352323113315 132.2726287254786 1.7098152233888633
1.058579878066731 130.00684356111972 1.6685315515635593
1.063807433020147 129.41817449771688 1.6411498695609206
1.069034987973563 132.21600920909458 1.6204504632919587
1.074262542926979 132.72140431465598 1.605486408690859
1.079490097880395 132.39379871408164 1.610055493777718
1.084717652833811 138.47417897581315 1.6695607103286405
1.089945207787227 141.57483612193013 1.72396122906019
1.095172762740643 140.12567794371574 1.6997177509695194
1.1004003176940589 138.90132431933577 1.695731624076174
1.1056278726474749 141.96935586923234 1.7212362512140098
1.1108554276008908 151.3887667603878 1.7914789481604259
1.1160829825543068 151.2487172476664 1.7721844152249417
1.1213105375077228 148.3646698935293 1.7255189987650446
1.1265380924611388 143.93697209695185 1.6891600359441423
1.1317656474145548 141.26670996503157 1.6797714845032647
1.1369932023679707 149.22637001184316 1.7275818302606858
1.1422207573213867 151.61093276312525 1.744518047384514
1.1474483122748027 149.04540713791218 1.7322476303332965
1.1526758672282187 147.010385533516 1.6894112694176044
1.1579034221816347 147.79133012657817 1.7035626241798778
1.1631309771350506 143.31040562965367 1.6505516780170515
1.1683585320884666 150.6578668528429 1.681590019528397
1.1735860870418826 151.49257586024896 1.6947560813254496
1.1788136419952986 154.41867795690612 1.7159850311906966
1.1840411969487146 154.30440159685074 1.6985252691800703
1.1892687519021305 152.0574001102089 1.6844988529232532
1.1944963068555465 155.52151552720494 1.6971552452434628
1.1997238618089625 159.30460804085166 1.6952537941796135
1.2049514167623785 160.98424356152174 1.7282952082370764
1.2101789717157945 157.14123185612718 1.7017938216478135
1.2154065266692105 158.5062391102058 1.699269880946783
1.2206340816226264 161.38921650592997 1.7189811538005129
1.2258616365760424 166.29133223800903 1.753550975511238
1.2310891915294584 172.33179795242398 1.7940544101936422
1.2363167464828744 170.30282726264227 1.7968094406308766
1.2415443014362904 164.34164650319335 1.749133761743354
1.2467718563897063 161.25337578427522 1.7187534356707694
1.2519994113431223 160.43614534664883 1.7246295057626102
1.2572269662965383 163.86601299496638 1.7300124799980128
1.2624545212499543 169.2122922867961 1.7559323833432554
1.2676820762033703 165.0723005950829 1.7329026423183929
1.2729096311567862 160.0309398478625 1.7107952804555722
1.2781371861102022 159.01919931358287 1.6970587870356757
1.2833647410636182 158.3732404318925 1.691300000337642
1.2885922960170342 159.8690864499624 1.686848330536967
1.2938198509704502 158.72630566308953 1.6845886736199045
1.2990474059238661 159.01283548882736 1.714584379567894
1.3042749608772821 161.66435782313397 1.7364893400176853
1.309502515830698 163.93006911994874 1.7408200598760564
1.314730070784114 165.48359885305283 1.7363798336816276
1.31995762573753 172.60621883437537 1.7580430856349936
1.325185180690946 177.83473456665695 1.7887760682035383
1.330412735644362 179.92336406820007 1.7980102089978036
1.335640290597778 182.38538782804238 1.8045825118456624
1.340867845551194 180.46735426426375 1.7918633707564877
1.34609540050461 179.55992281162628 1.7929721776353218
1.351322955458026 176.99349049621836 1.7783202769124005
1.356550510411442 165.64431036179678 1.7177919150546475
1.361778065364858 159.90483547925376 1.667029672794869
1.3670056203182739 155.5694921283275 1.6390857227948636
1.3722331752716899 161.38229825938646 1.6849092896467905
1.3774607302251058 162.22626072587622 1.6808578323569923
1.3826882851785218 168.33340551627413 1.7119910013913309
1.3879158401319378 173.7888928808479 1.7173858673257159
1.3931433950853538 172.72704163012926 1.7033994432807058
1.3983709500387698 170.4206900985264 1.6724026575810977
1.4035985049921857 170.5625612399557 1.6621153521006304
1.4088260599456017 165.5155194289776 1.6536306041217494
1.4140536148990177 177.12106254584725 1.7522830398821783
1.4192811698524337 181.45341824229564 1.8032634897140334
1.4245087248058497 181.983350652741 1.8305621334326059
1.4297362797592656 177.8489549867393 1.794321097095087
1.4349638347126816 175.26731704519577 1.7817662280147786
1.4401913896660976 173.05372387177587 1.751050145051626
1.4454189446195136 179.4506938330494 1.7644638196733466
1.4506464995729296 182.9286747951692 1.7860357439971755
1.4558740545263456 183.21381286958768 1.7765177104145269
1.4611016094797615 183.54473244431958 1.7677082149868555
1.4663291644331775 180.73592588562124 1.7627601090235292
1.4715567193865935 184.69521688024136 1.7713303635551674
1.4767842743400095 180.7467226316953 1.7370870188353058
1.4820118292934255 180.16193928698593 1.738290937369853
1.4872393842468414 177.3997458940361 1.731821770737181
1.4924669392002574 177.75860074585952 1.748677944954681
1.4976944941536734 177.3468872986994 1.761877013085437
1.5029220491070894 177.46904952321904 1.7810613313456163
1.5081496040605054 180.1302579748335 1.789600615828897
1.5133771590139213 177.0777067055105 1.766685032473364
1.5186047139673373 169.88242686553858 1.7075808863990274
1.5238322689207533 168.88364762964133 1.686198333491779
1.5290598238741693 171.4784893288232 1.6879452828476749
1.5342873788275853 177.73111032812466 1.6994552137943222
1.5395149337810012 184.63441568165123 1.7481896834368909
1.5447424887344172 187.2314825637477 1.7694521716187464
1.5499700436878332 194.88356301953692 1.8443115075337664
1.5551975986412492 195.34894167116457 1.8483290406484474
1.5604251535946652 192.21887551295956 1.8235850613664508
1.5656527085480811 190.68055402789693 1.8134410315981895
1.5708802635014971 194.33117221208903 1.8151938155473442
1.576107818454913 192.73847219163218 1.8161597401888399
1.581335373408329 196.24739840010625 1.8313655241589986
1.586562928361745 200.46701790814072 1.8229200487880617
1.591790483315161 201.4537366461594 1.8351105103133205
1.597018038268577 208.317590133044 1.8607420606440346
1.602245593221993 208.58375454195527 1.8675081882270512
1.607473148175409 209.39880307309326 1.8668598553794415
1.612700703128825 209.95491794273738 1.8664437551444977
1.617928258082241 204.61554964495411 1.8456733173535051
1.623155813035657 206.17957317494947 1.8540994717469808
1.628383367989073 209.99241522264623 1.874018422694763
1.6336109229424889 219.6159148129876 1.9233666232940538
1.6388384778959049 235.79115627295644 1.9834776243863896
1.6440660328493208 239.5778233228195 1.983034682092382
1.6492935878027368 241.85650743970373 1.9763830849396011
1.6545211427561528 235.3889591542352 1.9315583512654277
1.6597486977095688 237.08581085244032 1.938802923129078
1.6649762526629848 237.03405015711076 1.9402732829559068
1.6702038076164007 236.86228433203274 1.9365697257620897
1.6754313625698167 244.0359157788752 1.9684773168522018
1.6806589175232327 249.40290153351594 1.9839437980039265
1.6858864724766487 258.3248218238513 2.0150235142149806
1.6911140274300647 260.9644940230897 2.01006788247939
1.6963415823834807 262.75807907180877 2.013912270950492
1.7015691373368966 262.7268054060879 2.0176488785290756
1.7067966922903126 261.3642432810661 1.993376840223604
1.7120242472437286 266.40404178541127 2.020091896241066
1.7172518021971446 254.9499204359243 1.944031893900972
1.7224793571505606 252.72057684459057 1.9099442714055577
1.7277069121039765 256.56337084085794 1.9181464174267013
1.7329344670573925 260.97982519829804 1.9202626303693737
1.7381620220108085 269.3479769263571 1.9412268404051027
1.7433895769642245 272.56296331265463 1.951069017197534
1.7486171319176405 275.0120477820571 1.970256812139177
1.7538446868710564 283.3425290299592 2.0036257841923657
1.7590722418244724 289.04158845520936 2.0265347269730465
1.7642997967778884 294.4511634778085 2.046496072876509
1.7695273517313044 297.8378322714711 2.0450137062292164
1.7747549066847204 295.26915027638756 2.0261987176331546
1.7799824616381363 298.05773280871097 2.055449057899908
1.7852100165915523 308.22415114162186 2.0705941515390394
1.7904375715449683 313.40915710457557 2.083287050755459
1.7956651264983843 313.3005158819681 2.0761886459328394
1.8008926814518003 302.7280746087434 1.9942080086705503
1.8061202364052162 300.6677094522115 1.974225419156882
1.8113477913586322 302.718841318272 1.9700772141485263
1.8165753463120482 305.7434146404828 1.9552746962313499
1.8218029012654642 309.950794226201 1.966038328490636
1.8270304562188802 308.3067274605383 1.9611870366739104
1.8322580111722961 303.64098520388916 1.9318720258258908
1.8374855661257121 307.95629568221545 1.95039658085116
1.842713121079128 313.6653265675968 1.9502958411118234
1.847940676032544 317.6545772839858 1.9338334992561883
1.85316823098596 318.17690226068027 1.9272684011476577
1.858395785939376 314.4625093515344 1.9022423738764067
1.863623340892792 315.37445257511433 1.9114902309155808
1.868850895846208 313.9972579029411 1.903550225905515
1.874078450799624 311.148648723856 1.877018231661633
1.87930600575304 310.85630965935275 1.86253876375318
1.884533560706456 307.6005575610977 1.8393973141208537
1.889761115659872 307.6544516944435 1.8374320284630208
1.894988670613288 311.2405887709854 1.8455117693391307
1.9002162255667039 321.435010374226 1.8862387273180499
1.9054437805201199 317.6113725394997 1.8544455775033626
1.9106713354735358 319.2833501016596 1.847377784967452
1.9158988904269518 311.19389257904226 1.8085216657687861
1.9211264453803678 307.16134083857435 1.7872224582710505
1.9263540003337838 308.9015220270475 1.7940133335422073
1.9315815552871998 312.5208390286242 1.8127114226620784
1.9368091102406157 314.0310348385586 1.805377741891655
1.9420366651940317 309.55022159888244 1.7860837504069025
1.9472642201474477 298.4652667257625 1.7286205512072503
1.9524917751008637 294.55837289801764 1.6934505859169477
1.9577193300542797 289.925476392875 1.663894979067669
1.9629468850076957 288.9921271676928 1.648659372294319
1.9681744399611116 294.06479520465655 1.6557316544928078
1.9734019949145276 299.22251102849566 1.6707179027091312
1.9786295498679436 295.31574133929166 1.642053413055816
1.9838571048213596 297.4703881282651 1.6396632798233637
1.9890846597747756 290.4411106418607 1.6170978940546221
1.9943122147281915 284.3747540028707 1.592075401545154
1.9995397696816075 282.735068873812 1.586776894274785
2.0047673246350235 273.88635541440567 1.5532428983323494
2.0099948795884393 275.69727224883957 1.562894951525956
2.015222434541855 276.68283006709333 1.5484803898379353
2.0204499894952708 279.2204442428491 1.5412269533902458
2.0256775444486865 277.9853983268052 1.52736095839837
2.0309050994021023 276.21499261822987 1.5098414670343887
2.036132654355518 274.6666985928488 1.510142004078288
2.041360209308934 272.48779029129463 1.5187714794252758
2.0465877642623496 271.4746295452497 1.504200017856206
2.0518153192157653 270.10733426008204 1.4980430103440012
2.057042874169181 263.5384163462247 1.4717176151977163
2.062270429122597 261.49622867925945 1.4643728598983714
2.0674979840760126 265.70877361504364 1.4856163464591141
2.0727255390294284 274.2999910545637 1.5207779629945724
2.077953093982844 280.6069924922275 1.5355231194152694
2.08318064893626 278.14623460102877 1.5375859394693197
2.0884082038896756 272.0786883796301 1.5309489161491348
2.0936357588430914 264.0344480621912 1.504346138230504
2.098863313796507 271.36401488248725 1.543287609775167
2.104090868749923 276.1189203137953 1.5511131090697392
2.1093184237033387 282.2514980100233 1.5671009195086516
2.1145459786567544 286.0453825683362 1.5742644811508468
2.11977353361017 278.62946862969625 1.5385382915704622
2.125001088563586 274.9267742103814 1.5157893619435732
2.1302286435170017 271.6934640770606 1.497778519745932
2.1354561984704175 264.7732772722914 1.4808219406368661
2.140683753423833 267.7370861649703 1.4920184365310194
2.145911308377249 262.1925455055401 1.4739886098596249
2.1511388633306647 261.81939113632365 1.465565332723944
2.1563664182840805 273.34009688758164 1.500723015792011
2.1615939732374962 276.7434095853888 1.508924160170563
2.166821528190912 279.66471085875463 1.536211236953851
2.1720490831443278 286.1184291027028 1.5750614858393888
2.1772766380977435 276.0053254584273 1.5557579753751762
2.1825041930511593 275.6182985140833 1.5530326327729214
2.187731748004575 277.68358259966004 1.5398217285527325
2.192959302957991 266.9256477430628 1.4844339901283075
2.1981868579114066 265.63497906995684 1.4664862359481663
2.2034144128648223 264.22787240182083 1.4630810085350774
2.208641967818238 259.05058281200405 1.4422275307196772
2.213869522771654 259.2978581499593 1.4469139566237448
2.2190970777250696 263.67638375956597 1.473951821166366
2.2243246326784853 266.1203578351056 1.4847268559520466
2.229552187631901 275.0676443766672 1.5274568715410084
2.234779742585317 283.67607062300027 1.5555361890588175
2.2400072975387326 280.39949210309163 1.5280506910348413
2.2452348524921484 269.99468764403065 1.4886095761619724
2.250462407445564 266.4209592390148 1.4693304748388785
2.25568996239898 261.1354545604312 1.4547566261158764
2.2609175173523957 264.7736961052599 1.4747452002734172
2.2661450723058114 268.5974751982398 1.4813403056838559
2.271372627259227 269.91392005720286 1.5010288376116048
2.276600182212643 273.21707198548404 1.5295466639362094
2.2818277371660587 272.6608005443344 1.5359327784656505
2.2870552921194744 263.40739829725317 1.498134875395412
2.29228284707289 261.6747489084522 1.485082096000351
2.297510402026306 267.02849537563594 1.4934412130725234
2.3027379569797217 270.6715729615335 1.4986014314874894
2.3079655119331375 272.14388111911626 1.4961598052539988
2.3131930668865532 270.8601004116575 1.47958140338252
2.318420621839969 266.3483555246206 1.4567074940765479
2.3236481767933848 261.6688154402897 1.4328078271757925
2.3288757317468005 255.8393845173485 1.4176325616851044
2.3341032867002163 253.5942365645315 1.4071735652979906
2.339330841653632 257.119686810155 1.4311343069981974
2.344558396607048 257.4021436842765 1.4347177626509033
2.3497859515604635 263.8988251568614 1.4459378101956806
2.3550135065138793 274.2382577818074 1.468045198888716
2.360241061467295 272.6033055750511 1.4425700126401713
2.365468616420711 269.96299929859026 1.433326242230883
2.3706961713741266 263.4579362758749 1.405573300159324
2.3759237263275423 255.89440667965135 1.388173962187193
2.381151281280958 257.62649388218045 1.4049980570397866
2.386378836234374 264.9540987113632 1.4390738211675171
2.3916063911877896 264.6945628600421 1.4494216504291588
2.3968339461412054 265.7553999943246 1.4637771861905853
2.402061501094621 266.94174230862103 1.4608770167962217
2.407289056048037 266.1902493127403 1.4655025024191284
2.4125166110014526 259.54540620021606 1.435724244539875
2.4177441659548684 254.93144796727523 1.4122237850710715
2.422971720908284 253.21609355886352 1.3988582492748411
2.4281992758617 256.1970989189195 1.4054274578382957
2.4334268308151157 264.5699670640058 1.423508974336883
2.4386543857685314 268.51151056725155 1.430311137486906
2.443881940721947 271.38220534778844 1.4283057162536077
2.449109495675363 269.6475687303378 1.4132991831393327
2.4543370506287787 272.9450315191564 1.4216264178360987
2.4595646055821945 274.49784524220667 1.4015678812362948
2.4647921605356102 294.4680355231944 1.432179497260434
2.470019715489026 307.64240905879603 1.4290573895286667
2.4752472704424417 341.7047966064073 1.4683989514983398
2.4804748253958575 420.22533005340847 1.6016086707062844
2.4857023803492733 565.9870763297704 1.8116920133277612
2.490929935302689 821.3299496950433 2.150576382723575
2.496157490256105 1232.736367273079 2.617482510961987
2.5013850452095205 1753.0230513712163 3.1126697898227986
2.5066126001629363 2295.0171847438028 3.5567761186517113
2.511840155116352 2789.040841968421 3.9211145845228996
2.517067710069768 3175.5721594133615 4.1806063776163045
2.5222952650231836 3460.878293532668 4.3769814911695395
2.5275228199765993 3662.600281296614 4.4954411616843135
2.532750374930015 3833.7228602565015 4.580896417760129
2.537977929883431 4135.981341726232 4.745555631991004
2.5432054848368466 4568.872919449269 4.981540031002341
2.5484330397902624 5090.553876939986 5.242242994597631
2.553660594743678 5577.947971871414 5.4748669535710555
2.558888149697094 5998.841766520528 5.671368463120544
2.5641157046505096 6313.999499015837 5.842241372556489
2.5693432596039254 6402.246982107478 5.889214996491953
2.574570814557341 6283.5263222869235 5.832558500044867
2.579798369510757 5945.229964772867 5.6616292410653335
2.5850259244641727 5434.798884954749 5.405155036201679
2.5902534794175884 4731.375019693049 5.039350340621161
2.595481034371004 3917.93408503748 4.573366624689626
2.60070858932442 3099.712637903899 4.0689842878098865
2.6059361442778357 2310.1061972293683 3.515035143202317
2.6111636992312515 1661.1868063678808 2.9880611716544254
2.6163912541846672 1165.3946917542426 2.5063342012489156
2.621618809138083 823.187077362639 2.1189249079853045
2.6268463640914987 606.5958249639102 1.8251622522684465
2.6320739190449145 465.8545839021786 1.6115416695207492
2.6373014739983303 394.00784814249016 1.4995876634418461
2.642529028951746 349.04427899705297 1.4381829603041052
2.6477565839051618 320.71064182784016 1.4104085655976015
2.6529841388585775 304.40080425640156 1.3943755326073801
2.6582116938119933 295.226522092308 1.3909028749302534
2.663439248765409 292.88204523148926 1.3921239918126582
2.668666803718825 285.2879900206503 1.373540731227721
2.6738943586722406 279.7068380203936 1.360907070978314
2.6791219136256563 272.4629007121771 1.3479486889477297
2.684349468579072 262.32096689611654 1.3271372514702076
2.689577023532488 263.1356083906794 1.343839054851132
2.6948045784859036 261.2809154742734 1.356544620396498
2.7000321334393194 265.43498243833534 1.3834439810899772
2.705259688392735 264.4421023176563 1.382698494042595
2.710487243346151 264.92341102180467 1.3897660499620867
2.7157147982995666 266.833454392044 1.4030166157011468
2.7209423532529824 267.67281912102976 1.4129216143901484
2.726169908206398 263.61387750011465 1.4084171447599334
2.731397463159814 264.76808430174634 1.421560808538669
2.7366250181132297 265.8886742943011 1.4327924619065335
2.7418525730666454 262.767469625642 1.425445489576464
2.747080128020061 258.24408582847974 1.421181623674038
2.752307682973477 253.23678364621657 1.400174567699047
2.7575352379268927 251.52058660639295 1.3918373748110828
2.7627627928803085 256.54583413313674 1.4157549379103174
2.767990347833724 255.6429354725361 1.4072722030850509
2.77321790278714 256.18814550851084 1.4138595532115819
2.7784454577405557 253.92935455566595 1.4058378343677222
2.7836730126939715 258.2282860908551 1.4182845843526055
2.7889005676473873 261.12402682189366 1.4366553402260438
2.794128122600803 265.865972152693 1.457395197017794
2.7993556775542188 266.8028397814785 1.45735912053204
2.8045832325076345 267.88511595870324 1.4660850434540644
2.8098107874610503 271.125775625003 1.4726234559278926
2.815038342414466 273.65680514740546 1.4772647348509977
2.820265897367882 270.0256314966246 1.4587901661448985
2.8254934523212976 262.3726736965942 1.4102003240295202
2.8307210072747133 256.7262501116304 1.3848911725214457
2.835948562228129 256.45849643458456 1.3883277512074177
2.841176117181545 251.1738833294123 1.38893194512366
2.8464036721349606 254.7067666536176 1.4174386086523065
2.8516312270883764 256.60236089057713 1.4419508890169324
2.856858782041792 258.6347954419675 1.4602818843024596
2.862086336995208 260.0368201270927 1.472765459687432
2.8673138919486236 257.1087910155166 1.4704415943561198
2.8725414469020394 257.997221991544 1.4541921965547326
2.877769001855455 265.07466494548424 1.4691852451300713
2.882996556808871 262.87307558130766 1.4510917993677912
2.8882241117622867 261.68769740188804 1.4364588861437082
2.8934516667157024 260.3766126364692 1.4346126227900662
2.898679221669118 261.4251012986761 1.440244340053151
2.903906776622534 269.7768412305726 1.4632927362795098
2.9091343315759497 273.1489999229398 1.4907459713490652
2.9143618865293655 277.2091301294734 1.5081435683402906
2.919589441482781 270.91082195630923 1.481053653451231
2.924816996436197 262.9333530277819 1.4479714567292192
2.9300445513896127 261.93645901502305 1.4402859653144064
2.9352721063430285 259.0131906390209 1.4271418014157289
2.9404996612964442 262.02515408254726 1.4364014856513576
2.94572721624986 267.4875140789279 1.4524851896061375
2.9509547712032758 268.6663034897494 1.4561747275716588
2.9561823261566915 269.4750516745884 1.4586762605323966
2.9614098811101073 263.28103450020825 1.4295999346433534
2.966637436063523 256.1803390003298 1.3915466534860454
2.971864991016939 256.19076749415603 1.3861161897283372
2.9770925459703546 258.3089019076149 1.3788730521516808
2.9823201009237703 257.68088415827714 1.3718141294047148
2.987547655877186 263.9327976148079 1.382044324683865
2.992775210830602 258.96064238115787 1.363340663318977
2.9980027657840176 259.2326231288407 1.371015429523288
3.0032303207374333 259.4390898644573 1.3732762530965843
3.008457875690849 263.14591102067175 1.393368152920583
3.013685430644265 267.44489618340714 1.397004452714008
3.0189129855976806 270.31020100605446 1.3957572205854427
3.0241405405510964 264.7645576904423 1.36679820556798
3.029368095504512 262.72309994169785 1.3599799388298048
3.034595650457928 262.23026300103055 1.347471618410247
3.0398232054113437 260.636806955101 1.3432808770510647
3.0450507603647594 267.05884484446335 1.3539021331056518
3.050278315318175 267.3997299335206 1.3552785692497413
3.055505870271591 267.2725489431467 1.3589733625959484
3.0607334252250067 270.3712528153005 1.3626992220035716
3.0659609801784224 275.6711885627107 1.3688294264810463
3.071188535131838 278.77210451552287 1.3702067568560807
3.076416090085254 280.95134159486685 1.371858392919552
3.0816436450386697 281.17234736887457 1.3601907822453025
3.0868711999920855 276.6763359356419 1.3343886320389753
3.0920987549455012 278.73709780853545 1.3297365851885714
3.097326309898917 283.40075710521154 1.3299643735738456
3.1025538648523328 294.3219822686734 1.3605109517893132
3.1077814198057485 307.72385238778304 1.3942500399214734
3.1130089747591643 308.7608000626913 1.3901046132319115
3.11823652971258 307.40624967689376 1.3760309053737938
3.123464084665996 305.4851069288623 1.3534150326350727
3.1286916396194115 315.25173269147274 1.35682957721013
3.1339191945728273 321.0853138817835 1.346170588254136
3.139146749526243 333.55139807362207 1.3627052601584926
3.144374304479659 340.8629239679675 1.3698423351704818
3.1496018594330746 347.0212108191994 1.3735174918643278
3.1548294143864903 356.2261689729845 1.3892930499377076
3.160056969339906 364.3097409531817 1.4010537841990183
3.165284524293322 377.4362745151395 1.4148344673231086
3.1705120792467376 393.7407212458686 1.4374314974207683
3.1757396342001534 414.68387274128355 1.462837068610894
3.180967189153569 436.6776933853811 1.4957777669760628
3.186194744106985 464.4206665820275 1.5392786788223742
3.1914222990604006 487.98877083023075 1.5682331978302193
3.1966498540138164 510.199835061299 1.5996269930384386
3.201877408967232 534.3517465107492 1.6369941911031152
3.207104963920648 556.8327495497715 1.6682643775381316
3.2123325188740637 576.6826548810402 1.69644136780632
3.2175600738274794 603.993866411828 1.7357892438983749
3.222787628780895 622.2046182191117 1.757229677176482
3.228015183734311 636.5630600988345 1.773131285663027
3.2332427386877267 656.3046390690963 1.7935342386185968
3.2384702936411425 677.7305635590395 1.8209376320007242
3.2436978485945582 699.340136123391 1.8475677982474787
3.248925403547974 714.7977356567914 1.8672824376600117
3.2541529585013897 724.4826464174165 1.874352209174471
3.2593805134548055 727.8870621280832 1.8764220496671151
3.2646080684082213 739.6192718562869 1.8933580267652428
3.269835623361637 753.35797510979 1.9072905431109337
3.275063178315053 765.0856201473143 1.9184249411982037
3.2802907332684685 777.0809556048063 1.9266224016226363
3.2855182882218843 795.2599021153862 1.9451537025062844
3.2907458431753 807.1665433530104 1.9616594208319165
3.295973398128716 820.0101125283163 1.9740401775595344
3.3012009530821316 820.7283606835007 1.971870570408099
3.3064285080355473 810.5506955716695 1.9618074460943038
3.311656062988963 791.8110539625989 1.937506965609184
3.316883617942379 749.1247794689897 1.88235213113787
3.3221111728957946 702.158761298739 1.8178790929871536
3.3273387278492104 650.2483524573478 1.7485349357442703
3.332566282802626 587.8345709170081 1.6617693669797162
3.337793837756042 541.5857297621006 1.6017107012336183
3.3430213927094576 488.332494183702 1.5282525491041419
3.3482489476628734 441.7239878378462 1.457445122362312
3.353476502616289 405.43467197654695 1.404292014488509
3.358704057569705 375.8272630984805 1.359518315688258
3.3639316125231207 348.72040145947386 1.3153288578130116
3.3691591674765364 330.6420009836065 1.2945503149526638
3.374386722429952 315.13870678147936 1.276764475637801
3.379614277383368 303.1027444669308 1.2704772617292852
3.3848418323367837 290.8738989575733 1.2564138880435811
3.3900693872901995 281.39498973976606 1.245446449141047
3.3952969422436152 271.01025384681395 1.2282777950847743
3.400524497197031 265.18184949397744 1.216504118556533
3.4057520521504467 257.9523650406948 1.2052750564254286
3.4109796071038625 254.01677425724 1.2150293304086217
3.4162071620572783 255.12056681214182 1.226183446791461
3.421434717010694 257.1558339853358 1.2358676666740085
3.4266622719641098 255.06317875581854 1.2314135290088593
3.4318898269175255 259.47279364756747 1.2396213397701883
3.4371173818709413 258.26269987843483 1.2529046766649834
3.442344936824357 257.99175207524684 1.2611866959220923
3.447572491777773 258.73573064382424 1.2658004399173184
3.4528000467311886 252.50188890614714 1.2377424061125424
3.4580276016846043 244.7678298220457 1.2007309783635343
3.46325515663802 240.21440629783788 1.1735500469797084
3.468482711591436 239.34605500113355 1.1700554036900808
3.4737102665448516 243.54559677039785 1.1962676822483937
3.4789378214982674 240.2926919602838 1.1846643401068695
3.484165376451683 240.0988153614138 1.1826510499505443
3.489392931405099 245.01923370715593 1.2061236290470845
3.4946204863585146 249.74016904543024 1.2189372794836237
3.4998480413119304 259.10321373270597 1.2422404982555775
3.505075596265346 263.54194246278524 1.258439887387619
3.510303151218762 265.00142919010534 1.2491546906558422
3.5155307061721777 268.8989321556083 1.2492338008593271
3.5207582611255934 271.3423882027592 1.2537091742941866
3.525985816079009 276.8825970999916 1.241966077149851
3.531213371032425 280.4112479129755 1.229020291156375
3.5364409259858407 288.86335493313914 1.2256192710590426
3.5416684809392565 305.85652634171475 1.2451428831320992
3.546896035892672 322.24742652375227 1.261959812335279
3.552123590846088 356.59810689229914 1.309669992609962
3.5573511457995037 427.6384733045629 1.419649176790009
3.5625787007529195 559.610759953718 1.6110965739200394
3.5678062557063353 801.1399177543403 1.921438309824753
3.573033810659751 1272.7069951329188 2.4191503102684573
3.5782613656131668 2178.060029071898 3.159769140982649
3.5834889205665825 3938.232838340742 4.249779922626077
3.5887164755199983 6900.291681890107 5.625003504390352
3.593944030473414 10876.980287409233 7.010512221757711
3.59917158542683 14768.219228744381 8.116342929703562
3.6043991403802456 17768.063794089914 8.8725462759505
3.6096266953336613 18814.49381851081 9.125147270685869
3.614854250287077 17702.684309556404 8.863424691109142
3.620081805240493 14841.167432383705 8.110329149439378
3.6253093601939086 11184.136240751912 7.021787001072746
3.6305369151473244 7850.3823227054845 5.865864689103745
3.63576447010074 5083.302998548107 4.708618333006407
3.640992025054156 3270.9023201996097 3.7820748607174077
3.6462195800075716 1996.8610282825182 2.9526324496520866
3.6514471349609874 1247.4765608544328 2.3299442271620867
3.656674689914403 824.7789392611081 1.8907619256449508
3.661902244867819 611.3416622821509 1.630341946336227
3.6671297998212347 490.6504651617093 1.4613914354304314
3.6723573547746504 426.7843192550275 1.3680055691779867
3.677584909728066 386.0129282896754 1.3086796423425955
3.682812464681482 356.8190265467849 1.2673256094579581
3.6880400196348977 333.8935342622566 1.2347076812755935
3.6932675745883135 317.45914770737613 1.2090153367764527
3.698495129541729 304.267445122736 1.1863870077490868
3.703722684495145 299.5362904053788 1.1841251115030251
3.7089502394485607 295.8077839971742 1.1832062907540735
3.7141777944019765 294.684794351365 1.1847685324728625
3.7194053493553922 288.86496821966534 1.1738000183301678
3.724632904308808 286.01845739408054 1.1731067478270472
3.7298604592622238 277.4587155884037 1.157777892001549
3.7350880142156395 271.9663736844199 1.1481021260083397
3.7403155691690553 269.99210235578244 1.1509106089386711
3.745543124122471 274.1112628867664 1.161050070673141
3.750770679075887 278.9929776107775 1.175727551786514
3.7559982340293026 276.8517723450153 1.1633315309158927
3.7612257889827183 278.3240302910154 1.1646851621544811
3.766453343936134 276.3543268911434 1.1538696363405527
3.77168089888955 282.8268624052781 1.1612740667839727
3.7769084538429656 279.68569309167924 1.1500388559101524
3.7821360087963813 278.22562254272015 1.142570496263874
3.787363563749797 279.4430861371397 1.1404656117003567
3.792591118703213 284.95559899820137 1.1494679926451148
3.7978186736566286 290.8653991841442 1.153527592291533
3.8030462286100444 299.6218173660069 1.1585562317378368
3.80827378356346 308.12134723501714 1.1662609048392636
3.813501338516876 316.2189935737215 1.183789417992215
3.8187288934702917 322.4344249685414 1.19304661282771
3.8239564484237074 316.8717517353081 1.1825573473822972
3.829184003377123 311.8888048999457 1.1664572658416323
3.834411558330539 304.9913183803181 1.1579408749612192
3.8396391132839547 299.4110667626127 1.1469774773918084
3.8448666682373704 297.17859536617436 1.1444365550458324
3.850094223190786 290.867620173607 1.1367108268800932
3.855321778144202 287.87151062034445 1.136940653215713
3.8605493330976177 288.535659651996 1.142323525111245
3.8657768880510335 291.05444843444985 1.1482399275306752
3.8710044430044492 283.57372857989196 1.1248869032703852
3.876231997957865 282.98667801204124 1.1205181883150113
3.8814595529112808 280.1993312780865 1.1120825396599454
3.8866871078646965 282.600185241521 1.1227117432508984
3.8919146628181123 286.82039842966077 1.1338398933783895
3.897142217771528 289.6913249256686 1.1407168423711072
3.902369772724944 290.0418993628163 1.141698543725828
3.9075973276783595 292.1148422539644 1.13884341177272
3.9128248826317753 296.97684723686535 1.1431034917795952
3.918052437585191 300.30628822198486 1.1460088654453016
3.923279992538607 304.20698257641476 1.1460183881165038
3.9285075474920226 308.53890729035254 1.1482392724833717
3.9337351024454383 308.23624601673293 1.142893677988813
3.938962657398854 314.6437046777155 1.1535194172358394
3.94419021235227 320.1351442924448 1.1607391846055573
3.9494177673056856 332.96190931419005 1.1828882421564775
3.9546453222591014 340.11897849371064 1.1850123800583048
3.959872877212517 346.6132383212205 1.1857625156515692
3.965100432165933 354.27617842509983 1.192191935741798
3.9703279871193486 367.5379970219681 1.2115264634309424
3.9755555420727644 385.2801331486344 1.2371810195249349
3.98078309702618 405.77621576270127 1.2692857477615302
3.986010651979596 430.1204626518756 1.3024805243943818
3.9912382069330117 454.170115920194 1.3353421701510075
3.9964657618864274 479.39416972626844 1.3695952786186298
4.001693316839844 505.39874197891686 1.4030336158153718
4.00692087179326 533.7875042555165 1.4362302611563105
4.012148426746676 565.5185534285644 1.4806247089996072
4.017375981700092 596.3382367686547 1.5398093609819474
4.0226035366535084 637.757519177622 1.6008738446057105
4.027831091606925 688.5407890193125 1.668537716014838
4.033058646560341 747.4473013963893 1.7397848419933972
4.038286201513757 819.1208337279937 1.8197570113718196
4.043513756467173 900.7894752098234 1.913355175269427
4.0487413114205895 984.4925922706416 2.0005892249124444
4.053968866374006 1077.2923283457594 2.0925383219780898
4.059196421327422 1187.5780975179564 2.2017838702150634
4.064423976280838 1309.9200984403033 2.3133227306375175
4.069651531234254 1457.3616240876368 2.44318870363397
4.0748790861876705 1611.759903898377 2.572096377839861
4.080106641141087 1786.4333818970092 2.710232348919837
4.085334196094503 1976.665447390205 2.8473351183693136
4.090561751047919 2185.6371088956143 3.0029996309880684
4.095789306001335 2412.372452965686 3.157801623236712
4.1010168609547515 2673.672549830437 3.3406871942873395
4.106244415908168 2897.0550270112553 3.4765011201384306
4.111471970861584 3129.0469793697116 3.6035442888036378
4.116699525815 3343.7575444799563 3.7124732088616015
4.121927080768416 3535.8189722553716 3.7670980088804633
4.1271546357218325 3719.9507649117395 3.8278241686640437
4.132382190675249 3869.6641399789787 3.8841217743476877
4.137609745628665 4006.524415585457 3.936377985476104
4.142837300582081 4097.821502765961 3.9713758046574665
4.148064855535497 4137.441471896712 3.998203204369404
4.1532924104889135 4102.633072551608 3.973425001938663
4.15851996544233 3996.1780981951656 3.912813471966085
4.163747520395746 3827.7571149226183 3.815839731065609
4.168975075349162 3630.927837542185 3.713322812736541
4.174202630302578 3390.045324261769 3.5836720185865727
4.1794301852559945 3133.069660064704 3.443757612457889
4.184657740209411 2849.848060780409 3.276967564521798
4.189885295162827 2577.418849013564 3.113777594298869
4.195112850116243 2339.2198051951864 2.9708169473897525
4.200340405069659 2095.3916801243595 2.8082817342347774
4.2055679600230755 1861.9203903040511 2.644625146789134
4.210795514976492 1657.8206891964528 2.494451172034937
4.216023069929908 1481.873935542381 2.3560845171803266
4.221250624883324 1321.3084824337168 2.2196866979701184
4.22647817983674 1182.2170068682547 2.0987895214019274
4.2317057347901565 1059.345847147921 1.9831373110634354
4.236933289743573 950.4098094896841 1.876102744198343
4.242160844696989 855.9363860733827 1.7786650335489673
4.247388399650405 776.915960906565 1.6941193321557213
4.252615954603821 707.7546502440238 1.6169037646313806
4.257843509557238 655.5968895579617 1.5575609926329268
4.263071064510654 604.2712561884919 1.4931251652811397
4.26829861946407 549.3641074481064 1.4208535562154205
4.273526174417486 504.05403422063137 1.3582012960974719
4.278753729370902 471.1646123572817 1.3141553985821053
4.283981284324319 442.0784252635121 1.2807966628922771
4.289208839277735 419.8353784353346 1.2533671768809407
4.294436394231151 398.79707198964195 1.224573545693386
4.299663949184567 377.7238765751706 1.1915145230880533
4.304891504137983 363.3243489918118 1.1680927166770843
4.3101190590914 350.34279964076654 1.148308472037906
4.315346614044816 335.3527342392525 1.1280810294709456
4.320574168998232 320.6740254578203 1.1050746068670052
4.325801723951648 309.963179827026 1.0882207966634023
4.331029278905064 298.45883490232995 1.0705644344332854
4.336256833858481 292.6679060565866 1.0670733175159943
4.341484388811897 288.39586341185816 1.0579382305035951
4.346711943765313 286.3383073848901 1.0579158228004975
4.351939498718729 285.61479375278304 1.0580218167255242
4.357167053672145 283.2859648278926 1.0537774988888087
4.362394608625562 282.3453492524446 1.0590338322713357
4.367622163578978 280.66893760401575 1.0526406339943077
4.372849718532394 278.4118548708869 1.0546126556080548
4.37807727348581 274.5402022079157 1.048208272036433
4.383304828439226 276.45730919622383 1.0577503998625999
4.388532383392643 272.2732378861755 1.0512906982530412
4.393759938346059 268.02193499958594 1.0439435705592344
4.398987493299475 262.0578975146631 1.0377847001714369
4.404215048252891 254.52275435121047 1.024327923461202
4.409442603206307 251.4141830124515 1.020433642241135
4.414670158159724 248.85149142498554 1.0126484843364023
4.41989771311314 242.77535720517852 1.0005574362112508
4.425125268066556 239.94002503275598 1.0013430390172613
4.430352823019972 236.82375395605084 1.0033052230707633
4.435580377973388 233.48639732188488 0.9995533584781886
4.440807932926805 229.65029343328533 0.9958145450467237
4.446035487880221 228.80184668870956 1.0001063796435345
4.451263042833637 223.46865104352963 0.9860427372249608
4.456490597787053 223.75126412693723 0.9884862339321069
4.4617181527404695 219.91678583673144 0.9826586767684887
4.466945707693886 216.35853959807403 0.9723357839373307
4.472173262647302 217.84418955130212 0.9713255641225071
4.477400817600718 221.51986368185794 0.9766292923527196
4.482628372554134 222.36441287795614 0.9762247485650847
4.4878559275075505 225.72718096082735 0.9933579631127448
4.493083482460967 222.94300079031066 0.9891466663467449
4.498311037414383 221.2626262201318 0.992387875155565
4.503538592367799 218.56872090934735 0.9878237517562534
4.508766147321215 215.67410170056095 0.9828012110074289
4.5139937022746315 211.4030281355444 0.9732465838500457
4.519221257228048 209.10945142578345 0.9693110408758132
4.524448812181464 209.52490151980712 0.969984918976903
4.52967636713488 210.63232608493857 0.9774549135440072
4.534903922088296 209.14100562990328 0.9780048534024458
4.5401314770417125 208.69531646376905 0.9677472220060215
4.545359031995129 208.14783587945695 0.9664779644183452
4.550586586948545 211.18980314614186 0.9771089712656913
4.555814141901961 210.10685044300806 0.9742102713019725
4.561041696855377 211.31416410937405 0.9798597272024768
4.5662692518087935 214.31125457809847 0.979863167057168
4.57149680676221 213.43668711425468 0.9721636217612777
4.576724361715626 213.64258271057116 0.9734547564223335
4.581951916669042 212.4488034862941 0.9718361460447572
4.587179471622458 211.2893897601645 0.9686745722900874
4.5924070265758745 209.28281618768207 0.962483254856936
4.597634581529291 209.08873639369872 0.9605770485016072
4.602862136482707 210.8821610080101 0.9692058683776396
4.608089691436123 209.75093662952602 0.9714028478019584
4.613317246389539 210.31637999875153 0.9790626099552523
4.6185448013429555 208.93642757960228 0.9770425076498598
4.623772356296372 206.31639977877302 0.9763127096111143
4.628999911249788 204.0260676261774 0.975624618663822
4.634227466203204 199.84630144642867 0.9646753327119569
4.63945502115662 198.60780397911495 0.9677497567997795
4.6446825761100365 196.52752875237425 0.95272228851204
4.649910131063453 200.03541701729554 0.955522800527797
4.655137686016869 204.5321970150572 0.9658407609246521
4.660365240970285 208.66199236580832 0.9800615753800722
4.665592795923701 210.71812724623365 0.9895907188605938
4.6708203508771176 206.09733072252442 0.9804875437999211
4.676047905830534 205.78776553670994 0.9785513802661152
4.68127546078395 201.49572328355802 0.9670997479242442
4.686503015737366 200.41319688753768 0.9644966769217145
4.691730570690782 201.40942965472536 0.9686529488286258
4.696958125644199 200.72315242571926 0.9676053287365506
4.702185680597615 198.77779260552455 0.9561714795335504
4.707413235551031 199.30553008447458 0.950586077124673
4.712640790504447 192.2890650327451 0.9236257648675998
4.717868345457863 190.95103480133952 0.9219037659133414
4.72309590041128 189.4704558301143 0.9222308511346428
4.728323455364696 189.27210910941082 0.9306875186754464
4.733551010318112 195.25042793352262 0.9424105282122134
4.738778565271528 199.16044752431068 0.9477580914789162
4.744006120224944 202.30759825536845 0.9518254962947372
4.749233675178361 206.7669687838445 0.9691529666790718
4.754461230131777 205.92242097614675 0.9744606460906238
4.759688785085193 203.4342415318827 0.9653987556580077
4.764916340038609 197.56077176456188 0.9427235173995121
4.770143894992025 196.3099440768302 0.9348890705599507
4.775371449945442 200.9780269781432 0.9395122943206313
4.780599004898858 202.82968080678404 0.9448258357261787
4.785826559852274 203.51668424658112 0.9456406060967256
4.79105411480569 197.79401349115696 0.9314766414056914
4.796281669759106 194.76867034972526 0.922733706599219
4.801509224712523 194.35029974669524 0.9121324441423951
4.806736779665939 195.99232043072865 0.9214142435134816
4.811964334619355 198.42215453047993 0.9298164496706469
4.817191889572771 199.30140939337758 0.9356679575871367
4.822419444526187 198.59770524648212 0.9433402601358118
4.827646999479604 199.24179931217628 0.9446868055412656
4.83287455443302 196.65620519863936 0.933952417501897
4.838102109386436 201.28332740585273 0.9461476897857831
4.843329664339852 206.87663742591764 0.9602838889142233
4.848557219293268 205.3523007420556 0.9591759766471006
4.853784774246685 205.0416557309097 0.9582264501801765
4.859012329200101 200.81283639896196 0.9391472461740707
4.864239884153517 200.42073824597048 0.9307370800556483
4.869467439106933 196.52726252935153 0.9170423195127198
4.8746949940603495 193.78838972295603 0.9064932081515206
4.879922549013766 192.09062382544127 0.9052839050842849
4.885150103967182 195.31387556919682 0.9133857449211076
4.890377658920598 200.75306392922596 0.9268543439416227
4.895605213874014 202.94033634296457 0.9297666561011513
4.9008327688274305 201.4950567118373 0.9251775981311133
4.906060323780847 195.91790128052145 0.9089984823267171
4.911287878734263 195.98795562199382 0.913695057646895
4.916515433687679 197.88431810660728 0.9189356817944948
4.921742988641095 199.67300442250522 0.9186635943523821
4.9269705435945115 203.74564449773274 0.9249461154587322
4.932198098547928 200.82924865844979 0.917260386462767
4.937425653501344 195.6415099667128 0.9013112231210075
4.94265320845476 191.57428352102116 0.8932222140794618
4.947880763408176 195.2517790558077 0.8995250416672089
4.9531083183615925 200.97452509423303 0.9123690530108736
4.958335873315009 204.4375156278513 0.9194774591512106
4.963563428268425 209.2160869077976 0.9236026843686813
4.968790983221841 209.6079842259684 0.9172685967467659
4.974018538175257 211.8557138870294 0.917927410433403
4.9792460931286735 218.87122852328585 0.9270225320890297
4.98447364808209 225.13691759409122 0.9326600030638311
4.989701203035506 230.32057528754106 0.9273164097504223
4.994928757988922 244.58078955297054 0.9331929296210411
5.000156312942338 268.3494683732548 0.9529379227540284
5.0053838678957545 314.33256709695894 1.006505489810417
5.010611422849171 393.30830219021914 1.1083972258248997
5.015838977802587 504.455911764833 1.2406289342651937
5.021066532756003 633.3808323996104 1.381241982346727
5.026294087709419 766.2737266779934 1.5150544349425146
5.0315216426628355 867.8396813733557 1.6110722204888928
5.036749197616252 939.8124214068498 1.6809601276824568
5.041976752569668 973.7866228117524 1.710279434658827
5.047204307523084 962.6403316252436 1.6977646206659462
5.0524318624765 935.0470923248062 1.6692637020921408
5.0576594174299165 894.6679747520278 1.630234347430251
5.062886972383333 853.4260617224413 1.5927511805363666
5.068114527336749 811.2028522294993 1.5552193930277296
5.073342082290165 773.5671710586369 1.5191112386673922
5.078569637243581 739.7749789194232 1.4843406515631115
5.0837971921969975 720.3375542743861 1.4623179402578028
5.089024747150414 711.869940361302 1.4542742184301087
5.09425230210383 715.4378584670269 1.4577614125488472
5.099479857057246 732.4493030508935 1.4765332511488207
5.104707412010662 749.8681597647209 1.4923775518543592
5.109934966964079 765.4187921576261 1.5058269248668485
5.115162521917495 778.0305604086333 1.5169414000662917
5.120390076870911 786.732828403597 1.5256411245928616
5.125617631824327 791.5995096755864 1.5281461700210623
5.130845186777743 782.8064105119395 1.5168359138105045
5.13607274173116 772.0528126337591 1.5060214624036172
5.141300296684576 748.0121083746449 1.4812114991759382
5.146527851637992 714.0953850390233 1.4451752616623574
5.151755406591408 673.7321418449038 1.4032509882585988
5.156982961544824 625.59609192092 1.3537376006835455
5.162210516498241 585.1477662639267 1.312787872971881
5.167438071451657 540.794002694111 1.2630043172229217
5.172665626405073 498.880478908576 1.2128211560203448
5.177893181358489 465.7731433871578 1.1704451690188653
5.183120736311905 431.35289509825725 1.126623262407513
5.188348291265322 405.49457686527626 1.096703186580163
5.193575846218738 382.4334157565709 1.0710102482616464
5.198803401172154 354.37982855082873 1.0398943715191575
5.20403095612557 329.13924716889665 1.019446527872868
5.209258511078986 300.5067676603144 0.9867018422124773
5.214486066032403 276.16503542464545 0.960255331152889
5.219713620985819 260.2517976275098 0.9418541018119007
5.224941175939235 244.99962702980412 0.9209890259376409
5.230168730892651 234.66646184060005 0.9158462667243856
5.235396285846067 229.06417774832346 0.9168716471851444
5.240623840799484 221.2472507452764 0.9053767013946238
5.2458513957529 214.43203846675397 0.8968581178154243
5.251078950706316 210.01453362585008 0.8819744037044136
5.256306505659732 210.19552666751125 0.8868523834934693
5.261534060613148 209.47236871374474 0.8897862936726129
5.266761615566565 210.21523125538047 0.8907253467597472
5.271989170519981 208.35131873339495 0.8855022163548865
5.277216725473397 210.84373490236828 0.8919079579887755
5.282444280426813 209.02774505052096 0.8972138292732085
5.2876718353802294 205.7059397439602 0.892344239944642
5.292899390333646 199.0098000778185 0.8805965995530401
5.298126945287062 194.69411788211366 0.8606449802208592
5.303354500240478 197.09717310367606 0.8653064385068353
5.308582055193894 198.507434669855 0.8629454728058696
5.3138096101473105 199.1627322736512 0.861064585224448
5.319037165100727 201.6141411269987 0.870633326552013
5.324264720054143 197.98771057725745 0.8640039617488048
5.329492275007559 197.45169000104 0.8670884998512791
5.334719829960975 195.32915964079234 0.8654420867454207
5.3399473849143915 193.8291300599224 0.8663028381654997
5.345174939867808 195.08004067133243 0.8685238613326566
5.350402494821224 198.6539655506224 0.8711419232957672
5.35563004977464 201.84421925504537 0.8720091026037098
5.360857604728056 206.20604077284202 0.8712241563264435
5.3660851596814725 207.84028707298947 0.8712938943227428
5.371312714634889 211.11215354789184 0.8811560552801032
5.376540269588305 209.66162338430448 0.8745878912860203
5.381767824541721 207.65805447811275 0.8715136439542321
5.386995379495137 208.51561733033714 0.8693403907182705
5.3922229344485535 208.8114419443431 0.8684072380917026
5.39745048940197 207.3355402288454 0.8647282285069577
5.402678044355386 210.1444160562502 0.8743117460943511
5.407905599308802 208.88128245478774 0.8733427163591413
5.413133154262218 214.12916743548314 0.8794904214507254
5.4183607092156345 218.0084015370238 0.8803862752662698
5.423588264169051 218.76706047945024 0.8694277454584008
5.428815819122467 221.53863851600545 0.8701841704279026
5.434043374075883 219.00335542956725 0.8614727433464495
5.439270929029299 215.97722230845895 0.8550457927023067
5.4444984839827155 217.3684084501715 0.8568656126706358
5.449726038936132 218.04195127497272 0.858282723259251
5.454953593889548 218.43548708929802 0.8587750542162043
5.460181148842964 213.80318871240752 0.8508151189254386
5.46540870379638 211.35165964278144 0.8503349985426649
5.4706362587497965 212.12770225731734 0.855347955133189
5.475863813703213 210.51794440771536 0.8544867271933954
5.481091368656629 212.11995281879948 0.8589569790521883
5.486318923610045 209.43845510136953 0.8529078103379892
5.491546478563461 209.7614499254092 0.8541256200130067
5.4967740335168775 209.11943423110517 0.8524766360154752
5.502001588470294 205.3638103420703 0.8454493270618948
5.50722914342371 200.3033309086148 0.8354174514784894
5.512456698377126 199.47072986780424 0.8329210686365385
5.517684253330542 200.89957164566493 0.8376947264044239
5.522911808283959 202.4984714530998 0.8446468037664036
5.528139363237375 207.34892366883693 0.8623079511248508
5.533366918190791 208.9951159406244 0.8708947550619045
5.538594473144207 209.04391664651993 0.874216632554849
5.543822028097623 206.8979727671901 0.8589190717376287
5.54904958305104 204.9092447541638 0.8518824240814231
5.554277138004456 203.94580400956326 0.8484607526232089
5.559504692957872 205.35800089333446 0.8492069694475121
5.564732247911288 206.89632307740067 0.852853248160594
5.569959802864704 206.5241789240343 0.8481146074869818
5.575187357818121 206.59548039002215 0.8426258770857745
5.580414912771537 205.92057590869703 0.8351638894412181
5.585642467724953 207.60400617303608 0.8411786815090171
5.590870022678369 209.98471444054147 0.8454925339362299
5.596097577631785 211.24362710734718 0.8521008020503552
5.601325132585202 211.97729441341974 0.8490337899950202
5.606552687538618 214.46106571511078 0.8432984309399028
5.611780242492034 217.52001580283113 0.8425384954619252
5.61700779744545 220.7599910199178 0.8473422196742753
5.622235352398866 223.6776422760645 0.8439678324856928
5.627462907352283 232.1554351682072 0.8519232369912029
5.632690462305699 250.28092460135497 0.8696921482398601
5.637918017259115 291.3004123740895 0.9220529511088343
5.643145572212531 358.4738925235432 1.000777674682356
5.648373127165947 452.2005955305708 1.1083574904231106
5.653600682119364 566.2007426425372 1.2296788090217794
5.65882823707278 686.282980205669 1.3475346276649345
5.664055792026196 790.222911011488 1.4456757196367245
5.669283346979612 872.792775305291 1.5193237382742941
5.674510901933028 908.7803672418507 1.5463154843467664
5.679738456886445 911.1337716359722 1.5469047558337483
5.684966011839861 887.6020649625989 1.526272536117984
5.690193566793277 846.3914669645366 1.4904796326743044
5.695421121746693 805.5420789805501 1.453967699590125
5.700648676700109 769.0801001173543 1.4193221587118783
5.705876231653526 738.6026560808328 1.391049285031503
5.711103786606942 712.0966151513161 1.364555623738245
5.716331341560358 699.2371125177414 1.3515211261071705
5.721558896513774 692.6646297014802 1.3427754070173785
5.7267864514671905 702.2498089118438 1.35145669411825
5.732014006420607 720.3512437854636 1.368065025156004
5.737241561374023 748.4776611639504 1.3957576360598816
5.742469116327439 789.8449761237617 1.4333128883896598
5.747696671280855 847.0025784853871 1.4841287066118807
5.7529242262342715 908.1780694292969 1.5342750281356463
5.758151781187688 966.1758216978855 1.5828390844713949
5.763379336141104 992.9202841900884 1.6044962971631047
5.76860689109452 979.7901782353525 1.5925219267956456
5.773834446047936 925.6937910838526 1.5452033900849849
5.7790620010013525 836.1634169670187 1.4682980371265844
5.784289555954769 725.0197409237613 1.3689481963218695
5.789517110908185 613.5091063585394 1.260862734113372
5.794744665861601 512.4042583930953 1.1588893681112837
5.799972220815017 430.39442729901435 1.0710707319418475
5.8051997757684335 364.8134541322249 0.9958525964829541
5.81042733072185 318.84043393614456 0.9456245917442986
5.815654885675266 287.05107745853286 0.9072241797449859
5.820882440628682 264.09910500753836 0.8748047451197496
5.826109995582098 251.94692267719486 0.8599969728987193
5.8313375505355145 244.8788907747681 0.8525242107480826
5.836565105488931 242.3403367755252 0.8556200572254384
5.841792660442347 244.0850052995285 0.8637562537033494
5.847020215395763 242.10827567593338 0.8596247408065864
5.852247770349179 239.2607851914228 0.8478859564347921
5.8574753253025955 237.29358956930983 0.8438717936857193
5.862702880256012 231.2436746424808 0.834210629995195
5.867930435209428 231.8125593828952 0.834003516599854
5.873157990162844 228.3617164333937 0.8269763494095216
5.87838554511626 229.31953168279432 0.8255302265665412
5.8836131000696765 229.8192290846674 0.8230466607695714
5.888840655023093 231.46370462558326 0.824854023925932
5.894068209976509 234.21304821113998 0.8283699638879592
5.899295764929925 239.47167593417083 0.8314269174406766
5.904523319883341 239.52166089649268 0.8330772591379959
5.9097508748367575 239.82193773148379 0.8379770763649053
5.914978429790174 237.95573532178503 0.834601217194667
5.92020598474359 234.31634335072206 0.8251998042897637
5.925433539697006 240.26452502009272 0.8346437693085437
5.930661094650422 244.5933847263975 0.8328376148612938
5.9358886496038386 248.48939500836113 0.837401262437877
5.941116204557255 255.97348635844475 0.8470601229379595
5.946343759510671 257.34226302682174 0.8442943324335981
5.951571314464087 261.45243567101943 0.8609739331863423
5.956798869417503 266.5203336552291 0.8704901347878637
5.96202642437092 270.30588590587524 0.8769673183639035
5.967253979324336 277.15850711169753 0.8904935502241234
5.972481534277752 294.43221175096267 0.9130896496395834
5.977709089231168 306.57075179864927 0.9269988162056387
5.982936644184584 326.398181235001 0.955498008197212
5.988164199138001 351.2095391569203 0.9872312124662075
5.993391754091417 373.5562906729301 1.0181250491165734
5.998619309044833 403.38578665915355 1.055983174358675
6.003846863998249 442.9493244114519 1.1046449773095035
6.009074418951665 494.0128198221353 1.1669774743110273
6.014301973905082 566.5770507971497 1.2531605336202343
6.019529528858498 663.5448726643596 1.3552103178123318
6.024757083811914 783.6921163346944 1.4736199280520461
6.02998463876533 928.5487839081039 1.599793140734467
6.035212193718746 1109.7839236316836 1.7510116279054972
6.040439748672163 1303.0203352096498 1.8997923943453079
6.045667303625579 1485.3517675870944 2.0318960764972416
6.050894858578995 1642.1177705132338 2.139159800244936
6.056122413532411 1732.2467165400046 2.198176800548688
6.061349968485827 1760.638942272605 2.2188416587050064
6.066577523439244 1730.2057867092922 2.2003121705755317
6.07180507839266 1650.526156877949 2.1538270937850545
6.077032633346076 1532.0932186664265 2.0780675081665305
6.082260188299492 1388.6411190517967 1.9805103638352595
6.087487743252908 1241.2102064406686 1.8718820213215075
6.092715298206325 1101.503007295765 1.7641326841971072
6.097942853159741 980.3556194295662 1.6668660711909185
6.103170408113157 876.9789021976001 1.5802979757940527
6.108397963066573 784.8213256174743 1.496360313455679
6.113625518019989 700.5505596409525 1.414740749272954
6.118853072973406 633.7374546912546 1.3484530884738937
6.124080627926822 573.4044004854934 1.2838909848206477
6.129308182880238 522.5270492757019 1.2292762892417026
6.134535737833654 477.68457590412055 1.1792387624164613
6.1397632927870704 436.76565815085644 1.131736102628291
6.144990847740487 406.3920639695458 1.0957364877143414
6.150218402693903 379.9293045791274 1.0647886977880274
6.155445957647319 361.5699108040233 1.0439285505854339
6.160673512600735 346.1852924051205 1.0259962117542953
6.1659010675541515 332.83282462895323 1.011793039247414
6.171128622507568 324.735861347775 1.0035531893931184
6.176356177460984 316.9178639460437 0.9946636534227249
6.1815837324144 306.1970312868642 0.9783784654834179
6.186811287367816 298.3164305114874 0.9689648126964151
6.1920388423212325 292.40548949397646 0.964110455155525
6.197266397274649 290.39671794281173 0.9667041004701719
6.202493952228065 289.42057851833385 0.9666121338400487
6.207721507181481 283.9721398901033 0.9486319507652372
6.212949062134897 279.6002839131442 0.9352330244600113
6.2181766170883135 268.48545752885957 0.9090859800965613
6.22340417204173 258.6791970239647 0.8901151808778993
6.228631726995146 256.2787601615369 0.8889345330589292
6.233859281948562 253.97394694456816 0.8839022946547264
6.239086836901978 253.615154736343 0.8835475553684069
6.2443143918553945 255.05015902159127 0.8855470090424058
6.249541946808811 254.83320269780145 0.8823173772416002
6.254769501762227 255.05752462396046 0.8823223007737063
6.259997056715643 254.99364367308374 0.8776108189418297
6.265224611669059 253.626435311776 0.8725063314434706
6.2704521666224755 249.10134029750503 0.8646034208986089
6.275679721575892 244.31925843563215 0.8548714437819002
6.280907276529308 239.59062089373546 0.8477836942931878
6.286134831482724 239.0200840187055 0.8489260226078406
6.29136238643614 237.9449544907705 0.8432306802795697
6.2965899413895565 242.62995157772968 0.8526660005474214
6.301817496342973 245.03502786204976 0.8603588805812742
6.307045051296389 247.76131092030764 0.8642027025878791
6.312272606249805 251.37546423679726 0.867513845241572
6.317500161203221 248.7352164073726 0.8622858140594852
6.3227277161566375 246.85024388465305 0.857567208812653
6.327955271110054 244.84510890703308 0.852355236344872
6.33318282606347 246.50598962936297 0.8550572769778274
6.338410381016886 253.19178366722412 0.8670832253848386
6.343637935970302 255.59976945529735 0.8683110781850834
6.3488654909237185 254.17438190462653 0.8651670708410335
6.354093045877135 250.05757758279 0.8577894562478954
6.359320600830551 247.31481734150836 0.8491289702368435
6.364548155783967 247.78145552991242 0.8460958977009089
6.369775710737383 252.54247765742446 0.8530472852550033
6.3750032656908 249.02934928313027 0.8450719484691871
6.380230820644216 246.86103673334247 0.8406592421545115
6.385458375597632 246.97157489695417 0.8434019552134574
6.390685930551048 246.87250025438217 0.8436991977522031
6.395913485504464 249.12347681465457 0.8479946209209314
6.401141040457881 250.24257575185706 0.8493020768966765
6.406368595411297 246.2059279427385 0.8389280534644011
6.411596150364713 246.65986252184587 0.8370368511921222
6.416823705318129 248.77473061861622 0.8408928621882598
6.422051260271545 251.31749148950303 0.8484072814146127
6.427278815224962 254.25412153716886 0.8537869264021414
6.432506370178378 255.06703855634063 0.8525124308423015
6.437733925131794 252.97251779115317 0.8420719086053318
6.44296148008521 254.8898881500112 0.8412242544792218
6.448189035038626 255.63901250756422 0.838845236907519
6.453416589992043 256.6679906086313 0.8390856288553059
6.458644144945459 258.1936049320166 0.8412614072908181
6.463871699898875 258.5675873456313 0.839368083374636
6.469099254852291 262.2537662143178 0.8430553020273496
6.474326809805707 264.51655076034723 0.8449160581917113
6.479554364759124 270.89982263949145 0.8511634757620853
6.48478191971254 275.1204384022496 0.8580939425060802
6.490009474665956 281.41350712128894 0.864867072304052
6.495237029619372 287.2849986868164 0.8716728440007597
6.500464584572788 294.75248546890873 0.8794923934994818
6.505692139526205 305.2491059148444 0.8913763135401866
6.510919694479621 321.4596889073064 0.9111667445223904
6.516147249433037 336.6825480346472 0.9256085979309076
6.521374804386453 355.4588171894855 0.9456664665252698
6.526602359339869 382.4917020261626 0.9755080470768372
6.531829914293286 421.0065201091722 1.0191651862304871
6.537057469246702 469.20091421498375 1.072686376572149
6.542285024200118 525.8731793737874 1.1326661219870227
6.547512579153534 584.895468795413 1.1922730350661896
6.55274013410695 637.5117797589038 1.24296078832962
6.557967689060367 677.9510967813853 1.279480956613343
6.563195244013783 699.153334729735 1.298151100271211
6.568422798967199 698.732875414262 1.2977749512031116
6.573650353920615 679.4133134217478 1.277742089652973
6.5788779088740315 644.0068896219559 1.2430930922675074
6.584105463827448 601.3833389734442 1.2009119897153488
6.589333018780864 556.517587732102 1.155920733024257
6.59456057373428 515.0988702284934 1.1126337200120722
6.599788128687696 480.51934010838414 1.0748002358463116
6.6050156836411125 446.8645321920156 1.0380898335796407
6.610243238594529 415.3966862245264 1.002141096410658
6.615470793547945 387.4167122885141 0.970859411292875
6.620698348501361 368.91042681306584 0.9504623288127587
6.625925903454777 354.48434217036333 0.9348147647401088
6.6311534584081935 351.15080416053496 0.933216491521989
6.63638101336161 341.8954052380343 0.9219891675498901
6.641608568315026 335.12052030110453 0.9133773275978332
6.646836123268442 327.7244836068141 0.9045964791280995
6.652063678221858 308.4320128279043 0.8800339188479291
6.6572912331752745 301.45643500893516 0.8740519672374795
6.662518788128691 292.1934452231444 0.8619764801559193
6.667746343082107 290.3581667722277 0.8604371935559739
6.672973898035523 288.4220138074512 0.8536191755855627
6.678201452988939 283.3766029866425 0.8469233441718707
6.6834290079423555 279.812784874097 0.8459179651221354
6.688656562895772 281.7517509629426 0.8508202649921343
6.693884117849188 282.56665962299724 0.8516577891502012
6.699111672802604 284.1393714137526 0.8553903346460885
6.70433922775602 280.00913321883024 0.8466426650985601
6.7095667827094365 278.16777279728063 0.8422999041146022
6.714794337662853 279.0995283680191 0.8442970148835861
6.720021892616269 282.0732056619698 0.8461921224106725
6.725249447569685 283.7741379416053 0.8495717638673512
6.730477002523101 282.39107279059317 0.848613268966259
6.7357045574765175 284.8108387522414 0.8540449808186286
6.740932112429934 281.89907234753053 0.8470767222707462
6.74615966738335 278.50408374230403 0.8423547251040983
6.751387222336766 274.2377519520965 0.8328598464306286
6.756614777290182 273.2035050743513 0.8285620221591937
6.7618423322435985 273.2774374295857 0.8278030616816701
6.767069887197015 278.8103387694319 0.8353266379669743
6.772297442150431 280.41636592670335 0.8390649595821376
6.777524997103847 280.96289233708103 0.8414237439597977
6.782752552057263 280.7964003214365 0.8405596198737314
6.7879801070106796 279.1563261982035 0.8390951798736107
6.793207661964096 277.93834341758793 0.834156822021494
6.798435216917512 280.2473933546104 0.8366047703974259
6.803662771870928 286.6514695342333 0.843565528502374
6.808890326824344 293.2688980230883 0.8530348722088152
6.814117881777761 296.75260608790234 0.8577265863247783
6.819345436731177 295.18387650917873 0.8531100729698133
6.824572991684593 291.462636556719 0.8472988690310105
6.829800546638009 289.9617143674837 0.8426569470275002
6.835028101591425 287.0841047904444 0.8377970171404082
6.840255656544842 289.57146256717 0.8392611785117066
6.845483211498258 292.78501584751467 0.84431180757257
6.850710766451674 297.84563632926637 0.8529943052943979
6.85593832140509 300.2616898227944 0.8541154163174428
6.861165876358506 301.87280745776917 0.8560272697986911
6.866393431311923 304.0276500249647 0.8551031200888141
6.871620986265339 310.3444454938331 0.8612780636639096
6.876848541218755 314.7942407851055 0.8666417785008308
6.882076096172171 315.2468580719204 0.8651555970006958
6.887303651125587 318.45629604546764 0.8660530266275538
6.892531206079004 320.20030552050866 0.8653788229952715
6.89775876103242 324.3641370224837 0.8676401607877777
6.902986315985836 329.44693745223447 0.8733413309330088
6.908213870939252 334.1901871026189 0.8789924070753365
6.913441425892668 338.44049731996523 0.8831702802211361
6.918668980846085 343.80070976125666 0.8926673335129155
6.923896535799501 348.67662090421965 0.8991539663686348
6.929124090752917 353.8927714883712 0.9047274784949605
6.934351645706333 358.44133407888 0.9080085265154546
6.939579200659749 363.24042455224 0.9120617885842328
6.944806755613166 368.6954003603932 0.9163783118359542
6.950034310566582 375.1042445485747 0.922230302199088
6.955261865519998 380.4549671864815 0.9260036372703612
6.960489420473414 389.6089817825417 0.9336409419266601
6.96571697542683 398.52780746741126 0.9421404471172656
6.970944530380247 408.1572327038557 0.9525904583237059
6.976172085333663 422.5796807338334 0.9685736679542208
6.981399640287079 439.9922786117399 0.9874347752911385
6.986627195240495 462.2415337904795 1.0104955998445657
6.9918547501939114 489.72184684648903 1.0393113675528702
6.997082305147328 526.0458951600391 1.0749918923654336
7.002309860100744 570.8643881740036 1.1185664987488062
7.00753741505416 645.5714506769085 1.1878414418739063
7.012764970007576 738.5602856743569 1.2693073545954225
7.0179925249609925 854.118392377001 1.3656084315421986
7.023220079914409 966.2219619278175 1.4517232558962037
7.028447634867825 1059.9084764117122 1.5186633461669836
7.033675189821241 1125.804749064008 1.5621035588703724
7.038902744774657 1157.9665928656802 1.581776644779478
7.0441302997280735 1155.3917396052268 1.5800726479677114
7.04935785468149 1124.4973720173273 1.5592158529080018
7.054585409634906 1082.2136848389373 1.5284277117882057
7.059812964588322 1030.0788947556225 1.4894827045716612
7.065040519541738 982.6652212224516 1.4541728802650626
7.0702680744951545 935.8576976024391 1.418918238037898
7.075495629448571 891.2038585707413 1.3846377161727925
7.080723184401987 851.4475511216974 1.3527372330174479
7.085950739355403 810.2058386146875 1.3185753264246773
7.091178294308819 769.849108335136 1.2838875549241255
7.0964058492622355 725.8076045685278 1.245787344118654
7.101633404215652 682.1377759302408 1.2083900272499395
7.106860959169068 644.151757022972 1.1750810945158872
7.112088514122484 607.859936605981 1.141770784169149
7.1173160690759 568.8392257871042 1.1042934111010274
7.1225436240293165 540.0727475199462 1.0779269628908776
7.127771178982733 514.9523527474121 1.0540921828310867
7.132998733936149 495.6178355111534 1.0349699255578992
7.138226288889565 477.54741781983813 1.0149227798479712
7.143453843842981 461.8107105937525 0.9985441806474923
7.1486813987963975 454.16270177414907 0.9917530754501063
7.153908953749814 448.57725518706866 0.9866275583398175
7.15913650870323 449.975718910179 0.9874524808366065
7.164364063656646 456.45958413436415 0.992922750477471
7.169591618610062 467.6560507815638 1.002268716085827
7.1748191735634785 491.07803891803854 1.0252018983123785
7.180046728516895 531.0016736844325 1.0651018404090051
7.185274283470311 590.2903873349443 1.1221339263648495
7.190501838423727 684.5709265001922 1.2077035133245038
7.195729393377143 820.9180808106788 1.3200287176373766
7.2009569483305595 1034.43511854749 1.481352323693377
7.206184503283976 1338.5922987393083 1.6827131780467453
7.211412058237392 1779.1137676424296 1.9364060038414974
7.216639613190808 2338.7212036194364 2.2166643710289176
7.221867168144224 2980.2498356326337 2.498369289782432
7.227094723097641 3564.793096372685 2.731816705628327
7.232322278051057 3929.0767295313403 2.867700524055926
7.237549833004473 3983.134455292259 2.884558861422954
7.242777387957889 3691.074543623511 2.7744006744932475
7.248004942911305 3183.256166398447 2.5721648734190894
7.253232497864722 2599.168348501718 2.323213322911335
7.258460052818138 2031.5115551206413 2.054754255074461
7.263687607771554 1547.269064074667 1.795681894064843
7.26891516272497 1153.0625099717417 1.5510756819582183
7.274142717678386 872.5275799071215 1.350601695389663
7.279370272631803 687.3908016497014 1.1983906376099314
7.284597827585219 566.3773546760308 1.0899243160440595
7.289825382538635 495.74608513890325 1.0198958136933574
7.295052937492051 456.20281956745407 0.9825940406421636
7.300280492445467 429.8455274262059 0.9568034294346094
7.305508047398884 405.710777726046 0.9297646571634353
7.3107356023523 395.4375525358901 0.9169170895475436
7.315963157305716 384.19871942753826 0.902231081985113
7.321190712259132 376.2426505108849 0.891057259890271
7.326418267212548 373.9904831915968 0.8888467981899032
7.331645822165965 368.70116657677653 0.8837116453187387
7.336873377119381 367.8018765514999 0.8856351210921005
7.342100932072797 367.08731367574273 0.8848075481222505
7.347328487026213 369.82014701587866 0.8880875260467456
7.352556041979629 367.9065577629125 0.883581081097943
7.357783596933046 369.17743632023013 0.8840245893676493
7.363011151886462 369.4831490251508 0.8839808472068574
7.368238706839878 368.214709431302 0.882895353880569
7.373466261793294 371.07568449451827 0.8865044906854993
7.37869381674671 367.23055304798095 0.881996746753994
7.383921371700127 365.8332712227514 0.8799258731601661
7.389148926653543 361.1866943100637 0.8763210602506035
7.394376481606959 359.46950987649006 0.8728816536348446
7.399604036560375 357.261840780452 0.8696348684927525
7.4048315915137914 358.97011061175095 0.8692871642605302
7.410059146467208 360.75466560675727 0.8701378946045963
7.415286701420624 362.8276639891972 0.873030363028177
7.42051425637404 365.2105290009707 0.8781903919029206
7.425741811327456 366.0891863672387 0.8816843425529463
7.4309693662808725 372.29056889305275 0.8889066795686865
7.436196921234289 372.40887974492375 0.8886051802847024
7.441424476187705 374.4522939532244 0.8873630904128588
7.446652031141121 377.87785601154934 0.8896646831726669
7.451879586094537 382.2408457012101 0.892714912029921
7.4571071410479535 390.7255113823077 0.9018228501754859
7.46233469600137 396.86708250698837 0.9074971579504291
7.467562250954786 401.81034235502466 0.9130480957221906
7.472789805908202 407.2214486058573 0.9189096761275627
7.478017360861618 414.9846935669214 0.926855188516783
7.4832449158150345 429.36544161700033 0.9405222750504628
7.488472470768451 445.02341805441495 0.9561070127957173
7.493700025721867 458.8430825871381 0.9709188712960117
7.498927580675283 473.2551158515576 0.9842298031625105
7.504155135628699 479.9051168611769 0.9892070748287882
7.5093826905821155 490.0595562868082 0.9975548682374223
7.514610245535532 499.19399163223267 1.006467436606787
7.519837800488948 512.600621059654 1.0208627853004593
7.525065355442364 523.9180180106221 1.0321444853723871
7.53029291039578 528.9430730878746 1.0354767930578082
7.5355204653491965 536.0828878444216 1.0400869438701592
7.540748020302613 545.2997581704759 1.0474118582964655
7.545975575256029 554.3041473190091 1.0559047284813594
7.551203130209445 565.4328015923512 1.0670825792227436
7.556430685162861 572.1923762919868 1.073412542708334
7.5616582401162775 573.3250539917451 1.0727742551384603
7.566885795069694 573.0730186334829 1.0712851818941747
7.57211335002311 566.0241067928046 1.0646994787367166
7.577340904976526 557.7849295593495 1.0569327541811238
7.582568459929942 545.4200293972417 1.0451672483326335
7.5877960148833585 534.4630870543164 1.0354388937087826
7.593023569836775 524.5133519565776 1.0248407221513267
7.598251124790191 516.5078450920829 1.0157767757813283
7.603478679743607 506.463619713141 1.0053322559488893
7.608706234697023 499.49066934171015 0.9980329488022258
7.6139337896504395 491.34278257890736 0.99024404530455
7.619161344603856 485.1241092797448 0.983465423628386
7.624388899557272 484.9243226486819 0.9818606190594362
7.629616454510688 484.8913301580077 0.9831457896203633
7.634844009464104 486.9537867461497 0.9858815632369193
7.6400715644175206 490.583133414333 0.9901927489049139
7.645299119370937 495.24351794537426 0.993748065721339
7.650526674324353 506.1800789023149 1.0021485998047028
7.655754229277769 514.0340509394703 1.0098885620268263
7.660981784231185 515.1776263045467 1.0098107962953073
7.666209339184602 522.1404873219402 1.015691602037771
7.671436894138018 523.8334627399634 1.0172123774078867
7.676664449091434 530.3917262656643 1.02176122784141
7.68189200404485 535.4422307675316 1.025358988889962
7.687119558998266 538.0821551187155 1.0272236914673136
7.692347113951683 542.0363664241771 1.031097389134277
7.697574668905099 546.1687910366658 1.036146323159992
7.702802223858515 552.4268034475325 1.0424019458357607
7.708029778811931 561.2887131187289 1.0504482440883118
7.713257333765347 569.4728144865383 1.0572612336051421
7.718484888718764 569.9457431618133 1.0568053734896297
7.72371244367218 568.3605065434458 1.0555186763093596
7.728939998625596 569.4649359646728 1.0535162529783955
7.734167553579012 569.6304819153349 1.053987926790744
7.739395108532428 572.5677295482031 1.0568523706953536
7.744622663485845 575.6139025838137 1.0608484717263906
7.749850218439261 576.1026167937293 1.0604215128298777
7.755077773392677 573.9724376926193 1.0568850100193083
7.760305328346093 568.6171869412508 1.0502751935026604
7.765532883299509 564.0688343028207 1.0462641126927057
7.770760438252926 562.6883185420211 1.0450061693811448
7.775987993206342 564.3731859801716 1.0474708389321388
7.781215548159758 562.6749948025612 1.0461708249464936
7.786443103113174 560.3969703146386 1.0440350477135092
7.79167065806659 559.2256601788715 1.0420963739714109
7.796898213020007 553.711313821432 1.035724693098262
7.802125767973423 547.9042215276097 1.0295186500455324
7.807353322926839 542.1735916801271 1.0240380636859274
7.812580877880255 537.2220293647499 1.0194208868996026
7.817808432833671 534.7649572273114 1.017300597904732
7.823035987787088 533.424881523036 1.0152976064795183
7.828263542740504 529.7289519959784 1.0110463594639483
7.83349109769392 528.1193301597868 1.0093257779339304
7.838718652647336 529.8896525223836 1.0103157992539826
7.8439462076007525 532.2521700683175 1.0126235380757713
7.849173762554169 542.6992117861452 1.0213870927392679
7.854401317507585 555.7980126538857 1.0332110316472705
7.859628872461001 568.387627056064 1.044272092983671
7.864856427414417 582.7277229626125 1.0567334408966533
7.8700839823678335 592.333509668443 1.0646863706972638
7.87531153732125 605.3653730328692 1.0756777853616417
7.880539092274666 616.0258605951161 1.0845046034291508
7.885766647228082 627.4004523123766 1.0939098477643951
7.890994202181498 635.7052037990129 1.1005500243004267
7.8962217571349145 639.813920347493 1.103802203609981
7.901449312088331 645.5290068077915 1.1087698736438194
7.906676867041747 650.0469114176351 1.1128254911051343
7.911904421995163 650.3366526609445 1.1126750323337213
7.917131976948579 650.3366185853056 1.1107534994498436
7.9223595319019955 652.7755957548706 1.1121895039244263
7.927587086855412 650.810227267884 1.1099933706555416
7.932814641808828 647.5164186921096 1.1068071877346883
7.938042196762244 647.2230770327848 1.1058421065721404
7.94326975171566 644.6346277884744 1.1020472129350272
7.9484973066690765 644.7443161458386 1.1016085282763897
7.953724861622493 643.8535353877518 1.100222565487574
7.958952416575909 646.5436726486386 1.1033325847274187
7.964179971529325 656.2422801829 1.1115312580447647
7.969407526482741 661.2927890043425 1.115856820013881
7.9746350814361575 672.6786033032923 1.1243620374695018
7.979862636389574 680.9660371671504 1.131657196736562
7.98509019134299 691.7303722093413 1.1394069289150943
7.990317746296406 706.4130990574387 1.1512142514953967
7.995545301249822 714.0482204297986 1.1577436912727053
8.000772856203238 715.6082584054442 1.15698141538933
8.006000411156654 713.2365447023271 1.155667048040448
8.01122796611007 707.8937132755743 1.150697256201014
8.016455521063486 702.081326008738 1.1455136733309754
8.021683076016902 695.189143682474 1.1384235988084255
8.026910630970319 685.985562575751 1.1298130605864447
8.032138185923735 679.2202952380562 1.1239697974313125
8.037365740877151 672.5194119382892 1.1185781751203459
8.042593295830567 667.014829153966 1.113483498904382
8.047820850783983 663.3633299158039 1.109887851544311
8.0530484057374 658.7684636740674 1.1054194123043128
8.058275960690816 659.5002103414851 1.105619181469502
8.063503515644232 658.5718504844161 1.10487339671191
8.068731070597648 663.8214612785295 1.1086963164267623
8.073958625551064 665.910831195838 1.11074815714696
8.07918618050448 666.6138293090938 1.1115899478908677
8.084413735457897 665.8832404815315 1.110223718312915
8.089641290411313 665.9892682928484 1.109254434479992
8.09486884536473 667.6000806218465 1.1100212618755074
8.100096400318145 669.0591755129603 1.111760399829913
8.105323955271562 664.3233604681395 1.108100277327179
8.110551510224978 664.2009912261399 1.1075127833574954
8.115779065178394 661.8969071123407 1.104747131804057
8.12100662013181 660.8529096342247 1.102426633888643
8.126234175085226 665.8276752425066 1.106973153211091
8.131461730038643 667.7717738487371 1.1083107578939029
8.136689284992059 680.2969928363258 1.1190081335661888
8.141916839945475 692.6104953855264 1.1281132004078056
8.147144394898891 709.299034112511 1.1413642646772868
8.152371949852308 730.916024390807 1.1566688049184413
8.157599504805724 757.3536477030057 1.1775911184274717
8.16282705975914 785.5144219216385 1.1985850392740205
8.168054614712556 813.6195072161604 1.2191832083821699
8.173282169665972 840.0796169796449 1.2374686083130388
8.178509724619389 859.7802684950718 1.2516801641815005
8.183737279572805 878.6526007131074 1.265748523537304
8.188964834526221 887.6521872918839 1.2705923815005917
8.194192389479637 887.5040135908534 1.2696999784859417
8.199419944433053 881.4046018041323 1.264492718311707
8.20464749938647 865.7573144940808 1.2525765183585482
8.209875054339886 845.6124354844745 1.2380054275774908
8.215102609293302 820.7072493722263 1.2198222948259974
8.220330164246718 794.5685448848939 1.1990906289659953
8.225557719200134 778.2951205809397 1.1871611070954944
8.23078527415355 761.3120556034454 1.1739904282701048
8.236012829106967 753.035164136495 1.1676456239104602
8.241240384060383 742.6291710355812 1.1579931246363653
8.2464679390138 735.4780961461441 1.1510524997738738
8.251695493967215 738.1960310743773 1.1536602065745827
8.256923048920632 740.5728721780556 1.1556440097893543
8.262150603874048 740.1058152014272 1.1551502853671964
8.267378158827464 739.1065919570993 1.1543521858511856
8.27260571378088 738.6708089496433 1.1529619086548477
8.277833268734296 737.1588769870053 1.1514681933709434
8.283060823687713 729.3634022569416 1.1449877806161297
8.288288378641129 722.4419304956291 1.1385078502989285
8.293515933594545 713.2941132602282 1.1301282682787481
8.298743488547961 711.1568823818469 1.1275957154672718
8.303971043501377 716.0194499211358 1.131648617975943
8.309198598454794 718.5439104326233 1.1336932629396823
8.31442615340821 723.0413236507699 1.1369479360868535
8.319653708361626 723.0046942327028 1.1356390909184804
8.324881263315042 719.6753835973992 1.1323107752447736
8.330108818268458 722.5140745152103 1.1345779106228715
8.335336373221875 726.5787800708697 1.13812649999587
8.34056392817529 730.7135235041046 1.1411406913232318
8.345791483128707 731.1886702033196 1.141268652552751
8.351019038082123 731.8092389549852 1.1409718388415946
8.35624659303554 724.4887888228149 1.1345667689718513
8.361474147988956 716.8634594593443 1.1278950129809096
8.366701702942372 710.6087080122612 1.124022462853068
8.371929257895788 705.5370546145324 1.1202327942588488
8.377156812849204 701.4154207216084 1.1168595323530766
8.38238436780262 698.4143897461782 1.113765962854128
8.387611922756037 695.8806324286884 1.110733844294546
8.392839477709453 685.893963045703 1.1019245872582626
8.398067032662869 673.2356333683376 1.090896543257798
8.403294587616285 660.8723867176508 1.0811358841841912
8.408522142569701 651.4272521139892 1.0739529588263044
8.413749697523118 643.9962488711803 1.0672116611098736
8.418977252476534 637.1288005426701 1.0614244341705839
8.42420480742995 628.2464208635754 1.0527692590549826
8.429432362383366 621.1780711804306 1.0467701899158137
8.434659917336782 611.1591638643466 1.0381674159828587
8.439887472290199 603.400778528202 1.0310953258116178
8.445115027243615 593.8811264028404 1.0234611987662225
8.450342582197031 583.8280111106008 1.0146361386653495
8.455570137150447 581.5040444575783 1.0125048199182032
8.460797692103863 581.4939908771253 1.0128223249363955
8.46602524705728 583.2864588965275 1.0141274144616195
8.471252802010696 581.9679875885638 1.0121320196822026
8.476480356964112 581.238380367061 1.010531714430692
8.481707911917528 580.3411590388642 1.0096497940566922
8.486935466870944 575.8239440876271 1.0053784273277573
8.49216302182436 573.8408768960131 1.0033236529757577
8.497390576777777 574.6284227842626 1.0033200834304237
8.502618131731193 574.3694097233792 1.0028842003736935
8.50784568668461 576.1578403029957 1.0041510547128116
8.513073241638025 577.4191413370078 1.0051369681182387
8.518300796591442 577.4565762901328 1.0042354072771047
8.523528351544858 575.4996921898322 1.0014441185143557
8.528755906498274 573.6903995134209 0.9988388201931506
8.53398346145169 572.8103166792523 0.9979226609059191
8.539211016405106 571.0049068523157 0.9970038860060608
8.544438571358523 578.9337875086297 1.0046464205063421
8.549666126311939 579.9976369568244 1.0054444870328554
8.554893681265355 580.7346810879565 1.0058737576178658
8.560121236218771 581.0729627266884 1.004023176043918
8.565348791172188 584.2855487881094 1.006464754931283
8.570576346125604 588.9863299214945 1.010265536640308
8.57580390107902 591.8074694539932 1.0117547382328596
8.581031456032436 590.9767953270255 1.010403428085231
8.586259010985852 586.073004976826 1.0061840797264607
8.591486565939269 587.0267369138152 1.0072425895194326
8.596714120892685 584.8760192761472 1.004576318638988
8.601941675846101 581.0104296391908 0.9995436846654502
8.607169230799517 583.4381420162706 1.0001954189399316
8.612396785752933 586.8576208808227 1.0028996979147602
8.61762434070635 593.2977300796717 1.0085202862936355
8.622851895659766 598.1950652460882 1.0141019535834297
8.628079450613182 604.4493574490614 1.0191418364797928
8.633307005566598 609.0261428305438 1.0226540631537198
8.638534560520014 619.8695823791593 1.0311988424897922
8.64376211547343 631.5441503989168 1.0404450665668947
8.648989670426847 643.9418310704679 1.0499808406287585
8.654217225380263 656.7586907231916 1.0606273402420405
8.65944478033368 668.9084763442576 1.070036772089299
8.664672335287095 675.9669745276142 1.074655533220596
8.669899890240512 690.5463463399734 1.0851322978176272
8.675127445193928 707.9900519972005 1.0988809305398473
8.680355000147344 726.569812859284 1.112693315581241
8.68558255510076 743.9915190427953 1.1264010912532254
8.690810110054176 755.0100364261809 1.1338989369074222
8.696037665007593 767.917477017712 1.1414826184777054
8.701265219961009 778.7920671964949 1.1480297161122308
8.706492774914425 788.8630698434173 1.1549892241963702
8.711720329867841 790.1044338196778 1.157520023727328
8.716947884821257 784.5475900485707 1.1522884808634888
8.722175439774674 777.0985963821649 1.1462201682289057
8.72740299472809 764.4521517250133 1.135403555728354
8.732630549681506 756.4511382773841 1.129986304435895
8.737858104634922 747.1068740162921 1.1235156166161122
8.743085659588338 740.6031618817808 1.1198256804625266
8.748313214541755 739.8538352141649 1.120164494344249
8.75354076949517 736.8971484970143 1.1183834636926013
8.758768324448587 732.527814380791 1.1150994461696202
8.763995879402003 721.3733764118167 1.1061427191701678
8.76922343435542 705.1898907199134 1.0924483127433458
8.774450989308836 692.215075665112 1.0808062962074467
8.779678544262252 683.2178793574963 1.0725951150720021
8.784906099215668 680.6686573343305 1.0700261147123145
8.790133654169084 678.8555368131102 1.0696503758696139
8.7953612091225 667.3392256026663 1.060344928342022
8.800588764075917 656.2153844427472 1.049824883191505
8.805816319029333 649.8640857365258 1.0425165077251055
8.811043873982749 645.7966220707443 1.0393653706453114
8.816271428936165 646.9009437737861 1.0400365776698313
8.821498983889581 644.7731351808384 1.0395441758188593
8.826726538842998 638.37512545446 1.0346535228720837
8.831954093796414 633.3954908635395 1.0300082234152552
8.83718164874983 625.0916524841408 1.0218886127331477
8.842409203703246 621.0653500833097 1.0186325266043954
8.847636758656662 617.6549055763442 1.0159234217250779
8.852864313610079 618.4460076553689 1.0163772573033625
8.858091868563495 619.7217293031907 1.016467178680991
8.863319423516911 620.572568329552 1.016368166277966
8.868546978470327 622.9691201699508 1.0179956829387984
8.873774533423743 623.2659676916552 1.0183876535592093
8.87900208837716 623.5441483645078 1.0186943444459322
8.884229643330576 620.6350150681586 1.015818755801974
8.889457198283992 621.6727636667949 1.0165562529739607
8.894684753237408 621.9017299161783 1.0175121450393048
8.899912308190824 626.8632289947851 1.022308983546635
8.90513986314424 631.5451039538925 1.0252572082246414
8.910367418097657 635.9723984160642 1.0268183700974267
8.915594973051073 639.3290680847107 1.0278963797246021
8.92082252800449 643.4722473838895 1.0308635611090327
8.926050082957905 648.8571099656409 1.0358177958340724
8.931277637911322 650.9359129549798 1.0372167814725421
8.936505192864738 654.4509668098773 1.038708841315902
8.941732747818154 656.1102124723848 1.0393441163750454
8.94696030277157 659.550160615987 1.0414916030340409
8.952187857724986 661.2390338694165 1.0422454222222977
8.957415412678403 667.2193071314714 1.0467631285545491
8.962642967631819 676.4586229537836 1.0536406131324718
8.967870522585235 687.3321659264201 1.0618309048835555
8.973098077538651 693.5515060122164 1.0663854085402626
8.978325632492067 699.1788646108391 1.0712594046098665
8.983553187445484 702.3779627540866 1.0743067736568568
8.9887807423989 708.5265498687103 1.0780485349847109
8.994008297352316 710.5678363225254 1.0786069090073305
8.999235852305732 711.7399596794316 1.078529341746156
9.004463407259149 717.6943438436116 1.0818739668166883
9.009690962212565 726.1085922834437 1.0882078304434113
9.014918517165981 738.1706046632881 1.097262427100889
9.020146072119397 759.0379924333837 1.1127564761060136
9.025373627072813 774.1847725086604 1.1231936763718564
9.03060118202623 790.0301671813106 1.1339349218735464
9.035828736979646 803.1240571239556 1.1430299459399433
9.041056291933062 818.9094396524841 1.1535739927518183
9.046283846886478 836.4116197758939 1.1656568587574272
9.051511401839894 847.5253470883747 1.1730976757607616
9.05673895679331 861.1382194372322 1.1819844838459772
9.061966511746727 879.1527718362883 1.1934578643765277
9.067194066700143 901.3706365537622 1.2077874301905354
9.07242162165356 920.096063517279 1.2193335339440643
9.077649176606975 939.1456578075678 1.231592035604939
9.082876731560392 959.385897808306 1.2448448962361691
9.088104286513808 985.6250863817136 1.262357154458865
9.093331841467224 1009.0260630179774 1.2766221427931557
9.09855939642064 1025.520533990481 1.2856951945911328
9.103786951374056 1032.9429781404094 1.2879743388308182
9.109014506327473 1042.1585288660883 1.2923372446035264
9.114242061280889 1051.5530275112558 1.2988323538465882
9.119469616234305 1064.4914977004025 1.3066344211756684
9.124697171187721 1075.2911353093527 1.3130379576686284
9.129924726141137 1081.0888176403002 1.3154964590438898
9.135152281094554 1088.683243288669 1.3189780969784322
9.14037983604797 1099.882728946017 1.3260697544438318
9.145607391001386 1109.4764044904457 1.3310657462255986
9.150834945954802 1121.293120827121 1.3372272212850211
9.156062500908218 1133.9390063908793 1.345291960777711
9.161290055861635 1154.0381951859656 1.36838769036002
9.16651761081505 1180.7024134751862 1.3922564386153193
9.171745165768467 1208.2348702420613 1.4138806085298357
9.176972720721883 1226.7993397610069 1.428743110010409
9.1822002756753 1233.0292412256574 1.4358430542862834
9.187427830628716 1233.3437607394728 1.439355479224761
9.192655385582132 1222.6107898123041 1.434650358808882
9.197882940535548 1210.3031433962126 1.4302948220070137
9.203110495488964 1199.582882482434 1.4266551231250282
9.20833805044238 1179.7398147196184 1.4172977012013663
9.213565605395797 1176.7088014877047 1.4174098289636716
9.218793160349213 1175.094353241621 1.4190060364488326
9.224020715302629 1181.4032183291529 1.4261037721741694
9.229248270256045 1195.187413817692 1.4353798879498456
9.234475825209461 1204.4392169944222 1.442966227517342
9.239703380162878 1223.157248778898 1.4563283567027066
9.244930935116294 1250.4055524068497 1.47411298963714
9.25015849006971 1287.2997369516033 1.4974664419389931
9.255386045023126 1330.5692269699105 1.5232593957216478
9.260613599976542 1381.8200582767495 1.5535724912867208
9.265841154929959 1432.9631086262282 1.5858784675762392
9.271068709883375 1481.6146200651217 1.6130210536644076
9.276296264836791 1526.398949583755 1.6392486068661454
9.281523819790207 1538.8294757920207 1.6469839752778137
9.286751374743623 1526.035821309251 1.6416783758303752
9.29197892969704 1476.6759906022342 1.6174009987767781
9.297206484650456 1400.5950292177004 1.5756712868260876
9.302434039603872 1308.6839881819603 1.5235371694600464
9.307661594557288 1208.726194840089 1.4659800280153767
9.312889149510704 1113.3131982920809 1.4085562189183856
9.31811670446412 1028.3867219515096 1.3552729512626858
9.323344259417537 952.3755329446693 1.305813178189226
9.328571814370953 898.1390485196453 1.2680085556888268
9.33379936932437 859.0568891426386 1.2411908035222017
9.339026924277785 824.4939726228001 1.2175797366576824
9.344254479231202 801.0445009299343 1.2034775699547333
9.349482034184618 777.8586469106975 1.186516390471954
9.354709589138034 761.120199801649 1.1752504602657186
9.35993714409145 748.4854553747044 1.1666161174425949
9.365164699044866 735.7771838841345 1.157401266399696
9.370392253998283 729.1010489958311 1.1531876369641882
9.375619808951699 721.8441500247437 1.1485167264048828
9.380847363905115 719.5171730973128 1.1474646584749892
9.386074918858531 714.5837051276568 1.1438405971509407
9.391302473811947 712.4466242687846 1.140723911587052
9.396530028765364 711.895893358531 1.140797201766939
9.40175758371878 714.1618795774884 1.1428791694613847
9.406985138672196 715.8413170247004 1.145596040143587
9.412212693625612 713.9498507174635 1.1434372836511835
9.417440248579029 709.0606534784066 1.1286064462075365
9.422667803532445 704.1177974076952 1.1177438004290206
9.427895358485861 702.9196657217454 1.112995426693098
9.433122913439277 706.7925590822254 1.1131491674918514
9.438350468392693 708.3770779251012 1.1129347950940942
9.44357802334611 707.156308509381 1.1100610097445718
9.448805578299526 706.3186839328343 1.107855242544494
9.454033133252942 705.5932571961015 1.1051568874324371
9.459260688206358 707.3789386623494 1.1040246202653652
9.464488243159774 710.3326752726131 1.103736856615427
9.46971579811319 714.0330563382616 1.1045770401746946
9.474943353066607 710.6668893657225 1.1002034328029802
9.480170908020023 708.470819535513 1.0968440058212416
9.48539846297344 704.5653834553232 1.0923844826890272
9.490626017926855 701.6786376863338 1.0884608787981873
9.495853572880272 702.4986080087318 1.0884805057112024
9.501081127833688 704.1028833859675 1.0887392952041939
9.506308682787104 706.9655256468791 1.0891651541440948
9.51153623774052 706.588457778854 1.0880069341668406
9.516763792693936 707.8075884043731 1.0884903125069771
9.521991347647353 710.5917163374338 1.0902111132686951
9.527218902600769 713.5244721710516 1.0916027476172594
9.532446457554185 715.8888281808161 1.0928791663313802
9.537674012507601 711.9869200821723 1.0890309654391845
9.542901567461017 710.6899639589982 1.0860996894028192
9.548129122414434 709.6766713257908 1.0842698491029188
9.55335667736785 710.4546686439302 1.0839156681865847
9.558584232321266 709.4290753817847 1.0829918756905352
9.563811787274682 710.1866217267446 1.0833196741857765
9.569039342228098 710.8074298653383 1.0838841476465684
9.574266897181515 708.9163898764184 1.0818419371912555
9.57949445213493 709.6276221749612 1.080869050847374
9.584722007088347 709.472736924593 1.078338540333105
9.589949562041763 714.0763505615292 1.08097639361382
9.59517711699518 716.0156223009836 1.0817062097805035
9.600404671948596 715.0661160390579 1.0814443980876078
9.605632226902012 712.2734996155876 1.0788556101344573
9.610859781855428 709.1072076711295 1.075642455749061
9.616087336808844 710.773707828271 1.0759420377952034
9.62131489176226 715.0946020525812 1.0781444046793245
9.626542446715677 720.0968276066646 1.0813226054990441
9.631770001669093 722.895389045028 1.0839332804688138
9.636997556622509 721.0175006187651 1.081613364920703
9.642225111575925 720.8109018029004 1.0800853878480414
9.647452666529341 720.4660757950235 1.0781777443338412
9.652680221482758 717.4069309325382 1.0758225827030978
9.657907776436174 717.1873934660492 1.0746315332459364
9.66313533138959 720.8414581154793 1.0766364234007368
9.668362886343006 725.8155451251561 1.0804909107015215
9.673590441296422 725.4680059329393 1.0803251573547694
9.678817996249839 727.691884639929 1.0807386321437302
9.684045551203255 723.2370846208024 1.0770593388076202
9.689273106156671 727.4158590481466 1.0788312107265305
9.694500661110087 731.3785764977741 1.0804503063871898
9.699728216063503 731.9598810836333 1.0804277809006588
9.70495577101692 731.4322349827931 1.0804075168566234
9.710183325970336 735.3745776103912 1.083363668742938
9.715410880923752 738.0428145729176 1.0845084301096484
9.720638435877168 739.5561333678836 1.0839662235840446
9.725865990830584 739.6376656511073 1.0838198652293358
9.731093545784 737.860772917858 1.0807109306648428
9.736321100737417 739.5328303588877 1.0814542220433248
9.741548655690833 741.4677154479076 1.0825488442423161
9.74677621064425 741.3059166969996 1.0812891404699372
9.752003765597665 739.2173079038989 1.0800348326128413
9.757231320551082 738.3709415427522 1.079378481881057
9.762458875504498 739.4841774562219 1.0809446049748541
9.767686430457914 738.3497398824798 1.0800216722242262
9.77291398541133 739.266575854976 1.0799229101747818
9.778141540364746 738.8089715477489 1.0772387286806695
9.783369095318163 735.1734570560956 1.073156247778816
9.788596650271579 729.6609176246052 1.0680431716785288
9.793824205224995 728.430817105057 1.0678711210482532
9.799051760178411 727.8509896746909 1.0668332387567567
9.804279315131827 726.918685331612 1.0656480767846914
9.809506870085244 727.4224143621592 1.0648253130197038
9.81473442503866 730.2834201811474 1.0664237152728053
9.819961979992076 733.295557625384 1.0674237444801398
9.825189534945492 733.7048009918504 1.0670222885973968
9.830417089898909 732.985183850127 1.0658858880391784
9.835644644852325 731.1878807375413 1.0642825924013082
9.840872199805741 729.7286929791103 1.0630705257284134
9.846099754759157 734.1938629098511 1.066329794992418
9.851327309712573 735.8358835723271 1.067217183560997
9.85655486466599 736.0109207571619 1.0668067405468966
9.861782419619406 735.4974736113918 1.0660264679236764
9.867009974572822 734.9129207964656 1.064941901245267
9.872237529526238 738.6365150103888 1.067012964797442
9.877465084479654 740.0534237335795 1.0680542955135663
9.88269263943307 743.3628472715718 1.0689624393650081
9.887920194386487 745.0486413605623 1.069639360226037
9.893147749339903 749.7236841503068 1.0730117329445168
9.89837530429332 748.8433723395733 1.0717077647012851
9.903602859246735 754.2915153090017 1.0750273663033967
9.908830414200152 755.7758824752407 1.075334032115026
9.914057969153568 763.2333543979578 1.0797859393445117
9.919285524106984 770.3094676274443 1.0843731593924184
9.9245130790604 777.3820466523482 1.0889625789531612
9.929740634013816 782.8796555900858 1.0925073035030923
9.934968188967233 786.320203052786 1.0945254335695016
9.940195743920649 783.54144515134 1.091469210334383
9.945423298874065 782.141890986864 1.089862992847272
9.950650853827481 779.4274368405554 1.0876359737264796
9.955878408780897 779.6676734297006 1.0883073889529025
9.961105963734314 777.4739924413641 1.0874267603111654
9.96633351868773 772.6306292076129 1.0837853111392546
9.971561073641146 768.041191366568 1.07824452547953
9.976788628594562 766.9726825975473 1.0763829681171477
9.982016183547978 764.216158993233 1.0741299849510426
9.987243738501395 762.4806879204326 1.0729324661112893
9.99247129345481 761.5135519180812 1.071812637502534
9.997698848408227 758.9844164368108 1.0696744133160883
10.002926403361643 757.3232572778418 1.066857375446446
10.00815395831506 752.9655358793257 1.0626267248051136
10.013381513268476 746.6790441483724 1.057440481329252
10.018609068221892 744.9122528769954 1.0558204106541045
10.023836623175308 744.7861383305615 1.0557479183076313
10.029064178128724 748.6761711460772 1.0587050476753919
10.03429173308214 756.8947946827706 1.0655754225683762
10.039519288035557 761.7907398854239 1.0690493895252606
10.044746842988973 763.8619820551754 1.0696284833375995
10.049974397942389 762.8219228558546 1.0684410521967334
10.055201952895805 755.5908087665954 1.0629574739415149
10.060429507849221 757.4164169680182 1.0639429836624323
10.065657062802638 759.6735444230371 1.0657161243008022
10.070884617756054 767.6000252864561 1.0710701011941686
10.07611217270947 773.9616379321267 1.074633416446025
10.081339727662886 779.6565434017008 1.0777015979778037
10.086567282616302 777.4889643234122 1.0761820747703565
10.091794837569719 773.0131240539949 1.0730230620011483
10.097022392523135 767.7129892262791 1.068516843947879
10.102249947476551 770.0773601120391 1.0703926514074804
10.107477502429967 773.4753080046003 1.07230819329809
10.112705057383383 774.0868848101203 1.071836783996068
10.1179326123368 770.2369802921835 1.0689513189085738
10.123160167290216 765.0169177439484 1.0656032026105966
10.128387722243632 758.4722332044727 1.0608332030013017
10.133615277197048 753.5200084994915 1.056837153846034
10.138842832150464 749.0448002035528 1.0519782840878935
10.14407038710388 744.8716825524317 1.0488828236530419
10.149297942057297 744.0159538797436 1.0484921901835074
10.154525497010713 738.5768002010552 1.0453104570127825
10.15975305196413 736.5696177550836 1.043953422512103
10.164980606917545 732.7976942510738 1.0404153318068368
10.170208161870962 728.7365413749799 1.0369560282285442
10.175435716824378 726.1762834978387 1.034973283903501
10.180663271777794 725.2598066982775 1.0331022493902449
10.18589082673121 726.4678311794553 1.0336007234721518
10.191118381684626 723.7381222423553 1.0317815257334697
10.196345936638043 721.8519789239162 1.030022756629402
10.201573491591459 715.2484901868246 1.0250283777687632
10.206801046544875 710.9291555905596 1.0221032540360704
10.212028601498291 710.5874209860218 1.0213940236953634
10.217256156451707 708.9940913029837 1.0198516099348756
10.222483711405124 709.7873857619892 1.0200731724600045
10.22771126635854 714.4741600617455 1.0246653423404295
10.232938821311956 712.330996385074 1.0230988989080907
10.238166376265372 709.3842447313077 1.0202640727055516
10.243393931218788 701.5172654495524 1.0131458828069257
10.248621486172205 692.8976726404317 1.0068116588184732
10.253849041125621 692.7818986098044 1.0063595016299716
10.259076596079037 693.8826617833109 1.0081923092151384
10.264304151032453 695.441664064432 1.0092883067806107
10.26953170598587 699.3822671274027 1.0109114043676144
10.274759260939286 700.2010040116503 1.0101753055816485
10.279986815892702 700.0171761801498 1.009886688131808
10.285214370846118 700.5072325217092 1.0113359454094744
10.290441925799534 700.5750413239258 1.0108438595441804
10.29566948075295 701.2778757639996 1.0111181365967015
10.300897035706367 703.2102968762432 1.0114150769602386
10.306124590659783 708.0471330618669 1.0140315254259222
10.3113521456132 702.0394508484786 1.0093483413102073
10.316579700566615 705.044644005308 1.0111013215546272
10.321807255520032 703.4123162294792 1.0098140609814972
10.327034810473448 707.1062597564696 1.0129769166944471
10.332262365426864 713.1273366157317 1.0177807082310506
10.33748992038028 721.6034687836225 1.0234071389348018
10.342717475333696 723.8932478601257 1.0237303273167861
10.347945030287113 728.0046706076993 1.0251974575145444
10.353172585240529 736.169144740182 1.030758485399621
10.358400140193945 737.4209006084167 1.0308018690634984
10.363627695147361 743.2196122519289 1.032933074362685
10.368855250100777 750.7698083323942 1.0381286287409455
10.374082805054194 760.6517733530687 1.0447710195940076
10.37931036000761 763.3852891193095 1.046838561920319
10.384537914961026 764.6531719498194 1.0476309745525685
10.389765469914442 763.3878094390666 1.045557837367919
10.394993024867858 768.79438899176 1.0489120978285844
10.400220579821275 774.9568075930513 1.0532764321041117
10.40544813477469 777.4866619526441 1.0552685423630392
10.410675689728107 772.0504853003695 1.0516378906040422
10.415903244681523 769.0771955006686 1.0497788324962496
10.42113079963494 763.6315789461958 1.045802154941709
10.426358354588356 753.9531670226537 1.0389200400331426
10.431585909541772 744.1330559566974 1.0319152056630592
10.436813464495188 730.681579746151 1.0221300044471657
10.442041019448604 717.5865261189622 1.0128434255735608
10.44726857440202 704.068032151137 1.0025134844945611
10.452496129355437 690.8606117452151 0.992707248664344
10.457723684308853 687.0594722043694 0.989890937830566
10.462951239262269 681.0738667371397 0.9842354139807666
10.468178794215685 677.7993255845138 0.9814253159358349
10.473406349169101 671.2854816082629 0.976732067869861
10.478633904122518 662.2280978709418 0.9702570153461587
10.483861459075934 657.4249913790717 0.9668813330957947
10.48908901402935 652.3541379912326 0.9629223626855568
10.494316568982766 646.85399338553 0.9578336444100176
10.499544123936182 644.0768129731845 0.9555371094053887
10.504771678889599 640.5573629309362 0.9528748512983415
10.509999233843015 639.6905744608678 0.9525761381216419
10.515226788796431 642.02176512126 0.9541141451656016
10.520454343749847 634.1832606226111 0.9478575523911518
10.525681898703263 627.7827292964786 0.9421857734655945
10.53090945365668 626.7596982455325 0.9408065961769728
10.536137008610096 624.3950726356263 0.9390734803056487
10.541364563563512 625.0077016865558 0.939205705803959
10.546592118516928 627.0753095425088 0.9404958569100302
10.551819673470344 624.2237687374931 0.9376616183675153
10.55704722842376 622.5504964171645 0.9365537317035492
10.562274783377177 618.0820508097468 0.933339828274356
10.567502338330593 612.7285515292562 0.9288316416721509
10.57272989328401 611.0807409608096 0.9265750042275442
10.577957448237425 610.9099671146928 0.9259171760480108
10.583185003190842 614.3646956419835 0.9285742056006617
10.588412558144258 610.8945653335603 0.9258383788302472
10.593640113097674 609.7541786057902 0.925499409504403
10.59886766805109 608.7355998853649 0.9249746525043925
10.604095223004506 602.3703408154199 0.919642996965566
10.609322777957923 599.8724124847947 0.9172498864714982
10.614550332911339 600.6027712422175 0.9157602439497401
10.619777887864755 601.9907357897132 0.9164715971296772
10.625005442818171 603.9838122446477 0.9184523522218064
10.630232997771587 601.259917772166 0.9156624771410183
10.635460552725004 598.3661836715254 0.9131540502647539
10.64068810767842 599.078813868449 0.9130661303838252
10.645915662631836 599.5760667472317 0.9137065161447381
10.651143217585252 603.9949535309349 0.9171846138409557
10.656370772538668 605.7083051409224 0.9187741638001006
10.661598327492085 609.5058412065692 0.9210358523054608
10.666825882445501 617.7417982330231 0.9272872491154921
10.672053437398917 622.8842202002592 0.9296353821975338
10.677280992352333 631.5255148442222 0.9358188139411252
10.68250854730575 633.4950691972468 0.9374307999142024
10.687736102259166 635.6096531837056 0.9386020013777646
10.692963657212582 639.4720069147835 0.9415583233770752
10.698191212165998 644.5114259676509 0.9450164013808448
10.703418767119414 647.4677503506086 0.9460206348648973
10.70864632207283 649.6881947721649 0.947276933187599
10.713873877026247 654.1866357697963 0.949967454848721
10.719101431979663 659.1917036260149 0.952917765473682
10.72432898693308 663.6812093431045 0.9558644096231276
10.729556541886495 668.1195071369041 0.9585683680622671
10.734784096839912 669.625175980971 0.9595162625594664
10.740011651793328 667.9592986168522 0.9578713761164539
10.745239206746744 664.2415017488526 0.9555620812823087
10.75046676170016 658.7641049156288 0.9518826900722959
10.755694316653576 651.8355317880946 0.9465063814397462
10.760921871606993 643.7509483046772 0.9396511812817336
10.766149426560409 646.5673157732786 0.9409247829577926
10.771376981513825 646.0447263784032 0.9402520369888904
10.776604536467241 646.8596695534526 0.9406905549567243
10.781832091420657 648.2885302814768 0.9417776593692707
10.787059646374074 644.2520575821355 0.9388874976924383
10.79228720132749 646.5766523236593 0.9405072439614015
10.797514756280906 650.8672219763861 0.9429978802193041
10.802742311234322 657.4998678292162 0.9474860670090705
10.807969866187738 664.5080028031367 0.9522700632887541
10.813197421141155 674.7246619092322 0.959217985903595
10.81842497609457 685.7196103438139 0.9670281686719299
10.823652531047987 701.393033435525 0.9775712662543249
10.828880086001403 723.7771051937984 0.9927123992813734
10.83410764095482 754.5397407134261 1.0136966006988573
10.839335195908236 794.4935132297304 1.039661069622242
10.844562750861652 843.7078121189176 1.0713163123913556
10.849790305815068 901.5344700573021 1.106051533306851
10.855017860768484 955.9910061106223 1.1375159139464481
10.8602454157219 999.9105170519168 1.1634549181108398
10.865472970675317 1015.9949870327093 1.1719504172419533
10.870700525628733 1009.8219072284493 1.1678078183368383
10.875928080582149 983.6669073886246 1.1526751173744407
10.881155635535565 940.0634159669765 1.126391415329455
10.886383190488981 888.2669406703906 1.0948100332407513
10.891610745442398 836.050741242616 1.0622718359434555
10.896838300395814 790.1231108039998 1.0319988231614872
10.90206585534923 751.8547545436504 1.0066610755873695
10.907293410302646 724.2548700705744 0.9878832078356947
10.912520965256062 700.885042803314 0.9716525552701575
10.917748520209479 682.2861088961675 0.9588547109771852
10.922976075162895 665.5075057358016 0.9466782954494537
10.928203630116311 653.1546058489649 0.9371831275097575
10.933431185069727 642.8461619132768 0.9294839552576409
10.938658740023143 638.6510615057316 0.925803240262709
10.94388629497656 633.2934616435049 0.9223023903390366
10.949113849929976 629.9626977081217 0.9197484729855863
10.954341404883392 624.4653067536306 0.914587116557456
10.959568959836808 621.873726136235 0.9121621368749884
10.964796514790224 621.6240980705275 0.9119353679481309
10.97002406974364 622.4854229048588 0.9152375007670565
10.975251624697057 620.4807063906503 0.9162475286629832
10.980479179650473 611.666577712941 0.9111566703943876
10.98570673460389 607.9086468510235 0.9097055558279878
10.990934289557305 606.3208196669559 0.9094795191304943
10.996161844510722 606.1308368972444 0.910316449071749
11.001389399464138 605.660360854746 0.9106781107408621
11.006616954417554 602.3767544494299 0.9084261166140312
11.01184450937097 597.31894914964 0.9052986962884387
11.017072064324386 592.1690677424966 0.902063150667389
11.022299619277803 593.9773387963694 0.9042916285580467
11.027527174231219 590.8359824255626 0.902654401583159
11.032754729184635 589.0220870491606 0.901927129299105
11.037982284138051 586.7582926324545 0.9008265532520737
11.043209839091467 583.2616947117774 0.8982710116400557
11.048437394044884 582.5394608362238 0.8976953645914423
11.0536649489983 581.6166829194285 0.8971549310480126
11.058892503951716 577.9070973996168 0.894429707158356
11.064120058905132 575.5854661671272 0.8928379195199819
11.069347613858548 570.5227996024619 0.8895849678191213
11.074575168811965 568.0781304975031 0.8881570903357677
11.079802723765381 568.661733913107 0.888917529790145
11.085030278718797 569.5331192220008 0.8903292699966822
11.090257833672213 571.3327032349209 0.8917596847069981
11.09548538862563 572.7023400034317 0.8928326808505525
11.100712943579046 571.5760974129713 0.891857746525486
11.105940498532462 570.548375492189 0.8915096780925537
11.111168053485878 570.3329536218794 0.8913997320265772
11.116395608439294 564.8763035919036 0.8872376506630733
11.12162316339271 559.3324339743629 0.8828750478235025
11.126850718346127 558.2016596771789 0.8822757266835084
11.132078273299543 558.0074103653473 0.8824567301498124
11.13730582825296 555.6480405021762 0.8809066048579323
11.142533383206375 552.6382826231637 0.8791003674592335
11.147760938159792 551.1614511494143 0.878212022618058
11.152988493113208 550.0920597823231 0.8776679513773885
11.158216048066624 546.7411132946403 0.8750029413759177
11.16344360302004 542.8890089380383 0.871590068060227
11.168671157973456 538.2845407019008 0.8682732188636643
11.173898712926873 541.3617917813347 0.87124094897421
11.179126267880289 540.8608350087989 0.8709804855195546
11.184353822833705 538.4866451391063 0.868715782822969
11.189581377787121 534.561296641537 0.8660228634413932
11.194808932740537 527.2347979091873 0.8604818919769865
11.200036487693954 525.4054842318378 0.8592975680977655
11.20526404264737 521.072749622693 0.855917465599036
11.210491597600786 519.0700308497255 0.8542153979998545
11.215719152554202 517.5631040465829 0.8535663211715271
11.220946707507618 519.370143318223 0.8546942299879671
11.226174262461035 524.2410485393726 0.8583308700642629
11.23140181741445 523.876093236407 0.8587765040115651
11.236629372367867 519.4427028986282 0.8545984523517384
11.241856927321283 515.4030398791666 0.8518581742420435
11.2470844822747 508.0547079116706 0.8458356314092788
11.252312037228116 508.0291617386529 0.8455796321915825
11.257539592181532 506.20974435998755 0.8439692586064342
11.262767147134948 507.0284212437882 0.845012564731998
11.267994702088364 507.5348876485079 0.8457362265109792
11.27322225704178 505.962581857774 0.8443908288953291
11.278449811995197 504.26940599569605 0.8428925746355995
11.283677366948613 501.3518443057986 0.8398963582697792
11.288904921902029 499.55124947388856 0.8382459146861505
11.294132476855445 498.83425608062436 0.8375349388539021
11.299360031808861 497.7552656575035 0.8371902125358806
11.304587586762278 497.7635191100135 0.837318745635748
11.309815141715694 493.8569887238186 0.8333226495830771
11.31504269666911 492.37877818054346 0.8318770291062403
11.320270251622526 495.72139317349973 0.8337992095335005
11.325497806575942 494.3948062203545 0.8318016678896398
11.330725361529359 494.35567612313986 0.8314074370182958
11.335952916482775 492.7181906189295 0.8305640083092244
11.341180471436191 490.53606366752086 0.8290455514986919
11.346408026389607 492.54503282615 0.8307460403965428
11.351635581343023 493.61879069052077 0.8313113903303304
11.35686313629644 497.3886878248546 0.8342812035717853
11.362090691249856 494.5119080980128 0.83231351935924
11.367318246203272 490.3208187642341 0.8290301927730568
11.372545801156688 489.6652659457075 0.8285413111399287
11.377773356110104 486.55172059770547 0.8252053003783296
11.38300091106352 486.10659391176216 0.8243655473945769
11.388228466016937 487.1649144839952 0.8250150617831826
11.393456020970353 483.2776280752294 0.8220458027224031
11.39868357592377 477.98629660710196 0.8180875048349742
11.403911130877185 473.7923517359477 0.8151978746628995
11.409138685830602 472.5058570350026 0.8148216565785553
11.414366240784018 476.2988822696817 0.8180331475055316
11.419593795737434 476.0397954340312 0.8176986281715664
11.42482135069085 472.69069631098375 0.8149124053160034
11.430048905644266 471.08824510212474 0.8133960806134767
11.435276460597683 465.722181479504 0.8088528307288398
11.440504015551099 467.0436008652891 0.8098532847583172
11.445731570504515 469.6373488750814 0.8119021725831078
11.450959125457931 473.4512735330493 0.814986146888867
11.456186680411347 476.3276549432118 0.8176807929506658
11.461414235364764 477.5717519710946 0.8186114636380061
11.46664179031818 473.5298873008531 0.8147836328154433
11.471869345271596 473.7108266136518 0.8146822464488642
11.477096900225012 475.10455966597596 0.8164522922176874
11.482324455178428 481.0244979737364 0.828851514122263
11.487552010131845 484.8049732154271 0.8341283592263027
11.49277956508526 484.7955877262661 0.8361074791534343
11.498007120038677 484.6725827705218 0.8373795364139991
11.503234674992093 483.4023819594655 0.8366399947694474
11.50846222994551 487.32201325474057 0.8414642015578724
11.513689784898926 490.4948994948493 0.8449955633375644
11.518917339852342 489.1435906617875 0.8444871533811705
11.524144894805758 483.2490613011986 0.8411502413519909
11.529372449759174 479.1100467692317 0.8387268557117467
11.53460000471259 476.3251548105806 0.8372521182485689
11.539827559666007 480.59016876921487 0.8427046630655203
11.545055114619423 483.0673840507669 0.8449530558489161
11.550282669572839 481.1496452899577 0.8438605871477556
11.555510224526255 479.8974789990364 0.8432454558525009
11.560737779479672 475.727414102674 0.8400462880433817
11.565965334433088 472.2739442786055 0.8376654780599442
11.571192889386504 470.58887371735455 0.8369629135525557
11.57642044433992 468.5326045423756 0.835598479612383
11.581647999293336 465.391480322642 0.8335014945500603
11.586875554246753 462.2853120884642 0.8312727583989594
11.592103109200169 459.17600840030485 0.8285724823866188
11.597330664153585 458.6214541337757 0.8280965794238051
11.602558219107001 460.69491531911694 0.8306188329399008
11.607785774060417 463.613011990198 0.8334515712836899
11.613013329013834 465.2464827730991 0.8356228944654573
11.61824088396725 462.589799448613 0.834255936874938
11.623468438920666 458.27457519426076 0.8307243240268615
11.628695993874082 455.8395744470394 0.8283855250920942
11.633923548827498 454.0723174543429 0.8277829755081555
11.639151103780915 453.92909471083783 0.8284862179320006
11.64437865873433 449.5556111143679 0.8254068090561062
11.649606213687747 444.74577838957447 0.8210768173535853
11.654833768641163 437.56651578355905 0.8143218702295346
11.66006132359458 437.8584937211896 0.8151204229255472
11.665288878547996 436.8455371934844 0.8144847802215256
11.670516433501412 437.8378590555843 0.8163952504532391
11.675743988454828 435.93986513162486 0.8155953353554232
11.680971543408244 435.6460792193615 0.8157325762333738
11.68619909836166 438.6445664181573 0.8193309600559427
11.691426653315077 436.5345940849094 0.8175706416878173
11.696654208268493 437.68876045807343 0.8189285789361171
11.701881763221909 434.81531444640143 0.8168373872574866
11.707109318175325 433.1937426825524 0.8160721806197916
11.712336873128741 431.56969774736524 0.8146465585341749
11.717564428082158 429.6233541175553 0.8136795491707861
11.722791983035574 430.69340691468244 0.8148392137136335
11.72801953798899 429.35677118232843 0.8137620395339943
11.733247092942406 430.6475651526269 0.8149903766440327
11.738474647895822 427.81437838602056 0.8118013611006233
11.743702202849239 425.1821590069912 0.8098441538925888
11.748929757802655 426.0364743389573 0.8118138810537098
11.754157312756071 427.2054029638085 0.8134318394687577
11.759384867709487 428.26182194095765 0.8146323842248033
11.764612422662903 432.17386782891 0.8183810818942222
11.76983997761632 430.86593337667506 0.81752381099089
11.775067532569736 429.05953591551344 0.8165260329814804
11.780295087523152 427.994018363262 0.8159146427563632
11.785522642476568 425.5997323234778 0.8129478460343827
11.790750197429984 426.0223720362449 0.8132663382843569
11.7959777523834 426.5540468263247 0.8130537866203457
11.801205307336817 423.59631271315214 0.8097750697510305
11.806432862290233 427.50461287195554 0.8136561103452072
11.81166041724365 428.5289697564788 0.8151700227479993
11.816887972197065 429.94398422086556 0.8165824471318139
11.822115527150482 434.1180072645293 0.8201746798020478
11.827343082103898 433.38702194158157 0.8184439970123555
11.832570637057314 434.84715170316684 0.8198106097526069
11.83779819201073 437.2846282409952 0.8224113952339267
11.843025746964146 435.2952535195963 0.8203997556041628
11.848253301917563 436.81578523352874 0.8218948533567518
11.853480856870979 438.3512825777781 0.8239273586155746
11.858708411824395 437.80640443374966 0.8234020953217067
11.863935966777811 438.7969674613793 0.8248508554283489
11.869163521731227 436.79293894636015 0.8236939770224203
11.874391076684644 429.56212774804595 0.8179714128585175
11.87961863163806 426.5088122404251 0.8155051771839333
11.884846186591476 421.4308157977509 0.8102896755637599
11.890073741544892 415.3005218080695 0.8048313532436994
11.895301296498308 416.83404924279097 0.8061349312505836
11.900528851451725 414.91235146975873 0.8041701448858746
11.90575640640514 417.8442865293119 0.8076089532799676
11.910983961358557 418.6659786690203 0.8087999173072283
11.916211516311973 415.80656846883056 0.8067722127079884
11.92143907126539 413.69038081006454 0.8053498884696335
11.926666626218806 411.5257446591951 0.8034226385930406
11.931894181172222 408.8613372240104 0.800448879376525
11.937121736125638 412.3431821972825 0.8041219232547626
11.942349291079054 414.13000948004805 0.8057888793369721
11.94757684603247 415.03909745301627 0.8071713132158725
11.952804400985887 416.93457325115304 0.8097180813441642
11.958031955939303 416.98895632402014 0.8098512535702538
11.963259510892719 419.4973035939141 0.8130397396399558
11.968487065846135 420.64727248286096 0.8139376966076642
11.973714620799552 421.6010213724578 0.8150006169057924
11.978942175752968 421.7296000349984 0.8148327331910862
11.984169730706384 421.18644165405755 0.8142691025988344
11.9893972856598 419.05494822340256 0.811990184823739
11.994624840613216 420.92177348016185 0.8144857246343408
11.999852395566633 418.92303842122107 0.8126010720082648
12.005079950520049 418.7835566344617 0.8118685345711142
12.010307505473465 417.880968377458 0.8112518659437653
12.015535060426881 418.2642846599459 0.8115766118977504
12.020762615380297 421.6808834832892 0.8154912663059153
12.025990170333714 423.6726250224054 0.818148544898904
12.03121772528713 425.0971441194538 0.8192213915643788
12.036445280240546 427.2169802823783 0.8219725597198835
12.041672835193962 428.68161326665205 0.8237838351580776
12.046900390147378 432.20052443812205 0.827213210517236
12.052127945100795 439.6588082858337 0.8346156360520135
12.05735550005421 452.2703656666784 0.846155165610947
12.062583055007627 466.2155879668532 0.8590030003491868
12.067810609961043 479.82765926178695 0.8711182950859703
12.07303816491446 498.34300805188735 0.8877802116903094
12.078265719867876 521.9625924473996 0.9086848901468406
12.083493274821292 551.8794102117014 0.9342660059104896
12.088720829774708 587.8266666297097 0.9642249942192485
12.093948384728124 628.1931786574435 0.996567695080696
12.09917593968154 673.6880213086727 1.0318735685450278
12.104403494634957 724.4311147236753 1.0704989258207647
12.109631049588373 780.8329459499744 1.11124453691169
12.114858604541789 833.873242649839 1.148671518202511
12.120086159495205 873.5373359819163 1.1763470971548502
12.125313714448621 898.9156897061173 1.1931578318508742
12.130541269402038 904.5581617917558 1.197412174144698
12.135768824355454 889.2001443700319 1.1875891344835408
12.14099637930887 861.4756629756567 1.168762967139966
12.146223934262286 823.6453178760327 1.143465209413892
12.151451489215702 781.097748954216 1.1136729565865087
12.156679044169119 736.6196653647849 1.0815267479846955
12.161906599122535 695.7719404352933 1.052011242661447
12.167134154075951 656.3096178212601 1.0215967500132352
12.172361709029367 619.6087514590494 0.9928721762480213
12.177589263982783 588.1795810894315 0.9679033557803758
12.1828168189362 560.036956953913 0.9441676780325338
12.188044373889616 533.3773829062624 0.9220785442188303
12.193271928843032 511.1400643553888 0.9034477581647585
12.198499483796448 488.80254876976096 0.8837867038880409
12.203727038749864 470.0570580942392 0.8675557649734341
12.20895459370328 459.6993341886685 0.8580629165710173
12.214182148656697 451.1638547218621 0.8500174393692981
12.219409703610113 445.70167606720366 0.8455826015847546
12.22463725856353 438.9052486046092 0.8394396824704495
12.229864813516945 432.1991064061065 0.8338293060753299
12.235092368470362 425.4264194358864 0.8274804347071925
12.240319923423778 420.67084243574055 0.8228333399144753
12.245547478377194 414.0172138324553 0.8167648610798204
12.25077503333061 411.6644247979377 0.8149282980829051
12.256002588284026 406.3224187585312 0.8100811233704793
12.261230143237443 403.0573419538367 0.8072606401645182
12.266457698190859 400.05528986097227 0.8046553826882533
12.271685253144275 397.24365985233726 0.8014788147064805
12.276912808097691 393.510429609891 0.798741177602693
12.282140363051107 387.73176015821576 0.79298259595669
12.287367918004524 386.4034180339107 0.7919056898551183
12.29259547295794 382.7854909687888 0.7885189982305493
12.297823027911356 380.64810028083764 0.7858692432163332
12.303050582864772 378.9468982620646 0.7840010170989147
12.308278137818188 379.7523169477108 0.7854485783543576
12.313505692771605 382.0770353374976 0.7913265160414806
12.31873324772502 384.0843092973218 0.801879425491227
12.323960802678437 386.340963277677 0.8090588833283757
12.329188357631853 386.88952405920304 0.8132646422066855
12.33441591258527 384.84949694561243 0.8146276681823201
12.339643467538686 383.8828166915564 0.8165833511331871
12.344871022492102 380.16173578975304 0.8157339419664936
12.350098577445518 376.666646503383 0.8135714882191608
12.355326132398934 376.71834980023624 0.816209803031556
12.36055368735235 376.1408102758162 0.8180462144308548
12.365781242305767 372.85242102337634 0.8160397936572329
12.371008797259183 369.0109087012101 0.8153074986172609
12.376236352212599 366.39941868678596 0.8146077528327723
12.381463907166015 364.2514239826445 0.814894296458259
12.386691462119432 367.12052383481335 0.820049150850404
12.391919017072848 365.5123270841435 0.8189571405792715
12.397146572026264 366.6374626058986 0.8223969874278938
12.40237412697968 364.75523439700186 0.8224104144592874
12.407601681933096 361.5542621160411 0.8209340090090926
12.412829236886513 361.3301201863417 0.8223508588164266
12.418056791839929 359.76653112998054 0.8223263843747737
12.423284346793345 356.2104643949967 0.8190126401797192
12.428511901746761 356.38723306195544 0.8212727223653549
12.433739456700177 354.4711232039314 0.8210268284500717
12.438967011653594 354.2994699153085 0.8210912026901738
12.44419456660701 357.30530871404886 0.8256554415976101
12.449422121560426 358.9294632754347 0.8272606268373174
12.454649676513842 360.7545228212707 0.8302491286988842
12.459877231467258 361.01490034766135 0.8319320091073856
12.465104786420675 355.4941095224291 0.826559048790521
12.47033234137409 352.38320108881373 0.8244259633939025
12.475559896327507 348.49034303850306 0.821224894477049
12.480787451280923 346.7418123491251 0.8211171235101126
12.48601500623434 346.4451672087962 0.8234750207612983
12.491242561187756 344.8424213786622 0.8235098897311728
12.496470116141172 346.17459994000865 0.8258852011693842
12.501697671094588 349.13639513174206 0.8305399368922111
12.506925226048004 350.3538790916258 0.8316943475778076
12.51215278100142 349.7804007843598 0.8321893262264223
12.517380335954837 345.29827173151455 0.8276738342604781
12.522607890908253 342.8007403895458 0.8258623201221168
12.527835445861669 340.34189849551376 0.8259146025603872
12.533063000815085 342.11281390595104 0.8288572239145513
12.538290555768501 341.96568484445595 0.8294044629262589
12.543518110721918 342.748889661194 0.830186446417808
12.548745665675334 342.8058746635404 0.8303854151884298
12.55397322062875 341.0556450313601 0.8314602980710725
12.559200775582166 341.2143309215792 0.8347959861787558
12.564428330535582 339.80033711081444 0.8284446410454527
12.569655885488999 339.6995593415599 0.819863642877495
12.574883440442415 337.72699155736996 0.811759107740852
12.580110995395831 339.65138802759304 0.8091613526659225
12.585338550349247 340.6733585739987 0.8090121925519954
12.590566105302663 340.9027638660453 0.8073269486479181
12.59579366025608 337.16069708784374 0.8027669999584143
12.601021215209496 335.0876026826581 0.7995592800626017
12.606248770162912 335.28219550457703 0.7979181717320958
12.611476325116328 335.1138172472954 0.7975089691186334
12.616703880069744 337.98950164381716 0.7992722569390345
12.62193143502316 339.9558361556819 0.7999546852776129
12.627158989976577 343.43587555889076 0.8021553169767027
12.632386544929993 345.89563138884506 0.8040302519118945
12.63761409988341 346.39320192763023 0.8035138260416941
12.642841654836825 344.6308261479371 0.8025239749632823
12.648069209790242 343.4176383095727 0.8020534444567609
12.653296764743658 345.8462009258956 0.8046593472345147
12.658524319697074 349.0338519721619 0.8070684269994298
12.66375187465049 354.69261271953667 0.8118832789269194
12.668979429603906 357.88269378346155 0.8126462101110581
12.674206984557323 360.9587316383728 0.8152230852035338
12.679434539510739 367.8640657734886 0.8222304832321143
12.684662094464155 371.50189067689837 0.824729345856568
12.689889649417571 378.54175787711 0.8319827471911696
12.695117204370987 385.8762595016278 0.8398369858106908
12.700344759324404 391.6345343891978 0.845957101579484
12.70557231427782 397.9072951690559 0.8518596100187705
12.710799869231236 403.20297065097157 0.8568621794477393
12.716027424184652 407.1222675084547 0.8598524364971478
12.721254979138068 411.8394254329954 0.8641681898557014
12.726482534091485 414.1640835323828 0.8656218023018639
12.7317100890449 419.9579130982493 0.8711973008410464
12.736937643998317 430.4498641089901 0.8819585078182839
12.742165198951733 437.1929064018306 0.8877453151789731
12.74739275390515 451.25684404663116 0.9019369186002428
12.752620308858566 464.3621869632266 0.9137509905592559
12.757847863811982 475.379391807813 0.9235780142438281
12.763075418765398 484.8899817646577 0.9330612523634654
12.768302973718814 484.234721824391 0.9319672281970968
12.77353052867223 481.56428476205537 0.9291032709336356
12.778758083625647 475.9406982555427 0.9240350744093542
12.783985638579063 468.6966507724919 0.9162877604287597
12.789213193532479 463.8747068610187 0.9108759411755513
12.794440748485895 456.27538519840857 0.9028432853641859
12.799668303439312 450.57241564073036 0.8959735162669533
12.804895858392728 448.0540495334891 0.8937211524298883
12.810123413346144 446.346146213505 0.8924099400466836
12.81535096829956 446.0018523354811 0.8914381329567209
12.820578523252976 451.38639751466593 0.8973225293234275
12.825806078206393 458.3475867385458 0.9037152098278632
12.831033633159809 471.3046511358873 0.9156989855746818
12.836261188113225 482.05224743586786 0.9255997214007304
12.841488743066641 496.92531937201204 0.9392799543271776
12.846716298020057 513.1339980750041 0.9543356797882464
12.851943852973474 529.7547717538314 0.9695898827793837
12.85717140792689 545.6223016844623 0.9836879943521145
12.862398962880306 554.8618181472079 0.9915927686927094
12.867626517833722 559.7892247456424 0.9959180110210839
12.872854072787138 555.0508387795746 0.9911158136353984
12.878081627740555 544.9377960440404 0.9815440322511892
12.88330918269397 529.0598376717818 0.9670003453223391
12.888536737647387 502.49552854140086 0.9420647510398749
12.893764292600803 471.284987751739 0.9128113217731816
12.89899184755422 445.5136195151256 0.8880127974312235
12.904219402507636 424.3093767663292 0.866678418643255
12.909446957461052 408.6190952880606 0.8510382525475888
12.914674512414468 395.8440124625498 0.8375149973044209
12.919902067367884 384.71533700524446 0.8251549660325781
12.9251296223213 376.58959396398336 0.8157767891619729
12.930357177274717 377.1295103765972 0.8155719862887586
12.935584732228133 370.282313790837 0.807894953347187
12.940812287181549 367.2080581440336 0.8050126679458898
12.946039842134965 363.7627443746729 0.8003021049503171
12.951267397088381 359.8553479012128 0.7964841725358492
12.956494952041798 358.73514333262517 0.7947443939151608
12.961722506995214 361.8109654064034 0.7976792323233384
12.96695006194863 363.22667702800936 0.7985521931564538
12.972177616902046 362.57703528977106 0.7979552136822493
12.977405171855462 359.4498529179938 0.7949645420516777
12.982632726808879 355.4256952210049 0.7904281433314825
12.987860281762295 355.3915994597478 0.7902288023602222
12.993087836715711 353.6513501563287 0.7880075737873502
12.998315391669127 354.73859329740503 0.7896931925194399
13.003542946622543 353.34900556441363 0.7879051767870678
13.00877050157596 353.3819119550443 0.788145079322225
13.013998056529376 355.7607829698345 0.7904356085709962
13.019225611482792 357.63744610251933 0.7920100293829447
13.024453166436208 359.9503475464312 0.7953581772139979
13.029680721389624 357.08354528273645 0.7935074191191912
13.03490827634304 355.3962427309674 0.7918164723347753
13.040135831296457 356.65465254855474 0.7947219698043945
13.045363386249873 358.9504498194004 0.7971970675904888
13.05059094120329 360.73441299275146 0.7984084839416797
13.055818496156705 363.20365476117473 0.8001831896690268
13.061046051110122 368.0887319534599 0.8046437440674119
13.066273606063538 376.120967304454 0.8136946836306964
13.071501161016954 383.85046621235085 0.8221103610748127
13.07672871597037 387.8672001565999 0.825949119243659
13.081956270923786 396.2771548952242 0.8337242084712072
13.087183825877203 404.06108786747615 0.8411983057342984
13.092411380830619 414.1996644160647 0.8510582064918844
13.097638935784035 423.5315922219561 0.8608018650584774
13.102866490737451 430.3100799142806 0.8683427368022885
13.108094045690867 434.068770533472 0.8718358038018742
13.113321600644284 438.6212797739539 0.8763687285095316
13.1185491555977 444.4908343565521 0.8815887881375178
13.123776710551116 454.85696530057436 0.8915953318209274
13.129004265504532 457.52670828767685 0.8944093540422302
13.134231820457948 462.4838285752207 0.8988023757289151
13.139459375411365 472.6359649607607 0.9083678382457681
13.14468693036478 480.642337879051 0.915919849431228
13.149914485318197 489.97988901192804 0.9246627732613898
13.155142040271613 496.864648166299 0.9312226584626979
13.16036959522503 501.29775405499277 0.9355309810185948
13.165597150178446 507.20937953116015 0.9412464762515945
13.170824705131862 505.473274158773 0.9401784348391076
13.176052260085278 501.36363533622307 0.9368568820230655
13.181279815038694 495.894939679078 0.9319275263271535
13.18650736999211 491.09309421620105 0.9278467901515683
13.191734924945527 487.0584070935818 0.9242226179727658
13.196962479898943 486.6488437710587 0.9234536811835239
13.202190034852359 482.876942422935 0.9200009292197514
13.207417589805775 474.1282248169114 0.9111368595734648
13.212645144759191 461.1518939319452 0.8986476426080253
13.217872699712608 447.8856514999711 0.8864268762605533
13.223100254666024 438.1662543246901 0.8775148081259786
13.22832780961944 430.1396948798198 0.8697772600349766
13.233555364572856 422.56653742322175 0.8627610927744257
13.238782919526273 416.42978237846734 0.856152031738604
13.244010474479689 406.08844279594797 0.8463808147577517
13.249238029433105 399.05425506497465 0.8394727324734798
13.254465584386521 391.6650760062783 0.8317382406850115
13.259693139339937 387.59204986350034 0.8275802635302897
13.264920694293354 381.15414223742914 0.8208168416275836
13.27014824924677 372.5155692631001 0.8107131031714672
13.275375804200186 366.97002428692593 0.8044833474739029
13.280603359153602 358.0714128330325 0.7944145070255557
13.285830914107018 350.79846581216475 0.7869916404876242
13.291058469060435 347.5539215048167 0.7845552061244834
13.29628602401385 344.16130551807925 0.7808669743553317
13.301513578967267 344.8925587879289 0.7821153128812597
13.306741133920683 342.4937466893358 0.7804816078465416
13.3119686888741 338.2386138291324 0.7759063992939353
13.317196243827516 335.77019637096504 0.7733961810734331
13.322423798780932 335.451967366433 0.7737319438290883
13.327651353734348 333.6767451154783 0.7703095025613199
13.332878908687764 331.4696188602808 0.7694783113363745
13.33810646364118 332.01619736055153 0.7701782504686848
13.343334018594597 329.31772159343467 0.7664457458756061
13.348561573548013 329.2557352023112 0.7656569880114299
13.353789128501429 328.2578525416995 0.7639066408438492
13.359016683454845 323.23820924539496 0.7585258244913591
13.364244238408261 322.7540856285699 0.7586046841962141
13.369471793361678 327.67833532777985 0.7652810377665503
13.374699348315094 334.65634159837987 0.7728783923617669
13.37992690326851 340.3173552333353 0.7798028400877169
13.385154458221926 346.9075001239908 0.7859292717333833
13.390382013175342 349.2735147640561 0.7885265285689703
13.395609568128759 348.59403077276477 0.788049255881736
13.400837123082175 346.34015002249316 0.7851126197361404
13.406064678035591 341.76476311266333 0.7797367127601075
13.411292232989007 339.962113826091 0.7775527151857946
13.416519787942423 339.82580891152554 0.7773440345985864
13.42174734289584 338.8049872536167 0.7762219159838879
13.426974897849256 340.36693806272933 0.7793558527490305
13.432202452802672 341.2667164774203 0.7807744399980686
13.437430007756088 340.4547034972509 0.77987750754906
13.442657562709504 337.9958821500446 0.7769939711800337
13.44788511766292 334.40081183075404 0.772442507793006
13.453112672616337 330.0278973660153 0.7676965414286672
13.458340227569753 329.8377686415338 0.7681099603157442
13.46356778252317 327.17313745863214 0.7651834906153122
13.468795337476585 323.70217671525097 0.7622208635898889
13.474022892430002 321.01853823800957 0.7594698102708367
13.479250447383418 320.1027051981655 0.7579571176800433
13.484478002336834 321.7114310912818 0.7588388852738255
13.48970555729025 323.31385513674394 0.7594966811184614
13.494933112243666 322.4497209241057 0.7592171255327829
13.500160667197083 323.4101478771749 0.7611308019739944
13.505388222150499 323.1565813567064 0.7610441965808591
13.510615777103915 320.7010084160638 0.7578990641998654
13.515843332057331 320.0741279066026 0.7563636236483441
13.521070887010747 321.8619780957732 0.7579912849109827
13.526298441964164 322.4625068398914 0.7590130005826353
13.53152599691758 322.7160208655196 0.7600362901702971
13.536753551870996 323.4060743897108 0.7612372446574885
13.541981106824412 324.32573838919717 0.7637803231550141
13.547208661777828 328.1063196356284 0.7671008994571451
13.552436216731245 326.5796537889257 0.7652422929689232
13.55766377168466 321.4592900688689 0.7587666547272891
13.562891326638077 316.1903718660546 0.7523942387684546
13.568118881591493 312.02020542405984 0.7485600247114381
13.57334643654491 310.2154810426076 0.7461053346114087
13.578573991498326 308.51756196429255 0.7440151587576994
13.583801546451742 305.3317568454956 0.7409891782736023
13.589029101405158 303.31283069102767 0.7384787406149234
13.594256656358574 300.9759116215872 0.7360989884465572
13.59948421131199 299.94261896688016 0.7353869469039324
13.604711766265407 299.60983279308846 0.7356363674214953
13.609939321218823 297.1767482945712 0.7331640534780542
13.615166876172239 293.9929401472966 0.7288861601176199
13.620394431125655 293.2901553004702 0.728607676648159
13.625621986079071 291.4882296511394 0.726496483945855
13.630849541032488 292.8546074874103 0.7292301933556242
13.636077095985904 297.5602066929859 0.7343639440002221
13.64130465093932 300.8772981240186 0.7375399851751784
13.646532205892736 302.2165817870032 0.7384890620522244
13.651759760846153 301.0056543888824 0.7366636914443424
13.656987315799569 298.36140697781974 0.7336496583869725
13.662214870752985 295.438606544373 0.7286880755337654
13.667442425706401 294.9045998607213 0.7276859924570036
13.672669980659817 293.2291489667849 0.7262165643117572
13.677897535613234 295.58139348084086 0.7287391075313562
13.68312509056665 297.13322404693906 0.7315396951832932
13.688352645520066 300.4093521254818 0.73631173599746
13.693580200473482 303.3817389311487 0.741071783100497
13.698807755426898 305.56326304904917 0.7432635025019156
13.704035310380315 306.6126464309531 0.7441559548961676
13.70926286533373 304.2708329525004 0.7413304627165545
13.714490420287147 303.1035654274893 0.7399245585654095
13.719717975240563 299.8204299183019 0.7370229383564032
13.72494553019398 298.61813844219273 0.735532313062818
13.730173085147396 295.36447713900066 0.7304380397094163
13.735400640100812 294.85399025945753 0.7288504394451495
13.740628195054228 295.2640510871692 0.7298114989066369
13.745855750007644 296.1524118975153 0.73081975925333
13.75108330496106 295.98803153420766 0.732341659271143
13.756310859914477 292.7180521300262 0.7285799826632177
13.761538414867893 289.08068610933714 0.72399223704834
13.766765969821309 290.5432382144876 0.7269458446032406
13.771993524774725 292.1519545054058 0.727920795896211
13.777221079728141 292.64495570860356 0.7281218796256845
13.782448634681558 291.45582018314326 0.7268738138549665
13.787676189634974 290.9181795958512 0.7260746577467206
13.79290374458839 291.1164046915012 0.7248735657312984
13.798131299541806 293.3962057318038 0.7280262641332241
13.803358854495222 294.51692541375746 0.7300265471931172
13.808586409448639 295.1791237471344 0.7311741820311348
13.813813964402055 297.1081912680391 0.7336113199584668
13.819041519355471 299.5025906677302 0.7364605821151864
13.824269074308887 302.74343040654196 0.7403149263016243
13.829496629262303 306.59304495670256 0.7449758024356632
13.83472418421572 310.17746793308413 0.7485320845800405
13.839951739169136 316.4816161393223 0.7534477762626713
13.845179294122552 318.19663805445344 0.7543989017627859
13.850406849075968 324.05715201421003 0.7609052598551995
13.855634404029384 329.92493867584045 0.7678957901121767
13.8608619589828 334.4655300629432 0.7735993791363688
13.866089513936217 340.53101317245864 0.7792211894065589
13.871317068889633 346.94650432302836 0.7858489570671598
13.87654462384305 351.74721734263306 0.7906321444849495
13.881772178796465 357.2240120807803 0.7961240033141707
13.886999733749882 366.49304293229414 0.80631810204358
13.892227288703298 369.99808865223986 0.8097044903683881
13.897454843656714 375.9980584636074 0.8159316755561405
13.90268239861013 379.14000278198796 0.8202335445472569
13.907909953563546 380.90721234413496 0.8228726078038195
13.913137508516963 379.8482863879689 0.8217409144677131
13.918365063470379 373.68672180369384 0.8162426554431207
13.923592618423795 364.5432180399511 0.8049247468920044
13.928820173377211 356.2071170264448 0.7956856745519979
13.934047728330627 350.48608264559965 0.7899603150356267
13.939275283284044 343.5097634067382 0.781798199813175
13.94450283823746 340.3025891069125 0.7794018401432735
13.949730393190876 334.5617797248367 0.7729510038727927
13.954957948144292 329.5992532655975 0.7672269287211938
13.960185503097708 326.6210332633089 0.7646968351022567
13.965413058051125 325.5068970780393 0.7632369770038061
13.97064061300454 321.6659782268989 0.7586626139540781
13.975868167957957 317.5135517029488 0.7536069406993516
13.981095722911373 310.61763417448407 0.7458249259911044
13.98632327786479 309.3246131202123 0.7456322520034376
13.991550832818206 309.1411375554746 0.7467027000696336
13.996778387771622 311.4064180652593 0.7497959758333779
14.002005942725038 309.6096378007031 0.7486693931023055
14.007233497678454 308.9848071517571 0.7469513089159819
14.01246105263187 308.46189995802257 0.7469350006184837
14.017688607585287 306.6484067079609 0.7461155964812406
14.022916162538703 309.0429630318647 0.7490814168609085
14.028143717492119 309.0626028910466 0.7485546756204062
14.033371272445535 308.9359700488101 0.7465658699178851
14.038598827398951 308.70444589211644 0.7446239687600263
14.043826382352368 308.99218320796035 0.7435113635957202
14.049053937305784 312.74643599438105 0.7486736712658005
14.0542814922592 314.81750737013164 0.7510945453447117
14.059509047212616 320.10819871689284 0.7569380866882917
14.064736602166032 322.3576783342118 0.7587919268787555
14.069964157119449 326.9222823548882 0.7643233766185491
14.075191712072865 329.71466318536477 0.7682084647148837
14.080419267026281 334.0878155209765 0.7738603091564286
14.085646821979697 337.41488706778415 0.7771269736701923
14.090874376933114 339.2721495458609 0.7791813348254574
14.09610193188653 343.4738289372738 0.7835069234725626
14.101329486839946 340.4063175199183 0.7798034724760557
14.106557041793362 339.04529292303033 0.7781028527833019
14.111784596746778 338.9824737195296 0.7775792283431202
14.117012151700195 337.5853582223726 0.7758231190527412
14.12223970665361 336.580218926028 0.7752800451350972
14.127467261607027 333.4740707075651 0.7733906756850715
14.132694816560443 327.8928589843558 0.7676275846163152
14.13792237151386 323.22565523036195 0.7625936216415431
14.143149926467276 328.05704313697356 0.7680686316099034
14.148377481420692 330.4652739301572 0.7710748187620067
14.153605036374108 331.7776141723076 0.7724018640544179
14.158832591327524 327.8553621714599 0.7674544809727758
14.16406014628094 326.4315864865983 0.7647446695610363
14.169287701234357 321.78492541129634 0.7577778813117301
14.174515256187773 322.413358971278 0.7575307117931205
14.179742811141189 322.4741058580526 0.7582434404654229
14.184970366094605 323.8287123164299 0.7589493624645701
14.190197921048021 325.5459942634437 0.7612172855676014
14.195425476001438 324.06117600235496 0.7603826228529588
14.200653030954854 326.3432458388209 0.7629797493095817
14.20588058590827 327.6991823995043 0.765200375585706
14.211108140861686 330.4360149723671 0.768485441046629
14.216335695815102 332.30465401754014 0.7704757865451761
14.221563250768519 330.1424497810366 0.767048721831717
14.226790805721935 328.50141829371586 0.7646967461980201
14.232018360675351 326.1634972938314 0.7609287566192795
14.237245915628767 324.1403044709978 0.7579903329276281
14.242473470582183 322.4214093141256 0.7563378537392886
14.2477010255356 325.3250265688287 0.7601872921152015
14.252928580489016 325.5105348705751 0.7611529564214323
14.258156135442432 326.9429986114636 0.7622332436808125
14.263383690395848 329.50370386464476 0.7653088415271856
14.268611245349264 329.7113332852101 0.7653109845254312
14.27383880030268 330.5170791649325 0.7654472063171073
14.279066355256097 333.77331934754005 0.7699627593335531
14.284293910209513 335.3564151078396 0.7716503977238358
14.28952146516293 341.78942630544367 0.777829164007467
14.294749020116345 343.66166462936894 0.7792359400616945
14.299976575069762 348.13385586761734 0.7829908660721824
14.305204130023178 352.1742837952999 0.7866640087853931
14.310431684976594 357.0933905326648 0.7919403760730978
14.31565923993001 362.8087186913169 0.7974970008234844
14.320886794883426 368.13460924679976 0.8034691679428344
14.326114349836843 371.8404713589247 0.8079577143436695
14.331341904790259 373.7484394798398 0.8094851887567639
14.336569459743675 372.11176860971204 0.8081926460060151
14.341797014697091 370.0466416279321 0.806033965372676
14.347024569650507 370.40337435545234 0.8064964488245463
14.352252124603924 367.53980640661047 0.8036093083365529
14.35747967955734 366.18906293195204 0.8026488803308388
14.362707234510756 362.4403088873038 0.7981106235149881
14.367934789464172 361.484920057993 0.7975415388498444
14.373162344417588 359.39605420595024 0.7947585888139282
14.378389899371005 358.95915011266874 0.7942123103554733
14.38361745432442 358.1496132132904 0.7938809966639199
14.388845009277837 358.4240264851941 0.7942649338187723
14.394072564231253 357.85027994416595 0.794041142326585
14.39930011918467 360.5558100870794 0.7968858048994713
14.404527674138086 364.87014099003375 0.8011419156141908
14.409755229091502 368.81441364313997 0.8057638364677792
14.414982784044918 371.24115840952084 0.8091728263428495
14.420210338998334 375.40236478968205 0.8135795103617659
14.42543789395175 378.35350965107347 0.8166364074604272
14.430665448905167 379.35764027044786 0.8165902366682234
14.435893003858583 380.9913373126961 0.8179190296683095
14.441120558811999 379.7454481847742 0.816868175857346
14.446348113765415 381.5065217520702 0.8181879618997496
14.451575668718831 380.66366809659115 0.8176946757479241
14.456803223672248 380.96552486775886 0.8175453299876656
14.462030778625664 384.47713540003315 0.8215733218504542
14.46725833357908 383.28215294965014 0.8202225897908196
14.472485888532496 391.1717962213743 0.8287266551067518
14.477713443485912 397.6169478830318 0.8356283619643319
14.482940998439329 413.16641674338297 0.8515603519302468
14.488168553392745 429.2579605384231 0.8680280950505727
14.493396108346161 445.76569872635696 0.8844729286792052
14.498623663299577 465.4018627577256 0.9034187316007012
14.503851218252994 481.30176854005816 0.9182843073271877
14.50907877320641 489.97585839990126 0.9265771332968239
14.514306328159826 484.97591764202195 0.9216818766291096
14.519533883113242 469.56631934967453 0.9072868472698681
14.524761438066658 441.082700151456 0.8796635423398065
14.529988993020075 413.6136932647375 0.8526096288096845
14.53521654797349 387.8147105996281 0.8258740245021551
14.540444102926907 368.4093694885912 0.8062678234557652
14.545671657880323 353.567791197735 0.7911814703570205
14.55089921283374 341.7852263372816 0.7791415023280254
14.556126767787156 332.3217883958947 0.7685981526316308
14.561354322740572 326.8652482557186 0.7618246401572083
14.566581877693988 323.0273016992901 0.7564982874053061
14.571809432647404 321.64705558372475 0.7537981731156438
14.57703698760082 319.69132967020636 0.7521152774188987
14.582264542554237 317.3156715788342 0.7496479840502217
14.587492097507653 316.48900517700974 0.7488286977699777
14.592719652461069 316.9844137771072 0.7483988959170104
14.597947207414485 319.8246055425352 0.751306604446376
14.603174762367901 322.4151979062866 0.7542301802400537
14.608402317321318 326.4155815358717 0.7590497679129632
14.613629872274734 325.13785156171645 0.7575797229817591
14.61885742722815 325.68259547615537 0.7576179660580566
14.624084982181566 327.00071430357247 0.758933528235665
14.629312537134982 329.42954447057286 0.7616599455526984
14.634540092088399 336.882748798517 0.7694673779226667
14.639767647041815 344.01896945751173 0.7770033084914159
14.644995201995231 343.5010909905277 0.7762865652825827
14.650222756948647 345.884817712553 0.7781256153660725
14.655450311902063 347.186629232472 0.7790313146463853
14.66067786685548 347.68024703846436 0.7785156993587812
14.665905421808896 349.947041920755 0.780726390644011
14.671132976762312 347.90396359146587 0.778236621532333
14.676360531715728 346.97962412429484 0.7770565595782247
14.681588086669144 344.61001168833684 0.7744564983324745
14.68681564162256 343.3493310752179 0.774051842989615
14.692043196575977 340.85071252325497 0.7712620797459436
14.697270751529393 340.21264677838644 0.7711785415710098
14.70249830648281 342.3623214321644 0.7737581400403429
14.707725861436225 342.13228015163 0.7729406548209508
14.712953416389642 342.5264018589863 0.7734155680074993
14.718180971343058 339.10761538881474 0.7696726101589106
14.723408526296474 338.2298984328062 0.7686092937430035
14.72863608124989 338.6466215064434 0.7701866235941908
14.733863636203306 341.21020910166123 0.7727709890801119
14.739091191156723 343.4887158152787 0.7747566362889639
14.744318746110139 345.02214127572205 0.7758729123942772
14.749546301063555 344.5161517087608 0.7745016893848738
14.754773856016971 338.9733725709391 0.7688142477151434
14.760001410970387 335.3015592454289 0.7658738905873631
14.765228965923804 334.83367676189005 0.7659121467472426
14.77045652087722 331.5938815931637 0.763098711450091
14.775684075830636 334.7800664402317 0.7662897063382585
14.780911630784052 333.7267317822539 0.7643688054714507
14.786139185737468 334.79789375241364 0.766163574251155
14.791366740690885 336.8116972565243 0.7693318199001312
14.7965942956443 334.53450184303955 0.7662582521924003
14.801821850597717 335.1854043813593 0.7663270202663144
14.807049405551133 337.728214774035 0.7681625683315935
14.81227696050455 344.0791672862297 0.7749259791984033
14.817504515457966 352.55261590750484 0.7839933369831763
14.822732070411382 360.3518779671069 0.791799949990302
14.827959625364798 368.6311708130702 0.8014116317310276
14.833187180318214 375.4949222950501 0.8088774804097437
14.83841473527163 385.81617529726753 0.8197404416865106
14.843642290225047 393.3864140188329 0.827138014356369
14.848869845178463 403.25592688014177 0.8368561780777207
14.854097400131879 409.0990732824486 0.842359531396724
14.859324955085295 410.31473157462096 0.8439175735086148
14.864552510038711 412.2694806404796 0.8459047170824195
14.869780064992128 407.7280165212487 0.8418701290732861
14.875007619945544 402.7529816389978 0.8367792678200847
14.88023517489896 400.52811610638315 0.8341673203161168
14.885462729852376 396.22230335600415 0.8301459379536896
14.890690284805792 391.5206922641954 0.8254369053595266
14.895917839759209 385.2379989149798 0.8187552609371759
14.901145394712625 380.257034390791 0.8138941707136886
14.906372949666041 378.1135457452275 0.8115345024184863
14.911600504619457 374.0671215502215 0.8075778515019316
14.916828059572873 373.04641621358195 0.8075827358695563
14.92205561452629 366.60277080216173 0.8009513725536683
14.927283169479706 361.2773509493804 0.7946198938574793
14.932510724433122 358.3196225619325 0.7913805288456213
14.937738279386538 355.68098241559784 0.7887005782425806
14.942965834339955 353.1917885974267 0.7874890191015934
14.94819338929337 348.6037610891659 0.7825670793274833
14.953420944246787 341.33394055939374 0.7739597257427236
14.958648499200203 333.8247798326124 0.7643245929346029
14.96387605415362 329.27431436125823 0.7587767376160932
14.969103609107036 326.39558396035403 0.7554781125875011
14.974331164060452 329.05273015606207 0.759073580339383
14.979558719013868 332.409170776155 0.763121861914689
14.984786273967284 333.61993739425554 0.7645337107717409
14.9900138289207 334.07350784454866 0.7649753656316527
14.995241383874117 334.791143894869 0.7656677620331357
15.000468938827533 339.0969389739922 0.770544662011668
15.005696493780949 343.7433274319171 0.7757780504008881
15.010924048734365 346.0206593561422 0.7774630555075123
15.016151603687781 347.5800726194999 0.7789932179666674
15.021379158641198 347.30019854233353 0.7784619190360761
15.026606713594614 345.81526030752343 0.7770033076045151
15.03183426854803 348.60807847304176 0.780377267523181
15.037061823501446 352.4153555085372 0.7844093840680311
15.042289378454862 355.2446101163751 0.7864629741094525
15.047516933408279 354.9186420054755 0.7866371233441881
15.052744488361695 356.5327394135811 0.7884285766051252
15.057972043315111 358.89418874765096 0.7916395168425235
15.063199598268527 363.88649337293504 0.7981644310975551
15.068427153221943 366.8654006979269 0.8013482136219113
15.07365470817536 369.3636108237358 0.8035462130128083
15.078882263128776 369.3691385297401 0.8032046244240909
15.084109818082192 363.0180273563805 0.7961532387157413
15.089337373035608 359.3385530005196 0.7925820188264591
15.094564927989024 356.38699989271754 0.7899019443731796
15.09979248294244 352.23068480264885 0.7856274127617408
15.105020037895857 348.0966704153446 0.7810641274527335
15.110247592849273 338.200194609792 0.7696076253750429
15.11547514780269 329.0801784946224 0.7590142026433162
15.120702702756105 328.44865846432504 0.7593055178315475
15.125930257709522 325.642243297587 0.7563019263931182
15.131157812662938 322.8962265931875 0.7532834728457746
15.136385367616354 322.82500321577 0.7530255726585118
15.14161292256977 320.0900958421189 0.7501910203133438
15.146840477523186 319.8351943599577 0.7502213261179087
15.152068032476603 317.30881136997164 0.7475200126316293
15.157295587430019 314.31681963100925 0.7453497461804925
15.162523142383435 312.22885624470706 0.7429429358351919
15.167750697336851 309.625543400903 0.7403118541459083
15.172978252290267 308.2834169768867 0.7384269778348204
15.178205807243684 304.6313733225802 0.7341169757239132
15.1834333621971 301.7935373976769 0.7305604663520584
15.188660917150516 296.7752345676175 0.7246415172953385
15.193888472103932 293.4643009131941 0.7197281479386439
15.199116027057348 292.39227559692114 0.7171139932463974
15.204343582010765 292.2958189563835 0.7174407179196957
15.20957113696418 295.62355466732544 0.7224887952270496
15.214798691917597 296.11942631540154 0.7241114161124264
15.220026246871013 294.48224135303764 0.7228716219068093
15.22525380182443 292.77380801747506 0.7207081842511385
15.230481356777846 291.5227722344683 0.7190529334751641
15.235708911731262 290.39336929375435 0.7177649308555814
15.240936466684678 291.0984049774665 0.7175899933959444
15.246164021638094 295.82072370079794 0.7233934872973621
15.25139157659151 299.02437521771714 0.7276253463807578
15.256619131544927 298.48026915972673 0.7268053148912788
15.261846686498343 293.6198634474138 0.7216638720082296
15.267074241451759 291.20407189930853 0.7187992858697692
15.272301796405175 287.85947964346525 0.715576937513394
15.277529351358591 287.8038096299417 0.7159765234465535
15.282756906312008 286.23324722005367 0.7137233739450322
15.287984461265424 286.40848075691633 0.7134038187208444
15.29321201621884 288.13751743152267 0.7155827305377135
15.298439571172256 290.6462179025827 0.7181827231153399
15.303667126125672 291.16472931652714 0.7184729602516343
15.308894681079089 291.5116288545766 0.7180603540034309
15.314122236032505 291.6029170190422 0.7174989318619781
15.319349790985921 290.45631604363876 0.717090021866688
15.324577345939337 293.4197361820365 0.7201773280010267
15.329804900892753 293.49799022020375 0.7211903481611298
15.33503245584617 294.99147497999826 0.722843919421269
15.340260010799586 294.752886575579 0.7231285638530826
15.345487565753002 295.91526320973566 0.7260894843107495
15.350715120706418 296.69547319620614 0.7264278603089891
15.355942675659835 298.0039373567921 0.7261582157859108
15.36117023061325 299.0672420547916 0.7261512213126116
15.366397785566667 301.69085793179613 0.7283458462584314
15.371625340520083 305.6858777991216 0.7321578247948672
15.3768528954735 306.4318112622635 0.7337006539590768
15.382080450426916 307.0235083662619 0.7336720382580951
15.387308005380332 308.31436274319213 0.7352289559445383
15.392535560333748 310.00783919684926 0.7386105424044423
15.397763115287164 311.5240830009095 0.7505833071172163
15.40299067024058 310.7599245301797 0.7567769738497975
15.408218225193997 311.6370313426828 0.7634312626630507
15.413445780147413 310.3154728341599 0.7644071498244145
15.418673335100829 311.4785013310697 0.7699212337661359
15.423900890054245 312.88018989661225 0.7749455177490924
15.429128445007661 312.7457709828888 0.7772961332334619
15.434355999961078 312.34385757576865 0.7790604552078119
15.439583554914494 309.10235815382407 0.7769076677670712
15.44481110986791 304.17553557705776 0.7733680090211366
15.450038664821326 305.33848444065296 0.7778479395355045
15.455266219774742 301.6962779679456 0.7764415587332387
15.460493774728159 300.8026340251422 0.7786562497587267
15.465721329681575 300.68695160668943 0.7798998702424736
15.470948884634991 301.59123692559245 0.7825387654121096
15.476176439588407 303.93524495609284 0.7868811630812446
15.481403994541823 305.75445554504654 0.7916650887873137
15.48663154949524 305.0501708679728 0.7940075101623434
15.491859104448656 304.65110509146973 0.7957257178807979
15.497086659402072 301.7434408289181 0.7949753588401779
15.502314214355488 302.16642701617735 0.7971829047004517
15.507541769308904 305.9016290637787 0.8031413379036957
15.51276932426232 307.1663244654195 0.8069954816223731
15.517996879215737 308.4918792399846 0.8100842963101894
15.523224434169153 307.1069705483968 0.8103710288433643
15.52845198912257 305.7640386826733 0.810773450206603
15.533679544075985 304.5158826224838 0.8109292717656135
15.538907099029402 305.92456258715845 0.814000683736373
15.544134653982818 306.51998367631813 0.8167381040750525
15.549362208936234 308.4598648796354 0.8196181009295549
15.55458976388965 307.0128228690314 0.8184118452188773
15.559817318843066 306.26797839025477 0.8186170545064487
15.565044873796483 306.05976946157483 0.8201741159941613
15.570272428749899 311.7252651390899 0.8302846571903386
15.575499983703315 316.46695486555245 0.8389104692029421
15.580727538656731 319.6591157688484 0.8444266097410624
15.585955093610147 319.4071223132506 0.8459898746835278
15.591182648563564 314.2967947327275 0.8405883952908777
15.59641020351698 312.2122671237415 0.8396621474514145
15.601637758470396 313.4918770945154 0.8422506170938492
15.606865313423812 310.86148301876443 0.8398166198642435
15.612092868377228 309.0877958720216 0.8381425403945301
15.617320423330645 308.21857570631937 0.8397169632427547
15.62254797828406 305.56418448502336 0.8391041832863088
15.627775533237477 304.8961796637019 0.8405235484308159
15.633003088190893 302.4085623886832 0.8391890834972737
15.63823064314431 300.9849894119911 0.8349210016176403
15.643458198097726 297.6419792415125 0.8159102006971931
15.648685753051142 297.9440394284744 0.8093912954287388
15.653913308004558 298.70837783108016 0.8054232966581025
15.659140862957974 299.80225393953464 0.8038532471899489
15.66436841791139 299.77957570873264 0.8020478210150809
15.669595972864807 298.56611243174416 0.7979475756727438
15.674823527818223 295.83786506043015 0.7924135238748622
15.680051082771639 297.2535013950774 0.7926111782356585
15.685278637725055 298.7570381005351 0.7928229751658936
15.690506192678471 299.30218777916673 0.7923333758200475
15.695733747631888 296.79418286638946 0.7872174096935107
15.700961302585304 292.1126615542746 0.7802134959682943
15.70618885753872 290.4901236819293 0.7764914449347239
15.711416412492136 291.3583962337567 0.7759662008501071
15.716643967445552 294.618487615304 0.7788407438583708
15.721871522398969 295.4994834581142 0.7785997181515129
15.727099077352385 297.58010083318607 0.780513249502245
15.732326632305801 298.473361830273 0.7805064259854426
15.737554187259217 298.49298500884515 0.7796848770290589
15.742781742212633 298.0821562376821 0.7774295446831982
15.74800929716605 303.60928682351187 0.7842637080379352
15.753236852119466 304.30167633659113 0.7839235684666948
15.758464407072882 307.3509176321066 0.7866365639629614
15.763691962026298 305.71128607193003 0.7839627583695595
15.768919516979715 306.3628153187636 0.782972636174135
15.77414707193313 309.7072570535449 0.7870925640804795
15.779374626886547 310.5405428314219 0.7867576764975261
15.784602181839963 313.9436031968207 0.7905975355514948
15.78982973679338 318.01191814295447 0.7956406327707807
15.795057291746796 319.9208713756979 0.7983830164319299
15.800284846700212 323.4636881977968 0.8020536116577346
15.805512401653628 320.8765771426587 0.7976015163715994
15.810739956607044 323.12479926904285 0.7997723382125621
15.81596751156046 324.8862024370122 0.8012379899064799
15.821195066513877 325.7637120412029 0.8031885867862851
15.826422621467293 329.12308180700893 0.8061050578787508
15.831650176420709 327.9327058048834 0.8031156101175977
15.836877731374125 325.55061212098957 0.7997778134697379
15.842105286327541 320.91156990311214 0.7939223580993836
15.847332841280958 316.8094264866963 0.7892936605367054
15.852560396234374 313.0583427073405 0.7850832525988929
15.85778795118779 311.8788826892111 0.7824100651574891
15.863015506141206 312.76137599357673 0.7830626056492052
15.868243061094622 310.1324340401502 0.7796447042229387
15.873470616048039 304.87885233728935 0.771809610992051
15.878698171001455 300.9470715053923 0.7655593625394592
15.883925725954871 299.002229507988 0.7624157769673481
15.889153280908287 296.59886591823977 0.7595397857505367
15.894380835861703 299.3353233747334 0.7641805705171351
15.89960839081512 302.00297620421713 0.767340193351822
15.904835945768536 305.001471245408 0.771072260861859
15.910063500721952 303.5000137701042 0.7682491980987021
15.915291055675368 299.8732938182747 0.7632354516700146
15.920518610628784 296.45801563611974 0.7589276475805501
15.9257461655822 296.17109573771364 0.7571543807244823
15.930973720535617 298.0730513020794 0.7590634617101748
15.936201275489033 299.4707456374772 0.7602947032956497
15.94142883044245 303.32671868004076 0.7649949804615251
15.946656385395865 303.97986179267076 0.7656530520785225
15.951883940349282 301.54501898435154 0.7631172398005274
15.957111495302698 300.158340366697 0.7611482751222357
15.962339050256114 298.4648432856343 0.7586564237566471
15.96756660520953 301.82844149122707 0.7623337004108655
15.972794160162946 301.6576582346229 0.7612731516269372
15.978021715116363 302.22343915671644 0.7620994783337379
15.983249270069779 302.5709708247711 0.7632163376516252
15.988476825023195 302.45817278631307 0.7642628067895388
15.993704379976611 304.59637076809923 0.7677036136644187
15.998931934930027 305.6052082207832 0.7678456779814126
16.004159489883442 304.1898872296429 0.767312046882596
16.009387044836856 306.2298921856604 0.7693456011607084
16.01461459979027 307.3816664329616 0.7713007445759593
16.019842154743685 308.2919564540047 0.7724852255459684
16.0250697096971 307.15932872596704 0.770975358070414
16.030297264650514 306.70205948823104 0.7702670711535128
16.03552481960393 305.16220408205857 0.7681021000572651
16.040752374557343 306.67305443387716 0.7691314236532135
16.045979929510757 307.17209022726627 0.7687581202110269
16.05120748446417 308.70054377982564 0.7700560921361436
16.056435039417586 311.17909791048044 0.772391703714264
16.061662594371 314.1477502247415 0.77572314164043
16.066890149324415 318.8476059029951 0.7806633002689383
16.07211770427783 320.4281559361845 0.7821138368718568
16.077345259231244 322.460461400643 0.7844252235803038
16.08257281418466 319.08060421305095 0.779370080449549
16.087800369138073 318.5704217553883 0.779421878152363
16.093027924091487 316.8048440540655 0.7769787606797219
16.0982554790449 317.626582533273 0.7777335031887371
16.103483033998316 321.5023146492258 0.7825733014989912
16.10871058895173 328.3750927005184 0.7905480437299988
16.113938143905145 329.5748417308876 0.7921783014165356
16.11916569885856 326.7307144500976 0.7883762852242673
16.124393253811974 321.18789466352086 0.7827228661115456
16.129620808765388 317.8448936404666 0.7790948585846043
16.134848363718802 316.4887718231499 0.7783107432027035
16.140075918672217 317.8573802724957 0.7805600365810137
16.14530347362563 316.6499531520117 0.7798890958724812
16.150531028579046 315.5173434213903 0.7775898457766316
16.15575858353246 315.8813784957045 0.7773862538916888
16.160986138485875 313.6730145285266 0.7741353480745654
16.16621369343929 313.8044905737948 0.7741967201507506
16.171441248392703 311.4634421409979 0.7720797560387948
16.176668803346118 306.1310992407052 0.7652236664840403
16.181896358299532 305.3938946437964 0.7644662243983
16.187123913252947 305.80387140540444 0.7639650281550411
16.19235146820636 306.2565499260868 0.7643515711499178
16.197579023159776 306.2085326132771 0.7639281930555305
16.20280657811319 301.18484731426094 0.7578730469590639
16.208034133066604 296.94723455929216 0.7534488961776503
16.21326168802002 295.1498160861914 0.7512652224456012
16.218489242973433 291.3418237225264 0.7464319908850575
16.223716797926848 288.63232822069097 0.7429824438593605
16.228944352880262 286.2958300749434 0.7407915295189756
16.234171907833677 284.794553336379 0.7400865489744483
16.23939946278709 280.90687835666296 0.7366414015898715
16.244627017740505 275.75799702061465 0.7308929248827356
16.24985457269392 271.8614343359631 0.7252859475228333
16.255082127647334 269.78066775522575 0.722969030649932
16.26030968260075 268.266578448485 0.7199862566399593
16.265537237554163 267.04497545906816 0.7178909890270815
16.270764792507578 267.38529600182267 0.7164383388129836
16.275992347460992 265.45376989970083 0.7130774618086871
16.281219902414406 266.9982416233894 0.7151420341453923
16.28644745736782 267.5756790888275 0.7167889413881613
16.291675012321235 268.0117492600101 0.7179937325891977
16.29690256727465 268.7124617052901 0.7196714803763118
16.302130122228064 269.2609014275063 0.7196907948234411
16.30735767718148 270.9101196927883 0.7216477534798051
16.312585232134893 271.570933522874 0.7204959234366862
16.317812787088307 271.52003686237674 0.7205126828073118
16.323040342041722 272.998028275602 0.7224223258998783
16.328267896995136 275.4248884983634 0.7258099758044761
16.33349545194855 275.5782400605664 0.7263421892305312
16.338723006901965 272.7574206317989 0.7209773128919376
16.34395056185538 275.6025474143846 0.7233149137601661
16.349178116808794 274.1127281274341 0.7217673101596649
16.35440567176221 279.63702666829596 0.7276820659807112
16.359633226715623 286.46253734785125 0.7352106838409566
16.364860781669037 295.9536058520255 0.7464841629207003
16.37008833662245 307.0992980350944 0.7582731999051859
16.375315891575866 313.6539708676342 0.7669000895190557
16.38054344652928 320.93377853174326 0.7756443235012107
16.385771001482695 325.9711772890425 0.7811844968937927
16.39099855643611 329.7340739651022 0.785077430469783
16.396226111389524 330.7318926931157 0.7853599123291172
16.401453666342938 328.9478083063525 0.7824808486291737
16.406681221296353 326.4945151758655 0.7799266997695333
16.411908776249767 322.52533729465597 0.7747879426844605
16.41713633120318 318.55832168292824 0.7705863177596822
16.422363886156596 314.5332360285796 0.7659986173333584
16.42759144111001 310.969811977945 0.7606924166155911
16.432818996063425 309.89699275886954 0.7592251914932785
16.43804655101684 311.99201856086995 0.7607772265512065
16.443274105970254 312.546226969334 0.7609178411863013
16.448501660923668 312.53739560530516 0.7603738174025475
16.453729215877082 313.055190947061 0.7603835535712766
16.458956770830497 313.9857554793696 0.7619068336961027
16.46418432578391 315.9929208962578 0.7643919842395619
16.469411880737326 321.8291964700126 0.7711680383299729
16.47463943569074 326.2099760758613 0.7766662559809323
16.479866990644155 329.4863612097236 0.780089941870469
16.48509454559757 333.5487518827638 0.7847611252614163
16.490322100550983 334.60333303630523 0.7863179743956679
16.495549655504398 333.59513965536695 0.7846229708547431
16.500777210457812 329.1334179557883 0.7800407569457297
16.506004765411227 323.9537778941862 0.773856017633818
16.51123232036464 314.7459466356438 0.763369982159586
16.516459875318056 306.023924509086 0.7539206152642974
16.52168743027147 297.7833411360291 0.744449565472674
16.526914985224884 291.0629537953815 0.7370483150162156
16.5321425401783 287.90864016398035 0.7331902650402408
16.537370095131713 282.49347635198 0.7245643034192626
16.542597650085128 278.9364468210399 0.7194151389422857
16.547825205038542 277.2313892449891 0.7169016683665345
16.553052759991957 279.4814644756332 0.7201433212029938
16.55828031494537 278.57811843939135 0.7207107427971692
16.563507869898785 276.64928762316595 0.718896647109678
16.5687354248522 274.34904868199146 0.7164751844561938
16.573962979805614 275.50165722729093 0.7188379317106417
16.57919053475903 278.72423178750563 0.7215834512264316
16.584418089712443 278.9775828533713 0.7214110372330247
16.589645644665858 277.90743581103214 0.7193106551535158
16.594873199619272 276.06250576596926 0.7166734103445351
16.600100754572686 275.4873601502198 0.7177030542725449
16.6053283095261 275.1186738794238 0.7169130628401899
16.610555864479515 273.8279152602123 0.7139843208447462
16.61578341943293 271.4228705026187 0.7116823493916948
16.621010974386344 268.8893391174439 0.7080915986247898
16.62623852933976 269.1221954304754 0.7087587986088252
16.631466084293173 269.12895841588085 0.708478283758902
16.636693639246587 272.8934373377551 0.7123156597326209
16.641921194200002 273.05266051414463 0.7125803225029302
16.647148749153416 273.2794179354939 0.7127643848075901
16.65237630410683 270.3046170690363 0.7100059714693173
16.657603859060245 264.8526842020371 0.7017674100065081
16.66283141401366 261.76596372491696 0.6976208531963447
16.668058968967074 256.68011904184857 0.689923090269072
16.67328652392049 255.20905365758736 0.6891438893907588
16.678514078873903 253.29607318491597 0.687439756564041
16.683741633827317 254.43035008790497 0.6899858250541259
16.68896918878073 255.58673867990206 0.6915869425192842
16.694196743734146 254.24825375978122 0.689440495907536
16.69942429868756 252.30913309545372 0.6862975912633517
16.704651853640975 251.06992237970755 0.6843531410209568
16.70987940859439 250.98919044924833 0.6834713075627281
16.715106963547804 250.94589912869208 0.6830393224844324
16.720334518501218 248.61442658604435 0.6792880257720391
16.725562073454633 246.88692203939192 0.6773801030756014
16.730789628408047 245.29114736987472 0.6754201472529597
16.73601718336146 247.75451891030926 0.6797077804881447
16.741244738314876 247.49090955341376 0.6777806572872545
16.74647229326829 245.69764067049005 0.6754796509128834
16.751699848221705 241.97036520642357 0.6702443998468177
16.75692740317512 239.1259030992911 0.6680089346746654
16.762154958128534 239.17464050730177 0.6686162648863165
16.767382513081948 238.62305082256478 0.6683001828484451
16.772610068035362 235.1421413827726 0.6613042655992365
16.777837622988777 235.0008989915541 0.6607165721628157
16.78306517794219 235.94691929598292 0.6619708404254003
16.788292732895606 238.1645477318709 0.665373190430559
16.79352028784902 235.99977829579416 0.6625881782880028
16.798747842802435 232.13594779015884 0.6562703612317783
16.80397539775585 231.5907860302747 0.6560117647202405
16.809202952709263 233.3405194289294 0.6597289339223759
16.814430507662678 233.6604420199427 0.661362201045601
16.819658062616092 233.72266531177655 0.6624860753660571
16.824885617569507 233.14564346212305 0.6610483171237891
16.83011317252292 231.68680802182476 0.6577162993367602
16.835340727476336 233.36723448023818 0.6600591151864549
16.84056828242975 234.94179507261103 0.6613416509590805
16.845795837383164 234.80920291591087 0.66283936632155
16.85102339233658 231.37314301211902 0.6593661483779913
16.856250947289993 230.26458884114587 0.6569038432592865
16.861478502243408 229.29326739329935 0.6548939438822036
16.866706057196822 230.55078566186984 0.6545628121049861
16.871933612150237 232.51281332373037 0.6577897562960237
16.87716116710365 231.3164729415761 0.6563302471791702
16.882388722057065 231.12557153107184 0.657463963891776
16.88761627701048 229.71962673993593 0.656061446204058
16.892843831963894 229.69897224531547 0.654754682589721
16.89807138691731 230.7378751109637 0.6573849933299455
16.903298941870723 230.997870000361 0.6583448355087956
16.908526496824138 229.91697549651948 0.6567547271158678
16.913754051777552 230.04303605681798 0.6567373364530188
16.918981606730966 229.05782016981033 0.6553540843996051
16.92420916168438 227.5636311065477 0.651243313687466
16.929436716637795 225.89707714308938 0.6491551885270528
16.93466427159121 224.1411791192728 0.647100665164691
16.939891826544624 224.4775897416925 0.6474564833610451
16.94511938149804 225.24962864500955 0.6467992891457228
16.950346936451453 226.22000693603496 0.6478421506305942
16.955574491404867 226.65166439236418 0.6496579950620619
16.960802046358282 227.90970708228016 0.6532389052388821
16.966029601311696 228.13492352205955 0.6551801899445849
16.97125715626511 226.61709300840852 0.6517791461939875
16.976484711218525 223.64569855278614 0.648211712479928
16.98171226617194 220.96333210691998 0.6457361541669647
16.986939821125354 221.7999806279176 0.646047541151908
16.99216737607877 222.57721887748042 0.6469775874967412
16.997394931032183 224.48340514656863 0.6500371407420175
17.002622485985597 224.1973531289489 0.6489921012359957
17.00785004093901 224.76483794234227 0.648287164007819
17.013077595892426 226.5919519371482 0.6515710450624312
17.01830515084584 226.59722439298636 0.6502886609980438
17.023532705799255 228.37407368508687 0.6539345597007887
17.02876026075267 228.35674682827792 0.653835623592956
17.033987815706084 229.8254494481229 0.6557129007382483
17.039215370659498 228.90136496475537 0.6528414440898602
17.044442925612913 230.70749652199328 0.6546887289205787
17.049670480566327 234.36249022262473 0.6595799896312186
17.05489803551974 240.11840565939175 0.6684144922929356
17.060125590473156 244.6925068119695 0.6736399497857479
17.06535314542657 244.04162043015802 0.67122837145068
17.070580700379985 244.50227486949385 0.6713869584769877
17.0758082553334 241.62552092297523 0.6663518038271419
17.081035810286814 238.80269236511035 0.6628003170347906
17.086263365240228 238.4474117490656 0.6624321344976363
17.091490920193642 236.8237386546683 0.6606845961681802
17.096718475147057 236.432211917503 0.6608752880057027
17.10194603010047 234.442387887054 0.6578588655911994
17.107173585053886 232.42451187111678 0.6553315371280066
17.1124011400073 233.5736415230686 0.6557913914520463
17.117628694960715 237.32632961220682 0.6607529455682636
17.12285624991413 240.4705817420296 0.6660897319605662
17.128083804867543 242.78657313421712 0.6700974111636483
17.133311359820958 241.68559985330648 0.66737238268604
17.138538914774372 237.29226952983598 0.6601996709259426
17.143766469727787 233.6866444462591 0.6535340752401353
17.1489940246812 231.273182075036 0.6511529227471171
17.154221579634616 232.67298030933839 0.6547484108409083
17.15944913458803 236.71317945632185 0.6611598183611292
17.164676689541444 239.278788497519 0.663945908338545
17.16990424449486 241.79697043732412 0.6671403829914042
17.175131799448273 243.07714529324542 0.6676510168810774
17.180359354401688 242.2866019613761 0.6675365301878925
17.185586909355102 241.56749360048295 0.6672887100483957
17.190814464308517 242.3143339959127 0.6713598816385218
17.19604201926193 244.03669585326082 0.6719237117792961
17.201269574215345 246.31111091431956 0.673115633501613
17.20649712916876 247.44171252329468 0.6740229974469645
17.211724684122174 247.33109807776532 0.6739914734713263
17.21695223907559 246.47547107158167 0.6732493900313467
17.222179794029003 246.02375025337452 0.6718654359112746
17.227407348982418 246.81711596536636 0.6711939946546845
17.232634903935832 246.72674998633397 0.6700204056295854
17.237862458889246 246.57040921275257 0.6701760093040314
17.24309001384266 244.69094497425812 0.6685729107116449
17.248317568796075 244.17827133161975 0.6689030483348807
17.25354512374949 243.21148606591203 0.667187782414834
17.258772678702904 244.62674778345536 0.6686947619651191
17.26400023365632 245.7732806273587 0.6703070945576929
17.269227788609733 246.01698356457592 0.6719218384406677
17.274455343563147 241.86706281075934 0.6677876370431164
17.279682898516562 238.04530627415002 0.6649296746830599
17.284910453469976 237.2010526468114 0.6626834756945001
17.29013800842339 237.7583942066141 0.6626894602483447
17.295365563376805 241.01791878064498 0.6659578455691869
17.30059311833022 242.24178121773926 0.6672919325096675
17.305820673283634 242.5635920684765 0.6672642465557678
17.31104822823705 242.7510065084269 0.6666370540056923
17.316275783190463 242.61484953691797 0.6650897551565359
17.321503338143877 244.5275416732149 0.6676753952390576
17.32673089309729 246.32454539494572 0.6706145200873442
17.331958448050706 248.59359825299444 0.673156218417517
17.33718600300412 249.20529953378116 0.6743844912714108
17.342413557957535 248.6089776472717 0.6731663697781498
17.34764111291095 248.71206177611828 0.6740784467595949
17.352868667864364 249.314884630316 0.6759098885552648
17.358096222817778 250.1042011130131 0.6761662998560787
17.363323777771193 250.95598070169427 0.6784158843999172
17.368551332724607 251.70765407283622 0.6786266639617936
17.37377888767802 248.8637611115303 0.6745969372380641
17.379006442631436 247.8808418049225 0.6716740671566452
17.38423399758485 248.71480808869745 0.6718970143388419
17.389461552538265 248.89684401552918 0.6735044754311993
17.39468910749168 249.95237175275594 0.6751677002880767
17.399916662445094 252.1405115135876 0.6791636702449222
17.405144217398508 255.23752893101226 0.6818975504640328
17.410371772351922 254.3719534064607 0.680300313114469
17.415599327305337 255.42974547411274 0.6808760345483217
17.42082688225875 254.84193066507825 0.6805223936679349
17.426054437212166 256.9030169472802 0.68409820334452
17.43128199216558 257.762158755178 0.6852084804650559
17.436509547118995 258.22240264711616 0.6861145417439392
17.44173710207241 260.76545529923607 0.6897044254257977
17.446964657025823 263.0007981655343 0.6915104214735301
17.452192211979238 264.070388364013 0.6920111336968784
17.457419766932652 261.53474176156817 0.6874037712634747
17.462647321886067 259.7472452813849 0.6846288360346671
17.46787487683948 258.87377658956973 0.6846207405146782
17.473102431792896 258.37970583626975 0.6851401089806397
17.47832998674631 261.370471937832 0.6902527698212302
17.483557541699724 265.4355426573791 0.6945845276719103
17.48878509665314 267.4239936761981 0.6960000897810581
17.494012651606553 270.38595850058874 0.6988260104867883
17.499240206559968 270.51091119144763 0.6978585354910704
17.504467761513382 271.5863675999621 0.6995401606438707
17.509695316466797 273.99105972938594 0.7031868999720639
17.51492287142021 271.65088058787427 0.7004687594202431
17.520150426373625 268.36733078544677 0.6958434663583941
17.52537798132704 268.11065830037484 0.6947511946365219
17.530605536280454 268.8606774477318 0.6957097133816976
17.53583309123387 270.63902225542637 0.6989733827711037
17.541060646187283 272.2025022315813 0.7009835681081363
17.546288201140698 269.2553282836943 0.6971344059873876
17.551515756094112 270.4886737046071 0.697314552923931
17.556743311047526 273.25938195250234 0.7012884198916022
17.56197086600094 276.5455237538981 0.7056813439543675
17.567198420954355 276.80994139054053 0.7068942307442974
17.57242597590777 275.7579221836169 0.7058289940491942
17.577653530861184 273.53144132553257 0.7025611129833338
17.5828810858146 272.2247816936565 0.7017838877135031
17.588108640768013 272.1198043807978 0.7021065467167217
17.593336195721427 272.43642905299185 0.7017251494225809
17.598563750674842 276.19984086722314 0.7060664224119998
17.603791305628256 275.4507197853744 0.7050483217737904
17.60901886058167 275.6586264130135 0.7050673966532763
17.614246415535085 277.7791020299908 0.7083618456193803
17.6194739704885 281.96500518430184 0.7144721485099993
17.624701525441914 282.3158614459332 0.7159046313508921
17.62992908039533 283.07519755561214 0.7166365710013834
17.635156635348743 285.3078858519425 0.7186258517790317
17.640384190302157 284.3798528798068 0.7156223660159619
17.64561174525557 283.02288428279485 0.7130185161762025
17.650839300208986 280.54794599451003 0.7101806901720444
17.6560668551624 280.0409651274261 0.7097394493757909
17.661294410115815 281.91952127768496 0.7125120629788776
17.66652196506923 285.61187098900405 0.7169063321416025
17.671749520022644 290.25746422493035 0.7226641463150495
17.676977074976058 296.2503169986262 0.7294719814248851
17.682204629929473 299.73628281307305 0.7332051335731731
17.687432184882887 304.01052466630625 0.7377696478010048
17.6926597398363 304.42146626729254 0.7378337214398485
17.697887294789716 304.9272641916875 0.7387956837049793
17.70311484974313 304.27382935731924 0.7387743614950205
17.708342404696545 303.57758123177916 0.7380109643603422
17.71356995964996 303.8069496300556 0.737965291768941
17.718797514603374 306.81057032396336 0.7408285624200063
17.724025069556788 307.152234508969 0.7409109553403311
17.729252624510202 307.3597466365674 0.7420295936182558
17.734480179463617 308.8825089157398 0.7444603738271173
17.73970773441703 308.1779020629819 0.743317658700151
17.744935289370446 309.5003176299881 0.7442436273407246
17.75016284432386 310.8400278396765 0.7460086813857735
17.755390399277275 311.3691162026654 0.7464062786936708
17.76061795423069 312.8151051370581 0.7484762340904522
17.765845509184103 310.37798831796187 0.7444428867995406
17.771073064137518 308.9996309671607 0.7427669342732224
17.776300619090932 304.000934582226 0.7368577993140484
17.781528174044347 301.5789968430353 0.7350004447542346
17.78675572899776 298.4447308053161 0.7324901584094935
17.791983283951176 295.15878589442315 0.7282050171931509
17.79721083890459 292.29204905573647 0.7241591757312539
17.802438393858004 289.9799799701989 0.7214397458207007
17.80766594881142 287.1345251384938 0.7174813460385747
17.812893503764833 282.7713181045432 0.713294819862734
17.818121058718248 280.8460060524628 0.710824306427398
17.823348613671662 279.1646805724732 0.7091818395122326
17.828576168625077 278.2829501088235 0.7084957734074236
17.83380372357849 277.54531726068404 0.7075022054922423
17.839031278531905 276.65992927466414 0.7068232958272416
17.84425883348532 276.61189179395507 0.7067659221061782
17.849486388438734 278.64493824774166 0.7084602990293084
17.85471394339215 276.28588970994866 0.7050446321265347
17.859941498345563 275.491307545634 0.7043649062858836
17.865169053298978 272.9575801671962 0.7015717390357131
17.870396608252392 275.27597410977376 0.7051093150521754
17.875624163205806 275.599220447014 0.7046820151158314
17.88085171815922 277.55434635709906 0.7061114005945621
17.886079273112635 278.8618256222894 0.707620117841435
17.89130682806605 282.4847878401814 0.712050668311452
17.896534383019464 280.343827237539 0.7098713156826001
17.90176193797288 280.92306767854797 0.7101996633286066
17.906989492926293 281.98835853668476 0.710203282399431
17.912217047879707 288.1096977951761 0.7177494891549447
17.917444602833122 293.0508349226675 0.7239390856698523
17.922672157786536 297.7798477469287 0.730019979257586
17.92789971273995 300.21880268274384 0.7331501730541777
17.933127267693365 304.22597537293564 0.7368044800470004
17.93835482264678 306.0690281678405 0.7394582135111699
17.943582377600194 305.3100523941102 0.7382238554247478
17.94880993255361 305.28653419413837 0.7388270232545877
17.954037487507023 305.5411979841447 0.7395489245857504
17.959265042460437 304.8178492969988 0.7382937732818213
17.96449259741385 303.98153281682977 0.737405636214356
17.969720152367266 302.8093386119279 0.7353636412369748
17.97494770732068 305.02548323407916 0.7379099734939877
17.980175262274095 303.8226404632693 0.7374033468143932
17.98540281722751 301.00466879922135 0.7344862892243869
17.990630372180924 293.87071295746415 0.7263793358184152
17.995857927134338 291.16695209269665 0.7234101146977874
18.001085482087753 291.4638493363461 0.7226690738154119
18.006313037041167 290.8980828360089 0.7220591890803929
18.01154059199458 288.50021766502795 0.7189123969860292
18.016768146947996 284.28499134106147 0.7132971075293777
18.02199570190141 283.77776822015187 0.7137319857799327
18.027223256854825 284.3580131699163 0.714033649456555
18.03245081180824 282.03411928699796 0.7112183079272472
18.037678366761654 280.07963107995425 0.7091307990764072
18.042905921715068 281.0243145996337 0.7095168273012874
18.048133476668482 283.7593376073879 0.7136769100691144
18.053361031621897 286.5126926960721 0.7164564201276061
18.05858858657531 285.5577556575701 0.7152068831806536
18.063816141528726 281.131795904361 0.709953635422259
18.06904369648214 278.1078630673871 0.7061259965023655
18.074271251435555 279.33583679450527 0.707257380600293
18.07949880638897 281.1005134965312 0.7097079159006151
18.084726361342383 283.96129761716827 0.7122844168185282
18.089953916295798 284.30252911938425 0.7128502621389237
18.095181471249212 285.4309259543644 0.7140373521097425
18.100409026202627 290.5726540487245 0.7210912417935015
18.10563658115604 293.7857851030286 0.7244650396815552
18.110864136109456 302.74143286341223 0.7346284651805846
18.11609169106287 310.3870094086679 0.7426300069503838
18.121319246016284 319.61783409274375 0.7536745152098253
18.1265468009697 326.29224522062225 0.7610476915647161
18.131774355923113 336.6063222530214 0.773518264099435
18.137001910876528 351.454877918352 0.7902750923344783
18.142229465829942 371.8783842904655 0.8124469100734983
18.147457020783357 392.7642666195453 0.8344300154388763
18.15268457573677 415.94453476114955 0.8577561666222296
18.157912130690185 437.33376330135616 0.879845962487462
18.1631396856436 452.52041648219637 0.8950321446123665
18.168367240597014 465.9310816103329 0.9078848811300105
18.17359479555043 465.8997381586279 0.9082136720337023
18.178822350503843 459.509942682326 0.9014246561618074
18.184049905457258 436.48764474463513 0.8787758681492974
18.189277460410672 416.87416088270385 0.8589359099689552
18.194505015364086 402.3943466547776 0.8440831617945682
18.1997325703175 390.14955124329873 0.8316392737459781
18.204960125270915 386.35136847980095 0.8279494139589302
18.21018768022433 379.72128672450845 0.8203766903636721
18.215415235177744 376.9864002233746 0.8177879924407273
18.22064279013116 375.9004659026463 0.8162368709124024
18.225870345084573 377.9382727489785 0.8186098032167612
18.231097900037987 382.01645606541103 0.8230109488095739
18.236325454991402 391.2705972089925 0.8326720565570938
18.241553009944816 398.31712163224756 0.8397978384718515
18.24678056489823 404.82330528027063 0.8460782076698452
18.252008119851645 407.5785567019324 0.8491312136928516
18.25723567480506 406.57581321687024 0.8479813422086897
18.262463229758474 403.79229314240195 0.8452510351602561
18.26769078471189 399.3064578223067 0.8406859438832796
18.272918339665303 394.97360236233806 0.8360351300491982
18.278145894618717 384.05519647933926 0.8243740916606626
18.28337344957213 371.6304703590536 0.8109372149094671
18.288601004525546 361.74331564662384 0.8001431001247661
18.29382855947896 355.9405291922327 0.7942610782215113
18.299056114432375 352.87279652012944 0.7912955105364554
18.30428366938579 345.9321689447976 0.7844092469302109
18.309511224339204 337.2462361696755 0.7752659895189066
18.314738779292618 328.30119470812366 0.7645883098689311
18.319966334246033 320.0440761812026 0.7551987458275128
18.325193889199447 315.36712748348197 0.749060736685197
18.33042144415286 307.70193075050656 0.739478569903578
18.335648999106276 305.3382098104758 0.7369422488557759
18.34087655405969 300.2914065035542 0.7314338664881558
18.346104109013105 297.16643396074136 0.7288655739244839
18.35133166396652 298.1759832360168 0.7301809710587172
18.356559218919934 297.79432390617154 0.7292729413685398
18.361786773873348 298.20232172907157 0.729574742042172
18.367014328826762 297.81832647433635 0.7290647691333524
18.372241883780177 295.79517270929654 0.7275605357830642
18.37746943873359 295.71653767657386 0.7269143794009131
18.382696993687006 295.21399697551226 0.726411889180952
18.38792454864042 300.7223369970694 0.7350813962071927
18.393152103593835 310.23413273818386 0.7583003839116359
18.39837965854725 321.8233442402459 0.7791594968044327
18.403607213500663 332.436197497482 0.7966020822154469
18.408834768454078 348.75526444227785 0.8198745049089387
18.414062323407492 369.7281751106598 0.8481161625364723
18.419289878360907 392.36877246404293 0.8773284157631737
18.42451743331432 410.33377665337326 0.9007775356919375
18.429744988267736 420.9989313970361 0.9169506128185881
18.43497254322115 424.619676092548 0.9239610188348732
18.440200098174564 422.8935770602351 0.9254819620430657
18.44542765312798 418.757890333004 0.9247277713736285
18.450655208081393 415.52409279772957 0.9239281158397042
18.455882763034808 405.1400466391904 0.9156022630938251
18.461110317988222 398.94678917238787 0.911717362286188
18.466337872941637 388.6103202274491 0.902051117818272
18.47156542789505 382.8359790598684 0.8985886717775405
18.476792982848465 372.3548380900217 0.8884483783074596
18.48202053780188 364.05177408229025 0.881724220550326
18.487248092755294 356.26228794268417 0.8750990347547841
18.49247564770871 349.53889607922713 0.868912029187469
18.497703202662123 345.48963464312385 0.8668234860223344
18.502930757615538 341.90233404023826 0.8643809093122027
18.508158312568952 337.88739904670456 0.8618286135804741
18.513385867522366 333.9673019960483 0.8596142927945468
18.51861342247578 330.42019784135914 0.8572299245174141
18.523840977429195 325.79407596304236 0.8543624863595629
18.52906853238261 325.84168175094743 0.8567114519895653
18.534296087336024 320.99812535381807 0.8521346571981576
18.53952364228944 319.1689272890245 0.8514392208117272
18.544751197242853 317.4012006306652 0.8507350914197582
18.549978752196267 319.01393504733664 0.8552047036823547
18.555206307149682 322.40253241114675 0.8626335164326009
18.560433862103096 322.3817794357247 0.8642475527729326
18.56566141705651 324.07432970092935 0.8689632614097242
18.570888972009925 323.41301967609303 0.8693205557101505
18.57611652696334 324.7433264844794 0.8731973497316202
18.581344081916754 325.9362467884107 0.8771268697578216
18.58657163687017 327.31076635556684 0.8805603015129443
18.591799191823583 324.8271485722461 0.8792245020436562
18.597026746776997 327.13011526062473 0.8838022678913346
18.60225430173041 327.45454676018585 0.8858949691043465
18.607481856683826 334.77146609674975 0.8984265811063228
18.61270941163724 337.3333515147436 0.9035441979928904
18.617936966590655 342.6526324255219 0.9126106457078832
18.62316452154407 348.55666388129544 0.9191038557796044
18.628392076497484 355.1692263341211 0.9091099286387349
18.633619631450898 361.90322201801143 0.907786293312783
18.638847186404313 367.3468760600982 0.9071478358943231
18.644074741357727 372.437114489499 0.9084227668754532
18.64930229631114 371.7608556135828 0.9043579523816637
18.654529851264556 371.07391092801373 0.8989875568836802
18.65975740621797 370.15887349799374 0.895489313464181
18.664984961171385 371.9368975577638 0.8941514514043432
18.6702125161248 371.3168342402744 0.8905068245130776
18.675440071078214 371.78043008596995 0.8888448947070994
18.680667626031628 371.7580757905953 0.8850371917127998
18.685895180985042 373.56775261862174 0.8846324173208181
18.691122735938457 374.82085270578455 0.8842100881908647
18.69635029089187 376.34994709862036 0.8841649287795508
18.701577845845286 377.9733899077701 0.8845369757432615
18.7068054007987 378.57268828281536 0.8832711097298989
18.712032955752115 379.87186137624036 0.8829546287379704
18.71726051070553 380.1085825996586 0.8815393678735974
18.722488065658943 378.6745897085637 0.8781470962593518
18.727715620612358 376.9835846635254 0.8755740220691537
18.732943175565772 374.26093202328417 0.8712886539814726
18.738170730519187 373.13664164849337 0.8691809217865943
18.7433982854726 369.65032694391624 0.8640199333090237
18.748625840426016 365.1060331918422 0.8570749692250189
18.75385339537943 359.94844141366883 0.8502330417300931
18.759080950332844 356.3863987687188 0.8451092743690066
18.76430850528626 354.7122473699374 0.8418233439716525
18.769536060239673 350.97482086706486 0.8374280794452812
18.774763615193088 346.5909615067657 0.8307037790835657
18.779991170146502 339.73730781683975 0.8202424012275137
18.785218725099917 333.07839500251697 0.8105674825463718
18.79044628005333 330.79610968906815 0.8058368904727524
18.795673835006745 330.09183787381215 0.8046514427697747
18.80090138996016 324.40036195952365 0.7976300525749769
18.806128944913574 320.6110044198015 0.7921508432622659
18.81135649986699 315.2204580525648 0.7854534803423806
18.816584054820403 314.07550000597223 0.7838639047132065
18.821811609773818 315.18433378303763 0.7848368792848226
18.827039164727232 316.0599545912581 0.7857799490843735
18.832266719680646 311.3439131840019 0.7796269849415322
18.83749427463406 306.21541170843034 0.77344699862512
18.842721829587475 300.5666210023018 0.7671884513900586
18.84794938454089 299.1319879506634 0.7644468799628653
18.853176939494304 300.3490837643639 0.7663545849667356
18.85840449444772 302.1154587492024 0.7674403609916173
18.863632049401133 301.7777226130937 0.7653839553170584
18.868859604354547 298.9970136494345 0.7607230366215604
18.87408715930796 298.3521694750155 0.7591691811499621
18.879314714261376 295.97537471360073 0.7564423527147293
18.88454226921479 294.3461280111531 0.7550630477996517
18.889769824168205 290.739422674768 0.7494980625386402
18.89499737912162 289.0996352528401 0.7477651875005783
18.900224934075034 290.6207244740382 0.7491709317451173
18.90545248902845 288.4917919130113 0.7462824721255122
18.910680043981863 287.32134897529585 0.7456945650960806
18.915907598935277 285.83952809199 0.7434871720923922
18.92113515388869 288.611138024976 0.7468068484114546
18.926362708842106 291.78022075809855 0.7499999323325927
18.93159026379552 291.26239071537 0.7484469435172895
18.936817818748935 289.3857334835769 0.7464007521140644
18.94204537370235 286.7825941377762 0.7428878822747779
18.947272928655764 285.82895527878554 0.741294925927174
18.952500483609178 287.75784175954766 0.7425159495363258
18.957728038562593 285.45530796812733 0.7396389028321279
18.962955593516007 284.5397617686271 0.7382176355635823
18.96818314846942 283.15776001521095 0.7370915907096864
18.973410703422836 286.07020614846994 0.7405302849224649
18.97863825837625 287.340867701253 0.7412767509760311
18.983865813329665 285.93886675606404 0.7387682156828878
18.98909336828308 285.55262887897874 0.7381726215163071
18.994320923236494 288.78622220014375 0.7432579234509016
18.999548478189908 290.9611883555735 0.7453149863068834
19.004776033143322 291.57420161707694 0.7464510627162629
19.010003588096737 292.651506086335 0.7469754721861082
19.01523114305015 290.52154488218986 0.7441935598075002
19.020458698003566 287.06591560763474 0.7399869801705401
19.02568625295698 283.3969204972145 0.7340586147723688
19.030913807910395 281.6405878110009 0.7305909931666381
19.03614136286381 283.9521294972558 0.7326205222899869
19.041368917817223 286.3906330500953 0.7361099529264595
19.046596472770638 287.6373784430524 0.7374045067115402
19.051824027724052 286.39705280626475 0.7357118543833339
19.057051582677467 285.17005456221375 0.733577295776788
19.06227913763088 285.81167453188635 0.7340503001089198
19.067506692584296 287.9504095245798 0.7357805340711998
19.07273424753771 287.32599075884866 0.7338559622353578
19.077961802491124 285.4812299339062 0.7315509401463843
19.08318935744454 284.55176557155687 0.7300052890442884
19.088416912397953 286.59523797362385 0.7329183029304518
19.093644467351368 289.9795574747602 0.7378256362497458
19.098872022304782 289.4978198560245 0.7365731728944235
19.104099577258197 290.87988941378575 0.7378196347881735
19.10932713221161 291.42092521102404 0.7380444818616719
19.114554687165025 291.08082331604646 0.7376096223412656
19.11978224211844 287.96616168080294 0.7336814185326154
19.125009797071854 287.94629692613177 0.7331367156763882
19.13023735202527 290.32632314802635 0.7363330479515278
19.135464906978683 294.26768642531306 0.7409355916013218
19.140692461932098 296.37605951289 0.743442548562564
19.145920016885512 296.2206972590271 0.7432412161542724
19.151147571838926 293.0170834297796 0.7392476243517239
19.15637512679234 292.0232090510129 0.7376143372680761
19.161602681745755 289.79960667294347 0.734707717813596
19.16683023669917 287.9918462723298 0.7312930956818308
19.172057791652584 288.0386704455924 0.7315583743488043
19.177285346606 286.07412276642197 0.7287090909539304
19.182512901559413 285.7677694662365 0.7292925585141786
19.187740456512827 285.7632779966979 0.7306731024341122
19.19296801146624 288.25677076200526 0.7336668391774268
19.198195566419656 286.19215811863097 0.7307229023661311
19.20342312137307 284.6541798134988 0.7272189647773856
19.208650676326485 282.16376754312995 0.7230399098124773
19.2138782312799 282.41818206437057 0.7239257639569502
19.219105786233314 283.6801366509341 0.7254208914882019
19.22433334118673 285.3455493613795 0.7276676940817155
19.229560896140143 287.69951951376873 0.731235638487724
19.234788451093557 289.43910894343793 0.7326887813157532
19.24001600604697 287.89573718833515 0.7310200676245076
19.245243561000386 284.91875629210807 0.7268977481094426
19.2504711159538 280.76919903719283 0.7211867508485873
19.255698670907215 281.1418254846555 0.7216163875074847
19.26092622586063 278.55429965215427 0.7182475547212852
19.266153780814044 279.41777054201066 0.7192482228576261
19.271381335767458 278.3152827931188 0.7185496292901982
19.276608890720873 278.7522770529569 0.7182169907315703
19.281836445674287 280.4470703253395 0.7208324248823935
19.2870640006277 281.58477493146177 0.7228745226130161
19.292291555581116 281.8116940020792 0.7225534900309113
19.29751911053453 280.9535335811283 0.7212978727178923
19.302746665487945 279.8387295913173 0.718576812469642
19.30797422044136 281.94814004694786 0.7216192786931452
19.313201775394774 282.8289147704613 0.7232170279810652
19.318429330348188 284.5966234794367 0.7263285400405013
19.323656885301602 285.1751159225 0.7268830138339027
19.328884440255017 287.131471378785 0.7284729081645995
19.33411199520843 292.9975391536804 0.7344545168311108
19.339339550161846 299.7599958918922 0.7428361781796854
19.34456710511526 305.1360792321921 0.7491569309851891
19.349794660068675 310.5316393625034 0.7563686638885838
19.35502221502209 316.0883171388711 0.7622656488232151
19.360249769975503 323.79015810509605 0.7701317754837009
19.365477324928918 331.9432211295926 0.7796340823859236
19.370704879882332 338.99481413495903 0.7869888279131434
19.375932434835747 347.2075636507991 0.7960906059439836
19.38115998978916 352.60462938617513 0.8017026323902963
19.386387544742576 355.93834006922964 0.8052755248550776
19.39161509969599 357.7724588322184 0.8084334856402061
19.396842654649404 357.1808680804052 0.8079215791729747
19.40207020960282 360.3909576406878 0.8116095948179147
19.407297764556233 358.4799291826255 0.8091784114987115
19.412525319509648 358.7247840676827 0.808999486705466
19.417752874463062 356.85836380068145 0.8070585222893487
19.422980429416477 354.504317500985 0.8042115100273718
19.42820798436989 351.4765873476062 0.8001146601238032
19.433435539323305 349.32321992622656 0.7979313779409901
19.43866309427672 345.4434491295183 0.7929038821973405
19.443890649230134 343.0572475609668 0.7901589123889508
19.44911820418355 342.0920834040356 0.7892616391870303
19.454345759136963 344.8213998594206 0.7924954649149942
19.459573314090377 347.57832906847386 0.7962793353400699
19.464800869043792 347.91648851293274 0.7963977826551367
19.470028423997206 346.6328708504141 0.7946599416897977
19.47525597895062 346.0461538410899 0.7941298201946174
19.480483533904035 344.11837140472505 0.7914168912693871
19.48571108885745 341.19131223763 0.7885911238196811
19.490938643810864 340.6432295074563 0.7884762079319891
19.49616619876428 339.98316310123874 0.7870399092449448
19.501393753717693 338.63022641140515 0.7851471994112983
19.506621308671107 339.90252014965256 0.7858211251156513
19.51184886362452 340.13522105103345 0.7868411040911564
19.517076418577936 341.46665596175444 0.7892037454238758
19.52230397353135 340.0949810876741 0.7880747510704783
19.527531528484765 340.8949950851828 0.7884489174529545
19.53275908343818 340.44922793904755 0.7864010937847765
19.537986638391594 341.37791893124665 0.78701688974076
19.54321419334501 342.0031427988027 0.788025700027372
19.548441748298423 344.00925821762166 0.7906380517545675
19.553669303251837 344.96815681851757 0.7918619076362576
19.55889685820525 347.63694953711 0.7943352935589583
19.564124413158666 347.67238705392776 0.7938638307236571
19.56935196811208 348.56557619976945 0.7947984922172155
19.574579523065495 348.8343176578526 0.7948616110167753
19.57980707801891 351.43900213888577 0.7980132911891077
19.585034632972324 353.1288422897081 0.8001626236726731
19.590262187925738 356.21055884248125 0.8039374589260325
19.595489742879153 357.04074510444883 0.8046871725775355
19.600717297832567 358.99553696095217 0.8063676094236206
19.60594485278598 365.68126688327345 0.8130970724977234
19.611172407739396 370.17559238909 0.8176230068998721
19.61639996269281 377.7718217074538 0.8260794285612199
19.621627517646225 381.087675445084 0.8297265946296332
19.62685507259964 380.8367816686833 0.8295607845784069
19.632082627553054 381.3291737713209 0.8299731917160936
19.637310182506468 382.8447413575727 0.8315663629512872
19.642537737459882 386.82095250342 0.8360361134841491
19.647765292413297 391.922221464693 0.8412252141532347
19.65299284736671 395.5999974764368 0.8452609024822897
19.658220402320126 396.44001763278044 0.8459892838962257
19.66344795727354 393.5751583316186 0.8432436059852003
19.668675512226955 395.4629741044005 0.845054846935766
19.67390306718037 398.15453963669677 0.8473992521669849
19.679130622133783 402.81119370244426 0.8518032884398709
19.684358177087198 404.62355718494473 0.8539677407554016
19.689585732040612 400.9070466524272 0.8499756600789853
19.694813286994027 397.9963130864215 0.8472100339463999
19.70004084194744 394.3773649993384 0.8432675092410137
19.705268396900856 392.9426916109131 0.8420282173780509
19.71049595185427 392.9354850048327 0.842364405795785
19.715723506807684 388.4535429456228 0.8368943230847415
19.7209510617611 384.1005686441432 0.8323348978812062
19.726178616714513 380.05495221448064 0.8273690234058922
19.731406171667928 381.0723772878061 0.8282953200131198
19.736633726621342 381.17956025826885 0.8288075494231678
19.741861281574757 378.2423407746984 0.8256206245819148
19.74708883652817 373.72541332511895 0.820587317812788
19.752316391481585 371.2129000994233 0.8178202319958356
19.757543946435 369.0891377094156 0.8149777476620685
19.762771501388414 365.87049026143404 0.8113798231542488
19.76799905634183 366.03779578933677 0.8117053740924377
19.773226611295243 366.3792594932424 0.8118097687007049
19.778454166248657 366.5187260854233 0.812432614400675
19.783681721202072 361.83493241518374 0.8062491859981123
19.788909276155486 358.33489586013945 0.8028943616574025
19.7941368311089 355.96421545176685 0.7999549381445721
19.799364386062315 354.6516728766065 0.7986648786383402
19.80459194101573 349.1472134274327 0.7931899750480446
19.809819495969144 344.7017079108688 0.7881715437635215
19.81504705092256 340.280732867808 0.7831832638054016
19.820274605875973 339.0163568163396 0.7814835603809132
19.825502160829387 337.63898048296346 0.7795135459404883
19.8307297157828 336.46849827331806 0.7788712185362933
19.835957270736216 331.2284699519031 0.7736757770601306
19.84118482568963 325.5126585424782 0.766807971388352
19.846412380643045 320.442684381093 0.7614945828341669
19.85163993559646 319.0177343665364 0.7594068830277722
19.856867490549874 316.3376965063001 0.7573533184139801
19.86209504550329 316.00010272892723 0.756021689683189
19.867322600456703 311.7863391336035 0.7497679663873806
19.872550155410117 313.83763570787914 0.7515336590196904
19.87777771036353 315.50372507897384 0.7537903465872957
19.883005265316946 317.6285109326341 0.7566416733966309
19.88823282027036 316.932514139654 0.7560981584625297
19.893460375223775 312.6971131787959 0.7514387424569049
19.89868793017719 310.3583260169635 0.7487856391720857
19.903915485130604 306.7954146187517 0.7441424280313812
19.909143040084018 305.11049086519995 0.7414698713880533
19.914370595037433 308.32247077557565 0.7454905306203098
19.919598149990847 308.5890320044729 0.7450719721894168
19.92482570494426 309.1228102077708 0.7464419949940938
19.930053259897676 308.14231150673686 0.7453902615875885
19.93528081485109 308.85531383522016 0.7465173463513807
19.940508369804505 309.11769843927874 0.7471240367908839
19.94573592475792 309.9164451107364 0.7472229645089193
19.950963479711334 309.4335270066638 0.7469883032004233
19.956191034664748 310.1273155140488 0.7484992260042921
19.961418589618162 312.46330823182154 0.751536252974445
19.966646144571577 310.1350125360808 0.7489780981757971
19.97187369952499 307.33468839553825 0.7445810723371392
19.977101254478406 307.83429365405794 0.7450867268219671
19.98232880943182 312.40613577205943 0.7500621944935592
19.987556364385235 318.1623934348538 0.7570692638573351
19.99278391933865 323.10824453142544 0.7625250656062308
19.998011474292063 323.3977417911991 0.7620486099701048
20.003239029245478 323.56187197328046 0.7615277432536015
20.008466584198892 328.11218066117044 0.7672803929575852
20.013694139152307 340.9281633573107 0.7814968160594763
20.01892169410572 357.4816272855149 0.8000549454433994
20.024149249059136 372.13369462299784 0.81582474041881
20.02937680401255 384.85183109722044 0.8291158470214012
20.034604358965964 392.7242834279245 0.8376567049720383
20.03983191391938 396.77422727622434 0.8413992988562574
20.045059468872793 394.3496950727316 0.8388424111288312
20.050287023826208 390.6604900637 0.8352853353066851
20.055514578779622 380.6747323664611 0.8245459484515594
20.060742133733036 374.6648810400038 0.8186639241093495
20.06596968868645 366.33975700930125 0.809192329326163
20.071197243639865 360.8094394886279 0.802914313003075
20.07642479859328 355.5009719114912 0.7969731454526733
20.081652353546694 355.4045580549574 0.7975519479087451
20.08687990850011 355.3864253650257 0.7982588999772962
20.092107463453523 354.0601316140096 0.7962992545343017
20.097335018406937 353.4858188145627 0.794689622181671
20.102562573360352 354.04970072858174 0.7949505826811504
20.107790128313766 356.1489159654085 0.7979987492904539
20.11301768326718 356.77944740844873 0.7988665506212383
20.118245238220595 361.6832915864114 0.8045491616962414
20.12347279317401 367.38283580742825 0.8101246725870106
20.128700348127424 374.4991371492131 0.8176889901709194
20.13392790308084 379.26696836674154 0.8226776664977095
20.139155458034253 381.7065669838312 0.8250468092339317
20.144383012987667 382.0508277808395 0.8256034991125246
20.14961056794108 382.6322640912332 0.8263181934515623
20.154838122894496 377.5618141422577 0.8206932732473167
20.16006567784791 371.2768539082456 0.813610370350185
20.165293232801325 360.6956679006295 0.8017598093613514
20.17052078775474 350.99562345393684 0.7912201261176608
20.175748342708154 341.21293862864616 0.7801612043857905
20.18097589766157 335.05170730963493 0.773573234076486
20.186203452614983 333.43117960145037 0.7729894907293653
20.191431007568397 331.1197507507667 0.7705942034031067
20.19665856252181 330.41867331860965 0.7704755739280957
20.201886117475226 327.0550306981253 0.766247742009581
20.20711367242864 325.5864182124552 0.7642551858722499
20.212341227382055 320.59480797668107 0.7577736316641592
20.21756878233547 319.75826087581464 0.7567306368579477
20.222796337288884 315.89413170927895 0.7519415226006223
20.228023892242298 313.70098729021083 0.7496260576054202
20.233251447195713 313.03576668111157 0.747960489513711
20.238479002149127 316.1727617272859 0.7512929574303595
20.24370655710254 317.98998712766314 0.752944306502708
20.248934112055956 321.39006149994157 0.7564979412647029
20.25416166700937 326.52380159747366 0.7630573287329163
20.259389221962785 329.0574595084659 0.7661388792718401
20.2646167769162 332.82799666345943 0.7708763750900148
20.269844331869614 330.08114255176963 0.7675850000785155
20.275071886823028 329.6912161728162 0.7670701226171086
20.280299441776442 327.86363046906735 0.7651710493966906
20.285526996729857 326.93053448132355 0.7645300744378853
20.29075455168327 327.23699421675576 0.7649394818457587
20.295982106636686 326.6226046477843 0.7643033610856999
20.3012096615901 326.20354792129143 0.7629027587367356
20.306437216543515 325.46812926518805 0.7625029702650531
20.31166477149693 326.1854972396356 0.7632340843058899
20.316892326450343 325.2092215686634 0.76190395668817
20.322119881403758 318.0365798237029 0.7532852196072983
20.327347436357172 313.3495171996093 0.7476880319814977
20.332574991310587 310.91966815077245 0.745549511482071
20.337802546264 315.4474890453173 0.7512462125381655
20.343030101217416 316.7277723188768 0.7524226248187009
20.34825765617083 319.05330580187416 0.7544726754740646
20.353485211124244 317.3286701137382 0.7521663077713305
20.35871276607766 314.6267866099964 0.7488999378352257
20.363940321031073 314.18331151679223 0.7489035997844631
20.369167875984488 311.84616199256544 0.7453651316515727
20.374395430937902 310.63510634315554 0.7447277034517005
20.379622985891316 311.86071568881 0.7456302056596343
20.38485054084473 310.327752814042 0.7431956317534251
20.390078095798145 307.3514334904967 0.7402987405977274
20.39530565075156 303.99945183313685 0.7358488511800763
20.400533205704974 304.4837413557083 0.7367729509957145
20.40576076065839 308.71867672811715 0.7418705076026803
20.410988315611803 309.78057459228523 0.7439202108808304
20.416215870565217 308.9114611815493 0.7433803618370197
20.421443425518632 304.4387220903032 0.7378401814740656
20.426670980472046 301.9802408999448 0.7335112127747215
20.43189853542546 301.2271379377921 0.7329610040307984
20.437126090378875 303.18980834396046 0.7353439739157939
20.44235364533229 304.60426293099687 0.7379100057086934
20.447581200285704 307.0817169545684 0.741002392140062
20.45280875523912 305.81540168532587 0.7388483858318168
20.458036310192533 306.6114679392307 0.7398831157773328
20.463263865145947 303.66531203467235 0.7356957439315073
20.46849142009936 302.16532918266034 0.7342915710918054
20.473718975052776 301.7569405257199 0.7337930930644568
20.47894653000619 302.32314717067715 0.7339737138805635
20.484174084959605 301.1712002728628 0.7330044719718137
20.48940163991302 303.853067508426 0.7358613937546942
20.494629194866434 301.25127430185216 0.732894432685368
20.49985674981985 299.8689851301509 0.7317034384170972
20.505084304773263 298.3676033452645 0.7294353089553829
20.510311859726677 299.3407610685885 0.7313717562099871
20.51553941468009 303.8443348625339 0.7371075322498617
20.520766969633506 303.2472683971583 0.7361562803203359
20.52599452458692 301.8246981607205 0.7341782836033003
20.531222079540335 298.04852031255285 0.7277710019396345
20.53644963449375 298.337721489234 0.7281176455954577
20.541677189447164 297.7531678315838 0.7275030461141787
20.546904744400578 299.1339820841951 0.7287862084458254
20.552132299353993 301.6059014336361 0.7326688746172719
20.557359854307407 303.6793401423784 0.7350137505841874
20.56258740926082 308.28460326989165 0.7408967663243815
20.567814964214236 308.65763791285156 0.7411113382103603
20.57304251916765 306.30537344633444 0.738482488414216
20.578270074121065 307.9148459366533 0.7411144188740431
20.58349762907448 306.57270740662005 0.7399535890556684
20.588725184027894 307.29305053842626 0.7403860755829141
20.593952738981308 308.0978315078175 0.7414462720876073
20.599180293934722 308.3406236744474 0.7405314745981997
20.604407848888137 308.86135055575363 0.7417169400650674
20.60963540384155 310.564976918606 0.7432955193070147
20.614862958794966 307.287038978395 0.7392778115981504
20.62009051374838 307.43407623522853 0.7393212616860811
20.625318068701795 307.16990066440644 0.739118159096385
20.63054562365521 311.9200823780806 0.7455873923863889
20.635773178608623 310.6563143529102 0.7438835110328872
20.641000733562038 310.3205861879873 0.7428134171239821
20.646228288515452 308.04268143467306 0.7393895696856027
20.651455843468867 307.6954854147187 0.7386231442864507
20.65668339842228 306.39828092798876 0.7372671243594423
20.661910953375695 305.2628027265113 0.7366994340939812
20.66713850832911 302.6882814955142 0.7337699776356412
20.672366063282524 300.7880544617388 0.7318314203841937
20.67759361823594 299.9700606162735 0.7306723113995601
20.682821173189353 301.03401957271444 0.733133902193285
20.688048728142768 298.3471570016588 0.7295594103955866
20.693276283096182 297.8515656193289 0.7283409309577327
20.698503838049596 298.02585115982646 0.7284717341412784
20.70373139300301 301.3758971785994 0.732588985669626
20.708958947956425 303.0389119275712 0.7352223855173808
20.71418650290984 303.4004718989644 0.7355148939973302
20.719414057863254 301.69106966622513 0.7322469908876311
20.72464161281667 300.57707346718536 0.7306045731604408
20.729869167770083 300.03861744134525 0.7292430400074021
20.735096722723497 302.85338605866457 0.7325301649533632
20.740324277676912 302.4359426471587 0.7321716601277478
20.745551832630326 299.6688854891378 0.7287558660711438
20.75077938758374 295.81906421947014 0.725197555033575
20.756006942537155 294.3354009586158 0.7234321854082776
20.76123449749057 294.6132728844367 0.7233000311976943
20.766462052443984 295.61819870196433 0.7237109898847243
20.7716896073974 299.014182503076 0.7269699458164006
20.776917162350813 303.53554193562474 0.732794791161544
20.782144717304227 303.3192107519366 0.7330010400065822
20.78737227225764 303.7228298730108 0.7337574013258032
20.792599827211056 303.8880948480831 0.734561492158122
20.79782738216447 307.3153632074334 0.7389157102319247
20.803054937117885 309.21892287868087 0.7417557971712301
20.8082824920713 310.3405346775071 0.7431210233204806
20.813510047024714 310.3448169729496 0.7422715071362294
20.81873760197813 311.60428351399986 0.7425893105339754
20.823965156931543 315.16856999187235 0.7462109982851187
20.829192711884957 318.78230549494316 0.7508377251025253
20.83442026683837 322.0683744498824 0.7550385724136515
20.839647821791786 323.35225902454346 0.7560894027651373
20.8448753767452 326.1863483648362 0.7595067269929955
20.850102931698615 327.3607645743787 0.7605208963472124
20.85533048665203 325.78631522464303 0.7586319454960427
20.860558041605444 323.10456457069546 0.7559708217874567
20.865785596558858 325.58348209524144 0.7591422330346669
20.871013151512273 326.56809920999854 0.7597979624867544
20.876240706465687 328.65177858457804 0.761993474389148
20.8814682614191 329.1747072720594 0.7621828026583999
20.886695816372516 329.4772144091097 0.762914508658452
20.89192337132593 332.3729208849632 0.7662202750711435
20.897150926279345 330.124553121847 0.7642376563174559
20.90237848123276 333.15137846641977 0.7676654844291181
20.907606036186174 334.87796636531317 0.7690209201309987
20.912833591139588 335.865644348853 0.7694015392749536
20.918061146093002 333.48801299125563 0.766738257013158
20.923288701046417 331.75243368332286 0.7650394014342455
20.92851625599983 329.4262002380752 0.7627458538870265
20.933743810953246 327.02430316812155 0.7602255840739697
20.93897136590666 325.543597896108 0.7582839989183757
20.944198920860075 321.27526869532386 0.754045020822146
20.94942647581349 321.41815673592595 0.7539994121738448
20.954654030766903 320.6133939456598 0.7525785956225125
20.959881585720318 321.43144511186694 0.7525329816052856
20.965109140673732 317.1350099658595 0.7466710602604956
20.970336695627147 314.0856610615722 0.7435932593488654
20.97556425058056 312.6283509545132 0.7428228053116656
20.980791805533975 313.431515175756 0.7442825442252388
20.98601936048739 310.18572263540386 0.7408067418513596
20.991246915440804 307.1520667930636 0.7369616273647266
20.99647447039422 300.3156324860787 0.7289990456249461
21.001702025347633 299.07792709478446 0.7270044664201332
21.006929580301048 298.15014455931407 0.7258137032569618
21.012157135254462 300.4606284179109 0.7287276016062825
21.017384690207876 297.50201719659447 0.7252721716246525
21.02261224516129 295.30190745460607 0.7229059276772856
21.027839800114705 297.6962060332247 0.725832964726009
21.03306735506812 300.84927538278157 0.7297555685027727
21.038294910021534 301.1326030360296 0.7300676994519941
21.04352246497495 299.05716103696307 0.7278034657561757
21.048750019928363 296.2646788168505 0.7240778956308629
21.053977574881777 296.84069459018326 0.7249634019730752
21.059205129835192 299.58322465169067 0.7281245219499071
21.064432684788606 304.02976313868015 0.73366624399349
21.06966023974202 306.6582932055699 0.7360831439150027
21.074887794695435 305.3838379301781 0.7344543355430151
21.08011534964885 299.25042115084085 0.7268225673972689
21.085342904602264 293.0058275303329 0.7194062068535917
21.09057045955568 291.7411563269915 0.7172306194788147
21.095798014509093 292.9397694465786 0.7179630053139258
21.101025569462507 293.76317017180014 0.7170608685400566
21.10625312441592 291.6726307180835 0.7150919737829335
21.111480679369336 291.45679576628976 0.7140687018029002
21.11670823432275 291.8890192010724 0.7151861986249635
21.121935789276165 289.89656101681794 0.7127101605987304
21.12716334422958 286.9575762155976 0.7100939412815538
21.132390899182994 285.8470848908908 0.7085014885637058
21.13761845413641 285.40779853876677 0.707934276253592
21.142846009089823 288.0678430688409 0.7099622666739931
21.148073564043237 288.82707623074845 0.7110689765177942
21.15330111899665 287.7523101870621 0.7094695698491662
21.158528673950066 287.6151638619547 0.7096652135764124
21.16375622890348 283.39540319291723 0.704073951828601
21.168983783856895 281.96424464933114 0.7017143504579539
21.17421133881031 280.15494396392677 0.6998225097848885
21.179438893763724 279.6978405770149 0.7001282049311198
21.184666448717138 278.8063696983855 0.6990332292838662
21.189894003670553 277.5616309180254 0.696419146797141
21.195121558623967 275.96903648126226 0.6938193290977582
21.20034911357738 280.9103035609731 0.6996892677116984
21.205576668530796 279.1041313551354 0.6971306195320551
21.21080422348421 275.7181009987371 0.6927568858737202
21.216031778437625 273.05560065575395 0.6887075477160202
21.22125933339104 275.4014485643827 0.6906621303215611
21.226486888344454 279.2067815184684 0.6952767776171039
21.231714443297868 280.3890282918288 0.6963834069301089
21.236941998251282 279.47059836770416 0.6950603470999762
21.242169553204697 277.1649142939552 0.6934817173454523
21.24739710815811 276.3180625195746 0.6932430236570989
21.252624663111526 276.3309022879908 0.6938524565982799
21.25785221806494 280.5114231929125 0.6969992714642299
21.263079773018355 281.15707698659367 0.6972517333789605
21.26830732797177 279.7775542545342 0.6959517182842625
21.273534882925183 275.97189136693794 0.6916644404967464
21.278762437878598 275.80936950202715 0.6922327604822263
21.283989992832012 277.49654868926194 0.7012330828986935
21.289217547785427 278.118655137459 0.7114162299863509
21.29444510273884 278.2714747132001 0.7184535899979185
21.299672657692255 276.13609518261256 0.7210524142574343
21.30490021264567 277.06080152491865 0.7277437355717251
21.310127767599084 278.4174167911425 0.7327781830749945
21.3153553225525 277.4401128585349 0.7335981439935768
21.320582877505913 278.2304470245795 0.7378309611354692
21.325810432459328 276.7415882659318 0.7394400631075035
21.331037987412742 278.09360920874246 0.7450142069060534
21.336265542366156 276.6854214054082 0.746554765084517
21.34149309731957 275.20815315370845 0.7461095324420269
21.346720652272985 273.6290503299068 0.7460308999935106
21.3519482072264 273.62998722140026 0.7480305357118658
21.357175762179814 275.45332428194814 0.7541869765696658
21.36240331713323 275.8406848025147 0.758199639857893
21.367630872086643 275.0776661435543 0.7591215291416504
21.372858427040057 275.5860246275588 0.7614417111309179
21.378085981993472 277.90352398505945 0.7660261666431989
21.383313536946886 277.1485125136008 0.767797016530958
21.3885410919003 275.62698556536293 0.768239416534595
21.393768646853715 274.16048130234435 0.7675410045744974
21.39899620180713 273.4041193488845 0.7684029740804946
21.404223756760544 277.2494180734847 0.775776406468606
21.40945131171396 276.2184856818557 0.7774453109948191
21.414678866667373 275.9866694655476 0.7787372315647992
21.419906421620787 274.1105649419727 0.7783551976724559
21.4251339765742 273.40460508402913 0.7801989836869224
21.430361531527616 274.11176941458615 0.7821259756646205
21.43558908648103 274.1430248268565 0.7839650256631552
21.440816641434445 272.61775966452444 0.7849808058878788
21.44604419638786 273.224164018653 0.7884890339631965
21.451271751341274 277.0903397545948 0.7950794019818943
21.45649930629469 283.50089068396795 0.8030931915428127
21.461726861248103 288.45602561399244 0.8101084917988333
21.466954416201517 289.5765702423126 0.8133105817727683
21.47218197115493 284.53616646034567 0.8080847327709584
21.477409526108346 279.21573268636064 0.8039605845413865
21.48263708106176 275.70339556450017 0.8010044496734116
21.487864636015175 279.82602214949804 0.8092491970510912
21.49309219096859 282.6403416153395 0.8156332948398205
21.498319745922004 283.41397061733585 0.8181986272779356
21.503547300875418 284.1533271735806 0.8205988319871327
21.508774855828833 287.437984655743 0.8240528402465086
21.514002410782247 287.55404436725394 0.8072628611637148
21.51922996573566 288.7209807905696 0.8002165354038611
21.524457520689076 288.7088002003656 0.7928031003725767
21.52968507564249 292.5559862516052 0.7935148946087077
21.534912630595905 294.3361715684321 0.7921809303936281
21.54014018554932 295.395031302316 0.790185479244243
21.545367740502734 293.88636706194785 0.7850189518750951
21.550595295456148 289.14117480681733 0.7756066629203333
21.555822850409562 287.75311216968834 0.7721263938926237
21.561050405362977 290.4354341749886 0.7731604054013794
21.56627796031639 292.4322830064897 0.7736983820656695
21.571505515269806 293.7640493988523 0.7731725477339101
21.57673307022322 293.27797846647513 0.7711503983188274
21.581960625176634 295.3128228025032 0.7720259679077043
21.58718818013005 294.53847930556236 0.7702066634844429
21.592415735083463 294.3467122715847 0.7679488132415468
21.597643290036878 291.326626505114 0.763083236841429
21.602870844990292 288.6316540534125 0.7585038769636895
21.608098399943707 289.34832372182933 0.7585934371530058
21.61332595489712 289.0100396564811 0.7570950048032501
21.618553509850535 291.4561933392442 0.7589677956388722
21.62378106480395 290.80288908371233 0.7564205561415427
21.629008619757364 289.02973101745164 0.7530841177836712
21.63423617471078 284.8634609070359 0.7465492694280086
21.639463729664193 283.3662595827653 0.7433261710314073
21.644691284617608 283.1616644145809 0.7420273719475008
21.649918839571022 286.60863015389094 0.7448515413258587
21.655146394524436 288.4826087278774 0.74714117866024
21.66037394947785 289.57539835930294 0.7477083807906462
21.665601504431265 288.80647232583306 0.7463854824045328
21.67082905938468 290.7429235059644 0.7476551983307348
21.676056614338094 294.6133698543491 0.7508862827186528
21.68128416929151 294.9210589090119 0.7506236908337965
21.686511724244923 297.67419227277884 0.7534110392156991
21.691739279198337 298.6659501354667 0.7551250109279397
21.696966834151752 299.43997125567574 0.7558114079986036
21.702194389105166 300.6284958377833 0.7571500990781556
21.70742194405858 303.31717200068067 0.7603800315782114
21.712649499011995 308.36646059338784 0.7662733903314786
21.71787705396541 311.14812068095296 0.7689616350334711
21.723104608918824 311.71137895843043 0.7693045064723545
21.72833216387224 312.0820210124496 0.7686382153328569
21.733559718825653 309.61249682987767 0.7648880202814676
21.738787273779067 310.85834587117927 0.7659359721706254
21.74401482873248 312.8454140185733 0.7687399782285836
21.749242383685896 317.7062368975671 0.7752078818610187
21.75446993863931 320.5216181914099 0.7785115554791316
21.759697493592725 321.3772051980942 0.779117276070331
21.76492504854614 322.2461922387336 0.7788852762726128
21.770152603499554 322.4344007792959 0.7792619326031476
21.77538015845297 323.0804998476169 0.7795636189514465
21.780607713406383 326.56712832302094 0.7849283241672904
21.785835268359797 330.6476282219827 0.7892725322468522
21.79106282331321 332.4911134536103 0.7906650634648842
21.796290378266626 334.29422610647083 0.7910385507246978
21.80151793322004 335.0605311319313 0.7915370131179426
21.806745488173455 333.751732370001 0.7896037640533305
21.81197304312687 335.11554568726257 0.7909730961255442
21.817200598080284 336.97858601909616 0.7929423037415968
21.822428153033698 340.2490300505294 0.7970326944503323
21.827655707987113 344.961506053583 0.8031492440100201
21.832883262940527 347.68751378333576 0.806650098201655
21.83811081789394 346.53812269265654 0.8049622492390592
21.843338372847356 343.4612807544419 0.8005546873476089
21.84856592780077 340.3899539386236 0.7964404142170419
21.853793482754185 341.82984511213016 0.7985693113386463
21.8590210377076 340.22707578551893 0.796199394688367
21.864248592661014 345.0429641505518 0.8019349290337454
21.869476147614428 345.42650303931055 0.8020547914280045
21.874703702567842 344.21477204986803 0.8005754341004631
21.879931257521257 340.45438418846453 0.7962478419247557
21.88515881247467 337.3685358676881 0.7921629439740965
21.890386367428086 333.1151383196722 0.7863719445397809
21.8956139223815 327.8135524147835 0.7798402325346385
21.900841477334914 324.87286856552134 0.7757147382391967
21.90606903228833 322.7941893938795 0.7736646017643563
21.911296587241743 321.83463167272475 0.772162955263392
21.916524142195158 323.5946899368864 0.7745226277052798
21.921751697148572 323.0017588297127 0.7741502981303547
21.926979252101987 326.0335579322148 0.7770574794405959
21.9322068070554 326.8737075834941 0.7776851122322462
21.937434362008815 331.58674767196493 0.782734049144593
21.94266191696223 332.494833821736 0.783086208306866
21.947889471915644 331.88941175151575 0.7819920946362864
21.95311702686906 329.66557060619897 0.7790889840626384
21.958344581822473 327.42983179131204 0.776298735660085
21.963572136775888 330.37761606992996 0.7796967836895624
21.968799691729302 329.7086041523334 0.7789510531472871
21.974027246682716 330.0279637180482 0.7798190366126018
21.97925480163613 329.38315154613304 0.7789664105075209
21.984482356589545 330.54818365569565 0.7798511369612807
21.98970991154296 332.0780402215699 0.7807689910802109
21.994937466496374 333.5962656354146 0.7816562174777842
22.00016502144979 335.52707543341063 0.7846274680550585
22.005392576403203 339.7458650194653 0.7892809701325738
22.010620131356617 339.71122870656853 0.7902168407369676
22.015847686310032 341.59330498503414 0.792539942601801
22.021075241263446 344.7018482476508 0.7958009087889276
22.02630279621686 347.3554382321781 0.7987293612371439
22.031530351170275 350.9649544576175 0.8010171965751731
22.03675790612369 348.2792259142871 0.7976284765858305
22.041985461077104 353.4389657772608 0.8032137995254546
22.04721301603052 356.3670621945725 0.8059915280867705
22.052440570983933 359.68732110888396 0.8098136962041242
22.057668125937347 357.5150648400939 0.8071847449743734
22.06289568089076 353.0242635865792 0.8022703825386028
22.068123235844176 350.97493279835015 0.8001413462105944
22.07335079079759 347.5535536207019 0.7959746913914453
22.078578345751005 345.8365559036344 0.7944069775785852
22.08380590070442 342.98641697626516 0.7907903621585918
22.089033455657834 340.9763258740563 0.7883304782736521
22.09426101061125 340.60412859743684 0.7882000256754842
22.099488565564663 342.5685853322552 0.7901686318918728
22.104716120518077 344.4745616323012 0.7921035464300776
22.10994367547149 345.0888601205168 0.7924963910407481
22.115171230424906 342.8420469148113 0.7894666083465779
22.12039878537832 342.7703290529516 0.7897777180225791
22.125626340331735 341.0875664784663 0.7880017663565366
22.13085389528515 339.9499520788721 0.787463974402993
22.136081450238564 339.2283488986485 0.7861087236595186
22.141309005191978 337.43471170874 0.7829064462990739
22.146536560145393 333.4321586230704 0.7784160347981965
22.151764115098807 332.2078573018733 0.7765175829744597
22.15699167005222 334.659485114203 0.780562287477605
22.162219225005636 337.0643195274052 0.7827624035375008
22.16744677995905 336.78859494311183 0.7820646045231167
22.172674334912465 333.70674193262647 0.7780362272894942
22.17790188986588 333.5794229750495 0.7771741195267571
22.183129444819293 330.82354232489536 0.7744937325178128
22.188356999772708 329.9192204060506 0.7728957454110438
22.193584554726122 330.15508236043985 0.7732454043767347
22.198812109679537 331.4785027234072 0.7749813740245861
22.20403966463295 333.6517596275483 0.7766695020546545
22.209267219586366 334.79983861141153 0.7779515800130223
22.21449477453978 335.66216170559653 0.7788367010465653
22.219722329493194 336.1481686786576 0.7799165246777381
22.22494988444661 335.27352594305114 0.7795542095761555
22.230177439400023 333.3030928467092 0.7767464760026153
22.235404994353438 332.4950582814374 0.776576137937884
22.240632549306852 334.82805779375883 0.7791103880201004
22.245860104260267 335.5267067191346 0.7791104659444422
22.25108765921368 336.2034685496605 0.7792519802838949
22.256315214167095 336.4197440537519 0.7781820353680691
22.26154276912051 336.19773895743964 0.778781592235483
22.266770324073924 337.12477455470315 0.7799744193575586
22.27199787902734 338.3999909761249 0.7820238203652993
22.277225433980753 337.8563398288401 0.7815684436412259
22.282452988934168 334.76930277801006 0.7768545303459097
22.287680543887582 328.15441286443894 0.7694390118447808
22.292908098840996 324.454173819783 0.7647166619890208
22.29813565379441 320.0789002698614 0.7592582107856323
22.303363208747825 315.54588350803425 0.7546148050866508
22.30859076370124 312.0802845949721 0.7505198206762892
22.313818318654654 311.0742817327126 0.7494327189995745
22.31904587360807 313.5174928112906 0.7518978685048969
22.324273428561483 312.72092077706753 0.7498663323113252
22.329500983514897 314.5530943437481 0.7524140809624085
22.334728538468312 311.8689626845185 0.7489738464890401
22.339956093421726 311.6373859561603 0.7490341086774657
22.34518364837514 309.01111938057363 0.7462490915447884
22.350411203328555 304.01606887045125 0.7407024061201378
22.35563875828197 297.75810605626066 0.7328295543112006
22.360866313235384 296.3255183129726 0.7304930581849116
22.3660938681888 295.834432352393 0.7298661925792064
22.371321423142213 296.8749578225242 0.7310048044702124
22.376548978095627 296.90966069432227 0.7312587025698163
22.38177653304904 299.2074767877247 0.7352541245352178
22.387004088002456 297.04253162101395 0.7320816992806628
22.39223164295587 296.50195651274396 0.731550803580259
22.397459197909285 293.5123710016799 0.7274337248026452
22.4026867528627 294.0100413014429 0.7275665851653682
22.407914307816114 293.6902088739784 0.7273185241157063
22.41314186276953 291.7104875656302 0.7245918956676027
22.418369417722943 290.7740638382969 0.7235085272168855
22.423596972676357 287.6592044738161 0.7189259477097227
22.42882452762977 282.8077129302646 0.7122678085959842
22.434052082583186 283.8822109607375 0.7138597997530194
22.4392796375366 286.12170476401695 0.7165579690795817
22.444507192490015 289.05701924872335 0.7205813037603302
22.44973474744343 289.1407799419566 0.7214093560905335
22.454962302396844 286.21390695524866 0.7178395101350658
22.460189857350258 286.2592767274806 0.7185507336101633
22.465417412303673 285.5479295770688 0.7169442848902546
22.470644967257087 285.69649824854633 0.7175212007685744
22.4758725222105 286.39707948419084 0.7188933088603238
22.481100077163916 286.83876992742074 0.7197670342513146
22.48632763211733 288.0018032674505 0.7204320058097805
22.491555187070745 284.6430055612442 0.7164939476304193
22.49678274202416 279.3373865984344 0.7085825410360532
22.502010296977573 278.286864161857 0.7078807770270137
22.507237851930988 277.1769124738609 0.7067404296420293
22.512465406884402 278.96249315760446 0.7093867029537095
22.517692961837817 277.49252422966657 0.7076860365539975
22.52292051679123 278.0442513264638 0.7090028446526585
22.528148071744646 278.32641694268807 0.7100879054377602
22.53337562669806 276.7555838604192 0.7070659745197188
22.538603181651474 275.7267391556487 0.7056303516089938
22.54383073660489 275.40265986127207 0.7043255692473696
22.549058291558303 273.69254220488466 0.7005923309685399
22.554285846511718 274.5771605442896 0.7018601770411615
22.559513401465132 274.9062221652849 0.7016921505611642
22.564740956418547 273.73922889572117 0.7010460440389429
22.56996851137196 273.1855199686145 0.7000506107849431
22.575196066325375 272.9448602036693 0.700326493207918
22.58042362127879 274.73468358447826 0.7026586185326712
22.585651176232204 273.6983496998799 0.7015960338524511
22.59087873118562 271.885207267256 0.6995018578746871
22.596106286139033 270.21456177417315 0.6971983199111156
22.601333841092448 271.832037667175 0.6989853327125877
22.606561396045862 274.80409946676383 0.7022531766813196
22.611788950999276 276.08120694449156 0.7039282817763562
22.61701650595269 276.58646072765055 0.7043104294321146
22.622244060906105 276.3654147121329 0.7039583683308395
22.62747161585952 275.1063832041996 0.7027004087898736
22.632699170812934 274.8054179246732 0.7015975296571504
22.63792672576635 274.58879805470747 0.7012758653539317
22.643154280719763 276.3027891103807 0.7042952621264867
22.648381835673177 276.72440958526107 0.7051628274609119
22.653609390626592 277.9181200961405 0.7065365533171533
22.658836945580006 275.660874628947 0.7034706450633961
22.66406450053342 274.78140570259984 0.7025335102604741
22.669292055486835 272.8494673978755 0.6998622300856632
22.67451961044025 272.8061432031415 0.6990424877139745
22.679747165393664 274.46237780763886 0.7012928017299015
22.68497472034708 277.12599336886103 0.7054422090906454
22.690202275300493 278.5136075835898 0.7072076930607537
22.695429830253907 278.48598365545723 0.7057604180948094
22.70065738520732 276.48663588053444 0.7024721208569118
22.705884940160736 276.02642955079 0.7012974534674602
22.71111249511415 278.277844703838 0.704450343529183
22.716340050067565 280.9895387205145 0.7085170460786295
22.72156760502098 281.74935740805364 0.7107948460454409
22.726795159974394 278.6556224238209 0.7072578674046757
22.73202271492781 279.8074229539406 0.7073742536468345
22.737250269881223 281.2391416783597 0.7096259930901149
22.742477824834637 285.47461994602116 0.7149952579379278
22.74770537978805 285.5105568772802 0.7152968673536249
22.752932934741466 284.6901204756907 0.7126009752303951
22.75816048969488 284.6046355525986 0.7111370429578763
22.763388044648295 285.75826709157633 0.7122356537617577
22.76861559960171 290.51136511148326 0.7182036980418163
22.773843154555124 290.57975710234405 0.7183074004542174
22.779070709508538 291.0050372347458 0.7193222529783777
22.784298264461952 291.53497423711616 0.7210249891059649
22.789525819415367 289.21200230988705 0.7183547305882306
22.79475337436878 290.43110762238575 0.7191396137387366
22.799980929322196 292.8327562943334 0.721051658529319
22.80520848427561 300.1157363068717 0.7291690555104443
22.810436039229025 303.4484523796309 0.7321857477872264
22.81566359418244 303.6336968590475 0.7327539025488223
22.820891149135853 301.94997606561867 0.7309625479831996
22.826118704089268 300.89640594617134 0.7299243274934554
22.831346259042682 301.13723191473355 0.7303723226203193
22.836573813996097 299.6004289802123 0.7288642157851636
22.84180136894951 300.9657060155968 0.730963318902592
22.847028923902926 304.18669236926326 0.7352146564219899
22.85225647885634 305.93907700840873 0.737423685310692
22.857484033809754 306.4989545225881 0.7372606325926732
22.86271158876317 304.88765820394246 0.734104070721617
22.867939143716583 305.1774015231568 0.7336555871999472
22.873166698669998 304.79255500312223 0.7328766100793563
22.878394253623412 305.2403522035622 0.7328316491228998
22.883621808576827 308.1258200488204 0.7372391703143739
22.88884936353024 310.0282771147259 0.7401727231737008
22.894076918483655 309.1712123894241 0.7399733213189579
22.89930447343707 306.89862579852536 0.7373833561790257
22.904532028390484 306.25368044618193 0.7355996012910571
22.9097595833439 306.1886943114217 0.7352352449021263
22.914987138297313 306.39037882979744 0.7350454559557911
22.920214693250728 305.525831578749 0.7337301625278987
22.925442248204142 307.6367344308192 0.7361059245857157
22.930669803157556 306.654606260867 0.7351804483549041
22.93589735811097 306.76621984659175 0.7357157688787705
22.941124913064385 306.9361547036986 0.7350855406881489
22.9463524680178 310.0481722532748 0.7388023857354366
22.951580022971214 312.1684447023242 0.741137606006917
22.95680757792463 311.1950817845427 0.7402070767701031
22.962035132878043 308.20168997747174 0.7366806017258414
22.967262687831457 306.16257188517073 0.7342510043493634
22.972490242784872 309.28532740019125 0.738064165655248
22.977717797738286 311.5630385786894 0.7410774470014259
22.9829453526917 309.90547789400625 0.7396221325174113
22.988172907645115 308.11303917538515 0.7384267389688929
22.99340046259853 306.3116995626689 0.7358786601610858
22.998628017551944 304.6307976164077 0.7337960167972063
23.00385557250536 303.1371576964789 0.7311472338544935
23.009083127458773 302.94288450230727 0.7308200658529417
23.014310682412187 301.8139620175485 0.7292544308178006
23.0195382373656 301.6296629492676 0.728035634851908
23.024765792319016 305.57843023149957 0.7331687696453388
23.02999334727243 308.205290637222 0.7368249100273001
23.035220902225845 308.3945641346115 0.7374684376721098
23.04044845717926 306.87621345261886 0.7360948806634132
23.045676012132674 305.45166346114087 0.7331617323127408
23.05090356708609 301.9753869232849 0.728289146252948
23.056131122039503 300.9145177371395 0.7267640706764809
23.061358676992917 301.82319862834 0.7281888649526829
23.06658623194633 304.8551186929071 0.7329694367770176
23.071813786899746 302.1084604801577 0.7292620662489029
23.07704134185316 303.0176471610747 0.7307529524858248
23.082268896806575 303.0417180615044 0.731342330448298
23.08749645175999 304.8857634751918 0.7328479017147204
23.092724006713404 299.8072513509762 0.7268628764213579
23.097951561666818 297.9348343666347 0.7235721638355802
23.103179116620232 298.9254744915829 0.7257993599707763
23.108406671573647 303.0178041132334 0.730355066616597
23.11363422652706 304.9073119772106 0.7329776146231478
23.118861781480476 304.99069050105464 0.7336440069582775
23.12408933643389 302.672827434133 0.7305311949331664
23.129316891387305 302.0129951501724 0.7287439306512267
23.13454444634072 301.9282514568475 0.7274149280538076
23.139772001294133 300.4118604071203 0.7255669612641582
23.144999556247548 298.72356439813495 0.7245838561470882
23.150227111200962 300.2050369428585 0.7266868445498365
23.155454666154377 302.71724744591853 0.7291182653839001
23.16068222110779 303.30143883770785 0.7295852725067145
23.165909776061206 301.6670240243223 0.7271208064694233
23.17113733101462 299.58640077249163 0.7248252180477982
23.176364885968034 299.24191331886226 0.7235861235814238
23.18159244092145 299.38534439052984 0.7244399404506945
23.186819995874863 299.40227610792994 0.7250990065591699
23.192047550828278 298.7087732533639 0.7247158716078964
23.197275105781692 299.32877758293654 0.7260279425222894
23.202502660735107 298.1049068079281 0.7233339851007585
23.20773021568852 299.41507648639265 0.725221642576212
23.212957770641935 298.65122888361213 0.7236744896535053
23.21818532559535 297.5816414422512 0.7225916171413124
23.223412880548764 297.3537214526392 0.7223034625132484
23.22864043550218 296.7824812509522 0.7215204696265999
23.233867990455593 296.9837208923692 0.721774163611471
23.239095545409008 296.868570924898 0.7208679713055945
23.244323100362422 298.05975487961865 0.7224340257343836
23.249550655315836 299.470566236278 0.7246888588045861
23.25477821026925 299.8282219076509 0.7250407098096385
23.260005765222665 298.77309418236547 0.7239013161394302
23.26523332017608 298.4734421834243 0.7221030800240129
23.270460875129494 299.78906393255716 0.7231844949434261
23.27568843008291 301.99188765444006 0.7259311814235655
23.280915985036323 301.64231499658973 0.7252591414260628
23.286143539989737 302.1770468550012 0.7263024353810328
23.291371094943152 302.87500899667884 0.7270898464369588
23.296598649896566 304.0869439585866 0.7295400807860768
23.30182620484998 305.31956570623504 0.7304813976523139
23.307053759803395 306.1726346181411 0.7310012042294619
23.31228131475681 304.4320737923985 0.7291812842464646
23.317508869710224 303.5271963869093 0.7278341568621135
23.32273642466364 301.5059108141419 0.7252547736896316
23.327963979617053 303.54598426240665 0.7274030453930385
23.333191534570467 304.53649421888014 0.7283396220527553
23.33841908952388 305.2431458632446 0.7297667287004904
23.343646644477296 305.88585331243837 0.7316875026950606
23.34887419943071 306.6810484886281 0.732268099269144
23.354101754384125 307.5488147371411 0.7337388641268424
23.35932930933754 309.8653399825995 0.7356135766112731
23.364556864290954 311.81993608569644 0.7385186510766447
23.369784419244368 312.47641959464977 0.7391429353034029
23.375011974197783 312.7562815945924 0.7398323712299331
23.380239529151197 312.35547756725737 0.7387760202606045
23.38546708410461 310.78605724195995 0.7357641389232289
23.390694639058026 313.58818722147316 0.7385497726350366
23.39592219401144 313.6796969880895 0.7383289485766059
23.401149748964855 310.76158740547277 0.7357710221744808
23.40637730391827 306.72989276180823 0.7310658511103539
23.411604858871684 306.31500785970974 0.731169237187148
23.416832413825098 311.57411280534285 0.7372046657176314
23.422059968778512 312.53366751797836 0.7372823407535981
23.427287523731927 313.83820669763946 0.7389809774212532
23.43251507868534 313.32645484912297 0.738863383483142
23.437742633638756 313.46666176574524 0.7388705925411057
23.44297018859217 312.15194536850817 0.7372972317695768
23.448197743545585 313.7016387632345 0.7389028444878012
23.453425298499 317.03145163981776 0.742297316603361
23.458652853452413 316.54076253226026 0.7416445431436871
23.463880408405828 313.967479405126 0.7386564707977507
23.469107963359242 311.6220578923957 0.7361933712113407
23.474335518312657 313.06216842838177 0.7374546782437704
23.47956307326607 313.62785721837946 0.73807373080288
23.484790628219486 315.102750371732 0.7399009107630526
23.4900181831729 312.7241901719577 0.7374956316621943
23.495245738126314 312.42890032757526 0.7377484599041233
23.50047329307973 311.9276457244834 0.7374368726347923
23.505700848033143 311.7876995038027 0.7365414907061621
23.510928402986558 310.55375150333845 0.7341409299954759
23.516155957939972 307.80700896954437 0.7301944671156676
23.521383512893387 305.3613607532387 0.7277049970435269
23.5266110678468 302.64707840067007 0.7249977963986491
23.531838622800215 304.9926721230068 0.7278191663465127
23.53706617775363 303.36662386791573 0.7252203567443486
23.542293732707044 303.77474206437853 0.7250586040747765
23.54752128766046 303.02651242685357 0.7237649936473836
23.552748842613873 302.2540603732043 0.7230906370420418
23.557976397567288 303.46264812512175 0.7251592150248559
23.563203952520702 302.35550870898305 0.7234510721035031
23.568431507474116 302.7852395071534 0.7235365834121379
23.57365906242753 303.84249617864066 0.7238639175650593
23.578886617380945 304.4619656598784 0.7244496577294747
23.58411417233436 304.7389081312723 0.7250636593149226
23.589341727287774 302.9744554811234 0.722161474827687
23.59456928224119 304.497740550875 0.723990840296623
23.599796837194603 304.83280535129114 0.7239181905723974
23.605024392148017 304.5367345781199 0.722565031947012
23.610251947101432 303.73516828506956 0.7201502784199819
23.615479502054846 303.6596743239883 0.7189124079037009
23.62070705700826 304.39807861669607 0.7204149940229566
23.625934611961675 305.02074536271306 0.7221934025070833
23.63116216691509 304.3486813109805 0.7217443703302947
23.636389721868504 301.62623694869103 0.7178253668111463
23.64161727682192 301.5391024570635 0.7170786434622513
23.646844831775333 302.83141455328206 0.7182349004345029
23.652072386728747 305.4822688759299 0.7205765010530943
23.65729994168216 307.42850883001313 0.7221242518011625
23.662527496635576 308.4799619805254 0.7230120013658806
23.66775505158899 308.9738205736423 0.7228542454836616
23.672982606542405 309.81041473513784 0.7235849571949616
23.67821016149582 311.22986678278323 0.7258430023534913
23.683437716449234 313.2369044881011 0.7283161658700932
23.688665271402648 312.1261162737086 0.7270580259976959
23.693892826356063 312.9736137752421 0.7274515008532044
23.699120381309477 313.01523339543377 0.726830852389803
23.70434793626289 318.9690386475975 0.7328089099212595
23.709575491216306 322.20764877826207 0.7359192875678844
23.71480304616972 324.6111471619905 0.7390206186505687
23.720030601123135 323.41421843280654 0.737781894172772
23.72525815607655 323.04963012709686 0.7371703723156762
23.730485711029964 322.03511583335046 0.7362995642930396
23.735713265983378 320.84249225001116 0.7359293523888051
23.740940820936792 318.4616043726393 0.7331178583378013
23.746168375890207 320.2517687882918 0.7342825124264363
23.75139593084362 320.8913228051756 0.7346688544744343
23.756623485797036 320.5965532290395 0.7335441569055023
23.76185104075045 319.42347434864587 0.7311488776038417
23.767078595703865 318.3046031037378 0.7298133479225983
23.77230615065728 319.4251960327183 0.7310414622067964
23.777533705610693 319.9161723298369 0.7312187733344218
23.782761260564108 324.56558776150507 0.7362741029478246
23.787988815517522 327.59330388892823 0.7394485795654057
23.793216370470937 330.1586443504585 0.7428253659926769
23.79844392542435 333.8510756455154 0.7464041025452851
23.803671480377766 338.0863097590713 0.749818479218681
23.80889903533118 343.2022013463474 0.7552889633732438
23.814126590284594 342.96430459018404 0.7539772234006722
23.81935414523801 343.0318870149599 0.7539677443164159
23.824581700191423 343.19467533765516 0.7532668875666089
23.829809255144838 343.3314120844251 0.7535232693504993
23.835036810098252 345.6440686977701 0.7559035739346169
23.840264365051667 344.38308824363094 0.7536947243761342
23.84549192000508 344.79308166893213 0.753775171715114
23.850719474958495 343.6334644747585 0.7521161021900555
23.85594702991191 341.0925222518505 0.7501158615921796
23.861174584865324 340.299181479826 0.7495987834723987
23.86640213981874 337.48986368742027 0.7457496228292289
23.871629694772153 336.4300540372105 0.7442785713609053
23.876857249725568 331.439351708344 0.7384100348285361
23.882084804678982 327.8467536829593 0.734331085682065
23.887312359632396 326.2013763840867 0.7326105306144778
23.89253991458581 328.730672449752 0.7356066500433796
23.897767469539225 327.7360247756653 0.7345760595916692
23.90299502449264 323.260279311826 0.7282396619260603
23.908222579446054 320.07089147744955 0.7247466431455789
23.91345013439947 317.95101645293045 0.7222900906403976
23.918677689352883 318.9196040920143 0.723409289571002
23.923905244306297 319.22592515664223 0.7237597520480563
23.929132799259712 320.62327758892894 0.7249908334205224
23.934360354213126 320.80735522376 0.7251557029256519
23.93958790916654 320.3383101194549 0.7232698814478148
23.944815464119955 318.6477085124962 0.7214317413297204
23.95004301907337 318.49913191927527 0.7212865007482695
23.955270574026784 317.95449065124 0.7210995207224671
23.9604981289802 317.6584499687545 0.7211577522828703
23.965725683933613 320.5046027814904 0.7249659783837699
23.970953238887027 322.1241598283353 0.7267798116342424
23.97618079384044 325.1709122892687 0.7296252078976377
23.981408348793856 323.63325062945006 0.7268457240354405
23.98663590374727 327.0678281014089 0.7309899234003802
23.991863458700685 327.84744061270493 0.7322301628101391
23.9970910136541 329.9247762850826 0.7351346252482331
24.002318568607514 326.7526124831849 0.7322254275409351
24.007546123560928 324.4782938111589 0.7290522181921262
24.012773678514343 321.91128783038783 0.7262865685517509
24.018001233467757 321.5672535108581 0.7249986500424596
24.02322878842117 323.02236105261954 0.72664453810409
24.028456343374586 325.44229828263957 0.7288861073579539
24.033683898328 332.4567814897797 0.7371732638512039
24.038911453281415 331.492193777757 0.7370542784914672
24.04413900823483 330.71913871509366 0.7356950018577313
24.049366563188244 327.1591065945921 0.7321140626797041
24.054594118141658 329.3767242826052 0.7345570793133126
24.059821673095072 329.714714077359 0.7348733351870446
24.065049228048487 331.53962233865644 0.7373724486121727
24.0702767830019 330.74704648475193 0.7495687372208013
24.075504337955316 334.1563018931824 0.7636874040742004
24.08073189290873 335.71770220433297 0.7719976903400961
24.085959447862145 334.92825004255724 0.7765646960319473
24.09118700281556 332.92264137245843 0.778829589683942
24.096414557768973 333.5861964964499 0.7841586415766743
24.101642112722388 337.6224221597773 0.7928912575419013
24.106869667675802 340.2084628845142 0.8003937723716636
24.112097222629217 337.94110157556946 0.8028754997162146
24.11732477758263 340.66218685538337 0.8104927280578406
24.122552332536046 342.03302752555504 0.8161267186710744
24.12777988748946 348.189562876761 0.8260705482721741
24.133007442442874 346.9961280615064 0.8279884365881778
24.13823499739629 348.2066488925701 0.8322343181126441
24.143462552349703 343.0468510236091 0.8289119549445528
24.148690107303118 337.8421411469444 0.8252524538717535
24.153917662256532 334.99997868647057 0.8247603526429422
24.159145217209947 334.5051760408274 0.8268474702968327
24.16437277216336 332.351402403369 0.8272611188958122
24.169600327116775 329.1620378095735 0.8273284683807688
24.17482788207019 325.4216605796926 0.8262797834824546
24.180055437023604 326.3808269597042 0.831739505883915
24.18528299197702 323.04764922866366 0.8298452543225134
24.190510546930433 319.0009442570524 0.8269930971246763
24.195738101883848 312.3900816289972 0.8199496290776315
24.200965656837262 312.19239430468025 0.8223599518476248
24.206193211790676 312.6214225292053 0.8261646639014198
24.21142076674409 313.77489525599566 0.8313673742627866
24.216648321697505 312.4410332131488 0.8314179604302834
24.22187587665092 314.56742578840345 0.837206408959439
24.227103431604334 313.9381157993759 0.8378682334398537
24.23233098655775 310.9165271570839 0.8367455278076209
24.237558541511163 306.5669017146212 0.832750171830597
24.242786096464577 307.90850641181487 0.8369080095237967
24.248013651417992 310.94810454830235 0.843853648840058
24.253241206371406 311.0867952284922 0.8469048376551153
24.25846876132482 310.247082747532 0.8491168907950117
24.263696316278235 305.7457789763245 0.8447286505818269
24.26892387123165 306.5967179398734 0.8480518363485327
24.274151426185064 309.8486649120171 0.8540829549730254
24.27937898113848 313.2410550725902 0.8618228608783471
24.284606536091893 314.9707128332367 0.8665410780025534
24.289834091045307 312.2272874203145 0.8657114428627029
24.29506164599872 309.8191618230733 0.8649995014453999
24.300289200952136 306.83808634416425 0.8629545573165028
24.30551675590555 306.78569672376335 0.864727354243051
24.310744310858965 305.8594585181699 0.8649467671315673
24.31597186581238 304.87552705937543 0.8661473341612187
24.321199420765794 303.0115929090481 0.8672370508479186
24.326426975719208 300.2010786565732 0.8651501114041993
24.331654530672623 301.73716638963543 0.8683047099212858
24.336882085626037 307.2274680889075 0.8753164686642384
24.34210964057945 311.31613009049516 0.8822861820957734
24.347337195532866 308.9388834804961 0.8804147738042921
24.35256475048628 303.79093911405084 0.8754451751369396
24.357792305439695 304.23701441858634 0.8784939836863824
24.36301986039311 305.1981409114017 0.8822152262269342
24.368247415346524 309.8928575799069 0.8915376143390944
24.373474970299938 310.51290217733487 0.8937480266264778
24.378702525253352 312.9196922777312 0.9004020907219966
24.383930080206767 313.23458793373186 0.9028172521014517
24.38915763516018 315.39229410828193 0.9085772313235154
24.394385190113596 316.98840117326426 0.9120225396052136
24.39961274506701 317.2160407381676 0.9150706249707401
24.404840300020425 320.35120875732326 0.9216296940482795
24.41006785497384 324.3388010645918 0.9298919636322165
24.415295409927253 325.3496719663859 0.9330608684554371
24.420522964880668 321.8204400547304 0.9324536756962705
24.425750519834082 321.4366547611124 0.9340940358224696
24.430978074787497 320.10412675813785 0.9342824582000406
24.43620562974091 320.19658993727126 0.935584282546578
24.441433184694326 314.92530485182317 0.9292441097357421
24.44666073964774 314.916714003246 0.9309397665055007
24.451888294601154 317.89415757712317 0.9364550846947677
24.45711584955457 321.72818794178585 0.944564081945704
24.462343404507983 320.9903035953892 0.9462052312215706
24.467570959461398 319.45956586670565 0.9469066284496158
24.472798514414812 318.0345664769482 0.946891675908856
24.478026069368227 318.54594037564107 0.9506777903542486
24.48325362432164 317.32288763047575 0.9513178709804117
24.488481179275055 317.89413064706133 0.9554727633747749
24.49370873422847 319.6727265976787 0.960215842191465
24.498936289181884 320.9439955214829 0.9638482279128219
24.5041638441353 319.2435381957358 0.962808128426526
24.509391399088713 316.67223379299276 0.961240354535032
24.514618954042128 317.89237872421506 0.9658445421422656
24.519846508995542 320.8324909768924 0.9717713861254287
24.525074063948956 322.0547742384359 0.9752866505253497
24.53030161890237 322.68162831739977 0.9780346058572403
24.535529173855785 323.343466522249 0.9825915227801493
24.5407567288092 325.92643569549347 0.9906711870519997
24.545984283762614 324.2946572548382 0.9922727439430361
24.55121183871603 320.7192502893075 0.9893731492631813
24.556439393669443 320.28141510128455 0.989617337635736
24.561666948622857 326.4319125445925 1.0000963185012892
24.566894503576272 328.1697483267782 1.0056774451452577
24.572122058529686 327.9298012000446 1.0095501592960219
24.5773496134831 320.45490865125413 1.000902497678284
24.582577168436515 314.0535573653265 0.9931492655486678
24.58780472338993 312.247835503836 0.9921229560167811
24.593032278343344 314.74688754237104 0.9985778910369579
24.59825983329676 316.7640245370531 1.003696184694037
24.603487388250173 318.63195620831794 1.0100085973682862
24.608714943203587 317.83272641376993 1.0117874889434164
24.613942498157 319.87750082265944 1.017616925939467
24.619170053110416 320.3720827729273 1.0205318927239417
24.62439760806383 317.4074342457637 1.0182503488477297
24.629625163017245 311.91607358173167 1.0142757988987343
24.63485271797066 311.3611479610002 1.0155499288322563
24.640080272924074 314.3879028033337 1.0231322454644503
24.645307827877488 315.7432889527014 1.02525048010457
24.650535382830903 315.651311733611 1.0274090739140302
24.655762937784317 312.37956145809187 1.025868779012182
24.66099049273773 315.540505690326 1.0346504466322808
24.666218047691146 314.0291014345061 1.0350009954262231
24.67144560264456 315.97133073405354 1.0397562931807087
24.676673157597975 316.0751332475363 1.0408296435219972
24.68190071255139 321.791631204498 1.053610250836064
24.687128267504804 320.24311780767687 1.0539555730289394
24.692355822458218 315.7754736550365 1.049138036885386
24.697583377411632 308.8529150645575 1.0400084570556734
24.702810932365047 309.0080852052756 1.0417351048236068
24.70803848731846 309.36592154964615 1.0443315579021195
24.713266042271876 311.395811472731 1.0506222007170725
24.71849359722529 310.672565729178 1.0512690833755691
24.723721152178705 310.74899239723607 1.0547888490782589
24.72894870713212 312.00217602772375 1.0592817464271036
24.734176262085533 309.07395733109485 1.0577350705318735
24.739403817038948 314.2108048866714 1.0701663204060785
24.744631371992362 312.6929947877924 1.072773699375885
24.749858926945777 316.6698234939357 1.0828566914403985
24.75508648189919 315.47303939215226 1.0836392694511565
24.760314036852606 312.63588307343093 1.0787377536716154
24.76554159180602 310.1031573581069 1.075988958143522
24.770769146759434 307.2994289911382 1.0732458751361271
24.77599670171285 308.3309204291756 1.0806278578340296
24.781224256666263 307.23436080010026 1.0823028011792957
24.786451811619678 307.24757550590743 1.0867326812601312
24.791679366573092 308.0947928720604 1.0897220809816806
24.796906921526507 307.8552431106767 1.0939185144310006
24.80213447647992 307.19903088157645 1.0947957143930571
24.807362031433335 306.790735354836 1.0966337521699376
24.81258958638675 307.95666779814195 1.1011101020586525
24.817817141340164 306.48722104680195 1.1020397113700549
24.82304469629358 304.91321816846744 1.102474267409447
24.828272251246993 300.89641767045595 1.0956299514248886
24.833499806200408 296.58592691544715 1.0893737468174463
24.838727361153822 295.2828269847957 1.0884592778714384
24.843954916107236 300.4415136723317 1.1015888943437924
24.84918247106065 309.0661387078442 1.1205308672093013
24.854410026014065 314.4327974925362 1.1342422426514984
24.85963758096748 314.5939279118883 1.1361853536143343
24.864865135920894 317.7889244872079 1.1438184235102757
24.87009269087431 322.3086894001587 1.1551062410555912
24.875320245827723 328.85094017217284 1.169407351645344
24.880547800781137 330.5910317366908 1.1766807405924544
24.885775355734552 324.99361138758235 1.1683023028671993
24.891002910687966 318.26579526210776 1.1597526010529893
24.89623046564138 317.4477854348322 1.1617773584374402
24.901458020594795 320.42983923088764 1.1702400828384751
24.90668557554821 324.39572115280333 1.181058250271241
24.911913130501624 323.06770953416185 1.1812585628594523
24.91714068545504 323.0190294279975 1.1848001458228152
24.922368240408453 322.75919242909805 1.1881377448038568
24.927595795361867 325.3124705485751 1.1985578281339242
24.93282335031528 326.6607777969261 1.2048167035419632
24.938050905268696 324.81882197872955 1.2030059145460856
24.94327846022211 323.71032140176965 1.2011521989366907
24.948506015175525 320.98371782456974 1.1980120472856572
24.95373357012894 320.36273939534544 1.1999082634640275
24.958961125082354 313.77331120043397 1.1911579308631484
24.964188680035768 313.5071810453255 1.1952621958380765
24.969416234989183 312.49046632553956 1.1973734544083874
24.974643789942597 318.23438329733244 1.212421823892358
24.97987134489601 318.9314932760602 1.2169376841378972
24.985098899849426 317.9772697359084 1.2184034139902948
24.99032645480284 315.47531345296306 1.2166930761010293
24.995554009756255 314.6921881102315 1.2206720387734697
25.00078156470967 315.33684496785827 1.226056032948341
25.006009119663084 318.8314748903409 1.2385731133959639
25.011236674616498 318.3746936393682 1.2403948284558979
25.016464229569912 320.982865516153 1.2489184349211655
25.021691784523327 319.44432536855487 1.2489515875947979
25.02691933947674 320.2619474523035 1.252181103221266
25.032146894430156 316.9808956836769 1.2507632529554917
25.03737444938357 316.5498375138625 1.253428921829156
25.042602004336985 313.81818419508215 1.2512665786721489
25.0478295592904 314.33149916049763 1.2537874509789602
25.053057114243813 320.99608312555654 1.2703096028936434
25.058284669197228 326.6295347190288 1.2867955263707178
25.063512224150642 328.4567301239533 1.2947214315359825
25.068739779104057 326.1825038487103 1.2928494660440348
25.07396733405747 327.4963402127012 1.2986876044995688
25.079194889010886 328.3316634109725 1.303318032103752
25.0844224439643 323.1741874816163 1.2976100373604038
25.089649998917714 319.11772834785296 1.294095145383341
25.09487755387113 318.4956878494336 1.2983011533009299
25.100105108824543 327.41949616476455 1.32083514469093
25.105332663777958 328.4069583834364 1.328141321817343
25.110560218731372 331.79139692907023 1.3397806367188767
25.115787773684787 331.647634033317 1.3442892983765884
25.1210153286382 328.5554067601909 1.3421384349303427
25.126242883591615 325.68182636906425 1.3381707507492244
25.13147043854503 322.82916659722844 1.3355755560145304
25.136697993498444 325.35200456933796 1.3423537462249346
25.14192554845186 328.1322709494984 1.3523835647214901
25.147153103405273 333.3833379194673 1.3685306962417807
25.152380658358688 337.6831421371824 1.381825165458016
25.157608213312102 339.3621998065283 1.3914210196016035
25.162835768265516 338.8917812355249 1.3968072519879136
25.16806332321893 338.68670781846396 1.4009596948130598
25.173290878172345 337.2780821216531 1.401499734046403
25.17851843312576 333.67367125762655 1.3958248361879328
25.183745988079174 334.4182259868961 1.402334988399877
25.18897354303259 333.4158710557371 1.4050658457387364
25.194201097986003 336.6684601708574 1.4178031201963015
25.199428652939417 332.88746553379826 1.415058622426783
25.204656207892832 329.6647991639346 1.413807703723762
25.209883762846246 327.32563642295645 1.4140994892705658
25.21511131779966 330.77128472438125 1.4243719162792925
25.220338872753075 335.8413999165567 1.4408472749021053
25.22556642770649 341.45056262043624 1.4575208845197307
25.230793982659904 343.3475482452511 1.469243999928076
25.23602153761332 345.02447759124567 1.475680623702505
25.241249092566733 344.26530952892983 1.4802498360524412
25.246476647520147 345.1274229540814 1.4852361541708181
25.25170420247356 344.08896605780967 1.4889331317070362
25.256931757426976 349.21262569744357 1.5047445675753348
25.26215931238039 345.6463212958397 1.503382584059778
25.267386867333805 342.75160484550713 1.5056034887538705
25.27261442228722 334.97600047959304 1.4969154771771633
25.277841977240634 334.28538810448833 1.5022667681643276
25.283069532194048 334.23296787193027 1.5044728649522026
25.288297087147463 335.2974376635379 1.5109058424222246
25.293524642100877 338.3776040441374 1.5227622202096005
25.29875219705429 336.4904973787826 1.5272808942813172
25.303979752007706 331.45555316036155 1.5230999789455495
25.30920730696112 318.5707696134779 1.4996264560846841
25.314434861914535 317.5569662971534 1.501296120353215
25.31966241686795 319.4640936753693 1.5122139837184445
25.324889971821364 322.9303928777164 1.5288392477750112
25.330117526774778 317.4744584943812 1.5218604018915496
25.335345081728192 317.7335406941046 1.5293315981061426
25.340572636681607 318.1243223768355 1.5349147939820367
25.34580019163502 329.4661075759492 1.5689950088886098
25.351027746588436 324.8772022665259 1.560822597533589
25.35625530154185 325.6121348903241 1.5697022544104073
25.361482856495265 317.67165435947356 1.5554997044151953
25.36671041144868 316.12351332106704 1.5588818013015369
25.371937966402093 318.8790435416461 1.5680576455962014
25.377165521355508 325.6755076471074 1.591728938096025
25.382393076308922 330.050661486636 1.6107513689020023
25.387620631262337 329.11762447833365 1.619294816751902
25.39284818621575 319.3645892818722 1.6069434125621676
25.398075741169166 319.85146107733317 1.614127384957446
25.40330329612258 318.5309109922354 1.6145402606957504
25.408530851075994 320.40683505886153 1.6180187459753799
25.41375840602941 323.68138560029695 1.6327009354627313
25.418985960982823 325.28881530731957 1.6433777394850926
25.424213515936238 325.70372288394583 1.6564371505585684
25.429441070889652 326.7684255758018 1.6688813359947445
25.434668625843067 327.29402585354336 1.6773710306050493
25.43989618079648 332.70626948134407 1.6954825784877232
25.445123735749895 327.10484457913805 1.684491028331983
25.45035129070331 322.98545879758177 1.6816030934010917
25.455578845656724 313.02484015737167 1.6651313969585715
25.46080640061014 313.1067663051758 1.674621530550675
25.466033955563553 321.10481888446117 1.7046377346743928
25.471261510516968 326.84773104875256 1.7302471896436848
25.476489065470382 329.6919318850098 1.7520974390671877
25.481716620423796 328.39420979681563 1.7634520390135526
25.48694417537721 331.1861569074809 1.7768974526650492
25.492171730330625 336.525655424714 1.7941354357840076
25.49739928528404 329.1539545662423 1.7769796179959185
25.502626840237454 332.1515138924606 1.795566834020417
25.50785439519087 332.62125061382824 1.8079963567417585
25.513081950144283 341.8260514315845 1.8450446096901263
25.518309505097697 341.86295544491463 1.8531083922875378
25.523537060051112 342.95915075128613 1.8622178720257223
25.528764615004526 341.90939312727915 1.8653726647547872
25.53399216995794 339.8753916129982 1.866491366716562
25.539219724911355 341.9707468023702 1.885357880589193
25.54444727986477 348.6383957872947 1.9117432413343252
25.549674834818184 350.06556317697675 1.9313443218386293
25.5549023897716 351.6837778835112 1.9460715208422392
25.560129944725013 349.52184290780883 1.955222649396436
25.565357499678427 358.89241784479316 1.990255087234857
25.57058505463184 360.78627883439054 2.007406532511064
25.575812609585256 355.62489459932215 2.0038369729785663
25.58104016453867 351.2699869635388 2.005000291045886
25.586267719492085 348.1596115324481 2.013376676187881
25.5914952744455 347.69351840942346 2.0195661629490056
25.596722829398914 351.111720228426 2.04207090397408
25.601950384352328 346.8113998276936 2.0385218243551555
25.607177939305743 358.5874414193514 2.0889332614412783
25.612405494259157 353.9243151508653 2.08319813661839
25.61763304921257 353.9184262630021 2.093961791814728
25.622860604165986 349.2557274887651 2.0911034390152405
25.6280881591194 351.2757256880516 2.122714352825824
25.633315714072815 349.4516102625741 2.1367394358030003
25.63854326902623 345.4536194478199 2.1411547658381376
25.643770823979644 344.49693345269884 2.1445600999302967
25.648998378933058 344.923987279369 2.154997901967996
25.654225933886472 345.4657524455731 2.181095014249383
25.659453488839887 339.67228107720103 2.1809831818050265
25.6646810437933 334.42233282173214 2.1793694459982946
25.669908598746716 328.6232692526201 2.1634151808158686
25.67513615370013 327.1415829332818 2.17789004814669
25.680363708653545 330.74788212915126 2.207511036754706
25.68559126360696 334.2923248347931 2.2421430435541225
25.690818818560373 337.7037447475551 2.2610502646063297
25.696046373513788 334.93561658881504 2.2625198157557915
25.701273928467202 335.36358494362366 2.2783434907755704
25.706501483420617 334.01539403525504 2.287738624854706
25.71172903837403 340.12478730746835 2.329506936951764
25.716956593327446 341.59052690024663 2.350316838757881
25.72218414828086 347.83554673810124 2.3961675400693156
25.727411703234274 346.4552098317743 2.4062779557337493
25.73263925818769 337.7892489854951 2.40077239910075
25.737866813141103 327.66244630230517 2.38021966537097
25.743094368094518 320.94448161768764 2.380141662309229
25.748321923047932 317.0456077560529 2.3835931185729264
25.753549478001347 324.95298906476233 2.437147502370355
25.75877703295476 332.04481503152925 2.4934003525478867
25.764004587908175 339.27760143023704 2.5504579403097725
25.76923214286159 332.73071328685916 2.5547723559789435
25.774459697815004 324.2117062985515 2.5414529482903663
25.77968725276842 328.95179686029803 2.5819215921459127
25.784914807721833 334.1549777529488 2.629971380011909
25.790142362675248 350.15365435974155 2.7210431041614873
25.795369917628662 353.8976439941917 2.7743056262086347
25.800597472582076 366.4954432473286 2.852420001664751
25.80582502753549 349.8502677398694 2.808671638747327
25.811052582488905 336.53033029021265 2.7732769186803417
25.81628013744232 335.36262142556853 2.8060115673817765
25.821507692395734 334.17894545087466 2.835310897652124
25.82673524734915 342.79831076829134 2.9076265830737364
25.831962802302563 335.45974485535413 2.897327484781134
25.837190357255977 343.10262139174597 2.9714386881615202
25.84241791220939 344.2798812542929 3.007990511929665
25.847645467162806 361.3074271358957 3.1290800191068877
25.85287302211622 362.6913646222875 3.1750749326130085
25.858100577069635 364.6953475244244 3.2444916549303024
25.86332813202305 342.8550862213556 3.183012706684187
25.868555686976464 336.2551742324852 3.2025708116070706
25.87378324192988 327.4698252559334 3.190195752826233
25.879010796883293 329.91277817039423 3.255631000143883
25.884238351836707 344.517865391899 3.3869581285545616
25.88946590679012 357.42300468500224 3.517196034285501
25.894693461743536 362.8392796122604 3.610641475132907
25.89992101669695 340.07518367196815 3.544387814669183
25.905148571650365 319.92108908484573 3.4947160859238853
25.91037612660378 320.6636791927077 3.5550281484400914
25.915603681557194 326.6224557626315 3.6920318646333192
25.920831236510608 342.40615947389256 3.859352649275203
25.926058791464023 361.75280120654764 4.081365768080165
25.931286346417437 353.3286800697357 4.087946238964463
25.93651390137085 346.9654308378416 4.144264277385337
25.941741456324266 323.1360751541063 4.065870659447206
25.94696901127768 325.6490932831174 4.188689516617309
25.952196566231095 318.1496457550517 4.255083330031436
25.95742412118451 319.5720690626623 4.376380395607777
25.962651676137924 317.6163711059982 4.466937934620704
25.967879231091338 322.8040143140758 4.577521923393798
25.973106786044752 335.86022836435296 4.7451294797754215
25.978334340998167 335.800176152466 4.81861053179637
25.98356189595158 345.1250325995926 4.978554587135636
25.988789450904996 344.51819692590783 5.045040023034337
25.99401700585841 347.32921528719197 5.179887684812572
25.999244560811825 346.733546274851 5.243629703480751
26.00447211576524 358.11652439195854 5.527736611215372
26.009699670718653 352.4337863171845 5.5799493418976605
26.014927225672068 363.01246549836213 5.818423651261883
26.020154780625482 361.2674666639087 5.854128355046361
26.025382335578897 348.1040501824936 5.8655768839955575
26.03060989053231 342.0305502524116 6.013759757777513
26.035837445485726 320.0875810324709 6.004157107066886
26.04106500043914 325.79682361752685 6.230011386582735
26.046292555392554 325.4723197978536 6.323013931485997
26.05152011034597 335.098371053179 6.580060677978392
26.056747665299383 328.6353608300302 6.682887243417347
26.061975220252798 327.9128468288816 6.960447483517741
26.067202775206212 320.8648189186661 7.057982808856453
26.072430330159627 296.86745104852514 7.15523800387572
26.07765788511304 279.15139301792277 7.142161721902778
26.082885440066455 255.70287932185607 7.236900047955196
26.08811299501987 266.1322725120707 7.686504243978005
26.093340549973284 274.5290448934012 8.317893466219017
26.0985681049267 305.19023347294467 9.288125194493357
26.103795659880113 316.0654042003296 10.17198247153969
26.109023214833528 320.5311323928966 11.16330321093958
26.114250769786942 258.1502448230391 10.976456323022665
26.119478324740356 252.28862011555702 12.526867381134208
26.12470587969377 257.2654933889696 14.451948020744744
26.129933434647185 290.38186966327953 21.224899740280684
26.1351609896006 176.27810567064847 23.393354343530156
