# Supplementary material for: Unraveling metal effects on CO2 uptake in pyrene-based metal-organic frameworks
Source: Nat Commun. 2025 Feb 11;16:1516. doi: 10.1038/s41467-025-56296-w (PMC11814143; doi:10.1038/s41467-025-56296-w)
Supplement: Supplementary file 3 — Source Data [file 41467_2025_56296_MOESM3_ESM.zip › SourceCode/SuppInf/FigureS5_Ga-TBAPy_InSitu_VariableT_PXRD/Data/GaTBAPy_0047p.dat]

0.002613777476707968 8.784367007166379 4.6019384694833585
0.007841332430123905 14.671056508512574 4.273463718132824
0.01306888738353984 13.72804748019283 3.6343124367906223
0.018296442336955775 14.79519578034339 3.026802947179486
0.02352399729037171 14.637084612612103 2.8420259092573703
0.028751552243787646 12.149554624204235 2.4145920206836173
0.03397910719720358 10.063714436850077 1.7827773012508623
0.03920666215061952 9.915310147229507 1.6965733700178458
0.04443421710403546 13.062104751008924 1.7436069633446662
0.0496617720574514 16.036617777604203 1.8459500716527923
0.054889327010867336 18.732462468642414 2.1185357445169872
0.060116881964283275 18.951225247815575 2.1223077674824977
0.06534443691769921 21.032890663640007 2.1745001778555477
0.07057199187111515 20.39340739364589 1.9797172483572032
0.07579954682453109 18.89373611502996 1.7745679382189736
0.08102710177794703 17.047994933494333 1.5464203208196068
0.08625465673136297 15.532309036517129 1.3940621969493445
0.09148221168477891 16.393686633062472 1.2944053825748603
0.09670976663819485 20.89442795043312 1.3843739710402752
0.10193732159161079 22.07466202137663 1.4174687193568931
0.10716487654502672 20.823366941313264 1.3683604955082167
0.11239243149844266 18.01243035302066 1.3045556893748997
0.1176199864518586 15.055322898119872 1.2246142070536883
0.12284754140527454 17.730208393421428 1.250483918288797
0.12807509635869047 18.53011254037577 1.2119920990558626
0.1333026513121064 18.25454096477296 1.1936521960438637
0.13853020626552232 18.0249426275365 1.1562347657679288
0.14375776121893824 17.405216108869435 1.1692789619837443
0.14898531617235417 17.67308720557272 1.245960022379773
0.1542128711257701 19.4530422510483 1.2851404656555128
0.15944042607918602 20.135757975797755 1.2440946083731093
0.16466798103260194 20.407126823699986 1.2198686672896542
0.16989553598601786 19.70671734806506 1.1437976474563785
0.1751230909394338 18.751524081620317 1.1126988267736824
0.18035064589284971 16.97343753653352 1.0791003655677225
0.18557820084626564 17.009419936915155 1.0503487849992188
0.19080575579968156 17.143980986007175 1.003273179204759
0.1960333107530975 18.269699320681944 1.0131156703659863
0.20126086570651341 19.66236458581557 1.035589375439846
0.20648842065992934 20.508874356303995 1.0220172901371603
0.21171597561334526 20.319965161326827 1.0092086223648609
0.2169435305667612 19.922226146203382 0.9626574223752498
0.22217108552017711 19.324874973691756 0.912084158240837
0.22739864047359304 17.443895018330725 0.879396525506748
0.23262619542700896 17.09296090314649 0.8582273132814425
0.2378537503804249 15.729971816618798 0.8309708176406833
0.2430813053338408 15.364001892724179 0.8157650882957611
0.24830886028725674 16.71878056253103 0.8299192318168216
0.25353641524067266 17.863296284460382 0.8564344047381515
0.2587639701940886 19.048426350472063 0.8680375904431809
0.2639915251475045 18.235106531292637 0.8564825196033067
0.26921908010092044 17.972667019368206 0.8615867394370852
0.27444663505433636 18.282199176193185 0.8532857530611797
0.2796741900077523 18.308438867515935 0.8463101282471414
0.2849017449611682 18.60589714648981 0.8416933098016528
0.29012929991458414 18.987680040365724 0.8208246073548193
0.29535685486800006 17.961822437003256 0.7992496939830976
0.300584409821416 17.775054845233587 0.7776243305030136
0.3058119647748319 16.78133425324562 0.7458657447498976
0.31103951972824784 18.082513340194627 0.8108620406980402
0.31626707468166376 18.608065363000236 0.8325465570935101
0.3214946296350797 18.644301150022873 0.8576821202711217
0.3267221845884956 19.25620562657475 0.8845352922162261
0.33194973954191154 18.0406471491118 0.8464541881129665
0.33717729449532746 16.691992038363292 0.8062024779051993
0.3424048494487434 18.111661745362095 0.8318197495691261
0.3476324044021593 17.150383082202524 0.7958841746933328
0.35285995935557524 17.58447956303295 0.8141827683701821
0.35808751430899116 17.106319508430325 0.8141699313100411
0.3633150692624071 17.71434081691641 0.8358940865475868
0.368542624215823 18.19908988642468 0.8534444935397043
0.37377017916923894 18.053897387728227 0.8248296616219578
0.37899773412265486 17.0669460447201 0.7844943855046429
0.3842252890760708 15.448702172257423 0.7534606606491605
0.3894528440294867 15.444995244444103 0.7548461774421595
0.39468039898290264 16.572527164884086 0.7944915362008381
0.39990795393631856 18.395900478353322 0.8319235169808348
0.4051355088897345 19.248636135197327 0.8278960931244261
0.4103630638431504 20.60182276058406 0.8364594478821972
0.41559061879656634 21.83152851308241 0.8503997414849542
0.42081817374998226 21.51125672818775 0.839303221935202
0.4260457287033982 21.305359104194444 0.8414997170347047
0.4312732836568141 20.46795651744355 0.8221970377632585
0.43650083861023004 19.429670343247665 0.8037695379587654
0.44172839356364596 18.982356545374955 0.8030689459350192
0.4469559485170619 18.67734243302301 0.786042912084539
0.4521835034704778 17.758919174245094 0.774917765529651
0.45741105842389373 18.04939146039722 0.7815128492539037
0.46263861337730966 19.213855431428193 0.8122456273430615
0.4678661683307256 19.28651400828105 0.7991023914333306
0.4730937232841415 18.93076021840461 0.7705010392684468
0.47832127823755743 19.557946612279235 0.7851010148495733
0.48354883319097336 20.168036732471887 0.7983845744696175
0.4887763881443893 19.555566394665895 0.7936209918933503
0.4940039430978052 18.71435455292085 0.7617456054928358
0.49923149805122113 17.98621846438542 0.7290106856843636
0.5044590530046371 17.62166644011382 0.7323960608029607
0.5096866079580531 17.414165426270706 0.7329513704962598
0.5149141629114691 18.366239853647002 0.770747601862057
0.5201417178648851 19.101242195445373 0.7797532394835724
0.525369272818301 19.5393381896234 0.7766817973680121
0.530596827771717 19.932430149472538 0.7792753786967056
0.535824382725133 19.825325420050042 0.7776372001070314
0.541051937678549 19.963858199310284 0.7797005632788295
0.546279492631965 19.87097000015613 0.7668078265207441
0.5515070475853809 21.051072274993135 0.7892669546295047
0.5567346025387969 20.795416838885547 0.7721559143403393
0.5619621574922129 19.82129278167937 0.7443619740225295
0.5671897124456289 19.02822622032955 0.7333034517833746
0.5724172673990449 18.13242455583694 0.7091676122404487
0.5776448223524608 17.361679388241097 0.6836122864340494
0.5828723773058768 17.098802966539782 0.6856428960069979
0.5880999322592928 17.432366772243885 0.6928817635430476
0.5933274872127088 17.93259802212913 0.71568830005301
0.5985550421661248 18.141128584131025 0.7338620925412714
0.6037825971195407 17.875389647737 0.7489517524401389
0.6090101520729567 18.443546342605895 0.7600606040384411
0.6142377070263727 18.890640132606958 0.7422763218557137
0.6194652619797887 20.015848614894125 0.7494204038018425
0.6246928169332047 20.54299228693889 0.7624080128655055
0.6299203718866206 21.714680285499426 0.7698074043913788
0.6351479268400366 21.490156518126437 0.7787499440772332
0.6403754817934526 20.747673761139637 0.7514873272665613
0.6456030367468686 20.101861624361895 0.7195871806961032
0.6508305917002846 19.77026873250277 0.7085791556197286
0.6560581466537005 20.6102916927331 0.7106315311774596
0.6612857016071165 20.341455329461745 0.7160247891163505
0.6665132565605325 19.8389491243149 0.6976543810434778
0.6717408115139485 19.908757914892764 0.6975823962459535
0.6769683664673645 20.173013337638007 0.688615036802273
0.6821959214207804 20.892730713563264 0.7025278177195896
0.6874234763741964 20.872091620360546 0.7021067066175133
0.6926510313276124 21.456809580140675 0.7029912568303567
0.6978785862810284 21.693177845435873 0.7037410512536554
0.7031061412344444 23.138764364248864 0.7294699697085187
0.7083336961878604 23.13570621603859 0.729062863890073
0.7135612511412763 21.690336485839634 0.7134118236521748
0.7187888060946923 22.94721170267014 0.741509168649915
0.7240163610481083 23.020275878822797 0.7458340955350181
0.7292439160015243 24.240971567953512 0.7654072920445004
0.7344714709549403 26.229919831643148 0.7790475659573894
0.7396990259083562 24.988021774986294 0.749666793783435
0.7449265808617722 26.58846939859346 0.7669710060970591
0.7501541358151882 28.338038084971753 0.8031310966852455
0.7553816907686042 28.523937476979444 0.8184660869592421
0.7606092457220202 31.15166818215948 0.8413012681699741
0.7658368006754361 28.730477645442342 0.8056377438582225
0.7710643556288521 29.670955218936726 0.8010327440813348
0.7762919105822681 30.122713785814035 0.8126726179520333
0.7815194655356841 30.44576458793672 0.8227738209036344
0.7867470204891001 31.093185758199592 0.8301122835771708
0.791974575442516 31.907804110157514 0.8466954714196504
0.797202130395932 31.780179332333972 0.8365647189658516
0.802429685349348 32.838301351870335 0.847095355481607
0.807657240302764 32.44814153217728 0.8450052701038542
0.81288479525618 33.575932256250454 0.8644244053351627
0.8181123502095959 36.4859614612643 0.9043987834263432
0.8233399051630119 40.59457625953725 0.9641336696654023
0.8285674601164279 44.094395195235016 1.0074232223584616
0.8337950150698439 45.66886639791731 1.023048872928487
0.8390225700232599 48.97214845557401 1.0513358157966106
0.8442501249766758 52.743557810899006 1.1145559615725635
0.8494776799300918 60.11820849755426 1.2370011139719341
0.8547052348835078 64.96146329330954 1.3102864476941056
0.8599327898369238 66.31980709340398 1.329485955242563
0.8651603447903398 67.94919674149077 1.3298401052415445
0.8703878997437557 69.28424761681227 1.328306364923204
0.8756154546971717 74.31435520638566 1.3406586804729421
0.8808430096505877 76.2102109064701 1.344834573342198
0.8860705646040037 76.48674238416646 1.322134432968936
0.8912981195574197 75.92961582547694 1.320277910080869
0.8965256745108356 76.16399828385684 1.3282080500776006
0.9017532294642516 78.52328929174625 1.3526139425713497
0.9069807844176676 78.05833200426763 1.3474992462009339
0.9122083393710836 79.47896458946555 1.3771077936790603
0.9174358943244996 79.16201857495172 1.3526780545662185
0.9226634492779155 80.26694332770097 1.355098275757318
0.9278910042313315 83.52144810625738 1.373725767332285
0.9331185591847475 86.19578414072274 1.4028800225158222
0.9383461141381635 91.06235534238753 1.4392296445195014
0.9435736690915795 92.01495994408944 1.447772138772536
0.9488012240449955 93.30779975268217 1.4506383701400098
0.9540287789984114 93.16654766152759 1.4393387945257896
0.9592563339518274 96.81261322329942 1.4705750751756184
0.9644838889052434 100.37306679506062 1.5148688283020393
0.9697114438586594 104.28643059009424 1.5229445524045804
0.9749389988120754 109.26194592236635 1.5649757216643463
0.9801665537654913 108.41589150032189 1.557721965590689
0.9853941087189073 111.18989762204208 1.574332685981878
0.9906216636723233 113.61399706660792 1.5674236798739518
0.9958492186257393 112.48417701813985 1.5487007304490576
1.0010767735791553 112.75563587314261 1.5495331297417843
1.0063043285325712 111.2873874630744 1.535397842318135
1.0115318834859872 110.52581067530109 1.5480414822383668
1.0167594384394032 114.54071953774302 1.5596378769888335
1.0219869933928192 124.0304412666181 1.6356876291113978
1.0272145483462352 123.3444229142992 1.6137686818359382
1.0324421032996511 123.80422788473228 1.5965293210144458
1.0376696582530671 123.24937507754422 1.5818987634512067
1.042897213206483 122.9331857329539 1.5774322035149957
1.048124768159899 127.55628331675126 1.630485780326642
1.053352323113315 127.52800206192315 1.6425044399153816
1.058579878066731 130.93527532946314 1.6533935993234972
1.063807433020147 125.21326339092823 1.5860579238894714
1.069034987973563 125.42676422452223 1.5625144581347246
1.074262542926979 131.2434361924224 1.601960498827336
1.079490097880395 135.58043582389433 1.6400550560379175
1.084717652833811 134.9381956239321 1.6425590312268623
1.089945207787227 134.12266625629775 1.6324704424229435
1.095172762740643 131.07643873513376 1.6144510111748431
1.1004003176940589 126.86381841429551 1.5767076997060576
1.1056278726474749 136.54695185684676 1.6453585234665433
1.1108554276008908 138.10702518290907 1.6654508177154819
1.1160829825543068 138.55324681347568 1.664060695896906
1.1213105375077228 140.02938099828455 1.675491692722226
1.1265380924611388 134.57164642307353 1.6381652300310527
1.1317656474145548 133.98767821454888 1.6317601036147962
1.1369932023679707 135.60722865607488 1.633522231058081
1.1422207573213867 136.20350490607237 1.636521149697522
1.1474483122748027 139.03865322191467 1.6492824686982415
1.1526758672282187 147.47686274101181 1.7063459000647037
1.1579034221816347 153.89227612951805 1.7662172484435779
1.1631309771350506 156.03992457481255 1.7833284831909268
1.1683585320884666 154.16125100707555 1.7511881660160882
1.1735860870418826 152.94834323081295 1.736423951888719
1.1788136419952986 149.71688417751037 1.6991330225098777
1.1840411969487146 147.96946872517805 1.6577392638680026
1.1892687519021305 150.68547222433853 1.683720399779687
1.1944963068555465 156.06950538933762 1.7285673900774712
1.1997238618089625 159.0075226450745 1.7462369943036293
1.2049514167623785 155.77633542251095 1.7257304112524556
1.2101789717157945 152.8451322085513 1.6792977939829203
1.2154065266692105 152.4301179210853 1.6701832011327618
1.2206340816226264 159.49681765665656 1.715389380994102
1.2258616365760424 160.5580095518471 1.7345498692098515
1.2310891915294584 165.14431380873117 1.7679063349687678
1.2363167464828744 162.1544402046003 1.7543628553351813
1.2415443014362904 161.49654712400368 1.7680595347887857
1.2467718563897063 163.4008856711395 1.7872464129869226
1.2519994113431223 164.20437425478354 1.778760876831848
1.2572269662965383 165.24074845441731 1.7619900492475349
1.2624545212499543 166.43739633243916 1.7280851330739695
1.2676820762033703 164.13439886341962 1.7124137827217487
1.2729096311567862 160.7910756623492 1.6996664248763167
1.2781371861102022 157.23791028263477 1.6786023070469056
1.2833647410636182 156.83970400536353 1.6800676343041288
1.2885922960170342 158.17631701914726 1.687005123227883
1.2938198509704502 165.19912110155641 1.7289477965419233
1.2990474059238661 166.83512384453783 1.7526184492529198
1.3042749608772821 172.14014791458456 1.7828215222593091
1.309502515830698 178.21497053657194 1.8075980809159435
1.314730070784114 173.42605180490492 1.7653658907784089
1.31995762573753 174.39589838172944 1.7459759894208762
1.325185180690946 169.8477839259013 1.7163215863555938
1.330412735644362 164.17933602766414 1.6776893028101434
1.335640290597778 163.61874611360244 1.6749995943429026
1.340867845551194 164.28944189268628 1.6654929041940723
1.34609540050461 164.56422852479673 1.686547252446144
1.351322955458026 167.29411611028218 1.715799536218935
1.356550510411442 160.56938940432025 1.6777217057968985
1.361778065364858 161.33476003020766 1.6916796029913923
1.3670056203182739 162.2435652294384 1.6853891687249238
1.3722331752716899 170.50683467787735 1.7477182194372725
1.3774607302251058 173.01378051113804 1.7692017455595965
1.3826882851785218 174.10081709000653 1.758361991155509
1.3879158401319378 174.43906217896793 1.7493132317450502
1.3931433950853538 171.1330541946811 1.7201333706192674
1.3983709500387698 171.70095173318506 1.7125862470337934
1.4035985049921857 169.41641544122027 1.695795919738514
1.4088260599456017 167.147785738024 1.6948939653682282
1.4140536148990177 169.47495251809016 1.7217683660356087
1.4192811698524337 171.18393555093385 1.7483298151110056
1.4245087248058497 173.15928553590686 1.7570706307280524
1.4297362797592656 174.93143393767807 1.751010308919387
1.4349638347126816 173.3178368834048 1.7202877042343514
1.4401913896660976 169.13670867709322 1.6926344710212111
1.4454189446195136 168.37065916849107 1.6839225588322797
1.4506464995729296 164.59092189755967 1.6701471533963246
1.4558740545263456 168.31496585687844 1.6975690314284826
1.4611016094797615 171.46608782889106 1.710800177980005
1.4663291644331775 165.7458811436281 1.6804586359522709
1.4715567193865935 168.7304385336439 1.6852957466224376
1.4767842743400095 169.5121455601532 1.6936102830321904
1.4820118292934255 173.15296184408118 1.733649368188937
1.4872393842468414 179.00269329033873 1.7631715088603934
1.4924669392002574 172.0981380663264 1.7000787600186482
1.4976944941536734 163.19616775094036 1.6331124887954744
1.5029220491070894 161.32004346172127 1.620941941100426
1.5081496040605054 162.47683933720236 1.6342101120709536
1.5133771590139213 164.62095767410224 1.6727269413149566
1.5186047139673373 168.4996462298869 1.6958415653964771
1.5238322689207533 170.79288110748539 1.7213949974994835
1.5290598238741693 174.47309245312573 1.732802858074029
1.5342873788275853 177.43181114444596 1.748093202173897
1.5395149337810012 180.8640612656911 1.7825656946751756
1.5447424887344172 181.4466410157227 1.7762509499668309
1.5499700436878332 181.63680957857812 1.7688833326634945
1.5551975986412492 180.45180737578832 1.752559968742032
1.5604251535946652 181.18203849081965 1.7459418433482639
1.5656527085480811 181.20949198350283 1.7567577767483504
1.5708802635014971 186.92842844299835 1.7778019653273356
1.576107818454913 190.29280979476178 1.7926888417370588
1.581335373408329 183.86299545268736 1.7428832436996216
1.586562928361745 192.87624452672534 1.7650696050627979
1.591790483315161 189.91358255314807 1.7615260613662915
1.597018038268577 190.28910549244057 1.7651899930491202
1.602245593221993 193.97366469300655 1.7881933716738219
1.607473148175409 199.4042593575316 1.8194346152922083
1.612700703128825 199.5283437993849 1.8066948262865177
1.617928258082241 199.41925591013805 1.7920386458911275
1.623155813035657 199.1498757420397 1.7969264605613282
1.628383367989073 203.9439875749116 1.8328235686207874
1.6336109229424889 207.34724504100865 1.8483932120538162
1.6388384778959049 208.8995114641264 1.8435085060608114
1.6440660328493208 213.78042086656586 1.8644482967608125
1.6492935878027368 227.36927998892983 1.9090986592530501
1.6545211427561528 241.56118183757079 1.9871345848642021
1.6597486977095688 247.5991817667302 2.022635047612541
1.6649762526629848 256.484605128167 2.0747075299972417
1.6702038076164007 253.60889268576483 2.049111612454017
1.6754313625698167 252.73028024497108 2.010510493713987
1.6806589175232327 254.39729135179724 2.0042890090758805
1.6858864724766487 256.7460209328275 2.017877584780594
1.6911140274300647 259.60903243803824 2.0229940909784827
1.6963415823834807 261.37571182872006 2.0163544800549404
1.7015691373368966 259.87564798189453 1.998299819416931
1.7067966922903126 255.69789498956894 1.956857499877431
1.7120242472437286 256.00151111008 1.9537445080629836
1.7172518021971446 252.27223624082737 1.9147080694082932
1.7224793571505606 251.52935594115948 1.897873234493022
1.7277069121039765 259.44726462232165 1.9394284190479563
1.7329344670573925 272.6167932279489 2.0046540996006033
1.7381620220108085 277.8240018724804 2.0192990644711393
1.7433895769642245 285.4131831203527 2.0445616535666904
1.7486171319176405 286.836640037198 2.0388305533897633
1.7538446868710564 299.1187812208113 2.08475627524627
1.7590722418244724 309.80514217988326 2.1364385720784087
1.7642997967778884 308.8930930091758 2.1416518086265315
1.7695273517313044 305.6969319014375 2.0972509453471377
1.7747549066847204 297.5167886958926 2.0447449633256514
1.7799824616381363 291.1409828100074 2.0175338448437325
1.7852100165915523 294.5275649998019 2.0145047335515813
1.7904375715449683 297.82044001952414 2.028217630001104
1.7956651264983843 297.2717919857089 2.023106820005535
1.8008926814518003 306.5409960168087 2.0305229829831712
1.8061202364052162 300.9749166158028 1.990356141852514
1.8113477913586322 294.28871426413934 1.9397898493174965
1.8165753463120482 304.038725202312 1.956664624514633
1.8218029012654642 307.26676374208193 1.9615462480477297
1.8270304562188802 313.15594646168915 1.9864473984629452
1.8322580111722961 315.0014141072113 1.989622242911031
1.8374855661257121 312.1040563179245 1.9775063409641704
1.842713121079128 314.012909166421 1.9716668475953179
1.847940676032544 310.644416315597 1.9245786448674138
1.85316823098596 316.9180509039315 1.9389987197070726
1.858395785939376 318.43247551965004 1.9385302911098523
1.863623340892792 318.87778512349536 1.9350236639676188
1.868850895846208 315.16673364563803 1.9217776509806128
1.874078450799624 309.24550178445946 1.8801273212432652
1.87930600575304 315.53691675067915 1.8925657633376678
1.884533560706456 310.4531082754153 1.8683761138073538
1.889761115659872 308.2886362969126 1.8580937568328355
1.894988670613288 310.9192010795879 1.859032475085024
1.9002162255667039 320.6147692096406 1.8944552383260935
1.9054437805201199 325.7133295719832 1.8993361742104742
1.9106713354735358 327.39365852994393 1.8767747233510463
1.9158988904269518 320.8608354697437 1.8468687479718724
1.9211264453803678 319.40586410933656 1.8353199876500217
1.9263540003337838 322.9697776703741 1.8521748330013705
1.9315815552871998 321.89346735027516 1.858745760890782
1.9368091102406157 318.70865362521073 1.8282385736868363
1.9420366651940317 311.690838863846 1.7821274652136698
1.9472642201474477 296.0802497142719 1.7100943009866576
1.9524917751008637 289.8674842340454 1.6748593750914895
1.9577193300542797 290.6325068654312 1.6723414362780495
1.9629468850076957 292.12871788023756 1.6766612145007338
1.9681744399611116 296.98181329869163 1.6842508068343336
1.9734019949145276 295.5912781417435 1.6594827842850213
1.9786295498679436 293.1213117134171 1.6441716052054585
1.9838571048213596 292.3948976145462 1.6265976099203032
1.9890846597747756 293.2340578404831 1.6328296806878928
1.9943122147281915 282.76695481478725 1.585327066701211
1.9995397696816075 278.01731824711976 1.5577736288383297
2.0047673246350235 273.5686766434536 1.5370564543366638
2.0099948795884393 270.8978268034543 1.5233412952493137
2.015222434541855 275.39673618327134 1.5346191952256294
2.0204499894952708 273.65980601067673 1.5217392517896977
2.0256775444486865 274.6129251438055 1.5220277369279174
2.0309050994021023 273.9572039780066 1.5019480235387426
2.036132654355518 276.16917485352826 1.5207828591766082
2.041360209308934 273.5102697308576 1.5157597306439516
2.0465877642623496 275.11917460397376 1.5165463480174022
2.0518153192157653 268.11393424729937 1.4998283469997349
2.057042874169181 264.6410139802855 1.4879752597435871
2.062270429122597 270.53864022980144 1.5030235409220092
2.0674979840760126 274.2657162677144 1.5245244404352485
2.0727255390294284 282.26504336192664 1.5650337129787373
2.077953093982844 287.7822599774131 1.5913795533712753
2.08318064893626 279.7429937876721 1.5723476379593788
2.0884082038896756 274.4890568278111 1.5388468212604498
2.0936357588430914 270.8943338820564 1.5173544343341814
2.098863313796507 275.34829230194055 1.5426439081222847
2.104090868749923 279.37185076441716 1.5644694539863406
2.1093184237033387 279.96939747322045 1.5664576039411104
2.1145459786567544 273.53799963861667 1.5384375559522798
2.11977353361017 263.6056302261476 1.4933046612268652
2.125001088563586 259.65336773191757 1.4645593350440056
2.1302286435170017 259.2393394956563 1.4682613623004046
2.1354561984704175 262.26057751128764 1.4825114180295544
2.140683753423833 265.33186884266894 1.4889408875498298
2.145911308377249 263.123603192705 1.4793759058367262
2.1511388633306647 261.9264065181564 1.4786177346681666
2.1563664182840805 266.3205447394569 1.4865121151276914
2.1615939732374962 269.2212293832896 1.501412706385117
2.166821528190912 269.6018428789182 1.51317883987539
2.1720490831443278 274.71350749514437 1.5331697424073387
2.1772766380977435 267.8921197052544 1.5132948028706348
2.1825041930511593 266.3808926188692 1.4985122592296036
2.187731748004575 267.3576520108015 1.488546692453733
2.192959302957991 268.09592187245255 1.4901560354311931
2.1981868579114066 273.0203190925018 1.505735921109943
2.2034144128648223 269.8081666068639 1.49278632987399
2.208641967818238 260.53822124266645 1.460888335667456
2.213869522771654 255.6167559908345 1.4376719237371274
2.2190970777250696 262.4530976143831 1.4785639082686488
2.2243246326784853 265.26970641557796 1.486750539391199
2.229552187631901 269.2038314812734 1.5091464724892871
2.234779742585317 268.4673318765005 1.5104698214457744
2.2400072975387326 261.98309920065367 1.4900467243136186
2.2452348524921484 257.74929675345334 1.4623360448513196
2.250462407445564 260.5978051760048 1.4584338832056938
2.25568996239898 256.1507321983867 1.4437237834972187
2.2609175173523957 262.35183755421065 1.471126928961856
2.2661450723058114 265.19207615140505 1.4907101288398634
2.271372627259227 261.9039075070739 1.482533023915772
2.276600182212643 266.46690120526773 1.490934302399996
2.2818277371660587 269.83262548589795 1.5017984463682468
2.2870552921194744 272.11034779428337 1.5217091152588416
2.29228284707289 271.91883809344824 1.528240625137121
2.297510402026306 264.114256170458 1.4942474622238424
2.3027379569797217 259.2577169125833 1.4703739747289573
2.3079655119331375 260.48870279264577 1.4688470623339758
2.3131930668865532 260.36170485688984 1.4587659369460892
2.318420621839969 262.4360315076483 1.463496553701398
2.3236481767933848 261.89417004711044 1.4575258629895238
2.3288757317468005 260.36760793345843 1.4519916567937412
2.3341032867002163 265.57548126983977 1.4658078460653177
2.339330841653632 265.42384970425195 1.4631468828205738
2.344558396607048 261.43727633307947 1.4580880218403434
2.3497859515604635 261.2591941565152 1.4630828168316792
2.3550135065138793 265.8509434220234 1.4843594743465076
2.360241061467295 268.73540978045423 1.4813011685638218
2.365468616420711 271.24769898258955 1.480205608317242
2.3706961713741266 271.8309539163567 1.4608633677805927
2.3759237263275423 268.39894309098275 1.4431251532181348
2.381151281280958 267.4212430694066 1.442854876344849
2.386378836234374 269.02654179063666 1.4485095794311666
2.3916063911877896 265.69247074217446 1.4416145477877231
2.3968339461412054 267.1770773280286 1.461464246744924
2.402061501094621 266.3165481795876 1.4544960942250147
2.407289056048037 268.6528362123507 1.4667022231157483
2.4125166110014526 264.3665435119481 1.463169233355226
2.4177441659548684 259.30364793797503 1.4369118033532742
2.422971720908284 257.13977719634926 1.4288842079927329
2.4281992758617 253.00913441586323 1.409251402992548
2.4334268308151157 251.02006339598418 1.3812135574585485
2.4386543857685314 250.76716810696462 1.368544336592473
2.443881940721947 255.40804643391297 1.3685927283960646
2.449109495675363 259.3046050300713 1.3725303882770876
2.4543370506287787 269.05059441925175 1.393217698514648
2.4595646055821945 275.9791660660499 1.394588882703067
2.4647921605356102 289.03845360231554 1.4100341478262743
2.470019715489026 297.21434213370276 1.392476757976346
2.4752472704424417 333.01110093915975 1.44601843089243
2.4804748253958575 410.01249840166275 1.5698810750009524
2.4857023803492733 559.4804752632114 1.7924988121437506
2.490929935302689 807.4633633496319 2.126646164846
2.496157490256105 1208.8749451344527 2.5947382190408184
2.5013850452095205 1726.4325945641654 3.1035663422397497
2.5066126001629363 2252.8974528632225 3.539616013724781
2.511840155116352 2734.0552398573896 3.9006636051960664
2.517067710069768 3076.8307057304123 4.120134375757842
2.5222952650231836 3340.1824463758076 4.297324083653425
2.5275228199765993 3563.5334972327287 4.435856842127705
2.532750374930015 3794.412532767792 4.569643308852068
2.537977929883431 4153.8391928344045 4.7773516008176795
2.5432054848368466 4617.887663994256 5.0241415734011285
2.5484330397902624 5153.022724196871 5.291968321485576
2.553660594743678 5649.597350029708 5.532116513663669
2.558888149697094 6053.243935261336 5.71678081544424
2.5641157046505096 6281.339513779723 5.817553410530742
2.5693432596039254 6319.022046129869 5.8343855978107575
2.574570814557341 6173.512985693022 5.768475767383152
2.579798369510757 5828.683143127023 5.60090872290573
2.5850259244641727 5290.605952877558 5.3152263073900325
2.5902534794175884 4622.8995853790275 4.965237240736119
2.595481034371004 3869.842155387677 4.5475555456137915
2.60070858932442 3106.5987132785053 4.0879252002228315
2.6059361442778357 2335.7371686916204 3.5437630941383627
2.6111636992312515 1683.8521743937272 3.007545536886836
2.6163912541846672 1188.0571880236898 2.525367992336418
2.621618809138083 836.3262973124671 2.1327509049207647
2.6268463640914987 613.5881994677152 1.8394173150065454
2.6320739190449145 472.2922079027171 1.6302607565946488
2.6373014739983303 397.02126189248077 1.5134207490551088
2.642529028951746 349.80142448532365 1.4408251073916525
2.6477565839051618 318.73967588726345 1.3961893641126302
2.6529841388585775 299.21446413278466 1.363211783931164
2.6582116938119933 288.8462079970396 1.3538104972417566
2.663439248765409 284.2424659520091 1.363828790878526
2.668666803718825 283.18511022841574 1.3770331666574722
2.6738943586722406 273.9802764164982 1.358068507466212
2.6791219136256563 269.3442172153163 1.354010177742647
2.684349468579072 262.2505471261904 1.334701344023435
2.689577023532488 259.19755491032424 1.3413970379254931
2.6948045784859036 255.44396318481938 1.3486227216066564
2.7000321334393194 256.55001403154785 1.3698505878428304
2.705259688392735 257.918856481354 1.3936806458128328
2.710487243346151 253.79840932889468 1.3696178825389453
2.7157147982995666 254.5931782519021 1.366586824462663
2.7209423532529824 253.95281534943354 1.371668752242441
2.726169908206398 254.04117967293703 1.372043344116471
2.731397463159814 256.2793089515902 1.3832688618754836
2.7366250181132297 256.0326076763172 1.3932382536101002
2.7418525730666454 254.0074937290644 1.3949501476180899
2.747080128020061 251.13435028299702 1.390019072943985
2.752307682973477 252.62762256379045 1.3957913906927297
2.7575352379268927 261.21575190818623 1.423909035733046
2.7627627928803085 262.841803073219 1.428232649110456
2.767990347833724 262.7741262165502 1.4350656319067165
2.77321790278714 263.7868608840992 1.4461714432882977
2.7784454577405557 258.67082682327157 1.433442196023379
2.7836730126939715 262.71399427718825 1.4534189155648136
2.7889005676473873 258.06929805018893 1.4469562661521727
2.794128122600803 262.76696266387114 1.4777723623346535
2.7993556775542188 265.9363271350757 1.4852861452657238
2.8045832325076345 266.4773191457709 1.4818703171389778
2.8098107874610503 270.62473905565037 1.4860208225058524
2.815038342414466 270.3909366890127 1.4779158160274013
2.820265897367882 268.5436488053418 1.475899042809721
2.8254934523212976 267.5494366361526 1.4706394739514972
2.8307210072747133 267.0038087320664 1.4752486140453729
2.835948562228129 260.61578120676324 1.448200162604117
2.841176117181545 254.43037547674012 1.4278803999841607
2.8464036721349606 253.22103589952886 1.419986843115238
2.8516312270883764 251.40746173040736 1.408901433901523
2.856858782041792 249.40742374555933 1.3964197533117064
2.862086336995208 252.55274539285764 1.4029971576684852
2.8673138919486236 254.14644494105994 1.4192590758982517
2.8725414469020394 257.91552682309646 1.4411880654529325
2.877769001855455 262.7290747116898 1.4642773188393556
2.882996556808871 257.8566358823906 1.4511154102582526
2.8882241117622867 256.20901353417617 1.43687631709256
2.8934516667157024 255.8067998369015 1.435132118550451
2.898679221669118 262.1780558083773 1.4546353899577686
2.903906776622534 265.40741768820635 1.4686380459568789
2.9091343315759497 267.89475917244977 1.4776426190417211
2.9143618865293655 271.869396355592 1.4899807844766448
2.919589441482781 263.55375226631685 1.4526776401912722
2.924816996436197 264.2982820856353 1.4436720242767402
2.9300445513896127 263.6169950933744 1.4419064397860848
2.9352721063430285 266.79937919863625 1.4571554851830202
2.9404996612964442 274.4753745366401 1.4792468988352099
2.94572721624986 281.353552892702 1.502523448914503
2.9509547712032758 280.7476048106619 1.4991881760961816
2.9561823261566915 275.4590623895043 1.478460956026051
2.9614098811101073 268.8649321391635 1.4456399951966634
2.966637436063523 262.116393841808 1.4230061817434896
2.971864991016939 262.5000642547669 1.420884915634613
2.9770925459703546 264.3351281022119 1.4218849800308102
2.9823201009237703 265.1055172436715 1.418866638460686
2.987547655877186 269.0102633511996 1.4246132520405936
2.992775210830602 265.7787551597011 1.4104291993865077
2.9980027657840176 256.9383347273593 1.3815294171924493
3.0032303207374333 258.500678329369 1.386700846508277
3.008457875690849 258.2699402154044 1.3808340068556562
3.013685430644265 263.2369112217812 1.3886132902295718
3.0189129855976806 268.8889695241191 1.4004339706388285
3.0241405405510964 267.23663534710994 1.3952708307504957
3.029368095504512 267.5698915761754 1.387630664178531
3.034595650457928 264.3136637264312 1.3660700586441668
3.0398232054113437 257.2087804609465 1.324640743452244
3.0450507603647594 260.84428309675167 1.3304757985039597
3.050278315318175 262.67343581321 1.3383427691481629
3.055505870271591 269.6671229782328 1.3687841050128708
3.0607334252250067 270.1088334389011 1.3656521423467376
3.0659609801784224 270.76679078466816 1.3681831964369253
3.071188535131838 272.5347427240649 1.367647991918885
3.076416090085254 272.66353227316125 1.3618725208467353
3.0816436450386697 273.5456084463785 1.3551895628874766
3.0868711999920855 272.1315244468342 1.3313862340609188
3.0920987549455012 278.4589060400031 1.3362592945521843
3.097326309898917 286.0901444153952 1.3445166372858945
3.1025538648523328 290.343829353836 1.3505476734701993
3.1077814198057485 295.00866346090083 1.3554508958388878
3.1130089747591643 297.3139394556566 1.344070961171218
3.11823652971258 294.76770820239267 1.3200925683984663
3.123464084665996 298.77597184525524 1.3170822545405527
3.1286916396194115 305.8142699960874 1.3278383003725016
3.1339191945728273 310.0088863582469 1.3292342831046795
3.139146749526243 321.54964324379057 1.344516104995314
3.144374304479659 327.5011100895671 1.3450775707331966
3.1496018594330746 335.65804196157626 1.3562125543514008
3.1548294143864903 344.2046809805388 1.3681610884548976
3.160056969339906 354.3912894825879 1.37732423557444
3.165284524293322 363.9805545275766 1.3849009582918428
3.1705120792467376 379.00239627281917 1.401087143211813
3.1757396342001534 394.393627196697 1.4184591880783761
3.180967189153569 414.19033461646893 1.4497380218691358
3.186194744106985 442.93087578853186 1.4961997123550073
3.1914222990604006 471.30663973433695 1.540623464128415
3.1966498540138164 500.7210667489703 1.589562432307013
3.201877408967232 526.4056870653802 1.6278865404648188
3.207104963920648 551.9297597033739 1.6638545868362684
3.2123325188740637 567.1059198115528 1.6783362417738887
3.2175600738274794 585.9658906545081 1.7016650832248608
3.222787628780895 600.9665493402302 1.7177078378161315
3.228015183734311 627.7609650387624 1.7564401287522333
3.2332427386877267 654.4986220966537 1.7900985456543366
3.2384702936411425 682.6944518907009 1.8232241525493187
3.2436978485945582 701.1830837832981 1.8417265109247307
3.248925403547974 719.2236017325465 1.8624837974306716
3.2541529585013897 738.8851927391165 1.8859027044842072
3.2593805134548055 755.4978422168015 1.9076183842416559
3.2646080684082213 766.7262758714161 1.922010439528569
3.269835623361637 775.9563162286481 1.931308328363267
3.275063178315053 781.0672114122891 1.9334053309007238
3.2802907332684685 795.5701637301854 1.9478488066160136
3.2855182882218843 809.385662383304 1.9655214536308523
3.2907458431753 826.6637719037336 1.9900736439817261
3.295973398128716 838.7237115285343 2.001026822629755
3.3012009530821316 841.6879599103656 1.9975462335570382
3.3064285080355473 830.7091721694716 1.9787350239860966
3.311656062988963 812.8850129211855 1.9559910357326327
3.316883617942379 773.9632086125871 1.910339616632078
3.3221111728957946 724.2903361082033 1.8475381170971792
3.3273387278492104 668.7104521322187 1.7746828375304977
3.332566282802626 600.6421158850247 1.6774708127497473
3.337793837756042 547.2701386976086 1.6068177064862075
3.3430213927094576 495.72892320067064 1.535492291896785
3.3482489476628734 450.69998318305204 1.47152006418154
3.353476502616289 415.5732716055973 1.419511852419881
3.358704057569705 386.2878050061066 1.38004991981043
3.3639316125231207 360.53506589816527 1.3463680469896482
3.3691591674765364 343.12198330017844 1.329516132026034
3.374386722429952 327.44011475873947 1.3173034218158737
3.379614277383368 305.7435370262961 1.280883897013085
3.3848418323367837 290.77809432111655 1.2569787920826931
3.3900693872901995 279.14764053074873 1.2405449152832768
3.3952969422436152 272.17660542430656 1.2361997842585513
3.400524497197031 266.4287785142037 1.2262772408927924
3.4057520521504467 260.1687712674924 1.2138215284213258
3.4109796071038625 252.33462046061575 1.2078810405585525
3.4162071620572783 250.2690806920134 1.2000332645342615
3.421434717010694 252.9118381413605 1.2200816497391584
3.4266622719641098 253.42801677297834 1.2175776791329278
3.4318898269175255 254.9901487921482 1.2242081401359324
3.4371173818709413 250.9186056913288 1.2217017334526377
3.442344936824357 248.05494032580717 1.2173007408262817
3.447572491777773 245.39190874279782 1.2158464635023427
3.4528000467311886 244.1641962898615 1.2147727674320707
3.4580276016846043 240.991288863436 1.2045148674756405
3.46325515663802 241.18174283188688 1.1962429856950156
3.468482711591436 240.8186342535815 1.1958013262041325
3.4737102665448516 239.82253092335208 1.1951901070106927
3.4789378214982674 241.0481849192817 1.1964898189474726
3.484165376451683 239.21249235009176 1.1923057145231957
3.489392931405099 244.47465255169374 1.2153614302847304
3.4946204863585146 253.20698937682366 1.2383127168430688
3.4998480413119304 258.68262726067525 1.2517912751641693
3.505075596265346 261.2039055972565 1.255033510540884
3.510303151218762 262.0318990657562 1.238977099673092
3.5155307061721777 264.7351985786741 1.2305903827455384
3.5207582611255934 268.954606233027 1.2435879195859165
3.525985816079009 276.45941257832624 1.2404992752405564
3.531213371032425 279.5465077860898 1.2337289248228522
3.5364409259858407 288.4767286684885 1.2353285828706293
3.5416684809392565 302.38173916297603 1.2467390336143613
3.546896035892672 321.10137763565126 1.2664799195532883
3.552123590846088 357.5640548447706 1.3163137517846144
3.5573511457995037 427.4053693691578 1.419143307038215
3.5625787007529195 561.1935026514284 1.6135639914907216
3.5678062557063353 802.3700365780619 1.9222658069415957
3.573033810659751 1287.6591960203373 2.429174850641665
3.5782613656131668 2207.7607169617845 3.180939603509933
3.5834889205665825 3946.6918187270567 4.254341552609147
3.5887164755199983 6860.570725158383 5.608790205029554
3.593944030473414 10801.116424887641 6.9930724282638925
3.59917158542683 14696.72358862403 8.12044670193889
3.6043991403802456 17680.1858504145 8.87638974256519
3.6096266953336613 18647.890017812944 9.098525499647314
3.614854250287077 17451.31523716687 8.788182095315511
3.620081805240493 14650.928349026546 8.044177877608712
3.6253093601939086 11150.482668678704 7.027525824279681
3.6305369151473244 7878.116898635611 5.897301770209799
3.63576447010074 5139.953391675882 4.755945998293287
3.640992025054156 3283.452104541147 3.7856235302741936
3.6462195800075716 2015.8005751619928 2.960830911422626
3.6514471349609874 1263.1261948171646 2.3412024114207775
3.656674689914403 836.532921426487 1.9042199431753135
3.661902244867819 616.9809568032657 1.6372369459924851
3.6671297998212347 492.4141618597133 1.4632469572162208
3.6723573547746504 429.4585868145456 1.3750250280161875
3.677584909728066 387.05000482511264 1.3162660044682128
3.682812464681482 359.44463977133944 1.2768475827985502
3.6880400196348977 339.7763792198929 1.2555326626524645
3.6932675745883135 319.3249919584333 1.2173571649543422
3.698495129541729 302.4300300781383 1.1864340384337195
3.703722684495145 295.75991109924666 1.180265994021877
3.7089502394485607 285.5470311737843 1.1622710059200052
3.7141777944019765 285.0084470580995 1.1619812897821205
3.7194053493553922 286.0264268025955 1.1730102172215877
3.724632904308808 282.59034342217586 1.1700347613513624
3.7298604592622238 282.22888877400027 1.1757785145768382
3.7350880142156395 276.60476190207163 1.1599909251705254
3.7403155691690553 277.75959954203495 1.1628604199525006
3.745543124122471 281.70232339797036 1.1769909287021487
3.750770679075887 280.4506834821944 1.1791008696295437
3.7559982340293026 278.07062728664147 1.1751140461885947
3.7612257889827183 274.2718854228446 1.163261581647111
3.766453343936134 275.4396957405365 1.1669396852223755
3.77168089888955 278.19372221230174 1.1620092043401011
3.7769084538429656 276.27869874530984 1.149815319914246
3.7821360087963813 275.909880670928 1.1417045598949485
3.787363563749797 279.5953200180367 1.1428646978764434
3.792591118703213 285.0108710252525 1.14961282761819
3.7978186736566286 288.9338085659866 1.1430373723543776
3.8030462286100444 297.9960952576091 1.1554622418074394
3.80827378356346 303.1613062409082 1.156817986373655
3.813501338516876 308.7751529722408 1.1666343292788082
3.8187288934702917 317.23250044553066 1.186645143362359
3.8239564484237074 312.7151381814249 1.1737102344310308
3.829184003377123 310.1141444566984 1.1697776205519137
3.834411558330539 308.16292304972495 1.1692647412457828
3.8396391132839547 299.2105758886174 1.1541179944270186
3.8448666682373704 297.16747146291084 1.1531752041641745
3.850094223190786 291.4170961347546 1.1405888923752028
3.855321778144202 289.70351310756155 1.14457783581621
3.8605493330976177 286.8403983994567 1.1406653245003422
3.8657768880510335 283.99106627311534 1.1392008111325007
3.8710044430044492 280.09264902577405 1.1312389421361986
3.876231997957865 279.7887745321176 1.1302292989479081
3.8814595529112808 282.507777346059 1.129729852794487
3.8866871078646965 284.3236781445948 1.1331339541317893
3.8919146628181123 287.98690492050804 1.1367574767438433
3.897142217771528 289.2113722555348 1.136582861124128
3.902369772724944 287.09372620216726 1.1326817213884826
3.9075973276783595 284.6549513487753 1.1211752000188748
3.9128248826317753 286.32824546712715 1.122238391895629
3.918052437585191 288.68608038794554 1.1198612446737237
3.923279992538607 295.04185664779453 1.1278917858750677
3.9285075474920226 301.0147045796443 1.1355366415012504
3.9337351024454383 305.848207354567 1.1388882808913265
3.938962657398854 312.1556949292837 1.1453839720760675
3.94419021235227 312.05144990769384 1.1362852125665142
3.9494177673056856 320.7294220734152 1.1450444511177587
3.9546453222591014 329.0652011381297 1.1534631353147708
3.959872877212517 339.79686179263365 1.1697694804774392
3.965100432165933 357.69748032112943 1.2004967187847133
3.9703279871193486 375.5664322448533 1.2291649935311009
3.9755555420727644 392.68602179847056 1.2513104636400931
3.98078309702618 410.2313713205925 1.27106607991457
3.986010651979596 427.2396399325685 1.2931572446000135
3.9912382069330117 450.3257139489939 1.3249690792379374
3.9964657618864274 474.2226454464915 1.3581090149736923
4.001693316839844 498.8957802970993 1.3897817546956266
4.00692087179326 532.0336250764104 1.4309499782667663
4.012148426746676 561.027599485891 1.4750885689516682
4.017375981700092 595.9014398649239 1.5402009081512202
4.0226035366535084 635.646421752895 1.598111737464721
4.027831091606925 683.2564234447685 1.6610770574373797
4.033058646560341 744.6052788024391 1.7369621274923646
4.038286201513757 807.3866797885094 1.8045925529037112
4.043513756467173 882.0844116791055 1.893145078501793
4.0487413114205895 965.0115227976171 1.980340177428288
4.053968866374006 1060.5416837154864 2.078657636954941
4.059196421327422 1166.4091677377555 2.178628614887835
4.064423976280838 1287.4362352945564 2.2889595683561104
4.069651531234254 1431.5687246299412 2.4136005004771586
4.0748790861876705 1589.5048871778702 2.551085013226732
4.080106641141087 1755.2155942974985 2.6815481341725977
4.085334196094503 1934.243493785713 2.8108259411202803
4.090561751047919 2117.4236534194397 2.9374005265051575
4.095789306001335 2340.7724323711154 3.0912151603981033
4.1010168609547515 2599.94997047055 3.2732524106503518
4.106244415908168 2845.361237968368 3.43654430527888
4.111471970861584 3093.339163090363 3.583345743802873
4.116699525815 3310.728422746905 3.6936593421642105
4.121927080768416 3528.958932604501 3.7649339229741665
4.1271546357218325 3723.1942833032194 3.8267281113928417
4.132382190675249 3899.3786177076126 3.900531023747689
4.137609745628665 4059.946006785504 3.96913786172341
4.142837300582081 4178.195586118182 4.017733529284788
4.148064855535497 4239.802399656242 4.046144099688069
4.1532924104889135 4222.133267183554 4.020941836825245
4.15851996544233 4149.430682696602 3.9759405471634053
4.163747520395746 4000.617886380531 3.890821091996333
4.168975075349162 3818.790105356336 3.7959328657618627
4.174202630302578 3599.4189631377963 3.68090366625003
4.1794301852559945 3364.305592603075 3.56540998378931
4.184657740209411 3085.4550639190043 3.4117016310143224
4.189885295162827 2798.691743126582 3.245985122380747
4.195112850116243 2537.701702074095 3.089658254482698
4.200340405069659 2280.1734902186236 2.922800491784571
4.2055679600230755 2034.973742592719 2.759530839636998
4.210795514976492 1829.607795217943 2.62230768702329
4.216023069929908 1638.8410421106391 2.482946579334893
4.221250624883324 1450.6895667968317 2.33063187621264
4.22647817983674 1290.4466911631307 2.1924313455326154
4.2317057347901565 1153.1873248669315 2.0669326517584277
4.236933289743573 1036.8899471186794 1.9578195377774357
4.242160844696989 935.1631994459594 1.85755001706355
4.247388399650405 846.1925275932783 1.7654051270344628
4.252615954603821 757.4735632897616 1.6673075547427227
4.257843509557238 702.0807306540199 1.6050228310629029
4.263071064510654 646.9897938697794 1.5422533379319803
4.26829861946407 592.8880135984816 1.4759588964958426
4.273526174417486 547.441354238604 1.418106277163454
4.278753729370902 506.63870429868035 1.3646053107907707
4.283981284324319 471.61036476085036 1.3195550792260522
4.289208839277735 443.7035919576208 1.2822713537428319
4.294436394231151 420.23940390583607 1.2509370394232253
4.299663949184567 395.00415240055906 1.2126553424954318
4.304891504137983 375.81236084150925 1.1866035999853397
4.3101190590914 358.3859226585102 1.1588399662696305
4.315346614044816 342.0452633239869 1.1382695771843825
4.320574168998232 329.6111379105901 1.118359971420693
4.325801723951648 317.71511842759077 1.1012593076266333
4.331029278905064 307.4538157378577 1.0863147693506412
4.336256833858481 301.5327180917531 1.0756906801095438
4.341484388811897 297.91873040332393 1.0734770595373486
4.346711943765313 292.0218832030705 1.0653599924763637
4.351939498718729 286.63889908351615 1.058697676967618
4.357167053672145 279.7447170276428 1.0419581739814288
4.362394608625562 274.3286327869999 1.0302373951977681
4.367622163578978 269.2264447229359 1.0210165891932765
4.372849718532394 271.14479940743814 1.0287600286559773
4.37807727348581 270.0609314475047 1.0339029604028243
4.383304828439226 271.9020649136526 1.044794658690143
4.388532383392643 269.96194185604963 1.0457345940669351
4.393759938346059 268.12478187092694 1.0533350817943257
4.398987493299475 262.91879475320377 1.0423281617717977
4.404215048252891 257.5928596238813 1.0280789637114534
4.409442603206307 253.09332369564277 1.0188510206525971
4.414670158159724 246.26374856671487 1.0087700062898717
4.41989771311314 244.54768389334822 1.018018587348614
4.425125268066556 242.8941109045992 1.0277050889861488
4.430352823019972 243.32577343929177 1.0362355697620704
4.435580377973388 239.740780672683 1.0273272629833943
4.440807932926805 236.53371317634463 1.0212151929060052
4.446035487880221 230.9373861882341 1.0122408534402123
4.451263042833637 223.45416023190333 0.9959476387766015
4.456490597787053 218.71360199208587 0.9806455938718261
4.4617181527404695 213.26764542043284 0.9645666026661033
4.466945707693886 214.46384956826728 0.9689458484971033
4.472173262647302 216.89967289373428 0.9731680196076216
4.477400817600718 222.7818440369261 0.9916989761982472
4.482628372554134 219.2852906959654 0.9797213974477083
4.4878559275075505 221.66757532969925 0.9927386061954739
4.493083482460967 220.75661514492177 0.9933585823635375
4.498311037414383 217.21598615701035 0.9908151418628414
4.503538592367799 217.34221775531967 0.9942473824345209
4.508766147321215 214.72832120833132 0.98998789266773
4.5139937022746315 213.57159467652545 0.9895848918414533
4.519221257228048 212.00951741357648 0.9865107088917067
4.524448812181464 208.4425107610007 0.9736342605155508
4.52967636713488 208.21898117026944 0.9784581357279194
4.534903922088296 210.1173814240202 0.9839077277140892
4.5401314770417125 218.0753159306266 1.0084530856068699
4.545359031995129 218.2716587783832 1.0093842252529435
4.550586586948545 223.47546388167953 1.023586979475981
4.555814141901961 215.47613778159786 0.9927526215108423
4.561041696855377 209.82623330028554 0.9699791084416032
4.5662692518087935 204.84484240282828 0.9550932928423299
4.57149680676221 204.8205185350294 0.9541607135723422
4.576724361715626 205.7343640762334 0.958099273041167
4.581951916669042 209.83525601487855 0.9697911650686768
4.587179471622458 207.84926428765093 0.9633165373513606
4.5924070265758745 210.02038832176385 0.9752931175878071
4.597634581529291 211.87145190220534 0.9868994691901324
4.602862136482707 208.31701588642161 0.9803421223253821
4.608089691436123 209.19992768095003 0.9899232053656036
4.613317246389539 204.31990258040256 0.9765176500447343
4.6185448013429555 204.11107104291005 0.9777499254844674
4.623772356296372 207.8821580505661 0.9884242471601774
4.628999911249788 208.8380636213668 0.989928336155911
4.634227466203204 206.56810314107523 0.9837231639262876
4.63945502115662 206.92828198167837 0.9829036861356611
4.6446825761100365 207.05294040405587 0.9806347094992826
4.649910131063453 204.51999296150473 0.9731119837706159
4.655137686016869 203.97751264105437 0.970130921447789
4.660365240970285 201.10153708599066 0.9631444170416332
4.665592795923701 202.83645379782763 0.9708322289062744
4.6708203508771176 204.53097009336145 0.9748646988396243
4.676047905830534 206.00580738340642 0.9771335423503941
4.68127546078395 203.91299954606166 0.9733791149614192
4.686503015737366 204.19826830057153 0.9795204766440408
4.691730570690782 201.02016539247694 0.9726528865832492
4.696958125644199 195.32600219831014 0.9526154051251559
4.702185680597615 194.55395981890686 0.9446745452114214
4.707413235551031 195.6034264192811 0.9428540248813109
4.712640790504447 198.69485139857287 0.9509666083493746
4.717868345457863 203.0930370123485 0.9708368486303197
4.72309590041128 197.7420544331165 0.9564997296055737
4.728323455364696 193.98727817023573 0.9503692575217358
4.733551010318112 193.3089793369298 0.9492563332180545
4.738778565271528 194.42543089640242 0.939946017966604
4.744006120224944 195.7455379725426 0.9401063443489255
4.749233675178361 198.6869148423472 0.9472452462929715
4.754461230131777 203.20225751981508 0.9608499246698231
4.759688785085193 204.32790326678705 0.9728216153967191
4.764916340038609 205.65317008918498 0.9757214955655742
4.770143894992025 203.87967120900726 0.9680989647179394
4.775371449945442 201.76081662339504 0.9580184079348201
4.780599004898858 203.01512747744843 0.9589145591132896
4.785826559852274 202.39118171670296 0.954900137393005
4.79105411480569 199.41112305400966 0.9416945548826274
4.796281669759106 197.08284543028404 0.9377108795772542
4.801509224712523 196.97158671491715 0.9342881758630264
4.806736779665939 196.5470750110137 0.9388157734254299
4.811964334619355 198.0130712907244 0.950346141715758
4.817191889572771 196.26167801213043 0.9449897702443001
4.822419444526187 191.60777353433096 0.9332143571195419
4.827646999479604 191.37526443844465 0.922515905910285
4.83287455443302 192.44608283526134 0.9274386400341327
4.838102109386436 196.51471776730136 0.941533858614685
4.843329664339852 201.69101442956597 0.9580555342753225
4.848557219293268 203.13996144416674 0.9652969735850487
4.853784774246685 200.27617794658167 0.9552851940662724
4.859012329200101 197.31547503730303 0.9418039357320238
4.864239884153517 196.82186958122364 0.9365235748509796
4.869467439106933 196.76666383336257 0.9288417453396208
4.8746949940603495 195.83170782683433 0.9304061622305432
4.879922549013766 199.55963435193487 0.9393536020034629
4.885150103967182 198.62909615014937 0.9358903846732131
4.890377658920598 201.63282803037976 0.9356198048945992
4.895605213874014 198.9282230902562 0.9202155066635607
4.9008327688274305 200.23352488174953 0.9221339169655656
4.906060323780847 200.5453500327505 0.9265434509755671
4.911287878734263 197.81654505154356 0.918050364447124
4.916515433687679 194.65067024667667 0.9157846867008895
4.921742988641095 194.5549351471429 0.9178151542439631
4.9269705435945115 196.3954863045357 0.9203870991259099
4.932198098547928 196.72172685501383 0.9203633587301714
4.937425653501344 197.604893683463 0.9182689336169352
4.94265320845476 197.2280692354216 0.9228790631859226
4.947880763408176 197.8664875754027 0.9277098782750204
4.9531083183615925 197.63209744646184 0.9232407513292376
4.958335873315009 196.94845460057178 0.914381842156945
4.963563428268425 200.01230306595164 0.9097526891260562
4.968790983221841 204.24001194287234 0.9119903472571634
4.974018538175257 207.8840424636962 0.9128618324868748
4.9792460931286735 215.51985691219863 0.9257044697883535
4.98447364808209 217.79036966020354 0.9178241088097402
4.989701203035506 227.04165377244448 0.926015782050887
4.994928757988922 242.56122705455093 0.9374898923338387
5.000156312942338 268.3375745634864 0.9590678743613036
5.0053838678957545 317.3363427234502 1.017404733023499
5.010611422849171 393.4470036631013 1.1108872841094668
5.015838977802587 495.2795107932644 1.2295339747703002
5.021066532756003 611.5184656302412 1.3580089722555002
5.026294087709419 726.2804384572637 1.4739946174335183
5.0315216426628355 818.2580355712734 1.5617189785245036
5.036749197616252 874.2223605504703 1.6139721963060651
5.041976752569668 901.4356249608004 1.6383928756122064
5.047204307523084 896.9633780944828 1.6333133553480574
5.0524318624765 872.4322645581992 1.6113123482142797
5.0576594174299165 844.8577483859783 1.5855756215417927
5.062886972383333 809.9432792622417 1.5526181300083255
5.068114527336749 767.3944450968652 1.5129364662031477
5.073342082290165 733.5341167959608 1.4801475588734563
5.078569637243581 706.8618862176087 1.4515132784630371
5.0837971921969975 698.820667259402 1.442222598539343
5.089024747150414 695.7872335331328 1.43804070491247
5.09425230210383 703.0707904265873 1.444162367204957
5.099479857057246 718.2838458479853 1.4612225444426437
5.104707412010662 732.9910064041949 1.4748171750676067
5.109934966964079 749.9758605963779 1.491834466296588
5.115162521917495 756.4053254615844 1.4969927686159368
5.120390076870911 767.1315459630819 1.5068171461289286
5.125617631824327 774.8114924379175 1.5139332206341725
5.130845186777743 765.4011205506755 1.5009089805315547
5.13607274173116 754.0877552218128 1.4890222196453657
5.141300296684576 728.2768120649292 1.461931853916789
5.146527851637992 694.6689258203432 1.4292492466770688
5.151755406591408 652.1547377976119 1.3843145121491454
5.156982961544824 603.2227674201946 1.3298062147972565
5.162210516498241 558.7979680726899 1.2795331132003236
5.167438071451657 517.8984581813058 1.2326404334237977
5.172665626405073 477.79047955080375 1.1870920908845453
5.177893181358489 444.9868324967686 1.1472351598552426
5.183120736311905 416.5000422776351 1.1135491600742673
5.188348291265322 391.65994871820214 1.085806747956809
5.193575846218738 367.7348415031139 1.0577631302722583
5.198803401172154 338.8671754089324 1.021381138568976
5.20403095612557 312.54836880831215 0.9908002829389955
5.209258511078986 288.0693291801303 0.9610454806241174
5.214486066032403 267.05233063813733 0.9399613119539394
5.219713620985819 250.39520362465004 0.9232051572542586
5.224941175939235 235.9283777162884 0.9027849579823161
5.230168730892651 223.3022024479566 0.8871749222430895
5.235396285846067 217.64735760314218 0.8840352683812789
5.240623840799484 213.39836083173282 0.8850857370971598
5.2458513957529 212.85556013183393 0.8984285347924658
5.251078950706316 208.29196773343082 0.8928258569816592
5.256306505659732 206.53926869664565 0.890632619975059
5.261534060613148 201.56194993250654 0.8804697961621004
5.266761615566565 203.67222469869273 0.883983303883226
5.271989170519981 203.63972681084013 0.8815596786747958
5.277216725473397 204.65725041476188 0.8855804106516094
5.282444280426813 203.07617437450807 0.885837445422335
5.2876718353802294 200.05117870911513 0.8835692304786918
5.292899390333646 196.47320455763122 0.8765170780791499
5.298126945287062 193.71108026508236 0.8716285906327971
5.303354500240478 195.4347588461007 0.8728251190629455
5.308582055193894 199.9159417017134 0.8817166060890481
5.3138096101473105 197.84597645227547 0.876091145817808
5.319037165100727 201.27124695727204 0.8812078439670499
5.324264720054143 198.1267366289179 0.8686515662999947
5.329492275007559 196.0953813274415 0.8657569306916757
5.334719829960975 194.2599804502293 0.8628871827462776
5.3399473849143915 193.8132336962272 0.866885729799403
5.345174939867808 194.05768464511772 0.8677680088315297
5.350402494821224 198.44111395414916 0.8738807910932571
5.35563004977464 199.5345155590567 0.8752566110335054
5.360857604728056 202.91765156641762 0.8731969446769584
5.3660851596814725 203.0422669670653 0.8696222464897506
5.371312714634889 203.74946583324538 0.8705078191369782
5.376540269588305 205.76612846342036 0.8717260079350571
5.381767824541721 203.0906481514103 0.8662920239414041
5.386995379495137 202.62438499233045 0.867211177184836
5.3922229344485535 198.19057875219684 0.848100418604613
5.39745048940197 197.3008220593243 0.8461179890713623
5.402678044355386 200.68645518130643 0.8506649527913377
5.407905599308802 207.37334428317553 0.8635578868031653
5.413133154262218 212.54863437201595 0.8728058706496561
5.4183607092156345 213.69038521964885 0.8702628708894474
5.423588264169051 213.4572283561938 0.8575212259794952
5.428815819122467 212.4911678767103 0.8453526929316559
5.434043374075883 211.1927945994821 0.8346475963261403
5.439270929029299 211.4292300827247 0.8340177061666387
5.4444984839827155 212.5161185053815 0.8419077264244178
5.449726038936132 212.49078589984916 0.8483685006651633
5.454953593889548 218.17020137794793 0.8651870883644689
5.460181148842964 218.88121989251954 0.8710004301345059
5.46540870379638 215.0644235725252 0.8654075634093958
5.4706362587497965 213.4382155506481 0.8677024420396052
5.475863813703213 209.36586092430085 0.8661827962705221
5.481091368656629 208.73027605705494 0.8636390176317866
5.486318923610045 205.07222020979987 0.8534046374031674
5.491546478563461 202.08586378357833 0.8434972489242702
5.4967740335168775 198.79155212288336 0.832966115540403
5.502001588470294 199.03792550247883 0.8390918365856173
5.50722914342371 198.3903100009311 0.838154943785638
5.512456698377126 197.9117556049662 0.834762885823175
5.517684253330542 198.54537542116077 0.838902729363679
5.522911808283959 199.42625379991523 0.838475265974878
5.528139363237375 202.19329083490717 0.8511439553859556
5.533366918190791 202.6456823456846 0.8515347267175445
5.538594473144207 205.3155683016614 0.8643234487929001
5.543822028097623 203.98499356048012 0.8565196732740964
5.54904958305104 203.5527429524727 0.8561421566081646
5.554277138004456 203.2231211189477 0.8560805158258965
5.559504692957872 201.80889693906272 0.8481306694063034
5.564732247911288 200.9813435018759 0.8436632732543995
5.569959802864704 197.79564353543728 0.8316433631471103
5.575187357818121 200.51141855638483 0.8325229435020438
5.580414912771537 202.6016944535978 0.8310215987794521
5.585642467724953 208.26027668695454 0.845755956708174
5.590870022678369 210.2841824726633 0.842973970642502
5.596097577631785 209.99885319500166 0.8416376033899282
5.601325132585202 208.48843894147487 0.8349780359437872
5.606552687538618 212.27404749557147 0.8350926265995336
5.611780242492034 216.44102329159787 0.8421970096932166
5.61700779744545 219.70190804926986 0.8482902310468723
5.622235352398866 225.87538946908376 0.8561468650101774
5.627462907352283 234.51722398927285 0.8651608428927426
5.632690462305699 252.20473857988858 0.8807896226127405
5.637918017259115 289.4329328417672 0.9264663033633402
5.643145572212531 351.72866868522385 0.9991260898793626
5.648373127165947 436.60435823152255 1.090342610105734
5.653600682119364 547.7503030191527 1.2100961123669076
5.65882823707278 668.1197641794525 1.3314712938120086
5.664055792026196 772.2576975809715 1.430055086251035
5.669283346979612 849.3009499592516 1.4983322698349624
5.674510901933028 882.510866858638 1.5241457646657106
5.679738456886445 883.5512161671154 1.5221309461018744
5.684966011839861 862.0795391950481 1.504104603108899
5.690193566793277 826.1956863989378 1.4712926246059734
5.695421121746693 793.7792615736375 1.4427012353628956
5.700648676700109 762.9675091346776 1.4132193991673063
5.705876231653526 735.3765142026878 1.3875329566057848
5.711103786606942 710.3573351639516 1.3623125368399036
5.716331341560358 697.2294671021795 1.3487522382364607
5.721558896513774 691.0741919343142 1.3409626531595558
5.7267864514671905 699.0730668750517 1.3481263551242795
5.732014006420607 713.0072233432588 1.3613332387641808
5.737241561374023 737.7791587743334 1.3844494322832694
5.742469116327439 772.5770962315704 1.416226071269755
5.747696671280855 825.0395471108849 1.4630121444693474
5.7529242262342715 885.002189723543 1.5148972095194886
5.758151781187688 936.2816894786907 1.5578816808526905
5.763379336141104 971.1996122798175 1.58653593905756
5.76860689109452 960.9508501274394 1.5745519743874492
5.773834446047936 914.09551513317 1.533543589966025
5.7790620010013525 828.3623354738103 1.4602122264916122
5.784289555954769 718.8752148879232 1.3611366287725246
5.789517110908185 613.8749082515709 1.2602005411421158
5.794744665861601 518.7704699535725 1.1653559679601717
5.799972220815017 441.2491513354049 1.083808436923797
5.8051997757684335 374.863087941536 1.0124596980021057
5.81042733072185 320.8314276854736 0.9500632744329064
5.815654885675266 286.5609115643902 0.9074130057699481
5.820882440628682 262.2269305828735 0.874945774950801
5.826109995582098 247.5616027320291 0.8508205133134474
5.8313375505355145 242.94406700313564 0.8465762695668987
5.836565105488931 237.7117802227556 0.8446568447259466
5.841792660442347 233.0411585180013 0.839423263195476
5.847020215395763 228.33096173464423 0.8329856033990458
5.852247770349179 225.05476253278852 0.8247315247491879
5.8574753253025955 228.28657099612812 0.8297495466093266
5.862702880256012 227.9602308098248 0.8314381591539638
5.867930435209428 229.15780809186765 0.8285269972719294
5.873157990162844 230.08242440231592 0.8285549448438597
5.87838554511626 229.3138198223086 0.8240798746593379
5.8836131000696765 228.48440796503002 0.8222982495702974
5.888840655023093 226.52128679204864 0.821802871578392
5.894068209976509 225.76063618921827 0.8204044927569052
5.899295764929925 229.76929068091619 0.8242086218852104
5.904523319883341 233.0318134345096 0.8303836408915478
5.9097508748367575 236.8271681520431 0.8327234155293419
5.914978429790174 236.5659883814554 0.8302690570942781
5.92020598474359 234.80611228941467 0.8210816838785763
5.925433539697006 235.074359046125 0.8176617112630524
5.930661094650422 238.97478191491933 0.8255351171678631
5.9358886496038386 243.30911159488764 0.8351814543455635
5.941116204557255 248.4057094160729 0.8425909846998328
5.946343759510671 256.4420598188852 0.8534648069390087
5.951571314464087 258.37781531998445 0.8566986779820968
5.956798869417503 263.3025180380702 0.8644386065244042
5.96202642437092 271.68636212961724 0.8778905628373991
5.967253979324336 278.9815584930499 0.8890282789344195
5.972481534277752 298.0614283301048 0.9149246193350344
5.977709089231168 312.92181784598915 0.9351962495707242
5.982936644184584 327.1079649568929 0.9539322969039299
5.988164199138001 348.9192373020523 0.984832685377224
5.993391754091417 368.13077073918225 1.010748055766572
5.998619309044833 390.73121887408945 1.038705698692212
6.003846863998249 432.2266450107344 1.0898758347146653
6.009074418951665 488.7213056841488 1.1601331361321674
6.014301973905082 560.6153276251455 1.245224284493674
6.019529528858498 655.579184481159 1.3464980869473284
6.024757083811914 771.2751729005486 1.4621453706785923
6.02998463876533 907.748391178706 1.585828283273467
6.035212193718746 1081.4106467538477 1.7336587875103602
6.040439748672163 1263.1906453023025 1.8746857107869646
6.045667303625579 1438.8305055365747 2.0007514846195686
6.050894858578995 1597.3921634174467 2.1092920729966647
6.056122413532411 1697.2975200256983 2.1761349808767068
6.061349968485827 1731.8580191949272 2.2001206856987583
6.066577523439244 1704.90966345666 2.184554986912779
6.07180507839266 1623.7564532771173 2.134414738585948
6.077032633346076 1514.7709943824398 2.0650646050354124
6.082260188299492 1376.073982662492 1.970773177344663
6.087487743252908 1242.6440332370562 1.8751108064952398
6.092715298206325 1108.781132782422 1.7729040513189431
6.097942853159741 983.3027320372777 1.6713904625547318
6.103170408113157 882.1300060871743 1.5863011686295103
6.108397963066573 791.3301861124057 1.5029381808016
6.113625518019989 709.2644443982506 1.4243190700355393
6.118853072973406 647.479682925966 1.3646279790792164
6.124080627926822 586.3273415362293 1.2994101776451774
6.129308182880238 534.1358928007313 1.2438183486066345
6.134535737833654 488.3158258462912 1.1910757536036796
6.1397632927870704 449.74199422581654 1.1462103959087744
6.144990847740487 415.4867590716976 1.1067488733478694
6.150218402693903 388.43856262333253 1.0779921001043857
6.155445957647319 367.21519213969253 1.0550027866797709
6.160673512600735 347.9844402267562 1.031500654318409
6.1659010675541515 336.44367059409825 1.0190917824479773
6.171128622507568 323.4876133619314 1.0022490197422689
6.176356177460984 315.0114046545216 0.9937031800042249
6.1815837324144 302.4353940475296 0.9749599756030013
6.186811287367816 292.01249435323155 0.959057328185663
6.1920388423212325 288.1383118003251 0.9547245632968523
6.197266397274649 282.53851423510986 0.9449503452818873
6.202493952228065 283.5462582770275 0.9491949762134663
6.207721507181481 276.31172941611857 0.9304503465577049
6.212949062134897 272.36749940108996 0.9208051088434696
6.2181766170883135 261.5899174648806 0.9001323050609538
6.22340417204173 252.91149150335605 0.8822793873552707
6.228631726995146 248.94077948767634 0.875161711273474
6.233859281948562 247.49749965207943 0.8733767842744196
6.239086836901978 250.4541154179219 0.8846143589550926
6.2443143918553945 250.15464753483607 0.8865666727097372
6.249541946808811 250.78362078599702 0.8845035489807932
6.254769501762227 248.9418399260149 0.8772281835856008
6.259997056715643 250.3158875408799 0.8730591945946891
6.265224611669059 249.02405412643878 0.8692452372089565
6.2704521666224755 246.90239313748043 0.8650253733599411
6.275679721575892 243.74220249586853 0.8567533409167049
6.280907276529308 241.65783788725926 0.8548094019689157
6.286134831482724 242.17458910839406 0.8562921673073235
6.29136238643614 242.21430465107818 0.8574308617284087
6.2965899413895565 243.03355111843408 0.8592954370477007
6.301817496342973 241.7743262360192 0.8582853046199136
6.307045051296389 243.27904164057233 0.8598199815832681
6.312272606249805 244.37777860143493 0.8615477163387428
6.317500161203221 244.02053355204524 0.8584622622599692
6.3227277161566375 242.5777711710013 0.8511487011753254
6.327955271110054 242.3016821820909 0.8465068986652875
6.33318282606347 243.85552894152795 0.8451559846932396
6.338410381016886 241.39451822818816 0.841311160036003
6.343637935970302 242.94073298357486 0.8432487660242151
6.3488654909237185 238.22659607077915 0.8347896610398782
6.354093045877135 238.76854948804186 0.8402304651944953
6.359320600830551 237.60931378377003 0.8337093822386469
6.364548155783967 241.57151924967025 0.8393977757356836
6.369775710737383 247.67790427857872 0.8492487265729489
6.3750032656908 246.5718198338875 0.8461460243716006
6.380230820644216 245.67408944311492 0.849237355346732
6.385458375597632 242.1781742192177 0.8419253913667235
6.390685930551048 243.13949761328738 0.8423227049256881
6.395913485504464 245.68939281578957 0.8426156757979315
6.401141040457881 245.35974798128194 0.8383765045630672
6.406368595411297 243.28796988296793 0.8349493647932374
6.411596150364713 242.59907365942084 0.831084036574338
6.416823705318129 243.13544325332933 0.8322706903763776
6.422051260271545 246.29544497988977 0.8371038319435806
6.427278815224962 247.91151834012518 0.840810195388248
6.432506370178378 246.52800794452642 0.8380985089399395
6.437733925131794 244.38678834957534 0.8347210569772756
6.44296148008521 246.62833106861973 0.8385770205019477
6.448189035038626 246.71204231803964 0.8333504503906911
6.453416589992043 247.12967540236437 0.8285081765744831
6.458644144945459 252.64121041543785 0.8346971043679353
6.463871699898875 253.34668866623332 0.8315922535222721
6.469099254852291 257.3444529779223 0.838588574204588
6.474326809805707 260.8272209950206 0.8436215192862423
6.479554364759124 265.0236268136371 0.847543425658122
6.48478191971254 267.3875546796258 0.8500959201938625
6.490009474665956 271.10166724278315 0.853452216640123
6.495237029619372 274.47025670156194 0.858550223069963
6.500464584572788 283.1086194735267 0.8681695362017309
6.505692139526205 290.57574437993526 0.8729980307434361
6.510919694479621 306.17937232629794 0.8905386427060091
6.516147249433037 322.8972244011065 0.9066670469675595
6.521374804386453 344.3648677445655 0.9328037329985286
6.526602359339869 370.0545294220016 0.9619347187001007
6.531829914293286 406.5171650375761 1.0035151078484885
6.537057469246702 450.2371266945192 1.0513511646356601
6.542285024200118 504.2231833417971 1.109465814273565
6.547512579153534 562.6667181814892 1.1706554700010496
6.55274013410695 613.7690947189617 1.2206966131220431
6.557967689060367 655.7974812434046 1.2603239888991635
6.563195244013783 678.650619212036 1.2803379849895067
6.568422798967199 678.747719571082 1.2798482004813434
6.573650353920615 657.289722366903 1.2569192018887307
6.5788779088740315 625.0726406071774 1.2246330859623034
6.584105463827448 586.5875956508667 1.186785921438743
6.589333018780864 542.1118660012984 1.141842410100885
6.59456057373428 505.1148469325918 1.103437806376987
6.599788128687696 465.55650976241884 1.0606731924149742
6.6050156836411125 431.8572569543797 1.0237758889966388
6.610243238594529 404.04383014173357 0.9912263465920723
6.615470793547945 379.6698095651525 0.9619497219084508
6.620698348501361 361.98977160319583 0.9396918858362499
6.625925903454777 345.8943301283496 0.9221130462777073
6.6311534584081935 342.6658373493194 0.923432297596531
6.63638101336161 333.5450540374767 0.9164424632496522
6.641608568315026 326.9662015587834 0.9060840000477987
6.646836123268442 319.58734951517283 0.8937535768032833
6.652063678221858 306.7121135457131 0.8765023432811497
6.6572912331752745 300.0126118584277 0.8702507359422927
6.662518788128691 293.44635006450125 0.8644697156173036
6.667746343082107 286.41548807669113 0.8554315342437123
6.672973898035523 286.01344174637796 0.8558088505373576
6.678201452988939 280.93176674751913 0.8468728728245132
6.6834290079423555 276.13949853232117 0.8412055319476955
6.688656562895772 270.64299333012553 0.8333187506767903
6.693884117849188 267.39150967694917 0.8272159322750433
6.699111672802604 266.12059038514184 0.825534010476351
6.70433922775602 263.0622591230111 0.8195078254714747
6.7095667827094365 263.97386305111917 0.8224778141684043
6.714794337662853 264.45355324096363 0.8242430438596774
6.720021892616269 268.04750095273056 0.8291000997741825
6.725249447569685 271.2411443073251 0.8324646288367087
6.730477002523101 270.8774873493004 0.8286146635362027
6.7357045574765175 272.3630990424071 0.8313363142275476
6.740932112429934 268.03868540668617 0.8254571221693043
6.74615966738335 269.6122347390329 0.8270547484320185
6.751387222336766 271.2414530741434 0.8332034432892649
6.756614777290182 274.3026206167538 0.8376817416316579
6.7618423322435985 277.9998091358703 0.8432064092518371
6.767069887197015 276.7246733148439 0.8374601615445806
6.772297442150431 275.9840817989501 0.8310863738961392
6.777524997103847 277.85954988921935 0.8335358017153429
6.782752552057263 278.82832315762164 0.8369549213292736
6.7879801070106796 280.3601229805817 0.842519253404867
6.793207661964096 279.4875365939212 0.8423047456236687
6.798435216917512 281.80908578464596 0.843906633069562
6.803662771870928 283.3695420094657 0.8399978569622122
6.808890326824344 287.0749448238042 0.8424602958277326
6.814117881777761 290.1057466794539 0.8459022956733309
6.819345436731177 284.98232825500133 0.8383716318453535
6.824572991684593 283.70057867184744 0.8367706977127735
6.829800546638009 284.0299096843513 0.8385390608196986
6.835028101591425 281.01501409772106 0.8319742535135323
6.840255656544842 286.8169566865663 0.8377029101862206
6.845483211498258 285.89503375704 0.8337541375413713
6.850710766451674 287.8783980081713 0.833317820467445
6.85593832140509 290.38233201971104 0.8367652674582032
6.861165876358506 291.46192786250623 0.839454531666395
6.866393431311923 297.5799251285856 0.848496541892786
6.871620986265339 300.47457749283654 0.8498120728974886
6.876848541218755 302.9509046641635 0.8515686240775433
6.882076096172171 304.7295652715616 0.8485338852266019
6.887303651125587 308.3951625407547 0.85189241893677
6.892531206079004 311.9966717291856 0.8549974705217737
6.89775876103242 318.2948399525249 0.8629182411445369
6.902986315985836 318.96650824170047 0.8643885316546926
6.908213870939252 323.95499082039413 0.8695805718585016
6.913441425892668 325.62375536918603 0.8700932768351582
6.918668980846085 329.1886051873346 0.8719625903825219
6.923896535799501 332.6902900477493 0.8740941984664152
6.929124090752917 339.56088975782586 0.8811943966800512
6.934351645706333 343.8703431217241 0.8863035973280339
6.939579200659749 353.0108040284705 0.8988130920260279
6.944806755613166 360.53033565748524 0.9081665133504938
6.950034310566582 366.0894243080309 0.9133196253963499
6.955261865519998 375.99889777416803 0.9228586820769673
6.960489420473414 384.5116633645386 0.930820361494385
6.96571697542683 393.3743623530831 0.9385282687086197
6.970944530380247 404.7266765843405 0.9506737975557216
6.976172085333663 417.135947019314 0.9647495914299443
6.981399640287079 434.32203013011014 0.9830411603552444
6.986627195240495 455.8692930864023 1.0054693969569501
6.9918547501939114 484.07839996466595 1.0345333526361769
6.997082305147328 521.1484389592233 1.0714133865374333
7.002309860100744 565.6568867945497 1.1133970270560347
7.00753741505416 638.0154829909713 1.1809484643833095
7.012764970007576 733.1669093498208 1.265293889892268
7.0179925249609925 851.098419103318 1.3633586684602164
7.023220079914409 966.8161882540959 1.4518451006806632
7.028447634867825 1066.5143116573524 1.5232739306147527
7.033675189821241 1141.1783402269425 1.5752153921556997
7.038902744774657 1178.2377900361887 1.5982074173954874
7.0441302997280735 1172.9987422802983 1.592493704277971
7.04935785468149 1138.7095714729112 1.568461884614141
7.054585409634906 1086.803311709438 1.5310786736704474
7.059812964588322 1030.4331318695608 1.489789317383927
7.065040519541738 978.5883310757204 1.4508914213401727
7.0702680744951545 932.0242618623188 1.4170232783155985
7.075495629448571 887.0841364448582 1.3825824532595792
7.080723184401987 844.4507773608746 1.348515134515793
7.085950739355403 800.5868969909056 1.3116136347953986
7.091178294308819 765.2422951178429 1.2820762253819533
7.0964058492622355 728.6233853167305 1.250706658354946
7.101633404215652 688.569421212003 1.216070424141271
7.106860959169068 649.2088928001198 1.18080479939224
7.112088514122484 607.3627424521818 1.143381405936654
7.1173160690759 572.9738809873728 1.1109531296917126
7.1225436240293165 543.3266205823392 1.0828243346948991
7.127771178982733 514.8155646786174 1.0536898241245722
7.132998733936149 494.96922325275483 1.0339771624989804
7.138226288889565 475.84114636647695 1.014268149545399
7.143453843842981 465.5081249719114 1.0032350172935665
7.1486813987963975 461.046538496461 0.9987340103334098
7.153908953749814 457.5264231052784 0.9956507069557742
7.15913650870323 459.4781901134201 0.9969692651273048
7.164364063656646 461.6879045926916 0.9991412833392832
7.169591618610062 469.8987414674443 1.0070362654478404
7.1748191735634785 492.4763894965023 1.0286022772342587
7.180046728516895 531.6614483044409 1.0679380031258445
7.185274283470311 590.7630171558563 1.1242165291406148
7.190501838423727 684.3288843066263 1.2091905344968843
7.195729393377143 819.109396635787 1.3197894362942606
7.2009569483305595 1022.1247815798536 1.471173250105019
7.206184503283976 1318.3459696465395 1.6681217815810172
7.211412058237392 1745.1795168947 1.916646877044756
7.216639613190808 2287.9060263607007 2.194881402584855
7.221867168144224 2911.6037959664895 2.472777467821358
7.227094723097641 3476.737044015203 2.7012295746019355
7.232322278051057 3837.44046540381 2.837019771318102
7.237549833004473 3906.470905672944 2.859671172237211
7.242777387957889 3626.3017712566148 2.752088115047711
7.248004942911305 3144.0651045081954 2.5577759272804315
7.253232497864722 2574.64204351676 2.313029908352357
7.258460052818138 2019.2690327719167 2.0488025014246314
7.263687607771554 1539.9562944074062 1.7895409818180976
7.26891516272497 1150.281988685045 1.546403246685022
7.274142717678386 880.9640277879774 1.3540694936639797
7.279370272631803 699.0113526806201 1.2072279456596549
7.284597827585219 578.7809646787623 1.1014034456711694
7.289825382538635 506.61085379649313 1.031432331202524
7.295052937492051 461.99594201722687 0.9870780917676336
7.300280492445467 428.33891713933934 0.9529118153469495
7.305508047398884 403.6058006388158 0.9268112106683863
7.3107356023523 391.4040620904423 0.9122883014705693
7.315963157305716 381.169105670729 0.89948409035093
7.321190712259132 374.4597995361337 0.8896319502931418
7.326418267212548 369.4374538789048 0.8847308954857532
7.331645822165965 366.2238517279131 0.8820435430567481
7.336873377119381 360.89097935748936 0.8774270836946289
7.342100932072797 359.0000007316126 0.8749729012867622
7.347328487026213 358.49249151679464 0.8734618043684638
7.352556041979629 355.38113598108856 0.8683871290813039
7.357783596933046 357.1604819310433 0.8703102500564622
7.363011151886462 357.45874379747136 0.8707942578874149
7.368238706839878 358.4709934365136 0.8751613029224289
7.373466261793294 363.8638756091884 0.8818148279612117
7.37869381674671 360.7450297805937 0.8769935734835369
7.383921371700127 357.2977337813824 0.8705283724481324
7.389148926653543 351.2804792171276 0.8636850721837374
7.394376481606959 349.7216729431929 0.8613711660371051
7.399604036560375 352.7560814703368 0.8648670059246576
7.4048315915137914 358.64948777943044 0.8717791609814651
7.410059146467208 360.0757249839461 0.8735124065065205
7.415286701420624 360.9217759111818 0.8739445162771494
7.42051425637404 360.7450433962739 0.8731611803936828
7.425741811327456 362.8957300412922 0.8740823206725618
7.4309693662808725 367.1347093686249 0.8767133338846527
7.436196921234289 365.851746094276 0.8752771300949035
7.441424476187705 369.2024851940981 0.8771393185088803
7.446652031141121 370.47658880886956 0.8785485169741475
7.451879586094537 375.76413172396025 0.8860355710954989
7.4571071410479535 384.89196434878244 0.8961428566753434
7.46233469600137 392.0496026919931 0.9021779021474723
7.467562250954786 398.9807201984653 0.9069004781569472
7.472789805908202 405.2431383740457 0.9130003646175372
7.478017360861618 413.97226089831594 0.9231717651280084
7.4832449158150345 424.32191766230255 0.9338313040296863
7.488472470768451 430.58802154415577 0.9393448789709304
7.493700025721867 438.15373626027764 0.9468449011427674
7.498927580675283 451.5524136119006 0.9609624967338289
7.504155135628699 463.1033406705544 0.9736216534859351
7.5093826905821155 475.6595375664763 0.985764553992597
7.514610245535532 489.62980605567003 0.9990291704518709
7.519837800488948 501.7407082927314 1.0097711651718606
7.525065355442364 516.1036292638637 1.0228280779843426
7.53029291039578 526.1003974891129 1.032352660618551
7.5355204653491965 532.3626168783276 1.0376053868031314
7.540748020302613 538.1487723432934 1.0423053878287496
7.545975575256029 544.387983682187 1.0470242693086869
7.551203130209445 552.2856841949863 1.0544308953010562
7.556430685162861 556.3844189867401 1.0584359973978783
7.5616582401162775 558.2751230789779 1.0582100060085138
7.566885795069694 554.8442443714572 1.0543969790002385
7.57211335002311 549.9726459465627 1.0498482326624652
7.577340904976526 537.4641466137596 1.0379667251455382
7.582568459929942 526.0255501278859 1.0265696897906675
7.5877960148833585 514.3592362299279 1.0147232172992235
7.593023569836775 504.49489979839205 1.0067259695969721
7.598251124790191 500.9361100719344 1.0023227177016485
7.603478679743607 493.546124982786 0.9947186422509178
7.608706234697023 494.42971049088277 0.9961937684400669
7.6139337896504395 492.69401677094913 0.9954451957652092
7.619161344603856 488.029270144885 0.9901899134449618
7.624388899557272 482.5315274396622 0.9821233680857916
7.629616454510688 478.0296487412975 0.9768933069946224
7.634844009464104 479.86398826585094 0.9778946003595258
7.6400715644175206 480.7780746007838 0.9785485804838729
7.645299119370937 484.65116318616504 0.9821433634092557
7.650526674324353 495.6350867442298 0.9913552778681385
7.655754229277769 503.99602752895424 0.9988770664112206
7.660981784231185 506.3763396038224 1.0008209803957782
7.666209339184602 513.1881595599676 1.0071772896344902
7.671436894138018 516.7746596838749 1.0110349284398783
7.676664449091434 524.5958033548226 1.017460920555391
7.68189200404485 529.7472490732958 1.0210556096276944
7.687119558998266 534.8787911320479 1.025078209921449
7.692347113951683 541.9132983709914 1.0314605970065098
7.697574668905099 546.9068313304823 1.0369760432690773
7.702802223858515 554.5176114757427 1.043623816872676
7.708029778811931 559.0717481747421 1.0473580855820286
7.713257333765347 562.6002766520523 1.0494527188545704
7.718484888718764 561.7603846195248 1.0479611770957595
7.72371244367218 558.8368633763157 1.0452242324506236
7.728939998625596 557.8628746339456 1.0423140046982116
7.734167553579012 561.4690565129059 1.0456689799546306
7.739395108532428 565.85857153291 1.0496107259905152
7.744622663485845 568.9135940964137 1.05242711426591
7.749850218439261 570.2733930080127 1.0542125802050748
7.755077773392677 565.8406335208024 1.0493755341973938
7.760305328346093 564.1453871852184 1.0481419927652982
7.765532883299509 559.5713540188326 1.0438702985253439
7.770760438252926 555.5379569053163 1.0397004591433456
7.775987993206342 556.9027623243425 1.040324965262725
7.781215548159758 554.392886422575 1.0371202169524394
7.786443103113174 551.7065787366491 1.0347518780675633
7.79167065806659 547.9687515140047 1.0317974423808658
7.796898213020007 537.9773699778118 1.0215166783046645
7.802125767973423 531.2688618394153 1.0140284692011419
7.807353322926839 527.7443700846102 1.0100787667580398
7.812580877880255 525.8589324957007 1.0093280935403637
7.817808432833671 525.0653477085203 1.0084664737585358
7.823035987787088 523.750697218727 1.0068755532494087
7.828263542740504 523.9847693446162 1.0066308780433242
7.83349109769392 523.1272604974016 1.0051794374335725
7.838718652647336 519.7357756453184 1.0013955977569393
7.8439462076007525 518.814825570586 1.0004307399437233
7.849173762554169 525.1405095559564 1.005066905846133
7.854401317507585 534.283811992337 1.014063512434128
7.859628872461001 545.2121711830349 1.023820976437135
7.864856427414417 558.497894693978 1.034976506595297
7.8700839823678335 571.5871010398439 1.045662440980734
7.87531153732125 585.8728400404159 1.057900349431082
7.880539092274666 599.0644686946245 1.069162307467243
7.885766647228082 612.039571345086 1.0806613086105463
7.890994202181498 616.107394007382 1.0835299344542397
7.8962217571349145 621.9499376728116 1.0879519023492037
7.901449312088331 629.4951307433299 1.0944148615016254
7.906676867041747 630.4041642104971 1.0948370775810206
7.911904421995163 630.9645867221116 1.0954110566872843
7.917131976948579 630.7742005031242 1.0946799891549457
7.9223595319019955 634.8170063375765 1.098140800591889
7.927587086855412 635.3153933053368 1.0982125220510168
7.932814641808828 638.1753071533856 1.099699741225954
7.938042196762244 640.7099680527499 1.102020262602755
7.94326975171566 641.8825329391353 1.1028905883009301
7.9484973066690765 637.75983563066 1.0983500226356993
7.953724861622493 635.2657654200904 1.0942499974505193
7.958952416575909 639.4869618450288 1.096688357075905
7.964179971529325 649.4581883072156 1.1057569787120098
7.969407526482741 657.9740331472454 1.1126608510441962
7.9746350814361575 666.9735730315183 1.1198237173105006
7.979862636389574 677.3824668025396 1.128597960158512
7.98509019134299 688.5801637008801 1.1372271269572383
7.990317746296406 700.4881195489269 1.1463524036660377
7.995545301249822 710.450841190979 1.1544155590615774
8.000772856203238 714.110100376585 1.1559638560063041
8.006000411156654 713.0326700678226 1.1548665171362191
8.01122796611007 704.9882990567019 1.148231808165012
8.016455521063486 695.8497061002846 1.140172172867695
8.021683076016902 682.5030600062239 1.1290419470023552
8.026910630970319 674.4104505984242 1.1211005768553588
8.032138185923735 669.8799934355235 1.1171251406937126
8.037365740877151 667.4498355631043 1.1145344537178157
8.042593295830567 672.3187355258382 1.1184920288690736
8.047820850783983 669.0866781133376 1.1162286374431385
8.0530484057374 665.5361225105255 1.1124927893360221
8.058275960690816 662.0605808233049 1.1086145585260316
8.063503515644232 659.2075679554188 1.1058760188033
8.068731070597648 662.6397965613324 1.1079882894230035
8.073958625551064 663.3869356189275 1.108409028472717
8.07918618050448 661.8795147408476 1.1072395925362337
8.084413735457897 660.2388409224056 1.1052225508335811
8.089641290411313 662.09437839806 1.106490460068866
8.09486884536473 664.1061334351416 1.1075236304508773
8.100096400318145 665.4203044933504 1.1090072277438925
8.105323955271562 664.7996998021254 1.107809892683142
8.110551510224978 661.9003981391596 1.1047136311492165
8.115779065178394 660.1044130564903 1.1024785878199324
8.12100662013181 659.8943831172701 1.1011127066841344
8.126234175085226 660.8741550227294 1.1015490467977278
8.131461730038643 665.7186142351593 1.105996707747963
8.136689284992059 673.0343556614433 1.111936433775074
8.141916839945475 686.5318907240709 1.1230591474632834
8.147144394898891 702.2599117208001 1.1349450471880678
8.152371949852308 722.0846847638311 1.1496226853669447
8.157599504805724 743.430936366018 1.166161154180983
8.16282705975914 769.7283506467155 1.186599091876973
8.168054614712556 796.5986899454391 1.2075589490276395
8.173282169665972 821.5124572347758 1.2261457276947705
8.178509724619389 842.5099336794472 1.2412330193745498
8.183737279572805 862.1600750675188 1.2554434342307015
8.188964834526221 872.831856068382 1.2609188726470413
8.194192389479637 874.9701793477777 1.2605959414228387
8.199419944433053 865.2119130589733 1.2521105977082567
8.20464749938647 851.9221642578773 1.2419905615054787
8.209875054339886 835.1860516452573 1.2303439374513414
8.215102609293302 815.2236253251483 1.2158124674767
8.220330164246718 791.7851493713385 1.1978733597897595
8.225557719200134 774.2522098692659 1.1848694959849397
8.23078527415355 756.2491395021202 1.1708117974517909
8.236012829106967 744.8992018108637 1.1618506172731258
8.241240384060383 734.6365482644976 1.1529052939032016
8.2464679390138 724.6354953297742 1.1451283475905079
8.251695493967215 722.5564522007711 1.1434181837490183
8.256923048920632 721.5456431971063 1.1413711519091156
8.262150603874048 722.5185939867872 1.1413774659186375
8.267378158827464 726.7965204789136 1.1447712628686229
8.27260571378088 726.8460333445852 1.1438967072652781
8.277833268734296 724.7167045072583 1.1405547142416173
8.283060823687713 721.6052992153571 1.137847755101152
8.288288378641129 717.6320475501412 1.1344614253746619
8.293515933594545 717.2478328972638 1.1343406161457115
8.298743488547961 717.5058764607627 1.133936631162808
8.303971043501377 722.7465706859327 1.1376202694368436
8.309198598454794 726.4570532612563 1.1403729974704686
8.31442615340821 722.9516646441788 1.1369028773613812
8.319653708361626 721.0362605839613 1.1350370850406808
8.324881263315042 718.3315126472714 1.132032867803561
8.330108818268458 722.1384115945198 1.134883975264471
8.335336373221875 724.0109939051285 1.1357766066532948
8.34056392817529 727.7906295191954 1.1377432528685452
8.345791483128707 727.9943179709827 1.1376182654307576
8.351019038082123 724.9274370289553 1.1359385987375143
8.35624659303554 723.405054853139 1.1355982644416416
8.361474147988956 713.7750335526068 1.126797388815431
8.366701702942372 709.3964885087189 1.1221354016164362
8.371929257895788 705.3277896741381 1.1178533676710014
8.377156812849204 700.9289339921362 1.1142987913471671
8.38238436780262 698.6174565330526 1.1123293554266493
8.387611922756037 690.5991616064433 1.1066091712506612
8.392839477709453 684.4645548068745 1.1012834589600093
8.398067032662869 671.9787928889842 1.091055905157748
8.403294587616285 656.9208913141082 1.0779825287662137
8.408522142569701 648.5070190330973 1.0703828612899358
8.413749697523118 638.6048373672843 1.0611372732722184
8.418977252476534 632.3640838994634 1.0564749054556961
8.42420480742995 623.1673206864056 1.0473887126225727
8.429432362383366 616.7824194148923 1.0412935070127944
8.434659917336782 608.1835497846243 1.03366928337109
8.439887472290199 605.3216385814036 1.0320029474332126
8.445115027243615 600.1167153904257 1.0281997604156272
8.450342582197031 591.2318449377652 1.0206850242456214
8.455570137150447 588.410438329074 1.0178670966166028
8.460797692103863 587.5178446330776 1.0179138503981815
8.46602524705728 585.4153219299732 1.015358746584503
8.471252802010696 579.9413505640927 1.0094632253437197
8.476480356964112 576.3722799105432 1.0062224699485471
8.481707911917528 576.7092433889405 1.0066118654958918
8.486935466870944 574.6147993219494 1.0061230793064702
8.49216302182436 572.4672995500042 1.0037732340581953
8.497390576777777 571.5726364590813 1.0018071075444446
8.502618131731193 570.6549299272307 1.0000855928327013
8.50784568668461 573.8882486776115 1.0026056409463848
8.513073241638025 574.964618438746 1.0031230483818439
8.518300796591442 573.9495596546743 1.0014675883020776
8.523528351544858 573.0793920387873 0.9995717343896654
8.528755906498274 576.3725993464961 1.0017304692587539
8.53398346145169 572.1721923510185 0.9984506556320077
8.539211016405106 565.8793081867587 0.9927753920244374
8.544438571358523 568.120829250631 0.9934349029004558
8.549666126311939 565.3632725546237 0.9904070572492378
8.554893681265355 569.371467030508 0.9944806426318316
8.560121236218771 570.7203972568067 0.995384675604873
8.565348791172188 572.104733336839 0.9961878712648174
8.570576346125604 576.1101726524248 0.9995066281697685
8.57580390107902 574.5630457418134 0.9972682283964254
8.581031456032436 574.0896476134569 0.9966637626593744
8.586259010985852 569.1959447941931 0.9917029752944944
8.591486565939269 571.0656765012241 0.9929480632290623
8.596714120892685 579.3785574869908 0.9997013579426643
8.601941675846101 582.2900986987516 1.001398431202658
8.607169230799517 586.8909209712023 1.0057428782190223
8.612396785752933 585.1892800463936 1.0041654241626508
8.61762434070635 584.9231936080913 1.0038840889191645
8.622851895659766 587.801442470661 1.0064118622140754
8.628079450613182 591.5471251747097 1.0098487587747835
8.633307005566598 598.9067987928958 1.0153305098962468
8.638534560520014 604.6753528022242 1.018718693680748
8.64376211547343 615.5795600696198 1.0266810728750309
8.648989670426847 627.5382064047114 1.035689195717214
8.654217225380263 639.0371132616112 1.0451575144964418
8.65944478033368 656.362499997285 1.0592864373929314
8.664672335287095 665.5172921946173 1.0661268696503399
8.669899890240512 681.4846374338571 1.0783659844371238
8.675127445193928 693.9660780502398 1.087331172251974
8.680355000147344 709.5103182338709 1.0989446797580247
8.68558255510076 726.8855905359436 1.112236454286802
8.690810110054176 742.5637426114973 1.124021740260845
8.696037665007593 761.0723220159418 1.1382841351945716
8.701265219961009 777.4928194795089 1.1502293561681767
8.706492774914425 788.9037056569844 1.1583555822292517
8.711720329867841 787.6091147261386 1.156649820404751
8.716947884821257 778.8511499659945 1.1484752901040611
8.722175439774674 765.8032776792869 1.1384014126696542
8.72740299472809 751.1363586411796 1.1266627402935783
8.732630549681506 742.4247092783678 1.1207304512815075
8.737858104634922 735.5205033417078 1.115524198038972
8.743085659588338 735.273224695617 1.1158716885893927
8.748313214541755 732.5629782998858 1.1152949811551849
8.75354076949517 724.7468725720105 1.1097981706379199
8.758768324448587 718.3096769110381 1.1036881265062595
8.763995879402003 706.9761363207647 1.0936651191005184
8.76922343435542 698.2774114279296 1.0858604163988301
8.774450989308836 689.5753140352641 1.0788609533913334
8.779678544262252 679.4838085520029 1.0694130981638097
8.784906099215668 669.8994031826475 1.060636646546686
8.790133654169084 662.2875641825096 1.0545770285769804
8.7953612091225 658.4378590003743 1.0517072976700297
8.800588764075917 652.1267443710659 1.0457676742686672
8.805816319029333 648.3930618481916 1.0425370167703838
8.811043873982749 642.5104002101234 1.0378519917462807
8.816271428936165 635.1549753430385 1.0330471966200647
8.821498983889581 629.0658842381494 1.0280516490737899
8.826726538842998 625.3858995037742 1.0248883740397832
8.831954093796414 618.9240430078922 1.0174301976344013
8.83718164874983 615.1170328581601 1.0134633141315734
8.842409203703246 611.6538005795735 1.0102935772703825
8.847636758656662 609.1461185802461 1.0079962373711064
8.852864313610079 610.2699159686674 1.0080911156523773
8.858091868563495 618.6549147110344 1.0149946887575065
8.863319423516911 623.7363654605692 1.019484626989842
8.868546978470327 626.5118184368415 1.021903025183903
8.873774533423743 625.9962774727052 1.0202474519494786
8.87900208837716 617.6306282283573 1.0127387697544699
8.884229643330576 615.5108166937932 1.0106420397952263
8.889457198283992 619.1210607531806 1.0147542462014698
8.894684753237408 618.9370868183626 1.0159570618863603
8.899912308190824 622.0991465272148 1.0188125771615486
8.90513986314424 618.8648328284582 1.014229480934782
8.910367418097657 622.5295744477745 1.0144353757274993
8.915594973051073 626.987745961144 1.0166666877930675
8.92082252800449 633.7213074207496 1.0220143369011194
8.926050082957905 643.5166903745213 1.031316526339862
8.931277637911322 645.7873343198536 1.0330170877259646
8.936505192864738 647.6095306533234 1.0338819478383061
8.941732747818154 647.8167570831583 1.034131679794832
8.94696030277157 651.3075178405792 1.036269671157708
8.952187857724986 650.2288748506978 1.0348899245539274
8.957415412678403 656.2191482029269 1.0381823008297306
8.962642967631819 663.7337080354291 1.0440564319610526
8.967870522585235 669.5186151687004 1.048994193120949
8.973098077538651 676.6039866754936 1.0537874802257106
8.978325632492067 678.9251393041478 1.055181478401132
8.983553187445484 681.9908011747253 1.0564855404484332
8.9887807423989 689.1241900646695 1.0617345438374217
8.994008297352316 696.8846527629229 1.0671461833398783
8.999235852305732 701.6352817032958 1.0701540358655126
9.004463407259149 708.9694943373387 1.0747073610518705
9.009690962212565 718.6867432761726 1.0825313265591539
9.014918517165981 730.6631526604219 1.0914922993540128
9.020146072119397 746.0337955991722 1.1028099198767678
9.025373627072813 756.263410230739 1.1094960761881323
9.03060118202623 768.0171332109326 1.1172544011787469
9.035828736979646 780.9145317605676 1.1268513211876772
9.041056291933062 794.0437307624261 1.1360020798543582
9.046283846886478 808.3110990980216 1.1455883882019318
9.051511401839894 824.716987980068 1.1562948349813458
9.05673895679331 843.5193097635961 1.1684599807845328
9.061966511746727 868.2624743026706 1.185667239403996
9.067194066700143 888.4333880564162 1.1991542502582975
9.07242162165356 905.5310405239436 1.2100665288252888
9.077649176606975 921.5933246393856 1.220141497750468
9.082876731560392 941.1149582160023 1.2327592928755693
9.088104286513808 964.0980852564819 1.2468415564502178
9.093331841467224 986.5039496333083 1.2608534420084787
9.09855939642064 1000.3565354647626 1.2693269014081667
9.103786951374056 1010.5685749843996 1.2757328629248332
9.109014506327473 1015.500288564104 1.2771193870781559
9.114242061280889 1025.6697888306987 1.283450240007413
9.119469616234305 1037.0866052251272 1.2897025171487744
9.124697171187721 1048.922084964094 1.2968372000340949
9.129924726141137 1058.354452032946 1.3020125203162725
9.135152281094554 1061.99673841457 1.3038042723509613
9.14037983604797 1070.8096689611145 1.3098525677352102
9.145607391001386 1082.1452653896374 1.3160559649660768
9.150834945954802 1097.555267928871 1.3251700902436518
9.156062500908218 1114.7633811675657 1.335685663425049
9.161290055861635 1139.5131391461296 1.3610641050806107
9.16651761081505 1169.0407419517965 1.3860985483598527
9.171745165768467 1197.1207969012548 1.4081378384629941
9.176972720721883 1219.3885519695252 1.4253309410582875
9.1822002756753 1226.5631886103042 1.4329731411768043
9.187427830628716 1226.2718646914602 1.4361947680518263
9.192655385582132 1212.8257045122145 1.4297347137704393
9.197882940535548 1198.9557675006404 1.423999801484725
9.203110495488964 1189.2046478229681 1.4207025738491612
9.20833805044238 1176.6982958537494 1.4163945280255554
9.213565605395797 1171.713925716677 1.415229398198763
9.218793160349213 1162.714991500701 1.412414241774749
9.224020715302629 1162.9594269234274 1.4160134343495872
9.229248270256045 1166.8867301497996 1.4203549179796084
9.234475825209461 1176.14456493896 1.4274549437999848
9.239703380162878 1187.8683803272506 1.435129538486266
9.244930935116294 1214.832360610632 1.4521300566038486
9.25015849006971 1249.068430867374 1.4745754427244864
9.255386045023126 1288.276897148584 1.4983024720015934
9.260613599976542 1337.8290734600791 1.528194445445077
9.265841154929959 1385.2761039375362 1.5587209314060526
9.271068709883375 1428.8427091961867 1.5850754683756045
9.276296264836791 1465.7562138460933 1.607305460993645
9.281523819790207 1478.966776538022 1.615339655320458
9.286751374743623 1467.1576485853282 1.6092083705886513
9.29197892969704 1430.2118289339287 1.5912084072971786
9.297206484650456 1365.8267705364674 1.554563297598185
9.302434039603872 1282.4721704729727 1.5068208718437384
9.307661594557288 1189.5597710350396 1.4533118400220337
9.312889149510704 1104.4772600647052 1.4043728290094428
9.31811670446412 1020.2448869463141 1.3511475901925294
9.323344259417537 953.775432068104 1.308187323988232
9.328571814370953 901.7648566443049 1.2729816733561923
9.33379936932437 864.0591802228627 1.2475845322814216
9.339026924277785 831.0742702145039 1.2247747446649861
9.344254479231202 800.3258434557805 1.2016890398588864
9.349482034184618 775.5521810460795 1.1832938733803577
9.354709589138034 756.5532411441609 1.1696359680610842
9.35993714409145 745.8410830748588 1.1635040539645773
9.365164699044866 737.672029241508 1.1582201291086722
9.370392253998283 728.7817019207291 1.152623869652969
9.375619808951699 720.1926789771063 1.1462064596192882
9.380847363905115 717.5433394940768 1.1445836454741025
9.386074918858531 712.6620172187828 1.1408777462075925
9.391302473811947 710.7863721303497 1.139718756760378
9.396530028765364 707.3252789371545 1.138169960335548
9.40175758371878 706.7509965017292 1.138790921074558
9.406985138672196 702.8876970952329 1.1347881212598037
9.412212693625612 702.1055482340155 1.1331747773867435
9.417440248579029 698.5222246667621 1.1193638570391098
9.422667803532445 697.234083111823 1.1140836527798372
9.427895358485861 695.9647893127534 1.109030067793132
9.433122913439277 697.0733942384744 1.1068727622264638
9.438350468392693 694.674982246136 1.1021926027458717
9.44357802334611 691.5928545719644 1.0976185296049425
9.448805578299526 689.2111967057077 1.0924460427233726
9.454033133252942 690.3154765502074 1.0913167072881855
9.459260688206358 692.4088147146358 1.090865779336236
9.464488243159774 697.3721038075495 1.0943907116130243
9.46971579811319 695.796379604865 1.0915476569487665
9.474943353066607 696.7056762664079 1.090501754443151
9.480170908020023 693.6553022783488 1.0858296233073168
9.48539846297344 695.0395923755976 1.08545347317962
9.490626017926855 693.4495444830402 1.0820919488543819
9.495853572880272 696.2819273649922 1.0837876084831344
9.501081127833688 699.9905341897977 1.0856162072429647
9.506308682787104 700.783026222556 1.0859086998926744
9.51153623774052 696.0311180269581 1.0810590736555576
9.516763792693936 692.2567866750909 1.0771984440248352
9.521991347647353 691.2654435260836 1.0749292335967044
9.527218902600769 693.5764784822967 1.0752997883038087
9.532446457554185 696.3982525305223 1.0767586160914002
9.537674012507601 695.118241292486 1.0749269161492656
9.542901567461017 695.6701953308565 1.0741724580247705
9.548129122414434 696.1800908909555 1.0741139793521202
9.55335667736785 697.9626985432881 1.0746650162871352
9.558584232321266 697.759219951254 1.0740512926810883
9.563811787274682 700.6552699391297 1.075677286088485
9.569039342228098 706.2093693092856 1.080332363987022
9.574266897181515 703.4134654096839 1.07764504283152
9.57949445213493 705.7551938698397 1.0779857172673344
9.584722007088347 701.5953704008102 1.0728520503361731
9.589949562041763 700.0606573444999 1.0709154586331966
9.59517711699518 696.7953970098017 1.0673609531921582
9.600404671948596 694.7151153449015 1.06522510494708
9.605632226902012 694.9519278861641 1.0646964037583913
9.610859781855428 700.113897808061 1.0689209398400734
9.616087336808844 703.0313315870575 1.071324871102417
9.62131489176226 703.0222368499096 1.0704337886551407
9.626542446715677 701.8277260581006 1.068668872858521
9.631770001669093 704.394994098964 1.0706755187211836
9.636997556622509 704.4095924148622 1.0701962138208225
9.642225111575925 705.053191405436 1.0688886820974572
9.647452666529341 703.5941384819728 1.0660712924719895
9.652680221482758 704.5527881160602 1.0665007995807718
9.657907776436174 711.1633636551293 1.0702354161570171
9.66313533138959 714.2218515108889 1.0715311601518138
9.668362886343006 716.9555093897912 1.0737899033686957
9.673590441296422 717.2125905367858 1.0748694476234002
9.678817996249839 715.7116553137615 1.0724865375769574
9.684045551203255 714.7155227917781 1.0711964871781656
9.689273106156671 717.8736110557285 1.0720864060995339
9.694500661110087 720.646595010325 1.0729996541490137
9.699728216063503 724.1316882848485 1.0748381552376811
9.70495577101692 722.6977764685402 1.072079730299681
9.710183325970336 727.9516083235255 1.0761754265941623
9.715410880923752 732.9180739205797 1.0783722497834909
9.720638435877168 732.7701895220409 1.0778995122829227
9.725865990830584 732.3563138980846 1.0772867396730559
9.731093545784 724.6579914333579 1.069941091219267
9.736321100737417 723.9278133709993 1.0690959860835174
9.741548655690833 726.6886959768855 1.0708722425419563
9.74677621064425 728.3661410741158 1.073028006057337
9.752003765597665 733.3027425621602 1.0766687653290279
9.757231320551082 733.5171008370345 1.0768969362208687
9.762458875504498 730.8689508889009 1.0739141049435343
9.767686430457914 731.3058312877668 1.074217448945806
9.77291398541133 729.4342270178404 1.0719548893802886
9.778141540364746 723.8083284603301 1.0653687470165571
9.783369095318163 723.633812166807 1.0643630004903721
9.788596650271579 721.6387032007092 1.0625103516461694
9.793824205224995 723.5391977595572 1.0643067319380384
9.799051760178411 726.9310076009909 1.065940223456096
9.804279315131827 723.4853318753326 1.0631695248716142
9.809506870085244 723.4142000445052 1.0627949025831804
9.81473442503866 720.8171258128494 1.0600973753425078
9.819961979992076 722.7862669105567 1.0605607043644911
9.825189534945492 725.9442794851008 1.0626938413433407
9.830417089898909 728.6764767270246 1.064317628553318
9.835644644852325 726.0625369315197 1.060551384607228
9.840872199805741 722.7434033917107 1.0572990318051632
9.846099754759157 724.8156535170292 1.058912984190728
9.851327309712573 727.7682668396388 1.0610921249673861
9.85655486466599 728.8301204119956 1.061119213753219
9.861782419619406 731.0726042452526 1.0624523876410004
9.867009974572822 731.7114738271348 1.0622242606808605
9.872237529526238 733.5321706367566 1.0630386732355865
9.877465084479654 738.3362199965809 1.0663835251437523
9.88269263943307 743.3553084581955 1.0696737337040751
9.887920194386487 743.2884868979736 1.0690925719151685
9.893147749339903 745.2394032005159 1.070412392944074
9.89837530429332 742.4466966333721 1.0665315401431912
9.903602859246735 742.2471880634993 1.0658446774163548
9.908830414200152 745.2097332520538 1.0679780499488696
9.914057969153568 752.8298105749994 1.0733618658950381
9.919285524106984 760.6946156681055 1.0787134166126735
9.9245130790604 763.872862561559 1.0804109847458272
9.929740634013816 767.3855101244097 1.0832614595464007
9.934968188967233 767.5363651440188 1.082854136574664
9.940195743920649 765.5456691656148 1.080675695013793
9.945423298874065 769.7173762775892 1.082855782372406
9.950650853827481 771.5883568082644 1.0840524020180253
9.955878408780897 771.9850391417265 1.08357811646707
9.961105963734314 772.6122362825926 1.0836639850720517
9.96633351868773 766.8737585038328 1.0793962366085026
9.971561073641146 761.2177498535771 1.0743992658786943
9.976788628594562 757.7275621507432 1.071066879176579
9.982016183547978 755.1444465552543 1.068689337363236
9.987243738501395 751.1611029977402 1.063661643129883
9.99247129345481 750.0202667166335 1.0621857567027058
9.997698848408227 747.9098734741366 1.0608983288675233
10.002926403361643 747.0563052929798 1.0609715644750117
10.00815395831506 747.7818190110142 1.060869577167737
10.013381513268476 746.3388344068085 1.0594543352424302
10.018609068221892 744.4133144232055 1.0573687085743795
10.023836623175308 741.0811477343751 1.054558933485544
10.029064178128724 737.7562892616128 1.051458370113631
10.03429173308214 740.089131988626 1.0529565321274936
10.039519288035557 744.3267228805586 1.0560137842240782
10.044746842988973 749.1597146145514 1.0593886033136533
10.049974397942389 754.1221814978318 1.063480563571417
10.055201952895805 754.77891081835 1.0634783993015147
10.060429507849221 755.445863192806 1.0628228469634178
10.065657062802638 755.9067110521831 1.0630830974872212
10.070884617756054 758.9357584865007 1.065228331725192
10.07611217270947 759.3750782255983 1.0655674803942632
10.081339727662886 759.7348363851106 1.0646944052173857
10.086567282616302 763.08550153957 1.0671652035965988
10.091794837569719 764.1679105157322 1.0674148981292655
10.097022392523135 765.330422938992 1.0671298838814642
10.102249947476551 768.7680775738116 1.0688336719571079
10.107477502429967 768.5612649559068 1.0677045062986557
10.112705057383383 766.2296953008106 1.0655550752146883
10.1179326123368 757.3236591350933 1.0597297494364906
10.123160167290216 748.4816913433726 1.0539505154741118
10.128387722243632 743.0590211474328 1.0500020571265807
10.133615277197048 738.4266348297604 1.0455379797544027
10.138842832150464 738.8067950678239 1.0434983936848026
10.14407038710388 737.173298716742 1.0421256865828874
10.149297942057297 734.1862674173809 1.0404435375050791
10.154525497010713 730.220959381859 1.03854889627423
10.15975305196413 726.4523065752519 1.0359149958267357
10.164980606917545 723.2554994182866 1.0328621853903484
10.170208161870962 718.9882654315028 1.0292076571892779
10.175435716824378 716.6766144578211 1.0274149571270013
10.180663271777794 716.9482103941458 1.027503086547316
10.18589082673121 714.9888608698056 1.0257352205589918
10.191118381684626 713.3743392871199 1.0246359195623063
10.196345936638043 710.5146818142715 1.022035644635904
10.201573491591459 707.7342642336497 1.019692713693851
10.206801046544875 704.023183383277 1.016890804916601
10.212028601498291 702.8421063946088 1.01520012101286
10.217256156451707 701.7748894512819 1.014224009510043
10.222483711405124 701.0591000382318 1.013913372087146
10.22771126635854 697.8134940091123 1.012093026169074
10.232938821311956 697.2339974873362 1.011728820020773
10.238166376265372 692.4648267280753 1.0075728697645525
10.243393931218788 692.291156173338 1.0070416121375236
10.248621486172205 687.3831335250042 1.0034463114171401
10.253849041125621 686.7436959298643 1.0030721334368515
10.259076596079037 686.115137566034 1.002673191924268
10.264304151032453 684.915725965626 1.001713070191115
10.26953170598587 686.3726508960877 1.0010932585281074
10.274759260939286 687.3045488437843 1.001282486738268
10.279986815892702 692.4476645447238 1.0047964606056063
10.285214370846118 693.6485862360689 1.0053796813692975
10.290441925799534 693.4896430815922 1.0042080182099982
10.29566948075295 688.6102226980626 1.0004556058445382
10.300897035706367 689.0026114074416 1.0009345313569502
10.306124590659783 693.9206349342303 1.004757876109668
10.3113521456132 694.2722739759798 1.0048471768776697
10.316579700566615 700.2616490037271 1.0090999604218271
10.321807255520032 701.2574585027744 1.008935427808551
10.327034810473448 701.5996914862047 1.009040865575119
10.332262365426864 700.9540696635908 1.0076033863143963
10.33748992038028 707.339692579196 1.011813991173317
10.342717475333696 711.1323971767971 1.01354169856436
10.347945030287113 716.1904600709681 1.016237781454667
10.353172585240529 724.1340655207362 1.02178876460416
10.358400140193945 732.4177044238191 1.028132733170187
10.363627695147361 737.0354899387559 1.0307095040500922
10.368855250100777 741.8086109497292 1.0339594134914971
10.374082805054194 742.7282488343773 1.0334739523239098
10.37931036000761 744.1383441453011 1.0341452319477045
10.384537914961026 745.5189705560385 1.035202854948459
10.389765469914442 746.241089953518 1.0335400511380217
10.394993024867858 748.8162141526584 1.034956514811313
10.400220579821275 753.2004355488582 1.0381099953169404
10.40544813477469 755.8473012472166 1.0398909064628747
10.410675689728107 751.4226668929947 1.0365774867566429
10.415903244681523 745.115878209921 1.0319286645519365
10.42113079963494 740.1312937486128 1.0282524590688897
10.426358354588356 732.8871691514951 1.0230317288524722
10.431585909541772 726.8832935150024 1.0189187167176061
10.436813464495188 724.5427322290376 1.017275262332191
10.442041019448604 712.3077765771249 1.008416759162741
10.44726857440202 703.7208561936495 1.0012458747887791
10.452496129355437 690.4929614635641 0.991194294106893
10.457723684308853 681.931764752531 0.9853061307649612
10.462951239262269 671.4719927554752 0.9771009406123939
10.468178794215685 664.6877958915003 0.9727541744542539
10.473406349169101 659.3182091748076 0.9688651848836256
10.478633904122518 659.156502179896 0.9693634465014792
10.483861459075934 656.2086457631111 0.9669501983748683
10.48908901402935 650.6192929919539 0.9619177388665155
10.494316568982766 642.6869297629512 0.9546383750099974
10.499544123936182 638.8288432204831 0.951240172324649
10.504771678889599 633.5826707168095 0.9472012301416329
10.509999233843015 630.0350211876273 0.9441094551855769
10.515226788796431 629.5409354157127 0.943587486439704
10.520454343749847 625.2108752940699 0.93976780654275
10.525681898703263 624.2116553696715 0.9388668798971662
10.53090945365668 619.7323835984354 0.9348795066751617
10.536137008610096 618.1238256308693 0.9335591558342898
10.541364563563512 617.106945197945 0.9329356206037728
10.546592118516928 617.3935077995841 0.9327470249080271
10.551819673470344 615.9535404472311 0.9317765157829616
10.55704722842376 612.8801930739829 0.9292205989868132
10.562274783377177 610.2335913184328 0.9270317478169476
10.567502338330593 605.0478849485575 0.9229417779439459
10.57272989328401 604.2631259705126 0.9216816208436948
10.577957448237425 601.028572695088 0.9194057676782399
10.583185003190842 598.9458494076858 0.9183909493725225
10.588412558144258 594.1060802148293 0.9144870864028811
10.593640113097674 591.2245249025477 0.91206475071999
10.59886766805109 593.2871368633738 0.9122707815242218
10.604095223004506 595.4093111902375 0.9132759166922493
10.609322777957923 593.7441029704626 0.9122369618052085
10.614550332911339 593.5669658684299 0.91120434431261
10.619777887864755 592.154377559484 0.9093806219109534
10.625005442818171 588.7496588584607 0.906882599090702
10.630232997771587 586.1892617322756 0.9047388279604641
10.635460552725004 585.3442455432298 0.9036914307909225
10.64068810767842 587.4651147298291 0.904911124292656
10.645915662631836 593.8252553296265 0.9095155933805149
10.651143217585252 597.1506529335177 0.9126919338763368
10.656370772538668 597.7281083071555 0.9127852055405755
10.661598327492085 598.4121535560538 0.9130124091674018
10.666825882445501 602.6734803137421 0.9159232673998418
10.672053437398917 606.6425702754259 0.9174359013134714
10.677280992352333 615.6727791545272 0.9243677323405706
10.68250854730575 617.3822278348232 0.9260867218350444
10.687736102259166 624.0239072863191 0.9310070596180876
10.692963657212582 628.0647022185663 0.9340303647682289
10.698191212165998 633.772417900543 0.9378252193920218
10.703418767119414 638.6623704921253 0.9392807227476629
10.70864632207283 640.9857964007001 0.9401145044683512
10.713873877026247 645.9212644890094 0.9432150799787757
10.719101431979663 648.2041483670356 0.94495905937539
10.72432898693308 654.3574461471923 0.9491970575789079
10.729556541886495 658.8157438813565 0.9520562146122069
10.734784096839912 662.1465823847391 0.9546576511705149
10.740011651793328 656.5025718086306 0.9503956058081453
10.745239206746744 652.822310981312 0.9475947063272941
10.75046676170016 650.9948558712009 0.9459841799787408
10.755694316653576 647.7778523340353 0.9432523376748503
10.760921871606993 645.7706965263764 0.9411348251471483
10.766149426560409 644.4003255789164 0.940006283185239
10.771376981513825 641.0420587766691 0.9372835614554011
10.776604536467241 640.2588900679718 0.936345077183344
10.781832091420657 640.7788255345284 0.9360910018316304
10.787059646374074 639.0583266452003 0.9347016149165757
10.79228720132749 638.6955678352228 0.9338379424758576
10.797514756280906 640.3243384682077 0.9345841806811486
10.802742311234322 646.415959348493 0.9390521955339303
10.807969866187738 652.8086877512158 0.9432578222855703
10.813197421141155 662.0206259500243 0.9494014452823701
10.81842497609457 672.749331507147 0.9567824260520775
10.823652531047987 688.4729195761735 0.9680266883292946
10.828880086001403 707.9983950011383 0.9815562528864191
10.83410764095482 733.5438984047132 0.9992066604494823
10.839335195908236 770.5963642354002 1.0235948326801303
10.844562750861652 816.0446526588955 1.0530053377875308
10.849790305815068 871.9666154444936 1.0874887732334897
10.855017860768484 926.9698474042247 1.1203703522611907
10.8602454157219 970.438209086615 1.1464395999724082
10.865472970675317 994.5829351830322 1.1608085548661253
10.870700525628733 985.7774755263865 1.1551679251448224
10.875928080582149 961.8082512785777 1.1411090958919996
10.881155635535565 917.9194146136201 1.1126624768509021
10.886383190488981 868.3070830550312 1.0816824011952055
10.891610745442398 821.895579912092 1.0524865098636482
10.896838300395814 776.5614217343498 1.0227779144010036
10.90206585534923 739.2246853345589 0.9976582174541392
10.907293410302646 712.8675633078642 0.9793311800231296
10.912520965256062 690.4494051123695 0.9643042787216953
10.917748520209479 673.8182591052671 0.9526180983805175
10.922976075162895 661.2213221843385 0.9431862431689091
10.928203630116311 648.4350138192088 0.9332806400418127
10.933431185069727 639.0010637172443 0.9262820240772234
10.938658740023143 634.5946756028637 0.9231183117566854
10.94388629497656 627.2191927920393 0.9181549276370792
10.949113849929976 622.332751735867 0.9145946829582107
10.954341404883392 616.4213267841046 0.9100352280208954
10.959568959836808 614.9166986246317 0.908934157391846
10.964796514790224 616.2638265329604 0.9099725777016611
10.97002406974364 620.3978174088999 0.91448965152791
10.975251624697057 614.828085477049 0.912379737170245
10.980479179650473 607.2529235137232 0.9084006803226843
10.98570673460389 601.0286949834679 0.9048331929203095
10.990934289557305 599.2638307582885 0.9044615068934754
10.996161844510722 595.4378579866258 0.9027753753172473
11.001389399464138 590.6909338023398 0.9001643737070381
11.006616954417554 585.8212051383206 0.8970700414262578
11.01184450937097 583.7786626370716 0.8961934456235813
11.017072064324386 584.0349388947475 0.8966100332947031
11.022299619277803 581.8028646764044 0.8953247015425837
11.027527174231219 575.5179451476447 0.8911530322706904
11.032754729184635 574.2840252255502 0.8908705231501653
11.037982284138051 572.4102522003714 0.8899550208790498
11.043209839091467 572.3168489799922 0.8900277609573125
11.048437394044884 572.7184440171358 0.8903872323448003
11.0536649489983 569.878930973636 0.8881759947422261
11.058892503951716 566.5861921217164 0.8860143520146548
11.064120058905132 567.4133188775469 0.8866990122671052
11.069347613858548 569.137062627622 0.8889305537219433
11.074575168811965 569.084073528096 0.8891048610862257
11.079802723765381 569.1674029615568 0.8893918913410067
11.085030278718797 568.5602397160424 0.8892937705848455
11.090257833672213 568.3581912516826 0.8894240380777967
11.09548538862563 567.6261042502591 0.8892640997684415
11.100712943579046 564.1550042123093 0.8868118361895255
11.105940498532462 561.8898187502299 0.8853324559161343
11.111168053485878 562.5811143333585 0.8857269036051985
11.116395608439294 559.7169585386961 0.8835238958079619
11.12162316339271 555.2459130582257 0.8802932502727079
11.126850718346127 552.252699495372 0.8782471056041999
11.132078273299543 548.521768662447 0.8756232852216218
11.13730582825296 545.5575917180812 0.87339562623073
11.142533383206375 543.4623351539267 0.871699025120819
11.147760938159792 540.9820490914054 0.8697880771147319
11.152988493113208 543.1904830666983 0.8716240127615776
11.158216048066624 541.6325523073174 0.8706016710459925
11.16344360302004 541.3085129807893 0.8703643971488532
11.168671157973456 537.292896301027 0.8671389636265626
11.173898712926873 536.055001252457 0.8671816719657751
11.179126267880289 532.7399346708279 0.8648104441922398
11.184353822833705 530.6090324752566 0.8629056252275351
11.189581377787121 526.6880459677723 0.8596688592328059
11.194808932740537 525.8606806771197 0.8583260561387615
11.200036487693954 521.3309559960478 0.8544848917508298
11.20526404264737 519.2898318091316 0.853382086758861
11.210491597600786 517.4217045272495 0.852588791095272
11.215719152554202 514.7242979788058 0.8512955920767493
11.220946707507618 515.0037732125738 0.85176958614156
11.226174262461035 514.9100144754376 0.8511120798796443
11.23140181741445 510.5324247985732 0.8475809800179496
11.236629372367867 508.642295492974 0.8458457377814531
11.241856927321283 502.99377884580207 0.8414977397866185
11.2470844822747 501.94312665423234 0.8414167049322446
11.252312037228116 503.9431501992479 0.8428508367062714
11.257539592181532 503.27354047355476 0.8422952554703623
11.262767147134948 502.9393539586936 0.8421952602112934
11.267994702088364 500.1091793685864 0.8395012542292334
11.27322225704178 496.1966336819905 0.8366145676378537
11.278449811995197 496.33640762002346 0.8372308960441406
11.283677366948613 493.0751224653013 0.8342383631632977
11.288904921902029 494.9246608070641 0.8357924271699395
11.294132476855445 493.02104162591667 0.8334287931655051
11.299360031808861 491.1597495166844 0.8315807571882983
11.304587586762278 489.6908358301656 0.8301351568980295
11.309815141715694 484.6182554507744 0.8258799278889274
11.31504269666911 484.6817936679815 0.8259839096795004
11.320270251622526 487.9128181682553 0.8283948963424146
11.325497806575942 489.61527781272343 0.8288708963372164
11.330725361529359 490.11535175735094 0.8288081541618955
11.335952916482775 488.04553242871174 0.8265191615732949
11.341180471436191 486.7041114155285 0.8252168584236595
11.346408026389607 484.4912094762106 0.8231252757091245
11.351635581343023 485.6448507555704 0.8243863598714813
11.35686313629644 484.272146495892 0.8239865090717676
11.362090691249856 482.6825211318997 0.822495144437689
11.367318246203272 482.80651858667 0.8227508626187481
11.372545801156688 483.88318370695254 0.8238718017142015
11.377773356110104 482.9041909866187 0.8225652481750824
11.38300091106352 483.8801119244815 0.8238191444183728
11.388228466016937 480.611761875342 0.8208641098084171
11.393456020970353 475.53660296378644 0.8162515751244581
11.39868357592377 472.9165897074332 0.8143843587612419
11.403911130877185 468.9076363269727 0.8111513237372199
11.409138685830602 466.31586597922046 0.8092802578049066
11.414366240784018 465.8929810126064 0.809254768782202
11.419593795737434 464.75695629280085 0.8079113433665593
11.42482135069085 463.05494174140927 0.8061996733605492
11.430048905644266 463.4288712639758 0.8061452026371977
11.435276460597683 459.93530932871295 0.8028452467195707
11.440504015551099 459.7390907357993 0.8029824175958803
11.445731570504515 461.6283234418516 0.804468208456712
11.450959125457931 463.03574516843065 0.8053957034994951
11.456186680411347 466.88014570984427 0.8088687631733498
11.461414235364764 466.745920030586 0.8090393034224995
11.46664179031818 460.52541951154456 0.8040934101142545
11.471869345271596 461.2940031954476 0.804554344981743
11.477096900225012 462.9683276995754 0.8069491251235078
11.482324455178428 467.3417916187295 0.8180160154286523
11.487552010131845 471.9868967956583 0.8238993147931055
11.49277956508526 474.9567824465118 0.8275818329756778
11.498007120038677 477.505048235454 0.8307795278815198
11.503234674992093 480.19785297904303 0.8334194607800535
11.50846222994551 480.23102190014976 0.8349066460314337
11.513689784898926 479.4022464299091 0.8357182511416948
11.518917339852342 475.9104825112502 0.8350430945141812
11.524144894805758 472.03976758302395 0.8333141441249762
11.529372449759174 467.575672663736 0.830723084362598
11.53460000471259 466.6882330978365 0.8301126322850984
11.539827559666007 471.5311737179498 0.8344781171455232
11.545055114619423 471.54824404309215 0.8347282615664486
11.550282669572839 468.0068742478828 0.83169602308908
11.555510224526255 467.6266214340836 0.8320100030191325
11.560737779479672 465.6178904000041 0.8309205986672232
11.565965334433088 468.82868589603896 0.8345012720595611
11.571192889386504 469.6569190202861 0.8365670580764795
11.57642044433992 465.40516517447384 0.8332021994068829
11.581647999293336 461.34634398190104 0.8298701322717316
11.586875554246753 457.3995223988038 0.8268587736235284
11.592103109200169 458.30295150919534 0.8284544809324876
11.597330664153585 460.770640986888 0.8311734132590894
11.602558219107001 463.6872315237933 0.8341325932766316
11.607785774060417 462.4455629535101 0.8336314829947251
11.613013329013834 460.0983304659191 0.8316127343249062
11.61824088396725 453.5168650930184 0.8263330120967316
11.623468438920666 448.0930172161411 0.8215799777004149
11.628695993874082 444.2834486050352 0.8191360214325184
11.633923548827498 444.35370608426973 0.8202387911976514
11.639151103780915 444.8289697527143 0.821051702968989
11.64437865873433 441.43878099074146 0.8181412315472582
11.649606213687747 435.6606768640855 0.8127727702984577
11.654833768641163 427.7379430640829 0.8067076242191439
11.66006132359458 427.02275275538847 0.8075838038146043
11.665288878547996 427.80004634057116 0.8086615169642994
11.670516433501412 431.71378840713913 0.8122699593093274
11.675743988454828 431.0169459818351 0.8120118001030987
11.680971543408244 430.01869793630516 0.8108308415172556
11.68619909836166 432.43080729528083 0.8142054622689004
11.691426653315077 429.8646488337142 0.8122513302937461
11.696654208268493 427.57613485647454 0.8096644596553333
11.701881763221909 425.63014472473384 0.8086146756679226
11.707109318175325 423.6723167824781 0.8074701766998899
11.712336873128741 422.20287966494516 0.8064527646824714
11.717564428082158 425.9781440885381 0.8102067798405199
11.722791983035574 428.3375814472047 0.8121037870866157
11.72801953798899 426.5915722320737 0.8100027028317759
11.733247092942406 424.6321014308374 0.8080706388456921
11.738474647895822 421.76219063885856 0.8062084092037536
11.743702202849239 419.1451621875085 0.8041391900303151
11.748929757802655 418.1808125177308 0.8038977002860391
11.754157312756071 417.8110763842524 0.8031475837468763
11.759384867709487 418.6505510074567 0.804563551684254
11.764612422662903 421.0537861979879 0.8079283075180607
11.76983997761632 419.60914987614524 0.8069823459889796
11.775067532569736 420.95912740966247 0.8084707463870096
11.780295087523152 423.6190568621905 0.8109441685064177
11.785522642476568 425.4089642008802 0.8123463921503012
11.790750197429984 424.3899790350571 0.8119058390270644
11.7959777523834 421.76975614598655 0.8088204947225034
11.801205307336817 422.03648223939666 0.8095067190253192
11.806432862290233 422.1105795788596 0.8092367311434392
11.81166041724365 422.59309562688327 0.8095167975778422
11.816887972197065 423.2498202022556 0.8102990185041744
11.822115527150482 424.79598404347087 0.8116598865673067
11.827343082103898 424.00674333633737 0.8110011322204599
11.832570637057314 424.9635745100982 0.8117287938364692
11.83779819201073 428.71778835347834 0.8160401592115396
11.843025746964146 426.8358535439348 0.8142838720877198
11.848253301917563 430.3018041088088 0.8175370104393657
11.853480856870979 429.6577485512109 0.8170874644503189
11.858708411824395 430.15825980827805 0.8172820705522283
11.863935966777811 428.65411378127203 0.8154309462864929
11.869163521731227 426.38912338529303 0.8137164334440447
11.874391076684644 425.0055390220295 0.8127319737731753
11.87961863163806 423.7007421913455 0.811817527082126
11.884846186591476 421.7430872745173 0.8105105499982769
11.890073741544892 418.53276139319155 0.8083853137258712
11.895301296498308 416.3098257331849 0.8067433413221643
11.900528851451725 412.5833679622949 0.8036847203683076
11.90575640640514 410.79335310559054 0.8019687018113609
11.910983961358557 409.55637112964894 0.8012165006882853
11.916211516311973 410.4429000564136 0.8016329297480389
11.92143907126539 409.82736203527753 0.8015502522647909
11.926666626218806 408.75460823021734 0.8006239696272615
11.931894181172222 405.2956684973484 0.797648546016529
11.937121736125638 405.7078973249314 0.7991885251011864
11.942349291079054 408.3168649021531 0.8024892116675185
11.94757684603247 409.1884490716877 0.8032336586984674
11.952804400985887 411.81230583141627 0.8053724742315104
11.958031955939303 412.607241652168 0.805783643348993
11.963259510892719 414.8880889201442 0.8073411542169577
11.968487065846135 412.87434439748733 0.8059228874030865
11.973714620799552 414.6114218194205 0.8075640361652792
11.978942175752968 415.64119206360067 0.8085099863758398
11.984169730706384 413.6086376491509 0.806704994201187
11.9893972856598 412.40660014935406 0.8055398959152684
11.994624840613216 411.0197330096862 0.8044988987192232
11.999852395566633 408.91127691983553 0.802843473220763
12.005079950520049 410.0628107913237 0.8044228191247295
12.010307505473465 409.6367394923108 0.8046025491954446
12.015535060426881 405.5081818555184 0.8010410640929688
12.020762615380297 408.1583852176262 0.8037094580907558
12.025990170333714 411.5660586910309 0.8072526038194512
12.03121772528713 414.02301121027284 0.8094924704847933
12.036445280240546 421.0223141176493 0.8161197488481061
12.041672835193962 423.64828752732404 0.8186398081517959
12.046900390147378 425.8445678758108 0.8207110939732293
12.052127945100795 430.7239085686755 0.8259551993338444
12.05735550005421 439.0397703019779 0.8335417051256118
12.062583055007627 456.06076097911915 0.8496639937308186
12.067810609961043 472.84779451924777 0.8647690901609192
12.07303816491446 487.5498806677083 0.8774497510377691
12.078265719867876 506.84533447055827 0.8946828879492998
12.083493274821292 530.6905170914556 0.9153507518695005
12.088720829774708 565.9810804987203 0.9456353343205117
12.093948384728124 609.7661311635128 0.9816412185916219
12.09917593968154 654.6579094859401 1.017242589023663
12.104403494634957 699.9826749340407 1.0522800427094536
12.109631049588373 748.3133221507499 1.0878582576799354
12.114858604541789 796.1651455441643 1.1223993695019836
12.120086159495205 840.0160187250242 1.1535556033938341
12.125313714448621 865.4425448365395 1.170732127464395
12.130541269402038 873.8753528844837 1.1769287347120199
12.135768824355454 864.2542548756826 1.1708121385215793
12.14099637930887 839.8626093708963 1.15400863709687
12.146223934262286 805.2331769813189 1.1306122030658043
12.151451489215702 765.8600657710766 1.1027566693537894
12.156679044169119 721.2787504567436 1.0702055013243976
12.161906599122535 683.8090584998647 1.0429280563009546
12.167134154075951 644.6201862848127 1.0124581227606626
12.172361709029367 607.3133443792472 0.9831149055436647
12.177589263982783 577.0897163683995 0.9591968867085435
12.1828168189362 549.8614963913974 0.9362835896028591
12.188044373889616 527.4839102355012 0.9175906745039867
12.193271928843032 510.2232331653755 0.9030299549730066
12.198499483796448 494.1066196995294 0.8882977847956115
12.203727038749864 476.8074500667855 0.873909827473813
12.20895459370328 463.3733338909287 0.8617969975976664
12.214182148656697 449.6030193546827 0.8490744561327289
12.219409703610113 437.77787677478386 0.8382460831867629
12.22463725856353 432.3001558919353 0.8326929598631809
12.229864813516945 426.0309487302439 0.8271134669101092
12.235092368470362 424.31824319940483 0.8263010401926839
12.240319923423778 420.82251622935723 0.8235698756417336
12.245547478377194 414.32488313613965 0.8182788608051693
12.25077503333061 408.99313420668256 0.8137672275715495
12.256002588284026 405.0094190183395 0.8100339625869805
12.261230143237443 401.2372533827266 0.8066212400216204
12.266457698190859 396.37948097942746 0.8019685617330985
12.271685253144275 394.1818169877408 0.7993503004280658
12.276912808097691 389.1542234222274 0.7939849359472864
12.282140363051107 386.5766011202209 0.791463739245663
12.287367918004524 383.5317655229312 0.7886675844952677
12.29259547295794 378.2124509788549 0.7831657140802785
12.297823027911356 377.0189385195486 0.7820150812489457
12.303050582864772 375.6329406689361 0.7801733562977914
12.308278137818188 376.3198174703 0.7810823897063324
12.313505692771605 380.71533851323494 0.7894662674901204
12.31873324772502 382.70900539901294 0.8007010981953443
12.323960802678437 384.40882953310035 0.8084256091697349
12.329188357631853 385.227109706004 0.8126835279947061
12.33441591258527 382.5052480653657 0.8132929667968214
12.339643467538686 382.6477353031984 0.8164577237460762
12.344871022492102 376.8275272893132 0.8131556194977898
12.350098577445518 372.76759117623124 0.8114993687031707
12.355326132398934 372.4610895858314 0.8138391179662927
12.36055368735235 370.9375743630466 0.8147818731577071
12.365781242305767 372.73293679330305 0.8187176004649638
12.371008797259183 369.8421568269722 0.8174319872060997
12.376236352212599 366.42637937297013 0.815459570196034
12.381463907166015 362.866230645321 0.8127932377035642
12.386691462119432 360.82339179644896 0.8123801758850059
12.391919017072848 358.434295628896 0.8121833338228871
12.397146572026264 356.5482180073018 0.8122863566906138
12.40237412697968 356.1936689081116 0.8147265629193325
12.407601681933096 354.72565083999245 0.814995958219091
12.412829236886513 354.9274311438138 0.8170309425471949
12.418056791839929 353.0106651410433 0.8157961332562468
12.423284346793345 349.5823442144446 0.8123695574923362
12.428511901746761 346.58997682281756 0.8096713910799996
12.433739456700177 343.2276499997818 0.8071881883867883
12.438967011653594 346.9427445445724 0.812605877082065
12.44419456660701 348.4612138120002 0.8153837047681917
12.449422121560426 349.9090606787582 0.8177693537305734
12.454649676513842 351.1724124503384 0.820160733540312
12.459877231467258 349.57476819117034 0.820168548108744
12.465104786420675 347.9315266466039 0.8200299611559551
12.47033234137409 346.16311723976236 0.8189635965101714
12.475559896327507 340.4846865710213 0.8134922535703362
12.480787451280923 339.89907523269255 0.81367581653386
12.48601500623434 339.18505784195844 0.8151856933233452
12.491242561187756 341.4738474372206 0.8202810156116787
12.496470116141172 344.4743161309679 0.8249857410852455
12.501697671094588 347.09560166630655 0.829367723092064
12.506925226048004 345.88456837439566 0.8272972059054806
12.51215278100142 342.27471787033465 0.8233586247544719
12.517380335954837 337.4775047210406 0.818376244588455
12.522607890908253 333.96310720740905 0.8172533040530118
12.527835445861669 330.6482080097333 0.8167773107873415
12.533063000815085 335.12113798751625 0.8243866745285137
12.538290555768501 334.7409933985784 0.8250422310513256
12.543518110721918 336.4839541137824 0.8260079961844646
12.548745665675334 339.6850817482629 0.8297541365767471
12.55397322062875 337.0809535859628 0.8272372966283185
12.559200775582166 336.4566667036776 0.8267642918946693
12.564428330535582 333.9531350055171 0.8198760227613738
12.569655885488999 330.49139952233 0.8096409086257277
12.574883440442415 331.37083232472713 0.807536653859223
12.580110995395831 333.96409324688295 0.8075338788176646
12.585338550349247 331.9840635745027 0.8015603945815187
12.590566105302663 331.88224798861813 0.7985787415747139
12.59579366025608 330.87452731108505 0.796516093830554
12.601021215209496 332.93270258712437 0.7990620112464314
12.606248770162912 334.5326805389051 0.799605595787937
12.611476325116328 336.59091244080673 0.8001445392639012
12.616703880069744 335.4952633526119 0.7972407430957508
12.62193143502316 337.28643282332604 0.7972145316528307
12.627158989976577 341.39860184117896 0.8012908396684775
12.632386544929993 339.1170037980549 0.7977035166423926
12.63761409988341 340.27717836001466 0.7986284438010045
12.642841654836825 337.5835513143447 0.7951380739036249
12.648069209790242 337.16409482770456 0.7947590144566259
12.653296764743658 337.56726846348556 0.7947331565163963
12.658524319697074 338.18757178177253 0.7944340463176853
12.66375187465049 343.0977307621981 0.7997806299739575
12.668979429603906 349.6437730539345 0.8056850691367389
12.674206984557323 355.42831563326166 0.8102571741229008
12.679434539510739 360.9068596485542 0.8149444506515896
12.684662094464155 365.4590311993052 0.8188129684454323
12.689889649417571 370.5192423149555 0.8245242171658397
12.695117204370987 376.89437260477087 0.8308378421039921
12.700344759324404 387.4112419601709 0.8412581039036082
12.70557231427782 396.0602666192849 0.8496493912581164
12.710799869231236 402.5750305080265 0.8552066138910388
12.716027424184652 409.19727755280604 0.8614276293857668
12.721254979138068 410.77286842557805 0.863105920614774
12.726482534091485 411.6443462518189 0.8631679028134365
12.7317100890449 415.2571754584105 0.8667267832994736
12.736937643998317 421.42903954559216 0.8734774906421263
12.742165198951733 431.17037197305064 0.8827869181831027
12.74739275390515 443.2835767234736 0.8945644408339757
12.752620308858566 456.27988358321653 0.9064351070380151
12.757847863811982 470.27336591542723 0.9193267504210282
12.763075418765398 474.25526398587704 0.9229586253748238
12.768302973718814 477.97086391710735 0.9262117100661643
12.77353052867223 476.21846609742613 0.9244663290657074
12.778758083625647 469.010554036694 0.9169846518697982
12.783985638579063 461.7292841036325 0.9093025798283605
12.789213193532479 453.6855667145346 0.9007300264106093
12.794440748485895 446.338413849136 0.8936704266372527
12.799668303439312 443.7746899720014 0.8908881272861782
12.804895858392728 440.69609164629935 0.8882781436035665
12.810123413346144 436.7054529542542 0.883482227289917
12.81535096829956 434.7452140550029 0.8804083536056514
12.820578523252976 437.88176839933965 0.8830523291001574
12.825806078206393 446.73814716413665 0.891375769953736
12.831033633159809 457.0963367474096 0.9017783842757432
12.836261188113225 467.5698076310724 0.912209830714998
12.841488743066641 478.6580648483638 0.9226912578507803
12.846716298020057 491.9983787476949 0.9351299746121279
12.851943852973474 506.6986233571883 0.9483590167129824
12.85717140792689 520.1895163229863 0.9602725920972778
12.862398962880306 534.5537800187045 0.9730589042381227
12.867626517833722 538.3448203217796 0.9763836775460341
12.872854072787138 538.1874014360333 0.9757599854066901
12.878081627740555 533.4366731595693 0.9711757808647894
12.88330918269397 520.9319642437766 0.9598465094178955
12.888536737647387 498.0594062786593 0.9380761248597583
12.893764292600803 469.3535607121322 0.9106589954681312
12.89899184755422 443.3268972706665 0.8850693375313909
12.904219402507636 421.2136677955007 0.8622225162685376
12.909446957461052 404.890993792269 0.8458364559902638
12.914674512414468 392.93193156779466 0.8334542514137653
12.919902067367884 380.5087674689987 0.8200469155110791
12.9251296223213 374.3771533754103 0.8135643332883821
12.930357177274717 372.4402689125185 0.8112977863765577
12.935584732228133 369.69048550374015 0.8078877870904857
12.940812287181549 366.29300335504036 0.804213090126197
12.946039842134965 362.12692929445467 0.7996959451681475
12.951267397088381 357.1036050639017 0.7940019760636395
12.956494952041798 352.51366787664756 0.789668998324313
12.961722506995214 354.32940258605555 0.7905184564651926
12.96695006194863 354.03024165135423 0.7904458242683271
12.972177616902046 352.48828739451994 0.7890048156024251
12.977405171855462 351.5883181886453 0.7872826581013834
12.982632726808879 348.86259933850505 0.785103443623532
12.987860281762295 349.3636562603462 0.7843621237796259
12.993087836715711 352.0358244520064 0.787257159528099
12.998315391669127 351.47704913663114 0.7863477060327002
13.003542946622543 349.723419337311 0.7834194937162181
13.00877050157596 349.69531118443007 0.7841171164963386
13.013998056529376 350.34966571315806 0.7840122904246679
13.019225611482792 350.8432506731602 0.7840883994270299
13.024453166436208 353.2639180804704 0.7871459616784495
13.029680721389624 352.7376125209991 0.7872639024338806
13.03490827634304 350.75765846077445 0.7860073444589648
13.040135831296457 351.95316629833314 0.7877538391060451
13.045363386249873 352.6485924856694 0.7881205937773551
13.05059094120329 357.2585779744516 0.7920705810636164
13.055818496156705 357.83207906369216 0.793015816446018
13.061046051110122 361.8346215701824 0.7980825495932363
13.066273606063538 366.64453841131564 0.8037546780291298
13.071501161016954 373.2663231503669 0.8111454750038595
13.07672871597037 382.72981711450404 0.8209464235158673
13.081956270923786 390.0766702918389 0.8285533134600204
13.087183825877203 398.141312813226 0.8371574642802551
13.092411380830619 407.02922961268973 0.8458640260227895
13.097638935784035 417.5683387526697 0.8560624142401501
13.102866490737451 425.1221228729278 0.8636744216541271
13.108094045690867 428.81401235527943 0.8669018856699526
13.113321600644284 430.6007271580394 0.8687870604502735
13.1185491555977 432.4822494469874 0.8700204277015623
13.123776710551116 438.24500368063156 0.8746098704337124
13.129004265504532 442.1984316819344 0.8784574919965857
13.134231820457948 451.4776476990152 0.8874539362502416
13.139459375411365 460.9129997643628 0.8969304937590832
13.14468693036478 465.9036458242198 0.9017983344457738
13.149914485318197 474.8346693967862 0.9102080462937485
13.155142040271613 481.4586822599601 0.9171963429592207
13.16036959522503 486.8926964056756 0.9229247218011789
13.165597150178446 489.1959724490761 0.9254103760200983
13.170824705131862 488.2858427716049 0.9250288264038253
13.176052260085278 489.08363624620074 0.92586544558068
13.181279815038694 488.5443827040266 0.9251673445452121
13.18650736999211 487.31321165215354 0.9239749585091314
13.191734924945527 480.89604374043876 0.9181568578576852
13.196962479898943 475.46083822094187 0.9132891308538827
13.202190034852359 467.17680350520754 0.9061975128190335
13.207417589805775 460.7070551127379 0.9004440510102292
13.212645144759191 449.13254578423044 0.8886353818880565
13.217872699712608 437.98790587374515 0.8776842402643358
13.223100254666024 427.8933201050367 0.8675064927334345
13.22832780961944 419.5761558634639 0.8585238339325982
13.233555364572856 412.0473581117716 0.8514656370247803
13.238782919526273 405.4284213426892 0.8447388238087336
13.244010474479689 395.40290567675225 0.8343101454357709
13.249238029433105 388.2076784172715 0.8280529834521172
13.254465584386521 385.7326278481684 0.8251048180454265
13.259693139339937 382.6811223526069 0.8221325766638088
13.264920694293354 375.24570795833864 0.8148817542267598
13.27014824924677 363.49276415064844 0.8012274728158856
13.275375804200186 354.88464185319754 0.7922910011666117
13.280603359153602 350.6491770540445 0.7881214215774482
13.285830914107018 348.9023405445293 0.7878327444766974
13.291058469060435 345.9585230750863 0.7861193496947231
13.29628602401385 345.1625638749536 0.7843161901886283
13.301513578967267 345.16381282885163 0.7831968655325064
13.306741133920683 340.60233145154785 0.7777532762233171
13.3119686888741 335.85308673173165 0.771739848310548
13.317196243827516 331.9114415394413 0.7679687554981269
13.322423798780932 328.5406341490587 0.7642768903950632
13.327651353734348 327.9056393954651 0.7632556939456091
13.332878908687764 326.3935898352354 0.7617574823915682
13.33810646364118 326.38243754080435 0.7623155504334813
13.343334018594597 325.43986309581766 0.7619320200399107
13.348561573548013 325.8515784043959 0.7629245994024408
13.353789128501429 324.74295584798256 0.7611231188338826
13.359016683454845 322.81404873612644 0.758345637786087
13.364244238408261 322.18380828551796 0.757132983677081
13.369471793361678 325.3086865599483 0.7607882726280752
13.374699348315094 327.69557836410553 0.7632404561035148
13.37992690326851 330.77144733464706 0.767322231537063
13.385154458221926 335.34984576246507 0.771973867980113
13.390382013175342 336.39643914702754 0.7731090215862679
13.395609568128759 338.1572309851632 0.7756071117621262
13.400837123082175 339.27051174886935 0.7773578049579047
13.406064678035591 340.8968624444907 0.7794540765281119
13.411292232989007 339.7313257941731 0.7779524994989986
13.416519787942423 340.30905148259984 0.7796018705942332
13.42174734289584 335.67537942753154 0.7742394252365173
13.426974897849256 333.18565560858383 0.7719443132383601
13.432202452802672 332.8764937618827 0.7713294760210366
13.437430007756088 330.30031592082213 0.7682970558372146
13.442657562709504 329.21811993247763 0.7669275214466166
13.44788511766292 327.7795741256068 0.7663385791238309
13.453112672616337 327.06038054701645 0.7665977754549029
13.458340227569753 328.4576987042533 0.7683638288568929
13.46356778252317 325.5345353671319 0.765465894679195
13.468795337476585 322.5998460914351 0.7610485253365833
13.474022892430002 320.09483049935545 0.7568924132860384
13.479250447383418 320.87493426645455 0.7568145371259861
13.484478002336834 322.5784302338857 0.7579168684360618
13.48970555729025 321.64804391241955 0.7571659154546948
13.494933112243666 317.753707842126 0.7540965031308334
13.500160667197083 314.6260955347578 0.7507462377712408
13.505388222150499 311.6294428381161 0.7485901675942969
13.510615777103915 311.4030404468912 0.7477968082117536
13.515843332057331 313.50122571207385 0.748884665983656
13.521070887010747 315.13691580004706 0.7491267254632046
13.526298441964164 315.50313578825177 0.7489709586683285
13.53152599691758 315.3893827882735 0.7491414545108801
13.536753551870996 315.52934072795114 0.7495900138560144
13.541981106824412 317.1458269445944 0.7526948294713982
13.547208661777828 317.4347363694194 0.7534432815882257
13.552436216731245 319.3881090357729 0.7564935262667433
13.55766377168466 318.6362969283447 0.7554182511507457
13.562891326638077 312.77489334054474 0.7475481658658077
13.568118881591493 311.25353725230696 0.7465335723692603
13.57334643654491 305.20479057184724 0.7397518133033905
13.578573991498326 301.86300066205297 0.7363716436402402
13.583801546451742 300.91987154140526 0.7363160592659084
13.589029101405158 296.74744964112756 0.73139008672374
13.594256656358574 295.2297785300374 0.7302826901015689
13.59948421131199 293.78189170229354 0.7278676589580888
13.604711766265407 289.94367885059745 0.723970538116937
13.609939321218823 286.1419997672539 0.7209122467551006
13.615166876172239 285.303889083882 0.7200486055352764
13.620394431125655 286.31482696929197 0.7216415569506778
13.625621986079071 288.81920703392274 0.7234587894325833
13.630849541032488 291.5826291238906 0.7264264575893614
13.636077095985904 290.9498127446426 0.7261808249900571
13.64130465093932 294.19825930572085 0.7316134954788079
13.646532205892736 295.8127761770877 0.7335907916686822
13.651759760846153 296.36681837954404 0.7333019002708233
13.656987315799569 295.380491021214 0.7317185393565747
13.662214870752985 296.77288499182174 0.7332158594790307
13.667442425706401 296.02950578652286 0.7314347294383816
13.672669980659817 296.9799527971783 0.7328455235629411
13.677897535613234 296.67973820593204 0.7311000859027843
13.68312509056665 295.54564688020605 0.7286514606803505
13.688352645520066 296.55582459160775 0.7295034053984987
13.693580200473482 297.56398114455914 0.731684627660614
13.698807755426898 298.76199398313935 0.7342642094024124
13.704035310380315 301.77927160926157 0.7387914660789886
13.70926286533373 301.1651456723839 0.7387767874949968
13.714490420287147 297.2045431518834 0.7338074252853024
13.719717975240563 296.25614914215345 0.7333297225305142
13.72494553019398 292.4813020604107 0.7293979535379577
13.730173085147396 291.8349847418423 0.7280147384655058
13.735400640100812 290.4339010193764 0.7248196636164574
13.740628195054228 286.6674431750752 0.7199569164466072
13.745855750007644 289.7069373096543 0.7237985990528789
13.75108330496106 292.4638785245 0.7265190293639676
13.756310859914477 289.40228104394515 0.7224733841801279
13.761538414867893 287.8891879363165 0.7214373763347419
13.766765969821309 286.7102132161316 0.7194933251059713
13.771993524774725 285.9689122482204 0.7200416149382017
13.777221079728141 289.1014367353611 0.7238869609443979
13.782448634681558 287.19634449900286 0.7217336124151091
13.787676189634974 284.84444172811897 0.7187196489710087
13.79290374458839 283.04450877546714 0.716777245034459
13.798131299541806 285.01846730157365 0.7187697198240419
13.803358854495222 289.2765683642584 0.7243473434385286
13.808586409448639 291.8144061946832 0.7282227953601205
13.813813964402055 294.93901282838544 0.7321240109655809
13.819041519355471 296.45272904403424 0.7337170953563638
13.824269074308887 298.0551657751194 0.7339492087092894
13.829496629262303 300.1223744585845 0.7351669534362509
13.83472418421572 302.013416107235 0.7371339163740659
13.839951739169136 308.1887217198256 0.7445530988291166
13.845179294122552 310.3172188897291 0.7477978790493599
13.850406849075968 314.40468775213134 0.7518291121202529
13.855634404029384 319.72155746394344 0.7567971164538027
13.8608619589828 327.8155334749837 0.7657469114174309
13.866089513936217 334.84249086740664 0.7732034891665466
13.871317068889633 339.8869608141878 0.7793853226730652
13.87654462384305 344.7250389106394 0.7850190153207939
13.881772178796465 345.7023900871495 0.785283600124965
13.886999733749882 353.6334488630705 0.7935827421358506
13.892227288703298 359.4511453817612 0.799521307718668
13.897454843656714 364.7292680982551 0.8054729592122982
13.90268239861013 368.1011503173007 0.8091631713922116
13.907909953563546 366.9420805798608 0.8078773140441275
13.913137508516963 367.2427706551092 0.8082422779286025
13.918365063470379 364.3294124723245 0.8053863247891013
13.923592618423795 357.2554924763627 0.797277392954271
13.928820173377211 351.6044224672655 0.7914804876025204
13.934047728330627 345.3508421567902 0.7854143844428666
13.939275283284044 338.38584157999856 0.7774387920459105
13.94450283823746 336.04189265676445 0.7755368197475342
13.949730393190876 327.646773866808 0.767057028924242
13.954957948144292 324.06132016609206 0.7627799878302568
13.960185503097708 319.61765969965666 0.757704332991119
13.965413058051125 318.7764536051013 0.757061013053678
13.97064061300454 317.8304740011395 0.7549858749508658
13.975868167957957 313.78496809124715 0.7514062304053086
13.981095722911373 306.52410102651146 0.7417092224840721
13.98632327786479 300.2998740579048 0.7332259070537797
13.991550832818206 297.21905739334153 0.7295313168205573
13.996778387771622 295.0099452661502 0.7267443663214087
14.002005942725038 297.3900161056135 0.7303754384380768
14.007233497678454 299.2879350904599 0.7339620409100263
14.01246105263187 301.9217690364406 0.7373068292582182
14.017688607585287 303.54720230011634 0.7412247381937973
14.022916162538703 302.56797458611976 0.7400795932265691
14.028143717492119 302.2724675652188 0.7387255337069557
14.033371272445535 302.96236428635393 0.7391206506571956
14.038598827398951 304.6503604685267 0.7411026982476547
14.043826382352368 306.5463869130016 0.7420188532793088
14.049053937305784 311.13043458928064 0.7474836745257976
14.0542814922592 311.02792173592024 0.7467674330046585
14.059509047212616 314.32151175412514 0.7511662853319456
14.064736602166032 316.9659017567013 0.7549660872130022
14.069964157119449 319.6678493909257 0.7576895591032888
14.075191712072865 323.29954510218175 0.7616617732092367
14.080419267026281 326.40826867469633 0.7650497322954072
14.085646821979697 329.14671247490935 0.76748121841995
14.090874376933114 331.4369784878807 0.771117900487814
14.09610193188653 334.1375672523582 0.7746253042636566
14.101329486839946 334.13928581753197 0.7737646409358429
14.106557041793362 336.34620526597973 0.7766346311634923
14.111784596746778 337.73133826713524 0.7770560782251883
14.117012151700195 336.5912473423816 0.7763534573011804
14.12223970665361 333.48181520543017 0.7730097498831199
14.127467261607027 330.552452983355 0.7703677387563485
14.132694816560443 325.9174475205433 0.7662465589527668
14.13792237151386 323.92202227696913 0.7642052530514453
14.143149926467276 320.52635779184016 0.7599449037185901
14.148377481420692 320.9778499352186 0.7599480856436117
14.153605036374108 322.32799767899263 0.7602019735776683
14.158832591327524 323.48104604107925 0.7606863093611231
14.16406014628094 325.9736271993514 0.76337321528149
14.169287701234357 321.86694605891455 0.7588297866689222
14.174515256187773 318.506910527737 0.7552739420629718
14.179742811141189 317.6295888116312 0.7541273699207602
14.184970366094605 317.6715858714691 0.7538171359447381
14.190197921048021 317.71895435075356 0.7533671029631189
14.195425476001438 317.4520986912132 0.7544542871310935
14.200653030954854 315.88583644218824 0.7524621161647544
14.20588058590827 318.7356719772554 0.7551854772188631
14.211108140861686 319.5338669119744 0.7551929381611753
14.216335695815102 321.31473220079937 0.755963588358702
14.221563250768519 321.1191966254935 0.7563920581630553
14.226790805721935 320.25069504524 0.7562210412188515
14.232018360675351 319.06989263255275 0.7540040390265701
14.237245915628767 318.9707103243967 0.7539658182024888
14.242473470582183 320.9654858245125 0.7553737971655845
14.2477010255356 319.8303898871524 0.7543253137234316
14.252928580489016 319.8627221507379 0.7544307382709226
14.258156135442432 317.48544231867714 0.7510027029741555
14.263383690395848 319.2384557124417 0.7526137828404218
14.268611245349264 321.72391577129576 0.7552289901235453
14.27383880030268 326.45507284328403 0.7613230362395426
14.279066355256097 329.03816713051737 0.7649376150563136
14.284293910209513 332.30809478685825 0.7692089724181068
14.28952146516293 336.35714402539384 0.7715904053558654
14.294749020116345 340.1911567029537 0.7746736238345024
14.299976575069762 344.61556318837063 0.7795620898972482
14.305204130023178 348.87145083538417 0.7842712753641121
14.310431684976594 351.7327276482664 0.7881695330267646
14.31565923993001 355.7068857050877 0.792590853936875
14.320886794883426 359.8688224245846 0.7967577046797677
14.326114349836843 363.60635299230984 0.8008101473029158
14.331341904790259 365.50127762091927 0.8020187168615607
14.336569459743675 365.6332681794112 0.8018729480578901
14.341797014697091 362.5686287726629 0.7983444584319376
14.347024569650507 364.0065615783818 0.7996062232452473
14.352252124603924 359.1949621227563 0.7949990457393675
14.35747967955734 357.8142669137892 0.7936107005093658
14.362707234510756 353.66896143404216 0.7893509475814706
14.367934789464172 355.3332050495364 0.7920115950264662
14.373162344417588 355.254414950599 0.791367118134374
14.378389899371005 352.7975061908228 0.7896979275574172
14.38361745432442 354.0749027975475 0.7913906198520828
14.388845009277837 353.99106151216745 0.7902407725370353
14.394072564231253 351.92885401714483 0.7880066268290208
14.39930011918467 354.8485946568332 0.7907373557885897
14.404527674138086 357.1214240304167 0.7929506795527228
14.409755229091502 361.7905672758906 0.7980840525907114
14.414982784044918 367.84754104949445 0.8044073158377689
14.420210338998334 369.41847057905716 0.8055662090294701
14.42543789395175 371.158254123128 0.8075168478274606
14.430665448905167 372.1652230228062 0.8083202166898396
14.435893003858583 372.474696914041 0.8089793648721155
14.441120558811999 373.6973380572117 0.8109486543523876
14.446348113765415 372.68873611545604 0.810030098331686
14.451575668718831 370.927144832826 0.809034404778409
14.456803223672248 370.28328075249647 0.8085417185266619
14.462030778625664 373.47065836159567 0.8110902113598446
14.46725833357908 376.59061202927296 0.8141404820898293
14.472485888532496 385.4772787564745 0.8228178910478191
14.477713443485912 396.0215630791541 0.833933069292968
14.482940998439329 408.04128134277477 0.8461581123997857
14.488168553392745 423.34687946701257 0.8615218111373969
14.493396108346161 440.6009910609033 0.8784407961871015
14.498623663299577 455.9340827728607 0.8935708921455916
14.503851218252994 469.56208328177433 0.9068538302925457
14.50907877320641 475.0883386721097 0.9124053504166476
14.514306328159826 469.60325040680243 0.9069828113407817
14.519533883113242 455.2195768490428 0.8933037783581603
14.524761438066658 435.1745847648225 0.874233648261744
14.529988993020075 409.7815712763626 0.8490382326651474
14.53521654797349 385.69052231426394 0.8237376821893999
14.540444102926907 368.3244222793428 0.8057559395869182
14.545671657880323 353.42270298816476 0.7898702580561531
14.55089921283374 340.9742800618442 0.7771495456038908
14.556126767787156 331.3549626704521 0.766164767216723
14.561354322740572 324.74533457539627 0.7579103535292623
14.566581877693988 320.4358162460242 0.7524759401926691
14.571809432647404 319.0830629373771 0.7506417122939302
14.57703698760082 315.24435870179576 0.7470352333233841
14.582264542554237 314.3976768182659 0.7463486241223027
14.587492097507653 314.3246653871678 0.7463948118958651
14.592719652461069 316.20235232449164 0.7472639593079408
14.597947207414485 317.22846465788524 0.7481791631972251
14.603174762367901 319.1467052980125 0.7506652609995864
14.608402317321318 319.6636383217049 0.7517260976049646
14.613629872274734 321.1123709176486 0.7542571630447441
14.61885742722815 321.00477070548135 0.7541099796782174
14.624084982181566 322.92027986881476 0.7553149921557559
14.629312537134982 326.52382700517853 0.7578565374229528
14.634540092088399 331.9028528726622 0.7621020231412297
14.639767647041815 337.5968095268389 0.7683570610908589
14.644995201995231 337.6700176781383 0.7692059616348277
14.650222756948647 342.01623812139246 0.7739605012987906
14.655450311902063 342.2066128421426 0.7745666562317292
14.66067786685548 343.5156612404692 0.7758077110565202
14.665905421808896 345.5618329107192 0.7776274591968004
14.671132976762312 346.3587322886581 0.7784644824419525
14.676360531715728 346.47755809886195 0.7777217584216679
14.681588086669144 345.7247414346347 0.7768615086160177
14.68681564162256 344.5259215955371 0.7768739649993689
14.692043196575977 342.4282395420112 0.7740115791967913
14.697270751529393 337.8514862897836 0.7688001362432291
14.70249830648281 338.9002717789358 0.7694132954522345
14.707725861436225 339.75312877109 0.7688132350574558
14.712953416389642 342.40866525400986 0.7722868769126044
14.718180971343058 341.8223619505591 0.7723293675072053
14.723408526296474 340.98393439416674 0.7713356848461881
14.72863608124989 340.8767728651269 0.7716053887428681
14.733863636203306 340.3948056613558 0.7704566137990851
14.739091191156723 341.0307386852415 0.7708571914252129
14.744318746110139 338.32937278613593 0.768535137765339
14.749546301063555 339.165430622111 0.7700742146292887
14.754773856016971 336.74786815730073 0.7680404064218581
14.760001410970387 335.47903718725956 0.7671991234117641
14.765228965923804 335.7980785580918 0.7670633621054145
14.77045652087722 332.2743294980034 0.7632861742345816
14.775684075830636 333.64860949393284 0.7638756637910715
14.780911630784052 333.67713059878366 0.7633165534020577
14.786139185737468 334.3357346787035 0.7649879791443543
14.791366740690885 336.1400727940054 0.7674622948844179
14.7965942956443 334.4925525421343 0.7651495322947083
14.801821850597717 334.3470148783842 0.7647963010079748
14.807049405551133 335.9328422571027 0.765955416275814
14.81227696050455 340.8273814037207 0.7723617145890532
14.817504515457966 349.4819655558417 0.7820446440821195
14.822732070411382 355.2719968344 0.7875421315570472
14.827959625364798 363.12068340360236 0.7960422135422365
14.833187180318214 371.1622493361725 0.8045556528585457
14.83841473527163 379.0399692964122 0.8128925783004717
14.843642290225047 388.6424687809964 0.8228618296729859
14.848869845178463 397.2606104482518 0.8313258986747983
14.854097400131879 400.8218838666873 0.8346141266777718
14.859324955085295 401.0958900410471 0.8347015913346181
14.864552510038711 399.4522815663663 0.8324904961044495
14.869780064992128 395.9391582308373 0.8295750631239044
14.875007619945544 394.10762628668834 0.8281761048304744
14.88023517489896 392.2843158905935 0.8260148486786936
14.885462729852376 390.42455024893627 0.8244725897466897
14.890690284805792 386.27567010414543 0.8198124472889269
14.895917839759209 379.4338512238663 0.8120702900173464
14.901145394712625 380.9172098384961 0.8146437141134578
14.906372949666041 380.1868828556496 0.8135233357394887
14.911600504619457 377.6826748506618 0.8114958511363191
14.916828059572873 373.43953949847537 0.80767301695545
14.92205561452629 364.0157936011155 0.7973829334968964
14.927283169479706 356.73947931533297 0.790322487267471
14.932510724433122 348.4010845845555 0.781189400191879
14.937738279386538 344.558922377775 0.7758636489389645
14.942965834339955 343.39642294749666 0.774304519754915
14.94819338929337 341.8718697765765 0.7723200341950692
14.953420944246787 338.6869183769263 0.7691980811656914
14.958648499200203 334.960138156615 0.7651221772411376
14.96387605415362 332.9272433508242 0.7631573648273278
14.969103609107036 330.2749084895412 0.7600281475254741
14.974331164060452 329.4122946164731 0.7601721314270116
14.979558719013868 331.5415032147857 0.7638634167372003
14.984786273967284 332.2729512394009 0.7642599608417858
14.9900138289207 331.7231641774722 0.7638481106181837
14.995241383874117 331.1341176760149 0.7616907111824218
15.000468938827533 331.38083997177995 0.7617939150350269
15.005696493780949 330.69792933845787 0.759992760634923
15.010924048734365 332.2852937922483 0.7616546066460195
15.016151603687781 336.81465608881274 0.7668629396153984
15.021379158641198 341.2115226726825 0.7719534029021974
15.026606713594614 340.805904418709 0.771287776409121
15.03183426854803 343.702686118131 0.7741844626563806
15.037061823501446 345.5567537835587 0.775761363373876
15.042289378454862 345.89299130933915 0.7759521443301853
15.047516933408279 348.73100126537986 0.7795465020321236
15.052744488361695 351.0501860269845 0.7825718509476517
15.057972043315111 354.5274206651282 0.7869329513148828
15.063199598268527 357.3679387444574 0.7898430655378188
15.068427153221943 359.16905879896535 0.7912076042314513
15.07365470817536 357.8578762856063 0.7895903964060895
15.078882263128776 357.7475677932126 0.7895486522799549
15.084109818082192 355.0514174770857 0.7866569146323623
15.089337373035608 351.65065229860636 0.7834542424735867
15.094564927989024 347.6805001652355 0.7783878010012865
15.09979248294244 342.5359013798403 0.7723673356000128
15.105020037895857 337.8892074500162 0.7670393785300718
15.110247592849273 333.3952617649438 0.7624165147622773
15.11547514780269 328.9867748236022 0.7586307186435114
15.120702702756105 328.97170635109615 0.7598076836519895
15.125930257709522 326.2566856548347 0.7571789118293593
15.131157812662938 322.6080035903062 0.7536684251260178
15.136385367616354 319.6837387426101 0.7502697873395562
15.14161292256977 315.2540680671366 0.7444580630891149
15.146840477523186 313.2007773868866 0.7417662416197871
15.152068032476603 312.57853774217926 0.7405776729757333
15.157295587430019 309.9436871369131 0.7380954602316239
15.162523142383435 308.6992852326257 0.7372960368962815
15.167750697336851 306.87458337945225 0.7366792157635538
15.172978252290267 306.49518541174194 0.7362382237020286
15.178205807243684 301.99844736874604 0.7314665103650144
15.1834333621971 297.0438930808908 0.7256759289032907
15.188660917150516 289.58180264053215 0.7167450418619643
15.193888472103932 287.312545787016 0.7158625962716184
15.199116027057348 284.9015120368241 0.712461059611635
15.204343582010765 286.3974333735248 0.7136352668737288
15.20957113696418 288.0829061290968 0.7141103948000166
15.214798691917597 289.2697854130658 0.714048912284688
15.220026246871013 290.17295685703783 0.7174667909257257
15.22525380182443 288.4281432821295 0.7155990681776261
15.230481356777846 288.8265369550128 0.7172148310048346
15.235708911731262 289.29279999205636 0.7186762521029871
15.240936466684678 288.89783916606706 0.7170327440330405
15.246164021638094 288.04601090262196 0.7164117571396472
15.25139157659151 290.3893893937011 0.7178565869745587
15.256619131544927 291.29745002679095 0.7190806661315094
15.261846686498343 288.1529162834318 0.7163797514201087
15.267074241451759 288.3770502429507 0.7162491665304936
15.272301796405175 285.0936018643234 0.7129608146104904
15.277529351358591 284.27601502549857 0.7117380132643509
15.282756906312008 283.09547041990083 0.7102776378819383
15.287984461265424 282.4694781299065 0.708909396036891
15.29321201621884 284.34582202210163 0.7107715521341194
15.298439571172256 284.6744351611075 0.7104908475997508
15.303667126125672 287.5047823630542 0.7141077249997352
15.308894681079089 292.6140573967312 0.7200519397147478
15.314122236032505 294.62252090218357 0.7230988050721449
15.319349790985921 294.4442482586577 0.7237931090570049
15.324577345939337 292.3708950806869 0.7210064778400708
15.329804900892753 289.6807915165593 0.7176428841381576
15.33503245584617 292.4060203223238 0.7201853818182048
15.340260010799586 291.9346226836193 0.7186635148607411
15.345487565753002 295.3230828039587 0.7222437819386921
15.350715120706418 293.75800898341186 0.7208262895729602
15.355942675659835 295.4532975528879 0.723136083269238
15.36117023061325 296.8042928086241 0.7256747361341541
15.366397785566667 296.3735482048707 0.7241057028786216
15.371625340520083 299.61304970286176 0.7272755784264703
15.3768528954735 301.2535689740601 0.7288288692990192
15.382080450426916 304.4114426191373 0.7321483050971564
15.387308005380332 309.62391233034987 0.7394003521458028
15.392535560333748 308.3669810680537 0.7384606068470685
15.397763115287164 307.8063555755203 0.7467467189721941
15.40299067024058 307.3723827946137 0.7523607040060875
15.408218225193997 304.6782994519204 0.7542717979259614
15.413445780147413 306.09123655828864 0.759948513693673
15.418673335100829 304.77940602061824 0.7625131456675633
15.423900890054245 306.1104638616527 0.7668621237518947
15.429128445007661 308.5355882835353 0.7728030566451418
15.434355999961078 305.39256242564727 0.7723491896866314
15.439583554914494 302.8413422367757 0.7713810815146185
15.44481110986791 299.18733104749504 0.7699155252557198
15.450038664821326 299.4787951345512 0.7720638793956042
15.455266219774742 298.2556145548725 0.7719154098476041
15.460493774728159 296.3153495848487 0.7719854307488808
15.465721329681575 297.49339169601404 0.7754324176975627
15.470948884634991 299.09863753568817 0.7800599125619527
15.476176439588407 301.9969976889951 0.7869828644434396
15.481403994541823 303.13060678665926 0.791088366678136
15.48663154949524 300.67378574126707 0.7903922970637483
15.491859104448656 297.7831165952154 0.7873184259969073
15.497086659402072 292.9561129642509 0.782277201195061
15.502314214355488 293.04930765913434 0.7841300137620896
15.507541769308904 294.93507879248205 0.788492973226545
15.51276932426232 298.22932143815797 0.7968950789824322
15.517996879215737 301.4268447252491 0.8038083227224008
15.523224434169153 302.0393367285471 0.8064108020716357
15.52845198912257 302.1290750786737 0.8074657328982524
15.533679544075985 302.28194731946934 0.807766386382824
15.538907099029402 303.94440314574405 0.8099786351759439
15.544134653982818 306.97681144523386 0.8163689417061992
15.549362208936234 307.789093290653 0.8187116109641961
15.55458976388965 306.4280584418321 0.8189114094025688
15.559817318843066 305.6624002107003 0.820490707540608
15.565044873796483 305.0204251918359 0.8208795803433744
15.570272428749899 309.6108792873485 0.8287718132245918
15.575499983703315 312.5399685000983 0.8334784351161292
15.580727538656731 313.4780509216966 0.835249768212799
15.585955093610147 314.50692637532205 0.8384569015163453
15.591182648563564 313.126465812136 0.8379928295469244
15.59641020351698 310.67438214428586 0.8376678821316416
15.601637758470396 310.04312997008594 0.8387214087614542
15.606865313423812 306.6568769167325 0.8359522484944952
15.612092868377228 306.22718401720323 0.8368448005569487
15.617320423330645 308.1034181717712 0.8400780909473523
15.62254797828406 305.6752249815943 0.8379173023694159
15.627775533237477 305.60686345288553 0.839615931957427
15.633003088190893 299.5707235124002 0.8321726642175911
15.63823064314431 297.58342535313574 0.8265478319148293
15.643458198097726 295.6018953724573 0.8115958803540577
15.648685753051142 294.7834831411281 0.8041300652906604
15.653913308004558 295.4989569168748 0.8013027539648836
15.659140862957974 295.2745899671995 0.7983716325063536
15.66436841791139 294.77769213360585 0.7946692206350421
15.669595972864807 291.2401070975099 0.7874443717589047
15.674823527818223 287.0991914147376 0.7805435449859802
15.680051082771639 284.1074557643681 0.7755797323752628
15.685278637725055 286.31585597873146 0.7777612910777065
15.690506192678471 288.2834803428775 0.7793507849352301
15.695733747631888 286.99995780798207 0.774985475815882
15.700961302585304 284.617627286406 0.7701932627692122
15.70618885753872 284.49967963805 0.7675761154319851
15.711416412492136 286.7673570828625 0.7683910445677697
15.716643967445552 291.4850807201837 0.7742962476012073
15.721871522398969 294.09229752730795 0.777297783865737
15.727099077352385 297.3153997288567 0.7810968488850228
15.732326632305801 297.9951199965885 0.7808974229013717
15.737554187259217 296.5154341725551 0.7772294858748019
15.742781742212633 295.0926264629277 0.7733946932529624
15.74800929716605 297.75252668224306 0.776855934018566
15.753236852119466 299.8602384820744 0.7786460516608086
15.758464407072882 302.6609600378703 0.7815386449762383
15.763691962026298 302.64434318744287 0.7805076546215958
15.768919516979715 303.37398876332287 0.779177708496121
15.77414707193313 302.11649748656635 0.7764906113453188
15.779374626886547 303.12235135878416 0.7767071954650651
15.784602181839963 303.45032275337644 0.7765266318747426
15.78982973679338 309.38736695813856 0.7842364310898392
15.795057291746796 311.4448747109843 0.7868447149736373
15.800284846700212 314.75684357827265 0.7910146344920868
15.805512401653628 315.04627841987394 0.7907296904267586
15.810739956607044 317.3818388907201 0.7921459315677412
15.81596751156046 320.46547539003376 0.7948304455516396
15.821195066513877 321.21842886059613 0.7953086179237803
15.826422621467293 325.69162165173884 0.8004986993285363
15.831650176420709 326.47649088282003 0.8014639009594664
15.836877731374125 327.187994025781 0.8021344512584515
15.842105286327541 324.9686145030048 0.7995486891813696
15.847332841280958 320.39874607857064 0.7929230466477504
15.852560396234374 312.3178326061594 0.7824779033367819
15.85778795118779 306.7734886569727 0.7754558506776547
15.863015506141206 304.88515571687043 0.7725713410249335
15.868243061094622 304.1968625582144 0.7711505798461463
15.873470616048039 300.9566278215972 0.7663458347561505
15.878698171001455 299.4317468749954 0.7639644730429161
15.883925725954871 298.90547680387766 0.7627170694527313
15.889153280908287 297.4164109913081 0.7603913916163628
15.894380835861703 299.1430285560197 0.7628544813667405
15.89960839081512 294.2878567300263 0.7565369528404485
15.904835945768536 294.37266521088156 0.7562972361097643
15.910063500721952 293.7752528187992 0.7552545386704664
15.915291055675368 293.16021074473946 0.7548299420990264
15.920518610628784 296.25463842011663 0.7587418247254545
15.9257461655822 298.21765085673746 0.7608808781983101
15.930973720535617 299.07894806032976 0.761423318643865
15.936201275489033 297.9912389714217 0.7600951592124038
15.94142883044245 296.7178107683039 0.7585893338373149
15.946656385395865 297.05360729703153 0.7586856749853089
15.951883940349282 297.7826607427878 0.7603693284439317
15.957111495302698 302.6999592621462 0.7661410183477406
15.962339050256114 305.15755162098293 0.769654552777261
15.96756660520953 303.98893405816 0.7677979450152547
15.972794160162946 301.3747943123516 0.7636827071842117
15.978021715116363 299.2187778189524 0.7606719236436934
15.983249270069779 297.47246873276765 0.7586093115310067
15.988476825023195 298.90284677074885 0.7606068234990456
15.993704379976611 298.0676239441255 0.7600522254204238
15.998931934930027 298.9036223938273 0.7592369671575689
16.004159489883442 299.67958640734383 0.7606199617515753
16.009387044836856 302.1598145094617 0.7642633150397129
16.01461459979027 305.0024715002765 0.7686323501612343
16.019842154743685 306.86429732598646 0.7705549083096853
16.0250697096971 304.23604001704075 0.765175133619999
16.030297264650514 302.7679146411926 0.7619410646603039
16.03552481960393 303.28408989373975 0.7627250324759691
16.040752374557343 302.6264329396385 0.7622589985145963
16.045979929510757 302.02265515894265 0.7617154525211477
16.05120748446417 301.5132433713224 0.7602576940698604
16.056435039417586 308.4665461030126 0.7691766648012088
16.061662594371 312.85646921875343 0.7743662817755878
16.066890149324415 317.3636091078667 0.7799649062030427
16.07211770427783 316.02342240969085 0.7780975859639858
16.077345259231244 314.99298238770467 0.7762857840094564
16.08257281418466 312.99217344722666 0.7734342914874536
16.087800369138073 314.0241202358354 0.7752385071573105
16.093027924091487 316.23501118640047 0.7777724705370128
16.0982554790449 319.80525108045975 0.7818096678637344
16.103483033998316 323.76773692800225 0.7859415247720389
16.10871058895173 325.65471524603436 0.787551901246303
16.113938143905145 325.3297020556502 0.7869840341081442
16.11916569885856 323.30473459732667 0.785143351452356
16.124393253811974 323.12673580746366 0.7858570319511664
16.129620808765388 321.72651116178406 0.7845346453409537
16.134848363718802 319.5029040158951 0.7819158505164003
16.140075918672217 318.09398403628194 0.7795068113967439
16.14530347362563 316.9386255937414 0.7789225578893851
16.150531028579046 317.72762368839017 0.7795757060161875
16.15575858353246 314.43069357043004 0.7758132740185602
16.160986138485875 312.0355155444979 0.7731825086746613
16.16621369343929 308.02205455641933 0.7682138922338229
16.171441248392703 306.0347348178653 0.7659859328773081
16.176668803346118 305.897832296713 0.7654439830059536
16.181896358299532 305.39813903574844 0.7638497924075159
16.187123913252947 305.7347161514697 0.7638897619150505
16.19235146820636 303.3507183140852 0.7616546913640195
16.197579023159776 303.6099842813907 0.7630651498897518
16.20280657811319 299.5579300750931 0.7590216987221435
16.208034133066604 298.2084179758602 0.7572021556201971
16.21326168802002 294.51039189760405 0.7518902506118544
16.218489242973433 290.9123664657979 0.7469599690704215
16.223716797926848 286.677120481545 0.7414442757918875
16.228944352880262 284.06956180008524 0.7383564409801247
16.234171907833677 281.4068943506169 0.7355021997520423
16.23939946278709 274.9062725269155 0.726550793973287
16.244627017740505 270.8399260626937 0.7222638205850804
16.24985457269392 273.8561112544522 0.7264325508274243
16.255082127647334 272.9571154247123 0.7256775666725034
16.26030968260075 269.59937553793185 0.7208541005307584
16.265537237554163 262.98693436400185 0.7128872707028575
16.270764792507578 259.99281729611937 0.7078158087267707
16.275992347460992 263.039461256762 0.7121293696298439
16.281219902414406 264.9599439787689 0.7140410100169416
16.28644745736782 267.66060062857866 0.7168169503783133
16.291675012321235 268.97019187592525 0.7182784560898541
16.29690256727465 269.19066464263943 0.7178536695427118
16.302130122228064 268.2847517702161 0.7173955487302527
16.30735767718148 267.9327120657334 0.7187908444598302
16.312585232134893 265.10424342146456 0.7149011238128977
16.317812787088307 263.4188566281879 0.7134530518696167
16.323040342041722 263.9859054510777 0.7133396326016976
16.328267896995136 266.8692221845028 0.7168218554340311
16.33349545194855 268.03741670934215 0.7169336682667553
16.338723006901965 269.3173212973706 0.7180900511577882
16.34395056185538 274.81771838522747 0.7241764262181005
16.349178116808794 276.687245989883 0.72611798410879
16.35440567176221 279.8647717393145 0.7280536388075675
16.359633226715623 284.7907264985033 0.7327165043999789
16.364860781669037 290.65661891826835 0.7396194264740532
16.37008833662245 299.11723991852926 0.7492436158132947
16.375315891575866 308.0246829378867 0.7603294825140433
16.38054344652928 314.57211131635154 0.7676680692881963
16.385771001482695 320.169557377638 0.7737280587545179
16.39099855643611 324.50972530527287 0.7782083088500984
16.396226111389524 327.16984489687337 0.7809080105654645
16.401453666342938 324.65202163645904 0.7773640911933567
16.406681221296353 323.11992313238864 0.7756755161215231
16.411908776249767 318.42276981130914 0.7694761815719562
16.41713633120318 315.84768396351376 0.7659277241759614
16.422363886156596 313.5297804224759 0.7638283691753501
16.42759144111001 309.7239819694127 0.7590280197954298
16.432818996063425 308.1247555605459 0.7584701089620114
16.43804655101684 306.8666233550432 0.7561787508020065
16.443274105970254 305.58316436697356 0.7543666073255452
16.448501660923668 305.59856356433085 0.7536739232741896
16.453729215877082 304.93545072333814 0.7514453709084117
16.458956770830497 308.35603557077957 0.7561950860817293
16.46418432578391 311.3330982998251 0.7596063875777211
16.469411880737326 315.0499507788674 0.7642076005569249
16.47463943569074 315.82459321673133 0.7655800738871221
16.479866990644155 319.25127665889033 0.7690556590823484
16.48509454559757 325.2580233245206 0.7761388989461951
16.490322100550983 328.96931705398106 0.7802644088505469
16.495549655504398 334.7880330907022 0.7873116044799363
16.500777210457812 332.2935315147276 0.784533271934798
16.506004765411227 329.42211037514494 0.7818300140609317
16.51123232036464 319.3338785440586 0.7692100773188039
16.516459875318056 306.69849124488064 0.7541639680240356
16.52168743027147 296.078399107381 0.7411310678242377
16.526914985224884 285.5282488824606 0.7277146705759585
16.5321425401783 282.84639474477035 0.7252470316153361
16.537370095131713 279.7781421720915 0.7210736731303038
16.542597650085128 276.690718012952 0.717390715166422
16.547825205038542 272.3158528593885 0.7109411797723093
16.553052759991957 271.9614126225462 0.7113281810454065
16.55828031494537 270.8667474073621 0.7117486500715994
16.563507869898785 270.7813712824779 0.7124134065183954
16.5687354248522 272.79235491389176 0.7141684767064922
16.573962979805614 274.92486267741384 0.7161761344005986
16.57919053475903 277.7620759858701 0.7186230758462488
16.584418089712443 277.3700614601448 0.718587754616081
16.589645644665858 278.0484534449791 0.7202188426647788
16.594873199619272 276.2574976726459 0.7187648097164997
16.600100754572686 275.51824618922376 0.7186445306076645
16.6053283095261 275.035475333528 0.7181219451679312
16.610555864479515 274.3516611870978 0.7164786659771626
16.61578341943293 270.307130223545 0.7098159414284879
16.621010974386344 268.6450130542664 0.7070574540700816
16.62623852933976 267.8783048801249 0.706598964174891
16.631466084293173 269.9618173898092 0.7097607987081355
16.636693639246587 270.5718561420824 0.7105754097227438
16.641921194200002 268.804722476134 0.7086774813167214
16.647148749153416 266.26920545364453 0.7050167241528431
16.65237630410683 262.9102419326488 0.7002109451218567
16.657603859060245 263.07265575434684 0.6993634997702111
16.66283141401366 261.44990105695217 0.6968226630017696
16.668058968967074 260.375582788788 0.6968487209141353
16.67328652392049 257.0774973699922 0.6922855988003075
16.678514078873903 254.49238389035438 0.6892201252697259
16.683741633827317 252.43450724495753 0.6867973347100094
16.68896918878073 250.2916409658542 0.6827172502900146
16.694196743734146 247.57505728566753 0.6791568953786157
16.69942429868756 246.81227103985157 0.6770676575957444
16.704651853640975 248.1460818054304 0.67917426836018
16.70987940859439 249.48951253484927 0.6816828013528984
16.715106963547804 250.64198039088393 0.6837341931604201
16.720334518501218 246.15841091459663 0.6779348437069598
16.725562073454633 244.4969959638877 0.6753476914306108
16.730789628408047 242.6346000579521 0.6722288737562068
16.73601718336146 243.81949702893587 0.6738857884558344
16.741244738314876 244.56566246667174 0.6739537932915839
16.74647229326829 242.0077903636796 0.6710730328856586
16.751699848221705 237.30470429011876 0.6649202103473875
16.75692740317512 234.92835310539778 0.6633080867373731
16.762154958128534 234.3614119025526 0.662805706805685
16.767382513081948 237.66902730494945 0.6677370191772203
16.772610068035362 238.62943348373628 0.6674502519104966
16.777837622988777 237.17350144011453 0.664386730573763
16.78306517794219 235.15003562254617 0.6617065283234725
16.788292732895606 234.2908030522316 0.6609124037159384
16.79352028784902 236.07572656160661 0.6647482811034153
16.798747842802435 236.54054890614694 0.6653168960359014
16.80397539775585 235.78894930458122 0.6648677037089396
16.809202952709263 236.21536800495267 0.6643187101256784
16.814430507662678 233.35572754290493 0.6610665842045897
16.819658062616092 230.70783321049535 0.6571168698548748
16.824885617569507 229.85327763570888 0.6562739242876817
16.83011317252292 229.33759475557625 0.6560437250294717
16.835340727476336 232.55512208396485 0.6609213179863774
16.84056828242975 231.03941524512496 0.6579054507015624
16.845795837383164 230.8735062152439 0.6577260566315465
16.85102339233658 227.5277612839567 0.6513623599769577
16.856250947289993 227.60983077581207 0.6509588119785218
16.861478502243408 228.01092305683252 0.6523707506504732
16.866706057196822 230.52461111654262 0.6574000852315136
16.871933612150237 230.84960671140087 0.6590273452685022
16.87716116710365 231.04607120822183 0.6604386911240028
16.882388722057065 227.8436326290186 0.6547770922942844
16.88761627701048 225.88294617146883 0.6527871991171891
16.892843831963894 224.41048532942742 0.6508756130120967
16.89807138691731 223.97458111054524 0.6505961730215669
16.903298941870723 221.94602092990334 0.6464853137882796
16.908526496824138 222.34131961645244 0.6467451368433216
16.913754051777552 222.27929463256183 0.6464675699788149
16.918981606730966 222.96038556498928 0.6467300992784912
16.92420916168438 222.93621376413208 0.6466239792333741
16.929436716637795 225.057704281456 0.6501146882000204
16.93466427159121 225.12306037380932 0.6502543067166827
16.939891826544624 223.81956952879415 0.6479927874215334
16.94511938149804 222.43848614392238 0.6453821032733934
16.950346936451453 223.04232574811746 0.6458762803336029
16.955574491404867 224.08199293688082 0.6487407971460027
16.960802046358282 224.54213137306124 0.6490177686309498
16.966029601311696 222.94237731404849 0.6469704103403475
16.97125715626511 221.39812123513997 0.6445677692905377
16.976484711218525 220.21244958391657 0.6427050361038443
16.98171226617194 216.72435115953851 0.6391250069551379
16.986939821125354 216.09271017814467 0.6393386366562692
16.99216737607877 217.80145060301376 0.6405027731285473
16.997394931032183 222.52577369112785 0.6463701744908575
17.002622485985597 223.16798212465002 0.6456408014762484
17.00785004093901 223.2610236789643 0.6447413509736001
17.013077595892426 225.75511802683695 0.6483418226002972
17.01830515084584 226.1042067357686 0.6479842248555994
17.023532705799255 225.9471276336851 0.6480807113914091
17.02876026075267 225.5374837573351 0.6492472882026743
17.033987815706084 226.0463060747049 0.6499237497402242
17.039215370659498 227.71061124400418 0.6522598785646436
17.044442925612913 229.72771430962757 0.653286686076309
17.049670480566327 233.03828788246304 0.6572074947449297
17.05489803551974 234.9007524082771 0.6589635162814973
17.060125590473156 236.30755635975035 0.6614502294263629
17.06535314542657 237.70693964558163 0.6655617611302223
17.070580700379985 241.8075122799104 0.6712892865610699
17.0758082553334 240.35798402057162 0.6685323713799322
17.081035810286814 239.01137485433648 0.6672443096644172
17.086263365240228 236.93574957332868 0.6634269690957765
17.091490920193642 234.93584960103976 0.6597913093961876
17.096718475147057 236.04423026473768 0.6613759466018878
17.10194603010047 235.75031831112005 0.6617146167988136
17.107173585053886 233.68540043235677 0.6591781371587074
17.1124011400073 233.37355768047902 0.6577407149281631
17.117628694960715 232.43164701668923 0.655351775012621
17.12285624991413 234.39427365830176 0.6587046726477279
17.128083804867543 236.6723121571139 0.6617505409504412
17.133311359820958 236.46450510408545 0.661054949719499
17.138538914774372 235.34073103916543 0.6590405100202498
17.143766469727787 232.05962907651195 0.6539490824121087
17.1489940246812 233.08889745741183 0.6559446536621829
17.154221579634616 234.9657170553586 0.6591987210851713
17.15944913458803 235.74207866747136 0.6599636055999965
17.164676689541444 238.89451162860868 0.6645176375357292
17.16990424449486 240.66823309816976 0.6670686605215264
17.175131799448273 245.6549819141281 0.6740510443674782
17.180359354401688 245.5677719445062 0.6736692558591109
17.185586909355102 245.88671713204664 0.6730887468190306
17.190814464308517 245.56107635970298 0.6736246571073089
17.19604201926193 244.31070766670936 0.6719773567301137
17.201269574215345 244.01740114971508 0.6719780506025892
17.20649712916876 245.626312108839 0.6736231739785709
17.211724684122174 243.7007831527473 0.670370049288669
17.21695223907559 241.86609634772103 0.6669403131937559
17.222179794029003 243.574184832675 0.6686238774615225
17.227407348982418 244.90281969158164 0.6702737016681721
17.232634903935832 249.29692142730457 0.6756018004727472
17.237862458889246 249.8452624824623 0.6759920662085772
17.24309001384266 247.7775021955808 0.6733071980395624
17.248317568796075 247.375247008878 0.673740500874009
17.25354512374949 245.85682400851317 0.672225774393142
17.258772678702904 246.69403392797403 0.6734515590154712
17.26400023365632 245.75496580776175 0.671341444951434
17.269227788609733 242.56923853898357 0.6662862305003248
17.274455343563147 240.22515146601194 0.664549211131789
17.279682898516562 238.38515355852215 0.6622180328736564
17.284910453469976 237.57705815477667 0.6617944405817835
17.29013800842339 239.32655406171523 0.6639274376329725
17.295365563376805 240.69334059264034 0.6654461582458387
17.30059311833022 242.2696158782364 0.6678321418106414
17.305820673283634 242.2582201561694 0.6677139581610427
17.31104822823705 239.82502549097075 0.6640890030714504
17.316275783190463 239.36277014157918 0.6621465741612504
17.321503338143877 239.3346871977171 0.6629304894003653
17.32673089309729 242.0285967355372 0.6659314752157113
17.331958448050706 242.9843884801283 0.6693167486130253
17.33718600300412 244.25797190197045 0.6720165043370055
17.342413557957535 244.31365488270495 0.6718719465608338
17.34764111291095 245.76179351142224 0.6724121837701166
17.352868667864364 246.4616542086892 0.6727794969040477
17.358096222817778 248.7771428312891 0.67592387848048
17.363323777771193 248.74735291568672 0.6759992781198061
17.368551332724607 247.8536522209935 0.6738785332572904
17.37377888767802 246.68254606058187 0.6701994441953312
17.379006442631436 246.7745961689936 0.6689858884235738
17.38423399758485 247.61003984849856 0.6703824242699368
17.389461552538265 247.3407112766111 0.6702862313758858
17.39468910749168 248.29555004958226 0.6729380767766808
17.399916662445094 252.1895189710049 0.6785137273754132
17.405144217398508 255.11148129199395 0.6827923451728056
17.410371772351922 254.0585398098817 0.6811904200681604
17.415599327305337 252.69464317005986 0.6781786986118159
17.42082688225875 251.3797066453884 0.6777981499785434
17.426054437212166 254.11201765409746 0.6821180986146727
17.43128199216558 256.0556443122236 0.6849333518383356
17.436509547118995 257.0538749258153 0.6855509329678601
17.44173710207241 257.88187073859297 0.6855691375107212
17.446964657025823 257.5279797547498 0.683851917398397
17.452192211979238 258.59326557372174 0.6848510425020912
17.457419766932652 258.60627747840465 0.6841389627469854
17.462647321886067 261.52861693034856 0.6877314825384108
17.46787487683948 262.0354583722735 0.687784772605087
17.473102431792896 259.9714575863088 0.6850435549653395
17.47832998674631 256.6566222600309 0.6817762298285518
17.483557541699724 259.09628623641146 0.6861381456883299
17.48878509665314 261.2873810330069 0.689152172563008
17.494012651606553 264.20065043714766 0.6925723341304723
17.499240206559968 268.21889875929725 0.6971619425709428
17.504467761513382 269.01801880185934 0.6977983693037255
17.509695316466797 269.83991527633583 0.6978045679083206
17.51492287142021 267.45587772238196 0.6958104984857036
17.520150426373625 266.1305649938292 0.6941999039166268
17.52537798132704 266.9397901911665 0.6955782934838453
17.530605536280454 266.77588028912214 0.6946205744909508
17.53583309123387 269.5516941525437 0.6975799270644455
17.541060646187283 269.18518827675126 0.69656276792148
17.546288201140698 271.2165968228961 0.7004613074085502
17.551515756094112 270.4658073926544 0.6998248677070056
17.556743311047526 271.4770494669508 0.7010429151854314
17.56197086600094 272.38172305485887 0.7018426767115372
17.567198420954355 274.01428627125466 0.7034121968369492
17.57242597590777 274.1015583208368 0.7031426285482292
17.577653530861184 271.1448696580367 0.6992419594455873
17.5828810858146 269.0810502731652 0.6964248327468285
17.588108640768013 265.0810778724169 0.6915857360774399
17.593336195721427 265.73837241282774 0.6926459308852888
17.598563750674842 268.7773502494965 0.696721697174676
17.603791305628256 270.89765927116866 0.699557156940331
17.60901886058167 273.6884358363431 0.7032093840932248
17.614246415535085 275.1519160587782 0.7056087171122265
17.6194739704885 273.81083705215855 0.7044675142332486
17.624701525441914 274.55915264982536 0.7054157269070412
17.62992908039533 276.4919252440416 0.7079871806934419
17.635156635348743 277.38498963627745 0.7080700629638826
17.640384190302157 278.501111177432 0.7082827671599503
17.64561174525557 278.57253616997383 0.7081520961708521
17.650839300208986 280.42856600597185 0.7101025968590101
17.6560668551624 279.81026964377475 0.7096649314812694
17.661294410115815 282.4723430660347 0.7126479920623583
17.66652196506923 286.7285595352174 0.71797433915494
17.671749520022644 291.9744353278333 0.7245288357609229
17.676977074976058 296.63678537843435 0.7303221626391957
17.682204629929473 298.6670957175804 0.7320733392431265
17.687432184882887 303.01465043331274 0.7370303665686821
17.6926597398363 304.513532019568 0.7381440184598654
17.697887294789716 304.22699249980184 0.7374629387370073
17.70311484974313 302.3968241399321 0.7349666603586376
17.708342404696545 301.39313949537814 0.7341835837678331
17.71356995964996 302.067110743172 0.7350664177759847
17.718797514603374 303.4040226211397 0.7366815151693507
17.724025069556788 307.25953253237594 0.741344987770819
17.729252624510202 309.2446296922375 0.7434568350879728
17.734480179463617 308.0757404207235 0.741845335245226
17.73970773441703 307.7470332115583 0.7410166352553935
17.744935289370446 305.36276273263786 0.7384915711693583
17.75016284432386 304.2384857234772 0.7368617699430687
17.755390399277275 306.13942987500167 0.7395568568033719
17.76061795423069 309.3177764391727 0.7435053045584513
17.765845509184103 311.38140224749486 0.745685991219648
17.771073064137518 308.7824130406205 0.7422615303282541
17.776300619090932 304.43073690628546 0.7369596648759976
17.781528174044347 300.6510520599279 0.7332902326333673
17.78675572899776 298.16537026611724 0.731189305740709
17.791983283951176 293.32217612596855 0.7248958080513052
17.79721083890459 290.5377211770128 0.7214349007898754
17.802438393858004 285.89802093448486 0.7151166387658175
17.80766594881142 284.9564959730151 0.7143916684281836
17.812893503764833 283.8213118802899 0.7133959486439119
17.818121058718248 285.21457818669904 0.7155678952587949
17.823348613671662 282.85129549348017 0.7125778023287179
17.828576168625077 281.7527152781278 0.7117444589232141
17.83380372357849 279.0139591954332 0.708262226714446
17.839031278531905 275.8174454101578 0.705407964333056
17.84425883348532 273.5983336622897 0.702456948193603
17.849486388438734 271.9550065413195 0.6993981159945362
17.85471394339215 271.15280740107653 0.6969132296057634
17.859941498345563 271.65242361196005 0.6978369554500337
17.865169053298978 273.6059067395762 0.7011665960948056
17.870396608252392 274.4598226620112 0.7039340474662166
17.875624163205806 274.926234582742 0.7035499649477017
17.88085171815922 275.28394176507925 0.7040690306659553
17.886079273112635 274.9955827087982 0.7033483400554058
17.89130682806605 277.20439138003053 0.70643755940757
17.896534383019464 279.7448150047447 0.7098875016662194
17.90176193797288 284.35030288464367 0.7148133793889796
17.906989492926293 288.3531559220296 0.7183534925811677
17.912217047879707 290.87446338149175 0.7212689796258468
17.917444602833122 293.5761930730598 0.724928380003111
17.922672157786536 294.4614291375682 0.726517888713431
17.92789971273995 293.47854679164715 0.7250751832233484
17.933127267693365 293.4042067542572 0.7237959130362942
17.93835482264678 295.2313249406301 0.7261458555989188
17.943582377600194 297.6919567662664 0.729084913649558
17.94880993255361 300.61491685799433 0.7328351536151148
17.954037487507023 301.4602362434277 0.7337806566523579
17.959265042460437 301.10583167137605 0.7329424688180839
17.96449259741385 298.7377360730413 0.7298168982893304
17.969720152367266 296.3510399640415 0.7276871187707665
17.97494770732068 294.90173303730626 0.72612122426124
17.980175262274095 294.90132695057974 0.7264237663709819
17.98540281722751 294.0156188719809 0.7247995034335336
17.990630372180924 288.9240640319506 0.7187738546584711
17.995857927134338 282.79559680873365 0.7120628061085813
18.001085482087753 280.48779684292333 0.7088072162340254
18.006313037041167 280.77013985161756 0.710020150797148
18.01154059199458 279.63756877611615 0.7082276612123584
18.016768146947996 278.9607704589131 0.7079127866967935
18.02199570190141 280.067489568418 0.7101302432893977
18.027223256854825 278.6350925062075 0.7075211740731482
18.03245081180824 276.27293879560244 0.7038622957920303
18.037678366761654 276.17275743395743 0.7042045774467558
18.042905921715068 276.7625067252143 0.7042686241589491
18.048133476668482 278.75789847198246 0.7078373564917749
18.053361031621897 279.1707534518564 0.7087025376095756
18.05858858657531 278.74107870455884 0.7082602746921607
18.063816141528726 278.8754584146267 0.7093977155007503
18.06904369648214 276.5974732534308 0.7064311581728111
18.074271251435555 277.30839480852546 0.7073315323193629
18.07949880638897 277.90130338781785 0.7077108857517549
18.084726361342383 280.0941130137796 0.7083450443806278
18.089953916295798 283.2038229765321 0.7115427651535521
18.095181471249212 283.6038139584343 0.7116210062167689
18.100409026202627 287.47912473878483 0.7170554657112627
18.10563658115604 293.8092295155075 0.7250915405209384
18.110864136109456 301.2346693353785 0.7331771350512256
18.11609169106287 308.3759307285097 0.7417386402486316
18.121319246016284 317.5494193239697 0.7527459493168239
18.1265468009697 324.9470864445183 0.7604740351369611
18.131774355923113 335.53716673516925 0.7729279343913621
18.137001910876528 343.11032560061585 0.78035226681371
18.142229465829942 357.23321483299475 0.7956783410457965
18.147457020783357 375.15634188875026 0.8150778482871743
18.15268457573677 395.81595168968164 0.8368837696324546
18.157912130690185 420.137833923678 0.8627299230947284
18.1631396856436 438.1663879708756 0.8812147951521518
18.168367240597014 450.64149025464314 0.8935818014899346
18.17359479555043 450.77351364341587 0.8937694196155801
18.178822350503843 442.38682170356304 0.8847400094674555
18.184049905457258 428.3041402536147 0.8706003144751289
18.189277460410672 413.5101001264838 0.8554813680381672
18.194505015364086 402.1117853696668 0.8434535544268731
18.1997325703175 387.3802584337277 0.8279708767755682
18.204960125270915 378.3970177618633 0.8184294194504905
18.21018768022433 370.48469666889616 0.8100826582238373
18.215415235177744 371.4117125948693 0.8119704843099819
18.22064279013116 375.51505192578117 0.8166063640585713
18.225870345084573 378.4142789556763 0.8193327699503589
18.231097900037987 380.4658010351804 0.8208942691236446
18.236325454991402 385.0630879225927 0.8252558720132033
18.241553009944816 389.66753361579185 0.8305328440393676
18.24678056489823 396.0644807874734 0.8373348538797468
18.252008119851645 399.14349866745965 0.8410122062611552
18.25723567480506 400.3533601052989 0.8418423111483601
18.262463229758474 398.09075581459336 0.8394551397518238
18.26769078471189 392.0564315675958 0.8330490888698253
18.272918339665303 386.70940701161084 0.8274265495591284
18.278145894618717 378.65834517360895 0.818654874715154
18.28337344957213 371.01118359017465 0.8104220320442698
18.288601004525546 362.2088675709465 0.8007028096232517
18.29382855947896 354.9832105744777 0.7929371514372286
18.299056114432375 346.2224967968398 0.7837957382993427
18.30428366938579 339.3058871302421 0.7767433888756848
18.309511224339204 330.7693262938046 0.7668051471646139
18.314738779292618 324.3941672404376 0.7594670871290428
18.319966334246033 317.53347614035437 0.7514762257760508
18.325193889199447 311.95008654529624 0.744570708706032
18.33042144415286 305.3132211098353 0.7376273005128888
18.335648999106276 304.1699166127979 0.7365672010392078
18.34087655405969 299.60745829167047 0.7319051106276286
18.346104109013105 297.74412894360233 0.7293721698750313
18.35133166396652 295.3838455471937 0.7258116071631072
18.356559218919934 293.40979455181963 0.7228049096067252
18.361786773873348 293.2616770262683 0.7236571467278727
18.367014328826762 292.413252175725 0.723156918371454
18.372241883780177 291.46691224607093 0.7227369502259423
18.37746943873359 292.2094658381484 0.7230981943317007
18.382696993687006 292.07918507460266 0.7218996513435102
18.38792454864042 295.4321101457773 0.7272738818238259
18.393152103593835 303.0930639352923 0.7479369162440976
18.39837965854725 313.0149561432031 0.7670873321618793
18.403607213500663 324.7573007800638 0.7868512070927142
18.408834768454078 342.94891541151776 0.8133620066484508
18.414062323407492 363.4397636323298 0.8415841975844579
18.419289878360907 386.6588378233846 0.8717161756551529
18.42451743331432 405.9053444584423 0.8957994139524954
18.429744988267736 413.2182357674313 0.9078208683091896
18.43497254322115 415.5083415666712 0.9132614908622814
18.440200098174564 412.80326114518635 0.9138571720079137
18.44542765312798 410.5311394086798 0.9152249644200052
18.450655208081393 405.6498949401335 0.9125267989952617
18.455882763034808 396.3949960657632 0.9058530531241306
18.461110317988222 386.1841679627302 0.8973294683034365
18.466337872941637 375.36213634320677 0.8873253587392799
18.47156542789505 369.67602163406065 0.8835560949260662
18.476792982848465 360.34110192693623 0.8747846182285415
18.48202053780188 353.4193988381374 0.869868287198739
18.487248092755294 347.7417177867641 0.866088682133491
18.49247564770871 341.97058316439876 0.8605072235427972
18.497703202662123 338.99168443869814 0.8592644250112984
18.502930757615538 337.2062003327161 0.8585067162053946
18.508158312568952 332.691183178429 0.8554150630835131
18.513385867522366 329.82615240860355 0.8547998044813894
18.51861342247578 327.26708020964946 0.8538155853360294
18.523840977429195 325.4269117707193 0.8542602943182002
18.52906853238261 326.939798430039 0.8585996172489091
18.534296087336024 327.0865323368137 0.8613648859966401
18.53952364228944 325.4621847436304 0.8619624226686007
18.544751197242853 319.9951348404508 0.8556728096725271
18.549978752196267 316.31245935789576 0.852053204544508
18.555206307149682 311.7344643769314 0.8472986566581193
18.560433862103096 313.14671463540896 0.8507739772452466
18.56566141705651 311.93528172703026 0.8518522089196194
18.570888972009925 314.64390512304334 0.8576174650806212
18.57611652696334 316.891970050883 0.8630426629668337
18.581344081916754 317.59583254327737 0.866522637626843
18.58657163687017 320.4668324597177 0.8718855104474581
18.591799191823583 320.9574369591093 0.874475617731055
18.597026746776997 325.02379415780257 0.8819800074020893
18.60225430173041 329.26326287494885 0.8893012380108363
18.607481856683826 333.33895607901104 0.8973571620372622
18.61270941163724 335.7017671269249 0.9022302164480446
18.617936966590655 338.9603226749477 0.90866697598045
18.62316452154407 342.4424010505081 0.9118017004585549
18.628392076497484 346.38528414194303 0.8978709818530103
18.633619631450898 352.8621456899922 0.896155288880336
18.638847186404313 357.79627578092055 0.8956179340305502
18.644074741357727 365.8630196381886 0.9016715277752384
18.64930229631114 367.7375547782288 0.9011366929316478
18.654529851264556 369.91822374727843 0.8989186241622854
18.65975740621797 373.7608117588715 0.9004676351968317
18.664984961171385 375.8915777305411 0.8989398020866389
18.6702125161248 375.4124668811774 0.8955017170496224
18.675440071078214 372.30374237349554 0.8898220262437287
18.680667626031628 371.0477370615078 0.884707105317761
18.685895180985042 369.2188438491923 0.8797417198030982
18.691122735938457 367.52596694298575 0.8757956683065017
18.69635029089187 369.00896073658794 0.8745313260896224
18.701577845845286 369.8110535227579 0.8739523912928683
18.7068054007987 372.86995416401174 0.8760368214164342
18.712032955752115 372.2364587187953 0.8734684490409469
18.71726051070553 373.9456655774978 0.8743071636697155
18.722488065658943 373.5194302903597 0.8723414531735332
18.727715620612358 368.22639500205895 0.865156400278224
18.732943175565772 365.5467488120802 0.8610422372674863
18.738170730519187 363.9223490456974 0.8574647535168445
18.7433982854726 361.2929833289756 0.853789086763362
18.748625840426016 357.015506634597 0.8478101981997024
18.75385339537943 353.17651251333825 0.8423969783632264
18.759080950332844 351.4060780127365 0.8398998851803166
18.76430850528626 351.1742093028766 0.8378149395599217
18.769536060239673 346.12998126552134 0.8306633926059253
18.774763615193088 342.9412968229842 0.8255827630428481
18.779991170146502 338.44077032388424 0.8184826998226837
18.785218725099917 333.1329898835344 0.8111409018509083
18.79044628005333 328.81407609889453 0.8046924715998792
18.795673835006745 327.00774752668855 0.8017962323117352
18.80090138996016 321.51592548505755 0.7948049272241509
18.806128944913574 317.853595984234 0.7897436735930174
18.81135649986699 311.63204116079214 0.7817205055033948
18.816584054820403 309.30490923262823 0.7788909480311973
18.821811609773818 307.39969304510555 0.7752233292624123
18.827039164727232 308.0500916657446 0.7762317941590657
18.832266719680646 305.92177260841993 0.7730017039086491
18.83749427463406 299.99468617033057 0.7652290228935403
18.842721829587475 299.06267561336807 0.7634518925699516
18.84794938454089 294.60385369321114 0.7566953752247456
18.853176939494304 294.26696626645725 0.7561437754714908
18.85840449444772 290.5752104971422 0.7517818480258752
18.863632049401133 288.8248345141681 0.7494814868894742
18.868859604354547 288.7907666050722 0.7497726432831181
18.87408715930796 292.253402530735 0.7535139224848569
18.879314714261376 292.4350742674812 0.7529030411458429
18.88454226921479 293.0496429985839 0.7547891833445225
18.889769824168205 292.6582241777473 0.7536315271496629
18.89499737912162 293.5162887390464 0.7551874961575087
18.900224934075034 291.9486846661895 0.751657848614012
18.90545248902845 288.7194637037273 0.7457125705347541
18.910680043981863 288.3187989149177 0.7448492029019402
18.915907598935277 288.46297146697117 0.7446060639337583
18.92113515388869 287.59927955143746 0.7446192124009885
18.926362708842106 287.22460712310817 0.7443386641501921
18.93159026379552 285.8848825381392 0.7416735404632966
18.936817818748935 283.49208543835647 0.7384047221932145
18.94204537370235 285.4039160765263 0.7404752864910512
18.947272928655764 282.9329278988453 0.7376205876556082
18.952500483609178 281.36687536189135 0.7347161403567252
18.957728038562593 279.42119381043466 0.731760836205561
18.962955593516007 278.4657985389234 0.7302728888293659
18.96818314846942 278.81079669081697 0.7302174252330591
18.973410703422836 277.52019926328785 0.7275279154808088
18.97863825837625 280.8680285717759 0.731604193097373
18.983865813329665 280.78839364212337 0.731246068629308
18.98909336828308 284.4874015258463 0.7368539743726173
18.994320923236494 283.5304561405303 0.7350578867951573
18.999548478189908 284.2179753726042 0.7355230255589548
19.004776033143322 284.20775403827525 0.7366276755753215
19.010003588096737 288.2804736571769 0.7417531669996889
19.01523114305015 288.79113551419067 0.7416221711418136
19.020458698003566 286.83111214260197 0.7384679927244907
19.02568625295698 280.4493418017527 0.7294828390175077
19.030913807910395 277.95798418642977 0.7259274793067486
19.03614136286381 280.00136851402294 0.727785709749848
19.041368917817223 283.58405050711804 0.7317853120704636
19.046596472770638 285.02696928595293 0.7337651558006193
19.051824027724052 285.5939079080983 0.7340218827306997
19.057051582677467 284.59765310794796 0.7322724555485792
19.06227913763088 282.67405230504016 0.7299544361234226
19.067506692584296 283.15566307088835 0.7298016662318183
19.07273424753771 282.63125724620033 0.7287075496518199
19.077961802491124 286.50165770105394 0.7343872926650042
19.08318935744454 288.3522324151728 0.7362579454717284
19.088416912397953 288.1010815711424 0.7373526263363037
19.093644467351368 287.49515430398327 0.736277503955529
19.098872022304782 287.3983730907982 0.7353252126200497
19.104099577258197 287.8451187286927 0.7348916018212974
19.10932713221161 288.778614728767 0.7356146919456468
19.114554687165025 287.9309834855011 0.7344490031605774
19.11978224211844 285.8852111959245 0.7315152043678863
19.125009797071854 285.4733999055032 0.7294819900297936
19.13023735202527 286.6098425764855 0.7312030771121691
19.135464906978683 287.54232118843134 0.7322867354523863
19.140692461932098 288.71880255803006 0.7339876041148796
19.145920016885512 288.46836506541007 0.7337218565015041
19.151147571838926 288.8994085844418 0.7333310863637604
19.15637512679234 287.716508091862 0.730992135245402
19.161602681745755 286.9400987083773 0.730328373881818
19.16683023669917 285.9408803077249 0.7290157226820081
19.172057791652584 284.09851904970714 0.7274691299699007
19.177285346606 283.0041249254889 0.7263853360459842
19.182512901559413 283.75005626612915 0.7266005230148244
19.187740456512827 284.8479644769539 0.7277075722905485
19.19296801146624 282.7221796698282 0.7253904568151599
19.198195566419656 280.6660766959897 0.7230795504682389
19.20342312137307 280.8035208282814 0.7240623635713578
19.208650676326485 282.01198265646946 0.7237639504321466
19.2138782312799 282.0993612718262 0.723659247127292
19.219105786233314 281.5168914734409 0.7230017791581366
19.22433334118673 281.92952822627893 0.7237432895904972
19.229560896140143 283.3222070342896 0.7259266403518999
19.234788451093557 285.25084226889663 0.7273308464574254
19.24001600604697 286.52292152325214 0.7294746194535509
19.245243561000386 285.0571157086979 0.7276976983941917
19.2504711159538 283.3701734596385 0.725560383918179
19.255698670907215 281.1608265427167 0.7229061687336379
19.26092622586063 278.4631788606515 0.7185238250651854
19.266153780814044 278.30408078720967 0.7179100066991448
19.271381335767458 275.919684158363 0.7154539970504784
19.276608890720873 277.24700264800344 0.7175251610558505
19.281836445674287 277.5044125290351 0.7181235893945082
19.2870640006277 279.4924162267934 0.7205369982011148
19.292291555581116 282.615237235234 0.7243599093281355
19.29751911053453 280.21704856018084 0.7210455168452391
19.302746665487945 279.2738929394811 0.7190004871954213
19.30797422044136 279.92658640994034 0.7198933097677213
19.313201775394774 283.91443575619206 0.7253598507336367
19.318429330348188 288.0209782694493 0.7307648498695739
19.323656885301602 288.2288035399602 0.7314358189790733
19.328884440255017 292.1374263479584 0.735905033411441
19.33411199520843 294.14239481575504 0.7369897897442628
19.339339550161846 295.0674990477779 0.7372575603508597
19.34456710511526 298.6662776071319 0.7405272069241393
19.349794660068675 305.8526321888032 0.7496718618879542
19.35502221502209 313.78707631854724 0.759515977385645
19.360249769975503 318.9013117557827 0.7656878019907385
19.365477324928918 325.2660125062283 0.7729442311568039
19.370704879882332 333.1329628708461 0.7809544230982777
19.375932434835747 342.26642333581725 0.7914109292396984
19.38115998978916 346.7998365182385 0.7965378027230909
19.386387544742576 349.0689584800423 0.7986560894947933
19.39161509969599 351.3312126684286 0.8013211591591392
19.396842654649404 351.74084241027373 0.8013451416319938
19.40207020960282 353.0018546013617 0.8024227632096258
19.407297764556233 350.7913297254393 0.8001211658354207
19.412525319509648 348.6837129597178 0.796761744244268
19.417752874463062 347.08846639094725 0.7954019220922144
19.422980429416477 346.10249786578356 0.7940729375076682
19.42820798436989 345.0260018484958 0.7928889944627994
19.433435539323305 341.8122536715442 0.7897477362417995
19.43866309427672 338.3103284113312 0.7859248868647737
19.443890649230134 336.7301182162143 0.7846091197775801
19.44911820418355 335.5925254801582 0.783047893599898
19.454345759136963 337.69548573936584 0.7845900112358306
19.459573314090377 337.24053153226066 0.783663240148614
19.464800869043792 335.94517592224884 0.781588720241906
19.470028423997206 335.6056807705877 0.7815816551476014
19.47525597895062 335.9888733499694 0.7819620294340246
19.480483533904035 334.5818285761644 0.7798287367775547
19.48571108885745 336.78272641594924 0.7826675696914047
19.490938643810864 336.30450681097057 0.7823937642487375
19.49616619876428 335.0466435383365 0.7813269714275665
19.501393753717693 333.2653088056711 0.7793723059715849
19.506621308671107 333.3686165171392 0.7791323195586565
19.51184886362452 334.03869219342283 0.7798179849864748
19.517076418577936 337.59467649952614 0.7838494797018758
19.52230397353135 338.8650461085752 0.7845169616140449
19.527531528484765 340.73854157169785 0.7866033685856066
19.53275908343818 339.55426933050194 0.7850540751842096
19.537986638391594 337.352715497759 0.7826821106485299
19.54321419334501 339.11153969366933 0.784813606502728
19.548441748298423 342.86198973061687 0.7892203081989987
19.553669303251837 346.33982183889856 0.7927782842153207
19.55889685820525 347.00375929734423 0.7936880870473114
19.564124413158666 346.80636472868485 0.7932470951373792
19.56935196811208 348.55986757489745 0.7952378416675157
19.574579523065495 352.9555711754286 0.7999989725907606
19.57980707801891 355.59189701870906 0.8027739581224546
19.585034632972324 357.46943059886024 0.8047775002860892
19.590262187925738 359.2269272431618 0.806269286195024
19.595489742879153 360.13309871991066 0.8075005664265543
19.600717297832567 362.7030882866449 0.8101050049048298
19.60594485278598 369.59257212479474 0.8174696075138419
19.611172407739396 370.8320368327102 0.8186669275745185
19.61639996269281 373.63899195755477 0.8215784169538759
19.621627517646225 376.4533982473768 0.8247734324429798
19.62685507259964 379.9048317940179 0.8286920316575845
19.632082627553054 383.58492042162186 0.8324415807811211
19.637310182506468 382.06152324775496 0.8308066927930439
19.642537737459882 384.6467420704642 0.8338622678665816
19.647765292413297 388.45990437205285 0.8380134734201474
19.65299284736671 394.2006805857765 0.8440980518218167
19.658220402320126 394.02593628955594 0.843790581421841
19.66344795727354 392.640067639593 0.842015845661671
19.668675512226955 391.9967606441807 0.8411168020967521
19.67390306718037 394.55465740563807 0.8436051673513666
19.679130622133783 397.362934975293 0.8462999639072772
19.684358177087198 399.3219517267213 0.8482941056477737
19.689585732040612 402.5803257995204 0.851444572619687
19.694813286994027 400.38873153484843 0.8490578162325959
19.70004084194744 394.13141783579175 0.8422719677304605
19.705268396900856 388.93659726158046 0.8365748632654221
19.71049595185427 384.2595078762003 0.8318711065459141
19.715723506807684 381.27666637339644 0.8283746399698736
19.7209510617611 382.55489747752694 0.8300847779980306
19.726178616714513 383.0148999415054 0.8305359528286564
19.731406171667928 386.2948894995563 0.8343517784915667
19.736633726621342 381.4788330030994 0.8292112030173654
19.741861281574757 378.883888151714 0.8262684695974983
19.74708883652817 373.7018635127014 0.82040306701851
19.752316391481585 373.303305482334 0.8199440375549221
19.757543946435 372.8623665122697 0.8194130756677024
19.762771501388414 369.2655557144461 0.8156189759640388
19.76799905634183 363.6770398149189 0.8094561169599863
19.773226611295243 360.527168308868 0.8053700513646764
19.778454166248657 358.00136180329054 0.8028648887741823
19.783681721202072 354.41641599130634 0.7984653789377925
19.788909276155486 351.1362579428694 0.7948713441388428
19.7941368311089 351.7642046347593 0.7953467346689541
19.799364386062315 352.4037631185457 0.7965643945263998
19.80459194101573 349.78320392132696 0.7942657581137837
19.809819495969144 350.25549091141744 0.7948163194038508
19.81504705092256 345.13142579688264 0.7887294947242995
19.820274605875973 343.17568265728886 0.786597082854163
19.825502160829387 336.6871032688451 0.778746123071819
19.8307297157828 335.5771145296343 0.7777295835007378
19.835957270736216 329.4117689788023 0.771728746419316
19.84118482568963 325.55641727197946 0.7670960259151977
19.846412380643045 319.51761436570644 0.7602427434440995
19.85163993559646 316.96250167151635 0.756224452753683
19.856867490549874 316.33739489223393 0.7559495091978654
19.86209504550329 316.9226797034647 0.7577935527893617
19.867322600456703 315.3177718344225 0.7561808018572337
19.872550155410117 314.2322267344199 0.7543998071038913
19.87777771036353 313.3036111468186 0.7520927467681456
19.883005265316946 315.0043271614946 0.7532163389126233
19.88823282027036 314.8589367737357 0.7535389348401248
19.893460375223775 313.0004895127176 0.751236423160474
19.89868793017719 311.53524394029375 0.7500919997940452
19.903915485130604 309.23827108609606 0.7472471708527648
19.909143040084018 309.0488464123168 0.7472717504590561
19.914370595037433 311.99651979108023 0.7515810074219992
19.919598149990847 315.4178315285872 0.7552292249337146
19.92482570494426 315.39800391426644 0.7549888762927923
19.930053259897676 313.92902965200017 0.7527883560717459
19.93528081485109 312.6294966616766 0.7500915336333047
19.940508369804505 309.0923269583284 0.7457856486874045
19.94573592475792 307.1708752937639 0.7428345724283674
19.950963479711334 302.1468945168446 0.7367028558855527
19.956191034664748 302.5273850115593 0.7370936902943395
19.961418589618162 303.42998158678296 0.7377787691925575
19.966646144571577 304.9956188398284 0.740107654580355
19.97187369952499 305.3948224419517 0.7412611350635173
19.977101254478406 309.2375872852538 0.7462684074804913
19.98232880943182 313.04072716595675 0.7509412460089206
19.987556364385235 316.8600934250583 0.7545041771738595
19.99278391933865 319.1654811741128 0.7568449051804158
19.998011474292063 320.5458361933773 0.7586047360104584
20.003239029245478 323.4101636257703 0.7612251259766696
20.008466584198892 328.9733245389046 0.7678917433847161
20.013694139152307 338.06511912876175 0.7779506374089966
20.01892169410572 349.29591019435986 0.7908415903956183
20.024149249059136 361.1608899002202 0.8037954934240694
20.02937680401255 373.14353829500925 0.8163610130893975
20.034604358965964 380.6733214065453 0.8249842067929133
20.03983191391938 386.27544148486504 0.8309874963760812
20.045059468872793 386.08730292145316 0.8313772975571532
20.050287023826208 384.77137108470987 0.8296559959900697
20.055514578779622 375.39629428162397 0.8192008793706482
20.060742133733036 370.7242112827204 0.8143265518287809
20.06596968868645 363.24136412917915 0.8062344629968003
20.071197243639865 355.0072708341739 0.7972375325290242
20.07642479859328 351.1256289940793 0.792955277563128
20.081652353546694 346.6684510835725 0.7877889679869376
20.08687990850011 347.20212236055045 0.788280317908889
20.092107463453523 344.3675674975628 0.785068624718881
20.097335018406937 344.5506359322148 0.7846749640918665
20.102562573360352 347.266276267769 0.7875370593871895
20.107790128313766 350.94480601532047 0.7914268253239284
20.11301768326718 355.49426614655704 0.7968964273847313
20.118245238220595 355.81521680533007 0.7974287012384628
20.12347279317401 357.1523702485484 0.7986112065745204
20.128700348127424 362.1742821916559 0.8041166881365772
20.13392790308084 368.66502640080483 0.8112860346890554
20.139155458034253 373.9017456242672 0.8171666397864317
20.144383012987667 375.812759894339 0.8190469036788132
20.14961056794108 373.2275561366879 0.8163356520240374
20.154838122894496 370.89688073501185 0.8138206284582117
20.16006567784791 366.4920391415208 0.8088296041394152
20.165293232801325 356.2534403000073 0.7973132790301649
20.17052078775474 343.9014220243554 0.7835142598506863
20.175748342708154 333.9696505494172 0.7723111927944599
20.18097589766157 329.3620359842802 0.7670152286614841
20.186203452614983 328.7444054009294 0.7665606924198335
20.191431007568397 326.84442212153414 0.7640310881395002
20.19665856252181 321.6120206340645 0.7582073959782256
20.201886117475226 319.3945868310426 0.7557144984205026
20.20711367242864 318.8853579653748 0.7547926555595652
20.212341227382055 316.11337282204215 0.7518282733177448
20.21756878233547 315.42505427789007 0.7509536060622677
20.222796337288884 313.53574842829414 0.7488715420430901
20.228023892242298 314.86809473391764 0.7510495310555322
20.233251447195713 315.38802100865365 0.7520851982878863
20.238479002149127 314.14567111051633 0.7514732983085447
20.24370655710254 313.86243043584136 0.7511660371941724
20.248934112055956 313.4796336730604 0.7494016000179906
20.25416166700937 314.70733595101774 0.7498218767737423
20.259389221962785 316.54050823165585 0.750893317390292
20.2646167769162 317.98217650835346 0.7525620783415163
20.269844331869614 317.4882490671248 0.7522965020913207
20.275071886823028 316.5895521292102 0.7513584281814013
20.280299441776442 312.8141643005251 0.7472906933082903
20.285526996729857 313.6769992963385 0.7482897572101999
20.29075455168327 315.21218462125194 0.7500305166298583
20.295982106636686 317.2978476268763 0.752506914472113
20.3012096615901 319.19013716802186 0.7545985184260569
20.306437216543515 317.9910224422462 0.7538579687663768
20.31166477149693 320.5311817796655 0.7567467390316299
20.316892326450343 317.9064813594429 0.7530099502209092
20.322119881403758 315.6352089163686 0.7506427493906077
20.327347436357172 311.90970910277076 0.7463736167688012
20.332574991310587 309.60736451428284 0.7451578442095959
20.337802546264 312.92293435415235 0.7488840266102131
20.343030101217416 315.597138789696 0.7516061362668137
20.34825765617083 313.77489070627104 0.7485287461223171
20.353485211124244 310.68496143777566 0.7446382638006118
20.35871276607766 307.49485603233455 0.7406194465675422
20.363940321031073 309.5155122113601 0.7437838768252191
20.369167875984488 310.45804592365755 0.7448646807926256
20.374395430937902 310.4585741652175 0.744573232696859
20.379622985891316 310.02906580385724 0.7429567941033753
20.38485054084473 307.0251766875638 0.7393822914998578
20.390078095798145 305.70156520326094 0.7383230230194467
20.39530565075156 306.00752666020077 0.7389211822206752
20.400533205704974 305.5436004001458 0.7385567688908984
20.40576076065839 307.1992287306786 0.7403250895257373
20.410988315611803 305.23241871097423 0.7377636540287552
20.416215870565217 304.9687850107161 0.7378882668359714
20.421443425518632 302.8810108848051 0.7359859755899302
20.426670980472046 299.00344506903207 0.7320183505459273
20.43189853542546 298.73245567269004 0.732318190453448
20.437126090378875 299.85958263361783 0.7332892829207258
20.44235364533229 300.2223489406308 0.733434389465871
20.447581200285704 301.4007414116634 0.7347229536778891
20.45280875523912 301.02423129676856 0.7340060669362947
20.458036310192533 301.64320573005693 0.7355625961736395
20.463263865145947 300.24266521820186 0.731995119580386
20.46849142009936 299.7811639719664 0.7316398653597956
20.473718975052776 298.863453684502 0.730986905021871
20.47894653000619 297.1825625925505 0.729047364452044
20.484174084959605 295.0346881186492 0.7274655383510736
20.48940163991302 292.6303170018149 0.723749957055057
20.494629194866434 293.25859946752485 0.7248816457328933
20.49985674981985 293.38220019843664 0.7245804077799669
20.505084304773263 296.31058255237883 0.7269458543644391
20.510311859726677 297.9630686385662 0.7291491919300608
20.51553941468009 298.9158355217358 0.7302272533579239
20.520766969633506 296.5598658291545 0.7269372676321325
20.52599452458692 294.77561705815555 0.7247998819943189
20.531222079540335 295.8444467894061 0.7244487752258242
20.53644963449375 295.89175332982444 0.7255543251439798
20.541677189447164 296.25162101491054 0.7270132729302952
20.546904744400578 297.6423100611236 0.7293341752592299
20.552132299353993 297.6029906440769 0.7298906880726879
20.557359854307407 298.61607102135724 0.7296851007060147
20.56258740926082 298.4826475941731 0.729061416129332
20.567814964214236 297.8767152520518 0.7276260776817209
20.57304251916765 298.63266128371924 0.7285626416399004
20.578270074121065 300.5933673332475 0.7311491452872072
20.58349762907448 300.7497393765825 0.731168708254577
20.588725184027894 303.430137104204 0.7349078517924073
20.593952738981308 305.05998540299237 0.7371256870340428
20.599180293934722 305.98632286634216 0.7379781462974457
20.604407848888137 303.83803030555185 0.7362505616460963
20.60963540384155 301.8157263641443 0.732937839106137
20.614862958794966 300.1675435857512 0.7307435064204878
20.62009051374838 298.2333100482001 0.7279659616820159
20.625318068701795 298.6476862752327 0.7282076215645206
20.63054562365521 301.03577254976335 0.7319691827233256
20.635773178608623 302.4457653319449 0.7332047692132968
20.641000733562038 301.46111275270556 0.7317456242533851
20.646228288515452 299.61509640559046 0.729502668108165
20.651455843468867 301.54793897512593 0.7313837936564729
20.65668339842228 301.05219279388103 0.7319126627102983
20.661910953375695 303.406924359952 0.7351068275563069
20.66713850832911 301.62578682805315 0.7335448975125679
20.672366063282524 301.5352641756442 0.7330060001715254
20.67759361823594 300.2544114048333 0.7316952438209214
20.682821173189353 298.69223147510553 0.729825768135231
20.688048728142768 298.5211405241428 0.7306157355956061
20.693276283096182 297.37497824520176 0.7298009635066993
20.698503838049596 295.015396325029 0.7273442834805368
20.70373139300301 294.39722918663836 0.7255292062284329
20.708958947956425 294.9794292448343 0.7257136667455095
20.71418650290984 297.5074787781559 0.7286273491512298
20.719414057863254 298.8329638564162 0.7299383911096989
20.72464161281667 299.36496180537307 0.7304002184444686
20.729869167770083 299.5695896702439 0.7301595683483794
20.735096722723497 299.9132560996013 0.7305625734794068
20.740324277676912 300.8997520018202 0.7317560219634205
20.745551832630326 297.8124063578532 0.7281949173082214
20.75077938758374 295.9633490388832 0.726251238957043
20.756006942537155 294.51729070146905 0.7250549349979287
20.76123449749057 296.02257411924666 0.726672906948236
20.766462052443984 298.3810166675378 0.7293782625793082
20.7716896073974 301.1006956415457 0.732291757845006
20.776917162350813 301.3487772363163 0.73278882909587
20.782144717304227 301.0085493656018 0.7319364662276069
20.78737227225764 299.40434400550504 0.7292094307371629
20.792599827211056 297.44356218062194 0.7261992214018352
20.79782738216447 300.19599631163254 0.7297406756359105
20.803054937117885 300.96808151945385 0.7304696197824914
20.8082824920713 305.2683689580291 0.7355609446014434
20.813510047024714 310.38673111022825 0.7413715556100193
20.81873760197813 315.73782742340916 0.748414234299717
20.823965156931543 316.4230405533196 0.748584925941616
20.829192711884957 316.8400517787501 0.7485748154503952
20.83442026683837 318.0393002056625 0.7493762710451527
20.839647821791786 322.4584964220211 0.7547291094834578
20.8448753767452 325.44083654575826 0.7586104565748374
20.850102931698615 326.8683066081813 0.7605458689067255
20.85533048665203 325.3973068676096 0.7586338721450527
20.860558041605444 322.23040412891515 0.7550595714430622
20.865785596558858 323.7943997066369 0.756393496557723
20.871013151512273 325.1571048305279 0.7575545892322529
20.876240706465687 325.45314028867784 0.7576735767493673
20.8814682614191 326.0751689004778 0.7584242182563186
20.886695816372516 322.1542162399453 0.7542136230059292
20.89192337132593 322.9014906471505 0.7550188438855082
20.897150926279345 323.90339947246343 0.7558846754457617
20.90237848123276 325.1505954332144 0.7576054579948857
20.907606036186174 323.3551874195975 0.7556531979426764
20.912833591139588 324.2630521267567 0.7568578935444769
20.918061146093002 321.96274647066247 0.7539126079919296
20.923288701046417 322.1901973079734 0.7545226485957396
20.92851625599983 321.53188250153835 0.75397226808111
20.933743810953246 322.797053105178 0.7558780521880609
20.93897136590666 322.08392834645684 0.7544041858426557
20.944198920860075 316.26548692773315 0.7474923972421954
20.94942647581349 312.15059235535404 0.7424431766309072
20.954654030766903 308.333164166928 0.7384732369918166
20.959881585720318 308.82702780925086 0.7402167455929517
20.965109140673732 309.3587276528706 0.7406318138966742
20.970336695627147 309.1302767193764 0.7392263964836886
20.97556425058056 307.28380371173887 0.7359612193244017
20.980791805533975 305.2490666640192 0.7337229703310578
20.98601936048739 301.73522636073864 0.730604255270391
20.991246915440804 300.0271704843384 0.7292031960944417
20.99647447039422 299.366227885163 0.7295614373589209
21.001702025347633 298.83321702669235 0.7293529663322453
21.006929580301048 297.285571826687 0.7269633641722297
21.012157135254462 297.12239865722324 0.7260007923425562
21.017384690207876 297.16324733429104 0.7259111206799136
21.02261224516129 295.3984047679272 0.7229935672638268
21.027839800114705 293.61707530382273 0.7215787535058812
21.03306735506812 294.2793186795757 0.7224817869947293
21.038294910021534 294.2910286153134 0.7223645743909826
21.04352246497495 294.10665302806245 0.7220875632186439
21.048750019928363 291.810160580182 0.7185878403606252
21.053977574881777 290.82962086080107 0.7176082117769351
21.059205129835192 292.9380128344633 0.7199607550540801
21.064432684788606 294.9065419796993 0.7220459191470872
21.06966023974202 295.7843214108293 0.7231354409766495
21.074887794695435 295.3076588955773 0.7227175325201418
21.08011534964885 295.1741804562645 0.7229502223077047
21.085342904602264 293.1826889942536 0.7203496482380998
21.09057045955568 291.6175764214159 0.7175949273217845
21.095798014509093 291.87587366711153 0.7169792616093924
21.101025569462507 293.4120029071738 0.7174965619289089
21.10625312441592 291.78537596017156 0.7150315254240984
21.111480679369336 289.82137529741874 0.7127691974333602
21.11670823432275 288.0633982939916 0.7107695243479581
21.121935789276165 285.23430945226994 0.7074123306803463
21.12716334422958 284.5588987167416 0.7070223793185652
21.132390899182994 283.97967562971 0.7072367521453728
21.13761845413641 286.73784182555653 0.7106535543692855
21.142846009089823 284.6473342116652 0.7078709237215459
21.148073564043237 280.9751608820582 0.7023316365368263
21.15330111899665 278.61636343341047 0.69946678710854
21.158528673950066 279.1487780619415 0.7001626252261123
21.16375622890348 281.8742682518911 0.7029358657812385
21.168983783856895 282.7526610343376 0.7027275469042072
21.17421133881031 279.2449468339381 0.6979175077110273
21.179438893763724 276.36913580837205 0.6950468137791044
21.184666448717138 273.2075404619093 0.692043596946591
21.189894003670553 276.5297921067367 0.6955794150511739
21.195121558623967 278.6067263802494 0.6980563670147881
21.20034911357738 280.6296840760088 0.7008687882419383
21.205576668530796 277.937300366489 0.6975232500189553
21.21080422348421 276.35998214077944 0.6950601959518343
21.216031778437625 273.5614742945593 0.69051965118128
21.22125933339104 274.9850267664953 0.6913811931484384
21.226486888344454 274.9972624748018 0.6913311230211451
21.231714443297868 273.79612764045754 0.6884962059695011
21.236941998251282 271.5830884052523 0.6855752877984332
21.242169553204697 269.23086343863787 0.6827954867527207
21.24739710815811 267.66773396524394 0.6820691344352121
21.252624663111526 267.8037304581802 0.6841834675209725
21.25785221806494 273.33523522420484 0.6903895282708039
21.263079773018355 276.1602460049099 0.6930347618071465
21.26830732797177 277.6196627694545 0.6938351330148809
21.273534882925183 275.29128032771087 0.6913264170414907
21.278762437878598 274.5310839506327 0.6910689930869248
21.283989992832012 274.55401223371337 0.6982217476653718
21.289217547785427 274.58130051712743 0.7073257396969214
21.29444510273884 274.036527128332 0.7128646077402216
21.299672657692255 271.52102826780134 0.7150381920963826
21.30490021264567 275.79872008408285 0.7260621984414379
21.310127767599084 278.264391853456 0.7329701348822647
21.3153553225525 277.31110559871433 0.7352157968385936
21.320582877505913 275.01007515177525 0.7357363274879795
21.325810432459328 272.39148252793456 0.7345032175632524
21.331037987412742 276.22081199239915 0.7418755699473552
21.336265542366156 277.02736416376825 0.7450574717310176
21.34149309731957 278.19328605501454 0.7505679337242871
21.346720652272985 273.6055762683547 0.748523919841234
21.3519482072264 269.0433508918597 0.745594639569855
21.357175762179814 267.224110559254 0.7444874606363787
21.36240331713323 267.6226015051199 0.7470062455137989
21.367630872086643 269.92809233101065 0.7524789544564116
21.372858427040057 271.6782757702387 0.7587348328855856
21.378085981993472 275.9109645646773 0.7661537752330618
21.383313536946886 274.43461474443797 0.76521197086864
21.3885410919003 274.4806782924679 0.7666776403888369
21.393768646853715 275.76670672639415 0.7695051856234583
21.39899620180713 276.49549653549565 0.7743655557803389
21.404223756760544 277.1854796376421 0.7762898725878689
21.40945131171396 273.3654704910257 0.7732585407058176
21.414678866667373 273.50412590126507 0.7751013450741708
21.419906421620787 273.5699776679101 0.7764742125988782
21.4251339765742 271.5343163756557 0.7763767598617606
21.430361531527616 272.6159455141649 0.7789079623706151
21.43558908648103 272.85930107094356 0.7810003343557744
21.440816641434445 273.4289577003608 0.7828618403628749
21.44604419638786 274.1393210018975 0.7858315157473325
21.451271751341274 275.76982990121945 0.7908353356261558
21.45649930629469 281.8824087940274 0.8024753764053236
21.461726861248103 287.1277908396816 0.8111397237844731
21.466954416201517 289.2166410780079 0.8158370292592235
21.47218197115493 288.5328599133049 0.8165457860716505
21.477409526108346 283.0899635006115 0.8106097738109295
21.48263708106176 278.01421441993654 0.8047565806595635
21.487864636015175 279.5144092532426 0.8082790239629244
21.49309219096859 280.27930923944365 0.8117942347950777
21.498319745922004 286.64156362310575 0.8229113054173411
21.503547300875418 287.6056420201099 0.8270492485235004
21.508774855828833 288.2994045060201 0.8264090228993224
21.514002410782247 285.3887416004658 0.8051695320233383
21.51922996573566 283.3880010619527 0.7927098187831947
21.524457520689076 284.5022256992006 0.7868599604385718
21.52968507564249 287.24933103310906 0.785893794221742
21.534912630595905 288.31265341916685 0.7833351579997628
21.54014018554932 286.667316270426 0.7780084335327511
21.545367740502734 288.1805332615147 0.7769303083438739
21.550595295456148 287.65745745743305 0.7739339088210219
21.555822850409562 288.6026454920155 0.7729146553616566
21.561050405362977 289.2008693086701 0.7729839706106885
21.56627796031639 287.62268539937014 0.7678016823242848
21.571505515269806 291.5684382628198 0.7721452695323132
21.57673307022322 292.97747243054306 0.7714678398765732
21.581960625176634 296.16867532177804 0.773616488065155
21.58718818013005 294.9660177190163 0.7697916515151243
21.592415735083463 293.64307849147406 0.7673699027020268
21.597643290036878 292.68428632656617 0.7660066144522846
21.602870844990292 290.1109866354982 0.7612257591396545
21.608098399943707 291.4020656615285 0.7600786639158943
21.61332595489712 290.46145013644605 0.756715520839125
21.618553509850535 287.67115816254164 0.7514141251088736
21.62378106480395 284.37676238649425 0.7465084706441509
21.629008619757364 284.59396892199294 0.7461799098584804
21.63423617471078 283.22315609961305 0.7432947039789316
21.639463729664193 283.4298543440945 0.7428193639295915
21.644691284617608 281.1240737050829 0.7394393282470212
21.649918839571022 282.28111035557623 0.740597563698839
21.655146394524436 286.10816876690643 0.7457604644598902
21.66037394947785 291.1130689528267 0.7512426503762653
21.665601504431265 295.4692824000558 0.7570137765681975
21.67082905938468 297.68093795730476 0.7586221769628775
21.676056614338094 296.0293970769407 0.7553815264474398
21.68128416929151 295.56108250130023 0.7551078946619653
21.686511724244923 294.9935968869657 0.7534614309510484
21.691739279198337 296.755890170367 0.7548205800696528
21.696966834151752 298.14871641338686 0.7550190562349669
21.702194389105166 297.62073014817213 0.7538801417539355
21.70742194405858 298.00274804087405 0.7541309303471161
21.712649499011995 299.17408429449796 0.7546679116053964
21.71787705396541 303.378258988997 0.7586840187434966
21.723104608918824 306.6135285908385 0.7634789279666708
21.72833216387224 305.98001139308155 0.7623550466224943
21.733559718825653 302.8710045792809 0.7586953284888968
21.738787273779067 305.04003573213726 0.7595253413407745
21.74401482873248 310.09203853421684 0.7650490406815483
21.749242383685896 314.14960385629655 0.7693998326019025
21.75446993863931 316.2579818456449 0.7721691287578721
21.759697493592725 319.60902930972503 0.7764040967507618
21.76492504854614 320.4985478126757 0.7765238415898363
21.770152603499554 318.2749992744358 0.773863683866968
21.77538015845297 316.90009240937513 0.7716404551236545
21.780607713406383 320.42677332054126 0.7757941667534226
21.785835268359797 325.20262866584 0.7812334497771825
21.79106282331321 328.1602873676936 0.7841757099496103
21.796290378266626 327.33937894535234 0.7829659931320764
21.80151793322004 328.1034628816741 0.7841600874528429
21.806745488173455 331.13170556790425 0.7875489307062544
21.81197304312687 330.72282997130407 0.7866294736142935
21.817200598080284 328.8140361516517 0.7844935030751032
21.822428153033698 331.9458953521645 0.788374072827468
21.827655707987113 335.6671366607703 0.7938693095071038
21.832883262940527 336.6956582785078 0.794455641516421
21.83811081789394 336.0111176613064 0.7930811928994828
21.843338372847356 335.6665878574851 0.7925656897832222
21.84856592780077 334.95360916932583 0.7914087043401682
21.853793482754185 336.14771477798274 0.7929097690031519
21.8590210377076 337.8132689700851 0.7946193314431148
21.864248592661014 341.0704552697481 0.7974051884795978
21.869476147614428 340.1328324095146 0.7958481116018479
21.874703702567842 337.1161618262445 0.7919038412925329
21.879931257521257 338.69620212435507 0.7940283903186663
21.88515881247467 338.2681339328081 0.7938905288960346
21.890386367428086 335.2414389263987 0.7898660121216636
21.8956139223815 326.60032275334265 0.7793426678222115
21.900841477334914 323.0193074746058 0.7743857016887701
21.90606903228833 320.776409569679 0.7721989016982269
21.911296587241743 320.52097043817736 0.7715078389765777
21.916524142195158 320.13016882973943 0.7712376259411925
21.921751697148572 321.2730376668895 0.7722331441346305
21.926979252101987 322.8805957735396 0.773341777918783
21.9322068070554 321.782009248938 0.771381480300833
21.937434362008815 324.4661895678364 0.7740684145756356
21.94266191696223 326.7898378453751 0.7767857266384575
21.947889471915644 327.7041137856366 0.7778995229086432
21.95311702686906 325.1632954321157 0.7746453528073467
21.958344581822473 325.9515105062564 0.775376577611147
21.963572136775888 325.5458515559731 0.7745444733827231
21.968799691729302 325.4242474281026 0.774370588632333
21.974027246682716 324.9604151564615 0.773367707620375
21.97925480163613 326.3907286967575 0.7743539413735113
21.984482356589545 326.99848236351727 0.7755461359935732
21.98970991154296 327.86496248466534 0.7765861211180495
21.994937466496374 328.93384739664685 0.7777710249025115
22.00016502144979 331.71348317700625 0.7805223173772384
22.005392576403203 332.24330322976493 0.7804588423338004
22.010620131356617 332.9342333183933 0.7814974145716427
22.015847686310032 335.7115992850739 0.7846495263281228
22.021075241263446 341.7958490573012 0.791025823386109
22.02630279621686 345.160238481895 0.7953224114419889
22.031530351170275 345.4257010524469 0.7950129771720988
22.03675790612369 343.9029382279324 0.7934041392236513
22.041985461077104 342.71267597723863 0.7917632737425462
22.04721301603052 346.576716375587 0.7957019000607166
22.052440570983933 347.0319340463332 0.796362535861253
22.057668125937347 346.75247731775676 0.7957198122221331
22.06289568089076 345.4256516359239 0.7939746894499669
22.068123235844176 346.9843344661104 0.7962395882226173
22.07335079079759 346.5225422810181 0.7956068612437432
22.078578345751005 345.925237343653 0.7953282650914745
22.08380590070442 344.7240333046768 0.7932380679981189
22.089033455657834 341.19298152588027 0.7884750745692054
22.09426101061125 339.2538294855524 0.7863221792576792
22.099488565564663 339.2417317601124 0.7858178997875687
22.104716120518077 343.53757473639854 0.7906479937535313
22.10994367547149 344.8492080555546 0.7915913757817249
22.115171230424906 343.02228641339894 0.7894990595977266
22.12039878537832 336.2331466407699 0.7814100643495938
22.125626340331735 335.39003066710677 0.7803691549370412
22.13085389528515 333.3218539187284 0.7778886395697684
22.136081450238564 332.524602404885 0.77714134105985
22.141309005191978 329.8461165329397 0.7745397242668135
22.146536560145393 327.61562921163744 0.7727043151085912
22.151764115098807 330.5026293963984 0.7753935892891768
22.15699167005222 332.9970514128873 0.777708200490778
22.162219225005636 335.7983403087637 0.7802632508223546
22.16744677995905 333.2676739497984 0.7780721352282532
22.172674334912465 330.48470076209736 0.7759250961148719
22.17790188986588 328.8915648196537 0.7732221717486308
22.183129444819293 327.39491282694064 0.7713573463910899
22.188356999772708 326.84964270166853 0.7695834107090999
22.193584554726122 325.48279878881357 0.767350172208158
22.198812109679537 326.8113982643214 0.7687212183383039
22.20403966463295 327.32098266122296 0.769004941195632
22.209267219586366 329.028439200508 0.7715895627994631
22.21449477453978 326.1949884840694 0.76878335153829
22.219722329493194 327.5735621748809 0.7706006805749517
22.22494988444661 327.93134785820575 0.7706363751792557
22.230177439400023 328.88607174834937 0.7698666021472591
22.235404994353438 331.27503917716956 0.7727435189087176
22.240632549306852 332.37134874111337 0.7743695041777791
22.245860104260267 335.4866616519847 0.7779869372783093
22.25108765921368 334.5374980836248 0.7777413034646761
22.256315214167095 332.2775820413164 0.7739822628815518
22.26154276912051 332.071137060128 0.7745835324369383
22.266770324073924 331.64969517329365 0.7732934681847855
22.27199787902734 332.2232173609357 0.7739193198505641
22.277225433980753 329.0428593150825 0.7708907128895839
22.282452988934168 325.89881158751336 0.767608413344008
22.287680543887582 323.56755703815907 0.7650492206256652
22.292908098840996 321.8639426748811 0.762237634464432
22.29813565379441 320.8594408466686 0.7597952407117295
22.303363208747825 316.57698554762965 0.7548002031884175
22.30859076370124 315.4560366909367 0.7537436946412442
22.313818318654654 315.457973309126 0.7544844977183763
22.31904587360807 315.4162238827237 0.7544797631442554
22.324273428561483 312.90181369690805 0.7511985349060293
22.329500983514897 311.8168218683432 0.7501807029267821
22.334728538468312 309.16490175493044 0.7462172455420654
22.339956093421726 307.2581679955196 0.7440648670706835
22.34518364837514 303.57418480421023 0.7394564168417159
22.350411203328555 300.4592768358833 0.7356284913076137
22.35563875828197 298.0581973208429 0.7335187941816218
22.360866313235384 296.4813302718252 0.7312435896881059
22.3660938681888 294.7586571732314 0.7296687708500826
22.371321423142213 296.34042085406867 0.7308150816996314
22.376548978095627 295.9291959834427 0.7311010298483838
22.38177653304904 296.4604311688979 0.7316975293484917
22.387004088002456 293.1569393123068 0.7276922869031163
22.39223164295587 293.2176646406709 0.7270451549933928
22.397459197909285 291.93080682593796 0.7250782025922982
22.4026867528627 292.54195066915315 0.7261254489943495
22.407914307816114 290.6498019939475 0.7238530853908337
22.41314186276953 289.1850753598686 0.7223757240743094
22.418369417722943 290.98227793591724 0.7245577335308014
22.423596972676357 290.1537820303243 0.7238480984148478
22.42882452762977 289.5475880078893 0.7227289227555994
22.434052082583186 287.19098370565297 0.7195990787224873
22.4392796375366 289.3144377422084 0.7218503292240195
22.444507192490015 287.67746198227564 0.7190403022104821
22.44973474744343 284.7017221489156 0.7149569696970093
22.454962302396844 281.1109597390992 0.7116973237860039
22.460189857350258 282.47656603790705 0.714095627244708
22.465417412303673 283.39479423540797 0.715209847682025
22.470644967257087 284.31995194784025 0.7147917678311062
22.4758725222105 283.37899752839735 0.7137617511325342
22.481100077163916 283.20260197937233 0.7133825664929258
22.48632763211733 283.57060130837004 0.7146491732448924
22.491555187070745 279.2225198802629 0.7086823499253864
22.49678274202416 279.53343059390846 0.7087229021172585
22.502010296977573 278.1603017552977 0.7066774421664095
22.507237851930988 278.66446500758906 0.7071949046292032
22.512465406884402 277.00011963474645 0.7049035785547834
22.517692961837817 277.8042241840274 0.7065625783640758
22.52292051679123 278.0007745298354 0.7071436452656115
22.528148071744646 277.1036439569144 0.7067223781788832
22.53337562669806 275.73742664688274 0.7044068436093901
22.538603181651474 274.11672144678795 0.7023566659850279
22.54383073660489 274.727481836573 0.7030646851702127
22.549058291558303 276.206558057967 0.7048411107917498
22.554285846511718 276.73531849907374 0.7052504148160353
22.559513401465132 276.5396326462382 0.7041221514230488
22.564740956418547 273.79715601047786 0.7005418862606633
22.56996851137196 273.5586938321792 0.7005771153711293
22.575196066325375 269.74003281287804 0.6967075913007161
22.58042362127879 269.8455273976039 0.6980838906208778
22.585651176232204 269.8139387678008 0.6974723275762285
22.59087873118562 273.1756955086232 0.7015886365410351
22.596106286139033 271.48213468715187 0.6984180072811529
22.601333841092448 271.1730785305988 0.6972669322052207
22.606561396045862 272.5903121143352 0.7000902403103925
22.611788950999276 273.7247023810964 0.7010169054894498
22.61701650595269 275.1800262305291 0.7033873363915146
22.622244060906105 272.4112486155353 0.6995165282328845
22.62747161585952 269.2168515375151 0.6960627056895486
22.632699170812934 267.6298433715282 0.6927252267918834
22.63792672576635 268.45908905998505 0.6935557723129563
22.643154280719763 270.70504409668683 0.6963585512074935
22.648381835673177 274.9033580916513 0.7026011342245057
22.653609390626592 275.66178101474225 0.7042421661418599
22.658836945580006 273.7004229138732 0.7022637259275334
22.66406450053342 269.3163092996846 0.6962249110758085
22.669292055486835 269.9348170199575 0.6967144810249964
22.67451961044025 271.6601342674944 0.6983778032394115
22.679747165393664 274.9653873964165 0.7013525782605494
22.68497472034708 276.9668392503432 0.7037881712448669
22.690202275300493 276.39514420989724 0.7032560596668134
22.695429830253907 275.25398681681645 0.701632056612425
22.70065738520732 271.9842956446195 0.6973647972850713
22.705884940160736 273.3270314357837 0.6987913709514965
22.71111249511415 277.5098587133058 0.70429638436282
22.716340050067565 282.3340437857874 0.7098639671370286
22.72156760502098 282.6814264446585 0.7094599719098621
22.726795159974394 282.08821617322474 0.7089991279445851
22.73202271492781 280.48654117738585 0.7070708591088927
22.737250269881223 280.0774375412054 0.7067394770717896
22.742477824834637 280.0518167886922 0.7060487476774976
22.74770537978805 282.70158587148495 0.7097530538273048
22.752932934741466 283.43960014490983 0.7113197226000691
22.75816048969488 284.0487507375403 0.7118685775634821
22.763388044648295 282.9707249257272 0.7098976710360448
22.76861559960171 284.26032131050937 0.7115898614064949
22.773843154555124 289.1737843177248 0.7177151708406111
22.779070709508538 291.07871380730614 0.7201946514900841
22.784298264461952 292.1568721748273 0.7215589575996099
22.789525819415367 289.71404365526803 0.7185723629226936
22.79475337436878 291.5066202265438 0.7204092853642082
22.799980929322196 296.4758427087594 0.7262657905514002
22.80520848427561 302.0229303856213 0.732448317353596
22.810436039229025 303.1255234245254 0.7331090203861402
22.81566359418244 296.352983789558 0.7241788195226934
22.820891149135853 293.38226454441593 0.7203423483181093
22.826118704089268 290.5969843742628 0.7168495597811182
22.831346259042682 296.28726973107837 0.7245206735448517
22.836573813996097 298.9611508733212 0.7272238085424847
22.84180136894951 301.6394963041475 0.7308989608125434
22.847028923902926 301.2445059083091 0.7301608653282321
22.85225647885634 300.8726495396586 0.7300537235968957
22.857484033809754 300.23607612825873 0.7292299166242541
22.86271158876317 298.5163493003101 0.7268365114306397
22.867939143716583 299.1279396305415 0.7269930295962815
22.873166698669998 302.6998720153446 0.7315797582117572
22.878394253623412 304.70875282188445 0.7338896635390211
22.883621808576827 303.58462647452467 0.7336043288512045
22.88884936353024 303.59236860685513 0.7332280162973408
22.894076918483655 302.2687098163718 0.7320099852630256
22.89930447343707 302.20317297115747 0.7315436115642968
22.904532028390484 300.7479075035645 0.7282993642255041
22.9097595833439 302.58735596367745 0.7315941488910584
22.914987138297313 306.55071598681985 0.7349949832650055
22.920214693250728 309.9492122999334 0.7392571480945216
22.925442248204142 309.09295754089965 0.7375822926218919
22.930669803157556 305.9186405665652 0.734445312208701
22.93589735811097 302.1394478487694 0.7303493285854683
22.941124913064385 304.56274782643754 0.7328686356686894
22.9463524680178 310.51461949719504 0.7402711883677839
22.951580022971214 313.7061924407807 0.7433130318584724
22.95680757792463 310.4543155798458 0.7399566913270644
22.962035132878043 304.35901264831926 0.7337717298966568
22.967262687831457 303.47114139322275 0.7331203227163816
22.972490242784872 306.134754537707 0.7360762218145981
22.977717797738286 309.82870499304715 0.738808716193999
22.9829453526917 305.3456676256737 0.7326566181488314
22.988172907645115 302.7466028067521 0.7295260461435013
22.99340046259853 299.2444573790687 0.7254807932897955
22.998628017551944 301.39562225805776 0.7284358327250755
23.00385557250536 300.4533152134457 0.7272230349938266
23.009083127458773 303.3170731258458 0.7307936322944834
23.014310682412187 303.79775304586434 0.7309010469751411
23.0195382373656 306.686355018818 0.7346864953850656
23.024765792319016 306.6836384731742 0.7349128217122485
23.02999334727243 305.70752142583353 0.7333625304047867
23.035220902225845 301.9347649941349 0.7280652691348887
23.04044845717926 302.4500115370996 0.7288195184285188
23.045676012132674 302.62584453301304 0.729365631783624
23.05090356708609 301.93751696709825 0.7285705125545715
23.056131122039503 300.2558439484799 0.7259631939203072
23.061358676992917 299.8113705011238 0.725341444156413
23.06658623194633 297.1337468038812 0.7222160600914794
23.071813786899746 294.8376927601286 0.7195446268830573
23.07704134185316 297.4208426977951 0.723706926577819
23.082268896806575 298.1887677766842 0.7254695441525743
23.08749645175999 300.2288071203143 0.7274290937919141
23.092724006713404 297.6922631725769 0.7236235851251485
23.097951561666818 298.2933985175493 0.7243154036884052
23.103179116620232 297.91509093795725 0.7244855759821996
23.108406671573647 298.5712990874614 0.7256122910622053
23.11363422652706 298.8556158694157 0.7251076007973039
23.118861781480476 296.38658819787815 0.7222366958867897
23.12408933643389 293.304081845366 0.7177213693621006
23.129316891387305 294.6678405043321 0.720097025503355
23.13454444634072 296.8394660518454 0.72205475062095
23.139772001294133 298.2997804841767 0.7230251265775934
23.144999556247548 299.4098717267349 0.724152966343933
23.150227111200962 302.23955176832567 0.7270099339091781
23.155454666154377 300.86101575090277 0.7257836267989558
23.16068222110779 299.13131065370357 0.7236301549699625
23.165909776061206 297.5723154736467 0.7222597668893952
23.17113733101462 296.27544047341325 0.7210339152522804
23.176364885968034 297.9901966056549 0.722469242928576
23.18159244092145 295.07178174764977 0.7199646506692013
23.186819995874863 295.46433019944476 0.7204368522999028
23.192047550828278 292.93806198981025 0.7169091152630286
23.197275105781692 292.7494238780842 0.7160701448645719
23.202502660735107 293.5445498397298 0.7166175634056703
23.20773021568852 298.55722974963044 0.7229175936367171
23.212957770641935 297.31706361332795 0.7225259321017637
23.21818532559535 296.379330158364 0.7227801319060608
23.223412880548764 292.6056352377133 0.7187720901932471
23.22864043550218 295.57811138661464 0.7210311968301996
23.233867990455593 293.53474025144163 0.717269938522096
23.239095545409008 294.40230158443075 0.7173415147701503
23.244323100362422 293.24674641359394 0.716484183007317
23.249550655315836 296.631078080787 0.7210207716516988
23.25477821026925 297.8714640763269 0.7227628152696571
23.260005765222665 299.43561270702793 0.72480818271075
23.26523332017608 297.37289461835155 0.7216096416350629
23.270460875129494 296.95238980601385 0.7203713788307016
23.27568843008291 299.6614484187819 0.7234950846951722
23.280915985036323 301.52639821889716 0.7260045244335913
23.286143539989737 300.14329780262534 0.725360310952417
23.291371094943152 299.2608385886989 0.7233228217334825
23.296598649896566 300.22027594232355 0.7234474700919311
23.30182620484998 298.5232832967404 0.7215550194991621
23.307053759803395 295.72183987852236 0.7183209796081826
23.31228131475681 297.8721524304304 0.7210810529786784
23.317508869710224 302.30787108765725 0.7259960468956312
23.32273642466364 304.3126014773353 0.7283849385961146
23.327963979617053 304.04015056408366 0.7283746921405412
23.333191534570467 304.4579776504485 0.7290958404240919
23.33841908952388 303.737653999681 0.7278375205090168
23.343646644477296 305.43827783043645 0.7290785313085495
23.34887419943071 304.04544599477623 0.7268956318397997
23.354101754384125 304.8176503086788 0.7284155837493446
23.35932930933754 306.6137583851021 0.730524166637101
23.364556864290954 309.15849936275316 0.7341410231880866
23.369784419244368 309.3615718933096 0.7339694571531464
23.375011974197783 309.47058848472255 0.7335952898653364
23.380239529151197 307.4589898171985 0.7304841903969355
23.38546708410461 307.00270707222177 0.7305994163301013
23.390694639058026 308.82739847885694 0.7332414455969442
23.39592219401144 310.4784404989478 0.7351364553678518
23.401149748964855 306.60286335005424 0.7309994242780655
23.40637730391827 303.27292210701756 0.7273602796511577
23.411604858871684 304.3177165044527 0.7288878617875474
23.416832413825098 307.9039984657772 0.7320750300408673
23.422059968778512 308.2541545153833 0.7333294598472327
23.427287523731927 309.62995593000454 0.7349166173187857
23.43251507868534 307.78196943454367 0.7320241949950829
23.437742633638756 308.335436838208 0.7322423849316716
23.44297018859217 306.4881801765954 0.7315746553834562
23.448197743545585 308.47410671902384 0.7349339658084358
23.453425298499 309.9666031817877 0.7355424703632919
23.458652853452413 309.285069446961 0.7331356052587913
23.463880408405828 310.7812015351206 0.7338539842939316
23.469107963359242 310.5991443824132 0.7350755014170834
23.474335518312657 311.2360695029141 0.7370371964129236
23.47956307326607 307.8768453729205 0.7330271482832196
23.484790628219486 305.56520279185736 0.7287318762884041
23.4900181831729 305.3332357375396 0.7275322961778671
23.495245738126314 308.9717263399405 0.7323255807382683
23.50047329307973 312.35122463751225 0.7359519539936235
23.505700848033143 310.51630929574367 0.7335947171444446
23.510928402986558 308.64105539018976 0.7314869466958348
23.516155957939972 304.8610226259353 0.72788968040388
23.521383512893387 303.67296693524264 0.7267177424016869
23.5266110678468 301.56018308514484 0.7237120530318896
23.531838622800215 301.9031182325062 0.7237068206498823
23.53706617775363 302.9809104360359 0.7243077819618705
23.542293732707044 303.81700675001287 0.7245565760250865
23.54752128766046 303.63632779107036 0.7246765643413332
23.552748842613873 305.2075164570951 0.7258168384515311
23.557976397567288 307.41576979675534 0.7280282728988581
23.563203952520702 307.71733369502414 0.7274487373832087
23.568431507474116 306.201828307153 0.7249644452200965
23.57365906242753 302.793424415334 0.721048043446411
23.578886617380945 299.99142195075757 0.7174120354978616
23.58411417233436 296.4034553157881 0.7140655675713142
23.589341727287774 295.28259573135 0.7132968909887669
23.59456928224119 295.3701125364409 0.7131743807447772
23.599796837194603 298.2120282141919 0.7156707749671255
23.605024392148017 299.98895376745185 0.7174982133113964
23.610251947101432 302.1652622453658 0.7200428444780567
23.615479502054846 303.7157956857464 0.7216730720106131
23.62070705700826 305.02121499773904 0.722360370659382
23.625934611961675 307.3098753418526 0.7252145067471739
23.63116216691509 307.8833714550128 0.7255746409924718
23.636389721868504 308.20112463337256 0.7257638728383855
23.64161727682192 309.2447943122878 0.7263773490542208
23.646844831775333 306.29777433641743 0.7222239615580889
23.652072386728747 304.1124480975799 0.7195876095749187
23.65729994168216 302.4271868994335 0.7171986869426247
23.662527496635576 303.66072846916074 0.7175999297345493
23.66775505158899 301.16988227700574 0.7143341841267733
23.672982606542405 301.6880022275433 0.7151755671723455
23.67821016149582 302.70191448283964 0.7164472081507771
23.683437716449234 307.1055961162791 0.7211390826656452
23.688665271402648 309.80059843841866 0.7239894166198687
23.693892826356063 313.2532174635183 0.7278998041577744
23.699120381309477 314.5885012093348 0.729595763837881
23.70434793626289 318.6036779721098 0.7345254146637494
23.709575491216306 320.15274980276587 0.7351520951845749
23.71480304616972 325.84090367691033 0.7404942829298924
23.720030601123135 324.7112845288944 0.7382615205092011
23.72525815607655 321.0069126841569 0.7343478519126622
23.730485711029964 318.2156269896536 0.7316556743258231
23.735713265983378 316.5029260305918 0.730145530452594
23.740940820936792 317.7891208882377 0.7310096811180731
23.746168375890207 317.5277510644916 0.7301285900170634
23.75139593084362 316.4176906184023 0.7281725823175105
23.756623485797036 314.7909239683657 0.7257978843641506
23.76185104075045 316.50525000422147 0.7268391762132597
23.767078595703865 316.10585570038677 0.7261909654568706
23.77230615065728 317.9407616022396 0.7279923366145974
23.777533705610693 319.84066057005145 0.7299923754141563
23.782761260564108 324.78358599233513 0.7354247591446433
23.787988815517522 328.4071995774124 0.7391322306216956
23.793216370470937 327.35966796700706 0.7380530626123495
23.79844392542435 326.0477522470717 0.7367603097150803
23.803671480377766 328.2852279533098 0.739067930435338
23.80889903533118 331.49220267527323 0.742216205907559
23.814126590284594 333.1682906189022 0.7426485846624461
23.81935414523801 335.25958341796616 0.7447736483725653
23.824581700191423 335.47891595016915 0.7442449673460841
23.829809255144838 337.1116639526636 0.7464994477365355
23.835036810098252 338.79185517142633 0.7485110779549249
23.840264365051667 341.5441620592151 0.75134463969261
23.84549192000508 340.7826069382567 0.7502913990126437
23.850719474958495 340.9994474022275 0.749269219561889
23.85594702991191 337.53026500397806 0.7453711467288792
23.861174584865324 336.97801275215966 0.7445437547416256
23.86640213981874 330.1008987701016 0.7369750312503593
23.871629694772153 327.80457877071905 0.7344206581563795
23.876857249725568 323.22432482601374 0.7289606296806769
23.882084804678982 324.32884606206215 0.7299733566294094
23.887312359632396 323.0488140520101 0.7288892199579949
23.89253991458581 324.15816242094337 0.7296675558093016
23.897767469539225 322.11791482943187 0.7269869613794232
23.90299502449264 321.94158772080453 0.7258572646414114
23.908222579446054 320.0525273841275 0.7237988090146364
23.91345013439947 316.7402236838182 0.7202900524596729
23.918677689352883 313.7855846012639 0.7171408906299352
23.923905244306297 315.26633935875464 0.7190415236073565
23.929132799259712 320.18548568390554 0.7237549524323479
23.934360354213126 319.5423751577438 0.7230582485653252
23.93958790916654 319.2002989090392 0.7224275661734738
23.944815464119955 316.7095437162292 0.7204357828574053
23.95004301907337 318.38707986116657 0.7226176661960843
23.955270574026784 318.08322556342273 0.7223520128553012
23.9604981289802 314.620264554828 0.7181172030859391
23.965725683933613 314.1313246559917 0.7174316600330242
23.970953238887027 315.5428641711805 0.7186943184064328
23.97618079384044 319.87773795697626 0.7241579560482996
23.981408348793856 321.77621643043545 0.7265724233768617
23.98663590374727 324.7795091115626 0.7302664950653183
23.991863458700685 325.43165938299717 0.7304435206243515
23.9970910136541 327.2363859984943 0.7319822520395985
24.002318568607514 326.5365698580483 0.7311889695608104
24.007546123560928 324.4189125046766 0.7284031609064359
24.012773678514343 321.2982510888771 0.7252937835388326
24.018001233467757 320.6039513662677 0.7250099240348612
24.02322878842117 319.98524658459365 0.7246884331241505
24.028456343374586 319.5440989136587 0.7238352033816156
24.033683898328 320.13784152747 0.7235055336761199
24.038911453281415 318.8992472105306 0.7222964925982098
24.04413900823483 319.75159256538205 0.7231385575815362
24.049366563188244 319.1042613012699 0.7229582051999223
24.054594118141658 323.18371424387834 0.7279745184720515
24.059821673095072 326.97551223222206 0.7314723205345877
24.065049228048487 326.1558812530781 0.730917280521408
24.0702767830019 322.32618013764744 0.7393580604700944
24.075504337955316 322.87299836398734 0.7498310753939296
24.08073189290873 324.4665332492925 0.7579843189919097
24.085959447862145 325.15310978315784 0.764488941970881
24.09118700281556 326.17354357148827 0.7710364401087978
24.096414557768973 327.6572378589123 0.7773503665470312
24.101642112722388 331.875016748153 0.7864332093736917
24.106869667675802 334.7978802527107 0.7936088824618394
24.112097222629217 336.4009906399069 0.7997098229334674
24.11732477758263 338.4052992858582 0.8061310518729278
24.122552332536046 336.39861607570333 0.8079404593467852
24.12777988748946 338.1970883545709 0.8140501990255934
24.133007442442874 335.94076434892725 0.8147001399700923
24.13823499739629 338.42311866900695 0.82051774371174
24.143462552349703 338.4066204831573 0.8235396656527834
24.148690107303118 338.5894155379172 0.8261883421460892
24.153917662256532 335.17947212495216 0.8250619393342602
24.159145217209947 330.705985061257 0.8223323873947551
24.16437277216336 327.7895248159986 0.822452246985414
24.169600327116775 324.2706713502942 0.821383428912949
24.17482788207019 321.9117589736877 0.8218198709654805
24.180055437023604 319.2448042202785 0.8206602089058597
24.18528299197702 316.77888934152156 0.820294047326017
24.190510546930433 316.8442147811588 0.8240945949723807
24.195738101883848 313.00515335346125 0.8217172186173262
24.200965656837262 312.6539102259784 0.8238312372200541
24.206193211790676 313.43105085982353 0.8269905680293536
24.21142076674409 316.47185440331793 0.8336403389896562
24.216648321697505 314.22089777483717 0.8332299394050003
24.22187587665092 310.5940699295856 0.8312000144026643
24.227103431604334 307.20495202134657 0.8297048458922432
24.23233098655775 307.59903085415107 0.8332389018559663
24.237558541511163 307.58789977437914 0.8347954215932742
24.242786096464577 306.884443593373 0.836064999646299
24.248013651417992 306.3688371423097 0.8381789269406326
24.253241206371406 303.21365752593357 0.8365257441867471
24.25846876132482 301.91633385917146 0.8378042364225665
24.263696316278235 300.35502756601363 0.8379501725173815
24.26892387123165 302.20840049482877 0.8420123427911206
24.274151426185064 302.57867905716165 0.8429882991270029
24.27937898113848 302.7316623032744 0.8445614156322364
24.284606536091893 303.86870956010273 0.8486219635590905
24.289834091045307 306.02130424137863 0.8537667555904054
24.29506164599872 300.6783519153548 0.8493640347112783
24.300289200952136 299.3339968525921 0.8507996774337622
24.30551675590555 299.9016908811074 0.8548098886817369
24.310744310858965 301.6283278207982 0.8585573829416385
24.31597186581238 302.0823470064553 0.8603531474190519
24.321199420765794 299.5012349639536 0.8590108310718072
24.326426975719208 300.82937938355485 0.8637254936163289
24.331654530672623 301.1452833675978 0.8651653390505316
24.336882085626037 302.1651767924263 0.8670654163782289
24.34210964057945 303.08730055068867 0.8689803323607521
24.347337195532866 302.253578675176 0.870687371162344
24.35256475048628 302.0917422038316 0.873592421623788
24.357792305439695 301.47057980328793 0.8753834636588729
24.36301986039311 302.4214976209546 0.8789476679704399
24.368247415346524 304.04289397856815 0.8838814216972204
24.373474970299938 310.67451055585724 0.8967091469163271
24.378702525253352 314.48742656863027 0.9045759161640722
24.383930080206767 317.94504305699894 0.9108080340041146
24.38915763516018 319.5674333712583 0.9138388752887715
24.394385190113596 318.09344741008175 0.9131555023007993
24.39961274506701 317.14732553172774 0.9139017749750039
24.404840300020425 318.98021029074255 0.9183520547147461
24.41006785497384 320.7211369276243 0.9233220239790031
24.415295409927253 318.5469497899259 0.9246977812577888
24.420522964880668 313.507738836871 0.9220025324568817
24.425750519834082 310.93072394395307 0.9212232777552329
24.430978074787497 311.6479098091997 0.9227721100391156
24.43620562974091 312.8159195716313 0.925604058867036
24.441433184694326 312.84562367393886 0.9274083116956361
24.44666073964774 312.6028832844336 0.9291920890681882
24.451888294601154 314.7417946003009 0.9336210690233353
24.45711584955457 315.8286560533241 0.9379816932779126
24.462343404507983 315.8343820940272 0.9394790197598984
24.467570959461398 315.5755965029 0.9427386892816799
24.472798514414812 314.7681593051471 0.9429607428352825
24.478026069368227 313.3811883055043 0.9441417028874776
24.48325362432164 309.32444797812065 0.9397471663344905
24.488481179275055 310.37732123776834 0.9446803857696254
24.49370873422847 315.63451477671254 0.9555443231096038
24.498936289181884 320.22239702425935 0.9656985128287964
24.5041638441353 322.8671925860796 0.9721450601339066
24.509391399088713 320.14997107239986 0.9702928043057283
24.514618954042128 318.58501896121277 0.969963933871974
24.519846508995542 317.12574418256946 0.9696614736861118
24.525074063948956 315.7367969207889 0.9695405174360605
24.53030161890237 314.78713280543406 0.9706904537239865
24.535529173855785 318.43958577203097 0.9791573082379653
24.5407567288092 319.0041765434251 0.9829775989376965
24.545984283762614 319.3477831453356 0.9858142868679041
24.55121183871603 315.3642079098876 0.980443753320039
24.556439393669443 315.6261079112686 0.9817773821743815
24.561666948622857 320.63544705936107 0.9912963224381651
24.566894503576272 321.1428040457918 0.9961538193537727
24.572122058529686 319.92781605630904 0.9973998732140729
24.5773496134831 316.5806517665486 0.9948896891800407
24.582577168436515 315.4195617618261 0.9951704303563356
24.58780472338993 317.5848629792154 1.0004052651694244
24.593032278343344 316.5724183119351 1.001746222277354
24.59825983329676 316.7833660637256 1.0035145810531663
24.603487388250173 312.03482374645 0.9989232731092832
24.608714943203587 307.85823765779685 0.9937963065087126
24.613942498157 307.43169452774566 0.995487012723338
24.619170053110416 308.6874757261 0.9990801927816845
24.62439760806383 308.41399586852094 1.00003414779755
24.629625163017245 307.1916211830628 1.0010744985754958
24.63485271797066 306.638063293704 1.0030880771696318
24.640080272924074 307.1152918580773 1.0088531902274618
24.645307827877488 308.00472490054807 1.0137118393750253
24.650535382830903 308.8424421604527 1.0171402886869962
24.655762937784317 312.5832660276163 1.025634660964877
24.66099049273773 316.2282530876568 1.0333567541933588
24.666218047691146 315.69631835648823 1.0359470539472853
24.67144560264456 311.41158752039746 1.032273986556611
24.676673157597975 307.13584368000346 1.0278549199896843
24.68190071255139 306.7392993782071 1.0300931410924279
24.687128267504804 307.95604580895883 1.0339245895313895
24.692355822458218 311.0488667454227 1.0412604998866213
24.697583377411632 313.788434922682 1.049398474645301
24.702810932365047 311.01923676115905 1.0473882098772227
24.70803848731846 306.71025520537654 1.042475763512352
24.713266042271876 304.52632817215067 1.0404381711313693
24.71849359722529 307.0463300876873 1.0486103570026792
24.723721152178705 308.7163032604329 1.0550166260746199
24.72894870713212 308.3398456205184 1.0572944963734494
24.734176262085533 306.1010017162396 1.0552102276901816
24.739403817038948 307.90301145050177 1.0609169532198115
24.744631371992362 308.13418196090305 1.0650272623378112
24.749858926945777 311.5593106003758 1.0717920208200624
24.75508648189919 311.0504379831577 1.0715652717640043
24.760314036852606 310.2455020832539 1.0714206462836728
24.76554159180602 307.97416532204744 1.070971934487624
24.770769146759434 303.483465638811 1.0672628000662312
24.77599670171285 302.94338345951365 1.0688330984712426
24.781224256666263 301.68806059831957 1.070185105167106
24.786451811619678 306.89275919548675 1.0816805960520672
24.791679366573092 308.0532909388049 1.086837008859587
24.796906921526507 310.42405772832404 1.0941021787402636
24.80213447647992 311.1059019730024 1.0982218170445366
24.807362031433335 308.84414863561034 1.0961916368025406
24.81258958638675 305.3719607968785 1.0920768318782506
24.817817141340164 304.739194551287 1.0944801417206806
24.82304469629358 304.7450273470747 1.0986944292516505
24.828272251246993 308.3089043282764 1.1093525098432118
24.833499806200408 305.97676620712633 1.1078541315494603
24.838727361153822 305.729843906543 1.109955333459947
24.843954916107236 306.6292720458174 1.1135485877398534
24.84918247106065 306.4384446051815 1.1151660613066399
24.854410026014065 307.19514276895256 1.1177284108730667
24.85963758096748 304.7258437841397 1.1166449949701927
24.864865135920894 307.630361813889 1.1257679662635196
24.87009269087431 306.80195632215737 1.129072454742256
24.875320245827723 309.48438742943483 1.1347092398403689
24.880547800781137 308.8428244592218 1.1354903583513423
24.885775355734552 312.7000250392288 1.1463567319927424
24.891002910687966 315.050122015705 1.1558284347399759
24.89623046564138 316.62931815913527 1.1639916771059253
24.901458020594795 314.375697615896 1.1619755031124974
24.90668557554821 312.46250563944767 1.1598867362993368
24.911913130501624 312.15207166874654 1.161049929575476
24.91714068545504 314.69224759327085 1.1690141420315283
24.922368240408453 313.8094738488382 1.170560113896009
24.927595795361867 312.66505920711455 1.172349519946848
24.93282335031528 313.4444964336238 1.1754414635451835
24.938050905268696 312.22877407018024 1.1763567077462374
24.94327846022211 312.3280556679272 1.1795805314672931
24.948506015175525 311.6603013246484 1.1820006182214085
24.95373357012894 315.0841073193316 1.1925342673569077
24.958961125082354 316.5653775395386 1.1992557420323204
24.964188680035768 316.0979564343721 1.2018849740093225
24.969416234989183 315.7835613797142 1.2038529837546732
24.974643789942597 317.6026922531687 1.210652271469727
24.97987134489601 322.41300309688427 1.2241050163063665
24.985098899849426 321.69459849695335 1.2293394084894793
24.99032645480284 320.2483762672217 1.231037862451862
24.995554009756255 314.88462372691544 1.2230090163626843
25.00078156470967 312.17461651864124 1.2202904517308752
25.006009119663084 311.39946854800814 1.2221523841409458
25.011236674616498 310.32705022883255 1.2244857897555879
25.016464229569912 309.21790126310475 1.2253079923187002
25.021691784523327 309.92065076008737 1.229633165060529
25.02691933947674 313.80657971491485 1.2397724228338547
25.032146894430156 317.8087972821528 1.2495299304912122
25.03737444938357 319.0857669267188 1.257501805144801
25.042602004336985 317.42194941796384 1.2610391265694183
25.0478295592904 318.09531889580137 1.267077143622799
25.053057114243813 318.181817096976 1.2681103315068167
25.058284669197228 319.2460242634582 1.2720051417948381
25.063512224150642 318.14499985588435 1.2722943408253642
25.068739779104057 319.06948388867136 1.279054410918343
25.07396733405747 318.137979433769 1.2803674665203435
25.079194889010886 320.3699240524463 1.2903600971112406
25.0844224439643 318.7695074650189 1.2935611654775965
25.089649998917714 322.5071310478306 1.305560793243729
25.09487755387113 325.2988411178507 1.3149036546772566
25.100105108824543 330.4683815392855 1.3274884808008522
25.105332663777958 331.0995036250247 1.334055056335565
25.110560218731372 327.1424435936797 1.3296252107858475
25.115787773684787 321.1582212972034 1.3209370684602089
25.1210153286382 317.54351380664673 1.3158337052999762
25.126242883591615 318.8301346551518 1.3235269010233497
25.13147043854503 318.2911325036686 1.3268809031575604
25.136697993498444 319.92422799933365 1.3348819804139924
25.14192554845186 320.792868041713 1.3409335484878828
25.147153103405273 322.8515040467295 1.352457755846038
25.152380658358688 325.60552454394883 1.362098051827956
25.157608213312102 324.3655538487276 1.3675503526547654
25.162835768265516 328.33555322116905 1.3780726549659092
25.16806332321893 332.2393422084639 1.3894790623240405
25.173290878172345 335.86009335122884 1.4004462668520814
25.17851843312576 336.8076621973916 1.407076791199302
25.183745988079174 332.4303093052495 1.4029407648359657
25.18897354303259 330.4743646135184 1.4020853764737848
25.194201097986003 326.92169002917757 1.3987785801783494
25.199428652939417 326.91108257602855 1.4028053831484657
25.204656207892832 327.1937646331946 1.409433991395116
25.209883762846246 329.31318112877483 1.4187713546763583
25.21511131779966 329.54923222695584 1.424620363706717
25.220338872753075 327.83972387986347 1.4255893747496904
25.22556642770649 332.52003041388764 1.4408529041403892
25.230793982659904 335.52399367462897 1.4518587961787761
25.23602153761332 341.2421470159803 1.4678170869150702
25.241249092566733 339.85420177383196 1.4706362273821776
25.246476647520147 343.11962938429303 1.4810424334037158
25.25170420247356 343.67864753272653 1.4882237385668162
25.256931757426976 341.06003888514414 1.48714666985368
25.26215931238039 331.704397865094 1.4726166611189018
25.267386867333805 324.88856346793307 1.4608861441219225
25.27261442228722 324.2980052096352 1.4645648174241306
25.277841977240634 331.1974996968945 1.4863319509532427
25.283069532194048 332.6672447793046 1.4949077827622033
25.288297087147463 332.7884398866673 1.503357644552137
25.293524642100877 333.7336422214921 1.5110732326147356
25.29875219705429 338.0704859245572 1.5296578926401314
25.303979752007706 332.6335329984997 1.5220913901759177
25.30920730696112 326.30194319124195 1.5157268205146015
25.314434861914535 315.1750234641446 1.493517193428585
25.31966241686795 318.31968000642195 1.506894054683641
25.324889971821364 316.8131933395142 1.5057008473761397
25.330117526774778 325.80669818868233 1.5342038961001672
25.335345081728192 329.3059046124601 1.5503393123230962
25.340572636681607 331.6904473274218 1.5660540179669342
25.34580019163502 332.5319524544834 1.578650006277856
25.351027746588436 325.4033200539699 1.5677360155898277
25.35625530154185 324.0266590275764 1.5701277708966828
25.361482856495265 317.5010402221937 1.556714524777463
25.36671041144868 319.1458736249304 1.5672983303837722
25.371937966402093 325.39370272451276 1.5879064974611654
25.377165521355508 330.78404986300575 1.6102500895698113
25.382393076308922 332.7828698667882 1.6201258865492885
25.387620631262337 328.83071537339566 1.6162293745697822
25.39284818621575 322.40610138660463 1.6033164722661182
25.398075741169166 320.3122234935363 1.6045673631564328
25.40330329612258 324.85802025605363 1.624638822775585
25.408530851075994 331.42755940879067 1.6462548320684363
25.41375840602941 328.76905511610835 1.646414307258738
25.418985960982823 327.6918400085855 1.6518538959813742
25.424213515936238 326.6727545685849 1.6626148851930656
25.429441070889652 328.0194137847579 1.6767167457369425
25.434668625843067 328.71385729512446 1.6835979297945758
25.43989618079648 327.198044789438 1.6841881007548183
25.445123735749895 331.21351257310596 1.6976972728011015
25.45035129070331 331.68883440868143 1.70675867489371
25.455578845656724 325.9071049009784 1.7052740253078627
25.46080640061014 321.913545489611 1.704818078218445
25.466033955563553 323.8609589024871 1.7173956243176494
25.471261510516968 330.5865536194439 1.7400488895927881
25.476489065470382 338.35847506816805 1.7637485111165319
25.481716620423796 333.17316227655584 1.7649257490739763
25.48694417537721 327.6262856172225 1.755815403264589
25.492171730330625 321.50481149117223 1.752243224224775
25.49739928528404 314.6505506593507 1.739749025284931
25.502626840237454 321.1294001266385 1.7655057806780883
25.50785439519087 326.6726594694195 1.7893290165584268
25.513081950144283 332.356691277391 1.814874380383615
25.518309505097697 333.0417053543398 1.8261099039620248
25.523537060051112 331.78340827532213 1.8292847879481662
25.528764615004526 341.0458315353661 1.862619163617901
25.53399216995794 338.9249914364601 1.865612529815364
25.539219724911355 337.5755585394908 1.8763377978210198
25.54444727986477 330.7845983849246 1.8645190986052964
25.549674834818184 332.6516920449087 1.8812382776027285
25.5549023897716 342.05463690724 1.9139340805914202
25.560129944725013 344.49858946048744 1.9351648644722648
25.565357499678427 348.961630834209 1.9591113012806363
25.57058505463184 347.37159005036193 1.9678050690770665
25.575812609585256 348.2196788917517 1.9821857006366814
25.58104016453867 347.1285310384091 1.987826984388598
25.586267719492085 344.6963598682642 1.9960491911496208
25.5914952744455 347.19310860080094 2.0106614793004973
25.596722829398914 348.03206866963296 2.028173299187052
25.601950384352328 343.5225639646421 2.0220325331765627
25.607177939305743 337.22642236267797 2.018009939936887
25.612405494259157 334.29905383060566 2.02054791303296
25.61763304921257 334.81216712708436 2.0390569053805216
25.622860604165986 336.8096283229722 2.056058658303298
25.6280881591194 338.167128086374 2.0758011728980366
25.633315714072815 336.6019832506358 2.085151443556981
25.63854326902623 334.7136578372343 2.095472623565179
25.643770823979644 334.7645466836961 2.10837334677196
25.648998378933058 341.5209189080972 2.1379898743114265
25.654225933886472 341.7304741714053 2.154283475792095
25.659453488839887 338.799729699862 2.1612901075798185
25.6646810437933 333.3854193295277 2.166245286943176
25.669908598746716 325.46946204694166 2.1510739752239236
25.67513615370013 322.1852237741711 2.157661738259812
25.680363708653545 323.74278125178364 2.173889510684673
25.68559126360696 329.78707277925025 2.2125543620138353
25.690818818560373 330.0703544416086 2.2269021879652966
25.696046373513788 330.0766658472644 2.24059462531819
25.701273928467202 333.9666903233246 2.2715374276386133
25.706501483420617 338.41501849839176 2.304816336307223
25.71172903837403 342.65554092189365 2.3440687740408443
25.716956593327446 337.31936743578143 2.3415620635485355
25.72218414828086 334.84198997042733 2.357234710974024
25.727411703234274 338.63145788190883 2.386185109450618
25.73263925818769 339.1270474401734 2.4187423473469716
25.737866813141103 341.82616983474065 2.4473773236407563
25.743094368094518 336.20400277113396 2.451849376065443
25.748321923047932 330.6370673345597 2.4529029900844876
25.753549478001347 328.04567376761685 2.473032009535729
25.75877703295476 330.5249081592591 2.5003721385217728
25.764004587908175 334.1148763681481 2.5344431782217205
25.76923214286159 345.686904434572 2.5970549264206517
25.774459697815004 338.05841253973875 2.586322931413134
25.77968725276842 346.38977283249625 2.6424582947608775
25.784914807721833 338.97578912524915 2.6330564983429725
25.790142362675248 340.10095917211527 2.670081795808073
25.795369917628662 339.4301938913874 2.6893886728461682
25.800597472582076 344.4802852232207 2.744055616406749
25.80582502753549 343.72028995828026 2.765642286755166
25.811052582488905 344.9422460517432 2.8054953113353407
25.81628013744232 349.1517133887264 2.852505288226541
25.821507692395734 347.70452278927047 2.8811377176125377
25.82673524734915 343.6979020540031 2.900106401543981
25.831962802302563 332.0105505901152 2.8815293642493818
25.837190357255977 335.7138952647413 2.939269540187414
25.84241791220939 327.782605821875 2.935037074702161
25.847645467162806 326.3810344506492 2.9746179405355786
25.85287302211622 323.3962124608652 3.006093698885525
25.858100577069635 336.57848279172816 3.1168267817542517
25.86332813202305 328.8716439979072 3.1173383682993183
25.868555686976464 338.61506390485965 3.2039579150769333
25.87378324192988 335.318292519231 3.2281990954819406
25.879010796883293 326.30569862412233 3.2377844719764095
25.884238351836707 329.2666707393036 3.304059405716616
25.88946590679012 334.20197236035443 3.3824339868524183
25.894693461743536 365.99005152530077 3.6057129594206714
25.89992101669695 371.09870353013855 3.686620271036867
25.905148571650365 354.7399218889262 3.679980329548007
25.91037612660378 343.3070171981595 3.678404611869038
25.915603681557194 335.90295848252725 3.7201572372087726
25.920831236510608 340.19294262061374 3.809378509414068
25.926058791464023 343.48000414351856 3.920234859862516
25.931286346417437 336.5045688935645 3.954671073132641
25.93651390137085 334.2326812714735 4.044603409574892
25.941741456324266 332.7563468724938 4.125950469402878
25.94696901127768 327.09105962540457 4.197952981494816
25.952196566231095 322.5813769246726 4.284616868175501
25.95742412118451 309.3472745711462 4.305799507194575
25.962651676137924 309.19507576012927 4.40732181293331
25.967879231091338 319.1728792666717 4.551703458812895
25.973106786044752 326.16056467158137 4.676107677321955
25.978334340998167 333.24029508996176 4.800208712769079
25.98356189595158 324.90698851007954 4.830527616609958
25.988789450904996 319.34543518758045 4.85723246824863
25.99401700585841 323.27733754015526 4.9973217921288375
25.999244560811825 336.8033883649539 5.167997682384554
26.00447211576524 345.02414093516836 5.374988887789069
26.009699670718653 333.97556907609027 5.431975775935955
26.014927225672068 327.0850314772201 5.523118895276834
26.020154780625482 333.04314862821593 5.674588341472612
26.025382335578897 325.65343888283695 5.6796196902767235
26.03060989053231 336.51275731775655 5.89441289759524
26.035837445485726 335.0804234465629 6.036074468179987
26.04106500043914 349.4873111388122 6.333741721383616
26.046292555392554 358.59522066329765 6.582108463814318
26.05152011034597 356.9217536903787 6.790945564393531
26.056747665299383 347.69333228708894 6.873931010980974
26.061975220252798 341.92815312787053 7.107639226347358
26.067202775206212 332.9042515484386 7.189177661377555
26.072430330159627 320.9575136236499 7.4398908814709515
26.07765788511304 327.239722523275 7.732907014726574
26.082885440066455 331.55744180313997 8.417759171379213
26.08811299501987 357.0402802910094 9.23392276393438
26.093340549973284 342.68860163257204 9.688375833855945
26.0985681049267 363.5012705531811 10.378163879033915
26.103795659880113 363.0962633073103 10.902548118445724
26.109023214833528 360.88891033631387 11.84525407300543
26.114250769786942 291.9788206449851 11.673512642935103
26.119478324740356 244.70018337076925 12.337034987245628
26.12470587969377 248.02358909699439 14.189990847048234
26.129933434647185 250.247301151979 19.703600803266635
26.1351609896006 226.92731948408772 26.54218692468357
