# Supplementary material for: Unraveling metal effects on CO2 uptake in pyrene-based metal-organic frameworks
Source: Nat Commun. 2025 Feb 11;16:1516. doi: 10.1038/s41467-025-56296-w (PMC11814143; doi:10.1038/s41467-025-56296-w)
Supplement: Supplementary file 3 — Source Data [file 41467_2025_56296_MOESM3_ESM.zip › SourceCode/SuppInf/FigureS5_Ga-TBAPy_InSitu_VariableT_PXRD/Data/GaTBAPy_0048p.dat]

0.002613777476707968 11.087887700446649 3.67519109863771
0.007841332430123905 16.534445395030176 3.905312020280668
0.01306888738353984 20.464530006889028 3.6152264356677932
0.018296442336955775 19.93410645412436 2.928482322214014
0.02352399729037171 21.83334570996634 2.89431772150859
0.028751552243787646 22.000840519531014 2.7763022654360743
0.03397910719720358 22.602438251036734 2.563637556902272
0.03920666215061952 22.902113974711707 2.487411975922832
0.04443421710403546 22.524208331670184 2.288881189395561
0.0496617720574514 21.551369428988874 2.0863254391075103
0.054889327010867336 20.002723421821305 2.12364396350747
0.060116881964283275 19.948210940886444 2.049844210752112
0.06534443691769921 17.18169897249547 1.8756529814187484
0.07057199187111515 14.41814284666416 1.5846195057073282
0.07579954682453109 12.369595781980053 1.3783516601385204
0.08102710177794703 12.647212388922359 1.3447931812870009
0.08625465673136297 15.731809440722463 1.5120423804169354
0.09148221168477891 17.740128637428505 1.5380516409699427
0.09670976663819485 21.81427397048563 1.6659801326986035
0.10193732159161079 22.407047827575663 1.6037108925366397
0.10716487654502672 21.428774618444635 1.5463117911652893
0.11239243149844266 20.72280633060849 1.480375081305094
0.1176199864518586 18.784036148641132 1.3720099527697014
0.12284754140527454 19.02729255482443 1.3144904960542614
0.12807509635869047 20.080127395988747 1.2750597476550307
0.1333026513121064 19.517068767024057 1.2421323649432903
0.13853020626552232 19.088397757724326 1.1642813768712605
0.14375776121893824 18.36018023935145 1.1353676939556168
0.14898531617235417 17.527155629792073 1.1258007400323107
0.1542128711257701 18.045904292863103 1.1264576684276448
0.15944042607918602 15.784350370107356 1.0353675115030359
0.16466798103260194 15.5886774177867 1.0122003540854612
0.16989553598601786 16.142600236722988 0.9826542476011939
0.1751230909394338 16.239803615972207 0.9970031560648908
0.18035064589284971 16.045591314713405 0.9957440636617154
0.18557820084626564 17.229808135109675 1.0233311242737866
0.19080575579968156 18.90258624942673 1.057235623864126
0.1960333107530975 19.084738368560842 1.0163447188307113
0.20126086570651341 22.12174817357345 1.0466729170265983
0.20648842065992934 22.840836324139044 1.0357288200212005
0.21171597561334526 22.814548299319224 1.0401305034049817
0.2169435305667612 23.375885076749157 1.0540415249705912
0.22217108552017711 21.696363036551716 1.0146694571678874
0.22739864047359304 20.516293096670733 1.0422349436247402
0.23262619542700896 19.49029506452552 0.9842832859834232
0.2378537503804249 17.858156018478088 0.9242010048990762
0.2430813053338408 17.55762104594783 0.9292869106824275
0.24830886028725674 18.502948068755753 0.91954227660781
0.25353641524067266 19.757810811852615 0.9200883759010312
0.2587639701940886 20.07845690983371 0.898108014545099
0.2639915251475045 20.613769100390215 0.8989946298597938
0.26921908010092044 19.14360748513707 0.8615370837988283
0.27444663505433636 18.840877563134487 0.8745836947071782
0.2796741900077523 18.125186552215528 0.8736784216347486
0.2849017449611682 16.707885349952416 0.8216322864932261
0.29012929991458414 15.978734738446931 0.7964107868362876
0.29535685486800006 16.54086205006817 0.8111183032568351
0.300584409821416 16.529362781304847 0.8120080927511161
0.3058119647748319 17.398076805095297 0.8413984946486376
0.31103951972824784 17.83601933220567 0.8408563769063372
0.31626707468166376 19.22909967333493 0.8679165718798628
0.3214946296350797 20.286387190619184 0.8662291086284716
0.3267221845884956 20.48585285506766 0.877365924835214
0.33194973954191154 19.96336433690793 0.8531746057320821
0.33717729449532746 18.274364590112096 0.8067192054567985
0.3424048494487434 16.593103844694895 0.7752184104488272
0.3476324044021593 18.27473739868079 0.8253943884213182
0.35285995935557524 19.160564878426314 0.852985585797224
0.35808751430899116 21.84128150003605 0.9105977397653526
0.3633150692624071 21.07607270306154 0.8830413736216174
0.368542624215823 20.925916544407258 0.8691017386394285
0.37377017916923894 20.308749669258127 0.8335459134869679
0.37899773412265486 18.363156458635242 0.8009773787648653
0.3842252890760708 18.728646913293055 0.8373225570371595
0.3894528440294867 18.299496930610122 0.8277440654501923
0.39468039898290264 18.498081321520964 0.8394104608529032
0.39990795393631856 20.298846133477333 0.8318082223154003
0.4051355088897345 20.53563496187251 0.8155948933469367
0.4103630638431504 21.779797457426515 0.8403180070434848
0.41559061879656634 21.25443469319476 0.8459209339183391
0.42081817374998226 20.598939313196176 0.8429948457511446
0.4260457287033982 19.641369403876592 0.8114669121225065
0.4312732836568141 19.081206576994393 0.7913593167894906
0.43650083861023004 18.604802888702764 0.7735266439552423
0.44172839356364596 19.188560662441475 0.7867903365111755
0.4469559485170619 19.99715178374837 0.811172861329136
0.4521835034704778 19.637958266550903 0.7998431789806848
0.45741105842389373 19.18502289909691 0.8013353193576971
0.46263861337730966 18.125409262603277 0.7680998645701073
0.4678661683307256 18.134385534626745 0.7646977773517467
0.4730937232841415 18.281779640960764 0.7710908343510238
0.47832127823755743 17.883375485337453 0.7494292000655842
0.48354883319097336 19.43060782902542 0.7782642013998942
0.4887763881443893 19.254341613337527 0.7669334333677922
0.4940039430978052 19.615849335279705 0.7603573354058755
0.49923149805122113 19.32833130087095 0.7477146743282854
0.5044590530046371 18.53256506635182 0.7397528313022491
0.5096866079580531 18.940375650580748 0.7637155088453406
0.5149141629114691 20.694072212059975 0.8080973930291977
0.5201417178648851 21.17604106649787 0.8140878775169772
0.525369272818301 20.660641845527667 0.7994250805135725
0.530596827771717 20.523252485095732 0.8005895925254343
0.535824382725133 19.902560205804132 0.7923143531105931
0.541051937678549 19.3035286368401 0.7771211144753996
0.546279492631965 18.064659147458336 0.744219451366144
0.5515070475853809 17.518486294842447 0.7203496659241111
0.5567346025387969 17.58088140404094 0.7078614133956149
0.5619621574922129 18.1018695713178 0.7047978910176421
0.5671897124456289 17.47844537225744 0.681205495180883
0.5724172673990449 17.1382703319761 0.6763778806264149
0.5776448223524608 16.353445716536093 0.6468178500597608
0.5828723773058768 16.615357227070387 0.6536999039181307
0.5880999322592928 16.67388891951069 0.6572294835520677
0.5933274872127088 17.548024860489974 0.6950276154631914
0.5985550421661248 18.374923590859773 0.7175327700822255
0.6037825971195407 20.401622021239525 0.7636057467346339
0.6090101520729567 20.79613318053869 0.7455831834494707
0.6142377070263727 21.587181911539478 0.7421434134386361
0.6194652619797887 20.720649631533803 0.7128219227898382
0.6246928169332047 19.055488090305342 0.6800638444360894
0.6299203718866206 19.011131404644903 0.674524161968627
0.6351479268400366 18.505914678350145 0.6676927995578319
0.6403754817934526 19.747534398599573 0.6943948524446241
0.6456030367468686 20.0760795923246 0.691763305731686
0.6508305917002846 19.638142812316314 0.6832372562606135
0.6560581466537005 20.74736865278955 0.6984263191907673
0.6612857016071165 20.139080019201597 0.6986842693469076
0.6665132565605325 20.45568738671578 0.7044685435164699
0.6717408115139485 21.26851363719297 0.7187705614803946
0.6769683664673645 22.525430877679508 0.7215265904328668
0.6821959214207804 21.939559284959607 0.7001029811776471
0.6874234763741964 21.5744860197451 0.7059042710966367
0.6926510313276124 20.53659995012225 0.685869882262806
0.6978785862810284 20.22255497506711 0.6751946932862793
0.7031061412344444 20.5395719176023 0.6785871070381505
0.7083336961878604 21.321551198395284 0.6921012844925662
0.7135612511412763 22.605368061789573 0.7116855805380298
0.7187888060946923 22.048425211817168 0.7018650506737167
0.7240163610481083 23.4335078195512 0.7202593651078918
0.7292439160015243 22.80909665272459 0.7180030955649
0.7344714709549403 23.29599695533581 0.7291081116919188
0.7396990259083562 25.06175587312172 0.7836731413828345
0.7449265808617722 24.156788629964996 0.7707789311192539
0.7501541358151882 25.368229553896278 0.7860182406097339
0.7553816907686042 25.643937790682113 0.7917989672456116
0.7606092457220202 25.27767047948934 0.7717493805448359
0.7658368006754361 27.74893921280171 0.8163370207860084
0.7710643556288521 31.145273518425316 0.8539752318558818
0.7762919105822681 32.554461018769686 0.8643803038304616
0.7815194655356841 34.047524329172084 0.868074656396504
0.7867470204891001 33.85019204338284 0.8638186118742002
0.791974575442516 32.11720544328333 0.8396338321821996
0.797202130395932 30.14089120867811 0.8003837134170274
0.802429685349348 30.411005671215236 0.8124717609909179
0.807657240302764 30.97563478544803 0.8344606375614091
0.81288479525618 34.04449359278736 0.8860039002604098
0.8181123502095959 35.99023509996497 0.9160764983987243
0.8233399051630119 36.89808390998428 0.9169822712784189
0.8285674601164279 39.157271393249864 0.963397615082484
0.8337950150698439 41.91752434209154 1.0027967145444325
0.8390225700232599 47.63042124607362 1.0885816498893535
0.8442501249766758 50.878782349985386 1.1261566007781685
0.8494776799300918 54.258435919243865 1.158701317722385
0.8547052348835078 56.43449705496599 1.1745453910618138
0.8599327898369238 59.186238238942224 1.1950106048185076
0.8651603447903398 62.1664722814681 1.21899986385937
0.8703878997437557 65.55304996045284 1.2570693286334962
0.8756154546971717 69.21383381743867 1.2725873502987224
0.8808430096505877 71.48706164744142 1.3111162438596407
0.8860705646040037 73.5953871926394 1.3314904386908095
0.8912981195574197 70.3644408242141 1.2890872489431195
0.8965256745108356 74.43538271230382 1.3322246912564437
0.9017532294642516 77.75002789455216 1.3670213060408016
0.9069807844176676 82.77863745142079 1.4133922713660085
0.9122083393710836 84.05610987698607 1.4411219659798566
0.9174358943244996 83.80450276669927 1.412855911863949
0.9226634492779155 81.67419210208895 1.3678413501587576
0.9278910042313315 82.88170482466984 1.3691963810509862
0.9331185591847475 83.37237361916472 1.372542498019615
0.9383461141381635 84.9100892028648 1.3786184297378956
0.9435736690915795 87.55656766217643 1.4046756412627805
0.9488012240449955 93.16982288611393 1.4381912532422736
0.9540287789984114 96.73182849223036 1.4539841040797454
0.9592563339518274 99.08349366366065 1.4822401382082022
0.9644838889052434 102.17119872404412 1.5121048151548413
0.9697114438586594 100.64156769451945 1.4917604765610302
0.9749389988120754 101.18049762106058 1.4905406238818937
0.9801665537654913 105.95835988541563 1.5138489239388784
0.9853941087189073 111.96410522889629 1.5540474115682659
0.9906216636723233 115.96075492694652 1.578485655158255
0.9958492186257393 118.3934974676265 1.5896003393993619
1.0010767735791553 117.84922688662203 1.6068938973397435
1.0063043285325712 116.20769743333877 1.6177036855012656
1.0115318834859872 117.63003754533948 1.6363704632104064
1.0167594384394032 117.26939686219436 1.607776939302049
1.0219869933928192 124.27669424420819 1.647031293726302
1.0272145483462352 120.99183071850847 1.6023504967645625
1.0324421032996511 122.10793454239057 1.5929886611398334
1.0376696582530671 126.65431711074903 1.6226341365601187
1.042897213206483 131.1280505891018 1.6580548046496273
1.048124768159899 130.52230345273068 1.672763910018287
1.053352323113315 128.68607026185418 1.6618673777814534
1.058579878066731 125.8951160805425 1.633216239990929
1.063807433020147 126.07034889433699 1.6250251325219613
1.069034987973563 130.64084380428852 1.637974932205692
1.074262542926979 130.7974575986377 1.6343693926294425
1.079490097880395 134.76755219711904 1.6751893113645924
1.084717652833811 135.60919035237671 1.7002577134958532
1.089945207787227 138.06775436254415 1.7295365851744258
1.095172762740643 139.69374050067498 1.7145558171168744
1.1004003176940589 136.3400357557965 1.6839901352178082
1.1056278726474749 139.65703265685653 1.689638070557516
1.1108554276008908 141.39799181257962 1.6974974821971724
1.1160829825543068 138.26026891463817 1.6696048021417922
1.1213105375077228 140.65812109899318 1.6689167049039666
1.1265380924611388 141.36906858693982 1.6697175396131085
1.1317656474145548 142.0449645457972 1.6635277859247948
1.1369932023679707 146.687230010576 1.686684906783206
1.1422207573213867 146.6534243490838 1.695555733214935
1.1474483122748027 147.3183427153072 1.70590614482027
1.1526758672282187 149.49983855468983 1.7080690113646928
1.1579034221816347 152.0495450672152 1.736375633475018
1.1631309771350506 152.1284217696184 1.7404984063390074
1.1683585320884666 150.95319842836565 1.7237124293306945
1.1735860870418826 146.3364501315987 1.7102659347828832
1.1788136419952986 143.1973302551609 1.675067606719898
1.1840411969487146 145.9857021398306 1.6873513787480854
1.1892687519021305 149.94815388241707 1.7124250214195698
1.1944963068555465 157.2496791588653 1.7392820939911404
1.1997238618089625 157.7808588286282 1.7161719795764685
1.2049514167623785 155.76127225872946 1.7063180213263505
1.2101789717157945 155.87486913813206 1.7125684884351888
1.2154065266692105 162.29879915529668 1.7717067659002186
1.2206340816226264 166.1208420295693 1.7990205203998517
1.2258616365760424 166.4830970884176 1.803231108148654
1.2310891915294584 166.22205260969727 1.7718844802834735
1.2363167464828744 161.81152150430316 1.7406767828883065
1.2415443014362904 164.38834136371992 1.7728836435842528
1.2467718563897063 160.86943894456542 1.7585846272512413
1.2519994113431223 163.65125935566428 1.788171580082625
1.2572269662965383 159.56752586719242 1.7505178524522544
1.2624545212499543 155.95065950788327 1.7159167703963685
1.2676820762033703 155.62253326247603 1.7048374033320204
1.2729096311567862 147.34294475096735 1.6457211977074042
1.2781371861102022 152.35365134840043 1.6716598384951218
1.2833647410636182 154.25845190681028 1.6788449826209597
1.2885922960170342 157.10387060613266 1.6960303365801557
1.2938198509704502 161.11440849124094 1.6904258409183486
1.2990474059238661 157.6348707795973 1.6707062827310764
1.3042749608772821 158.80835320226907 1.692811808276125
1.309502515830698 165.416606258616 1.7472021344082174
1.314730070784114 167.6395463412031 1.7598191139034909
1.31995762573753 171.23472085715804 1.7700690557219372
1.325185180690946 173.34454938181517 1.7719846162563864
1.330412735644362 176.4193142321997 1.784459866589653
1.335640290597778 175.3678567336938 1.7802526363864284
1.340867845551194 175.78416103341613 1.7596012418149574
1.34609540050461 177.8742383727825 1.7712330105351832
1.351322955458026 175.97425339509988 1.7621914146892765
1.356550510411442 169.00834749252354 1.7233414831503395
1.361778065364858 164.23914339684552 1.711795468892373
1.3670056203182739 154.62756523588936 1.6590011130757778
1.3722331752716899 155.85163879857024 1.6922801427402692
1.3774607302251058 161.10734676341878 1.7156942748172979
1.3826882851785218 167.21986821861063 1.7457584229366665
1.3879158401319378 173.1856097862221 1.741263875862315
1.3931433950853538 173.9073188397829 1.7278273189746833
1.3983709500387698 169.56147879308972 1.6913114772878013
1.4035985049921857 169.84242600601524 1.703647188824858
1.4088260599456017 172.02460622857828 1.742320216507683
1.4140536148990177 175.76473950949628 1.788871211458918
1.4192811698524337 176.71177439544735 1.8059804809857853
1.4245087248058497 170.74090515880002 1.751926773441631
1.4297362797592656 168.9421418332809 1.7136908010696499
1.4349638347126816 163.85643056108913 1.686598497534576
1.4401913896660976 161.66191224110722 1.6691762914309143
1.4454189446195136 159.77719594277116 1.6430027836500627
1.4506464995729296 162.0770479425692 1.6619623653967819
1.4558740545263456 163.56575057748128 1.6564384386001643
1.4611016094797615 164.08039270212174 1.660858107389438
1.4663291644331775 165.6690376409554 1.672129535344589
1.4715567193865935 166.83902385281797 1.662641245488224
1.4767842743400095 166.79179559808085 1.6554631056714757
1.4820118292934255 162.92026526277036 1.631000277866807
1.4872393842468414 167.7212472767003 1.6743982173584366
1.4924669392002574 166.74728821132962 1.665773818613621
1.4976944941536734 164.9423901786008 1.656153487144707
1.5029220491070894 163.45997691821137 1.6419047500677046
1.5081496040605054 160.0927010821705 1.6075689558521353
1.5133771590139213 161.66783192229562 1.6501400570296845
1.5186047139673373 164.36881897908637 1.669172960426074
1.5238322689207533 166.7873218963867 1.6888660290114368
1.5290598238741693 173.79996529641173 1.7134609677548003
1.5342873788275853 174.2342962332938 1.6959721049970489
1.5395149337810012 174.26521991130457 1.7030784073813625
1.5447424887344172 171.9658640479852 1.705919601901562
1.5499700436878332 177.97240990203855 1.7606045775179497
1.5551975986412492 174.82055182564068 1.730348297023408
1.5604251535946652 178.01608625454662 1.7405297491584015
1.5656527085480811 184.26581835819619 1.770547525985174
1.5708802635014971 186.1230556565972 1.7626901274149274
1.576107818454913 187.54085710749496 1.7803656937499963
1.581335373408329 186.56802906846414 1.7670082895352424
1.586562928361745 184.70887012675985 1.7351013314938755
1.591790483315161 188.31999603754304 1.7710737177141402
1.597018038268577 194.2965709262629 1.785409823746782
1.602245593221993 206.35722945949422 1.8542873314423447
1.607473148175409 216.43514710584827 1.9247762166089317
1.612700703128825 221.96501298516978 1.9746210816147136
1.617928258082241 218.3995255378936 1.9578732589053591
1.623155813035657 210.6412621860736 1.8972725047631878
1.628383367989073 205.8833371729628 1.8569654474227715
1.6336109229424889 205.75621425100584 1.8392601879944577
1.6388384778959049 210.69461949169198 1.8577315981374576
1.6440660328493208 214.31783075620103 1.8946881939590954
1.6492935878027368 219.38960266018572 1.9135004074127742
1.6545211427561528 217.1073294798363 1.8774064916360567
1.6597486977095688 223.02445639992638 1.8825272811256817
1.6649762526629848 240.9861654671014 1.947735253086377
1.6702038076164007 254.77358758212452 2.0249258404939754
1.6754313625698167 271.9620580241712 2.1198567833308664
1.6806589175232327 271.5714382207277 2.121530230381799
1.6858864724766487 263.9298004036572 2.076474108858661
1.6911140274300647 259.63850104821313 2.032442967570969
1.6963415823834807 259.8297705711629 2.018085801408968
1.7015691373368966 252.21195481287734 1.983609231132153
1.7067966922903126 253.85710843872735 1.9617118077287308
1.7120242472437286 256.2134662817263 1.9623480547907866
1.7172518021971446 259.6871116035497 1.9582454557145785
1.7224793571505606 267.07614997624916 1.9760732359564581
1.7277069121039765 273.3310156100879 1.999081888086696
1.7329344670573925 278.23677801274897 2.0169020878614767
1.7381620220108085 280.56268415004325 2.0168927166976864
1.7433895769642245 283.46030961380325 2.025516704654104
1.7486171319176405 292.3281519244638 2.0729985351173768
1.7538446868710564 300.16566383381013 2.1122789875287458
1.7590722418244724 302.15003852969255 2.1075137424389236
1.7642997967778884 290.721759717473 2.0591590382176466
1.7695273517313044 286.14187100789655 2.021991808366885
1.7747549066847204 284.5480694452993 1.9808016534253792
1.7799824616381363 283.90036955363354 1.9806550768671958
1.7852100165915523 293.5861038952873 1.999814824417915
1.7904375715449683 299.62844621607496 2.0175340241040725
1.7956651264983843 306.82693913941137 2.064428564982142
1.8008926814518003 316.7016615775642 2.0710088484769247
1.8061202364052162 315.9107763437733 2.0494108364264276
1.8113477913586322 308.42826889007154 1.9960629295085741
1.8165753463120482 304.6689873865072 1.9584966060313223
1.8218029012654642 304.50290037558074 1.9688851426059184
1.8270304562188802 301.98399800105756 1.9616636431403849
1.8322580111722961 300.7545804137005 1.9433333405009952
1.8374855661257121 300.05331993137224 1.9364929040858054
1.842713121079128 305.1631571278079 1.9270050505931862
1.847940676032544 316.6124165362017 1.9524408296718918
1.85316823098596 323.95875149157786 1.9777783027435136
1.858395785939376 328.5846833500199 1.9842204194675679
1.863623340892792 323.452490902899 1.9680042909807505
1.868850895846208 319.71317948362326 1.9412023062318189
1.874078450799624 314.10186714296964 1.8966239045924638
1.87930600575304 318.6101851699963 1.9119055144655637
1.884533560706456 317.9893723599786 1.8993467335671403
1.889761115659872 319.49761353362675 1.9020897118026063
1.894988670613288 317.85032157730825 1.8892156264054103
1.9002162255667039 319.6076844086866 1.877386814261409
1.9054437805201199 309.7465493721519 1.8209449031414504
1.9106713354735358 301.73235325386173 1.7576458010113039
1.9158988904269518 299.6864380503925 1.738384523008926
1.9211264453803678 301.6756038824081 1.7442898757890162
1.9263540003337838 306.56955424452093 1.7727812198947261
1.9315815552871998 304.96628804803976 1.786356128038587
1.9368091102406157 305.12302595204415 1.784286776671555
1.9420366651940317 300.0551325864877 1.754422082356656
1.9472642201474477 293.9910325404994 1.7219370339206614
1.9524917751008637 291.3732710430084 1.701297167915637
1.9577193300542797 286.0911425261687 1.673380500634269
1.9629468850076957 290.02066539764655 1.68652515223418
1.9681744399611116 291.81146881774225 1.6598483636685732
1.9734019949145276 295.8705279827141 1.6502533414581744
1.9786295498679436 293.69118078901425 1.628751838824798
1.9838571048213596 294.594606056773 1.619792362906319
1.9890846597747756 292.45353500883607 1.6210214922062827
1.9943122147281915 287.30517681379604 1.6036282212142197
1.9995397696816075 280.453433186468 1.57591742482672
2.0047673246350235 275.89583550599264 1.5627444540564965
2.0099948795884393 271.87372765051083 1.542526589083146
2.015222434541855 276.3607235760551 1.5578860639631862
2.0204499894952708 278.0869902110672 1.5588992040643441
2.0256775444486865 280.0115769836245 1.5697111925974039
2.0309050994021023 280.32840442251086 1.5635803170333356
2.036132654355518 277.9767605411129 1.5612604136149768
2.041360209308934 271.7631895798944 1.5290014315400224
2.0465877642623496 273.9807984721872 1.5176845534517565
2.0518153192157653 272.9601120553777 1.5092418721161152
2.057042874169181 273.3796994879526 1.5069361553642158
2.062270429122597 271.2883047504293 1.5020934093785643
2.0674979840760126 270.64451345289893 1.5108423285391965
2.0727255390294284 267.75941867134895 1.50860161639381
2.077953093982844 268.15109126379315 1.506017040655398
2.08318064893626 265.41875514930024 1.4910381663798402
2.0884082038896756 264.01622829221907 1.483189270012675
2.0936357588430914 266.27287996209185 1.482707386227086
2.098863313796507 269.8761517910238 1.5018124322100281
2.104090868749923 271.529612913404 1.5159073364936202
2.1093184237033387 267.9172720982501 1.491544892053095
2.1145459786567544 270.04035322166027 1.5028270233997274
2.11977353361017 267.11521490422797 1.4934495972729478
2.125001088563586 265.25782611603483 1.4874405953376262
2.1302286435170017 260.582138359695 1.4802877176877243
2.1354561984704175 255.7669945309486 1.4594895170884687
2.140683753423833 255.91649998246277 1.4622911165543202
2.145911308377249 261.17701085724406 1.4924882726972244
2.1511388633306647 267.8499163808017 1.524302851279983
2.1563664182840805 278.7660840769883 1.565840518874803
2.1615939732374962 275.74319533597946 1.5348215137504386
2.166821528190912 271.3180065163166 1.51657055804145
2.1720490831443278 277.3631060313901 1.5249708927545005
2.1772766380977435 268.89509442642657 1.499147372493814
2.1825041930511593 271.43807490865584 1.5111571307708627
2.187731748004575 275.45905246275623 1.521064291902112
2.192959302957991 272.9382076985151 1.51778309491097
2.1981868579114066 274.0407509694627 1.5113226443295513
2.2034144128648223 270.0428653211928 1.4947825949364393
2.208641967818238 264.7272436639137 1.4731495415670843
2.213869522771654 263.289524765984 1.473614906738148
2.2190970777250696 265.64738974288184 1.4810154058524165
2.2243246326784853 267.1324325761236 1.485530426053447
2.229552187631901 271.24464763469035 1.5070659112100189
2.234779742585317 267.83154611033046 1.4823102235023253
2.2400072975387326 261.7408438587475 1.4599801769422165
2.2452348524921484 259.4718783526413 1.4511293888618881
2.250462407445564 260.45217046904486 1.4614576513638995
2.25568996239898 261.54141710586975 1.461362637148393
2.2609175173523957 262.5127661130854 1.4662066337652722
2.2661450723058114 261.46217242224316 1.4679106465134308
2.271372627259227 261.11226502194495 1.4630439541059312
2.276600182212643 269.5785635782762 1.509209938667809
2.2818277371660587 271.60976738845056 1.509447770184838
2.2870552921194744 267.97586132735 1.4833064945071905
2.29228284707289 262.2921325437025 1.455154099241076
2.297510402026306 260.0025369485155 1.433910618921525
2.3027379569797217 256.0528489099392 1.4226421855789344
2.3079655119331375 259.4914381564379 1.4302427905457116
2.3131930668865532 262.5568253200778 1.444961208481002
2.318420621839969 256.01847940767414 1.4206928201410427
2.3236481767933848 255.5316073627654 1.4200395733013818
2.3288757317468005 254.68171808904185 1.4311374144571831
2.3341032867002163 257.99264786568995 1.44313138730167
2.339330841653632 266.8077436562488 1.4754269449462043
2.344558396607048 267.6225869451448 1.4799052057963487
2.3497859515604635 269.2783906290891 1.4797257430696793
2.3550135065138793 272.92933931000124 1.4791723650815736
2.360241061467295 270.1511964573799 1.4577135078283332
2.365468616420711 266.2919638885475 1.4322122898713905
2.3706961713741266 266.22366274790767 1.41798662522059
2.3759237263275423 261.5272415902998 1.3979481313964253
2.381151281280958 262.1286586083433 1.406334421240353
2.386378836234374 266.80270440441 1.4385646286079743
2.3916063911877896 267.8421210736109 1.4570018023730276
2.3968339461412054 258.8535505774296 1.424486637855964
2.402061501094621 257.08883117771904 1.422742759861914
2.407289056048037 247.11993999840058 1.3868995951909884
2.4125166110014526 241.55328515482313 1.3548054456041958
2.4177441659548684 243.29952236899754 1.3562877694326694
2.422971720908284 243.69212483724127 1.349131144600694
2.4281992758617 252.17333883923584 1.3796976117246913
2.4334268308151157 258.4210651025153 1.400551789903643
2.4386543857685314 257.9703909476159 1.3939442250678558
2.443881940721947 261.28092737148313 1.3922463562120515
2.449109495675363 264.49569770915804 1.3952642830098918
2.4543370506287787 269.628949713735 1.4044436295147888
2.4595646055821945 274.4740076700445 1.398038682595243
2.4647921605356102 286.99962325554606 1.4129194182346305
2.470019715489026 298.15462688916807 1.402433811288074
2.4752472704424417 332.05463411505093 1.4450775204267572
2.4804748253958575 410.920068727169 1.5682645957124057
2.4857023803492733 564.3918858279346 1.7993932119088312
2.490929935302689 814.7022852892911 2.1404428539086884
2.496157490256105 1213.7463451152785 2.610788129523577
2.5013850452095205 1703.988838419461 3.084004979573998
2.5066126001629363 2174.5915622716316 3.4646650088600177
2.511840155116352 2602.6705085646804 3.7828283320929397
2.517067710069768 2947.8475692209868 4.021185345001012
2.5222952650231836 3199.496944111678 4.185326457615312
2.5275228199765993 3440.0570931782695 4.3382377321692065
2.532750374930015 3671.7950092306005 4.461168596960682
2.537977929883431 4075.171778809799 4.708706709882626
2.5432054848368466 4590.9642883843 4.999785171074472
2.5484330397902624 5172.503848243974 5.300676651185656
2.553660594743678 5651.536728958807 5.517024520761814
2.558888149697094 6033.935223212397 5.688810519530881
2.5641157046505096 6204.2747377129335 5.753769677248057
2.5693432596039254 6224.583226791721 5.772486240771897
2.574570814557341 6025.569786772455 5.678920345429257
2.579798369510757 5640.894789949507 5.474933046511566
2.5850259244641727 5137.254684200551 5.215153114965256
2.5902534794175884 4489.23211666472 4.868229584584266
2.595481034371004 3797.0203362567268 4.484853208384668
2.60070858932442 3061.524368242709 4.035201886566986
2.6059361442778357 2329.945060660814 3.525782903478238
2.6111636992312515 1709.7494609807504 3.028711136544076
2.6163912541846672 1217.8756453186436 2.5583360294723536
2.621618809138083 860.7477244330953 2.1575317964118543
2.6268463640914987 618.8434930798427 1.8241289901764608
2.6320739190449145 475.26969127531385 1.6151329626581317
2.6373014739983303 396.63934582039843 1.5025373392509593
2.642529028951746 358.50130890521535 1.460602091637346
2.6477565839051618 324.0182548921 1.4039657259143057
2.6529841388585775 304.8214263744616 1.3758833273740088
2.6582116938119933 286.98931928224476 1.3404892641632673
2.663439248765409 279.48213968816987 1.3392427682744414
2.668666803718825 276.91949649458195 1.3412870814758775
2.6738943586722406 276.2591602349664 1.3572978761811996
2.6791219136256563 273.9143883227267 1.3653118399301778
2.684349468579072 263.1497812678801 1.3476551309484848
2.689577023532488 257.1660635338817 1.3495643660173713
2.6948045784859036 252.374052684846 1.3358320088089572
2.7000321334393194 255.06328788249203 1.3560276582181905
2.705259688392735 262.7997774342553 1.3909973781530902
2.710487243346151 262.96107374205894 1.3908582893637456
2.7157147982995666 270.1375967512232 1.429384662450359
2.7209423532529824 273.31037661700253 1.4481990458223393
2.726169908206398 275.7689663805317 1.4670456693313787
2.731397463159814 273.8824398908769 1.4607694779579785
2.7366250181132297 264.2719527967071 1.4270888720073363
2.7418525730666454 256.0440295781998 1.3957890394876709
2.747080128020061 253.1238038551779 1.3910768171885164
2.752307682973477 255.98886978543965 1.404354340968365
2.7575352379268927 265.2948185822652 1.438847936798747
2.7627627928803085 268.47898756061505 1.462605207909842
2.767990347833724 266.68269861349086 1.4634820653088096
2.77321790278714 258.0311588671985 1.4300104597988241
2.7784454577405557 249.18434363266314 1.4028544495322721
2.7836730126939715 248.31591332337283 1.4000603894447043
2.7889005676473873 250.7594061752247 1.4043461504146082
2.794128122600803 255.27611546830994 1.4246692145912017
2.7993556775542188 263.7215943188265 1.444723261836144
2.8045832325076345 261.9524245838385 1.4361704511514508
2.8098107874610503 260.6487087018613 1.4339024404939882
2.815038342414466 259.08644153267664 1.4224573318861056
2.820265897367882 258.4324013055548 1.427800188859047
2.8254934523212976 255.9015347755968 1.4212381641513034
2.8307210072747133 254.7533296874486 1.4226826661599876
2.835948562228129 257.97484291853505 1.4385119884536357
2.841176117181545 254.95889776440117 1.434807377709176
2.8464036721349606 258.1272559867122 1.4441626952594588
2.8516312270883764 257.5355464972481 1.434275124957704
2.856858782041792 254.20351240639724 1.4128594176616316
2.862086336995208 255.85928834968536 1.416533747758657
2.8673138919486236 250.39587616639494 1.3958927714769391
2.8725414469020394 254.7950501388693 1.4150798357978618
2.877769001855455 257.7571203713915 1.427308954663881
2.882996556808871 258.49460351506383 1.4271310146991758
2.8882241117622867 261.7430258836558 1.4500772642678423
2.8934516667157024 261.58873419537053 1.4540692293011397
2.898679221669118 261.0097818517703 1.4517773210211973
2.903906776622534 264.3521662365489 1.462988337125769
2.9091343315759497 269.7829500642985 1.4807957982083428
2.9143618865293655 274.1774424028915 1.4961613161875698
2.919589441482781 271.53127438318677 1.4830680715746651
2.924816996436197 268.11452308066913 1.4789321051500346
2.9300445513896127 265.52419856488245 1.4708701564273197
2.9352721063430285 264.02124933180914 1.4549693501155945
2.9404996612964442 266.1739325415496 1.4539915167984756
2.94572721624986 269.8519887704734 1.4694235955795663
2.9509547712032758 272.31969276162476 1.478134950366057
2.9561823261566915 274.21500494859885 1.4961858371719146
2.9614098811101073 273.8806777882287 1.4849788188301845
2.966637436063523 272.6643141889865 1.48040682437426
2.971864991016939 272.93720902782724 1.4845910242035778
2.9770925459703546 267.219524598989 1.4506179080984924
2.9823201009237703 261.2267567087735 1.4177373749908984
2.987547655877186 258.26094298332845 1.3989444101406399
2.992775210830602 256.8243876412092 1.3994462404588892
2.9980027657840176 249.4297814585916 1.3673151743493535
3.0032303207374333 247.5747376721225 1.3575514100141526
3.008457875690849 252.66048803104098 1.3740578571324016
3.013685430644265 255.1444144555495 1.3777524516615374
3.0189129855976806 260.33172338425356 1.400424225914353
3.0241405405510964 259.8257713408879 1.3943021351157028
3.029368095504512 256.1613569917364 1.367383711693157
3.034595650457928 263.26630286244074 1.3806118194698223
3.0398232054113437 266.5130949802234 1.3796264478695117
3.0450507603647594 271.3613786967117 1.3896710314010607
3.050278315318175 269.5708311125239 1.3735167448851675
3.055505870271591 265.3920761690496 1.3558128162742293
3.0607334252250067 265.14991135318786 1.3531466879876495
3.0659609801784224 268.91775561039174 1.3570492957295401
3.071188535131838 273.8855169885805 1.36914130570545
3.076416090085254 272.88815144019736 1.3578969689157483
3.0816436450386697 272.80625750139234 1.3509596121435
3.0868711999920855 271.2830093859625 1.3341561408136187
3.0920987549455012 275.2323501405086 1.3349196971826056
3.097326309898917 281.87718012935335 1.337572783917811
3.1025538648523328 287.53640183549425 1.344634612658076
3.1077814198057485 292.8214215721516 1.3569682012738904
3.1130089747591643 291.9898974170229 1.3386009518057955
3.11823652971258 290.61396140259035 1.3316629407421425
3.123464084665996 295.52109360530596 1.3313663209416817
3.1286916396194115 305.1967146711561 1.3437476454851953
3.1339191945728273 310.59980110803315 1.3443933877029115
3.139146749526243 314.5936433698407 1.3348210024320473
3.144374304479659 324.4434014400705 1.3496329369080033
3.1496018594330746 330.1092282158928 1.353852562831069
3.1548294143864903 338.1100422516931 1.3730855568403766
3.160056969339906 346.0967433539017 1.3805959785294717
3.165284524293322 355.2815036422473 1.3837787661892267
3.1705120792467376 364.100956596606 1.3834266201052157
3.1757396342001534 381.30174479776724 1.398033557445416
3.180967189153569 399.9030519593106 1.4261717302288082
3.186194744106985 428.6272775772474 1.474947940464203
3.1914222990604006 463.8104166037883 1.5312670372036261
3.1966498540138164 491.54302341048924 1.5737026916815995
3.201877408967232 513.4802389904894 1.6053291622284336
3.207104963920648 532.1823845386773 1.6305503568430495
3.2123325188740637 547.3685475447485 1.6513154803237362
3.2175600738274794 575.6074983312365 1.690045980374624
3.222787628780895 601.7087328076515 1.7218398499034056
3.228015183734311 626.1826815430503 1.7516715065225286
3.2332427386877267 648.1961496099234 1.7769540634622456
3.2384702936411425 672.1977205782536 1.8034003861500658
3.2436978485945582 693.8146330768761 1.8295529115921374
3.248925403547974 719.1137951713248 1.8682068512203525
3.2541529585013897 741.3843219335774 1.8966061222330413
3.2593805134548055 757.7717032046029 1.916727646479515
3.2646080684082213 770.303810771344 1.9252573926398482
3.269835623361637 782.966392163118 1.937045714287815
3.275063178315053 803.4208158113245 1.96383188500499
3.2802907332684685 823.0480416495881 1.983364714931888
3.2855182882218843 846.4120110956601 2.008178069475907
3.2907458431753 866.2040060073273 2.0324506953362227
3.295973398128716 888.409670555706 2.0598118509094716
3.3012009530821316 896.1766102212927 2.0705140525986128
3.3064285080355473 881.9950312056417 2.049425154974954
3.311656062988963 853.9603412893042 2.011116693253173
3.316883617942379 805.5491235969678 1.9455189930475745
3.3221111728957946 748.9328364923723 1.8715148409943778
3.3273387278492104 693.0663805903781 1.798824226423298
3.332566282802626 631.1271931297965 1.715423095261801
3.337793837756042 574.9274001206446 1.6387134747826202
3.3430213927094576 521.6014707390561 1.5663257371492663
3.3482489476628734 469.6694556653434 1.4960298984734217
3.353476502616289 432.2357683758303 1.445447422687815
3.358704057569705 402.51987353418434 1.406445129500598
3.3639316125231207 370.72015014176594 1.3588319501546404
3.3691591674765364 350.35934747036794 1.3331837514449472
3.374386722429952 329.66538471813374 1.3037391548888655
3.379614277383368 308.392498446269 1.2651397642120552
3.3848418323367837 297.03161638866226 1.2497829269149616
3.3900693872901995 288.7295487257757 1.2444516325152157
3.3952969422436152 282.3422744413584 1.2468534192526282
3.400524497197031 279.7850817348337 1.2488621639336341
3.4057520521504467 271.78851820671383 1.2401466362590858
3.4109796071038625 266.05618916434184 1.2462431513251222
3.4162071620572783 264.4839275403487 1.2445535164059243
3.421434717010694 261.4375247687436 1.2364332777879374
3.4266622719641098 261.6002218520997 1.236917145275403
3.4318898269175255 260.02876542367784 1.2443410246251636
3.4371173818709413 254.1416024211602 1.2431643787220308
3.442344936824357 250.9805033150226 1.2470588364963304
3.447572491777773 250.10726534932064 1.243468276410386
3.4528000467311886 246.79410193337682 1.2296605543872277
3.4580276016846043 241.7921686842801 1.206928571692592
3.46325515663802 241.2372870114845 1.1864752878391132
3.468482711591436 242.5637455109221 1.1857634922326914
3.4737102665448516 242.34177735418692 1.1912152458823844
3.4789378214982674 247.15657731847847 1.210580303488283
3.484165376451683 246.43359944265123 1.217928437412213
3.489392931405099 247.75978538885502 1.2350249250269316
3.4946204863585146 250.62207274002893 1.2357007518692082
3.4998480413119304 254.75201354507266 1.2356913542015853
3.505075596265346 252.23040569044267 1.2213950927605188
3.510303151218762 255.64263964613843 1.2129529564284836
3.5155307061721777 257.5356983415695 1.2072506549738156
3.5207582611255934 259.424908415882 1.2043425348805916
3.525985816079009 269.4711876904439 1.2166232926084901
3.531213371032425 277.1805058992004 1.2245001823293464
3.5364409259858407 292.1401560715501 1.2456881304929546
3.5416684809392565 308.31086032534427 1.2566207266027147
3.546896035892672 330.6881689099854 1.2783198460442444
3.552123590846088 367.3265119054422 1.3313943554035959
3.5573511457995037 439.0677473374666 1.4397030044614738
3.5625787007529195 575.8716492735086 1.6378085422554585
3.5678062557063353 813.3687403484627 1.9344620188773154
3.573033810659751 1297.7441151781475 2.439106202272359
3.5782613656131668 2208.5893250729173 3.1815364764120955
3.5834889205665825 3908.7246033537795 4.233828695445673
3.5887164755199983 6779.718126698344 5.57564214011527
3.593944030473414 10706.636916369844 6.966591468899419
3.59917158542683 14558.939825511277 8.082366503884382
3.6043991403802456 17547.648463001493 8.8431378084783
3.6096266953336613 18572.979229330555 9.085788384870611
3.614854250287077 17481.711009737293 8.81457265543303
3.620081805240493 14735.060101169589 8.083120025642915
3.6253093601939086 11226.14738259681 7.060623567884537
3.6305369151473244 7965.94903276195 5.937719386431963
3.63576447010074 5213.982895796265 4.794838078079488
3.640992025054156 3342.0474009797786 3.820653308003022
3.6462195800075716 2061.7854044337237 2.9959805780948083
3.6514471349609874 1297.3985683198955 2.3783285096484326
3.656674689914403 871.7111400594893 1.9635538200365157
3.661902244867819 647.0010704643988 1.693405213224193
3.6671297998212347 521.1539063850337 1.5208309838744807
3.6723573547746504 447.4166646466838 1.408714863042641
3.677584909728066 398.9664452819986 1.3383793592249222
3.682812464681482 365.71762788012467 1.291155487213542
3.6880400196348977 345.1173979384297 1.2691112885024205
3.6932675745883135 328.97763713370256 1.2472450647453457
3.698495129541729 319.1389265352657 1.2359493578683147
3.703722684495145 308.9946379985632 1.216269457379288
3.7089502394485607 300.71343542298945 1.1985179489621582
3.7141777944019765 294.0886739456723 1.1818492300242136
3.7194053493553922 291.3783325094897 1.17595067749566
3.724632904308808 286.1171218592435 1.1632587265808167
3.7298604592622238 281.2152523631823 1.1517270762690932
3.7350880142156395 275.6173068365716 1.1428231263784803
3.7403155691690553 273.80026488737275 1.1446369843759292
3.745543124122471 276.95946604926377 1.159207969730037
3.750770679075887 281.8339574020508 1.1750477336216625
3.7559982340293026 280.50610567218985 1.169852737398235
3.7612257889827183 277.6900762864737 1.1571492496051814
3.766453343936134 271.09830452039853 1.1388229062757935
3.77168089888955 270.7919291221963 1.1366145784577102
3.7769084538429656 269.0716601438641 1.1342711661272065
3.7821360087963813 269.80190700531256 1.1301017887358513
3.787363563749797 275.80334506960514 1.1429586525358286
3.792591118703213 278.7544996494079 1.1420966907745658
3.7978186736566286 280.3011196182349 1.1354447968068158
3.8030462286100444 289.7765890351837 1.1489605376436534
3.80827378356346 295.41260205059484 1.1511208705302547
3.813501338516876 302.61603466596017 1.1630171292983278
3.8187288934702917 307.7624870925348 1.167283164917285
3.8239564484237074 303.0964944626446 1.1537734708602996
3.829184003377123 305.2229184880724 1.1602278180851504
3.834411558330539 303.1172480890732 1.1557501586319867
3.8396391132839547 301.0724894914198 1.1567430023893766
3.8448666682373704 300.2025348818994 1.15524675984855
3.850094223190786 298.4820360916351 1.157458541992473
3.855321778144202 298.13768845467393 1.168254258456298
3.8605493330976177 296.73155786387514 1.1662888250210843
3.8657768880510335 291.1699529563987 1.157650284138565
3.8710044430044492 288.4583370860684 1.1534470986608463
3.876231997957865 286.53120777616846 1.1492536395071205
3.8814595529112808 284.33387106157755 1.1451437971920908
3.8866871078646965 284.33557440086605 1.1476126272905238
3.8919146628181123 286.12444274640563 1.1455467031815767
3.897142217771528 285.7201610948914 1.1367994211651404
3.902369772724944 283.87075552714873 1.1272575134031781
3.9075973276783595 284.4771394238178 1.1211605069529191
3.9128248826317753 284.2222593449706 1.1157672632100868
3.918052437585191 286.9956013041096 1.1170521047820463
3.923279992538607 295.06662941958086 1.1272825238602344
3.9285075474920226 305.1805459090451 1.1413674212729177
3.9337351024454383 311.95757047257047 1.1516559806196895
3.938962657398854 317.07687042903524 1.1588868976944275
3.94419021235227 321.90735530345097 1.1604885689054132
3.9494177673056856 329.7237050626611 1.1719979796366289
3.9546453222591014 337.85273505324085 1.1793911204064993
3.959872877212517 350.2486285952539 1.1927131962520119
3.965100432165933 360.53330546955556 1.2039421678632296
3.9703279871193486 376.1199740640016 1.226922219655528
3.9755555420727644 389.5876256481564 1.2471176778566233
3.98078309702618 408.3980480292756 1.2754800606553665
3.986010651979596 428.3788776183779 1.3009807998161913
3.9912382069330117 448.80132290630496 1.3226810600692258
3.9964657618864274 467.4775719985504 1.3454546420393136
4.001693316839844 493.4749026875838 1.3822102448005749
4.00692087179326 521.4403509577442 1.418489904117466
4.012148426746676 554.6901218086876 1.4667591032806673
4.017375981700092 586.9120432667638 1.5250217664048606
4.0226035366535084 629.8279187596423 1.5882889532680893
4.027831091606925 679.2807478198827 1.6571323280062726
4.033058646560341 733.0304005016609 1.726077822390514
4.038286201513757 807.2067648298091 1.8147994205802376
4.043513756467173 884.1492860955096 1.9059769141771172
4.0487413114205895 967.6405607143301 1.9922554335812392
4.053968866374006 1057.743129994399 2.076629949135111
4.059196421327422 1155.764141661055 2.172024722370634
4.064423976280838 1274.934759299802 2.2860570964572293
4.069651531234254 1410.4610975436337 2.4023003486710595
4.0748790861876705 1555.98282443517 2.5244406798765775
4.080106641141087 1718.7147855368514 2.6509520462958367
4.085334196094503 1903.1714657726704 2.788783494840002
4.090561751047919 2103.7837863600034 2.9387449968153607
4.095789306001335 2330.9608124038987 3.095661336632806
4.1010168609547515 2586.879013269858 3.2749491529835772
4.106244415908168 2813.920420049964 3.412560189443444
4.111471970861584 3060.678796022654 3.556245854869981
4.116699525815 3280.6208265926475 3.666696159092002
4.121927080768416 3510.260536540871 3.7528961959883356
4.1271546357218325 3721.8748494078777 3.8274780721620156
4.132382190675249 3931.5068304765887 3.923955750987671
4.137609745628665 4115.600322250368 3.9988477227671235
4.142837300582081 4267.3683804826205 4.059103145215081
4.148064855535497 4379.539325500178 4.114966643999664
4.1532924104889135 4429.42342851065 4.133882020712972
4.15851996544233 4397.5652847468755 4.10949220589005
4.163747520395746 4265.51276428 4.029893935019652
4.168975075349162 4091.6026773344583 3.937088233682754
4.174202630302578 3885.440455640004 3.8316079309663755
4.1794301852559945 3652.5723440325605 3.7209589892962787
4.184657740209411 3376.6012100604535 3.5706172420811746
4.189885295162827 3088.1798709331483 3.40840041810295
4.195112850116243 2821.476741328781 3.256814019417942
4.200340405069659 2543.677331898147 3.0884339048405907
4.2055679600230755 2267.204279456669 2.9143593028619135
4.210795514976492 2016.4313896538533 2.7462804863803525
4.216023069929908 1804.1644782758096 2.5982966464239565
4.221250624883324 1601.0817292514973 2.4460354929237713
4.22647817983674 1440.6642340386331 2.3254465878521504
4.2317057347901565 1286.7150025466503 2.191489666235493
4.236933289743573 1142.7253459157005 2.058898299809986
4.242160844696989 1023.8883589517388 1.9434219517925622
4.247388399650405 919.612649869622 1.838999973327141
4.252615954603821 828.4975060605052 1.744529959732464
4.257843509557238 762.6561720404583 1.674812717618379
4.263071064510654 700.0121086181571 1.6033808103574103
4.26829861946407 639.5779646580587 1.5310508264214442
4.273526174417486 587.9829992643267 1.4672335881802578
4.278753729370902 544.8657504708888 1.4130128349094597
4.283981284324319 506.59807387808564 1.3646006356011415
4.289208839277735 468.21189991599806 1.3129413176393905
4.294436394231151 438.3522148472046 1.2709100412438528
4.299663949184567 413.3555317001409 1.2382520370157726
4.304891504137983 397.3260617652693 1.216404532990382
4.3101190590914 381.6577790913237 1.1932397819771472
4.315346614044816 361.89450413099627 1.1654013700754726
4.320574168998232 342.61668007620693 1.1351988916121118
4.325801723951648 331.2021889829476 1.1204249384658835
4.331029278905064 320.37844609470085 1.1044669988637854
4.336256833858481 313.5470402761573 1.0950714686160488
4.341484388811897 309.1141219537382 1.0887411602634072
4.346711943765313 299.27336734972505 1.0699042353948403
4.351939498718729 295.32570866647507 1.0665020503324099
4.357167053672145 289.1222525850888 1.05695734272507
4.362394608625562 283.25498759700884 1.0558824360620767
4.367622163578978 280.2054701426891 1.0507603050015277
4.372849718532394 279.41274750711267 1.0526257900790963
4.37807727348581 276.66187708850407 1.044946706522305
4.383304828439226 275.5943689612078 1.0463498602018224
4.388532383392643 274.20503221624057 1.05160988209848
4.393759938346059 269.8454331418692 1.0490099221694253
4.398987493299475 265.8863175806197 1.0461576946736633
4.404215048252891 258.14239315359714 1.0323191617429321
4.409442603206307 252.65441169949682 1.0163416037531425
4.414670158159724 249.840136097178 1.0143387008939915
4.41989771311314 245.61210792919056 1.0066592674466837
4.425125268066556 244.30693640216097 1.0110475958687177
4.430352823019972 238.29137038799124 1.0039386378743913
4.435580377973388 235.72959786450366 1.006524125642788
4.440807932926805 233.10909875691257 1.0006678573743488
4.446035487880221 234.56020828015485 1.0063154747391103
4.451263042833637 231.95838241291716 1.0000780465502677
4.456490597787053 229.72313656683005 0.997830381867887
4.4617181527404695 224.7588691742164 0.9900927160418064
4.466945707693886 215.58575554979404 0.9706600162822969
4.472173262647302 218.12131166968248 0.9788112062742758
4.477400817600718 223.30072887652295 0.9873162294452924
4.482628372554134 226.6986645152845 0.9957608823972902
4.4878559275075505 230.2342181398861 1.0024503578253856
4.493083482460967 227.40945508762707 0.9926787686271482
4.498311037414383 220.1480662272272 0.9769468522646193
4.503538592367799 220.41039513891377 0.9864750560616276
4.508766147321215 216.2553609390436 0.984192014462352
4.5139937022746315 211.0943802262859 0.975662079150673
4.519221257228048 212.28050838585906 0.9780969387099134
4.524448812181464 210.12760025786736 0.970310247811672
4.52967636713488 212.7445132785236 0.9951445677535727
4.534903922088296 213.20818185644336 1.0056354403592749
4.5401314770417125 210.0961677810943 0.9949945584014975
4.545359031995129 205.81628320297736 0.9770600129414854
4.550586586948545 207.17264951174815 0.9724329217733206
4.555814141901961 204.60579278254895 0.95691811656991
4.561041696855377 207.16018357089905 0.9634011079860823
4.5662692518087935 207.10195960904144 0.9587816236745079
4.57149680676221 208.20407848919967 0.958088064253741
4.576724361715626 207.55188569145747 0.9637031280731894
4.581951916669042 207.58504023362192 0.963898224574372
4.587179471622458 205.4694080168912 0.9594581949349141
4.5924070265758745 205.34556183764406 0.9678236719201199
4.597634581529291 204.75596494996094 0.966620686644079
4.602862136482707 200.51292032158963 0.9671360110563475
4.608089691436123 199.13160233315645 0.9635160818032312
4.613317246389539 196.8862263201749 0.9573435531745873
4.6185448013429555 198.0430775293387 0.955461908165584
4.623772356296372 203.92144954463075 0.9745283851331467
4.628999911249788 209.276521822407 0.9923857029848923
4.634227466203204 209.98110969443692 0.9988146670298075
4.63945502115662 210.97308147704632 1.0065113667906962
4.6446825761100365 205.44075143631574 0.975878176059289
4.649910131063453 202.2489546299702 0.9678147232423019
4.655137686016869 205.35604011026484 0.9755979545331885
4.660365240970285 205.02076991954422 0.9759083879888593
4.665592795923701 206.80535214100482 0.9915515794684048
4.6708203508771176 203.77640028777452 0.9848129893845576
4.676047905830534 202.92657054951286 0.988306577851627
4.68127546078395 201.6240660654554 0.9800433967026957
4.686503015737366 202.9031751909605 0.9821315232093207
4.691730570690782 197.34319135393164 0.9658971247432535
4.696958125644199 195.59290833891413 0.9521924083772905
4.702185680597615 196.95310337476317 0.9448309635432406
4.707413235551031 198.93444110727702 0.943430657613558
4.712640790504447 201.76490405342685 0.9500579187803416
4.717868345457863 201.93587158403352 0.9588661221397728
4.72309590041128 201.88153544363965 0.9713812171013156
4.728323455364696 203.57936003694883 0.983954793763042
4.733551010318112 201.11014155425397 0.9752655559007295
4.738778565271528 202.52437205809161 0.97179566475125
4.744006120224944 200.91659543892897 0.963711170454198
4.749233675178361 200.9650226328881 0.9661634108193508
4.754461230131777 199.24495262394598 0.9645115969558776
4.759688785085193 194.13808510009937 0.9494114018577088
4.764916340038609 190.9261380373697 0.937771799821132
4.770143894992025 189.97729758825383 0.9311166424001384
4.775371449945442 196.21047266010618 0.9443335932143007
4.780599004898858 199.19691918101915 0.9493042921507603
4.785826559852274 196.76454292599675 0.9461447196852942
4.79105411480569 192.0429587614104 0.9301276637440412
4.796281669759106 192.08961236235805 0.9322009609965904
4.801509224712523 196.099506469851 0.9384766824211203
4.806736779665939 195.87888901573572 0.9399826080743938
4.811964334619355 197.30572142022746 0.9465546693255532
4.817191889572771 194.83356883015657 0.9373086422883709
4.822419444526187 194.1477841943854 0.9427422116740974
4.827646999479604 194.51174235399355 0.9376740442841521
4.83287455443302 191.79876137273104 0.9343443808944025
4.838102109386436 192.31641733578158 0.9315351692637358
4.843329664339852 193.32335395714347 0.9349549010065306
4.848557219293268 193.1430259542648 0.9318114092106897
4.853784774246685 195.54186320514623 0.9417539535680867
4.859012329200101 197.1522963406933 0.9414402121165905
4.864239884153517 194.32326915872076 0.930443090912086
4.869467439106933 190.77872305403707 0.9144983347306966
4.8746949940603495 189.70073148698324 0.9094395716320542
4.879922549013766 189.16277453947507 0.9078436058936407
4.885150103967182 192.08590854106077 0.9120109980134429
4.890377658920598 196.65194091520675 0.9216287441265588
4.895605213874014 196.87250241580344 0.9157032392281342
4.9008327688274305 201.52480116089922 0.9271502671737374
4.906060323780847 198.99148416867573 0.9175086949900949
4.911287878734263 195.6388751181644 0.9049444073965285
4.916515433687679 193.22629069321354 0.8983698692167129
4.921742988641095 189.86851418801086 0.8902809376424643
4.9269705435945115 196.36844935226216 0.9132274486882388
4.932198098547928 195.85852324374514 0.9166011018536615
4.937425653501344 198.58260990091398 0.9219550153448595
4.94265320845476 195.69862488949641 0.9178323144048915
4.947880763408176 195.14931658317127 0.9117262590863761
4.9531083183615925 198.89069817005156 0.9230578159823626
4.958335873315009 200.94955367950982 0.9331657768821093
4.963563428268425 203.83395486839208 0.9363082910003551
4.968790983221841 203.62083757486266 0.9235466123218516
4.974018538175257 207.22229866443428 0.9185889833912817
4.9792460931286735 214.4423890645209 0.9267753830676312
4.98447364808209 222.7432272506655 0.9326180709397613
4.989701203035506 227.9852350572369 0.9279577147359563
4.994928757988922 238.67671690668948 0.9311091477054989
5.000156312942338 265.7179555478662 0.9549478713733102
5.0053838678957545 310.88919849769275 1.006462137508641
5.010611422849171 382.9622318180437 1.0976803212480706
5.015838977802587 475.13287946631374 1.2062079791331044
5.021066532756003 574.9158015432305 1.3199344667923882
5.026294087709419 681.2247026096143 1.4325581203076831
5.0315216426628355 759.0303542860933 1.5099383281481906
5.036749197616252 814.1697430715348 1.569940817095979
5.041976752569668 834.049751005609 1.5867056016853909
5.047204307523084 823.0178866839207 1.5728450026821572
5.0524318624765 798.9149844511309 1.5426863809049989
5.0576594174299165 773.7058221131663 1.516508539457537
5.062886972383333 744.3754391704599 1.4872812212601125
5.068114527336749 712.8253225342187 1.4566530139991722
5.073342082290165 690.1150329159283 1.4340063652181227
5.078569637243581 674.1534052547388 1.415798008991575
5.0837971921969975 666.484246767701 1.4062060006772426
5.089024747150414 666.5774384988017 1.4053923647898379
5.09425230210383 675.0842779228476 1.4136863352446787
5.099479857057246 696.0175063035609 1.4381513564955601
5.104707412010662 715.8935015397692 1.4581303886022927
5.109934966964079 738.5508697395745 1.4818221144407742
5.115162521917495 751.8332697202374 1.493808826754705
5.120390076870911 764.3216574428924 1.5053067007351173
5.125617631824327 770.1600913447353 1.507602996508238
5.130845186777743 761.8684145066102 1.4965967078349371
5.13607274173116 744.2344626143932 1.4783365018120096
5.141300296684576 712.3189462411498 1.4470528045745725
5.146527851637992 670.4413105652312 1.4033463455972783
5.151755406591408 623.7279200243172 1.3525717032415028
5.156982961544824 576.4062810934453 1.2984440397261434
5.162210516498241 532.2841163021776 1.248681725046526
5.167438071451657 488.43131825641694 1.1974671571824338
5.172665626405073 448.63825586832 1.1512191462328398
5.177893181358489 417.33463033683466 1.1121868871386174
5.183120736311905 392.64085465068683 1.083582567077044
5.188348291265322 371.7681939022066 1.0592119476363768
5.193575846218738 350.1677630152108 1.0370521158956545
5.198803401172154 324.3605512456675 1.00696147138595
5.20403095612557 304.3215544862212 0.989200804569805
5.209258511078986 283.8924624685084 0.9699581070636715
5.214486066032403 263.9261925584351 0.9471583893274299
5.219713620985819 248.0982013866663 0.928818956579511
5.224941175939235 233.78825106937938 0.9083947123975157
5.230168730892651 224.55280261750477 0.9017673206045482
5.235396285846067 220.6324917082749 0.9040422856219965
5.240623840799484 219.5765378316976 0.9080203367657375
5.2458513957529 210.9334389448729 0.8922743329060804
5.251078950706316 203.48618059827632 0.8751356430826298
5.256306505659732 199.01553616776243 0.8681671995282895
5.261534060613148 199.23487333420167 0.8769022128967452
5.266761615566565 202.5720439238362 0.889607912650266
5.271989170519981 200.322824018281 0.8804261555812639
5.277216725473397 197.07448815875082 0.8733273029263626
5.282444280426813 191.49336128364476 0.8631355569835798
5.2876718353802294 193.5436979035138 0.8661973414786932
5.292899390333646 192.81315983526318 0.8672882853480179
5.298126945287062 193.35349169229997 0.8651155850985569
5.303354500240478 191.58258784575358 0.858305713701637
5.308582055193894 193.41756455043569 0.8622171290375634
5.3138096101473105 198.83621311325442 0.8783058664624649
5.319037165100727 202.80887045221027 0.8846746291112125
5.324264720054143 201.2013257194491 0.8840629834419347
5.329492275007559 196.2717161007267 0.8729473663417636
5.334719829960975 192.38979343647955 0.8613103411711931
5.3399473849143915 190.15442679920562 0.8627292601961393
5.345174939867808 192.05956921809496 0.866380670915679
5.350402494821224 193.69481226221814 0.8657419562749191
5.35563004977464 196.1118329820286 0.871893440540252
5.360857604728056 199.74659134633185 0.8734874703440774
5.3660851596814725 198.10861758118702 0.8701605170086651
5.371312714634889 199.85176324696025 0.874030738697244
5.376540269588305 198.94000637852628 0.8686065539374231
5.381767824541721 200.77288386802235 0.8754339236296379
5.386995379495137 200.1576631558903 0.866077089495985
5.3922229344485535 198.9099030621309 0.8602976172246429
5.39745048940197 195.33822886753632 0.8521228645286305
5.402678044355386 199.2536889389597 0.8554685342886446
5.407905599308802 203.77423860021617 0.8661094502825474
5.413133154262218 209.23865982228574 0.8726217424337046
5.4183607092156345 215.32480932074196 0.8755156487866528
5.423588264169051 215.80840452499805 0.8685030148716405
5.428815819122467 215.58529749104204 0.8592877861094479
5.434043374075883 217.35700426676496 0.8584842632754572
5.439270929029299 213.45020807835934 0.8513776030995095
5.4444984839827155 213.15562131565275 0.8581350924453859
5.449726038936132 212.74835122701964 0.8602478972396126
5.454953593889548 213.98943310727253 0.8624669941118083
5.460181148842964 212.84505904964473 0.859518005163382
5.46540870379638 210.07436599530837 0.8539373936120295
5.4706362587497965 203.9676511309142 0.8431699654007462
5.475863813703213 201.33220647088828 0.8435369191844049
5.481091368656629 200.55792712256732 0.8442759454408741
5.486318923610045 201.7631711046629 0.8466977084898293
5.491546478563461 201.03594882728228 0.8476662137723716
5.4967740335168775 198.844862401516 0.8405856923485855
5.502001588470294 201.84368380753236 0.8536020838294007
5.50722914342371 199.00674403734897 0.8499907966484143
5.512456698377126 200.60674482791478 0.8517222406975835
5.517684253330542 197.47142161009654 0.8446075266643538
5.522911808283959 192.38284054153624 0.8307609625888638
5.528139363237375 194.18926254434766 0.8398674377814856
5.533366918190791 199.03412356652842 0.8541073702477443
5.538594473144207 199.93712703111504 0.8587991097921993
5.543822028097623 202.18556288267615 0.8626922511837001
5.54904958305104 203.75580260760864 0.8622492056857659
5.554277138004456 201.73758316254876 0.8559209004550795
5.559504692957872 198.54590803091236 0.8478268636205906
5.564732247911288 192.21825629242994 0.8334423841881019
5.569959802864704 187.81511023648122 0.8195004894688217
5.575187357818121 189.37539623890808 0.8177979621130331
5.580414912771537 190.51755998432847 0.8114399376516334
5.585642467724953 194.50996178591635 0.8148275510818652
5.590870022678369 199.70672544654292 0.8247164922893168
5.596097577631785 203.36048594256246 0.8346535808756387
5.601325132585202 208.57160677062032 0.8439697633017491
5.606552687538618 212.3408032403652 0.8468540045410933
5.611780242492034 213.6858342261656 0.8429634224188397
5.61700779744545 214.60749728572952 0.8400362396552371
5.622235352398866 214.81101052960057 0.828803564315887
5.627462907352283 225.1509606757379 0.8355668980952219
5.632690462305699 246.3511169079872 0.8589079079420903
5.637918017259115 284.59798107498756 0.9041937503487741
5.643145572212531 347.4598490284565 0.9839655913324121
5.648373127165947 434.37995374742997 1.0887138707757127
5.653600682119364 544.6530385663592 1.211034358215502
5.65882823707278 658.3744862490762 1.3242930053016346
5.664055792026196 754.8318036904382 1.4132589538213551
5.669283346979612 826.666540196411 1.47669382872453
5.674510901933028 857.6312038816596 1.5005836288453693
5.679738456886445 858.9403406999877 1.5016531678139042
5.684966011839861 841.5819812333467 1.4861371562888563
5.690193566793277 808.1772103019297 1.4552118812927217
5.695421121746693 775.2808634711915 1.424290902607853
5.700648676700109 744.0742643083901 1.394462512731016
5.705876231653526 716.526503263057 1.368179037649869
5.711103786606942 697.7747825242692 1.3500102005000112
5.716331341560358 686.9137419992749 1.338600936632412
5.721558896513774 683.6760623248997 1.3357865716060628
5.7267864514671905 691.3120410253986 1.3424667317041628
5.732014006420607 703.6314904897325 1.3538052844262431
5.737241561374023 723.7365181000495 1.3713605567750549
5.742469116327439 755.6085715429576 1.4010251874742063
5.747696671280855 804.4195461706964 1.4451363251239975
5.7529242262342715 864.1032857226475 1.4990104902043386
5.758151781187688 915.349239851248 1.5402104890757398
5.763379336141104 948.3475951730604 1.5671738763737664
5.76860689109452 943.5795922849173 1.5582574148475996
5.773834446047936 910.9962563224129 1.5305913420825603
5.7790620010013525 832.7592141315303 1.4625604456823553
5.784289555954769 734.9065556668936 1.3746514668101353
5.789517110908185 628.811959418951 1.274591739391092
5.794744665861601 533.8833714188123 1.181065083175655
5.799972220815017 452.99666460881326 1.0970102913887394
5.8051997757684335 386.6902762389759 1.0238458651449591
5.81042733072185 331.7984728793497 0.9625181555490201
5.815654885675266 289.8828140284599 0.9097924174763015
5.820882440628682 264.03935337271855 0.872550490571282
5.826109995582098 249.94302022901462 0.8528341450967385
5.8313375505355145 242.09684427644186 0.8404724647533637
5.836565105488931 234.39936195792413 0.8310017852730298
5.841792660442347 230.20933130130993 0.830457851858841
5.847020215395763 224.88148695185848 0.8254037767554967
5.852247770349179 221.39865631536418 0.8214985543076618
5.8574753253025955 218.40941713784255 0.8143657583914486
5.862702880256012 215.03750670220012 0.8047345693537057
5.867930435209428 217.86206006656252 0.8053216174823954
5.873157990162844 222.57870348385447 0.8151708617357926
5.87838554511626 224.59639501100955 0.8203538751046705
5.8836131000696765 223.12948489124943 0.8225542393468911
5.888840655023093 224.09156800415613 0.8213279919287269
5.894068209976509 223.53887455290544 0.8181033024972291
5.899295764929925 227.05965682394344 0.8180035034864356
5.904523319883341 229.62036018375625 0.8186255189584917
5.9097508748367575 230.00210883605024 0.8191000766396919
5.914978429790174 232.0239424807135 0.8248573971962916
5.92020598474359 231.27900452816786 0.8189865989696833
5.925433539697006 234.30005864752042 0.8265152920517126
5.930661094650422 241.94453250845035 0.8361522337503546
5.9358886496038386 243.28929786186126 0.8335123236629869
5.941116204557255 243.67208623325914 0.8298140739368649
5.946343759510671 241.52973358163032 0.8224660485371131
5.951571314464087 245.7378391251227 0.8365992165912638
5.956798869417503 252.81106298266377 0.8487072729537805
5.96202642437092 266.45484985609124 0.8734612280577533
5.967253979324336 276.17444913239984 0.8876989011381311
5.972481534277752 289.5226717058974 0.9050025501234719
5.977709089231168 304.11825388760656 0.9243130134267038
5.982936644184584 319.0051354555616 0.9459769265875885
5.988164199138001 338.70354998579626 0.9708437063677016
5.993391754091417 360.75987143647177 1.0013179707133668
5.998619309044833 390.89312144592924 1.03928979767062
6.003846863998249 434.5168823328604 1.0958932439704814
6.009074418951665 488.39471496964785 1.1620342457024369
6.014301973905082 552.8150793639155 1.2384261853821497
6.019529528858498 642.5611813615343 1.33425447073334
6.024757083811914 756.2579047854108 1.4493997110185584
6.02998463876533 891.6741539712237 1.5729494675469513
6.035212193718746 1065.3969091190665 1.7216075776083932
6.040439748672163 1247.3049753349749 1.863721436685281
6.045667303625579 1425.4251575803276 1.9934658848151565
6.050894858578995 1581.1004251512722 2.1011510838513265
6.056122413532411 1678.0209875898922 2.164624318322988
6.061349968485827 1712.177452324914 2.185801925401107
6.066577523439244 1691.4343665132683 2.1723285654135553
6.07180507839266 1625.2271171129898 2.134873331433091
6.077032633346076 1520.5114835331078 2.0691105785522317
6.082260188299492 1387.9394754101359 1.9806088241323652
6.087487743252908 1249.3307108329363 1.879186402669946
6.092715298206325 1115.5532612356815 1.7769633177762378
6.097942853159741 996.3184393568524 1.680903905499022
6.103170408113157 897.1628916655295 1.60154642080638
6.108397963066573 805.509662014103 1.5182965820683614
6.113625518019989 725.2429522567196 1.443059465039314
6.118853072973406 657.295119712495 1.373785239112452
6.124080627926822 593.0952016317085 1.3063557363009701
6.129308182880238 538.150948330836 1.245860305364379
6.134535737833654 488.88957535429125 1.1893296853518789
6.1397632927870704 449.9941540303957 1.1437701965918479
6.144990847740487 419.5595099555735 1.1098005093062535
6.150218402693903 392.4362184340405 1.0798089938567959
6.155445957647319 369.7820626021821 1.053647206311962
6.160673512600735 349.7652814141382 1.0291752716789546
6.1659010675541515 333.62910310214687 1.008387670519611
6.171128622507568 325.26940164123994 0.9985492209675497
6.176356177460984 316.2197782558394 0.9877528569725987
6.1815837324144 304.12310139974636 0.9741465471239081
6.186811287367816 297.5919675740403 0.9708579723884805
6.1920388423212325 290.26933989824136 0.966242879015673
6.197266397274649 283.4938977118074 0.9593994347958706
6.202493952228065 282.33483807152544 0.9599618333821633
6.207721507181481 272.0746794561362 0.9359507508956797
6.212949062134897 268.3377696289682 0.9217353705335121
6.2181766170883135 262.0269742452493 0.9044129902887543
6.22340417204173 257.3081643759091 0.8910528594105495
6.228631726995146 256.6188431926115 0.887134990698588
6.233859281948562 255.37772023294045 0.88577620064772
6.239086836901978 252.43597065871458 0.8806104357059866
6.2443143918553945 248.97309822105973 0.8691874063058161
6.249541946808811 252.46975017324095 0.8729503259570259
6.254769501762227 251.56138267147006 0.8661496255701375
6.259997056715643 250.87878878904 0.8650550754195134
6.265224611669059 250.33358118525257 0.8697092437271904
6.2704521666224755 246.61980841287908 0.869753712197523
6.275679721575892 244.77604425129545 0.868870788495447
6.280907276529308 246.308893402481 0.8714282728700176
6.286134831482724 241.17261084669366 0.856967531777382
6.29136238643614 240.56543095450553 0.8547289797685692
6.2965899413895565 238.10081712143352 0.8483368854757654
6.301817496342973 238.61724312190393 0.8553777442816359
6.307045051296389 241.30857547820762 0.8618260217002732
6.312272606249805 241.46751291057663 0.8611457593949907
6.317500161203221 239.5033192290499 0.8547062276496828
6.3227277161566375 238.72440261734337 0.8479462238727029
6.327955271110054 240.87961917438503 0.8507339973844253
6.33318282606347 240.4360544198893 0.8503826734462355
6.338410381016886 240.0701740206001 0.8449742219067045
6.343637935970302 238.81262691729944 0.8415270499044372
6.3488654909237185 234.83199081874025 0.83442135635619
6.354093045877135 236.49792050623006 0.8384200097264151
6.359320600830551 237.7017611401646 0.8352399171287004
6.364548155783967 239.29537440645774 0.83689939889114
6.369775710737383 239.32850173835592 0.8319385776777407
6.3750032656908 237.58223039628217 0.8276833072824924
6.380230820644216 236.17077473015357 0.8286768625805159
6.385458375597632 238.7303655472362 0.8358266865396026
6.390685930551048 240.62652225470183 0.8406329748210318
6.395913485504464 241.05880356413584 0.839460927658647
6.401141040457881 240.17026273190723 0.8361874920838849
6.406368595411297 240.66817062500527 0.8383886861049593
6.411596150364713 241.2914386492342 0.8381121439181525
6.416823705318129 244.61121070952115 0.8454818818741751
6.422051260271545 246.75963200921495 0.8498169261027669
6.427278815224962 244.2404823335842 0.8423248822941378
6.432506370178378 246.06390261269217 0.843904590786791
6.437733925131794 243.5844269896438 0.8354116684121751
6.44296148008521 248.42965250632648 0.8394988836529585
6.448189035038626 251.76086045490698 0.8439188205738686
6.453416589992043 252.10137509577442 0.84100036496928
6.458644144945459 256.34448663624636 0.8495434548856368
6.463871699898875 255.89788231321884 0.8457659381357673
6.469099254852291 257.195108583404 0.844474121106804
6.474326809805707 256.5729755114657 0.8410887516350343
6.479554364759124 259.0569584924869 0.8408460376944806
6.48478191971254 261.49469690726966 0.842213063854531
6.490009474665956 266.2639791765408 0.8497711850973698
6.495237029619372 271.4736717166592 0.8551783689372062
6.500464584572788 280.45208724706015 0.8624317610036766
6.505692139526205 290.7455066070775 0.8720728166209837
6.510919694479621 305.83244567069124 0.8870283342442072
6.516147249433037 320.4823903110127 0.9025260719584848
6.521374804386453 339.0455763817531 0.9246372076537808
6.526602359339869 358.43027154592045 0.946664278774807
6.531829914293286 391.90864568650363 0.9841690661476198
6.537057469246702 434.3634891747816 1.0308070723417846
6.542285024200118 484.90247457662326 1.0881913509620385
6.547512579153534 543.8670319402771 1.1535570313146488
6.55274013410695 586.7465971529934 1.1964924230092662
6.557967689060367 626.5448235089985 1.2345165421552013
6.563195244013783 645.772296406763 1.2497756896170145
6.568422798967199 649.4129543741736 1.2534392681765105
6.573650353920615 634.3470275300074 1.2368184673928633
6.5788779088740315 608.8141030112234 1.2107537962000525
6.584105463827448 571.3362098032014 1.1723756727555195
6.589333018780864 529.5407362115789 1.128324919143351
6.59456057373428 490.1757619072763 1.0863883814356798
6.599788128687696 454.0861680601778 1.0465306779108745
6.6050156836411125 422.85336309920746 1.0120172641254266
6.610243238594529 397.0523140227464 0.9830496819271168
6.615470793547945 375.50864950841344 0.9574166034396077
6.620698348501361 363.15210826310476 0.9449215314151032
6.625925903454777 348.42694995447005 0.9268181591715628
6.6311534584081935 342.8374055989495 0.9239622530352091
6.63638101336161 330.93255054992574 0.9160561050112711
6.641608568315026 320.8632355578497 0.9035239134943894
6.646836123268442 314.49548863349554 0.8989375652878981
6.652063678221858 299.8553911961712 0.8778629709695251
6.6572912331752745 291.4513726390582 0.8659538702196381
6.662518788128691 283.4799565376232 0.8521574973652707
6.667746343082107 277.7249100127918 0.8421837664620592
6.672973898035523 279.1655951219561 0.8438037205249562
6.678201452988939 276.5242628186957 0.8384264666340924
6.6834290079423555 271.06602166232574 0.8313246199824315
6.688656562895772 271.65324156884765 0.8354751036258835
6.693884117849188 269.505413788899 0.8324383626618891
6.699111672802604 269.17404339477736 0.8352218665209186
6.70433922775602 263.57924382528256 0.8273459886196701
6.7095667827094365 262.4631868786603 0.8263844422705382
6.714794337662853 263.81177973422353 0.8289213700530293
6.720021892616269 267.7621380739563 0.8333236031301551
6.725249447569685 268.68711754503494 0.8334830000441009
6.730477002523101 268.22116444239055 0.829627126848768
6.7357045574765175 266.9891998845038 0.8247225596635157
6.740932112429934 266.0963558319848 0.8223816032318811
6.74615966738335 267.2663314225601 0.8218197101079909
6.751387222336766 270.02060657142016 0.8280659819674392
6.756614777290182 275.09575338598245 0.8358845304329945
6.7618423322435985 277.38852311192625 0.841564580410544
6.767069887197015 276.65616581243063 0.8407617406746347
6.772297442150431 279.5499188111688 0.8458815696468319
6.777524997103847 279.6065334635757 0.8439349122682429
6.782752552057263 278.33161864773837 0.8389603243268268
6.7879801070106796 277.1927097974715 0.8343545099468522
6.793207661964096 273.0476687359819 0.8251836247836795
6.798435216917512 274.14818239530155 0.8266050315854554
6.803662771870928 276.9879875605321 0.8295495686989026
6.808890326824344 282.1714878437324 0.8362421505454762
6.814117881777761 285.59047220688564 0.8408055068708883
6.819345436731177 285.0455743727752 0.8397789941523808
6.824572991684593 283.7963735319468 0.8389712278299141
6.829800546638009 282.79966279835844 0.8351610061667035
6.835028101591425 276.3547742405512 0.8226523692028698
6.840255656544842 277.89962539147666 0.8215038082845483
6.845483211498258 281.0909923923169 0.8251912527222106
6.850710766451674 283.3723662935921 0.8283552596676002
6.85593832140509 292.0317638050654 0.840175644917159
6.861165876358506 292.851595551915 0.841367399784836
6.866393431311923 295.5697354056253 0.8456898504441875
6.871620986265339 298.03900026740047 0.8474811094657454
6.876848541218755 298.54822741936573 0.8475567141118467
6.882076096172171 300.24404232471466 0.8472615544198617
6.887303651125587 303.95096208956244 0.8498339137092369
6.892531206079004 304.74112913862604 0.8502654824637965
6.89775876103242 310.94123187597825 0.856230095829698
6.902986315985836 315.71365952966795 0.8628754635183706
6.908213870939252 322.6187892529145 0.8718240479848504
6.913441425892668 323.2810625501157 0.8694393328953853
6.918668980846085 330.13995290918666 0.8783360655343103
6.923896535799501 332.9667954888514 0.8790033511768643
6.929124090752917 339.2580512780288 0.8852124576578849
6.934351645706333 345.0137059035855 0.8917725437476496
6.939579200659749 349.0481436755553 0.8969655876686479
6.944806755613166 352.6617361804405 0.9001849162462326
6.950034310566582 357.6412291706175 0.9052165920415114
6.955261865519998 364.31807096782654 0.9108948506053026
6.960489420473414 375.28711201506746 0.9223039324669371
6.96571697542683 388.9326879979615 0.9363135498708186
6.970944530380247 397.3629173429151 0.9428756697927372
6.976172085333663 413.24884145628647 0.960671122857524
6.981399640287079 431.1627624313471 0.9804984632220705
6.986627195240495 455.2655099192563 1.0072675277978893
6.9918547501939114 484.23177115298824 1.0373360897679833
6.997082305147328 520.0737862486371 1.0714719141092217
7.002309860100744 567.477640215367 1.116970045268326
7.00753741505416 640.4905978289206 1.1848030486645529
7.012764970007576 737.8934817355766 1.2702695612602077
7.0179925249609925 854.5149528473848 1.3670527990685404
7.023220079914409 973.7791644163585 1.4583163014184022
7.028447634867825 1077.8846539009655 1.5325076175347887
7.033675189821241 1154.7174129764996 1.583797081652963
7.038902744774657 1193.101914056176 1.6075085178082609
7.0441302997280735 1186.8964268888142 1.6020202135529575
7.04935785468149 1155.3597611516605 1.5810126334323547
7.054585409634906 1100.114731890482 1.5417595062690514
7.059812964588322 1042.5528717222257 1.5012435735927683
7.065040519541738 986.8513164053729 1.4606671991774778
7.0702680744951545 937.2439968547824 1.4226961428989322
7.075495629448571 894.4917012830081 1.3875209403112911
7.080723184401987 850.0100704045112 1.3499157933278756
7.085950739355403 810.4788350313063 1.3186546382945723
7.091178294308819 773.3435274560208 1.2893445823372351
7.0964058492622355 735.7045607928528 1.2572973635257878
7.101633404215652 696.3346144532508 1.2223170759397195
7.106860959169068 658.6640722013243 1.1887044873033648
7.112088514122484 617.0448422154487 1.1525624112664186
7.1173160690759 581.1422287529768 1.120120100468775
7.1225436240293165 548.539272905386 1.0880460280447652
7.127771178982733 520.3655190730727 1.060601526283815
7.132998733936149 497.4759113872985 1.0364238483891706
7.138226288889565 481.68583970681857 1.0203624272324152
7.143453843842981 469.297877795223 1.0072882939400793
7.1486813987963975 460.1550091334838 0.9982011174357914
7.153908953749814 458.62278913331016 0.9966511120069814
7.15913650870323 455.6935577386899 0.9917321797432962
7.164364063656646 461.39543532940786 0.9969662999329328
7.169591618610062 470.9447590313885 1.005480234713746
7.1748191735634785 493.60950807910166 1.028891475832524
7.180046728516895 533.5455948447444 1.0683265848490915
7.185274283470311 591.3496421863083 1.1231521609280222
7.190501838423727 681.983435522548 1.2060342382490676
7.195729393377143 818.5083190441962 1.3194995250536399
7.2009569483305595 1017.9212655470458 1.469827267337821
7.206184503283976 1298.3811413449475 1.6571165140739008
7.211412058237392 1704.6946309140076 1.896425919687381
7.216639613190808 2214.7182445305593 2.1607161237646095
7.221867168144224 2809.678594430264 2.430529915662599
7.227094723097641 3354.242268190144 2.6528563800835023
7.232322278051057 3713.3105265683525 2.7894123676331275
7.237549833004473 3797.932263068075 2.8176598700979465
7.242777387957889 3549.3124831304463 2.7218038399604803
7.248004942911305 3095.8007795601566 2.5375566505928417
7.253232497864722 2544.581922073537 2.299494786075752
7.258460052818138 1997.9221313206822 2.038971249429673
7.263687607771554 1528.3002528525863 1.7830779287494833
7.26891516272497 1148.183073442618 1.5454109763892352
7.274142717678386 874.2379893437386 1.3467373594743264
7.279370272631803 692.3072721170065 1.2003357534943582
7.284597827585219 568.9364251203704 1.0905172631547755
7.289825382538635 500.6654571491902 1.0255571106034105
7.295052937492051 457.6721156980339 0.983590368327033
7.300280492445467 426.6978114868741 0.9514919816720928
7.305508047398884 406.6993978383325 0.9311995500766902
7.3107356023523 392.46388456712117 0.9155836524059142
7.315963157305716 380.25479874343915 0.9007410392552292
7.321190712259132 370.54246510794644 0.888651427527451
7.326418267212548 364.7434795125642 0.8813224652686668
7.331645822165965 361.2248747566441 0.8759180578676343
7.336873377119381 359.6658021150847 0.8773813271172121
7.342100932072797 358.46326933011983 0.8768906487703996
7.347328487026213 357.24595768488336 0.8747021621632947
7.352556041979629 355.8712861415675 0.8723855827476872
7.357783596933046 355.3930392748651 0.8704515916148049
7.363011151886462 356.1486061078511 0.8684712104006644
7.368238706839878 353.0226195629352 0.8651779085655251
7.373466261793294 355.0062088423275 0.8677184505805433
7.37869381674671 351.7805523038833 0.8648748861140503
7.383921371700127 350.67377905567815 0.8639080916339454
7.389148926653543 350.6228039754435 0.8629780741758104
7.394376481606959 352.1420568472107 0.8642730954182238
7.399604036560375 356.4360440571746 0.8687565785850548
7.4048315915137914 358.62746339445215 0.8710931958878224
7.410059146467208 358.9551608768693 0.870150957369176
7.415286701420624 357.747722519795 0.8685172678764108
7.42051425637404 357.7135590211478 0.8694938138997433
7.425741811327456 356.14811302844106 0.8690549977716875
7.4309693662808725 358.35926148838075 0.87087031853306
7.436196921234289 359.2865069405527 0.8715250049763167
7.441424476187705 363.89221946941814 0.8745435663752378
7.446652031141121 368.09559037338875 0.8774385355142383
7.451879586094537 373.29170513962646 0.8824081407013572
7.4571071410479535 378.0777230223604 0.8868741738231601
7.46233469600137 383.7947869161002 0.8935906455870068
7.467562250954786 387.421988895127 0.8979505697329162
7.472789805908202 393.69796021137523 0.904801870469382
7.478017360861618 401.4027502153234 0.9110592127689224
7.4832449158150345 410.74415674965417 0.9186038751308392
7.488472470768451 420.9042683701459 0.9286173497795874
7.493700025721867 434.8356734788712 0.9435070319795429
7.498927580675283 449.0820784582124 0.9589002160167663
7.504155135628699 461.9112506219469 0.9717967905117756
7.5093826905821155 473.3206599001852 0.9814375817131935
7.514610245535532 484.207101790817 0.9907565974784686
7.519837800488948 497.5660454109209 1.003391533429985
7.525065355442364 508.9969313692045 1.0142508215271222
7.53029291039578 521.6394184846849 1.0266770594193921
7.5355204653491965 530.6796983969979 1.0348732056378442
7.540748020302613 539.0356980006128 1.0429351763694963
7.545975575256029 543.8697388350101 1.0461304598815357
7.551203130209445 548.2799353707369 1.050545579220941
7.556430685162861 549.6901676302055 1.051447143819658
7.5616582401162775 547.8872845158953 1.0489804632968724
7.566885795069694 548.646358153137 1.0484794296497308
7.57211335002311 542.7364404003117 1.042487455228386
7.577340904976526 535.1315485091436 1.0349459526333615
7.582568459929942 521.6523559636269 1.0219137253863109
7.5877960148833585 508.1465019759459 1.0085356800400873
7.593023569836775 496.13463581163256 0.9962694677772814
7.598251124790191 491.36652590289356 0.9907200951561906
7.603478679743607 486.629523320499 0.9857669353919165
7.608706234697023 488.9900844874191 0.9893443078857223
7.6139337896504395 486.45997242249405 0.9865011096833368
7.619161344603856 480.6666469405837 0.9802767374951661
7.624388899557272 476.0922495228274 0.9748350545120079
7.629616454510688 475.9908737610509 0.9752650043459542
7.634844009464104 475.6098568144212 0.9748047231189414
7.6400715644175206 474.61025572915264 0.9736113875835324
7.645299119370937 480.34232425730926 0.9782653791264121
7.650526674324353 487.99298954172554 0.9850448484450878
7.655754229277769 494.7485324436211 0.9922191277028991
7.660981784231185 498.16874263902224 0.9958231836783101
7.666209339184602 507.91209557413305 1.0050435766207668
7.671436894138018 515.5750964799352 1.0117196467814127
7.676664449091434 527.1458606357487 1.0215609553452611
7.68189200404485 532.1917957361753 1.0250374289024153
7.687119558998266 536.5304111479618 1.028094903197401
7.692347113951683 539.1637924403477 1.0295654454171574
7.697574668905099 541.9152187166906 1.0319295932683528
7.702802223858515 546.9775389636042 1.0356598869406526
7.708029778811931 549.788196846215 1.0377513073557525
7.713257333765347 553.4914400256039 1.040153786562289
7.718484888718764 554.8382824678507 1.0416600995727296
7.72371244367218 554.0827320770107 1.04207281170985
7.728939998625596 554.0398969719811 1.0407928690475712
7.734167553579012 554.2359478041259 1.0397136527088273
7.739395108532428 558.1218375658208 1.0432494792434472
7.744622663485845 559.9393496572524 1.0441793202147984
7.749850218439261 565.639744985915 1.0499217129716403
7.755077773392677 568.4678757913468 1.0518080839956083
7.760305328346093 570.6793623037496 1.0546444185429753
7.765532883299509 564.2590413692856 1.048742774180731
7.770760438252926 554.4989659498784 1.0387756012186995
7.775987993206342 548.3947784636298 1.0317607827304904
7.781215548159758 544.193087107418 1.027236178522834
7.786443103113174 544.8529411812199 1.0283726854800253
7.79167065806659 543.609067023785 1.0275742948710394
7.796898213020007 535.7689249106617 1.0191883369556132
7.802125767973423 529.2320585662243 1.0118561822566656
7.807353322926839 525.493409620925 1.0085899511589742
7.812580877880255 521.9401861444662 1.005406115341009
7.817808432833671 520.3174803030324 1.0033210177185523
7.823035987787088 515.7644645622489 0.9974244283016278
7.828263542740504 513.5018073545727 0.9951181949623906
7.83349109769392 510.56910413577276 0.9920052768471429
7.838718652647336 512.0317475291663 0.9938489956431865
7.8439462076007525 514.8157871083309 0.9962418790105817
7.849173762554169 520.5714510834862 1.001387218660433
7.854401317507585 529.1667509371292 1.0087358434189857
7.859628872461001 538.1278196603167 1.0167603622565289
7.864856427414417 548.8023649481145 1.0257562785777152
7.8700839823678335 559.2736893723238 1.034396399868154
7.87531153732125 572.7798367908157 1.046072949926986
7.880539092274666 583.244486352909 1.0549155406000366
7.885766647228082 597.1753203670836 1.0676830885063644
7.890994202181498 603.4879567847732 1.0730879586811355
7.8962217571349145 607.3552600839233 1.07685813664207
7.901449312088331 612.7909871895414 1.080962658011567
7.906676867041747 612.7157180019465 1.0811340980577904
7.911904421995163 612.4830411471279 1.0797477680795238
7.917131976948579 613.3128928010135 1.0792283311461244
7.9223595319019955 616.8431229133898 1.0816761406892144
7.927587086855412 618.1650163078283 1.083291929886757
7.932814641808828 619.2516685969908 1.0841245742173065
7.938042196762244 619.943960631211 1.0839947706692663
7.94326975171566 623.989135503082 1.0870768551398204
7.9484973066690765 629.8119155742822 1.0913975896342871
7.953724861622493 636.2174207903875 1.0965688413303247
7.958952416575909 642.3306372029832 1.1014127213613478
7.964179971529325 650.6512340851939 1.1081162334764911
7.969407526482741 656.6782771798469 1.1118606035828416
7.9746350814361575 665.8263456580099 1.1168628415211344
7.979862636389574 678.9860500739077 1.128325410527942
7.98509019134299 695.3374232286542 1.1412533558192761
7.990317746296406 712.2863361172127 1.156936771871965
7.995545301249822 720.3636930343971 1.1638420368219642
8.000772856203238 716.6555687200519 1.159722813386631
8.006000411156654 710.5052199609321 1.1543423018045071
8.01122796611007 706.7274050828424 1.15098895185032
8.016455521063486 697.9669721356985 1.1431406619169724
8.021683076016902 688.3349982318948 1.1335823495189037
8.026910630970319 679.2675537242926 1.1250907333297615
8.032138185923735 672.1166593807851 1.1187064681231398
8.037365740877151 671.1308283355003 1.118554133517801
8.042593295830567 672.7580469880338 1.119323691167099
8.047820850783983 672.6806461984522 1.118681300074554
8.0530484057374 669.5281974932769 1.115076757626411
8.058275960690816 668.377790326797 1.1138481300748087
8.063503515644232 668.1120022338871 1.1140363155285278
8.068731070597648 670.5037189896068 1.115642269777879
8.073958625551064 674.5050377159092 1.118744172215044
8.07918618050448 673.2000004224639 1.1169089030518777
8.084413735457897 675.5633823585821 1.1186670763013298
8.089641290411313 677.6239373991436 1.1202474459601035
8.09486884536473 673.5984129652612 1.1164748915704532
8.100096400318145 670.2212007217666 1.1132843579927827
8.105323955271562 663.8573036771461 1.1078906988307138
8.110551510224978 658.783030759259 1.1033452123936784
8.115779065178394 658.5932042465467 1.102272491883407
8.12100662013181 657.1468380136972 1.0999992443032551
8.126234175085226 659.4946725030284 1.101326844624357
8.131461730038643 664.4735882045006 1.1052989620741482
8.136689284992059 672.009425060429 1.1103023326140637
8.141916839945475 680.8017750637185 1.117343408118764
8.147144394898891 692.7678944876269 1.1264957891168415
8.152371949852308 715.4512371670696 1.1447156998918087
8.157599504805724 740.0124791680327 1.1642731396486146
8.16282705975914 772.2608232023051 1.1891981006596102
8.168054614712556 796.3012481909421 1.2064695471143205
8.173282169665972 819.6824008634487 1.2231743036818046
8.178509724619389 835.6509651921225 1.2347078333599633
8.183737279572805 855.865357083414 1.250332748463552
8.188964834526221 865.3939750385729 1.2563027488348926
8.194192389479637 865.4084975198965 1.2551436072621571
8.199419944433053 856.5831371266588 1.24656142869673
8.20464749938647 840.6543087998012 1.2336008914585366
8.209875054339886 829.8013658096401 1.226094242316416
8.215102609293302 808.7248865401638 1.2108722481835428
8.220330164246718 783.4494015185295 1.190970396583238
8.225557719200134 762.3922296034418 1.174545505070431
8.23078527415355 744.0183217223716 1.1599112466830273
8.236012829106967 736.566377997648 1.1544277776064735
8.241240384060383 728.4244894916385 1.1475925070331159
8.2464679390138 721.3332159203339 1.1416334026539972
8.251695493967215 722.0304845699075 1.1415441843748937
8.256923048920632 719.206099208932 1.1378023169361924
8.262150603874048 721.438662036653 1.1392880269657226
8.267378158827464 724.7701117426394 1.1431246332871456
8.27260571378088 728.1409106827176 1.1467130855129197
8.277833268734296 732.9932876415703 1.1501899464888259
8.283060823687713 727.2438343865939 1.144369826076023
8.288288378641129 720.304309348922 1.137643312088626
8.293515933594545 716.1152267585119 1.1339609652612148
8.298743488547961 709.9752326792225 1.1280333049357825
8.303971043501377 716.8298236425182 1.1334832263430008
8.309198598454794 717.4002290745465 1.1331554513166875
8.31442615340821 717.083435258262 1.1325626562152071
8.319653708361626 720.3588766147298 1.134159407989992
8.324881263315042 720.5646996037913 1.133324372126095
8.330108818268458 722.103731952195 1.1343832192840273
8.335336373221875 723.7840204983432 1.1356369743261714
8.34056392817529 725.7293715734312 1.1366393834163189
8.345791483128707 727.4433672525029 1.1375859939055863
8.351019038082123 727.1048414086374 1.1369873484045445
8.35624659303554 723.6648402929497 1.1342458405667786
8.361474147988956 720.0433224066725 1.1312562761065086
8.366701702942372 715.0163798080371 1.126465311626054
8.371929257895788 713.3076235667771 1.1243083856104497
8.377156812849204 707.276803434421 1.118593617312845
8.38238436780262 702.7112640669156 1.1148835636238439
8.387611922756037 695.8635856304488 1.1096162488071561
8.392839477709453 687.5473121921576 1.1030823581466802
8.398067032662869 681.4639788115466 1.0990870426836323
8.403294587616285 672.3171333470528 1.0915267830559434
8.408522142569701 663.0131242057487 1.0836674714399135
8.413749697523118 651.9486782534944 1.073604108583705
8.418977252476534 640.8408780552974 1.06467388246234
8.42420480742995 629.5032329158596 1.0549235983787884
8.429432362383366 621.2459146228227 1.047840447721387
8.434659917336782 612.440874330357 1.0400370406820736
8.439887472290199 603.3757498823251 1.0310332208183497
8.445115027243615 598.7129702569358 1.0269582802282515
8.450342582197031 592.3963822334695 1.0210761812409732
8.455570137150447 588.6178214310248 1.0175908625492398
8.460797692103863 587.1597154666149 1.0168474026580354
8.46602524705728 584.0760137683244 1.0139741186876479
8.471252802010696 581.2139179597955 1.0120662459807415
8.476480356964112 576.0247606488323 1.0064097848695615
8.481707911917528 574.4096388142 1.0038165423112329
8.486935466870944 571.1456644647462 1.000530123188764
8.49216302182436 572.2557406215802 1.0012183822473404
8.497390576777777 572.2109716384647 1.0005920845518594
8.502618131731193 573.8182091862174 1.0020518483421639
8.50784568668461 575.9820709774414 1.0040482205132955
8.513073241638025 573.5450950777059 1.0017737959895296
8.518300796591442 572.0839666061439 0.9999514811601982
8.523528351544858 570.4519756015561 0.9978220092525846
8.528755906498274 567.9645625971166 0.9944287446542267
8.53398346145169 562.467320069796 0.989578119360484
8.539211016405106 560.7794458153301 0.9891865901878502
8.544438571358523 562.5034376348249 0.991131852760552
8.549666126311939 568.3221732778238 0.9959795302688543
8.554893681265355 572.7635372643797 0.9995618971259604
8.560121236218771 573.5388598677113 0.9986748582493874
8.565348791172188 573.4346145047955 0.9990993317635495
8.570576346125604 574.5924130385267 0.9998665804167081
8.57580390107902 573.9439667368408 0.9987335538383443
8.581031456032436 574.3951194345062 0.9982135570351366
8.586259010985852 572.8827965481323 0.9957174212724792
8.591486565939269 572.0674059450778 0.9934739333766784
8.596714120892685 574.9834328756708 0.996265859035367
8.601941675846101 573.8722038182802 0.9939851113273567
8.607169230799517 575.1669903245563 0.9949159544219089
8.612396785752933 579.0936487311275 0.9978255481132297
8.61762434070635 581.7028294998743 1.0015626579762056
8.622851895659766 588.1418498589774 1.0084449801528783
8.628079450613182 591.954831917404 1.0105640989619329
8.633307005566598 598.1598293960936 1.0146749837715368
8.638534560520014 606.2241312014422 1.0204385443357693
8.64376211547343 615.3933580472888 1.0283919783735387
8.648989670426847 624.0651999605798 1.0345640009520256
8.654217225380263 637.5677902524847 1.0453770244620895
8.65944478033368 649.1011634862163 1.0540826861358865
8.664672335287095 656.8131834929486 1.0599668689396915
8.669899890240512 672.1447560657843 1.0710572740722004
8.675127445193928 688.8092040935527 1.0841737775138167
8.680355000147344 701.2304687159364 1.0933606978246708
8.68558255510076 717.0579505942607 1.1050098193532065
8.690810110054176 726.9861956288132 1.111766759130232
8.696037665007593 739.0051008182578 1.1201527040912795
8.701265219961009 754.2520686234144 1.1317818466723597
8.706492774914425 768.3812523534438 1.1420466620516674
8.711720329867841 768.6993318847736 1.1423034440546085
8.716947884821257 764.7717595160415 1.1382940287873964
8.722175439774674 755.8040398036403 1.131139155254979
8.72740299472809 743.3320012154314 1.1215691328136206
8.732630549681506 735.8506259632263 1.1165622587045139
8.737858104634922 727.8773027233658 1.1106421940080295
8.743085659588338 723.9685533276909 1.1075580822385827
8.748313214541755 726.033898876684 1.1102368479126143
8.75354076949517 722.8894790154699 1.1082147445529098
8.758768324448587 718.4876102761945 1.1041108664921142
8.763995879402003 708.7814937372699 1.095410557883818
8.76922343435542 698.6536543385843 1.0870541429046865
8.774450989308836 689.7954245204024 1.079020747908888
8.779678544262252 676.3627477462027 1.067264547364344
8.784906099215668 662.7631258052334 1.0553550870418056
8.790133654169084 658.9732035634547 1.0524458605695586
8.7953612091225 651.8726286755664 1.0465795228794832
8.800588764075917 645.9214571067193 1.0408823989908504
8.805816319029333 641.9310829290146 1.036962412215196
8.811043873982749 633.6230171911046 1.0301104504086658
8.816271428936165 624.7214045400966 1.0225913372138344
8.821498983889581 621.0162956940177 1.0199703128126851
8.826726538842998 617.182809865832 1.016896293105584
8.831954093796414 617.6954146754302 1.0165974892470497
8.83718164874983 615.4672675651515 1.0133809867114159
8.842409203703246 609.8722858084195 1.0082595332921744
8.847636758656662 604.1836878849639 1.0037651835305914
8.852864313610079 601.864693715858 1.002844146268835
8.858091868563495 602.1987794902345 1.0027071306617434
8.863319423516911 608.4107666803418 1.007254637743176
8.868546978470327 610.9977841089454 1.0083115302344663
8.873774533423743 609.2490216071913 1.0059078057729844
8.87900208837716 608.2759141861965 1.005461771128089
8.884229643330576 603.9432667302747 1.0016234961295543
8.889457198283992 605.6294487460161 1.0039978258847604
8.894684753237408 606.6089416948485 1.0053051105055295
8.899912308190824 613.0236082105326 1.0107924405211741
8.90513986314424 614.8090412746626 1.0111554940614678
8.910367418097657 616.961255904286 1.0121805696235098
8.915594973051073 623.1616166332681 1.0164200312203258
8.92082252800449 626.3925473988303 1.0174738878068457
8.926050082957905 634.0343650093993 1.0236432339359924
8.931277637911322 636.6510834547414 1.0250427183772104
8.936505192864738 639.1158390166336 1.0277620616192642
8.941732747818154 639.5741105426014 1.0284606975373203
8.94696030277157 641.8364435152655 1.0295301382393964
8.952187857724986 646.582417252857 1.0324092451008526
8.957415412678403 651.2988150230856 1.0354378021396582
8.962642967631819 657.8441495447008 1.0401106239715499
8.967870522585235 666.705236279542 1.0467158672222479
8.973098077538651 668.103130198973 1.047431823553503
8.978325632492067 674.0717972748978 1.052146373621176
8.983553187445484 676.7325460308173 1.0539556311308256
8.9887807423989 682.8507320384588 1.0575360307361832
8.994008297352316 689.8187156782201 1.0632699978280682
8.999235852305732 695.0766883249993 1.067204381353935
9.004463407259149 704.892812461246 1.0747497830509096
9.009690962212565 711.432110492802 1.0788862177830587
9.014918517165981 723.5528948714424 1.0867329779514423
9.020146072119397 736.0966332883147 1.0951616408728089
9.025373627072813 746.5842975997994 1.102179506919095
9.03060118202623 757.6321334986826 1.10955926726721
9.035828736979646 770.3405637446285 1.1186687682543524
9.041056291933062 788.1710250482371 1.131738584770527
9.046283846886478 811.2809348712358 1.1481757919516968
9.051511401839894 825.2830313186676 1.1576705066080133
9.05673895679331 841.3203511851101 1.1673065695502345
9.061966511746727 858.3538786487059 1.178769655686133
9.067194066700143 880.8464515370637 1.193893407631322
9.07242162165356 903.8274285274528 1.2083633140921968
9.077649176606975 925.5190687142253 1.2224285157695958
9.082876731560392 943.9548669347566 1.2344709430561465
9.088104286513808 958.9656540435756 1.2448706519029753
9.093331841467224 972.9634041599445 1.2535084488588086
9.09855939642064 989.1131864257968 1.2635683485692504
9.103786951374056 999.6694340287811 1.2690436608915519
9.109014506327473 1010.2366473622992 1.2738815155907295
9.114242061280889 1015.6759772215909 1.2771795451264483
9.119469616234305 1022.7877043519139 1.2810251839410813
9.124697171187721 1028.177786204125 1.2839577159447726
9.129924726141137 1033.7541354630353 1.2867579991746627
9.135152281094554 1039.0656011604146 1.2907508841218538
9.14037983604797 1048.1377837393463 1.296969967751645
9.145607391001386 1060.9804887378798 1.3046485586840442
9.150834945954802 1077.1136175053487 1.3133220177278258
9.156062500908218 1101.3957866581786 1.3283883409806276
9.161290055861635 1129.0775850268687 1.3548395367153696
9.16651761081505 1162.795368991782 1.3826356075189057
9.171745165768467 1191.941696978986 1.4054889028548936
9.176972720721883 1207.0521402546049 1.4184001749182173
9.1822002756753 1215.8315107947876 1.4263802520684863
9.187427830628716 1214.362472233709 1.428907451012429
9.192655385582132 1205.9013827461024 1.4264178659052935
9.197882940535548 1197.590801965635 1.4248342436100965
9.203110495488964 1183.6401358512721 1.4187545531201478
9.20833805044238 1173.1146222601692 1.4160892635364852
9.213565605395797 1164.1428339490928 1.412285136052493
9.218793160349213 1154.759721558473 1.4090376944638239
9.224020715302629 1146.8019061087125 1.4054322649699422
9.229248270256045 1148.1243536447985 1.408055174897115
9.234475825209461 1151.4177543879607 1.4114009094144617
9.239703380162878 1166.0217740252046 1.4218947772159627
9.244930935116294 1195.6838880312107 1.440622271484795
9.25015849006971 1227.3577565701326 1.461780254699627
9.255386045023126 1260.393801532996 1.481943463978119
9.260613599976542 1299.9198550816086 1.506371422168235
9.265841154929959 1343.5620027274795 1.5351510665188008
9.271068709883375 1380.502251868264 1.556833117215857
9.276296264836791 1418.0074275317256 1.5794893072883858
9.281523819790207 1433.245048438982 1.5885842000726271
9.286751374743623 1429.4108526150885 1.5878923342948061
9.29197892969704 1400.852150224362 1.574292180875887
9.297206484650456 1346.795160939573 1.5451027407133466
9.302434039603872 1273.3168907043414 1.502802745253924
9.307661594557288 1187.5355466704457 1.4534898732890693
9.312889149510704 1104.003466281749 1.404048705322685
9.31811670446412 1019.1902384083054 1.3499589033037533
9.323344259417537 948.526866704334 1.3042149241348235
9.328571814370953 897.493477248669 1.2711760824331568
9.33379936932437 854.796938505105 1.2420723458540164
9.339026924277785 820.7263891077667 1.2175882922588028
9.344254479231202 789.9771332453693 1.1943937270394822
9.349482034184618 766.9606963443852 1.1777305720818556
9.354709589138034 753.248866900819 1.1684777495456133
9.35993714409145 745.6909800878502 1.1632932390871566
9.365164699044866 735.8113408142432 1.1564060572979358
9.370392253998283 728.662464542008 1.151973825005163
9.375619808951699 719.8094846522378 1.1454847463697795
9.380847363905115 709.692050408048 1.1381050755313993
9.386074918858531 704.6474844073205 1.1350322331926006
9.391302473811947 703.5876137521996 1.1353584368866894
9.396530028765364 701.5926245922145 1.134436145127386
9.40175758371878 702.2275187754599 1.1367580490477756
9.406985138672196 700.8888193059119 1.135474038335047
9.412212693625612 695.584669628079 1.1301201093406557
9.417440248579029 690.189778895594 1.1138547405536097
9.422667803532445 688.6639657360878 1.1059218863057056
9.427895358485861 689.4984615605949 1.1034035923564034
9.433122913439277 694.4724000739319 1.105227892669339
9.438350468392693 693.3155426855626 1.1022403855286713
9.44357802334611 691.2936554666345 1.0978689773093109
9.448805578299526 692.4226447311871 1.0957008036136717
9.454033133252942 687.5567850771528 1.0896652784130476
9.459260688206358 688.7488695907982 1.0890187546010126
9.464488243159774 691.7805684725083 1.0898993442683056
9.46971579811319 689.29050797658 1.0863093265192303
9.474943353066607 686.7158292079665 1.082427016406517
9.480170908020023 686.7039268006974 1.0808657849158103
9.48539846297344 686.1153587515274 1.0790821246007916
9.490626017926855 689.0163468925908 1.0797255221389195
9.495853572880272 692.5872563202436 1.0819002608665915
9.501081127833688 690.581634238293 1.0791496125736029
9.506308682787104 689.0954822708271 1.077196585806891
9.51153623774052 686.8176726125153 1.074530600108293
9.516763792693936 686.0753247564941 1.0728295337492
9.521991347647353 689.6076671223595 1.0741003081768956
9.527218902600769 692.0187408067621 1.074706170694834
9.532446457554185 692.1140270924234 1.0744594953939435
9.537674012507601 691.4335334007518 1.0734175955069223
9.542901567461017 694.1503744935602 1.0745745804250988
9.548129122414434 697.6460939997023 1.0764185574971439
9.55335667736785 698.9790106780513 1.0757620193771238
9.558584232321266 701.1404326586875 1.0769937536302998
9.563811787274682 700.4899023993794 1.0754369919456952
9.569039342228098 700.629000424597 1.0745014620946143
9.574266897181515 696.21120713859 1.0702244853523866
9.57949445213493 693.3243859177117 1.0675196059122478
9.584722007088347 692.3373200646289 1.0660008560147893
9.589949562041763 694.7652857402985 1.0673332911893636
9.59517711699518 696.6416030162634 1.0679013202310579
9.600404671948596 699.6641049817679 1.070591904081953
9.605632226902012 693.20246022517 1.0651323127647547
9.610859781855428 690.8522811434814 1.0616169927980856
9.616087336808844 692.3693219846384 1.0616644965099793
9.62131489176226 697.1717198277396 1.0646456641769493
9.626542446715677 698.3213949509924 1.064602805845453
9.631770001669093 703.6615245218284 1.0689722405881925
9.636997556622509 703.8479053642891 1.0681155517734418
9.642225111575925 705.56821279952 1.0686495091844914
9.647452666529341 703.1113145361852 1.0658174232513218
9.652680221482758 705.3300333645191 1.0677760496631514
9.657907776436174 706.8462129656073 1.0683818595703316
9.66313533138959 709.288601788445 1.0690734221598783
9.668362886343006 712.095941991738 1.071060659288883
9.673590441296422 708.776125156792 1.0672235139380308
9.678817996249839 707.8279744314293 1.065185000881108
9.684045551203255 706.8079351375941 1.0640048876303634
9.689273106156671 713.6727035136419 1.0688339220158913
9.694500661110087 719.646715081531 1.0720387853532516
9.699728216063503 720.9783773638794 1.0725582417445567
9.70495577101692 723.1533508541062 1.0726577479309065
9.710183325970336 724.6105652781912 1.073869373442657
9.715410880923752 730.0883374381821 1.077597265114857
9.720638435877168 735.310512784992 1.081428994973049
9.725865990830584 736.3219653554385 1.0816973997107444
9.731093545784 731.5717626117698 1.0758106460716117
9.736321100737417 727.5973347167851 1.0725307727657634
9.741548655690833 727.0529593754939 1.0718846015301065
9.74677621064425 726.4725762528277 1.0708759351583061
9.752003765597665 727.4172382193428 1.0713344151339868
9.757231320551082 729.4228664181644 1.0723943972514978
9.762458875504498 728.11173443092 1.0703941501933851
9.767686430457914 726.8882546219593 1.0694661817623836
9.77291398541133 725.8546600272141 1.0680708550805855
9.778141540364746 727.3290354663352 1.0678175067115372
9.783369095318163 724.7326161681118 1.065236773003177
9.788596650271579 724.924127955035 1.0650430714491441
9.793824205224995 725.9102705334036 1.0673728348710911
9.799051760178411 725.956043285504 1.066699137930216
9.804279315131827 723.872707916227 1.0646909566711933
9.809506870085244 721.5257790414469 1.0615601058700668
9.81473442503866 722.7469461035333 1.0617409298727796
9.819961979992076 722.7248191330779 1.0601060230766448
9.825189534945492 723.275014285708 1.0596677065507731
9.830417089898909 724.9907138647371 1.060779440992474
9.835644644852325 722.1004504396466 1.0572947552556933
9.840872199805741 718.8655346881962 1.0543810899062862
9.846099754759157 717.174724661241 1.0530327137403768
9.851327309712573 716.8322651142444 1.0521360927514438
9.85655486466599 717.9869619921758 1.0514134075121604
9.861782419619406 720.8217382221073 1.05347315951167
9.867009974572822 726.0743632264154 1.0574152134971524
9.872237529526238 728.9400585578338 1.060432779155055
9.877465084479654 729.3618217985904 1.060576982363963
9.88269263943307 740.9000776348875 1.0694612269717663
9.887920194386487 745.5086358446963 1.0722067969247344
9.893147749339903 748.5175051653173 1.074396083335277
9.89837530429332 750.0224323462974 1.0726363187385795
9.903602859246735 749.3322885599533 1.070941474949981
9.908830414200152 753.0286939059821 1.0728403450080946
9.914057969153568 764.2059728225631 1.0811070944085772
9.919285524106984 770.7567686906458 1.085531869353381
9.9245130790604 771.3610474965974 1.0853018503786913
9.929740634013816 772.3844767392492 1.0855064280649929
9.934968188967233 771.1617718722689 1.0842698347286905
9.940195743920649 772.1287646426854 1.0840288150228916
9.945423298874065 774.7803727554342 1.0854541460663516
9.950650853827481 771.3620440478 1.082829928333541
9.955878408780897 772.9841792994548 1.084170703004139
9.961105963734314 772.5759427689699 1.0840415271897634
9.96633351868773 768.9330558634165 1.0812511135807283
9.971561073641146 763.140526774924 1.0764873860222481
9.976788628594562 760.5671030215384 1.0739761636364002
9.982016183547978 757.019258825923 1.07117012888893
9.987243738501395 755.2508921421853 1.0677534458681623
9.99247129345481 756.4365577133299 1.0677501984332674
9.997698848408227 754.048629273173 1.0657890713383253
10.002926403361643 752.420527474141 1.0653215149958226
10.00815395831506 748.5491302030792 1.0618262911086631
10.013381513268476 741.3057817510897 1.0554739244180478
10.018609068221892 737.1529217262218 1.051029607423671
10.023836623175308 734.1098282431246 1.0486186102601205
10.029064178128724 731.1708202315046 1.0464274429088525
10.03429173308214 734.6030294561177 1.0496037209488116
10.039519288035557 740.1518101295095 1.0537382439205112
10.044746842988973 745.1186228142806 1.0567882111474756
10.049974397942389 750.4632498011556 1.0603984764600256
10.055201952895805 747.5197634342926 1.05800069298751
10.060429507849221 746.2030284784452 1.05648235935863
10.065657062802638 748.339512271798 1.0577210111085795
10.070884617756054 747.9554073960308 1.0574077969360174
10.07611217270947 749.9844790844105 1.058594734674698
10.081339727662886 755.3434753629208 1.061481993156775
10.086567282616302 755.663092611175 1.061432540403721
10.091794837569719 758.9216193978575 1.0629149412525727
10.097022392523135 754.7657272518071 1.0591405786345525
10.102249947476551 756.619599693044 1.0605323177442019
10.107477502429967 758.9767066429757 1.0621268784800952
10.112705057383383 758.384144864273 1.0610981232723005
10.1179326123368 752.6384037121968 1.0565861363268063
10.123160167290216 745.3747119693246 1.0513286601090324
10.128387722243632 737.1113171267391 1.0452582076857537
10.133615277197048 731.7908979516218 1.0406067978817846
10.138842832150464 733.9642509774096 1.040916534954317
10.14407038710388 732.2626851649628 1.0396924579159423
10.149297942057297 733.2853267101435 1.0409338964878314
10.154525497010713 735.2763840122253 1.0427394143621223
10.15975305196413 731.4108544111555 1.0398365262224418
10.164980606917545 730.3235919051483 1.0390748185818695
10.170208161870962 725.8534653798177 1.0355458382754748
10.175435716824378 721.5948455717338 1.0323259211078548
10.180663271777794 719.418390266462 1.0289943999808333
10.18589082673121 717.4015122481296 1.0269446617412907
10.191118381684626 712.7842570264124 1.023627731520845
10.196345936638043 709.1837446141465 1.0216437785611256
10.201573491591459 705.3642479009055 1.0189301311634738
10.206801046544875 702.9892000913982 1.0170654817836267
10.212028601498291 705.8365059668695 1.0175341065234949
10.217256156451707 704.0432648352199 1.0156011085840486
10.222483711405124 699.97270220187 1.0124823278388295
10.22771126635854 696.6548123944679 1.0107945382881744
10.232938821311956 697.9926407702663 1.0119165323609025
10.238166376265372 700.7141140284618 1.0133184496179133
10.243393931218788 702.26973973729 1.0134042893508275
10.248621486172205 697.5432660458374 1.009573238459171
10.253849041125621 698.8971596572208 1.0108291105328882
10.259076596079037 695.6775651464811 1.009738286950822
10.264304151032453 695.3472391098281 1.0094440104372369
10.26953170598587 696.1613585853268 1.0095134349532957
10.274759260939286 694.3327163677241 1.0075707369549953
10.279986815892702 694.4764049286268 1.0075298670192852
10.285214370846118 692.4199739644972 1.0054426498863132
10.290441925799534 693.834694475242 1.0056592388823646
10.29566948075295 693.1591758631564 1.0051239888867038
10.300897035706367 689.9287824311812 1.0018118704672982
10.306124590659783 692.1156499720497 1.0027365388990988
10.3113521456132 688.4344505767527 1.000061667425182
10.316579700566615 696.2680849529424 1.0054958409324228
10.321807255520032 697.2560899742961 1.005308200447431
10.327034810473448 699.3644025771002 1.0063741128333825
10.332262365426864 698.2316753306543 1.0053388536761267
10.33748992038028 702.8856728111197 1.008573484973764
10.342717475333696 706.1599787576857 1.0111006212815523
10.347945030287113 712.6818274580916 1.0152886730421844
10.353172585240529 721.0751430738318 1.0210317442419976
10.358400140193945 726.2181876902498 1.023588663914364
10.363627695147361 732.5305440718062 1.0267248325922853
10.368855250100777 739.8879092314055 1.0318515215371356
10.374082805054194 741.607152842816 1.03322129027577
10.37931036000761 742.3032252505114 1.0336263298288235
10.384537914961026 745.1158735830761 1.0354450600956777
10.389765469914442 746.2060247369828 1.0344711336998256
10.394993024867858 750.7290542735075 1.0376219377776161
10.400220579821275 754.4340206906048 1.0403477546636153
10.40544813477469 750.0824847526495 1.0361807388691697
10.410675689728107 746.7252467707109 1.0333364005702834
10.415903244681523 740.858648451554 1.0292116060845398
10.42113079963494 737.9592031976886 1.0272548743297427
10.426358354588356 731.0021254242183 1.0222549491704023
10.431585909541772 721.9968868650736 1.0159987920891105
10.436813464495188 713.0119197774354 1.0098493511686315
10.442041019448604 700.7812575306956 1.0010774414221015
10.44726857440202 689.8906205136847 0.9926066492246546
10.452496129355437 680.1664055514453 0.985441803551466
10.457723684308853 675.7807138819077 0.9822753900868442
10.462951239262269 670.4750319060884 0.9770108461662694
10.468178794215685 666.2493304688559 0.973963249152855
10.473406349169101 660.021109817422 0.9698028252832905
10.478633904122518 652.275582752431 0.9643464094077653
10.483861459075934 649.9951784325325 0.9624002858325511
10.48908901402935 641.4639431497286 0.9554712575320257
10.494316568982766 634.1473664603524 0.9481350363270752
10.499544123936182 625.6103343537297 0.9411623447202029
10.504771678889599 622.4414999418418 0.9393463071567776
10.509999233843015 623.7084737730244 0.9413283574804066
10.515226788796431 621.8374363274289 0.9399607005329843
10.520454343749847 613.657591952525 0.9329096289168443
10.525681898703263 610.8708656545075 0.9306836025960834
10.53090945365668 605.686197515048 0.925913139401404
10.536137008610096 610.1565198103234 0.9290483396905065
10.541364563563512 610.2118304352239 0.9275732850155172
10.546592118516928 611.9338274631522 0.928470471983941
10.551819673470344 610.1200132643828 0.9260796700637703
10.55704722842376 607.473614247779 0.9241829570538863
10.562274783377177 601.8784660137865 0.9193620335182782
10.567502338330593 596.2572520375362 0.9163801263321958
10.57272989328401 594.5207034948651 0.9151776763046705
10.577957448237425 590.2280747380923 0.9116763862834409
10.583185003190842 589.8435519110242 0.9104085296819147
10.588412558144258 589.6575566307004 0.9099500414163104
10.593640113097674 590.838434791029 0.9110863970940895
10.59886766805109 589.6881515378807 0.9097499856625716
10.604095223004506 588.4942511389535 0.9084644962543774
10.609322777957923 588.289538324523 0.9084734349464678
10.614550332911339 589.504583251089 0.9087300726914526
10.619777887864755 590.3598115851679 0.9090103875567856
10.625005442818171 589.6127228859808 0.9083959638768737
10.630232997771587 586.7780620156535 0.9063751136237348
10.635460552725004 586.9364563939727 0.9066194698223514
10.64068810767842 589.4917039015526 0.907886591094478
10.645915662631836 590.1005569572535 0.9072892986859331
10.651143217585252 591.5043355917358 0.9081028210402499
10.656370772538668 592.3485474864581 0.9082220644479257
10.661598327492085 591.8073797047907 0.9073590028345068
10.666825882445501 595.9935286465736 0.9106073131089727
10.672053437398917 602.7948639536986 0.915355915843142
10.677280992352333 609.7591003106583 0.9209387597181553
10.68250854730575 609.8738497338519 0.9209913434174154
10.687736102259166 614.8028258697768 0.9246182803101486
10.692963657212582 616.9007828556104 0.9259513051724614
10.698191212165998 628.4315022020535 0.9340467839781559
10.703418767119414 633.2103564974082 0.9359004212152416
10.70864632207283 636.7380280695122 0.9378483038576889
10.713873877026247 642.5470913955901 0.9415004641240284
10.719101431979663 644.4189323537245 0.9422020945476085
10.72432898693308 650.8064884123656 0.9458750729040789
10.729556541886495 654.7374759186729 0.9490372849349735
10.734784096839912 659.7205395737111 0.9541474087943028
10.740011651793328 657.3659199080216 0.9525311285868543
10.745239206746744 653.2626505546232 0.9493087326059165
10.75046676170016 650.5585107053165 0.9472333114539551
10.755694316653576 649.5435516157734 0.945960452064864
10.760921871606993 645.0909106902119 0.9410411442504159
10.766149426560409 644.3463645243858 0.9394772748357336
10.771376981513825 642.6515781392417 0.9378418093778864
10.776604536467241 638.4928270403675 0.9363634182775125
10.781832091420657 642.088226618615 0.9389111560619436
10.787059646374074 639.6953585317415 0.9371056361635853
10.79228720132749 635.3493709589046 0.9312417505968492
10.797514756280906 634.93691487657 0.9304237548910801
10.802742311234322 639.3386720092085 0.9338330109020112
10.807969866187738 647.4761021646202 0.9402986901012379
10.813197421141155 656.347061294041 0.9462369818324572
10.81842497609457 667.2162253551206 0.9537634960416649
10.823652531047987 680.3021749688339 0.9628902094568693
10.828880086001403 701.1493323545919 0.9772396540487457
10.83410764095482 727.1710684723853 0.994980876652368
10.839335195908236 763.1791564111343 1.0183368658404828
10.844562750861652 806.6765120161957 1.0467960566096162
10.849790305815068 858.3772586616569 1.079627870933982
10.855017860768484 911.7405109662951 1.1116613474968258
10.8602454157219 949.7384241134135 1.134691583275959
10.865472970675317 971.8687435680674 1.1463043035398826
10.870700525628733 968.5261850559752 1.1436793250773003
10.875928080582149 946.4373873389319 1.1306413873924313
10.881155635535565 910.5468394689082 1.1086210236759695
10.886383190488981 865.843646588796 1.0809028692078877
10.891610745442398 818.0102558834636 1.0507114533782178
10.896838300395814 776.3288208860421 1.0230547610177496
10.90206585534923 737.8354029738856 0.9973566386760272
10.907293410302646 710.3893255248485 0.9783060694256664
10.912520965256062 688.6524471514415 0.9631388672734578
10.917748520209479 671.6423200527348 0.9510234797064412
10.922976075162895 655.87693603954 0.9393051251950923
10.928203630116311 647.3746668270871 0.9328355953796656
10.933431185069727 638.980731449932 0.9269363921240101
10.938658740023143 631.7501572071532 0.9215981063031413
10.94388629497656 625.8874737068405 0.9175441846757263
10.949113849929976 619.3583563787583 0.9126096033620096
10.954341404883392 613.8084644737241 0.9077711213114663
10.959568959836808 610.5978918922207 0.9050838963434787
10.964796514790224 608.0854521330348 0.9030915625374661
10.97002406974364 608.7375087178227 0.9057249286906528
10.975251624697057 606.2612899509594 0.9061248677753058
10.980479179650473 601.0414729369311 0.9037675059907769
10.98570673460389 594.9192145117513 0.9005902611915
10.990934289557305 591.8148263731397 0.8992851241790795
10.996161844510722 590.0186963844761 0.8988653817864922
11.001389399464138 588.8477504713264 0.8984420377677027
11.006616954417554 587.6017996211253 0.897568789315281
11.01184450937097 584.4432297815798 0.8959736195032808
11.017072064324386 579.1682864291771 0.8925438599088672
11.022299619277803 577.6359446391508 0.8920811319730219
11.027527174231219 576.3769090523438 0.8916999303142109
11.032754729184635 577.4010821489358 0.8927155160794654
11.037982284138051 578.0262847236214 0.8934618799978784
11.043209839091467 574.6059124260951 0.8908452301790313
11.048437394044884 572.7588837409828 0.8894686015790824
11.0536649489983 572.3706782267889 0.8896517202592753
11.058892503951716 572.1541064729691 0.8898946189886151
11.064120058905132 573.5211292188841 0.8914671442899983
11.069347613858548 573.8145740483783 0.8924578188192758
11.074575168811965 572.1091098522706 0.8916512220327021
11.079802723765381 568.1384067798692 0.8887708267603394
11.085030278718797 567.1098952744975 0.8881191101058177
11.090257833672213 565.2518841329659 0.8869453932742466
11.09548538862563 560.9627978256875 0.883729501390225
11.100712943579046 556.4307035961568 0.8805988585062763
11.105940498532462 551.759247872622 0.8770961235935935
11.111168053485878 552.012463008201 0.8772842492355282
11.116395608439294 549.2809848763568 0.8755986656929765
11.12162316339271 549.3163995442418 0.8755849822582557
11.126850718346127 547.0340101322338 0.8739071318838779
11.132078273299543 546.2078347768825 0.8733565542916221
11.13730582825296 543.6234142416304 0.8713733690204033
11.142533383206375 543.3547588133209 0.871477227535997
11.147760938159792 542.6391256748122 0.8709707090213119
11.152988493113208 540.7706027913636 0.8692872485681844
11.158216048066624 537.7851906673149 0.8672296676421114
11.16344360302004 534.6636012613034 0.8647592875310566
11.168671157973456 531.5719136453799 0.8622066226218237
11.173898712926873 535.0527383202539 0.8655729358350797
11.179126267880289 532.6497061404988 0.8637693338374554
11.184353822833705 531.1848888190573 0.8628296414225861
11.189581377787121 525.7009597637995 0.8586963739775751
11.194808932740537 522.9416449468404 0.8565099799378773
11.200036487693954 521.8235518769562 0.8556422449698615
11.20526404264737 518.6734498783146 0.8533664844986787
11.210491597600786 513.8351779829611 0.8495403320814726
11.215719152554202 512.2061597958974 0.8484708811913345
11.220946707507618 513.0822515149114 0.8494992982275145
11.226174262461035 514.7539639346991 0.8507491463197999
11.23140181741445 514.2362934178427 0.8505356917367902
11.236629372367867 509.48979733074987 0.846161337124773
11.241856927321283 504.3820306455988 0.8419146229359654
11.2470844822747 501.04033003168115 0.8395942573753773
11.252312037228116 499.526831944833 0.8387784162610369
11.257539592181532 498.82640623309646 0.8386127864158226
11.262767147134948 498.205321298209 0.8387565695573355
11.267994702088364 491.6824164847848 0.8326411820358801
11.27322225704178 492.91082995927303 0.8338192517745197
11.278449811995197 494.8292874284911 0.8355197916068002
11.283677366948613 496.6452588542932 0.837230958511839
11.288904921902029 498.1737539236511 0.8378655992319083
11.294132476855445 490.6080129071925 0.8306641562116667
11.299360031808861 487.71845164242654 0.8280480059933175
11.304587586762278 487.50578191298393 0.8278436337835928
11.309815141715694 484.71975387583666 0.8255139461994868
11.31504269666911 488.5136831219096 0.8286615137398348
11.320270251622526 491.5026254389628 0.8308631109178056
11.325497806575942 492.4302167343538 0.8311746675229673
11.330725361529359 493.20167231594695 0.831567221708195
11.335952916482775 491.12518043120633 0.8300838745180503
11.341180471436191 489.7199400574718 0.8290834906681025
11.346408026389607 487.29608571164664 0.8272868240673426
11.351635581343023 487.15881885441274 0.826966777138498
11.35686313629644 487.0910065269568 0.8266818704268504
11.362090691249856 485.26343914368084 0.8247258170329745
11.367318246203272 480.44138837370724 0.8203238986648557
11.372545801156688 477.0371774347498 0.8175406530444468
11.377773356110104 474.41758799473723 0.815115084390702
11.38300091106352 474.3530207466758 0.8154183523225412
11.388228466016937 476.09598522945134 0.8166065711966963
11.393456020970353 475.88624783014757 0.8160821220193943
11.39868357592377 474.1195038723487 0.8147849586813672
11.403911130877185 469.96508823066125 0.8115384447095514
11.409138685830602 470.0612816154662 0.8124842147230203
11.414366240784018 470.58865173537527 0.8135785728654318
11.419593795737434 471.0570689132072 0.8138601980834062
11.42482135069085 467.85722569997 0.8110895110018276
11.430048905644266 463.85894906150446 0.8069337992972762
11.435276460597683 457.1512278902935 0.8004138144144322
11.440504015551099 452.21690343585226 0.7965954381478684
11.445731570504515 451.5749336698464 0.7959413788209672
11.450959125457931 455.7812427900855 0.7997655146715591
11.456186680411347 461.07286604322434 0.8043400398329308
11.461414235364764 464.1619496225755 0.8065624282311482
11.46664179031818 461.712261484422 0.8044373386966286
11.471869345271596 461.40136582543704 0.8038631591522628
11.477096900225012 465.1476023566041 0.8077531718534039
11.482324455178428 468.6694649872576 0.817966205785071
11.487552010131845 471.9388074285641 0.8234777272187791
11.49277956508526 470.2407110126344 0.8241039653470323
11.498007120038677 470.79994854416043 0.8261430775207604
11.503234674992093 468.50909939326095 0.8247593503544483
11.50846222994551 469.5692604741595 0.8262135396652328
11.513689784898926 472.35287951913864 0.8292622976395485
11.518917339852342 470.86956556531607 0.82861775255411
11.524144894805758 468.2615981515997 0.8282552886800582
11.529372449759174 462.9871218400872 0.8250814194781319
11.53460000471259 460.69831567721434 0.823881031990567
11.539827559666007 462.65227639228993 0.8263480176197412
11.545055114619423 465.43137568919275 0.829098597125575
11.550282669572839 466.56870778932335 0.830636658094433
11.555510224526255 468.90679544570816 0.8344819431218258
11.560737779479672 466.04786711571256 0.8319471468614198
11.565965334433088 467.7932571565269 0.8343349192198779
11.571192889386504 467.243657990217 0.8340788113678052
11.57642044433992 464.8600704190177 0.8318925282983599
11.581647999293336 463.49857809799994 0.832046187057479
11.586875554246753 457.44784822415437 0.8269278429471617
11.592103109200169 455.4584373499667 0.8259040215265776
11.597330664153585 452.6749843547145 0.8240064918369311
11.602558219107001 452.7209343864346 0.8243871271586645
11.607785774060417 451.9791308733281 0.8238428194918306
11.613013329013834 452.2032317216969 0.8246936983535437
11.61824088396725 445.6845653842129 0.8189914666882281
11.623468438920666 441.3591369896554 0.8153938553854692
11.628695993874082 438.3657817242241 0.8131444956825861
11.633923548827498 438.5657469636739 0.813961414475712
11.639151103780915 438.6100828481349 0.81476459459104
11.64437865873433 435.4522639021292 0.8120118172140027
11.649606213687747 434.68480918485506 0.8119912572560402
11.654833768641163 430.16390446454585 0.8082204469725013
11.66006132359458 427.66192201939515 0.8067834708816416
11.665288878547996 428.3969334762166 0.8084035176436816
11.670516433501412 424.7971732627402 0.8044351217234696
11.675743988454828 423.4993253700121 0.804379173160288
11.680971543408244 422.6498108359434 0.8030875826683959
11.68619909836166 420.733520671248 0.801973483685601
11.691426653315077 421.3866751716241 0.8033167343001134
11.696654208268493 421.31871766287423 0.8031541109643903
11.701881763221909 419.56424598734424 0.8018456904672974
11.707109318175325 417.8978344369162 0.8011498128612035
11.712336873128741 419.02759661126305 0.8022081424439128
11.717564428082158 421.96621447664603 0.8052559570938085
11.722791983035574 421.9002427226019 0.8047756364598564
11.72801953798899 419.0729481887874 0.8018494291073264
11.733247092942406 417.74698836580615 0.801903765276781
11.738474647895822 417.10786073557097 0.8018980594378362
11.743702202849239 417.1620936052725 0.8035067454268967
11.748929757802655 417.40158031511555 0.8048002777065986
11.754157312756071 414.01816547833585 0.8015827554066447
11.759384867709487 412.7433681376047 0.8005784595977595
11.764612422662903 413.0886533337972 0.800714236943356
11.76983997761632 414.0290422038904 0.8017659581707278
11.775067532569736 416.0572106739356 0.8040766529342199
11.780295087523152 420.8337326352713 0.808522956921347
11.785522642476568 422.43532043093745 0.8095740130487383
11.790750197429984 421.8735482879099 0.8089237565903091
11.7959777523834 423.6282813903927 0.8105218937429625
11.801205307336817 421.81083305730397 0.808447472753899
11.806432862290233 419.2324873260424 0.8061122138708599
11.81166041724365 419.651204654507 0.8065238697414836
11.816887972197065 416.00024032291014 0.803042169196168
11.822115527150482 416.68433186214185 0.803749036384012
11.827343082103898 420.07557673874857 0.8063571360035271
11.832570637057314 421.75447859949304 0.807853145362578
11.83779819201073 426.6732924735025 0.8126917945037916
11.843025746964146 425.01893708413985 0.8108962412943176
11.848253301917563 426.36629163084064 0.8129385151914192
11.853480856870979 427.0019831325385 0.8137571628729611
11.858708411824395 428.214985847084 0.8150770862478713
11.863935966777811 426.5931518031922 0.8142438177409713
11.869163521731227 422.3068519111226 0.8105032729497059
11.874391076684644 417.54482348226395 0.8064998664603283
11.87961863163806 414.12077198163297 0.8032445919879875
11.884846186591476 411.85730569497815 0.8012530541337701
11.890073741544892 410.2565476487899 0.7991671002188125
11.895301296498308 409.7485546231622 0.7986770194157966
11.900528851451725 408.93654293280474 0.798733217878419
11.90575640640514 410.06547310523354 0.8005441383619533
11.910983961358557 410.42288882939573 0.8016911273759932
11.916211516311973 409.9053470733052 0.8013910502183392
11.92143907126539 406.21767422197473 0.7976468911590251
11.926666626218806 406.958674062175 0.7992048225750319
11.931894181172222 404.0652811570499 0.7964201557437474
11.937121736125638 405.7393604376656 0.7986845865644618
11.942349291079054 407.12347771444905 0.8001655838559674
11.94757684603247 405.1822563481397 0.7977825842461013
11.952804400985887 406.0669835782461 0.7994836061998905
11.958031955939303 405.8182058637322 0.7995351061473593
11.963259510892719 405.8219608447684 0.7994992637925094
11.968487065846135 406.50420951753733 0.8007934652284535
11.973714620799552 404.29291539959905 0.7987696484183658
11.978942175752968 404.96866669113274 0.7996532588124539
11.984169730706384 404.252513320394 0.7988338317750797
11.9893972856598 406.2266768724018 0.8007987010102666
11.994624840613216 408.48491920921845 0.803393092335764
11.999852395566633 407.55731571283417 0.8029051874877928
12.005079950520049 406.2293938800804 0.8012058303336717
12.010307505473465 405.3689721566066 0.8005488698206855
12.015535060426881 404.9625286652275 0.7999911453772368
12.020762615380297 405.9462159890738 0.8003369978202503
12.025990170333714 404.60875996922607 0.7989490629415676
12.03121772528713 405.6689189111112 0.7995817767880361
12.036445280240546 411.8449099142787 0.8061940159566807
12.041672835193962 414.26355898728485 0.8094105668499658
12.046900390147378 417.6532076814284 0.8134269260867976
12.052127945100795 421.1320235029725 0.8171853558118665
12.05735550005421 431.37241129757535 0.826575131211694
12.062583055007627 445.6089947201983 0.8401660860694182
12.067810609961043 460.4321422111292 0.8537581612477781
12.07303816491446 473.8471264365832 0.865675677157832
12.078265719867876 494.0112665145706 0.8837944039988267
12.083493274821292 519.4070585040265 0.9055688897500516
12.088720829774708 549.3473956694935 0.9315611131925599
12.093948384728124 584.1589200070322 0.9608087663431646
12.09917593968154 623.7149546303722 0.99299690956907
12.104403494634957 668.012487913229 1.0281784240346405
12.109631049588373 718.2999986544716 1.0658800298181035
12.114858604541789 764.2512241119646 1.0996738683289096
12.120086159495205 803.2182528703408 1.1280063220215335
12.125313714448621 827.5871007548924 1.1448412584366485
12.130541269402038 841.1027626207153 1.1546489121738956
12.135768824355454 839.8056434515494 1.1541329698413736
12.14099637930887 819.747712591791 1.1401055047202266
12.146223934262286 789.6557621073606 1.11962282326494
12.151451489215702 748.8089492582194 1.0904116773166244
12.156679044169119 708.7947976978763 1.0609034725357023
12.161906599122535 673.2853365615019 1.0346715259922714
12.167134154075951 636.3544511517999 1.0057260922055267
12.172361709029367 601.0947479381058 0.9779105489513821
12.177589263982783 569.4800879709964 0.9526873858445126
12.1828168189362 539.3882388600874 0.9270045562292926
12.188044373889616 517.6756750396612 0.9090782319780878
12.193271928843032 500.02623748955057 0.893746882920175
12.198499483796448 483.06507664333435 0.8786651629381049
12.203727038749864 471.0400544584886 0.8686081286032108
12.20895459370328 460.311874106115 0.8591987337389198
12.214182148656697 449.2227363457749 0.8490189072974043
12.219409703610113 439.7654487506656 0.8406326342513735
12.22463725856353 435.0936005786312 0.8358427515431984
12.229864813516945 427.8913616058146 0.8294680105562654
12.235092368470362 424.0977677521263 0.8266305174946772
12.240319923423778 419.2469921890679 0.8218263015768288
12.245547478377194 413.64621707554255 0.8166181726758768
12.25077503333061 411.5297674292792 0.8148017403673111
12.256002588284026 400.8287271571335 0.804083611621155
12.261230143237443 398.2236566063443 0.8021859286736062
12.266457698190859 392.06481540730425 0.7969865174510978
12.271685253144275 388.2026897982825 0.7926012089808487
12.276912808097691 383.57186727262103 0.7885856803951621
12.282140363051107 380.12888136968 0.7849409011339749
12.287367918004524 378.50137331821946 0.7829408267154403
12.29259547295794 375.31905154137496 0.7797675375244388
12.297823027911356 375.38750161722334 0.7806927811700779
12.303050582864772 374.38734823880736 0.779900377485822
12.308278137818188 377.0678066915078 0.7827526545966815
12.313505692771605 379.6373145283326 0.7893766878987288
12.31873324772502 379.8222485271932 0.7984331622450813
12.323960802678437 377.9064491896552 0.801394758804223
12.329188357631853 377.71804421033204 0.8053652273097963
12.33441591258527 376.66778176332514 0.8073596614566663
12.339643467538686 374.3818083387066 0.8074843362300232
12.344871022492102 370.6314087992344 0.8069377157950551
12.350098577445518 367.0820989213988 0.8044294004042442
12.355326132398934 364.5763526355432 0.8034283718119913
12.36055368735235 364.3146885941445 0.8042068519117079
12.365781242305767 363.6360913087164 0.8052107835326272
12.371008797259183 363.6351013443678 0.8076464995296243
12.376236352212599 363.0731671333613 0.8099251556452884
12.381463907166015 360.7907158633475 0.8107989533272565
12.386691462119432 362.71601724585963 0.8161348097519678
12.391919017072848 361.19552060397666 0.8166442240577056
12.397146572026264 360.4361949945961 0.8187600752315666
12.40237412697968 356.66345939585807 0.8165713280074018
12.407601681933096 351.24698594398893 0.8118059931520599
12.412829236886513 350.91229536575605 0.8133194966420256
12.418056791839929 348.8324625223369 0.8110697654525415
12.423284346793345 349.6972421864178 0.812880180622621
12.428511901746761 347.1742763481017 0.8107625251374347
12.433739456700177 347.31247126167693 0.8121309990848072
12.438967011653594 348.86478250855043 0.8147843218749142
12.44419456660701 350.38455929817525 0.8180567670165112
12.449422121560426 354.6450007747306 0.824425619321625
12.454649676513842 352.76971168745536 0.8235830042439659
12.459877231467258 352.1922949083622 0.8250413290822061
12.465104786420675 347.6206139012455 0.8211741012681724
12.47033234137409 345.08744682745964 0.8205333690363653
12.475559896327507 345.9912946651268 0.8219958771315903
12.480787451280923 346.0697025083649 0.8231717797547397
12.48601500623434 345.6065631800409 0.8229537522925788
12.491242561187756 344.75421894904014 0.8222354514393737
12.496470116141172 341.23945645438926 0.8198071680526593
12.501697671094588 341.03212520827304 0.820899925270557
12.506925226048004 342.99598616708386 0.8245312567635609
12.51215278100142 342.67656187337616 0.8252640813676881
12.517380335954837 339.4914021004736 0.8223436462169295
12.522607890908253 336.9260178813264 0.8204905710794433
12.527835445861669 331.54942358027625 0.8149231468860266
12.533063000815085 334.55456758294866 0.8203109019494165
12.538290555768501 336.2479561902247 0.8237772687938416
12.543518110721918 337.44054690828716 0.8268203876738165
12.548745665675334 339.55271629691816 0.8324265327691595
12.55397322062875 337.74052765806795 0.8309348918782182
12.559200775582166 335.1195496319064 0.828099121372348
12.564428330535582 333.8849607964688 0.8216054678393289
12.569655885488999 330.4620780234882 0.8088817660691745
12.574883440442415 331.58431038907503 0.8069985990264347
12.580110995395831 332.10821916761887 0.8038974813647882
12.585338550349247 329.2800093912029 0.7976667583235075
12.590566105302663 327.7233841066162 0.793951202365264
12.59579366025608 328.0105228485966 0.7944727321578168
12.601021215209496 328.58466860215367 0.7947308878678178
12.606248770162912 329.58018461538256 0.7950786945418724
12.611476325116328 328.6374704539056 0.7928625404685763
12.616703880069744 328.8316343688576 0.7906111735537772
12.62193143502316 331.90816107965526 0.792122112481132
12.627158989976577 339.3193432178438 0.7988453626963697
12.632386544929993 338.91032846162506 0.7973501027830195
12.63761409988341 339.41744119242924 0.7976217392224786
12.642841654836825 334.38988007210116 0.7908380454954487
12.648069209790242 331.9633112083423 0.7882175334390773
12.653296764743658 334.30633900258596 0.7899854328284645
12.658524319697074 340.1950313385458 0.7965632369413612
12.66375187465049 345.00623148604575 0.8017343320412054
12.668979429603906 349.5601755804035 0.8053126663858934
12.674206984557323 355.6195856280928 0.8116325279037011
12.679434539510739 359.5408634601866 0.8146550709802465
12.684662094464155 369.47667425298374 0.8239241820161153
12.689889649417571 372.6385068565513 0.8272913246900628
12.695117204370987 379.1157551327846 0.8330392715023398
12.700344759324404 383.79707597897885 0.8373535750883333
12.70557231427782 387.9344987750704 0.8414071636780353
12.710799869231236 394.1230036705304 0.8463348189970729
12.716027424184652 399.94980639953843 0.8522903746697426
12.721254979138068 403.3873210835924 0.8556254303059618
12.726482534091485 406.7467573367924 0.8582795694341172
12.7317100890449 412.29191244269606 0.8636893619324175
12.736937643998317 419.7809500361667 0.8707736738461083
12.742165198951733 429.6216902241294 0.8805064523068061
12.74739275390515 443.1193765393497 0.8940906749789256
12.752620308858566 457.7237555478983 0.9086174718856408
12.757847863811982 468.18694336400023 0.918269213054742
12.763075418765398 474.72386258171815 0.9246274198527829
12.768302973718814 473.7054310072359 0.9230607115333761
12.77353052867223 468.50040446086484 0.9170683578188547
12.778758083625647 463.6024903158098 0.9114398441889471
12.783985638579063 456.73371626360495 0.903918941042793
12.789213193532479 451.04617920753134 0.8976699058355714
12.794440748485895 443.3032535677595 0.890048905589096
12.799668303439312 437.4808613487448 0.883688299087845
12.804895858392728 432.5887971012021 0.8792963786452533
12.810123413346144 428.693427252801 0.8760651950881251
12.81535096829956 428.19822811330624 0.8754773505729262
12.820578523252976 432.8483868542402 0.8804763032798698
12.825806078206393 440.4870400809185 0.8872069630540843
12.831033633159809 448.27716655954487 0.894317634870092
12.836261188113225 455.4799968526192 0.9005259657855963
12.841488743066641 467.3070150175406 0.9114530656424834
12.846716298020057 482.4826283911768 0.9259816970930347
12.851943852973474 497.2148429479241 0.9396471454393884
12.85717140792689 509.5459988744854 0.9508966435410815
12.862398962880306 522.204246819593 0.9621497140247423
12.867626517833722 526.6227374006645 0.9659314187834457
12.872854072787138 527.5133599619585 0.9660659885642608
12.878081627740555 522.3559130731843 0.9615002005437754
12.88330918269397 506.09969357352537 0.9466524334238497
12.888536737647387 482.7980362489678 0.9247010888459558
12.893764292600803 455.5700064712028 0.8981985109951562
12.89899184755422 433.5066497235116 0.8761724689995709
12.904219402507636 412.06095576445824 0.8545238761900951
12.909446957461052 397.16719464115704 0.8404859757435904
12.914674512414468 380.43762674053966 0.8231191691338959
12.919902067367884 370.3516059677431 0.8123859282545867
12.9251296223213 365.14561309447055 0.8056700372108676
12.930357177274717 361.7498898364509 0.8002575607102446
12.935584732228133 360.72083473629726 0.7981940496003233
12.940812287181549 358.4005773579914 0.7953411736240437
12.946039842134965 354.8598444597768 0.7908248682219141
12.951267397088381 349.18046406275533 0.7837528820134633
12.956494952041798 347.6932892390098 0.7816899801031995
12.961722506995214 350.2970190641484 0.7840969243486613
12.96695006194863 350.34660428301527 0.7850724646655195
12.972177616902046 351.35452071997844 0.7869833309995284
12.977405171855462 351.35901930136527 0.787582849452315
12.982632726808879 350.6216375720028 0.7868675574270225
12.987860281762295 352.9807110094006 0.7881676535800228
12.993087836715711 352.9162775304828 0.787311199105979
12.998315391669127 353.23668216480314 0.7878991678839592
13.003542946622543 351.2152254625644 0.785676601699465
13.00877050157596 350.0613736518353 0.7849204330307016
13.013998056529376 350.7280796829058 0.7860082214115981
13.019225611482792 350.04849689271833 0.7843936810127621
13.024453166436208 349.77592236010685 0.78468366732952
13.029680721389624 347.3542127314323 0.782805324656767
13.03490827634304 346.89885239568076 0.7823678390486141
13.040135831296457 348.7574886100064 0.7855346263265599
13.045363386249873 351.40540213039526 0.7884446081190636
13.05059094120329 355.1551595848537 0.7923247136494572
13.055818496156705 356.4866925634133 0.7933196500726912
13.061046051110122 361.0052150753562 0.7976797433062109
13.066273606063538 366.82383845914217 0.8033653356453355
13.071501161016954 372.7645358688219 0.8095698661795492
13.07672871597037 377.6298265320629 0.8139555643800856
13.081956270923786 382.74263839030215 0.8188467188680285
13.087183825877203 389.9084028536191 0.8257273436825268
13.092411380830619 398.9159639030507 0.8345133544573761
13.097638935784035 410.0043870349384 0.8459196768469379
13.102866490737451 416.79305305461304 0.8533772771754663
13.108094045690867 420.48224438072583 0.8568062155091417
13.113321600644284 422.90036382053347 0.8598839759985261
13.1185491555977 427.08394343299915 0.864393853907284
13.123776710551116 434.54582027128737 0.8719412533701939
13.129004265504532 439.8261658886018 0.8778155072482494
13.134231820457948 446.6398712212332 0.8844919687489419
13.139459375411365 453.8407293186069 0.8918946304722676
13.14468693036478 459.41759377511045 0.8968842751256304
13.149914485318197 467.6358626488389 0.9048544244601402
13.155142040271613 472.058044160697 0.9092043246144204
13.16036959522503 478.36637215133885 0.9152357871559487
13.165597150178446 484.15959268657366 0.9214829835069439
13.170824705131862 478.3908972222663 0.9157921880478039
13.176052260085278 478.38824084693863 0.9160031778318845
13.181279815038694 473.0615326560717 0.9107199501168604
13.18650736999211 472.9050860529951 0.9099932150607549
13.191734924945527 470.5678385481056 0.9082664998051698
13.196962479898943 465.92694660669775 0.9037404565151181
13.202190034852359 459.5514159331377 0.89798263676933
13.207417589805775 452.17903509970125 0.8908392693546618
13.212645144759191 445.7178466653017 0.8846462165534276
13.217872699712608 436.69963130550406 0.875621634512537
13.223100254666024 427.69780858451367 0.8665984130896612
13.22832780961944 415.48547363216124 0.8540970351437603
13.233555364572856 407.1255922814868 0.8455177371738657
13.238782919526273 401.4743632021335 0.8400599132044934
13.244010474479689 395.1620358927245 0.8336616327283775
13.249238029433105 387.1736588333945 0.8256181830498406
13.254465584386521 379.97261178201234 0.8178816569316667
13.259693139339937 372.96021304875546 0.8109965355231733
13.264920694293354 367.798129928935 0.8062382754656043
13.27014824924677 362.8733828345576 0.8008282501661783
13.275375804200186 360.7599950575949 0.7987209653655266
13.280603359153602 356.8463958782363 0.7947487541957756
13.285830914107018 355.0208829538445 0.7932750189721286
13.291058469060435 349.23437175121074 0.7873138429002023
13.29628602401385 344.5064132457638 0.7817564424444576
13.301513578967267 340.3604862985514 0.7775461844673369
13.306741133920683 337.33392736204513 0.774448110800386
13.3119686888741 334.99759985815984 0.771579735861217
13.317196243827516 330.26245199801986 0.766115974740877
13.322423798780932 327.309424177175 0.7634990435487938
13.327651353734348 326.2350606401288 0.7629972271063487
13.332878908687764 322.7260232617595 0.7604187696846004
13.33810646364118 325.73594137908873 0.7647362346148524
13.343334018594597 325.202342892214 0.7636712081595645
13.348561573548013 324.0258987566645 0.7614238134839424
13.353789128501429 324.24406834329216 0.760407090343089
13.359016683454845 322.02094503955374 0.7565492920615885
13.364244238408261 324.7786468345644 0.7606789442244262
13.369471793361678 327.45117572190736 0.7651251215449876
13.374699348315094 331.3306812005664 0.7700996890991092
13.37992690326851 333.77053342010663 0.7736308852232792
13.385154458221926 335.2333033432244 0.7737887546214539
13.390382013175342 334.4947189885594 0.7722978235822253
13.395609568128759 333.3701346346257 0.7712820001031315
13.400837123082175 335.34606675768157 0.773536968620981
13.406064678035591 334.185268740408 0.7716885060384477
13.411292232989007 335.7646392862778 0.7735491029693875
13.416519787942423 332.6713170719571 0.768266563451681
13.42174734289584 330.49247815177034 0.7656024835230743
13.426974897849256 328.12508406635635 0.7629639761514949
13.432202452802672 329.4639709563827 0.7647948281277769
13.437430007756088 331.43245366903386 0.7691988685370383
13.442657562709504 333.4730851462536 0.7727784945502845
13.44788511766292 331.2733928997592 0.7716211063984211
13.453112672616337 326.8227275828422 0.7679743511124117
13.458340227569753 326.7000888666668 0.7675027508364427
13.46356778252317 323.46672583958684 0.7637491944956164
13.468795337476585 325.0577740680998 0.7653867538846733
13.474022892430002 325.7475206753518 0.765780183384042
13.479250447383418 326.3461266630769 0.7660123693059985
13.484478002336834 326.68075790171923 0.7656749701090046
13.48970555729025 323.4127559118112 0.7607714282743743
13.494933112243666 318.9350933687592 0.756410381468429
13.500160667197083 314.86007663557854 0.7515383764000045
13.505388222150499 312.2268609894068 0.7495897462435315
13.510615777103915 312.3663722547855 0.7491491917177121
13.515843332057331 316.4750462867393 0.7540888710234824
13.521070887010747 320.34907527608163 0.7579044528896162
13.526298441964164 318.98326814918534 0.7559757523185913
13.53152599691758 319.5090895738161 0.7554802625238213
13.536753551870996 320.8773845195756 0.7568781210472604
13.541981106824412 318.03305270308965 0.7538806506779826
13.547208661777828 318.62368151663577 0.7552344114849926
13.552436216731245 318.0702754031145 0.7548311777612412
13.55766377168466 315.9684890337099 0.7523975687971795
13.562891326638077 312.7708860532398 0.7487952009787261
13.568118881591493 312.82813912306074 0.7502117496403674
13.57334643654491 307.8993771597806 0.7446920243713175
13.578573991498326 307.54036682098626 0.7447217198275267
13.583801546451742 302.1063864250132 0.7383582389490634
13.589029101405158 297.38506786405384 0.7326664834432297
13.594256656358574 294.0014203255002 0.7286331758081479
13.59948421131199 291.3862518442694 0.7263012769389899
13.604711766265407 289.08617626391515 0.7218643974151497
13.609939321218823 287.73744572099133 0.7197547316692333
13.615166876172239 286.6367216425584 0.7185086818183962
13.620394431125655 285.37605768516954 0.7173895917864147
13.625621986079071 284.0438736966667 0.715371607514666
13.630849541032488 284.8132120977666 0.7163993593217854
13.636077095985904 287.0509077901803 0.7184292553207875
13.64130465093932 289.1836868195871 0.7213429575360862
13.646532205892736 292.1580369746628 0.7257168402307841
13.651759760846153 290.9222964358141 0.7242370189746894
13.656987315799569 292.10400873898624 0.7258834037248791
13.662214870752985 293.5780943860873 0.7293309332489005
13.667442425706401 293.68336820683766 0.7290834686416161
13.672669980659817 293.24593488291475 0.7287884936058865
13.677897535613234 294.22494925112335 0.7289209223031142
13.68312509056665 295.4241755151224 0.7294878370751496
13.688352645520066 299.0767055189282 0.7329196883360153
13.693580200473482 300.39468330627994 0.7346756867841134
13.698807755426898 302.80683760501137 0.7373590231063174
13.704035310380315 301.82659046038384 0.73698349716657
13.70926286533373 300.0536494998434 0.7363733579999017
13.714490420287147 296.90893052135334 0.7333431286709654
13.719717975240563 292.8683212577947 0.7294621333391418
13.72494553019398 290.8838956043192 0.7267742601136357
13.730173085147396 285.2713192750258 0.719370381075783
13.735400640100812 285.89111350363294 0.7202761774307535
13.740628195054228 288.3352029628396 0.722934642750546
13.745855750007644 291.7694511971696 0.7274448835643621
13.75108330496106 296.57326230847593 0.7329669687637789
13.756310859914477 293.38871472162873 0.7281133964221399
13.761538414867893 289.3806970538597 0.7242110850682043
13.766765969821309 287.1953038537361 0.722161778234961
13.771993524774725 287.78819714636313 0.7258189573819465
13.777221079728141 287.7056309159462 0.7258507148091898
13.782448634681558 287.5264142353911 0.7255650310619115
13.787676189634974 285.2989013271163 0.7223372462232899
13.79290374458839 284.13647363937287 0.7181332278931255
13.798131299541806 287.7723247921616 0.7208239690353532
13.803358854495222 290.12121973926406 0.7242452191941298
13.808586409448639 291.78049407542204 0.7270046190961021
13.813813964402055 293.49310267072576 0.7291543774422441
13.819041519355471 294.6817180271124 0.7309277320829735
13.824269074308887 296.6846448707845 0.7326685216960793
13.829496629262303 300.2485766902136 0.7375284339257319
13.83472418421572 301.32616601456897 0.7400129977543374
13.839951739169136 304.4264098909488 0.7425046568435423
13.845179294122552 305.1772350458872 0.7433290610698993
13.850406849075968 309.2262454620948 0.7471834109850065
13.855634404029384 315.6264534813679 0.7543288554819907
13.8608619589828 318.6705908281172 0.7579820299859443
13.866089513936217 325.8029682918799 0.7647676658909713
13.871317068889633 333.2258320279599 0.7734102223909544
13.87654462384305 334.1562014480541 0.773334678906065
13.881772178796465 338.43703013558695 0.7769037762799061
13.886999733749882 344.0426638686268 0.7830343747312376
13.892227288703298 348.7153991390289 0.787950892414899
13.897454843656714 355.3207201796779 0.7951385839993079
13.90268239861013 360.02690148128545 0.8009338080232952
13.907909953563546 361.7651625888323 0.8023250119803595
13.913137508516963 360.28334325372583 0.8011444008789672
13.918365063470379 355.6600317414369 0.7959096738209922
13.923592618423795 350.33865032143166 0.789842986729619
13.928820173377211 346.4782474380355 0.7855372147225651
13.934047728330627 341.9109599229451 0.780789419165095
13.939275283284044 337.9253146394296 0.7761241022104424
13.94450283823746 333.7043862310578 0.7717952756468869
13.949730393190876 327.9326562113787 0.7659820019611704
13.954957948144292 321.7599943076461 0.760373120423036
13.960185503097708 318.5342965249208 0.7577813090039605
13.965413058051125 315.3654451562178 0.7534219391194656
13.97064061300454 312.9024166791537 0.7489949980146269
13.975868167957957 307.8392810754251 0.7449272316092378
13.981095722911373 300.97329259275585 0.7354733056041972
13.98632327786479 298.85430516888266 0.7339972343450332
13.991550832818206 296.82128423993316 0.7310043695725346
13.996778387771622 296.8118673573322 0.7308287426253233
14.002005942725038 295.84317879750046 0.7307163696883678
14.007233497678454 294.64913871915934 0.7294743190519241
14.01246105263187 295.48465428569153 0.7300283448665063
14.017688607585287 298.9464839578995 0.735172001637733
14.022916162538703 300.9027930536041 0.737698251034311
14.028143717492119 302.0981153264411 0.7399738585383888
14.033371272445535 298.9961729940801 0.7361115517813949
14.038598827398951 300.31544780062205 0.7371390675736119
14.043826382352368 302.60589472929854 0.7393205553031017
14.049053937305784 305.0632554347108 0.7416815022584325
14.0542814922592 307.9619832624372 0.7453405647446408
14.059509047212616 309.53539447714377 0.7468902072420209
14.064736602166032 311.494313261953 0.7489131685860568
14.069964157119449 312.4593751743449 0.7492409666739179
14.075191712072865 314.98751934286247 0.7525911085587184
14.080419267026281 317.3144416419903 0.7557960067161378
14.085646821979697 322.34452723338546 0.7605326069539546
14.090874376933114 324.68345413210386 0.7633027235037134
14.09610193188653 330.067004921454 0.7694731188536605
14.101329486839946 329.97641517647247 0.7691010116949784
14.106557041793362 331.24502538356995 0.7704822734538025
14.111784596746778 330.51700119363016 0.7686860902143716
14.117012151700195 329.02624429710113 0.7666619508169985
14.12223970665361 330.42416062179467 0.7686170117169905
14.127467261607027 324.37762391370603 0.7618712638322799
14.132694816560443 326.1746496377198 0.7646026689399205
14.13792237151386 325.73900792266704 0.7647741478143135
14.143149926467276 326.067576140215 0.764868434292941
14.148377481420692 325.23834940046675 0.7635793407821441
14.153605036374108 323.48902160482896 0.7618205189474251
14.158832591327524 320.39753808103677 0.7588836884208106
14.16406014628094 320.0313810775526 0.7585929938729524
14.169287701234357 319.6730013608243 0.7589896415574813
14.174515256187773 320.3521437283029 0.7578746024966899
14.179742811141189 321.7049233067577 0.7580741553714686
14.184970366094605 322.01851509521265 0.7577333760550999
14.190197921048021 321.3221410335679 0.757012297448004
14.195425476001438 319.34945558553034 0.7553267632371152
14.200653030954854 316.66448302114384 0.7515959727945787
14.20588058590827 315.7542062891433 0.7504148717252846
14.211108140861686 318.424755372556 0.7536558377212966
14.216335695815102 320.59424445393336 0.7563410609998396
14.221563250768519 322.1015317229714 0.7584184764725785
14.226790805721935 319.0270822512736 0.7547368967947744
14.232018360675351 315.1170379519732 0.7502625882621318
14.237245915628767 315.64507508515806 0.7507630797322999
14.242473470582183 316.33324905880755 0.7519808475793819
14.2477010255356 319.1342064562305 0.756218554398918
14.252928580489016 319.34569748500587 0.7555865260643893
14.258156135442432 321.15417667957433 0.757775484174348
14.263383690395848 324.3670382611268 0.7603627375595817
14.268611245349264 327.5767728857117 0.7637192922534949
14.27383880030268 327.84816271397165 0.7643712347243001
14.279066355256097 326.79165197259573 0.7628774923208751
14.284293910209513 326.17587679764864 0.7616602783347952
14.28952146516293 330.49657963174917 0.7649263374363379
14.294749020116345 334.72295326937206 0.7694348443333302
14.299976575069762 340.8239116484764 0.7758526257859089
14.305204130023178 346.0985439443401 0.7814579377083597
14.310431684976594 350.7815645713464 0.786097694924244
14.31565923993001 355.4892067582435 0.7902574393509275
14.320886794883426 358.1152215747137 0.7930648918538536
14.326114349836843 360.48438820214676 0.7955192932622481
14.331341904790259 359.86282069082 0.7944086579788184
14.336569459743675 360.0131767489424 0.7954186557944702
14.341797014697091 359.72028240527163 0.795210096433671
14.347024569650507 358.49486152445064 0.7945657004277789
14.352252124603924 355.2905633579689 0.7919274509238073
14.35747967955734 353.1280065701214 0.7893571256124029
14.362707234510756 350.8103081636063 0.7860367453231477
14.367934789464172 349.53334882013365 0.7838203619127483
14.373162344417588 351.099945325643 0.7856271659260451
14.378389899371005 350.91111871655414 0.7864256167951704
14.38361745432442 354.3379260988488 0.7912984141037203
14.388845009277837 353.03176666562973 0.7903664388022165
14.394072564231253 350.0975073717476 0.7864714481336682
14.39930011918467 351.50806250905094 0.7874940458414998
14.404527674138086 353.865607421198 0.7900465279236627
14.409755229091502 361.64873271943077 0.7986277290122745
14.414982784044918 363.809146848685 0.8014173005195624
14.420210338998334 362.56214571485583 0.7987766308911942
14.42543789395175 363.9850709432572 0.7997889826383427
14.430665448905167 364.46669368256084 0.7995967059017762
14.435893003858583 366.751588860868 0.802168528896375
14.441120558811999 370.80825143856936 0.8077596998478912
14.446348113765415 371.9144724132451 0.8086107122662847
14.451575668718831 371.6567471100768 0.8088079894414427
14.456803223672248 373.21614553245365 0.8099843809230909
14.462030778625664 375.91706848133725 0.8125510945678043
14.46725833357908 379.9310193572437 0.8171189628556851
14.472485888532496 386.44098640180135 0.8239885724603075
14.477713443485912 393.47938274895176 0.8314847377466971
14.482940998439329 406.1243521992839 0.8442093307860914
14.488168553392745 419.9205679268027 0.8580229657184433
14.493396108346161 439.1091120374139 0.8771014811329717
14.498623663299577 452.34084944230995 0.8903367553038171
14.503851218252994 462.1607243666505 0.8995914354723458
14.50907877320641 468.50119619755554 0.90641991431367
14.514306328159826 462.1717632609867 0.9003040338541821
14.519533883113242 446.4991325209844 0.8852835244672176
14.524761438066658 428.06311365976796 0.8669007738047184
14.529988993020075 404.9045094063469 0.8439407693798476
14.53521654797349 383.7835578982423 0.8216585954445501
14.540444102926907 366.6310137156914 0.803729924370577
14.545671657880323 351.9233420827162 0.7883785138751861
14.55089921283374 340.9371707357031 0.7762223928145766
14.556126767787156 334.2375999487048 0.7694258481864796
14.561354322740572 326.0965394010517 0.7611996306868817
14.566581877693988 319.8164559547918 0.7551465330509947
14.571809432647404 313.39750195023225 0.747304560272536
14.57703698760082 309.89399378331314 0.742641701917532
14.582264542554237 308.75285754077424 0.7391099845099545
14.587492097507653 309.1117957297476 0.7400211795536372
14.592719652461069 312.7103260165775 0.7439179864525451
14.597947207414485 315.7990381194204 0.7488908344296157
14.603174762367901 318.80568987385686 0.7516561158258854
14.608402317321318 318.9568673747355 0.7514272245724325
14.613629872274734 318.64104139381317 0.7513247570693099
14.61885742722815 320.4901130498662 0.7527489641688869
14.624084982181566 325.2862147777983 0.758521904306104
14.629312537134982 329.5941450960768 0.7627325510986731
14.634540092088399 336.0254907206165 0.7685655258077575
14.639767647041815 340.2238824497091 0.7734503103311272
14.644995201995231 337.6357206337032 0.770459728917039
14.650222756948647 338.8325631530523 0.7706790547240445
14.655450311902063 338.48413685451374 0.768986435019421
14.66067786685548 339.1735439631647 0.7692545451187986
14.665905421808896 343.13628742058313 0.7745749482490193
14.671132976762312 342.8293373028647 0.7745562056312766
14.676360531715728 343.28699638462945 0.7748474648291286
14.681588086669144 341.9376696286938 0.771916320720145
14.68681564162256 343.82606036250814 0.7739905934006687
14.692043196575977 342.47843746110476 0.7716408899603998
14.697270751529393 340.21174436685055 0.769030919519377
14.70249830648281 340.2420539610141 0.7699618023715754
14.707725861436225 341.23942489935695 0.7713257701806944
14.712953416389642 342.7904986037361 0.7740625367310877
14.718180971343058 341.10653640745716 0.7724693006008019
14.723408526296474 340.31961305865315 0.7714913331542568
14.72863608124989 339.7335932874457 0.7716978621284208
14.733863636203306 340.970895032649 0.7725047398650019
14.739091191156723 344.94962651683204 0.7764073629620858
14.744318746110139 346.4476946218147 0.7789448652302078
14.749546301063555 344.41810088782523 0.7768244554916348
14.754773856016971 337.58636897288574 0.7689197349978937
14.760001410970387 333.5817630931576 0.7646852131094467
14.765228965923804 335.1005948285634 0.7654429486705442
14.77045652087722 337.1919267730351 0.767573537195546
14.775684075830636 340.17031612139834 0.7714195373985715
14.780911630784052 339.4420082880042 0.7708814131740258
14.786139185737468 336.3346931934403 0.7682439904532825
14.791366740690885 336.34599420975223 0.76773174759882
14.7965942956443 332.2739029771227 0.7629252527331561
14.801821850597717 332.2704575541064 0.7636444201535275
14.807049405551133 331.5637032020744 0.7623739151575831
14.81227696050455 333.7400531030668 0.764949680921049
14.817504515457966 341.0190333200203 0.7720095990921
14.822732070411382 349.70053550593946 0.7803779024658473
14.827959625364798 361.31442498624654 0.7941697328057444
14.833187180318214 369.0580948676277 0.8029331940472368
14.83841473527163 377.04307476866654 0.8106806309093256
14.843642290225047 381.32143345672114 0.8152411627010361
14.848869845178463 383.88853208119184 0.8160765276376334
14.854097400131879 388.7392433523054 0.8212054696027172
14.859324955085295 390.34255874297065 0.8235983599917522
14.864552510038711 393.0382989736866 0.8257429372759632
14.869780064992128 391.1852599960571 0.8246418661521472
14.875007619945544 390.50437994337153 0.8241036289286716
14.88023517489896 390.10374936421204 0.8234703004575015
14.885462729852376 386.61602439748503 0.819964574312947
14.890690284805792 382.2315716812568 0.8148362336764152
14.895917839759209 379.473308480891 0.8122810868779542
14.901145394712625 376.965527195589 0.8100783034848202
14.906372949666041 377.52596277133443 0.81082731283066
14.911600504619457 372.78182928017503 0.8055410101308527
14.916828059572873 368.33327948493513 0.8014827774618632
14.92205561452629 360.973402404813 0.7934814635543546
14.927283169479706 355.31645525181386 0.7875112884248234
14.932510724433122 352.7672617413131 0.7850424756735699
14.937738279386538 350.4031527180967 0.7826083287743016
14.942965834339955 347.80843940668893 0.7797837949395795
14.94819338929337 343.3669788591319 0.7749862524023788
14.953420944246787 335.6357046764815 0.766853349344211
14.958648499200203 332.12167062183204 0.7642196419241907
14.96387605415362 329.83928407692235 0.7623540939634765
14.969103609107036 331.50964094454156 0.7649916607994373
14.974331164060452 331.26693085202834 0.7641716203688964
14.979558719013868 332.2536030591939 0.7640672965341082
14.984786273967284 331.17807906815324 0.76248865399667
14.9900138289207 329.5982733419956 0.7600648391005658
14.995241383874117 331.74247121037877 0.7623392146091628
15.000468938827533 332.3576654468231 0.7625250413743423
15.005696493780949 334.2061679850986 0.7646583246298332
15.010924048734365 335.85927401149337 0.7677530814503953
15.016151603687781 337.01381485564747 0.7686884098747057
15.021379158641198 339.1801660200063 0.7711307489008694
15.026606713594614 336.92512411376094 0.7674255772637958
15.03183426854803 340.4836334589251 0.7712999861613197
15.037061823501446 343.92238428734396 0.7757187907105
15.042289378454862 347.0862982247146 0.779239916900189
15.047516933408279 347.8900268722374 0.7798884901034426
15.052744488361695 348.2762753777366 0.7798403935602154
15.057972043315111 350.35768513702885 0.7819204022356212
15.063199598268527 351.2774101534878 0.7837766716549278
15.068427153221943 351.37888908195475 0.7839258645492012
15.07365470817536 353.25882250581355 0.7857740303340637
15.078882263128776 353.82982816867656 0.786512960027693
15.084109818082192 349.73459790353246 0.7820189854230329
15.089337373035608 349.4363653456595 0.7819948884864626
15.094564927989024 346.22637657227426 0.7782000258224576
15.09979248294244 343.5549705260519 0.7750849963296588
15.105020037895857 336.2629546018568 0.7676425852637981
15.110247592849273 329.34233650468497 0.759789357460173
15.11547514780269 324.3512462149193 0.753872445829354
15.120702702756105 324.8943050829266 0.7551681872572856
15.125930257709522 323.10241638535484 0.752479609711714
15.131157812662938 321.9904421431367 0.7515647924993376
15.136385367616354 319.218189080779 0.7488087613109843
15.14161292256977 314.73637244580306 0.7427800124409905
15.146840477523186 310.62456666037747 0.739229138274402
15.152068032476603 308.583375913345 0.7369516703639221
15.157295587430019 307.742200834828 0.7367917016997312
15.162523142383435 306.5141020582729 0.7354775614832804
15.167750697336851 302.54272634997074 0.7300946177088369
15.172978252290267 299.5256250360138 0.7263124967175166
15.178205807243684 297.4759954303799 0.7245693323934141
15.1834333621971 294.8379977323862 0.7217420355515672
15.188660917150516 294.08819165158303 0.7216990761427085
15.193888472103932 293.1242778554994 0.7208830692661732
15.199116027057348 291.14379275916 0.7184366457138084
15.204343582010765 292.0164424633153 0.7204628565291125
15.20957113696418 295.07959841029816 0.7248357735345811
15.214798691917597 295.5709459062286 0.7245104840542105
15.220026246871013 293.79635475743055 0.7227911081105731
15.22525380182443 289.7938143567604 0.7166948317737822
15.230481356777846 284.95724971004154 0.7108264541527359
15.235708911731262 282.6200110877412 0.707796318720615
15.240936466684678 282.88283594032504 0.7080592961330076
15.246164021638094 285.33489349668434 0.7125304156827074
15.25139157659151 287.0698856053429 0.7147327114937914
15.256619131544927 289.26331897182075 0.7182336095520423
15.261846686498343 288.39680999343886 0.7167804450316505
15.267074241451759 287.3702299248266 0.7151285004939634
15.272301796405175 284.8130752066476 0.7118210424193945
15.277529351358591 284.6927400194725 0.7132837824468099
15.282756906312008 287.965735876654 0.7171622120089032
15.287984461265424 290.28088281739446 0.7202285328399922
15.29321201621884 292.2861947004838 0.7211556462737881
15.298439571172256 293.0118458160032 0.7204806305502495
15.303667126125672 291.20699562180556 0.7179989960254195
15.308894681079089 291.54323950567283 0.7188725057583408
15.314122236032505 288.90839920538576 0.7164371808940344
15.319349790985921 286.44570617686946 0.7138590294502483
15.324577345939337 289.7649545837094 0.7170105299662124
15.329804900892753 293.2866543449427 0.7208512166351021
15.33503245584617 297.1233361544919 0.7263346809248888
15.340260010799586 296.71557656430656 0.7265449776940093
15.345487565753002 294.98643235524383 0.7246338493910689
15.350715120706418 293.35371382635327 0.7215211362963345
15.355942675659835 292.05093803045673 0.7186533396952747
15.36117023061325 292.8531439582266 0.7198585286489539
15.366397785566667 293.6370421401554 0.7203725719105791
15.371625340520083 294.90553094602393 0.7216966501318404
15.3768528954735 298.1483800353891 0.7260157943237544
15.382080450426916 301.94596388820906 0.7296850628072126
15.387308005380332 304.29408580514985 0.7325169968790186
15.392535560333748 304.65272278015385 0.7334473583573741
15.397763115287164 304.2121289580466 0.7422842645612421
15.40299067024058 305.1382107000292 0.7513722065447875
15.408218225193997 303.48577360352976 0.7551449812591451
15.413445780147413 303.2037559957821 0.7592939612225647
15.418673335100829 302.9795792664276 0.7620028799134712
15.423900890054245 304.0947790401723 0.7667503619576586
15.429128445007661 303.9477531356667 0.7689348609271383
15.434355999961078 304.19066159414615 0.7722342547678938
15.439583554914494 305.1677619851712 0.7759429601126473
15.44481110986791 303.42892904300544 0.7758513060237245
15.450038664821326 301.6138262304388 0.7761836654344426
15.455266219774742 297.64125845884394 0.7723172692668668
15.460493774728159 294.7814174863295 0.7710765946856399
15.465721329681575 295.3877317841052 0.7743489484002254
15.470948884634991 296.84761357288744 0.7789792440348624
15.476176439588407 298.2278983308681 0.7836448665350503
15.481403994541823 300.1997955332678 0.7890411548464189
15.48663154949524 299.49529259323424 0.7904526813935139
15.491859104448656 300.9553355124299 0.7924674204606863
15.497086659402072 298.17944106867037 0.7903331145234485
15.502314214355488 300.6420642168428 0.7943462206288807
15.507541769308904 301.0238441177667 0.7973607129301836
15.51276932426232 298.2085264291004 0.7964333727148705
15.517996879215737 297.2542018099736 0.7966626318911166
15.523224434169153 295.07308068531364 0.7952958109353776
15.52845198912257 298.5135456307713 0.8023855121595875
15.533679544075985 299.9344500294744 0.8064310605757824
15.538907099029402 301.5988112477289 0.8108257173960088
15.544134653982818 302.59458211627725 0.8131498535984047
15.549362208936234 303.5731867736373 0.8145684806954424
15.55458976388965 303.5507857669083 0.8149576368220021
15.559817318843066 304.4974554174752 0.8173014195491975
15.565044873796483 303.6696267012345 0.8184103231737004
15.570272428749899 307.2772318839195 0.8252953020940681
15.575499983703315 309.45982592675097 0.8299402665270574
15.580727538656731 310.5430647120879 0.8334695120530211
15.585955093610147 313.18322689141075 0.8373165518886062
15.591182648563564 312.75271762354834 0.8384943322397919
15.59641020351698 313.15274363585877 0.8415311937418563
15.601637758470396 312.7310617599533 0.8425218512137761
15.606865313423812 308.801802906333 0.8396893831491019
15.612092868377228 307.47235832564064 0.8388124410657259
15.617320423330645 307.57267127103387 0.8397793488779489
15.62254797828406 306.7729706064749 0.840752083723488
15.627775533237477 305.5830986848191 0.8408515804003485
15.633003088190893 302.00749835102016 0.8374167862709707
15.63823064314431 301.67609506477123 0.8347133985028514
15.643458198097726 295.810174960698 0.8145530470813871
15.648685753051142 295.09493120087 0.8076610824568178
15.653913308004558 294.64540588000045 0.8033262610599416
15.659140862957974 293.0181484441329 0.7982580497143477
15.66436841791139 293.99836815701804 0.7961743180919422
15.669595972864807 293.6224771062844 0.79269221148813
15.674823527818223 291.95098635375496 0.788282453242457
15.680051082771639 291.1853959234279 0.784777815940079
15.685278637725055 289.03926666207855 0.7795592735399636
15.690506192678471 286.02729435141396 0.7742922287548027
15.695733747631888 285.54170891950764 0.7718185752338805
15.700961302585304 282.1935653204218 0.7673185056043796
15.70618885753872 284.25761103590924 0.7691734851654869
15.711416412492136 286.67085622878415 0.7696951352924488
15.716643967445552 290.91626400801215 0.7741934750717062
15.721871522398969 294.5408558774355 0.7774611528711064
15.727099077352385 296.15613355327093 0.7791838720981895
15.732326632305801 294.2149617644214 0.7762621432106604
15.737554187259217 291.94144690140513 0.7723396437449332
15.742781742212633 289.85485931844084 0.7682459802101065
15.74800929716605 291.5701879967273 0.7704174023574519
15.753236852119466 294.7735319267471 0.7740861777512561
15.758464407072882 300.58468754546885 0.7802234872921732
15.763691962026298 303.6694708619056 0.7823180930681867
15.768919516979715 304.9014785290022 0.7821717670262398
15.77414707193313 303.62805757204313 0.7798685011949791
15.779374626886547 303.0074119422617 0.7783026108300277
15.784602181839963 305.71407534139513 0.7812079434483724
15.78982973679338 307.558017941987 0.7823641995251228
15.795057291746796 309.49455998629884 0.7840564303067324
15.800284846700212 309.9754813330337 0.7840768080117662
15.805512401653628 313.1863977680727 0.7878646047502944
15.810739956607044 318.4579237480299 0.7939202821160891
15.81596751156046 320.19492541026716 0.7955629678903299
15.821195066513877 317.08230429775193 0.7919665883297046
15.826422621467293 317.43809827623625 0.7911583024821791
15.831650176420709 315.1308881403109 0.7873360717203705
15.836877731374125 316.18789399235607 0.7885326153363278
15.842105286327541 316.40178235328665 0.7890517909383199
15.847332841280958 316.1234976868566 0.789235096907313
15.852560396234374 315.2452833853845 0.7889414319894243
15.85778795118779 313.0889654078707 0.7854445470842989
15.863015506141206 309.62939779057115 0.7802500919545959
15.868243061094622 303.7233998795437 0.7709715957680443
15.873470616048039 295.3832546680253 0.7594231795448163
15.878698171001455 294.9562455369971 0.7588955889584066
15.883925725954871 296.9896658341811 0.7616456181208944
15.889153280908287 298.881898084689 0.764688288194614
15.894380835861703 298.6033882952231 0.7652458794589856
15.89960839081512 294.594467038321 0.7602946717274359
15.904835945768536 294.21393133335044 0.7591401165056828
15.910063500721952 293.29469793462823 0.7567215025354571
15.915291055675368 293.6424124343186 0.7557069057238307
15.920518610628784 292.0407799806019 0.753070340071352
15.9257461655822 292.7885319833909 0.7538646842799138
15.930973720535617 293.0671084013049 0.7548255365760622
15.936201275489033 289.2602042434351 0.750481239426558
15.94142883044245 287.997458438623 0.7476510445435046
15.946656385395865 289.8939062986632 0.7497724975815359
15.951883940349282 289.6326532849764 0.748055150982628
15.957111495302698 292.8918681900681 0.7517910182219825
15.962339050256114 294.96619967550356 0.7552660569099997
15.96756660520953 296.06499071512826 0.756593983028293
15.972794160162946 295.4036511423435 0.7561164559714639
15.978021715116363 297.0125285585581 0.7575145387176864
15.983249270069779 298.5022052010284 0.7599279721452127
15.988476825023195 298.85672883228193 0.7613062340289165
15.993704379976611 296.6754395457019 0.7592461571765539
15.998931934930027 296.1200581954407 0.7578845651044301
16.004159489883442 295.80913489557025 0.7566501989357048
16.009387044836856 298.32491079919663 0.7592631284465585
16.01461459979027 299.1472074419027 0.7592844205138316
16.019842154743685 300.3870893102352 0.7603269934528025
16.0250697096971 299.68258109451324 0.7587674508096967
16.030297264650514 300.0676812164666 0.7590053580987922
16.03552481960393 302.87039838959873 0.7629074848834239
16.040752374557343 303.70250673035105 0.7638484967249154
16.045979929510757 306.8570353327669 0.7683072396084644
16.05120748446417 305.43330642842636 0.7665885153335226
16.056435039417586 307.18635437976207 0.7681334554107352
16.061662594371 308.82516635475554 0.7693935059941582
16.066890149324415 310.2762181167139 0.7699071107278657
16.07211770427783 312.32410676614313 0.7717791780892869
16.077345259231244 314.79065720832284 0.7753065146671471
16.08257281418466 319.08399790198916 0.7800842415539856
16.087800369138073 321.039084228865 0.7835745318203944
16.093027924091487 321.9776474098128 0.7850945993312675
16.0982554790449 318.7219527805763 0.7803159993679691
16.103483033998316 321.6449965861137 0.7839813423142346
16.10871058895173 323.8222389680537 0.7856978312918753
16.113938143905145 325.8555656643058 0.7883629478291101
16.11916569885856 325.8562507821877 0.7886750734316013
16.124393253811974 320.4956097611699 0.7820909388678603
16.129620808765388 318.5248087930792 0.7798237020250074
16.134848363718802 316.3305821168909 0.777831166101507
16.140075918672217 316.5287745938075 0.7787526558737687
16.14530347362563 315.3291624086429 0.7776263490197174
16.150531028579046 314.23241084965167 0.7758702581948485
16.15575858353246 313.0802938558003 0.7740924637604985
16.160986138485875 312.1918050467098 0.772755169448619
16.16621369343929 312.4739313215527 0.772731843788117
16.171441248392703 311.1243719559021 0.7717494772182412
16.176668803346118 310.5006940174311 0.7710857167188525
16.181896358299532 309.71287772450574 0.7699034327831238
16.187123913252947 310.0618178151991 0.7698155526614088
16.19235146820636 308.61419143948154 0.7681811186028518
16.197579023159776 306.98752617485 0.7670934207794805
16.20280657811319 300.82794390020626 0.7598712289604628
16.208034133066604 295.6472671036384 0.7534333136265332
16.21326168802002 288.1592555175269 0.7434450067729694
16.218489242973433 284.9476380951162 0.7391643495249006
16.223716797926848 283.83231738742336 0.7373087455660448
16.228944352880262 283.697825921812 0.7369145251272312
16.234171907833677 279.4721110003598 0.7323872270715573
16.23939946278709 276.2554247347958 0.7290679218147239
16.244627017740505 271.57516669461336 0.7241410188422953
16.24985457269392 270.8582301579745 0.7240218668732039
16.255082127647334 270.84383911720863 0.7251977125349384
16.26030968260075 266.5648286620153 0.7192679311026366
16.265537237554163 266.4685873702301 0.7178214334195846
16.270764792507578 264.35957630321076 0.712849762987827
16.275992347460992 265.89174640885415 0.7153483212392304
16.281219902414406 265.5283818313856 0.7152754420467831
16.28644745736782 263.24528727781694 0.7118560239318903
16.291675012321235 265.54845021921926 0.7153945796449798
16.29690256727465 269.3084935706452 0.7198164239312028
16.302130122228064 269.7226973395715 0.7193915501553986
16.30735767718148 270.40893841547216 0.7196180205269834
16.312585232134893 265.62702815183286 0.7122695207024851
16.317812787088307 265.202053285403 0.7114671158982111
16.323040342041722 265.3855780440512 0.7109359027239645
16.328267896995136 267.71406037740246 0.7136536693268031
16.33349545194855 269.02360543690025 0.7151369166055501
16.338723006901965 266.37122901675036 0.7105016723272177
16.34395056185538 271.23223511913426 0.7162448131593597
16.349178116808794 273.1036936512653 0.7192474202727552
16.35440567176221 276.11943312285564 0.7231785873847932
16.359633226715623 282.9655573097759 0.7320541153916875
16.364860781669037 289.40328424818046 0.7384716198903172
16.37008833662245 300.22178389953524 0.7506560205121695
16.375315891575866 306.58069981713464 0.7587894398526565
16.38054344652928 311.4560059168551 0.7643154360000519
16.385771001482695 319.43760209854634 0.7731637502143557
16.39099855643611 324.3742644634587 0.7777235057679047
16.396226111389524 325.38002932002394 0.778040323436625
16.401453666342938 320.774928770444 0.7724011553162461
16.406681221296353 318.38170880143616 0.770481089868247
16.411908776249767 314.9553513274592 0.7660149234004842
16.41713633120318 314.1414944127106 0.7654324966085249
16.422363886156596 309.35179182254 0.7588735430243054
16.42759144111001 305.85175483508 0.7542232054691144
16.432818996063425 304.74749655735735 0.7532816482643546
16.43804655101684 305.77423401046514 0.7537797957672345
16.443274105970254 303.9927816176134 0.7523286299476921
16.448501660923668 304.5315045097943 0.7530225030468058
16.453729215877082 304.2739041336815 0.7523395557199793
16.458956770830497 306.50533914605063 0.7554931855360152
16.46418432578391 309.66843248742487 0.7587633947355574
16.469411880737326 312.6377233270093 0.7611619736330865
16.47463943569074 316.38944976812394 0.7647945637922222
16.479866990644155 317.7794374151036 0.7657213854576654
16.48509454559757 320.31877496665226 0.7690637092132442
16.490322100550983 320.24760539093 0.7700675155459343
16.495549655504398 319.7658542293167 0.7691694192162329
16.500777210457812 318.54059571174463 0.7687876352025028
16.506004765411227 317.31188013282275 0.7680036144040087
16.51123232036464 311.28095460332395 0.7605868518196064
16.516459875318056 302.2549743527332 0.7506230371792669
16.52168743027147 294.79371487804207 0.741923583393383
16.526914985224884 285.92059105973874 0.7323043150670963
16.5321425401783 279.4420866543587 0.723588666168626
16.537370095131713 276.5049767747265 0.7191810796472037
16.542597650085128 275.11431880394247 0.7169770777693572
16.547825205038542 275.0819684950936 0.7163549942853789
16.553052759991957 274.66170912099005 0.715254408056709
16.55828031494537 272.1810304723635 0.7130920819567618
16.563507869898785 269.26037695137643 0.7094416405795461
16.5687354248522 270.5028621954477 0.7111431846572152
16.573962979805614 272.2404763390842 0.7138928268667445
16.57919053475903 273.561399786288 0.7146643156970245
16.584418089712443 273.4768881297252 0.7151040119876476
16.589645644665858 270.0951038419041 0.7101853756875918
16.594873199619272 267.9129679762235 0.7067805821213333
16.600100754572686 266.7887595159833 0.7053835541990926
16.6053283095261 264.542006361558 0.7020898660913041
16.610555864479515 265.9861155597389 0.703128823249798
16.61578341943293 266.86478065550784 0.7041308663340898
16.621010974386344 267.0580093170805 0.704023644655864
16.62623852933976 267.591797176713 0.7053803977347656
16.631466084293173 268.46139530299666 0.7075197239307982
16.636693639246587 272.56212887875927 0.7123718124492782
16.641921194200002 273.0158908152634 0.7133006268951261
16.647148749153416 271.8439489353631 0.7111040230765812
16.65237630410683 269.0287989191044 0.7075069858419385
16.657603859060245 267.0248065373844 0.7055838238339235
16.66283141401366 263.50648834728054 0.7011300226726991
16.668058968967074 259.58917927193136 0.696973981655836
16.67328652392049 255.87448402453947 0.6927479805550706
16.678514078873903 253.03584308131434 0.6884602337302355
16.683741633827317 253.4069263259951 0.6883523652599391
16.68896918878073 253.32289452227707 0.6874845201211666
16.694196743734146 251.4455776876731 0.6857845952781616
16.69942429868756 250.29832622627995 0.6847304966849077
16.704651853640975 250.20556679262302 0.6851473749309587
16.70987940859439 249.74092336477239 0.6844019614874511
16.715106963547804 250.0107346217915 0.6833497453772536
16.720334518501218 245.48230042135756 0.6761990582310047
16.725562073454633 244.8295075891913 0.6733895964161264
16.730789628408047 243.1736673792418 0.6714065686495527
16.73601718336146 242.7666667561764 0.6721302244080525
16.741244738314876 242.89931787644588 0.6729402382272557
16.74647229326829 241.89353130654862 0.6720601622535872
16.751699848221705 240.01070950438768 0.6681396741152583
16.75692740317512 236.1137735472064 0.6638842830279719
16.762154958128534 236.78242872790014 0.664230633518193
16.767382513081948 235.24300337154003 0.6623931084731344
16.772610068035362 236.44435633073033 0.6645798303281458
16.777837622988777 235.388979272683 0.6627404521620172
16.78306517794219 237.27916598676725 0.6655758869528711
16.788292732895606 239.51776324147585 0.6691550603706939
16.79352028784902 238.427594136156 0.6666598340837417
16.798747842802435 235.45555677586398 0.6619974711517164
16.80397539775585 231.7323653737583 0.6561606090965758
16.809202952709263 229.38346205385858 0.6551414582160064
16.814430507662678 229.9945200909768 0.658700787948333
16.819658062616092 230.86889732822823 0.6602834059239282
16.824885617569507 232.58397948316232 0.6617002750989848
16.83011317252292 230.64952195237188 0.6575657841621259
16.835340727476336 230.97472081691714 0.6572252211814053
16.84056828242975 229.11882171205198 0.6550042257453602
16.845795837383164 228.76209362449345 0.6548119941521806
16.85102339233658 227.08994339397123 0.6522356211334597
16.856250947289993 226.409715410804 0.6507028691342029
16.861478502243408 225.81013016533126 0.6501988185394055
16.866706057196822 225.17967074330167 0.6511338376510112
16.871933612150237 224.51362721104968 0.6524221311210864
16.87716116710365 226.36383414968859 0.6540976248618141
16.882388722057065 225.77980689905215 0.6535049575112939
16.88761627701048 224.4935698733584 0.6509072360740535
16.892843831963894 222.9624989816778 0.6489925824702131
16.89807138691731 221.63480910453728 0.6467136356461225
16.903298941870723 220.62978339432482 0.6441078942862254
16.908526496824138 221.1152603078751 0.6444180005337655
16.913754051777552 220.24865036004473 0.6423373448319808
16.918981606730966 222.3353946702348 0.6455913828807889
16.92420916168438 222.33820405855715 0.6455195561116819
16.929436716637795 223.75748603562792 0.6483514833084255
16.93466427159121 222.49143374436463 0.6456056897562952
16.939891826544624 222.91375102607157 0.6459457684447469
16.94511938149804 223.34675450653538 0.6467783857055892
16.950346936451453 222.50289557139087 0.6454664971506411
16.955574491404867 222.1692628805754 0.6465876732697408
16.960802046358282 220.86832301127225 0.6437432069976499
16.966029601311696 220.7973542115644 0.6427472824240293
16.97125715626511 220.21619663650353 0.6413577787077093
16.976484711218525 221.9249521371656 0.643369244701194
16.98171226617194 220.31945922308304 0.6428305427012385
16.986939821125354 219.09758885171007 0.6413756461744854
16.99216737607877 220.31678506159076 0.6434456970243139
16.997394931032183 222.71266601982256 0.6451070071491987
17.002622485985597 226.0085881010634 0.6484630614235103
17.00785004093901 225.39421296345205 0.646511194677403
17.013077595892426 225.27105288928462 0.6473625012454878
17.01830515084584 223.28541894460534 0.6451743131476869
17.023532705799255 223.64218397763108 0.6457010972037623
17.02876026075267 222.56631550856605 0.6449579653668284
17.033987815706084 223.0465136469984 0.6447847394371707
17.039215370659498 223.51713284676669 0.6448768435179476
17.044442925612913 225.6068853623772 0.6480830594440056
17.049670480566327 227.89560293676132 0.6522505762992423
17.05489803551974 229.94261707603474 0.6568198504079188
17.060125590473156 232.0724137709557 0.6589098959446205
17.06535314542657 230.93395100017483 0.6566076751697575
17.070580700379985 233.83969890997815 0.6599953466852937
17.0758082553334 233.804257386852 0.6593775282701917
17.081035810286814 234.1999173540808 0.6620978328764827
17.086263365240228 235.7868050638157 0.6644569330760761
17.091490920193642 235.14530075426583 0.6638628298210493
17.096718475147057 233.93883926957045 0.6609148531742992
17.10194603010047 230.58407347115607 0.6544852005599971
17.107173585053886 230.2102359999026 0.6537376344863708
17.1124011400073 230.20059584792995 0.6524728650923599
17.117628694960715 229.13535997933332 0.6502088141892771
17.12285624991413 229.81861744291706 0.6512257126881354
17.128083804867543 231.2270525428306 0.6536048088457104
17.133311359820958 233.99651837196416 0.6571705974778487
17.138538914774372 232.32784951308562 0.6547835484379905
17.143766469727787 231.81068605860347 0.6539339924714498
17.1489940246812 232.25839238491972 0.6550632886553636
17.154221579634616 232.74757343034779 0.655605876605408
17.15944913458803 232.89139531812626 0.6554399182741304
17.164676689541444 233.09451891743063 0.6565095046390073
17.16990424449486 234.89791063852982 0.6592042327656502
17.175131799448273 241.67612855025422 0.6686553997897771
17.180359354401688 241.4660437537381 0.6689268341063788
17.185586909355102 242.37378664713856 0.6696234983131326
17.190814464308517 242.60241249963667 0.6696627073730638
17.19604201926193 245.29704149679284 0.6733177216978962
17.201269574215345 243.58209225626555 0.668901607261801
17.20649712916876 239.94518471206482 0.6624073669816178
17.211724684122174 239.38846924449462 0.6626972505054567
17.21695223907559 242.0258074559274 0.6661128598336642
17.222179794029003 248.12250647434385 0.6740679645283387
17.227407348982418 249.793142867286 0.6758387944989867
17.232634903935832 250.07388321743917 0.6766805575748172
17.237862458889246 250.22394552858054 0.6785304352157648
17.24309001384266 245.30660560086852 0.6722138270988994
17.248317568796075 242.72224323650744 0.6681727835205589
17.25354512374949 239.68673623299466 0.662410191947898
17.258772678702904 240.3034521331534 0.6621428966594629
17.26400023365632 240.86999315185824 0.6634412727195983
17.269227788609733 240.65465759201078 0.6651631847085904
17.274455343563147 238.11531104825877 0.6636290849109445
17.279682898516562 235.83323413015123 0.6607310370829984
17.284910453469976 234.31803576897994 0.6576073812707366
17.29013800842339 236.95896562782085 0.659093700382372
17.295365563376805 239.3957613629322 0.6612133122828803
17.30059311833022 242.3477668867859 0.6663359264057948
17.305820673283634 243.26752391929287 0.6685364112792486
17.31104822823705 242.6654090897439 0.6679790165834844
17.316275783190463 241.32951871007313 0.6651985076368104
17.321503338143877 243.02522354177236 0.6689070578315574
17.32673089309729 243.670681642837 0.6711976617240097
17.331958448050706 245.45599966856025 0.6754738300684904
17.33718600300412 244.73103373544248 0.6728103197916228
17.342413557957535 245.25985964947327 0.6715103245353861
17.34764111291095 247.30871970337734 0.6723864507815257
17.352868667864364 247.80907344711437 0.6724980997631042
17.358096222817778 248.3306600113395 0.6732752536173896
17.363323777771193 246.77710359794665 0.6716795079383715
17.368551332724607 248.3904501710482 0.67454285769921
17.37377888767802 249.71661312375073 0.6776463956372462
17.379006442631436 249.23845303628457 0.6775047862143919
17.38423399758485 249.19280928385672 0.6760893336671329
17.389461552538265 247.0345595268518 0.672413103132092
17.39468910749168 247.05997333475415 0.6720635514237664
17.399916662445094 250.07463872327094 0.6756786765929962
17.405144217398508 252.04645647868534 0.6775864254611171
17.410371772351922 252.2111270662332 0.6778760988611764
17.415599327305337 253.02350222238294 0.6788600945830116
17.42082688225875 254.38780824377284 0.6802892167299306
17.426054437212166 255.00720118508826 0.6813185606104061
17.43128199216558 255.01833993556608 0.681983150228556
17.436509547118995 253.41762997791426 0.6797716607249611
17.44173710207241 255.04062982420857 0.682354014633392
17.446964657025823 257.2589661056359 0.6851163456912058
17.452192211979238 259.1360837449634 0.6874435785787433
17.457419766932652 259.39313523810426 0.6883257420337625
17.462647321886067 258.4488124730866 0.6871004583654459
17.46787487683948 257.1598514988973 0.6845107323849322
17.473102431792896 253.6655926282506 0.6803689871786811
17.47832998674631 252.4848752903279 0.6791070939929894
17.483557541699724 251.33694665959143 0.6775176168145665
17.48878509665314 252.99987942140402 0.6791626274695641
17.494012651606553 256.5206178201368 0.6838386394361239
17.499240206559968 259.64043985711436 0.6871996071269384
17.504467761513382 264.322018763151 0.6942151217083061
17.509695316466797 267.0406885885963 0.6973205160017072
17.51492287142021 269.2862370420633 0.7003913277365458
17.520150426373625 267.0109933687398 0.6969778331393363
17.52537798132704 266.40587991290244 0.6943396570564337
17.530605536280454 265.98240580262194 0.6927336915563843
17.53583309123387 268.22240255333764 0.696014576572091
17.541060646187283 268.81521279857475 0.6973911805577765
17.546288201140698 267.88028118819244 0.6970544388003177
17.551515756094112 265.99870846799206 0.6933108442031433
17.556743311047526 268.09417481786124 0.6952406366530259
17.56197086600094 270.3895635892385 0.6977122532985783
17.567198420954355 269.75598902993363 0.6977352973913616
17.57242597590777 266.2960139220045 0.6932785903936644
17.577653530861184 262.45610935088456 0.6887248205695745
17.5828810858146 260.74929687336424 0.6860698523744411
17.588108640768013 262.13257713164796 0.6885916651750869
17.593336195721427 264.3778979061984 0.6910570482695164
17.598563750674842 267.0453980336546 0.6939256103383263
17.603791305628256 269.7175672369884 0.6965290149105491
17.60901886058167 271.25473686492853 0.6981938689486686
17.614246415535085 271.75185046430715 0.6994892959513224
17.6194739704885 272.88299326115344 0.7006504692675335
17.624701525441914 271.4667806484708 0.6995254516892694
17.62992908039533 271.5973780750884 0.6997366511887757
17.635156635348743 276.471437544798 0.7060379316768854
17.640384190302157 279.17342726856157 0.7097272112939351
17.64561174525557 280.59104067769704 0.7112071033060944
17.650839300208986 279.3080022565931 0.7099568444240737
17.6560668551624 276.9431771770165 0.7060257610622043
17.661294410115815 278.81805881610313 0.7079480147433297
17.66652196506923 281.9083157947311 0.7111341814810471
17.671749520022644 286.5444318747267 0.716277149976974
17.676977074976058 292.53814459447614 0.7235172117827886
17.682204629929473 295.20165823977595 0.7265853469840773
17.687432184882887 298.402040765635 0.7301123100861503
17.6926597398363 294.9752522177729 0.7252552152890516
17.697887294789716 298.01509570020835 0.7290749345270554
17.70311484974313 299.2254150514196 0.7313608855262805
17.708342404696545 301.9504103668549 0.7357601909683845
17.71356995964996 302.28882488992457 0.7368177439356514
17.718797514603374 302.6258071508975 0.7369503082606729
17.724025069556788 305.5253012879135 0.7397028543942805
17.729252624510202 308.59789646711357 0.7431966688365511
17.734480179463617 309.1394230237594 0.744096297501384
17.73970773441703 311.52105043620895 0.7473866335955194
17.744935289370446 309.8517724698708 0.7457615882124915
17.75016284432386 309.1586739063987 0.743627944567259
17.755390399277275 310.608209000373 0.7453195602188969
17.76061795423069 310.62058273441124 0.7448078251231058
17.765845509184103 311.7093838674661 0.7454327082829035
17.771073064137518 308.1973703212145 0.7412301610256823
17.776300619090932 302.7304489426548 0.734899907086085
17.781528174044347 296.49058335532 0.7279996014100051
17.78675572899776 292.98252170708963 0.724146268796843
17.791983283951176 292.74843003922206 0.7237352522975197
17.79721083890459 291.369570297155 0.7228922492436016
17.802438393858004 288.706324140953 0.7209435597719261
17.80766594881142 287.21560847886474 0.7188065778959694
17.812893503764833 284.74905637607185 0.7156233487852092
17.818121058718248 281.75785323989703 0.7108925844372896
17.823348613671662 282.3437441787916 0.7116949473394719
17.828576168625077 281.03730547886425 0.711103140901391
17.83380372357849 278.0692685579925 0.7078769618947905
17.839031278531905 274.34764729107104 0.7029419319144421
17.84425883348532 270.4668105176793 0.6981983326990603
17.849486388438734 272.6561242530945 0.7009346676587426
17.85471394339215 273.3248703449151 0.7024856111376346
17.859941498345563 272.12894257164515 0.7014412523099058
17.865169053298978 272.1376574085516 0.7010946768806304
17.870396608252392 273.45512414509966 0.7022307329113885
17.875624163205806 276.16991208572773 0.7045916492693282
17.88085171815922 278.91759506728516 0.7080525517532811
17.886079273112635 279.12250305448026 0.7084930091438095
17.89130682806605 280.69611421401675 0.7096831947307148
17.896534383019464 282.42101446264473 0.7122258331452382
17.90176193797288 286.8753000283422 0.7175260052748846
17.906989492926293 291.1944380999385 0.722396095441957
17.912217047879707 294.0699534554874 0.7259906354853655
17.917444602833122 294.96455027715143 0.7265321631111463
17.922672157786536 296.4742883082616 0.7289767735314734
17.92789971273995 297.05611119590816 0.7306607065030879
17.933127267693365 298.413221788277 0.7316656799519704
17.93835482264678 301.20853895138026 0.7357219185472822
17.943582377600194 301.8925850501276 0.7355264871174495
17.94880993255361 304.3280805363406 0.737576259445948
17.954037487507023 304.8149517505817 0.7377177588916105
17.959265042460437 305.47845196787796 0.7378514133379889
17.96449259741385 301.76602033103956 0.7335524672841546
17.969720152367266 298.39286090725955 0.7308405296651611
17.97494770732068 296.8886192778972 0.7291186251811378
17.980175262274095 292.742253257955 0.7247240453396534
17.98540281722751 290.04978420531006 0.7219079356225929
17.990630372180924 286.1241706326097 0.7166817484346286
17.995857927134338 283.62610546108067 0.7139767047354509
18.001085482087753 285.31752083491364 0.7147243489383615
18.006313037041167 283.05347745794626 0.7126880399757484
18.01154059199458 282.6482912221489 0.7130053500987776
18.016768146947996 281.7120981713435 0.7116982412662605
18.02199570190141 279.6706059002129 0.7093264811156635
18.027223256854825 279.07839172701256 0.7080668820901951
18.03245081180824 279.4785926578093 0.7086259021383007
18.037678366761654 279.5350346926535 0.7087718763264691
18.042905921715068 278.40339858979837 0.7062974156455786
18.048133476668482 278.0556608843459 0.7062333168753911
18.053361031621897 278.4753725502704 0.7059237543349007
18.05858858657531 280.0209698390552 0.7078319617389977
18.063816141528726 280.1118179469868 0.7082816063151992
18.06904369648214 280.9256541354552 0.7106016349735114
18.074271251435555 283.3160230000043 0.7152983662057191
18.07949880638897 283.1099030695551 0.715272159220964
18.084726361342383 281.36028948778954 0.7123119879553049
18.089953916295798 281.00253277294047 0.7112691456518563
18.095181471249212 279.31568002042013 0.7080431094862135
18.100409026202627 284.6592994485971 0.7137215554487457
18.10563658115604 288.6356017190109 0.7190140082025779
18.110864136109456 294.4779817100913 0.7257449226574554
18.11609169106287 305.11733980092504 0.7389362115734498
18.121319246016284 314.3367404714433 0.7491669259017404
18.1265468009697 321.40611144680986 0.7553874612329555
18.131774355923113 326.8112977791916 0.7617103962088283
18.137001910876528 335.28772635940265 0.7712904985051113
18.142229465829942 349.96979751847846 0.788045001801704
18.147457020783357 366.935104970462 0.8065131290749361
18.15268457573677 387.9890877384346 0.8287623950180087
18.157912130690185 410.50845353429645 0.8528006599990529
18.1631396856436 428.53738320861623 0.8714880145084439
18.168367240597014 442.2799236039363 0.8848504167748826
18.17359479555043 441.77172264254557 0.8844975669015508
18.178822350503843 435.22134898157856 0.8775106201749762
18.184049905457258 421.9339484383195 0.8645295974214495
18.189277460410672 408.1260053523058 0.8501435313469027
18.194505015364086 398.29134437206784 0.8394074286023566
18.1997325703175 387.14656174988136 0.8277019790261428
18.204960125270915 379.62625578507163 0.8197577885971423
18.21018768022433 370.29184418617587 0.8097690363197552
18.215415235177744 369.4445315791814 0.8090154315920521
18.22064279013116 372.89520050529535 0.8126247129254243
18.225870345084573 377.8650166247444 0.8179935643338309
18.231097900037987 382.0942486989612 0.822477193613661
18.236325454991402 387.31724446294305 0.8276012498719103
18.241553009944816 390.1280070320669 0.830666979594958
18.24678056489823 394.4041546643765 0.8351226375223002
18.252008119851645 396.38493178829077 0.837463874060073
18.25723567480506 397.003130703218 0.8379675520137796
18.262463229758474 396.39590599856115 0.8374428662729048
18.26769078471189 394.6466459643752 0.83564462742407
18.272918339665303 389.5853293161307 0.8302427193437182
18.278145894618717 380.7265533340053 0.8204825119845808
18.28337344957213 368.3387668775331 0.8072912415159942
18.288601004525546 357.2898708027769 0.7951107954918802
18.29382855947896 350.37026521671 0.7876148682911609
18.299056114432375 344.7557267110486 0.7815115030114849
18.30428366938579 337.2465681007216 0.7735056023471775
18.309511224339204 329.69556611368716 0.7652490657001026
18.314738779292618 321.2519005829752 0.7557143334112226
18.319966334246033 315.2116753186601 0.7493500332979275
18.325193889199447 307.81095937664935 0.7401602107968325
18.33042144415286 303.004563396185 0.7347015606281868
18.335648999106276 301.1698395173151 0.7318195236934882
18.34087655405969 298.4812020365962 0.7294119858180335
18.346104109013105 298.0613114834373 0.7297230600980705
18.35133166396652 297.640876694851 0.7293285759409659
18.356559218919934 295.9806549602174 0.7263000996021375
18.361786773873348 294.20770294544093 0.7239224641439111
18.367014328826762 293.62798791217847 0.7239749378447996
18.372241883780177 294.175352570226 0.72550266847028
18.37746943873359 295.1241956989827 0.7271655338581147
18.382696993687006 294.53927126429124 0.725341565033693
18.38792454864042 298.39805299016325 0.7310968966220113
18.393152103593835 306.5407826829535 0.7516455154725248
18.39837965854725 317.3480615320413 0.7712984844321817
18.403607213500663 329.7458100176973 0.7923172993107314
18.408834768454078 347.6483662294172 0.818717567829581
18.414062323407492 366.72055918255836 0.8452952740018614
18.419289878360907 384.7320965910569 0.8697661872677619
18.42451743331432 395.2967267836613 0.8844652112476985
18.429744988267736 402.2289501152561 0.896101598633698
18.43497254322115 407.1177315720961 0.9044676110495387
18.440200098174564 408.93555254354186 0.9104320529574741
18.44542765312798 406.566292549179 0.9118878986698857
18.450655208081393 397.896173964865 0.9051425414311696
18.455882763034808 388.2425716113112 0.8968333257477394
18.461110317988222 379.86897453844557 0.8900480057924143
18.466337872941637 371.2274493705429 0.8824277719722661
18.47156542789505 364.43129154282576 0.8776270133761644
18.476792982848465 354.0715639284981 0.8678240689625931
18.48202053780188 347.4491931701419 0.8618874727115138
18.487248092755294 343.03398912607054 0.8589951828421393
18.49247564770871 342.0404456504151 0.8592816425184718
18.497703202662123 339.1534563477947 0.858637484606872
18.502930757615538 333.89836502477897 0.8539894004441053
18.508158312568952 325.6343764973981 0.8460804273059671
18.513385867522366 322.05282780668256 0.8447718331957276
18.51861342247578 322.5682120044835 0.8480596791725057
18.523840977429195 322.610588813833 0.8513888999402859
18.52906853238261 324.68008771983 0.8560497385002092
18.534296087336024 322.1367877663826 0.8542696774434316
18.53952364228944 321.3643791345052 0.8556693985695203
18.544751197242853 317.00849573348324 0.8514246584413474
18.549978752196267 313.94741694694983 0.8494827519639457
18.555206307149682 313.6234107732049 0.8509233772043866
18.560433862103096 313.35032601489513 0.8518111471816081
18.56566141705651 313.00323659384156 0.8534697027142292
18.570888972009925 310.4798182352614 0.8511878662615705
18.57611652696334 308.6365087218763 0.8505195683938742
18.581344081916754 312.31327469882365 0.8582110581432076
18.58657163687017 318.1319557830539 0.8683693233830737
18.591799191823583 322.6109839544256 0.8771480942234693
18.597026746776997 326.62151873958965 0.8846015467647746
18.60225430173041 328.1298105761874 0.8876932084451452
18.607481856683826 331.88797085627374 0.894546934517629
18.61270941163724 331.48920622555886 0.8950444397960773
18.617936966590655 334.92515810551964 0.9010555810912446
18.62316452154407 337.60202682869743 0.9045089562056602
18.628392076497484 341.0738259708551 0.890571696371556
18.633619631450898 344.95298651342614 0.8865273473468415
18.638847186404313 348.37671364011885 0.8841021277363815
18.644074741357727 354.04907181018746 0.8863500328869706
18.64930229631114 360.21476012935136 0.8910382440255362
18.654529851264556 367.158236784346 0.8943380157233428
18.65975740621797 370.93242773048325 0.8961140764100073
18.664984961171385 372.54706116914133 0.8945537813120775
18.6702125161248 369.49542165143185 0.8877381112848504
18.675440071078214 368.076439618902 0.8843637105436579
18.680667626031628 367.18072298966075 0.8802597154656122
18.685895180985042 366.5715793280108 0.8774073689721164
18.691122735938457 367.65602433163144 0.8768838804560555
18.69635029089187 368.23380923832747 0.8746954741946058
18.701577845845286 366.8621004850772 0.8713094972395015
18.7068054007987 367.05181626487223 0.8698429275272753
18.712032955752115 369.2339152238728 0.8705659085328328
18.71726051070553 372.0372508670953 0.872491927578856
18.722488065658943 373.0246312280195 0.8718255249239514
18.727715620612358 371.6935607758726 0.8692150370462837
18.732943175565772 369.0543724018063 0.8649981588248729
18.738170730519187 366.3257243012308 0.8603566989126391
18.7433982854726 361.7382326081075 0.85386762088564
18.748625840426016 358.9413497976079 0.849196852852349
18.75385339537943 353.01866270046503 0.8413004606299941
18.759080950332844 349.04656289382956 0.8362233728653098
18.76430850528626 347.2282816855959 0.8333301585845467
18.769536060239673 345.1747838115559 0.8300238502598766
18.774763615193088 340.54419979964655 0.8227585514357088
18.779991170146502 334.8164725708892 0.8134850091964223
18.785218725099917 329.4445817201272 0.8058301676964672
18.79044628005333 326.08861334320704 0.8014647744381653
18.795673835006745 323.18217168221236 0.7970349352827817
18.80090138996016 318.5771040184054 0.7915859842233545
18.806128944913574 317.577747672113 0.7895086403568627
18.81135649986699 315.94879399328084 0.7869683181377305
18.816584054820403 314.97502613322206 0.7858590852085694
18.821811609773818 312.15961014002875 0.7811111025288644
18.827039164727232 309.5800973913825 0.777358232299448
18.832266719680646 305.0243883569802 0.7711388529263525
18.83749427463406 300.5312213301316 0.7650330038089866
18.842721829587475 297.67709657379623 0.7613138044760823
18.84794938454089 296.2127339575732 0.7593943961382829
18.853176939494304 295.5200531305674 0.7584242871042042
18.85840449444772 293.858535949147 0.7557184420226759
18.863632049401133 292.94825845538315 0.7536851709141261
18.868859604354547 293.7362730358333 0.7542352498203572
18.87408715930796 294.24454740960573 0.7544582627007691
18.879314714261376 295.1888281923623 0.7555720282811721
18.88454226921479 293.2222042509493 0.7533610717818701
18.889769824168205 292.4849982695858 0.7516889765590974
18.89499737912162 289.5974948442888 0.7483908424434339
18.900224934075034 289.81760491359404 0.7482555183632057
18.90545248902845 285.90359384241384 0.7427610904178574
18.910680043981863 284.1128231291328 0.7410421799404565
18.915907598935277 285.0636848969078 0.7417435142524754
18.92113515388869 286.8201510651917 0.7439324691462652
18.926362708842106 287.4201621890294 0.7446306596162093
18.93159026379552 284.5647593431381 0.7405505249120503
18.936817818748935 282.1975771372231 0.7372790521568949
18.94204537370235 281.26154293210504 0.7355334914721837
18.947272928655764 283.5161081613599 0.7372823939956751
18.952500483609178 285.4665197659349 0.7397058642352976
18.957728038562593 285.095397814375 0.7393377759848581
18.962955593516007 284.3321545406605 0.7387491152566035
18.96818314846942 281.0601367162029 0.7352256747575548
18.973410703422836 282.71721407120964 0.7372381267569194
18.97863825837625 282.01146553988315 0.7350739803595174
18.983865813329665 281.2937746790816 0.7333623300869183
18.98909336828308 281.71300059687985 0.734207490214923
18.994320923236494 284.0670255989359 0.7362979306671026
18.999548478189908 285.0787408092397 0.7377700579143488
19.004776033143322 284.6184252230532 0.7365281298700744
19.010003588096737 288.4633590792719 0.7410320100117153
19.01523114305015 290.2140440401179 0.74337429070893
19.020458698003566 290.52952725971863 0.7440193714257295
19.02568625295698 284.3752079605091 0.7359631026613501
19.030913807910395 281.2701554640489 0.7325141009795472
19.03614136286381 282.6367836546517 0.7342550662245924
19.041368917817223 284.32988819215336 0.7361180397935134
19.046596472770638 285.9433198897091 0.7378344437951871
19.051824027724052 285.08835445290595 0.7357546404344429
19.057051582677467 287.54583320789504 0.7384200812352476
19.06227913763088 287.4417850467963 0.7362310391781552
19.067506692584296 287.07291216440507 0.7349028368728419
19.07273424753771 284.1908336953415 0.7301353950737607
19.077961802491124 281.745529047574 0.7279137228854088
19.08318935744454 282.5066395331934 0.72822442615944
19.088416912397953 281.30837019110623 0.7259366190631479
19.093644467351368 282.0341715516562 0.7266281843356523
19.098872022304782 283.39210719280686 0.7275909468108759
19.104099577258197 286.8805096666537 0.7332361872928996
19.10932713221161 287.4548809792475 0.733660093834474
19.114554687165025 287.15653447094604 0.7340853086106511
19.11978224211844 287.0691236160477 0.7331660787859295
19.125009797071854 286.93662033658245 0.7325186097135646
19.13023735202527 288.09155129909175 0.7336131662053909
19.135464906978683 287.50201811533 0.7333531162141469
19.140692461932098 285.5556664013587 0.7301220795932284
19.145920016885512 284.0734101563425 0.7289453697621501
19.151147571838926 284.2272408820963 0.7289953991513892
19.15637512679234 286.3403042512197 0.7314059460525931
19.161602681745755 288.80169102919433 0.7346664401399281
19.16683023669917 285.6257176712218 0.7295604160006027
19.172057791652584 283.24600000152253 0.7273592387520934
19.177285346606 282.06031044266825 0.7257139743693947
19.182512901559413 283.28893997688135 0.7273139229845521
19.187740456512827 282.83874893763647 0.7260125089850856
19.19296801146624 280.46300628155666 0.7235209575169713
19.198195566419656 276.7565144040165 0.718880213172428
19.20342312137307 274.89821627268776 0.7162388255464361
19.208650676326485 277.89965341538704 0.7188605045127894
19.2138782312799 282.78621157294225 0.7266228069747599
19.219105786233314 284.4084970051767 0.7284772735377751
19.22433334118673 283.98776524882294 0.7278041128657388
19.229560896140143 282.976785126034 0.7263036188001792
19.234788451093557 285.8297585753542 0.7283980622443998
19.24001600604697 284.11564281567416 0.7258160644021215
19.245243561000386 284.179882041051 0.7251722155996606
19.2504711159538 282.75930266526836 0.7235467200372798
19.255698670907215 280.90183684094126 0.7216700036593826
19.26092622586063 279.5171919185327 0.7199340521056289
19.266153780814044 276.96243745523384 0.7173169546829132
19.271381335767458 278.59324699890215 0.7213661017632937
19.276608890720873 281.2786502877072 0.7247228952294025
19.281836445674287 284.31486833172767 0.7286190225394437
19.2870640006277 283.3487019940492 0.726538915660659
19.292291555581116 278.90082599876195 0.7195021835418511
19.29751911053453 275.8055888035853 0.7146582947027672
19.302746665487945 276.7168172767632 0.7147798001231981
19.30797422044136 280.83877749390103 0.7200934382163134
19.313201775394774 282.9200267287184 0.7228550783074085
19.318429330348188 285.78559466881904 0.726922850580018
19.323656885301602 286.606578333133 0.7288468705681918
19.328884440255017 289.83397442354845 0.7330079267131184
19.33411199520843 293.3581698565664 0.7367960716605961
19.339339550161846 296.5703264727976 0.739960054075398
19.34456710511526 299.65045778588853 0.7427733513122088
19.349794660068675 304.9418348035111 0.7490174023674153
19.35502221502209 314.331032070431 0.7602111154996573
19.360249769975503 320.83389005728804 0.7677934705793155
19.365477324928918 327.00709216437787 0.7749278104374208
19.370704879882332 329.84356113350515 0.7775864377916718
19.375932434835747 335.18695156074045 0.7836978336956347
19.38115998978916 339.37758803788967 0.7880816586131691
19.386387544742576 344.24329400795574 0.7933277630067092
19.39161509969599 345.2200004378984 0.79402952915491
19.396842654649404 343.45307710987584 0.7920718572006759
19.40207020960282 345.3760097227631 0.7942810618290017
19.407297764556233 345.9030196632137 0.795197081535378
19.412525319509648 348.70901664970427 0.7975107882549781
19.417752874463062 346.4843506067716 0.7954844782919683
19.422980429416477 346.7588047035529 0.7954313321624689
19.42820798436989 340.8263484699486 0.7881366405394183
19.433435539323305 339.7630583088262 0.7867523364301955
19.43866309427672 336.68371698156125 0.7836600599466644
19.443890649230134 335.7234367731209 0.7831104276078069
19.44911820418355 334.6236860372128 0.7821342342629529
19.454345759136963 335.62313735218873 0.7828890050523137
19.459573314090377 339.1186672772725 0.7868269997877773
19.464800869043792 338.6608122173202 0.7860768203989391
19.470028423997206 340.2349074096351 0.7876379411470544
19.47525597895062 337.1263839294174 0.7845187478588161
19.480483533904035 334.99026579541504 0.7816061083636021
19.48571108885745 329.61005211475043 0.7752403652560321
19.490938643810864 330.6756608059633 0.7754034774497879
19.49616619876428 331.45051258321814 0.7755986961776135
19.501393753717693 334.5768278831826 0.7793930265426784
19.506621308671107 332.6996848226071 0.7775324264219482
19.51184886362452 332.4348379837325 0.777557333329942
19.517076418577936 333.5709655913131 0.7792108820021163
19.52230397353135 336.1138658639916 0.7822591908670934
19.527531528484765 339.05388237049794 0.7860505168996665
19.53275908343818 338.512454370108 0.7848949882494848
19.537986638391594 337.75137197601987 0.7832199620775389
19.54321419334501 336.41743120587745 0.7819402358272608
19.548441748298423 336.45550535736163 0.781738897823065
19.553669303251837 336.77278041032474 0.7820806532730961
19.55889685820525 339.7168556256622 0.7852826561977354
19.564124413158666 343.8077306805819 0.7900432931138015
19.56935196811208 348.1973262095495 0.7949843853511254
19.574579523065495 349.74818583859764 0.7964959569427773
19.57980707801891 351.9813503548157 0.7984106465057317
19.585034632972324 353.4148680598209 0.800125980873583
19.590262187925738 355.0544191184832 0.8014380576519017
19.595489742879153 357.5216247426635 0.8043976847460309
19.600717297832567 361.8155082062083 0.8089873053094794
19.60594485278598 367.45919561496254 0.8156485091579929
19.611172407739396 369.7074302105183 0.8190419733636011
19.61639996269281 372.79915549841456 0.8220641106559755
19.621627517646225 373.5277748515889 0.8220624997725892
19.62685507259964 374.1084537746167 0.8218821078467463
19.632082627553054 378.09119839956065 0.8258416254427038
19.637310182506468 379.1091552771573 0.8269323833785319
19.642537737459882 383.9323016861243 0.832416252576953
19.647765292413297 387.2341953910973 0.8361897652628032
19.65299284736671 393.2395942583586 0.8432490429114521
19.658220402320126 393.8066737924618 0.8437031054167089
19.66344795727354 392.36331151041264 0.8423715531611394
19.668675512226955 390.4296028079813 0.8396840196396456
19.67390306718037 393.87923719979716 0.8429923405875547
19.679130622133783 395.8458688419713 0.8445948875070177
19.684358177087198 395.88094209307803 0.8449387218521097
19.689585732040612 395.6044679049617 0.8446614127443243
19.694813286994027 396.0698279164764 0.8452474274239243
19.70004084194744 395.27797739581996 0.8441785697589556
19.705268396900856 395.10350464208994 0.8437351729943242
19.71049595185427 392.0546547120919 0.8406483273634929
19.715723506807684 388.52738098192765 0.8364727160658972
19.7209510617611 386.4069135696612 0.8347296811103532
19.726178616714513 383.8231769685301 0.8318311575267697
19.731406171667928 380.07854456961854 0.8277395484913354
19.736633726621342 378.1350964635112 0.8257606551744683
19.741861281574757 375.78204982147827 0.822500387988094
19.74708883652817 371.6941330576873 0.8183175954208989
19.752316391481585 369.60930536602297 0.8163269307505625
19.757543946435 364.5292298135547 0.8104334832738517
19.762771501388414 360.9058499270851 0.8066356190230034
19.76799905634183 362.9180905059894 0.8088246924444281
19.773226611295243 364.6205362177497 0.8103567148841442
19.778454166248657 365.7277231735181 0.812058202229785
19.783681721202072 362.8677692535804 0.8085740291120798
19.788909276155486 357.0512029536665 0.8030228003678783
19.7941368311089 353.268392350578 0.7990311105059085
19.799364386062315 349.3065388816692 0.7944940118860667
19.80459194101573 348.543898412215 0.7936323692489675
19.809819495969144 347.3614458529639 0.7913316056990122
19.81504705092256 342.05479427126147 0.7855073201333785
19.820274605875973 337.6430271981357 0.7809978275897435
19.825502160829387 332.7705207534413 0.7759989725966084
19.8307297157828 330.3430740648927 0.7741488676567091
19.835957270736216 326.62163830222954 0.768852562092232
19.84118482568963 325.0404752812969 0.766513073093075
19.846412380643045 322.8202572662197 0.7629834534774864
19.85163993559646 321.4384331042369 0.7608702355613045
19.856867490549874 320.2725352221619 0.759529751057821
19.86209504550329 318.96376185106584 0.7588159580422781
19.867322600456703 318.9558351826081 0.7587178989665787
19.872550155410117 318.03017280403253 0.7581146002465797
19.87777771036353 315.3857692201071 0.7538742616721399
19.883005265316946 313.86766743055784 0.7524516066974604
19.88823282027036 311.7351321078935 0.7500337729892832
19.893460375223775 308.3490870715969 0.7461680832783333
19.89868793017719 311.35805235593176 0.7496895384802607
19.903915485130604 312.74554128028916 0.7509137193773996
19.909143040084018 311.5840567872568 0.7496221559955629
19.914370595037433 310.8057282672365 0.7486649546572275
19.919598149990847 310.22172851853105 0.7479244273684664
19.92482570494426 310.8450829173263 0.7496134194616734
19.930053259897676 310.3588981741436 0.7492240162537152
19.93528081485109 308.6036218961193 0.7467330804189595
19.940508369804505 306.12128479950644 0.743285359416937
19.94573592475792 305.448584010018 0.7415464830500208
19.950963479711334 303.8682767965941 0.7394307251908876
19.956191034664748 304.57116654492967 0.7408325525000363
19.961418589618162 305.0020338140641 0.7414129207459933
19.966646144571577 305.2825738954196 0.7415990640019926
19.97187369952499 302.80714395412974 0.7379690503358107
19.977101254478406 304.03048498997214 0.7389094272540082
19.98232880943182 310.0926690551798 0.7463746888038989
19.987556364385235 314.844730761531 0.7520008139173584
19.99278391933865 320.5905078671903 0.759380792972913
19.998011474292063 321.2852125519817 0.7598982133712588
20.003239029245478 324.36065051863244 0.7630287653568916
20.008466584198892 329.1106437267453 0.7687218621550084
20.013694139152307 338.9363998962042 0.7795815104495841
20.01892169410572 350.39377649087254 0.7926069640814358
20.024149249059136 361.59754222724297 0.8049099531825095
20.02937680401255 371.57026858852504 0.8152055768059078
20.034604358965964 378.3344360029472 0.822800065994764
20.03983191391938 383.13636630061654 0.8278732336695525
20.045059468872793 384.4722816696654 0.8293840990559358
20.050287023826208 382.0883409763735 0.826775125423605
20.055514578779622 374.1103723247557 0.8175217271097359
20.060742133733036 365.1222265968142 0.8082320607825088
20.06596968868645 356.07942361217044 0.7986305208417821
20.071197243639865 351.29326647660923 0.7932240839395912
20.07642479859328 345.90625836229555 0.7873083248407632
20.081652353546694 342.3389961145988 0.7830647580152217
20.08687990850011 340.88778116166355 0.7816871747997375
20.092107463453523 337.9897479750265 0.7780884605412741
20.097335018406937 340.39983082959435 0.780430799711977
20.102562573360352 342.9122520159832 0.7830950828116316
20.107790128313766 347.1426130320555 0.7874028352141065
20.11301768326718 347.03442147101856 0.7873333013141484
20.118245238220595 351.00012359718386 0.792017090162847
20.12347279317401 356.18413361740176 0.7979752349716625
20.128700348127424 360.33215825273186 0.8023646924095706
20.13392790308084 358.48208587082536 0.7998326327580354
20.139155458034253 359.7633164461478 0.8009116445464975
20.144383012987667 362.9428331537335 0.8043546682063932
20.14961056794108 367.75275608649895 0.8096316067363776
20.154838122894496 366.5533644593986 0.8081539096692906
20.16006567784791 360.3208429703123 0.8013353468089279
20.165293232801325 350.5492202855119 0.7900764525622417
20.17052078775474 341.40420002172385 0.7807395977408103
20.175748342708154 337.8018553694395 0.7773982432907115
20.18097589766157 334.29751153158367 0.7738914790031914
20.186203452614983 332.9444568330175 0.7721263641241884
20.191431007568397 327.32990121208684 0.765570499031811
20.19665856252181 319.6966094889021 0.7563646740494974
20.201886117475226 316.09173603897113 0.752793360164011
20.20711367242864 314.54388387619144 0.7509188822679044
20.212341227382055 311.1677308452429 0.746734223652565
20.21756878233547 312.16940507119466 0.7480850906830314
20.222796337288884 309.02972071249764 0.7439902317895303
20.228023892242298 310.0053820568694 0.7461294888175389
20.233251447195713 308.2795671347584 0.7438943146222475
20.238479002149127 308.3945561247574 0.743860231358127
20.24370655710254 307.13114858862974 0.7414657212608683
20.248934112055956 307.9006939784004 0.7414973992897593
20.25416166700937 311.61616665199796 0.7461866080404105
20.259389221962785 315.94011784651445 0.7508879871836732
20.2646167769162 317.64368513032156 0.7523469643481657
20.269844331869614 319.1180145867884 0.7538341360520424
20.275071886823028 320.5705578668106 0.7558276156368512
20.280299441776442 317.76256017754815 0.7530586858947756
20.285526996729857 317.71544296767485 0.7531870994077676
20.29075455168327 314.7099707580183 0.7500626704663081
20.295982106636686 314.0344288441896 0.7505093163358376
20.3012096615901 314.5071563220614 0.7510377109418842
20.306437216543515 315.276714231054 0.7514239344425633
20.31166477149693 317.0143413003603 0.7523924070130124
20.316892326450343 317.24199563830405 0.7519117289752766
20.322119881403758 312.2146337241734 0.7459543375255847
20.327347436357172 309.16071603128967 0.7419580303218111
20.332574991310587 306.2783352581154 0.7391730527529119
20.337802546264 308.04599475094426 0.7419288397108176
20.343030101217416 309.5264052149336 0.7436678694470241
20.34825765617083 310.13079359573504 0.7440170110498425
20.353485211124244 309.75071562902144 0.7440731569866699
20.35871276607766 307.5818507407489 0.7426816063082927
20.363940321031073 307.8244208263244 0.7429867085191709
20.369167875984488 307.8229694510814 0.741989271342261
20.374395430937902 306.3712488064941 0.7402735041538127
20.379622985891316 304.38887406951494 0.7377322887373049
20.38485054084473 301.5993230718692 0.7341768314404374
20.390078095798145 305.0133207074015 0.7383680897950667
20.39530565075156 306.8548324873752 0.7394954661606824
20.400533205704974 307.7861585591452 0.7412970340518108
20.40576076065839 305.53082592196535 0.7386702111658422
20.410988315611803 302.30619606619973 0.7347441463516564
20.416215870565217 300.2436251786392 0.7327558850741858
20.421443425518632 302.58495239560966 0.7349530916390921
20.426670980472046 302.59839958847385 0.7351664468697959
20.43189853542546 303.2409122167061 0.7360401103780504
20.437126090378875 303.44926321375607 0.7363865957168138
20.44235364533229 302.18378160838466 0.7354223145448915
20.447581200285704 299.8557890454298 0.7332263715995382
20.45280875523912 298.9831885646955 0.7317406456870817
20.458036310192533 298.5911455822822 0.7321589357837367
20.463263865145947 301.7346163930552 0.735153627851238
20.46849142009936 300.3064148904145 0.7345860129152829
20.473718975052776 299.4568098818397 0.7329641200703245
20.47894653000619 297.8542557465904 0.7300198091291163
20.484174084959605 297.62190897561584 0.7288284448690351
20.48940163991302 299.18036134953826 0.730508298496917
20.494629194866434 298.2969015348319 0.7302838160464703
20.49985674981985 299.23854735199507 0.7320948192096549
20.505084304773263 298.13714030636805 0.7299295547797128
20.510311859726677 298.6615332837051 0.730538676487414
20.51553941468009 298.57789636791796 0.7305581243921457
20.520766969633506 294.62248261639144 0.7257829192443218
20.52599452458692 292.0573115410967 0.723136781386052
20.531222079540335 294.770070603879 0.7252953257251955
20.53644963449375 296.4093093668115 0.7271592979456747
20.541677189447164 295.18234769284265 0.724974075943042
20.546904744400578 294.62641225128556 0.7237661131546443
20.552132299353993 295.53373381093 0.7253574104076237
20.557359854307407 298.8079372011929 0.7287341012693571
20.56258740926082 299.90964996148125 0.7306537106349031
20.567814964214236 299.0445312207823 0.730199678062245
20.57304251916765 296.3233000070968 0.7275099581418731
20.578270074121065 297.1487578140351 0.7290583441398721
20.58349762907448 299.0288959523509 0.7304264821129423
20.588725184027894 300.44532717318907 0.7318649691163938
20.593952738981308 300.1053790112393 0.7314562396614426
20.599180293934722 298.3512301484861 0.7294291329164065
20.604407848888137 300.59840233796234 0.7324933322509872
20.60963540384155 301.87726938167543 0.7326697969896453
20.614862958794966 302.88702726578833 0.7336657881956976
20.62009051374838 302.0976758050558 0.7327454700871917
20.625318068701795 300.46912836736567 0.7311525048299395
20.63054562365521 298.8363509651074 0.7297838299204735
20.635773178608623 295.72245057044853 0.7262798027470068
20.641000733562038 297.765750481077 0.7282872037412753
20.646228288515452 299.1039784593337 0.7302881301615142
20.651455843468867 301.3605985644715 0.7326834661163859
20.65668339842228 298.00840129520395 0.7288669194827104
20.661910953375695 298.04007478524403 0.7284411804292606
20.66713850832911 295.85952335264795 0.7250412223280455
20.672366063282524 296.4511839032791 0.7262434804334731
20.67759361823594 295.49389962198757 0.7254115784782869
20.682821173189353 297.49818155900255 0.7292124739600354
20.688048728142768 298.4356154131696 0.7300136014832787
20.693276283096182 298.8550602253764 0.7295428624193857
20.698503838049596 296.3998929879311 0.7267901255450037
20.70373139300301 295.80409373852757 0.7258371725620897
20.708958947956425 295.54816476987065 0.725160420983248
20.71418650290984 295.48512848329267 0.7239162631352047
20.719414057863254 293.0878616987672 0.7203663685759983
20.72464161281667 293.32563245773963 0.7216746071890011
20.729869167770083 292.2803878957983 0.7204273949359328
20.735096722723497 294.806812748683 0.7236727103038141
20.740324277676912 295.46920086991844 0.7243556674366749
20.745551832630326 295.2256498440393 0.7244883589137814
20.75077938758374 293.5514600535996 0.7227235923930422
20.756006942537155 292.09994846591184 0.7202615541503353
20.76123449749057 294.4869550913646 0.7226274420265189
20.766462052443984 296.1806377331242 0.7250333216341466
20.7716896073974 301.4080007972168 0.7320121869923327
20.776917162350813 304.5784081398152 0.7354559883575095
20.782144717304227 304.4849881244816 0.7350997460008579
20.78737227225764 301.63778607928975 0.7313701128524607
20.792599827211056 298.356411443663 0.7276848451059321
20.79782738216447 301.02816226909226 0.731095627969819
20.803054937117885 303.11532175804416 0.7332805124851666
20.8082824920713 306.535066744167 0.7365785267947013
20.813510047024714 308.697559482817 0.7385868874202095
20.81873760197813 312.11231645197597 0.7432142387436531
20.823965156931543 311.42265394750825 0.7432420283628618
20.829192711884957 314.6736005213847 0.7475528692575272
20.83442026683837 316.8108918310547 0.7500865784830517
20.839647821791786 321.97318943908164 0.7552782232850143
20.8448753767452 323.50582865552076 0.7570624940364773
20.850102931698615 323.857407483386 0.7572274295454187
20.85533048665203 323.90733569755423 0.7575493873730562
20.860558041605444 319.99370603038676 0.7522257613693515
20.865785596558858 319.4480175252623 0.750913262830172
20.871013151512273 317.6133321359529 0.7481931198453318
20.876240706465687 317.43460020293276 0.7481363904705036
20.8814682614191 319.867783218795 0.751750884134735
20.886695816372516 319.9899173283375 0.7525792637912693
20.89192337132593 326.1050704657108 0.7604116191148953
20.897150926279345 324.7731582059724 0.7588738034983107
20.90237848123276 323.355341461653 0.7573801738952095
20.907606036186174 321.8233597671864 0.7546580160318508
20.912833591139588 324.7009972492783 0.7574151756476747
20.918061146093002 324.68102514134307 0.7570600151947705
20.923288701046417 319.70861762537635 0.7517358129832599
20.92851625599983 315.27451686900866 0.7474286738745772
20.933743810953246 313.8894359645959 0.7458499914186125
20.93897136590666 312.81746402825917 0.7442281526302195
20.944198920860075 308.0061382399035 0.7381176700509369
20.94942647581349 307.6215113052217 0.7375800526194628
20.954654030766903 307.85082788001336 0.7375160670653064
20.959881585720318 308.9034525236893 0.7397835598147461
20.965109140673732 306.8473861230434 0.7367601236223682
20.970336695627147 307.40391095786737 0.7380209085476507
20.97556425058056 304.0819683596438 0.7339028772009526
20.980791805533975 303.30897728005243 0.7328811901133658
20.98601936048739 301.2323900190773 0.7302610415839174
20.991246915440804 300.6370860816898 0.729482253678013
20.99647447039422 297.428732574059 0.7254306649976812
21.001702025347633 295.9131242096473 0.7237275180883503
21.006929580301048 296.53881335488995 0.7245954005912958
21.012157135254462 295.2152291325737 0.7234795806202455
21.017384690207876 292.80168033258275 0.7202438618404907
21.02261224516129 290.89076762632084 0.7177514808235366
21.027839800114705 287.8422926714318 0.7133691198721276
21.03306735506812 288.615809891592 0.7142562740256464
21.038294910021534 288.31592527901 0.7146016249351792
21.04352246497495 291.09898812943675 0.7193460535955095
21.048750019928363 289.05757317104246 0.7166096715169941
21.053977574881777 287.50969370879056 0.7143548276304409
21.059205129835192 288.6524534413747 0.7150250909360121
21.064432684788606 293.07190813476126 0.7195089290044282
21.06966023974202 295.71422847576565 0.7230714044969411
21.074887794695435 294.34270734416907 0.7209679251539924
21.08011534964885 292.2484413870698 0.7195986292492474
21.085342904602264 290.60010827978255 0.7176325813619095
21.09057045955568 292.5094977237849 0.7192724857676451
21.095798014509093 293.21336774826096 0.7196683825180497
21.101025569462507 293.49622270574093 0.7200387796338512
21.10625312441592 289.25278701013167 0.7153283139557143
21.111480679369336 286.3912249518306 0.7109901149186343
21.11670823432275 282.98014735166737 0.7057990136956646
21.121935789276165 282.56510240178716 0.7045032256175782
21.12716334422958 282.71577410335954 0.7044381597956876
21.132390899182994 285.1492085412762 0.7078701579637111
21.13761845413641 286.75989639644854 0.7102592973352401
21.142846009089823 283.7675954158101 0.7065108597278388
21.148073564043237 280.4076934914339 0.7011124493485835
21.15330111899665 281.3402005872031 0.7008885520407562
21.158528673950066 282.49593516929104 0.7022196800528765
21.16375622890348 281.5592053529691 0.7015240078717264
21.168983783856895 279.944537648332 0.6996795347271476
21.17421133881031 278.0592279344817 0.6982728038270889
21.179438893763724 279.1294206615599 0.6990616220198835
21.184666448717138 278.0717418472567 0.6974728984945617
21.189894003670553 276.4899537216343 0.6944198756824677
21.195121558623967 278.2024327091869 0.6956904638737931
21.20034911357738 282.9419041962769 0.7006131099892665
21.205576668530796 282.4148255946815 0.6998211232991243
21.21080422348421 279.9906576466485 0.69729039226499
21.216031778437625 277.218678813447 0.6939985966159331
21.22125933339104 278.05486967561757 0.6941802784428158
21.226486888344454 276.3158560215784 0.6925433132543116
21.231714443297868 275.8656826736374 0.691768309706189
21.236941998251282 276.84037842619017 0.6939132684114457
21.242169553204697 278.7557606711929 0.6964624561377271
21.24739710815811 278.7689101520867 0.6954205708002048
21.252624663111526 276.3607140193602 0.692533379347888
21.25785221806494 273.53819525013876 0.6882086511542788
21.263079773018355 271.8922082699459 0.6860431376388989
21.26830732797177 271.375300393204 0.6858368025200281
21.273534882925183 269.4593460322538 0.6828580752533353
21.278762437878598 267.8734566856702 0.6811735885832576
21.283989992832012 267.66264140151867 0.6880007068868159
21.289217547785427 269.94747528047367 0.7022379141658721
21.29444510273884 272.5944098222562 0.7125247501586592
21.299672657692255 273.64089510122875 0.7196420240938636
21.30490021264567 274.5692064242922 0.7240143876877388
21.310127767599084 275.4009491784662 0.7284589988804364
21.3153553225525 273.14219752751654 0.7284519542069385
21.320582877505913 274.11681482274986 0.7334431176269663
21.325810432459328 272.9429921704409 0.7343891194459636
21.331037987412742 274.1491935979601 0.7396056672798339
21.336265542366156 274.30879956290244 0.7426349667525698
21.34149309731957 275.46622224912215 0.7480339489496913
21.346720652272985 275.8200785903662 0.7507090074023891
21.3519482072264 274.34672842195346 0.7498491229781497
21.357175762179814 274.66182944091815 0.7531396126102876
21.36240331713323 271.38440018079734 0.7507196103625108
21.367630872086643 270.60434275732814 0.7530338302393516
21.372858427040057 268.2418404313097 0.7533096267567811
21.378085981993472 269.57554901474725 0.7573268598330312
21.383313536946886 269.2648917861575 0.7594020412954596
21.3885410919003 271.7853167573876 0.7634060348903013
21.393768646853715 273.7023988275484 0.7684023460023098
21.39899620180713 275.33530868782896 0.7726647292673394
21.404223756760544 275.67892756619227 0.7754461461077211
21.40945131171396 275.1244471269656 0.7771993183702207
21.414678866667373 275.0175394352212 0.7802680173273366
21.419906421620787 275.7506052501964 0.7817572070945618
21.4251339765742 274.4182560926428 0.7807778387267444
21.430361531527616 272.1568690267122 0.7774859995055253
21.43558908648103 271.9839607531223 0.7786161600955194
21.440816641434445 272.54119489429195 0.7834163997417873
21.44604419638786 271.44324951631205 0.7835323748646846
21.451271751341274 274.0353356859035 0.7888362562658278
21.45649930629469 275.59290460203 0.791448152998509
21.461726861248103 278.721141107868 0.798316185704037
21.466954416201517 280.3120678351345 0.804510481647701
21.47218197115493 281.59715622470776 0.8092372970998272
21.477409526108346 283.0329315948031 0.8128039858276925
21.48263708106176 281.1917767651628 0.8096793632313365
21.487864636015175 281.8775878033384 0.8127497173796253
21.49309219096859 281.4026044790342 0.8153455199916508
21.498319745922004 281.56254092380067 0.8164120457147546
21.503547300875418 280.68294205031214 0.8156640560126904
21.508774855828833 281.99232791140145 0.8151098131424455
21.514002410782247 282.24803621992055 0.7994486718784866
21.51922996573566 286.4881863006923 0.7968923225875633
21.524457520689076 287.1586401810592 0.790219161764835
21.52968507564249 287.7768132761831 0.7857572536692979
21.534912630595905 288.41299222821397 0.7833881211920146
21.54014018554932 287.77832592809193 0.7805563560931507
21.545367740502734 289.2323509296671 0.7808539643448938
21.550595295456148 288.0155178680936 0.7755977023942922
21.555822850409562 286.88466164626226 0.7714242006152987
21.561050405362977 287.7210586958197 0.7713191111818822
21.56627796031639 287.7887366654458 0.7699382732490505
21.571505515269806 290.2893886521462 0.770985284389361
21.57673307022322 293.6509998827925 0.7736369018223036
21.581960625176634 295.57815997567786 0.7742852042750976
21.58718818013005 291.7749322027198 0.7675402090355845
21.592415735083463 289.05703989913314 0.7612313435027184
21.597643290036878 287.5244511183446 0.7574539659170724
21.602870844990292 284.85162456881784 0.7522678669475173
21.608098399943707 285.414053372795 0.7517904777513289
21.61332595489712 286.4400923569818 0.7521794097183693
21.618553509850535 288.35834819737704 0.753754321895245
21.62378106480395 286.797477378252 0.7511172132617159
21.629008619757364 286.12011445553264 0.7497034986243167
21.63423617471078 282.9582689449645 0.7445405764193174
21.639463729664193 281.8129718503987 0.7417913617253105
21.644691284617608 278.6556832652614 0.7376374069265706
21.649918839571022 279.5411479082635 0.7383697682183998
21.655146394524436 284.9844678475075 0.7450720375113127
21.66037394947785 285.01762052882754 0.7432330445557925
21.665601504431265 286.64885237126776 0.7449500398722941
21.67082905938468 289.3141857402653 0.7486201080659366
21.676056614338094 293.6283803984343 0.7534059298552684
21.68128416929151 293.2844541529332 0.7515652608085701
21.686511724244923 293.39256247358065 0.7491372769874239
21.691739279198337 293.9498768592766 0.7492015166784206
21.696966834151752 300.6403546968397 0.757465314063028
21.702194389105166 303.94444204414185 0.7614872343785589
21.70742194405858 305.1143836837854 0.7631360634648474
21.712649499011995 303.920905612154 0.761080806831653
21.71787705396541 306.97529821668627 0.7649310408111146
21.723104608918824 310.6107055897086 0.7697309515947208
21.72833216387224 312.6431187867952 0.7714536340418066
21.733559718825653 310.7650831811058 0.7679670814937365
21.738787273779067 308.9853615208471 0.7636628155496048
21.74401482873248 310.5282192945438 0.7648881494155355
21.749242383685896 314.6023858319102 0.7702499566390832
21.75446993863931 318.057714638387 0.7747374538822411
21.759697493592725 319.69525220339796 0.7764994768986947
21.76492504854614 317.5133989037951 0.7728784258423422
21.770152603499554 317.05131399581353 0.7728346275121665
21.77538015845297 313.6189208655845 0.7681837423036058
21.780607713406383 314.19766864195856 0.7683565450965879
21.785835268359797 320.0757583708322 0.7752515704039118
21.79106282331321 327.1181704501004 0.7829029713314356
21.796290378266626 331.9001886697543 0.7883756210910506
21.80151793322004 331.2637207847136 0.7875571983620346
21.806745488173455 330.2712249038354 0.7854017584868975
21.81197304312687 329.306902602401 0.7840435088805425
21.817200598080284 329.87483256422246 0.7841657136956453
21.822428153033698 335.32637263441154 0.7905843392265656
21.827655707987113 337.62491101815345 0.793575727200185
21.832883262940527 337.33175021549783 0.7935562263178937
21.83811081789394 335.9718597524145 0.7921520612670625
21.843338372847356 337.25713887396137 0.7936351498607366
21.84856592780077 338.57466714328655 0.7950756445845072
21.853793482754185 340.4175244057229 0.7974040799125013
21.8590210377076 338.99834830040555 0.7955778312760318
21.864248592661014 343.12027662023735 0.8000920960018809
21.869476147614428 341.0975424870689 0.7972922951508472
21.874703702567842 342.2365526892723 0.7980151868196226
21.879931257521257 341.0238036013523 0.7967096402762437
21.88515881247467 340.31701023587624 0.7964693489288895
21.890386367428086 336.8244774391045 0.7923560138244591
21.8956139223815 327.47674901584975 0.7809887825976423
21.900841477334914 321.1847576802682 0.7722492611008418
21.90606903228833 318.35587374356606 0.7684051249779725
21.911296587241743 319.88706907805283 0.7702808194354476
21.916524142195158 315.6646421010303 0.7648523506469801
21.921751697148572 312.47875362864886 0.7613067073938848
21.926979252101987 311.47432169039905 0.759257532078295
21.9322068070554 317.44319195890813 0.766210250999424
21.937434362008815 325.53974872742634 0.7754536119302253
21.94266191696223 328.39533058963326 0.7789865663005562
21.947889471915644 324.29865747903796 0.775196443469741
21.95311702686906 320.7375417289698 0.7709975143348087
21.958344581822473 319.4907318556017 0.769151559986222
21.963572136775888 321.43284612535734 0.7707524183967738
21.968799691729302 322.2407263650946 0.771873164292148
21.974027246682716 324.4183881556891 0.7735351414251151
21.97925480163613 326.1838954905781 0.7750573511794489
21.984482356589545 325.8470315091002 0.7743296239254097
21.98970991154296 325.5435780939496 0.7736909748698557
21.994937466496374 326.65885928989536 0.7750160464426977
22.00016502144979 330.2003076901949 0.7799216122984716
22.005392576403203 329.6389462313047 0.7792295633021128
22.010620131356617 325.3830544463705 0.77378579818571
22.015847686310032 325.0233689047344 0.772521863666782
22.021075241263446 330.26944450751546 0.778194114895513
22.02630279621686 334.7800920853203 0.7836162537384207
22.031530351170275 339.2410828751164 0.787807326263421
22.03675790612369 341.0958441889035 0.7896115476293646
22.041985461077104 344.18522558171406 0.7932375540713925
22.04721301603052 346.63277644472527 0.7963267984232371
22.052440570983933 349.0238084914174 0.799790378889064
22.057668125937347 349.8115737425532 0.8001890479204263
22.06289568089076 350.10585702359487 0.79963546455116
22.068123235844176 349.02240303327284 0.7981801129773982
22.07335079079759 344.90902443687827 0.7936689155032984
22.078578345751005 338.68636889867577 0.7868210189807118
22.08380590070442 336.5245538850073 0.7841355741772381
22.089033455657834 336.16395793594785 0.78291553013444
22.09426101061125 336.92549879012165 0.7839008780240755
22.099488565564663 336.96482969244846 0.7833951229815412
22.104716120518077 336.2772436205668 0.7824614097266095
22.10994367547149 339.18311339465964 0.7856441125657374
22.115171230424906 337.8321837087023 0.7841185629924855
22.12039878537832 336.09001299207233 0.7832737126688544
22.125626340331735 332.63453155392716 0.7783024872630513
22.13085389528515 332.62436187511975 0.778338197030725
22.136081450238564 332.7734266055012 0.7775810391527512
22.141309005191978 333.07545385820856 0.7781629719080081
22.146536560145393 330.5151391124195 0.7751927644203882
22.151764115098807 329.445399234416 0.7724642586685706
22.15699167005222 331.93389202707675 0.7755842880917635
22.162219225005636 332.25364935262087 0.77558177240206
22.16744677995905 330.36056582798847 0.7731928081170336
22.172674334912465 328.648797343326 0.7718374154016302
22.17790188986588 327.53670357655125 0.7703294806104477
22.183129444819293 326.62756683792315 0.7703549213318447
22.188356999772708 326.88910279540784 0.7697307972176712
22.193584554726122 325.89198678713103 0.7681127526609478
22.198812109679537 329.2279514028695 0.7715607553126078
22.20403966463295 327.60475793808627 0.7692020024870858
22.209267219586366 327.5845604030726 0.7693922714948485
22.21449477453978 325.0192485312386 0.7669971995867362
22.219722329493194 324.17676725309497 0.7654291523358276
22.22494988444661 322.4139481714734 0.763993189771409
22.230177439400023 325.136943629565 0.7665439581728362
22.235404994353438 326.11822172286577 0.7682813814038016
22.240632549306852 326.35208988611805 0.7679824172508624
22.245860104260267 326.28405286777695 0.7679377801517991
22.25108765921368 327.85612220102735 0.7698083905997927
22.256315214167095 331.0424307761515 0.7728154414727275
22.26154276912051 330.9267449059774 0.7728206726068717
22.266770324073924 327.0075776674149 0.7682306871679605
22.27199787902734 325.7051308509883 0.7666980275299633
22.277225433980753 325.77986505749595 0.7667296231131004
22.282452988934168 327.2663874747488 0.7685250271390748
22.287680543887582 323.16956277001356 0.7639140694615105
22.292908098840996 318.28488985664166 0.7577957135304092
22.29813565379441 316.2360356341795 0.754989879646468
22.303363208747825 314.1551273018175 0.7536426919421333
22.30859076370124 311.35173675652845 0.7510702185951689
22.313818318654654 311.74822084382646 0.7512843229688737
22.31904587360807 311.88912698801255 0.7506751401465881
22.324273428561483 307.90884846744825 0.7446420297089495
22.329500983514897 303.1100743933867 0.7384371610928387
22.334728538468312 299.2656972153863 0.7332734829829691
22.339956093421726 296.25595407336664 0.7305205700788409
22.34518364837514 301.3795735600358 0.7373393380568786
22.350411203328555 303.86335665983756 0.740383652700487
22.35563875828197 303.5270292638259 0.7405507973621748
22.360866313235384 300.4440929829548 0.7361210627056204
22.3660938681888 300.4656541454638 0.7365141977372658
22.371321423142213 299.99959739419234 0.7357879456603523
22.376548978095627 299.05247379221566 0.7347814213333358
22.38177653304904 294.6000189635314 0.7306585799290674
22.387004088002456 290.73103201873755 0.7251729997483339
22.39223164295587 288.84200659187786 0.7227762137502187
22.397459197909285 288.94396755831895 0.7217371057205806
22.4026867528627 291.32535265161835 0.724800845643787
22.407914307816114 291.73716251819036 0.7258086586695339
22.41314186276953 289.3176116286635 0.7234153516005706
22.418369417722943 287.4940801110592 0.720691081604406
22.423596972676357 284.27342870312475 0.7167579468303067
22.42882452762977 286.13259940034646 0.7178733566902744
22.434052082583186 285.6780232290279 0.7176364427406591
22.4392796375366 289.6616898966029 0.7222330302212511
22.444507192490015 287.9874588391525 0.7201479603020632
22.44973474744343 287.62989820836606 0.7196708304860105
22.454962302396844 285.0581743019786 0.7160655842597581
22.460189857350258 284.78512270093387 0.7161115646193006
22.465417412303673 282.1024725372254 0.7125778058534856
22.470644967257087 280.49963275606876 0.7101596728054442
22.4758725222105 280.6825560929142 0.7110087619065418
22.481100077163916 282.76851754561716 0.7140292898813518
22.48632763211733 285.2638231220727 0.7167805350200481
22.491555187070745 281.1421069682176 0.7112421059068592
22.49678274202416 277.5511310648945 0.7077186610641594
22.502010296977573 273.94187128705335 0.7039611154156519
22.507237851930988 276.6038377822284 0.7072461702546127
22.512465406884402 275.9693930127511 0.7046991865626357
22.517692961837817 278.1927452670875 0.707625378686962
22.52292051679123 274.50060305599015 0.702903304405018
22.528148071744646 275.83311524392093 0.7058902031720569
22.53337562669806 276.164669693398 0.7060615727094623
22.538603181651474 277.2303225352987 0.7071990762817801
22.54383073660489 276.35569004101137 0.7052946734308032
22.549058291558303 271.99959471260786 0.6998715544401328
22.554285846511718 270.2249055708805 0.6967011911186356
22.559513401465132 273.30726942349685 0.7013903466635846
22.564740956418547 272.96966340799486 0.70171566033471
22.56996851137196 273.46427244359796 0.7023162241817694
22.575196066325375 271.220119952343 0.6984139099769151
22.58042362127879 270.6620144768244 0.6978012117497481
22.585651176232204 267.46711658862074 0.694191925917757
22.59087873118562 267.19515892591494 0.693531478580908
22.596106286139033 267.5366435319657 0.6937961679463099
22.601333841092448 267.10009760057204 0.6925975552303885
22.606561396045862 272.3267760121818 0.699394702247362
22.611788950999276 271.8130814807378 0.699037780286396
22.61701650595269 271.8937052715147 0.7000811942191105
22.622244060906105 271.2332233110028 0.7000369214901802
22.62747161585952 270.5759157502928 0.6986583018977826
22.632699170812934 270.5304253790726 0.6977751745115487
22.63792672576635 269.06031551452224 0.6949970609665009
22.643154280719763 267.90688026291804 0.6944033071047717
22.648381835673177 268.9722187208502 0.6959418223348973
22.653609390626592 270.39821052531846 0.6981245113143629
22.658836945580006 270.7152351612789 0.6990333450600514
22.66406450053342 268.5891950383656 0.6966042214070067
22.669292055486835 270.1390966660937 0.697712825661292
22.67451961044025 271.2308074621303 0.6974934802977016
22.679747165393664 273.77216314130203 0.6995548962790789
22.68497472034708 273.3290502793332 0.6991377430020154
22.690202275300493 274.08625899145056 0.7011573297558625
22.695429830253907 274.80467546018843 0.7026309889889322
22.70065738520732 274.9887134803177 0.7025136497607777
22.705884940160736 273.8011862192577 0.6999720314022774
22.71111249511415 275.67133252899754 0.7022483869422306
22.716340050067565 278.2972904477823 0.7055647785505658
22.72156760502098 281.00745866900553 0.7089945513800968
22.726795159974394 278.93887259802904 0.7059424009890244
22.73202271492781 279.9101346744598 0.7065323407313633
22.737250269881223 280.1161353677293 0.7058835704876725
22.742477824834637 283.5391471148073 0.7101231900187892
22.74770537978805 283.1350653088532 0.7098432447286017
22.752932934741466 284.1232134159465 0.7113679877865194
22.75816048969488 286.7151607053715 0.7142999677528459
22.763388044648295 284.7540297740746 0.7117577506639498
22.76861559960171 283.8736155539143 0.7110089018996874
22.773843154555124 284.2533599807402 0.7122021444264554
22.779070709508538 288.8792889446484 0.7179008803093745
22.784298264461952 292.6003595845462 0.7217968934007382
22.789525819415367 292.63931109997907 0.721061951669677
22.79475337436878 291.64517256036714 0.7200291264368476
22.799980929322196 295.16903334618803 0.7233003881065887
22.80520848427561 299.1681289819647 0.7284314323788573
22.810436039229025 298.82124638286035 0.7267416418787963
22.81566359418244 295.2892481103696 0.7235488503306418
22.820891149135853 292.25810269556143 0.7201689954027217
22.826118704089268 292.8368628520273 0.7217405118109914
22.831346259042682 291.99866952464527 0.719793740993134
22.836573813996097 293.3717635223718 0.7207521969866564
22.84180136894951 295.3207617168373 0.7223272486467386
22.847028923902926 296.03850810037494 0.722780419446126
22.85225647885634 295.0970803286657 0.7212496193129793
22.857484033809754 295.12249475688986 0.7212609752364391
22.86271158876317 297.165907137906 0.723587262976598
22.867939143716583 296.9466084956818 0.7234850874129538
22.873166698669998 297.3839493603444 0.7244480121018262
22.878394253623412 300.06160771997884 0.7282427924788779
22.883621808576827 303.20811306974736 0.7334196285727711
22.88884936353024 302.64366011825086 0.7320736818512252
22.894076918483655 301.6972339634897 0.7308231219600679
22.89930447343707 299.39697390054937 0.7273365345992292
22.904532028390484 299.405877185275 0.7270281768996071
22.9097595833439 300.2314258779165 0.7281586274376353
22.914987138297313 301.029143963101 0.7290220766069527
22.920214693250728 304.2222981405187 0.733179396006717
22.925442248204142 306.0339689475504 0.7346259579135482
22.930669803157556 305.4864374395596 0.7327789893463745
22.93589735811097 304.30218139898875 0.730959086816979
22.941124913064385 305.8533092302012 0.7325781156069979
22.9463524680178 308.0202981571809 0.736262911546124
22.951580022971214 308.32522343488966 0.7375795273423333
22.95680757792463 305.77316889478914 0.7347019773547419
22.962035132878043 303.2171360850916 0.7313038101733814
22.967262687831457 301.71670889266466 0.728678304032484
22.972490242784872 302.5741899081341 0.7295757912744095
22.977717797738286 306.5334524626492 0.7343796841240837
22.9829453526917 304.9261532090341 0.7321878156453415
22.988172907645115 301.550746615023 0.728189035055941
22.99340046259853 299.4996145071894 0.7246803797012331
22.998628017551944 298.3774849077449 0.7235539628983069
23.00385557250536 297.8134417383699 0.7238026319768156
23.009083127458773 299.9559618584973 0.7272813550713944
23.014310682412187 303.46335872056244 0.732144228628704
23.0195382373656 305.23563842640993 0.7330458131626253
23.024765792319016 304.50879762320903 0.7315246470539807
23.02999334727243 306.4619923151269 0.7342098466962419
23.035220902225845 307.19993208797035 0.7352537801261266
23.04044845717926 305.41454753022873 0.7340192905720204
23.045676012132674 303.12708431428234 0.7310743199274585
23.05090356708609 298.87462862748134 0.7264510763887712
23.056131122039503 297.5630537205952 0.7243162333124572
23.061358676992917 296.36695688397185 0.7229972516243707
23.06658623194633 296.512455238 0.7238500968052837
23.071813786899746 294.52825240582456 0.721013164550506
23.07704134185316 295.6186233498423 0.722149109087694
23.082268896806575 295.17462111077793 0.7208201735661472
23.08749645175999 296.44672004673356 0.7218131813793248
23.092724006713404 295.87814978172736 0.7214401079607335
23.097951561666818 298.62034959475193 0.7255771675532104
23.103179116620232 297.9541590332401 0.7264735617773328
23.108406671573647 299.1807798877732 0.7279123455809045
23.11363422652706 296.44685804709894 0.7235939273394999
23.118861781480476 293.52451008870537 0.719731253862441
23.12408933643389 292.26017576638236 0.7168604023747158
23.129316891387305 297.4704356641574 0.7235139179506712
23.13454444634072 302.4988218880333 0.7287397774184413
23.139772001294133 303.36627935050694 0.7290965435481769
23.144999556247548 302.7993797395629 0.7286516887785405
23.150227111200962 299.4251296305159 0.7247246605000062
23.155454666154377 298.1602864475004 0.7238839788576517
23.16068222110779 295.8036199716808 0.7208306821018632
23.165909776061206 294.15448310765834 0.7190611352954897
23.17113733101462 297.25972685659735 0.724477772641648
23.176364885968034 298.8101560008782 0.7255778844197346
23.18159244092145 296.9705079311671 0.7228509733131219
23.186819995874863 293.56014507870844 0.7174478824541001
23.192047550828278 291.709077155057 0.7157504824604684
23.197275105781692 292.742599231699 0.7174183317484124
23.202502660735107 291.6506922349075 0.7152553652889005
23.20773021568852 294.60176773826214 0.7183500688328809
23.212957770641935 293.05810019950275 0.7162684565683836
23.21818532559535 295.1799786438307 0.7192580223138633
23.223412880548764 294.15179125599457 0.7184914610967964
23.22864043550218 296.36476684312925 0.7209809317528039
23.233867990455593 296.3021932398636 0.7211035865205695
23.239095545409008 297.155299059705 0.7218366318689917
23.244323100362422 296.7055210326471 0.7218497578169342
23.249550655315836 295.8164101902374 0.7214163133654472
23.25477821026925 295.2623969441149 0.7201588882945886
23.260005765222665 296.21233588771753 0.7220617885743046
23.26523332017608 297.8247620768423 0.7231174417361022
23.270460875129494 298.6045017904194 0.7229826946389364
23.27568843008291 299.83508454986105 0.7239522817086484
23.280915985036323 299.00451240947973 0.7230382809196032
23.286143539989737 299.49770681384837 0.7260051659681002
23.291371094943152 301.3476648509891 0.7279425090232785
23.296598649896566 302.45269023191713 0.7288788392306161
23.30182620484998 302.00909142723526 0.7273454988981453
23.307053759803395 300.04651999489977 0.7247361032324265
23.31228131475681 299.176212406489 0.7228993325357767
23.317508869710224 297.275318767619 0.7202247180193958
23.32273642466364 302.3292530556124 0.7261193057159879
23.327963979617053 303.2943698758616 0.7280956147652504
23.333191534570467 304.59164979927357 0.7299471197306813
23.33841908952388 302.15690059695044 0.7272136165538131
23.343646644477296 302.67772762464193 0.7266118151281559
23.34887419943071 301.3709084053104 0.7249384937683349
23.354101754384125 300.7572178894269 0.72408975443395
23.35932930933754 304.11593064244045 0.7282524901753312
23.364556864290954 306.1518205992701 0.7313912668056198
23.369784419244368 306.50938643112175 0.7319619188268878
23.375011974197783 303.9883070291673 0.7281943608739557
23.380239529151197 303.9567645195252 0.7277766056816009
23.38546708410461 303.6508937912646 0.7277839307090159
23.390694639058026 308.6951852141918 0.7344244265637745
23.39592219401144 309.4926724496814 0.7356310879901513
23.401149748964855 307.92723664198155 0.7335880530570795
23.40637730391827 305.77381500440856 0.7310707406360656
23.411604858871684 305.2791803167955 0.7293872461567034
23.416832413825098 308.451440301828 0.7329832908411582
23.422059968778512 308.2248502389239 0.7324206664652134
23.427287523731927 311.368867588085 0.7363039790169292
23.43251507868534 311.060516239003 0.7355684130187163
23.437742633638756 308.76729866874024 0.7326951723840681
23.44297018859217 306.84457278387913 0.7302752665797345
23.448197743545585 309.82093711497566 0.7338402907344413
23.453425298499 311.7148312524565 0.7361045215157456
23.458652853452413 312.72432295189066 0.7379051055390654
23.463880408405828 311.46165387996086 0.7356246374277442
23.469107963359242 311.7297316293702 0.736742973025595
23.474335518312657 309.726939703091 0.7335054127076662
23.47956307326607 309.4355848130035 0.733117583250962
23.484790628219486 308.82933877789725 0.7322071050918495
23.4900181831729 310.7917944452755 0.7351485240898168
23.495245738126314 311.4893406510789 0.736724756331925
23.50047329307973 309.5375370240709 0.734107240340112
23.505700848033143 306.85664256080906 0.7308910254220986
23.510928402986558 306.875861458326 0.7312132809005449
23.516155957939972 305.2056404442291 0.7302449401676091
23.521383512893387 301.9547359302778 0.7264923261868858
23.5266110678468 300.77388981940925 0.7246324004913721
23.531838622800215 302.04940973988414 0.724725525194047
23.53706617775363 302.18694861762054 0.7242831094014313
23.542293732707044 300.21794516363474 0.7207812515776724
23.54752128766046 301.3991527310035 0.7222972241482107
23.552748842613873 303.63014125458744 0.7252394199300959
23.557976397567288 303.0534256407333 0.7245403819531946
23.563203952520702 302.205448906042 0.7229176029791475
23.568431507474116 301.5680251626968 0.7218782363164175
23.57365906242753 303.4176101667874 0.7239429684574421
23.578886617380945 302.56386001364103 0.7221547686467475
23.58411417233436 299.91419365405585 0.718601762926406
23.589341727287774 297.5504508921498 0.714998183399274
23.59456928224119 297.259982180929 0.7141345018692934
23.599796837194603 297.1889453885265 0.7142077405087333
23.605024392148017 298.20730813632224 0.7152499265394822
23.610251947101432 299.928907796495 0.7171367028543447
23.615479502054846 301.4555611786558 0.7185617236798535
23.62070705700826 304.914063577919 0.7230098771214573
23.625934611961675 304.75259756068033 0.7232274888031549
23.63116216691509 302.5735371564534 0.720512124720175
23.636389721868504 300.2659895534521 0.7172798926802435
23.64161727682192 300.1717055665076 0.7167785689945965
23.646844831775333 303.8082117623855 0.7198201460302498
23.652072386728747 306.15516803635 0.7223733402432171
23.65729994168216 307.1891341667757 0.7229519861158
23.662527496635576 307.37210337433106 0.722914601786676
23.66775505158899 306.59336979446783 0.7229057985035868
23.672982606542405 306.2943330970364 0.7223180414565368
23.67821016149582 305.5612794823752 0.7211609045498529
23.683437716449234 305.6874873049944 0.7194388071875826
23.688665271402648 304.7355336083394 0.7183277102575032
23.693892826356063 309.6974849227355 0.7236703899606922
23.699120381309477 311.3730977410586 0.7254887966316439
23.70434793626289 319.7588810985506 0.7342636638211028
23.709575491216306 322.3262230664079 0.7364565861315152
23.71480304616972 324.18997217182306 0.7390924999646921
23.720030601123135 319.19104851311323 0.7339150502848203
23.72525815607655 316.57053806998175 0.7311028963575851
23.730485711029964 317.030921357812 0.7305617670949638
23.735713265983378 316.97403052942144 0.7295597817414595
23.740940820936792 315.45405139873026 0.727530047958826
23.746168375890207 314.65533425550063 0.7264452940607747
23.75139593084362 316.54796509169114 0.7291459021548049
23.756623485797036 314.40841396653786 0.726501531459109
23.76185104075045 316.08430142929564 0.7286762352844439
23.767078595703865 314.0139876324672 0.7276868860359704
23.77230615065728 315.75480355216433 0.7301649895484614
23.777533705610693 315.5109311024705 0.7288009590312357
23.782761260564108 318.0564493129298 0.7301576882829931
23.787988815517522 322.5781263375032 0.7336686225842762
23.793216370470937 327.9348603770109 0.7399300759455414
23.79844392542435 329.3931979759601 0.7411565693703605
23.803671480377766 330.31236837607935 0.7421733846376658
23.80889903533118 332.8644905294193 0.7450065543078207
23.814126590284594 334.6331555808004 0.7462754918807009
23.81935414523801 335.64261606338505 0.7469983254746682
23.824581700191423 334.3166685415026 0.7440488482144986
23.829809255144838 332.4927821817062 0.7416582986215675
23.835036810098252 332.826490343999 0.7415597029005123
23.840264365051667 335.937175309929 0.7451536160618557
23.84549192000508 339.9765488209757 0.7497204251293448
23.850719474958495 342.6011804869758 0.7516734056128536
23.85594702991191 338.7282838616979 0.7469760338354081
23.861174584865324 334.27471490747934 0.7422063671912806
23.86640213981874 328.0978907464211 0.73586993183064
23.871629694772153 326.19995866731296 0.7338732390321149
23.876857249725568 325.1409659303372 0.7318532903350774
23.882084804678982 326.11142775062274 0.7321879704464304
23.887312359632396 323.22600026262893 0.7291369253518608
23.89253991458581 322.68023003280933 0.7289278764055569
23.897767469539225 319.14067825855426 0.725476877131286
23.90299502449264 316.9137204244006 0.7221562405593972
23.908222579446054 314.43811111439106 0.7192126536133173
23.91345013439947 314.4371720536414 0.7187455729719903
23.918677689352883 314.67568977214495 0.718061372170987
23.923905244306297 314.3915916394471 0.7174921533184812
23.929132799259712 316.6714878370598 0.7197501515376583
23.934360354213126 317.1326768152831 0.720413329916004
23.93958790916654 315.0881167265713 0.7178884504375561
23.944815464119955 315.75623135746844 0.7183689377973069
23.95004301907337 317.8084822047003 0.7214950333255717
23.955270574026784 318.0131077564547 0.7221688211819356
23.9604981289802 319.0724640808066 0.7244087355413864
23.965725683933613 318.0392077087838 0.722690640428408
23.970953238887027 317.9451467478145 0.7223588600806121
23.97618079384044 315.6485100847219 0.7191680112944518
23.981408348793856 317.3754652942448 0.7213669975877621
23.98663590374727 322.25705060068935 0.727643938567585
23.991863458700685 324.05820886503443 0.7296180420649581
23.9970910136541 324.8905163342529 0.73040244169865
24.002318568607514 321.85724419424406 0.7267063168903323
24.007546123560928 322.6679451265973 0.7272958610494499
24.012773678514343 321.5144141896408 0.7259806587823091
24.018001233467757 327.10913906866284 0.7317224163445595
24.02322878842117 328.2814523753966 0.7334538332207672
24.028456343374586 327.00346407641774 0.732226564565892
24.033683898328 325.4176686854032 0.730198024588519
24.038911453281415 321.50295836608603 0.7258836683288553
24.04413900823483 319.347683682635 0.7229615551503176
24.049366563188244 315.8147006303099 0.719552782547113
24.054594118141658 317.7844503087187 0.7220349370408834
24.059821673095072 319.4768681199943 0.7237012013094629
24.065049228048487 320.6714285232822 0.7245655691736644
24.0702767830019 317.7603364915962 0.7340424621739632
24.075504337955316 320.30467131574767 0.7466578405098004
24.08073189290873 321.2285806926546 0.7547072079859308
24.085959447862145 325.00051320317476 0.7646198642800469
24.09118700281556 327.23801628133793 0.7726313925042622
24.096414557768973 328.89964376575614 0.7794907045569504
24.101642112722388 329.1724655343479 0.7845346297726427
24.106869667675802 329.3708646671249 0.7881389419741364
24.112097222629217 329.0699140895339 0.7915984222272658
24.11732477758263 333.0137390765959 0.7995125181904086
24.122552332536046 333.1891749795584 0.8034609136772441
24.12777988748946 335.68885801458765 0.8091047008320092
24.133007442442874 334.68369524561774 0.8109391796340507
24.13823499739629 334.25993729492205 0.8135575132571343
24.143462552349703 332.5939941295461 0.8148792062506365
24.148690107303118 331.7171758533343 0.8174176449292412
24.153917662256532 330.6566288973824 0.8205502583780194
24.159145217209947 329.2124032967137 0.8217883596921973
24.16437277216336 325.32108079086396 0.8207432220874695
24.169600327116775 324.4507732806845 0.8226156980859349
24.17482788207019 321.1487505196641 0.8220239628869683
24.180055437023604 322.0420414012785 0.8255185787812013
24.18528299197702 317.5043257860863 0.8214918400995871
24.190510546930433 316.2027641643144 0.822185450189629
24.195738101883848 314.30047806365184 0.8218932009549382
24.200965656837262 312.2391489968781 0.8224585136665576
24.206193211790676 310.949781407033 0.8239197155548337
24.21142076674409 311.5995764690961 0.8278363923320918
24.216648321697505 313.43669527125854 0.8330735457445918
24.22187587665092 315.08034779296344 0.8379530141946473
24.227103431604334 313.7433144215451 0.8388860161228011
24.23233098655775 310.55898718889256 0.8375364610875682
24.237558541511163 306.73263679269445 0.8346309382697144
24.242786096464577 305.55174209888577 0.8356617147850046
24.248013651417992 304.8501859556675 0.8365593422614742
24.253241206371406 302.12275455383855 0.8356602655776565
24.25846876132482 299.16122796396564 0.834407765047308
24.263696316278235 297.6060180629619 0.8349585128561043
24.26892387123165 297.2933193885204 0.8360224611016148
24.274151426185064 300.54613630998557 0.8411739845082642
24.27937898113848 305.0477182927353 0.8497829375681039
24.284606536091893 305.8403860050828 0.8531741942826818
24.289834091045307 305.23355098321053 0.8552182483989098
24.29506164599872 300.7270576901547 0.8508912677590494
24.300289200952136 299.9779285119645 0.8504222688973871
24.30551675590555 298.5364338848772 0.8513151971882483
24.310744310858965 296.3085151423403 0.8495320070828072
24.31597186581238 298.478208696928 0.8557812803662144
24.321199420765794 299.76428319829364 0.8609222681190868
24.326426975719208 303.3129552141573 0.8682543027109976
24.331654530672623 303.0141464908112 0.8692099900760872
24.336882085626037 306.1267514948199 0.873174955521868
24.34210964057945 307.8895700081537 0.8767203686689558
24.347337195532866 308.15485391226554 0.8792948491316701
24.35256475048628 307.1430830441839 0.8799721469679137
24.357792305439695 307.00937343568506 0.8819342692046029
24.36301986039311 305.3692091786153 0.8813378900825423
24.368247415346524 306.2734769008973 0.8840025052334121
24.373474970299938 307.23959035069333 0.8880991449630998
24.378702525253352 310.4920552814558 0.8960857731878211
24.383930080206767 313.84250919710144 0.9037114602590032
24.38915763516018 313.5527085917081 0.906112395098743
24.394385190113596 315.5610704131009 0.9112228559563933
24.39961274506701 314.36502232162576 0.9116010127024342
24.404840300020425 315.7175574031141 0.9150692613992343
24.41006785497384 315.8937191345036 0.9176404069512668
24.415295409927253 313.081604452809 0.9161527967098422
24.420522964880668 308.74909891512164 0.9119362579860328
24.425750519834082 308.2395465476411 0.9131610039088712
24.430978074787497 311.5369258888675 0.9207173959068425
24.43620562974091 314.8694781106664 0.9278815462820905
24.441433184694326 313.9654045019465 0.9280753998049819
24.44666073964774 311.9638669917804 0.9271225987076448
24.451888294601154 308.87338047593954 0.9246340628957194
24.45711584955457 308.7427344369273 0.9264771779152778
24.462343404507983 309.2635290566398 0.9298527283000089
24.467570959461398 312.7998435093229 0.9375714764918331
24.472798514414812 315.7940516890774 0.9446135269712069
24.478026069368227 316.4381091814732 0.9486051988610779
24.48325362432164 315.48098266190306 0.9494966393057185
24.488481179275055 312.7695845459353 0.9479561371623375
24.49370873422847 313.7467243523487 0.9503988487797098
24.498936289181884 315.11408155248535 0.9549803097202413
24.5041638441353 313.2295553894662 0.9551182558204252
24.509391399088713 315.54817504164845 0.9612427546179948
24.514618954042128 314.1891643144284 0.9619676879379314
24.519846508995542 317.2268517116872 0.9696166055278715
24.525074063948956 318.7943979796507 0.9758788639994744
24.53030161890237 319.57163930841415 0.9780975042870133
24.535529173855785 321.71523617852176 0.9827167273538602
24.5407567288092 317.49695301327785 0.9784158679287392
24.545984283762614 316.8423335446126 0.9805157361428728
24.55121183871603 317.2607365664419 0.982898998868712
24.556439393669443 320.5024523281571 0.9888102730928795
24.561666948622857 324.09112178092613 0.9968061441745433
24.566894503576272 322.61939030374225 0.9981356934895252
24.572122058529686 319.6109151722391 0.9975246901236178
24.5773496134831 318.3968590269679 0.9977536575631111
24.582577168436515 316.0321500712899 0.9961217134185744
24.58780472338993 315.48123460836047 0.9960661561678534
24.593032278343344 314.9955056913037 0.997190370238052
24.59825983329676 316.70821332639383 1.0021684646669753
24.603487388250173 316.67502605502705 1.0050134610702592
24.608714943203587 315.1155378620461 1.0046743531609432
24.613942498157 313.23903547272533 1.003175273701007
24.619170053110416 308.50383719322696 0.9971747813629527
24.62439760806383 307.41449298519404 0.9984407313621605
24.629625163017245 307.3264462342944 1.0025200054024461
24.63485271797066 312.6459490040161 1.0140853635885474
24.640080272924074 313.69944834925496 1.0191435711317636
24.645307827877488 312.03220550629356 1.0189880182114326
24.650535382830903 307.04182200691355 1.0143176531407792
24.655762937784317 305.737417010445 1.0147720374665983
24.66099049273773 304.27242622801197 1.0136168664986627
24.666218047691146 306.5840115048199 1.0206644402777676
24.67144560264456 305.8085589651819 1.0229906827496835
24.676673157597975 307.3103693034898 1.028887742268079
24.68190071255139 305.35110995543516 1.027873664383643
24.687128267504804 305.4413807262736 1.029096612471826
24.692355822458218 306.5533921157422 1.0327677439659864
24.697583377411632 309.0989847485841 1.0387673909118378
24.702810932365047 309.5759152945296 1.0423335519654817
24.70803848731846 308.66301754123634 1.043472957345511
24.713266042271876 304.47692053689514 1.0405012396812405
24.71849359722529 303.79704239537267 1.0424454670064676
24.723721152178705 298.21228861326085 1.035847936348684
24.72894870713212 301.9469889974048 1.0432410811127082
24.734176262085533 303.82699358921013 1.0490643720491957
24.739403817038948 313.030629808977 1.0667294612337155
24.744631371992362 312.07317107559095 1.0684172584271452
24.749858926945777 308.8721754112043 1.0654741005592716
24.75508648189919 302.86483894470865 1.0604550755355342
24.760314036852606 299.7632034263156 1.0587624631975932
24.76554159180602 298.21015084483304 1.0602243646316853
24.770769146759434 297.36098215218334 1.060260617570533
24.77599670171285 297.0609175172611 1.0618616193641068
24.781224256666263 297.69602690547157 1.0665825676823173
24.786451811619678 305.356348827146 1.0825722801211493
24.791679366573092 309.8348529983941 1.0919265948195305
24.796906921526507 310.0652659872909 1.0920160525949607
24.80213447647992 303.4055686745027 1.0829852711342538
24.807362031433335 294.8521986716005 1.0705926492326543
24.81258958638675 296.73310964647726 1.0782579525663425
24.817817141340164 300.25861825571667 1.0859762287514845
24.82304469629358 305.6305657777543 1.1008157850163967
24.828272251246993 302.20379735235326 1.0981454057455065
24.833499806200408 300.5556375927089 1.0987541175722648
24.838727361153822 300.7903295275394 1.1012174446605238
24.843954916107236 303.24862280083124 1.1074377338173478
24.84918247106065 305.2493016471226 1.1147146198550424
24.854410026014065 303.12652011615586 1.1127792227377749
24.85963758096748 302.6629166603511 1.1141504346520785
24.864865135920894 302.31147235190184 1.1141010640233016
24.87009269087431 306.3338850787282 1.124780952954916
24.875320245827723 309.795545396984 1.1343172072446244
24.880547800781137 311.3870101614033 1.1416922732661947
24.885775355734552 313.84094748068446 1.150165397973958
24.891002910687966 314.6909428872829 1.154595215220782
24.89623046564138 318.29048050030246 1.165634476718701
24.901458020594795 315.10976466199884 1.1626145901195868
24.90668557554821 315.5278018142418 1.1661039961769188
24.911913130501624 312.02626747425523 1.1618437447203995
24.91714068545504 316.3072010706991 1.173630982789407
24.922368240408453 315.75292931817245 1.177222494405507
24.927595795361867 321.31086181538177 1.1953009977342668
24.93282335031528 318.5436685714671 1.1936501610934236
24.938050905268696 320.2459208067689 1.1996279551438047
24.94327846022211 318.7568368759674 1.1955292653588159
24.948506015175525 316.65497251471635 1.1933094664683457
24.95373357012894 315.7833923336504 1.194812156540803
24.958961125082354 313.50877408933286 1.1945019821937577
24.964188680035768 315.567840677862 1.2040285534837127
24.969416234989183 313.9592767026195 1.2050970188262022
24.974643789942597 316.68921042650163 1.21338915059533
24.97987134489601 319.5128595699003 1.2196771846990708
24.985098899849426 318.4601329620411 1.2202879157963715
24.99032645480284 318.44802629173967 1.2226682949407992
24.995554009756255 317.683986770122 1.2278790262691732
25.00078156470967 320.2251995877308 1.2369422441702314
25.006009119663084 319.46955780801215 1.2423639826887571
25.011236674616498 314.70006391286324 1.2351080202861826
25.016464229569912 315.0171365622748 1.238851514831751
25.021691784523327 314.792965018275 1.2398070769217067
25.02691933947674 317.7579327439916 1.2473878407796262
25.032146894430156 314.6322908305678 1.2447699569492194
25.03737444938357 314.4570609752233 1.2471179405424753
25.042602004336985 312.65204869204166 1.2481165888468195
25.0478295592904 316.9508258098385 1.2619887343119331
25.053057114243813 317.9203008830881 1.2680286398210128
25.058284669197228 314.94433017213373 1.2654216262648708
25.063512224150642 310.7579855215804 1.2584728816504578
25.068739779104057 311.7425689903564 1.2655863633403988
25.07396733405747 318.08126218397166 1.2860626853496033
25.079194889010886 321.5522069819206 1.2990656587478593
25.0844224439643 317.7001134051705 1.2956459370842075
25.089649998917714 315.85417726338926 1.292092772488584
25.09487755387113 313.3524801477474 1.2883508903291163
25.100105108824543 317.62726945823835 1.2985125728340086
25.105332663777958 316.83970739411683 1.3030239236461703
25.110560218731372 321.8107206187476 1.3176100546255294
25.115787773684787 325.14593448684116 1.3310699316227805
25.1210153286382 327.59017496561376 1.339710992519039
25.126242883591615 328.2241614465217 1.3452628289098139
25.13147043854503 324.18657327087976 1.3409287870435884
25.136697993498444 323.9332821923497 1.3424907690855759
25.14192554845186 322.91334924663704 1.3458943078165502
25.147153103405273 326.2672969285448 1.360101280569437
25.152380658358688 327.27968387467087 1.3673786443722866
25.157608213312102 328.38119940137824 1.3728961744846024
25.162835768265516 326.7488700437937 1.3707405224275195
25.16806332321893 331.4287733879075 1.3833524130172299
25.173290878172345 333.7541637407787 1.3927011560798033
25.17851843312576 337.681311814866 1.4039493980894977
25.183745988079174 332.0729913844377 1.396520044282229
25.18897354303259 322.2217108094662 1.3818982379315192
25.194201097986003 317.9313064162837 1.3810449338484077
25.199428652939417 317.99406375645367 1.3865969959797833
25.204656207892832 322.3254185925197 1.399914277792094
25.209883762846246 323.62653468019676 1.4047935683778445
25.21511131779966 326.1017193875551 1.4152265070526542
25.220338872753075 326.7032151012567 1.4215767834780109
25.22556642770649 332.96415837954464 1.4404049677011028
25.230793982659904 329.0621014053248 1.4357202229824428
25.23602153761332 337.0039910249721 1.4569543203856152
25.241249092566733 334.17015069915226 1.456513668051548
25.246476647520147 335.83490548072206 1.465114099036091
25.25170420247356 329.70452582404164 1.4586682127737496
25.256931757426976 327.99584714214984 1.461887456806018
25.26215931238039 329.6829387538225 1.472510463235979
25.267386867333805 333.0358922945336 1.4841735235225817
25.27261442228722 332.2274369227388 1.4854205123914854
25.277841977240634 337.7484874902891 1.5029209436185764
25.283069532194048 335.9037772945635 1.5040497227241816
25.288297087147463 337.4746156923687 1.5160101594037574
25.293524642100877 337.65512043400304 1.5219307135494122
25.29875219705429 334.9453506634032 1.5259020142843491
25.303979752007706 329.7149437321996 1.5205405850817386
25.30920730696112 323.54578937921696 1.5113917512040058
25.314434861914535 319.14683562173104 1.5033914874031153
25.31966241686795 320.93587758364464 1.5113422810873418
25.324889971821364 319.45306784398315 1.515210804461883
25.330117526774778 319.19258747427097 1.519646233849402
25.335345081728192 317.37813688686975 1.520498617260315
25.340572636681607 324.73005618426316 1.5413978028117428
25.34580019163502 329.2341916916621 1.5601926901151242
25.351027746588436 333.7378073074213 1.58188171303387
25.35625530154185 330.25633206904 1.5842476548489557
25.361482856495265 324.72615930333694 1.5747363984351435
25.36671041144868 324.7714019661682 1.5773361566348063
25.371937966402093 322.49639456292493 1.575188331436909
25.377165521355508 321.48374114008544 1.5816900113849286
25.382393076308922 317.56917025893034 1.5812141963688933
25.387620631262337 322.5348211492803 1.6039744924044932
25.39284818621575 324.80770626035934 1.6171177958544025
25.398075741169166 332.8285632375308 1.6425158307672458
25.40330329612258 328.5757765800887 1.636389475623297
25.408530851075994 327.1854534066038 1.6377501606228508
25.41375840602941 326.05668559980916 1.6421827489532315
25.418985960982823 327.90433378642206 1.6503059571265322
25.424213515936238 330.19047905454346 1.6687884986646087
25.429441070889652 321.61906585876017 1.6565931797405413
25.434668625843067 316.45857036180075 1.6561776648739128
25.43989618079648 313.0390204204538 1.6518729816695592
25.445123735749895 320.24499750964014 1.6785774985081714
25.45035129070331 323.5088642827668 1.691044982978048
25.455578845656724 326.69377437720374 1.7089408558651524
25.46080640061014 324.11826761672916 1.7108072981573446
25.466033955563553 323.31892981662133 1.7152952455341457
25.471261510516968 324.7314450876974 1.7235659649845532
25.476489065470382 331.73317983199456 1.7477626423356525
25.481716620423796 333.57484904231336 1.7700219966798476
25.48694417537721 330.3172682877181 1.7680728765387923
25.492171730330625 326.3505686963025 1.7655761711368383
25.49739928528404 326.3501146042001 1.772899468929229
25.502626840237454 333.14559584688317 1.8011234048898328
25.50785439519087 337.22199530725527 1.8211573306420965
25.513081950144283 338.66641226361446 1.8287444572127265
25.518309505097697 337.7502977227336 1.836045318263522
25.523537060051112 335.9366061420687 1.8402338760713652
25.528764615004526 339.30209639207214 1.861846074201854
25.53399216995794 334.9416641746799 1.8559061158909347
25.539219724911355 332.8810731394625 1.8629188606394693
25.54444727986477 331.0839490403525 1.8622220266475542
25.549674834818184 337.75358610046646 1.8938328115152014
25.5549023897716 343.72371072910124 1.9185979697413713
25.560129944725013 349.66269880799615 1.9505885174391249
25.565357499678427 355.37536878758897 1.9770444735074495
25.57058505463184 357.6668823554979 1.996764428652146
25.575812609585256 352.295618837246 1.9926976125189035
25.58104016453867 345.19523463180656 1.9822837572351497
25.586267719492085 348.2477169600754 2.0033855167328753
25.5914952744455 353.30732181960747 2.024530424832146
25.596722829398914 355.89730544562747 2.0471056946784327
25.601950384352328 345.5319537434042 2.026619059006058
25.607177939305743 333.8351094718709 2.0109069537241897
25.612405494259157 325.26472703372434 1.9947803467312915
25.61763304921257 324.7561102942111 2.008236435533429
25.622860604165986 333.02110824905014 2.043820926141573
25.6280881591194 337.8807733094418 2.0779219644058737
25.633315714072815 342.1455744573341 2.1066415081215797
25.63854326902623 340.0685392446823 2.115700536219881
25.643770823979644 341.6335683658745 2.1300233168965956
25.648998378933058 343.21851887358184 2.149838480632569
25.654225933886472 346.4572023011204 2.178612374930767
25.659453488839887 341.9317271051041 2.1775046851688487
25.6646810437933 351.268254941499 2.222175187441857
25.669908598746716 347.72110058989955 2.2184377971950053
25.67513615370013 345.2575399594739 2.2267820870996373
25.680363708653545 331.12283382871027 2.1935038326949896
25.68559126360696 324.3938059116606 2.1932646550719017
25.690818818560373 328.0091957109856 2.227625343266791
25.696046373513788 335.36377592309833 2.275045590287616
25.701273928467202 338.81786291257754 2.3013986463625633
25.706501483420617 342.39562133698035 2.3231351909056595
25.71172903837403 337.6515838607395 2.3217899175380174
25.716956593327446 336.2038376820629 2.3377021042175445
25.72218414828086 341.29833951306983 2.3797689075471093
25.727411703234274 348.7017249431529 2.420477323891464
25.73263925818769 343.74271138296643 2.422022357730858
25.737866813141103 334.03569711919846 2.409883054020262
25.743094368094518 322.64024325708846 2.3931735146540336
25.748321923047932 321.3972533398873 2.408380523588597
25.753549478001347 331.2628951326152 2.4744247421373764
25.75877703295476 334.0965205630791 2.507492085470886
25.764004587908175 336.4998044388486 2.540702827424971
25.76923214286159 324.43360638254245 2.519381358087206
25.774459697815004 313.53524713764995 2.5041083545748726
25.77968725276842 309.4508881340855 2.5202450460500025
25.784914807721833 305.2610987669413 2.5119844523756214
25.790142362675248 317.33771249673964 2.5906319001536326
25.795369917628662 326.3661135640301 2.6461131301794953
25.800597472582076 345.59241553542785 2.758091237879207
25.80582502753549 342.92060074829794 2.765161443015158
25.811052582488905 339.8205223228601 2.7845893341569945
25.81628013744232 330.3924293170844 2.7748174248711237
25.821507692395734 325.15964246801855 2.7994881963572595
25.82673524734915 331.0871311029149 2.8688293318057094
25.831962802302563 333.9381141304319 2.9131556755025856
25.837190357255977 341.915139631497 2.98023214476359
25.84241791220939 335.09120530097954 2.980057723594538
25.847645467162806 349.69329195063875 3.0917287629489247
25.85287302211622 350.93811542848204 3.1357514016804
25.858100577069635 346.08203061610516 3.161253855485215
25.86332813202305 322.6661764342732 3.0879310752368707
25.868555686976464 329.8910467595392 3.173488985775461
25.87378324192988 339.71885758596983 3.249312759547759
25.879010796883293 352.5314466756228 3.3653833232689516
25.884238351836707 350.19085342538364 3.4147298671579844
25.88946590679012 344.2852132479136 3.451950102158259
25.894693461743536 353.14653423588345 3.5620883972675075
25.89992101669695 351.5804962022675 3.6071603220553103
25.905148571650365 349.47424185116404 3.6748384643785657
25.91037612660378 347.45624322405416 3.723870331470171
25.915603681557194 342.45737430733385 3.7810158698903154
25.920831236510608 337.8237007151784 3.796136430631051
25.926058791464023 334.8464388355497 3.8706526409742565
25.931286346417437 338.1674069355377 3.9644300397551526
25.93651390137085 341.9338383740241 4.090934517243954
25.941741456324266 335.55643785486365 4.14327370650989
25.94696901127768 336.7670275892958 4.2595921207736245
25.952196566231095 332.9182064256409 4.352723906266352
25.95742412118451 332.30777660409365 4.462733048238632
25.962651676137924 315.91244470545166 4.454939861106218
25.967879231091338 307.28312217892596 4.466119331962856
25.973106786044752 316.47299589284063 4.606139716687957
25.978334340998167 321.68536242706506 4.716252143278483
25.98356189595158 331.86553920087954 4.881981415594292
25.988789450904996 350.6596468388551 5.137669586052738
25.99401700585841 360.25431104852777 5.341085450367118
25.999244560811825 343.50667879156623 5.2859289419526
26.00447211576524 326.6745392882244 5.250275526281533
26.009699670718653 311.1568469548854 5.171060408991841
26.014927225672068 329.939604907909 5.466775907225012
26.020154780625482 336.1040046776376 5.6150243584607935
26.025382335578897 344.40047327858343 5.834290684639387
26.03060989053231 338.62321715487616 5.912867588998169
26.035837445485726 333.72267222079887 6.023832919796003
26.04106500043914 340.6850660428712 6.253471742873653
26.046292555392554 359.9306602784788 6.59435324484192
26.05152011034597 375.4761386249555 6.965221174317398
26.056747665299383 351.53761830793417 6.911827502244749
26.061975220252798 342.6025232658321 7.139620155684981
26.067202775206212 359.3844321423803 7.7386527415202195
26.072430330159627 382.8622897673582 8.776910390365352
26.07765788511304 378.2913127130315 9.147761736802853
26.082885440066455 349.0475834284446 8.986625541535428
26.08811299501987 337.14806628832554 8.821650909849973
26.093340549973284 299.59847190152175 8.689384223750494
26.0985681049267 301.07682944630545 9.225319412459974
26.103795659880113 265.57166313232017 9.324122894694812
26.109023214833528 278.94560955982047 10.413995295625082
26.114250769786942 242.10473227602134 10.629859448968814
26.119478324740356 233.37318620049567 12.048115624920047
26.12470587969377 244.8141041378016 14.097880946669399
26.129933434647185 217.88021352768382 18.385260805661456
26.1351609896006 173.71426065423697 23.222611028228318
