# Supplementary material for: Unraveling metal effects on CO2 uptake in pyrene-based metal-organic frameworks
Source: Nat Commun. 2025 Feb 11;16:1516. doi: 10.1038/s41467-025-56296-w (PMC11814143; doi:10.1038/s41467-025-56296-w)
Supplement: Supplementary file 3 — Source Data [file 41467_2025_56296_MOESM3_ESM.zip › SourceCode/SuppInf/FigureS5_Ga-TBAPy_InSitu_VariableT_PXRD/Data/GaTBAPy_0049p.dat]

0.002613777476707968 29.9624667624877 7.881401276484039
0.007841332430123905 26.158004334564975 7.046339925709006
0.01306888738353984 23.56158097243511 5.477647074313432
0.018296442336955775 16.522312648627544 3.4899561579722413
0.02352399729037171 12.827513912897333 2.6469980599270917
0.028751552243787646 12.754391061873891 2.3528630762799274
0.03397910719720358 15.539154387640055 2.0672071457668646
0.03920666215061952 18.285922290962105 2.1129164480207883
0.04443421710403546 17.504134185161767 1.8591119472650488
0.0496617720574514 20.371417950084517 1.9040658914798465
0.054889327010867336 18.60477992660782 1.958096951054808
0.060116881964283275 18.60150547802265 2.0182168576962383
0.06534443691769921 18.699725424743235 1.9951148057316284
0.07057199187111515 18.329608837916947 1.8395387851951472
0.07579954682453109 20.57529060443195 1.7606320564913678
0.08102710177794703 22.33111323932961 1.6987281230899511
0.08625465673136297 21.66548318927035 1.6816660950458258
0.09148221168477891 20.94134567843268 1.5392327117694122
0.09670976663819485 21.069014926157177 1.4623387449800556
0.10193732159161079 18.75438466598945 1.356465706077531
0.10716487654502672 17.352972631635943 1.2831432973053998
0.11239243149844266 17.02117157370344 1.2913936703981292
0.1176199864518586 16.73777594687536 1.3464446730051627
0.12284754140527454 19.427383474770686 1.4306211787356076
0.12807509635869047 21.375144104219526 1.4435103965562712
0.1333026513121064 20.959445858377542 1.3996969810922029
0.13853020626552232 18.662703103666455 1.256038092492751
0.14375776121893824 18.289612937873503 1.2258813938378226
0.14898531617235417 18.21538313745124 1.166700506191403
0.1542128711257701 18.863499324275573 1.1518242998515185
0.15944042607918602 19.399020071766653 1.1399418200439684
0.16466798103260194 19.470742254442605 1.1075308007995646
0.16989553598601786 19.32422784198658 1.0527492627928001
0.1751230909394338 18.89918245674619 1.0330353090841227
0.18035064589284971 19.31150856413033 1.0593180141620733
0.18557820084626564 19.651270244798553 1.0618043306281892
0.19080575579968156 19.47131256909756 1.0522957970305893
0.1960333107530975 19.92457942949636 1.0382420284645684
0.20126086570651341 20.34077370304879 1.0582786135334379
0.20648842065992934 20.136465276236898 1.068427387424898
0.21171597561334526 19.808015573581933 1.078125129906942
0.2169435305667612 18.210011271107945 0.9887332348254753
0.22217108552017711 18.266248814211576 0.9528043276305562
0.22739864047359304 18.642963976314356 0.9525088039916728
0.23262619542700896 19.469921052837265 0.9681497742903666
0.2378537503804249 21.420211872358234 1.0361371133361155
0.2430813053338408 20.202159148388986 0.9726812692367155
0.24830886028725674 19.43510896236832 0.9147712697526691
0.25353641524067266 19.742700211801612 0.8947941602146128
0.2587639701940886 20.134857031956592 0.9214156335376326
0.2639915251475045 21.471135494070957 0.9876979382449197
0.26921908010092044 21.870640164344 0.9956502112951813
0.27444663505433636 20.546871195482197 0.9445329678805361
0.2796741900077523 19.33305454704271 0.8774751717236406
0.2849017449611682 17.61521444495254 0.8098898333458063
0.29012929991458414 18.6469191924472 0.8306445148039517
0.29535685486800006 19.187162038867285 0.8408754357945569
0.300584409821416 20.087053972587626 0.8341302391965939
0.3058119647748319 20.307803018796335 0.8315300597312144
0.31103951972824784 19.11928603564999 0.8089124820615711
0.31626707468166376 17.875630208606207 0.7810712889506684
0.3214946296350797 16.88011134229156 0.7635136762756123
0.3267221845884956 17.445600842749688 0.7807969650445638
0.33194973954191154 18.69897895650356 0.8221761617114108
0.33717729449532746 19.14736973337637 0.8358901251590638
0.3424048494487434 18.322729381316364 0.8181683222927094
0.3476324044021593 16.34845835561326 0.7817367839250557
0.35285995935557524 17.19333219749362 0.7974078420583532
0.35808751430899116 17.94111500028941 0.8234154081302589
0.3633150692624071 19.163771741246386 0.8526386394655883
0.368542624215823 18.703768119283097 0.8470662721621455
0.37377017916923894 16.217386626677033 0.7815348854320147
0.37899773412265486 15.80356179847768 0.771372617678408
0.3842252890760708 16.00580501067391 0.7764132132397272
0.3894528440294867 18.183214449497683 0.8212659326290062
0.39468039898290264 19.95978596559073 0.8560393617274342
0.39990795393631856 23.097493009290904 0.8831648930707783
0.4051355088897345 23.612426211425227 0.8787543288601299
0.4103630638431504 23.818528515394483 0.8960927637316997
0.41559061879656634 22.398311438573433 0.887927713582812
0.42081817374998226 20.652642369316435 0.8617238264707522
0.4260457287033982 20.22195391814466 0.8531246094944636
0.4312732836568141 19.89849504091714 0.8240934650087433
0.43650083861023004 19.949677704058434 0.8133330557177948
0.44172839356364596 18.81129772337704 0.7781850353552887
0.4469559485170619 18.696329787927606 0.7642462204921823
0.4521835034704778 19.093143780476304 0.7952135050752855
0.45741105842389373 19.400522777610128 0.8107544386935192
0.46263861337730966 21.315240952363016 0.8703082543651749
0.4678661683307256 20.117943318988125 0.8372982477610355
0.4730937232841415 19.76332555076746 0.8159028532749268
0.47832127823755743 19.790461924903365 0.7978649089116248
0.48354883319097336 18.8854509295285 0.7589999105028001
0.4887763881443893 18.763486487675213 0.7475330316478158
0.4940039430978052 18.147317979575014 0.7243280947788076
0.49923149805122113 18.82398828563254 0.7351644990285491
0.5044590530046371 18.180741830999743 0.7334819979492286
0.5096866079580531 18.7694153641189 0.7643141990758696
0.5149141629114691 19.142040915921488 0.7870835191585355
0.5201417178648851 18.65559378639715 0.7583602669338325
0.525369272818301 19.97023273704416 0.7653346268916473
0.530596827771717 19.915730157492472 0.739458529695567
0.535824382725133 19.19325638076848 0.7271210399108659
0.541051937678549 19.477081375838402 0.7568360816926839
0.546279492631965 18.660279099740276 0.7361884121378841
0.5515070475853809 19.069891359452825 0.7659503722381861
0.5567346025387969 18.95532185654997 0.7455326565360622
0.5619621574922129 19.370759406467357 0.7309298869325569
0.5671897124456289 20.289606425737006 0.7313711018467705
0.5724172673990449 20.51156190184853 0.7199843923470656
0.5776448223524608 19.735177550649713 0.7066431098140464
0.5828723773058768 18.501943651349205 0.695008365865626
0.5880999322592928 17.53571919898716 0.6859573773634141
0.5933274872127088 16.272156421292006 0.6862511177134037
0.5985550421661248 16.533725944827268 0.7157821394245325
0.6037825971195407 16.32564336347353 0.7120755725520348
0.6090101520729567 17.408334271698198 0.7274453671819583
0.6142377070263727 18.370564198780293 0.7215492542827011
0.6194652619797887 19.65790566901951 0.7307024822134645
0.6246928169332047 20.576233641247118 0.7363300557523815
0.6299203718866206 21.349986215207807 0.7344065435037624
0.6351479268400366 21.408681366545007 0.7402712627366457
0.6403754817934526 22.191851332558784 0.7576101721810229
0.6456030367468686 20.45914191437135 0.7254860969456782
0.6508305917002846 19.50684643893606 0.6959142685633937
0.6560581466537005 21.27066886650117 0.7103500040752079
0.6612857016071165 21.075306484895282 0.7049429008532707
0.6665132565605325 21.890191367254975 0.7182044109121235
0.6717408115139485 20.863921526403676 0.6985065978324131
0.6769683664673645 18.946329407298702 0.6720025568602331
0.6821959214207804 19.460115389360695 0.6882025498377188
0.6874234763741964 19.506132835314823 0.7026635155265512
0.6926510313276124 20.453230958364568 0.7122378804732238
0.6978785862810284 20.757667937425197 0.7021712308498328
0.7031061412344444 20.94293295136898 0.6981457649326657
0.7083336961878604 21.22919811585216 0.699974261343857
0.7135612511412763 21.561323083826107 0.714921543031389
0.7187888060946923 22.17392790208493 0.7441050376183876
0.7240163610481083 21.76571699393062 0.7473189423134204
0.7292439160015243 22.566397768510072 0.7506257072495957
0.7344714709549403 22.920027475091658 0.7531943814995967
0.7396990259083562 23.739351024709975 0.7691969494311954
0.7449265808617722 26.15352445008362 0.810215781268949
0.7501541358151882 26.39595316778429 0.8024773464697031
0.7553816907686042 25.840425798911184 0.7882196830993634
0.7606092457220202 27.423084729244408 0.7921174504782355
0.7658368006754361 27.464505800431986 0.7830883005995947
0.7710643556288521 28.643844608083786 0.7857986108612046
0.7762919105822681 28.864124034621813 0.7719870192483891
0.7815194655356841 29.089229227033723 0.7842419488348995
0.7867470204891001 29.5722192429669 0.7940744705658077
0.791974575442516 30.542609235433314 0.8209287598473664
0.797202130395932 30.722141015241892 0.8204515022319119
0.802429685349348 30.675168826399577 0.821108089126483
0.807657240302764 31.334911375899246 0.8410827743855395
0.81288479525618 36.248712934587665 0.9298261282647343
0.8181123502095959 39.11130148154681 0.9738440091774234
0.8233399051630119 40.186014393405486 0.9855061067010439
0.8285674601164279 41.600191885718466 1.0036536642095737
0.8337950150698439 42.99010305505052 1.0198523506331634
0.8390225700232599 47.68539038626275 1.080028792348834
0.8442501249766758 52.33529888786824 1.1362589751522834
0.8494776799300918 55.980742906422236 1.1694320549655806
0.8547052348835078 57.660264128688844 1.1700919733148905
0.8599327898369238 62.498992079901555 1.239187513462941
0.8651603447903398 67.26334838657525 1.299768739131868
0.8703878997437557 68.65673754676638 1.3306998813644944
0.8756154546971717 69.93402331336125 1.3179503484004291
0.8808430096505877 70.98616727824952 1.3151502659575953
0.8860705646040037 72.11726981490192 1.3128109037845148
0.8912981195574197 73.80316382931072 1.325164588429844
0.8965256745108356 79.92212124352471 1.3952115955561892
0.9017532294642516 83.87435020758204 1.4320354238961623
0.9069807844176676 81.83986724153785 1.377152448019197
0.9122083393710836 81.85154644618477 1.3724651438633801
0.9174358943244996 80.02030953041901 1.3300651085852362
0.9226634492779155 81.85344851934956 1.3407904676866094
0.9278910042313315 83.11174568618748 1.35307044807432
0.9331185591847475 87.67817586828309 1.3963750787214555
0.9383461141381635 92.77608105333752 1.4449648337994287
0.9435736690915795 96.89266106744074 1.4929985800234764
0.9488012240449955 99.65471126755081 1.5000695777290303
0.9540287789984114 99.0328348109787 1.494011577377816
0.9592563339518274 101.53253369607675 1.4943792488989742
0.9644838889052434 98.54799266371496 1.4681039598587116
0.9697114438586594 102.07796789095534 1.4954008134607506
0.9749389988120754 104.0327460105444 1.4948208541398849
0.9801665537654913 104.68119336067922 1.5008828764718525
0.9853941087189073 106.81882608302956 1.515346530120941
0.9906216636723233 105.1695882286903 1.4939418423073116
0.9958492186257393 108.14167984433074 1.5171957999334245
1.0010767735791553 112.8768928852846 1.545682620336811
1.0063043285325712 116.50878373396952 1.5678306475783435
1.0115318834859872 117.9756079775202 1.6020152266408958
1.0167594384394032 118.47934749763347 1.595356155006963
1.0219869933928192 125.07788806535362 1.6393921603931405
1.0272145483462352 121.8579929963667 1.5988042432857177
1.0324421032996511 125.08326110014588 1.6091086522690479
1.0376696582530671 127.00224078110172 1.6158444065458735
1.042897213206483 130.24859173503455 1.6486034592321186
1.048124768159899 128.29829547448955 1.6463969023673077
1.053352323113315 129.69946142118374 1.6563699039873978
1.058579878066731 130.29866174951292 1.6435352489422612
1.063807433020147 127.98532286328769 1.6282040518256755
1.069034987973563 132.80820221560248 1.6421558456950112
1.074262542926979 129.2041626015111 1.6119911535749865
1.079490097880395 125.42774603015286 1.5850128373691996
1.084717652833811 126.08911698570203 1.5990510533565376
1.089945207787227 131.29059717496796 1.6534703652898641
1.095172762740643 144.3194068605271 1.7360258487992868
1.1004003176940589 146.5036477299478 1.7364553891471326
1.1056278726474749 146.87990758509795 1.7263715359259542
1.1108554276008908 141.38516679313898 1.6867884375389461
1.1160829825543068 134.43118192285135 1.6417719671243491
1.1213105375077228 137.00356237805713 1.6621192494786605
1.1265380924611388 141.3853787989244 1.6840207387992556
1.1317656474145548 140.42965207682283 1.6587559722381267
1.1369932023679707 141.42659715053 1.6454430406233982
1.1422207573213867 141.74698456555646 1.6465249175768766
1.1474483122748027 138.6282913043445 1.6311145648965384
1.1526758672282187 143.49918013971327 1.6578102464049742
1.1579034221816347 147.24852834519587 1.705736812487366
1.1631309771350506 145.9422910607152 1.6768047817435894
1.1683585320884666 150.67096715051758 1.691848605681591
1.1735860870418826 152.26805906689873 1.7202594798362996
1.1788136419952986 149.3041404337814 1.7018295909310452
1.1840411969487146 145.72372115781707 1.6545906997031037
1.1892687519021305 139.31488824908593 1.5996404788356062
1.1944963068555465 144.72113610293718 1.6157802268571368
1.1997238618089625 150.39075771271533 1.6421089206471908
1.2049514167623785 155.12092235137538 1.7098794133019337
1.2101789717157945 159.90318188001663 1.757182621382818
1.2154065266692105 156.81022858896392 1.740166083319238
1.2206340816226264 159.79432030999678 1.7500656189888542
1.2258616365760424 158.067085221719 1.7385403786947864
1.2310891915294584 161.67795806037574 1.7384904722301855
1.2363167464828744 166.7613987507668 1.7753310972422203
1.2415443014362904 164.21470369897963 1.7679415676300545
1.2467718563897063 164.22867942929022 1.7622203848519715
1.2519994113431223 164.28669182784253 1.773446710347629
1.2572269662965383 157.8947260837582 1.7074021614500683
1.2624545212499543 164.2435061665184 1.7220088875951298
1.2676820762033703 164.15499869132583 1.728056787433529
1.2729096311567862 161.81835502902598 1.7181339537127363
1.2781371861102022 166.6461275700423 1.7431021722825053
1.2833647410636182 167.61169684837986 1.7582037733911586
1.2885922960170342 165.77545944197323 1.7402863800011787
1.2938198509704502 169.635872525727 1.7751326321323255
1.2990474059238661 166.84586520561288 1.7632072312933789
1.3042749608772821 167.10859097886217 1.7559279048773475
1.309502515830698 170.70252669977674 1.760950180096098
1.314730070784114 171.8202646145462 1.7569513459095774
1.31995762573753 169.0917960116837 1.7399150989820795
1.325185180690946 165.2105992437168 1.7322440431232293
1.330412735644362 170.85656334692456 1.788418590503402
1.335640290597778 165.30183594918492 1.7536310613897368
1.340867845551194 166.9672061647521 1.7711780353090578
1.34609540050461 166.12018273828897 1.764211841819261
1.351322955458026 169.66168467812457 1.7735260890706925
1.356550510411442 170.24306522466776 1.7400407339995343
1.361778065364858 166.52390589378993 1.7043920628109346
1.3670056203182739 160.64974398540124 1.6565219672116802
1.3722331752716899 161.20309004044327 1.661612777643342
1.3774607302251058 167.0039659833596 1.7009746789759275
1.3826882851785218 173.8288744574863 1.7284951515645446
1.3879158401319378 178.69597382663596 1.751155544845736
1.3931433950853538 174.1750907336852 1.725600690072806
1.3983709500387698 172.94752968150726 1.7193384516985801
1.4035985049921857 173.04571664818442 1.7368134551121337
1.4088260599456017 178.3333057446122 1.7920353312309942
1.4140536148990177 183.08422407175706 1.8481781638376664
1.4192811698524337 184.82377504472242 1.8770261169591376
1.4245087248058497 177.08710925909534 1.7951013634795032
1.4297362797592656 170.62657622821627 1.7359154001173915
1.4349638347126816 165.9494216137678 1.70971029419896
1.4401913896660976 162.70379547742453 1.6896984001759865
1.4454189446195136 164.39658185677916 1.7002545716755033
1.4506464995729296 158.8563341266116 1.64825663586852
1.4558740545263456 157.14427981568443 1.611780598549388
1.4611016094797615 159.88903368365334 1.6339053355389732
1.4663291644331775 154.79596623097063 1.621360210458586
1.4715567193865935 154.66044337369524 1.6212903265348193
1.4767842743400095 158.7588075528043 1.6490226877722507
1.4820118292934255 163.77129260306683 1.6956899860837593
1.4872393842468414 170.16466338915953 1.729789430622206
1.4924669392002574 174.2548926202674 1.7441913600171322
1.4976944941536734 172.41708819605384 1.735727037710739
1.5029220491070894 173.63863700583354 1.7455939262258973
1.5081496040605054 173.47318942313882 1.7379368455053563
1.5133771590139213 174.033332172505 1.7520552770055478
1.5186047139673373 171.7248525592901 1.7437611638007027
1.5238322689207533 169.01511412964203 1.7216109371739916
1.5290598238741693 173.78631711650556 1.7510071622929333
1.5342873788275853 175.95935585645773 1.7675385064656888
1.5395149337810012 178.36184131014662 1.7883601914496143
1.5447424887344172 176.85391442896875 1.7701611209711916
1.5499700436878332 172.28009953889645 1.7278388362148691
1.5551975986412492 170.9782206374647 1.6904605574364682
1.5604251535946652 173.09548509282143 1.7099141207998259
1.5656527085480811 180.5361211778229 1.7676571157840004
1.5708802635014971 183.98320642999198 1.7869161172692904
1.576107818454913 187.2025265650167 1.81258231235188
1.581335373408329 194.44414219811696 1.8356123861045168
1.586562928361745 198.8960607375057 1.8448002780994377
1.591790483315161 196.21278356940329 1.8327131454808319
1.597018038268577 197.09274960006127 1.829606209141354
1.602245593221993 199.0750231126827 1.8336399499379672
1.607473148175409 201.28510887530905 1.845367641457535
1.612700703128825 201.32239758783024 1.8285804810786803
1.617928258082241 198.87560602308574 1.8118735694130497
1.623155813035657 197.70344739011676 1.8019360761928007
1.628383367989073 204.86544649494317 1.8519658234591354
1.6336109229424889 212.32918793503177 1.8869204087360767
1.6388384778959049 219.84171789849822 1.933240874859713
1.6440660328493208 229.600280441761 1.9889210222742244
1.6492935878027368 237.7236612111417 2.01303552164165
1.6545211427561528 234.11259954059963 1.9751396291289887
1.6597486977095688 237.22892585571023 1.972851430169456
1.6649762526629848 241.33344371025677 1.9846576795011217
1.6702038076164007 248.57285217710825 2.020224840156022
1.6754313625698167 256.14403470453254 2.039423198386228
1.6806589175232327 264.96018282298667 2.0829343217921212
1.6858864724766487 257.10456285012765 2.0245841987227347
1.6911140274300647 255.0129223443312 1.99575123470545
1.6963415823834807 265.0639335530907 2.023720697620876
1.7015691373368966 267.4499972242721 2.038887521445552
1.7067966922903126 269.6923066968465 2.0376560282972567
1.7120242472437286 260.7813520506872 2.0055445296213152
1.7172518021971446 258.25563824980765 1.9889735818226084
1.7224793571505606 259.02084825180344 1.9773326274060092
1.7277069121039765 264.4734571912793 2.007037752119516
1.7329344670573925 271.30544559962794 2.0233364155375724
1.7381620220108085 275.7197538334315 2.0273997040719136
1.7433895769642245 281.9004382463248 2.0423934282148064
1.7486171319176405 281.85340518564146 2.0092567712176486
1.7538446868710564 285.24825476579156 2.008864406752744
1.7590722418244724 288.84915204637764 2.015840055488916
1.7642997967778884 295.11881774194336 2.050899241450981
1.7695273517313044 297.60164373351023 2.0710070022298637
1.7747549066847204 292.9792594113633 2.040717224171508
1.7799824616381363 294.5546165837403 2.0364066338348334
1.7852100165915523 297.5553012740058 2.0053931561871106
1.7904375715449683 306.94582097373956 2.031080330828534
1.7956651264983843 314.3892475385715 2.064325613903145
1.8008926814518003 314.56009300803333 2.0415093631510577
1.8061202364052162 313.154867692183 2.0365686993925194
1.8113477913586322 303.53085552323915 1.9774635906927682
1.8165753463120482 306.1643539487784 1.9663106322211674
1.8218029012654642 304.3252731624835 1.9598367737352644
1.8270304562188802 306.8183240521051 1.9805326437859136
1.8322580111722961 314.13672993279425 2.0095810966118397
1.8374855661257121 314.6779285658338 1.9976378379115536
1.842713121079128 310.66558036295135 1.957541820828003
1.847940676032544 305.187442844758 1.900187756126387
1.85316823098596 310.40876203099845 1.9077083606195975
1.858395785939376 315.40430834560243 1.9358702829992722
1.863623340892792 314.55891682867895 1.9183534020067183
1.868850895846208 316.4290499418154 1.921177565707677
1.874078450799624 307.1486203726666 1.86472360573225
1.87930600575304 301.7003429148709 1.8319009291782398
1.884533560706456 310.81112605024293 1.8705864921373592
1.889761115659872 309.4266063632964 1.856406620483224
1.894988670613288 314.3133661306622 1.868633146998536
1.9002162255667039 317.5077570895694 1.8769403971309253
1.9054437805201199 310.11781555688503 1.8299404878430776
1.9106713354735358 311.43254040850064 1.8298966959540164
1.9158988904269518 306.7784967811078 1.7903320121748274
1.9211264453803678 307.8197871999692 1.787077069235684
1.9263540003337838 309.31122272833085 1.7865790886935191
1.9315815552871998 306.94603941858685 1.7849708801461674
1.9368091102406157 298.7828642825076 1.7426933865562206
1.9420366651940317 302.2248343176184 1.7413745954293893
1.9472642201474477 297.57022810961394 1.7087763134583493
1.9524917751008637 298.1738425920764 1.7028559250402997
1.9577193300542797 290.4447329782072 1.6626417415190817
1.9629468850076957 284.88023929460564 1.6328788482935568
1.9681744399611116 286.73012245999473 1.6248186156678504
1.9734019949145276 288.15103218102246 1.6210277283258836
1.9786295498679436 289.4388546499028 1.6204996978154187
1.9838571048213596 287.49830619283796 1.6019352113343244
1.9890846597747756 284.3818275731474 1.5833877678173705
1.9943122147281915 280.61903366026286 1.5591803715384478
1.9995397696816075 278.83478437346395 1.5599993597265174
2.0047673246350235 274.9596627064488 1.5507050173645966
2.0099948795884393 274.1985728645264 1.5509232061689444
2.015222434541855 274.39423744747944 1.5418321292985662
2.0204499894952708 277.63917276262714 1.5445717725802712
2.0256775444486865 277.1615002356777 1.5413671697718576
2.0309050994021023 273.8679814635512 1.5248251758484652
2.036132654355518 273.4518273144939 1.5263865429291592
2.041360209308934 267.3806514423254 1.5048169375114662
2.0465877642623496 266.81440455044077 1.4918724082409374
2.0518153192157653 264.6872513863998 1.4788270067293792
2.057042874169181 263.1206994661461 1.484368791190622
2.062270429122597 267.17412556881095 1.4978445768637276
2.0674979840760126 267.3868420273429 1.5067787191869837
2.0727255390294284 277.031487404385 1.551189263703526
2.077953093982844 281.94614191594263 1.5682310327796187
2.08318064893626 284.8342995444444 1.5830547745298373
2.0884082038896756 281.18665526845984 1.5648012225284844
2.0936357588430914 264.2223514282509 1.4982195684958848
2.098863313796507 265.1658353901439 1.5026231059358002
2.104090868749923 267.8631973698873 1.5269022327019597
2.1093184237033387 271.8060180466665 1.5343588751171449
2.1145459786567544 276.8792776753798 1.5557918592033178
2.11977353361017 276.313954512862 1.5457123274376778
2.125001088563586 278.09914170980994 1.5395174919618873
2.1302286435170017 280.1624172998125 1.5373829579416218
2.1354561984704175 271.30674909553505 1.5016992429051603
2.140683753423833 268.1634015500542 1.4877950621011817
2.145911308377249 269.38831369300846 1.504233351280021
2.1511388633306647 263.4616887430095 1.4928409481193208
2.1563664182840805 265.3571898211136 1.492076105574814
2.1615939732374962 262.0624822697048 1.475633697297599
2.166821528190912 260.8240618135554 1.4756182059137686
2.1720490831443278 263.5839932649498 1.4752194458762997
2.1772766380977435 258.2062779092442 1.4589992937169831
2.1825041930511593 261.09785143301923 1.4729286615836885
2.187731748004575 262.4211731140427 1.4712223465724967
2.192959302957991 262.95520060034056 1.4737522273902937
2.1981868579114066 267.2086079083932 1.4982216045811398
2.2034144128648223 267.5224324405914 1.502486370361115
2.208641967818238 267.0467327722416 1.5051937378320577
2.213869522771654 267.3450546837018 1.5068200687851045
2.2190970777250696 265.46853086615715 1.4992408216636843
2.2243246326784853 265.76915894797276 1.4855714295514821
2.229552187631901 267.6022254875301 1.4866303005498187
2.234779742585317 268.330096157684 1.4879360931131855
2.2400072975387326 264.91251754121714 1.4850338844266138
2.2452348524921484 263.99322462219595 1.4785003723079693
2.250462407445564 260.1702887997991 1.4719919837975233
2.25568996239898 255.1610623096235 1.4536139980415448
2.2609175173523957 257.93688695843264 1.46860245959644
2.2661450723058114 261.48326257690564 1.478740547653956
2.271372627259227 259.24087354182393 1.4687032955924546
2.276600182212643 258.5369969267093 1.4710642513511953
2.2818277371660587 252.89753642240095 1.4514442756495032
2.2870552921194744 254.89522971784055 1.4653065511149976
2.29228284707289 257.0633523278056 1.461436677003719
2.297510402026306 258.77214242334793 1.4597449806599743
2.3027379569797217 255.85335872999917 1.4390669466802999
2.3079655119331375 259.415716426657 1.4517879209830262
2.3131930668865532 260.2930420902231 1.4652275957946463
2.318420621839969 261.6433519051855 1.476921106351881
2.3236481767933848 258.97910792768596 1.4567315479201266
2.3288757317468005 255.54538791373145 1.4451340595949949
2.3341032867002163 255.68740854339492 1.432856923554135
2.339330841653632 260.28258281565877 1.4516931811647413
2.344558396607048 256.20165898878145 1.436863608745863
2.3497859515604635 257.7509673893917 1.438828988763987
2.3550135065138793 260.29003323325554 1.4388901103455713
2.360241061467295 264.9537347836677 1.4510039557928176
2.365468616420711 269.45968210315243 1.460869178994677
2.3706961713741266 274.7981198218055 1.4711448747741294
2.3759237263275423 271.59381623938447 1.459249553666008
2.381151281280958 269.4954950169139 1.456279643358586
2.386378836234374 266.0622896175156 1.448270682712234
2.3916063911877896 261.06758051401386 1.4404438539755344
2.3968339461412054 252.52265064482074 1.4158946287820908
2.402061501094621 255.21764568029712 1.4178284530729397
2.407289056048037 255.27927323637815 1.4142129608627583
2.4125166110014526 252.37817984738118 1.4078184643801257
2.4177441659548684 250.9384038399764 1.3925684993351057
2.422971720908284 248.58856703806913 1.3729015758573724
2.4281992758617 257.7372705775723 1.4072146008671744
2.4334268308151157 266.56953910567586 1.4276354907264242
2.4386543857685314 268.8031503510837 1.427958157421957
2.443881940721947 266.99700376917036 1.4067074237293644
2.449109495675363 262.3866614254426 1.380376830303206
2.4543370506287787 267.18236889503714 1.3898625782805591
2.4595646055821945 273.4834652539769 1.3949123224657878
2.4647921605356102 290.6406850134302 1.4295390635433922
2.470019715489026 305.28481029360756 1.4250901485756224
2.4752472704424417 341.99661504323217 1.4751794168963648
2.4804748253958575 421.9585574598997 1.5961237895210136
2.4857023803492733 565.3581464871589 1.8016569336523052
2.490929935302689 811.6372683358494 2.12651536007476
2.496157490256105 1183.9714881326818 2.5524295678771125
2.5013850452095205 1660.379447560802 3.0266584017432576
2.5066126001629363 2122.412463298877 3.417055450064664
2.511840155116352 2536.6827994718114 3.739248088254244
2.517067710069768 2867.400542390457 3.965106210097308
2.5222952650231836 3119.900463603662 4.131787605221265
2.5275228199765993 3388.5264629212847 4.3039686394735
2.532750374930015 3669.099360812789 4.465919553219882
2.537977929883431 4111.369314327612 4.732758323649697
2.5432054848368466 4664.808942512039 5.048240056458407
2.5484330397902624 5263.000034085704 5.350566727005765
2.553660594743678 5780.584183275138 5.600946637104184
2.558888149697094 6159.838569790599 5.776041982247958
2.5641157046505096 6321.32490785535 5.852023084688921
2.5693432596039254 6246.060374498525 5.8137233510868125
2.574570814557341 5984.961051867582 5.688563525996009
2.579798369510757 5575.193037401701 5.480202041151901
2.5850259244641727 5050.4276145945705 5.204978191967705
2.5902534794175884 4405.304573390938 4.843298492785098
2.595481034371004 3742.4173338390788 4.473415715626423
2.60070858932442 3036.7792074999684 4.030918125998169
2.6059361442778357 2334.842244526987 3.5384500112894846
2.6111636992312515 1711.0827389473689 3.023161040232308
2.6163912541846672 1226.0232285874843 2.561339292936128
2.621618809138083 870.1325483967448 2.1651182185231996
2.6268463640914987 636.4754261383728 1.8572175806995208
2.6320739190449145 489.1972909551335 1.6433222270506649
2.6373014739983303 408.97763823209414 1.5197259381018875
2.642529028951746 363.0655295340285 1.454758080805524
2.6477565839051618 324.0108997189023 1.3919091661652705
2.6529841388585775 303.2286175496824 1.3664082856993405
2.6582116938119933 285.6658840526099 1.347161447285011
2.663439248765409 276.9433467522002 1.3461548832342172
2.668666803718825 276.18707261139286 1.3563948490784168
2.6738943586722406 269.2304419767944 1.348842741034649
2.6791219136256563 265.3844345857673 1.3538349161571706
2.684349468579072 261.95612248916416 1.3504616886674357
2.689577023532488 255.71515615326166 1.3396978006422393
2.6948045784859036 253.8001477412216 1.3413320954204204
2.7000321334393194 252.73239539822288 1.33991552422123
2.705259688392735 250.99029282885755 1.34340963836943
2.710487243346151 251.11847670900875 1.344020348693814
2.7157147982995666 257.5764435161717 1.3759365146413172
2.7209423532529824 261.4777248090978 1.4013550515690611
2.726169908206398 265.6234614595458 1.424590502621543
2.731397463159814 267.0296517025046 1.438276210256095
2.7366250181132297 263.02931963031483 1.432583642291051
2.7418525730666454 260.51483444399184 1.4325365093472424
2.747080128020061 260.7100956093894 1.4486458794346861
2.752307682973477 262.17663938952427 1.4561119753080778
2.7575352379268927 262.38785071892613 1.4494806243637266
2.7627627928803085 255.5133350690888 1.4188991492324394
2.767990347833724 250.5240904116394 1.4012751717255842
2.77321790278714 250.14131568726478 1.396261038219068
2.7784454577405557 251.40930701231358 1.399407645610022
2.7836730126939715 254.7232700443217 1.4079224513212751
2.7889005676473873 258.07263036639347 1.420384202533279
2.794128122600803 254.68561094150627 1.4006179961729708
2.7993556775542188 258.31150481439715 1.4071700546286183
2.8045832325076345 264.33286403147173 1.4223456363141427
2.8098107874610503 262.9183690658198 1.416533746077984
2.815038342414466 262.49514475748606 1.4291699520615768
2.820265897367882 261.0176846314042 1.4407000185311067
2.8254934523212976 260.4603528692228 1.4435054184753704
2.8307210072747133 262.83726786925166 1.4451474964047852
2.835948562228129 262.9297212271886 1.4489472813884596
2.841176117181545 259.49604901063225 1.4536341623479183
2.8464036721349606 259.0145993964022 1.4611594458904422
2.8516312270883764 258.72481774767977 1.4609862058596996
2.856858782041792 256.91906157891236 1.4474693909460594
2.862086336995208 262.01841952104377 1.4558151066404372
2.8673138919486236 261.70047755555 1.4645847981727507
2.8725414469020394 261.749718805929 1.4592967630359068
2.877769001855455 261.7053099164159 1.463729861380699
2.882996556808871 252.8415948417983 1.430151345184715
2.8882241117622867 250.55350716686831 1.4177521605335206
2.8934516667157024 254.5697562029879 1.4270202175565596
2.898679221669118 259.3956107489782 1.4515949253508427
2.903906776622534 261.42008032949195 1.4538416823384572
2.9091343315759497 262.88598021162966 1.4607628085344984
2.9143618865293655 261.034147809178 1.4525849266719641
2.919589441482781 262.0450566093117 1.4418190518906921
2.924816996436197 258.6329302216304 1.427120568265455
2.9300445513896127 260.12164719384305 1.4281329678563544
2.9352721063430285 260.2071122508324 1.4282051654529608
2.9404996612964442 262.9804538180084 1.4425073333195628
2.94572721624986 265.959280108579 1.4528919761283863
2.9509547712032758 267.32515835805367 1.4567155839121357
2.9561823261566915 268.6419504069243 1.4695114085238083
2.9614098811101073 271.8147388626506 1.4745476536070863
2.966637436063523 268.86859085026634 1.464078451134801
2.971864991016939 269.34580835125814 1.4667270274860988
2.9770925459703546 266.7595798590527 1.449988814441104
2.9823201009237703 269.3902694479346 1.4544653311182325
2.987547655877186 274.2854407097573 1.4745403553115024
2.992775210830602 269.34583108850103 1.442899153129017
2.9980027657840176 267.1405419122666 1.4351849132331143
3.0032303207374333 268.32746089406265 1.436688815467641
3.008457875690849 268.67605257311675 1.4276701019992906
3.013685430644265 273.43834022989694 1.434503665976974
3.0189129855976806 273.76657131653434 1.436285364192109
3.0241405405510964 264.9471927774115 1.4043256826570372
3.029368095504512 266.3673262343166 1.39099021561501
3.034595650457928 270.84585280709854 1.3987082131068247
3.0398232054113437 273.2833721628939 1.4025455318552569
3.0450507603647594 277.70332274105624 1.4088816908159147
3.050278315318175 268.9842816155125 1.3737530330528325
3.055505870271591 266.6545134759821 1.358952870050867
3.0607334252250067 265.7265558353093 1.3566634381978036
3.0659609801784224 270.2420179678293 1.3691064009599352
3.071188535131838 269.486918272765 1.370032480178346
3.076416090085254 268.80853033979196 1.3578815513460978
3.0816436450386697 267.81104532536307 1.346457055931695
3.0868711999920855 270.21081793856354 1.3506040010281108
3.0920987549455012 275.35763636550575 1.3516305889499323
3.097326309898917 280.37114998416337 1.3544079959375546
3.1025538648523328 289.8659630153926 1.3651538487082129
3.1077814198057485 290.8863064175242 1.3485620595673529
3.1130089747591643 292.31323210257705 1.335309645802698
3.11823652971258 290.92475315217774 1.3262362770767189
3.123464084665996 292.8670778089781 1.3269607880690886
3.1286916396194115 301.4230995167467 1.3436778979103707
3.1339191945728273 307.54772980346456 1.3447586383445596
3.139146749526243 319.3695180240341 1.3566341506165605
3.144374304479659 327.67044733771115 1.3638639139700461
3.1496018594330746 335.0173846762438 1.3719325499961843
3.1548294143864903 342.8719256819417 1.3791012373107763
3.160056969339906 349.99336076252337 1.382869816928679
3.165284524293322 353.54210321416866 1.3704086661073023
3.1705120792467376 356.34759387556767 1.3678478944942887
3.1757396342001534 371.7114747050074 1.385296187771439
3.180967189153569 395.0111092818726 1.4236591341310698
3.186194744106985 421.4934501906178 1.4700952157417042
3.1914222990604006 454.0277721026028 1.5182663953943045
3.1966498540138164 476.27564355368816 1.5555171562170484
3.201877408967232 498.6423214251928 1.5872153804913527
3.207104963920648 519.6704462573855 1.6133168887049112
3.2123325188740637 535.4431467988153 1.6327120416971457
3.2175600738274794 560.3170345583471 1.6651242816147207
3.222787628780895 587.1731652879445 1.7005711681507518
3.228015183734311 608.2823493773727 1.7306477396904913
3.2332427386877267 639.1770431548304 1.7709047100520932
3.2384702936411425 664.194516325591 1.8008025498755378
3.2436978485945582 689.6414277472525 1.8290988310470857
3.248925403547974 711.9524962772263 1.8605523572983937
3.2541529585013897 741.5384391640566 1.8966245008036409
3.2593805134548055 761.6080374986382 1.9199286326675031
3.2646080684082213 782.5914724201004 1.9427328840276659
3.269835623361637 805.9973910819424 1.9639876665811884
3.275063178315053 827.3496779507996 1.9886349435996562
3.2802907332684685 841.5680619788435 1.997566993950559
3.2855182882218843 866.2388842157642 2.0286114888121958
3.2907458431753 885.204935119919 2.054685462538624
3.295973398128716 906.9031698954193 2.07985179779726
3.3012009530821316 915.938478620072 2.0880901928413715
3.3064285080355473 908.3569931085867 2.075882335783464
3.311656062988963 886.6486722559423 2.0501497537861084
3.316883617942379 844.0928835425286 1.9962076149402814
3.3221111728957946 789.6116844715176 1.9293963421807185
3.3273387278492104 726.2739477474162 1.8467758071018514
3.332566282802626 660.3488467743567 1.7564116793507847
3.337793837756042 603.2760648217841 1.6807793357755265
3.3430213927094576 549.3616418878773 1.6102438720433612
3.3482489476628734 515.8077095097027 1.5705026933304396
3.353476502616289 491.0346034454945 1.537282423760445
3.358704057569705 465.7538257853638 1.5039917214601908
3.3639316125231207 461.00504591221176 1.5040200960162882
3.3691591674765364 465.53340278957165 1.5241340521304574
3.374386722429952 450.34386197430086 1.5205009903815359
3.379614277383368 447.60274503002654 1.5272271015053496
3.3848418323367837 403.83890937463167 1.4619001776856906
3.3900693872901995 367.56505981159034 1.414152319249678
3.3952969422436152 345.83926629916033 1.385716228708752
3.400524497197031 307.43716323548614 1.3216835088832857
3.4057520521504467 284.2174326745244 1.2701437850858435
3.4109796071038625 268.3518725241304 1.2492402392886697
3.4162071620572783 261.35155456229944 1.2362944058685366
3.421434717010694 260.2517861700045 1.2377672050711312
3.4266622719641098 259.0906339927083 1.2399835607090317
3.4318898269175255 261.2928017927806 1.2492050995940527
3.4371173818709413 258.3035886642524 1.2470278938317756
3.442344936824357 249.56220661308333 1.2160166948248474
3.447572491777773 246.31616293173693 1.2045876121998396
3.4528000467311886 242.03639305719872 1.1914957678501916
3.4580276016846043 241.43297435341648 1.1980717048196263
3.46325515663802 241.6011800321127 1.2052882039036799
3.468482711591436 238.71741825388295 1.1990048276133292
3.4737102665448516 241.7236880380991 1.2104886381233595
3.4789378214982674 243.3293329668644 1.2165575084052445
3.484165376451683 243.02910551113422 1.209799075374091
3.489392931405099 247.20713247474413 1.2242994155244955
3.4946204863585146 249.58749100938968 1.222187042273305
3.4998480413119304 255.82508890383878 1.2301728605141633
3.505075596265346 263.176248593489 1.2492804869801108
3.510303151218762 265.55170994370627 1.25108750967413
3.5155307061721777 268.2064394718528 1.25551978706884
3.5207582611255934 271.1121300429272 1.2547035548612149
3.525985816079009 273.6845147155846 1.2395798820518662
3.531213371032425 279.2867412237511 1.2276320207441147
3.5364409259858407 291.8558586538039 1.2353476344231042
3.5416684809392565 307.159801328238 1.2514447581441719
3.546896035892672 329.1397416441977 1.2781263602044106
3.552123590846088 367.5202227604679 1.332944594739081
3.5573511457995037 439.8290704624173 1.4373596542078306
3.5625787007529195 577.8532014663208 1.636237011818656
3.5678062557063353 827.0694301224253 1.9514260205108829
3.573033810659751 1307.8928096167954 2.4471319582276383
3.5782613656131668 2217.993516396929 3.188302785420535
3.5834889205665825 3895.6715001188218 4.226753392808882
3.5887164755199983 6697.940952377641 5.541913336213514
3.593944030473414 10450.47812831808 6.861966835890213
3.59917158542683 14144.593888628306 7.931180982407623
3.6043991403802456 17080.911319891824 8.68629217857675
3.6096266953336613 18172.45446319881 8.958869301059286
3.614854250287077 17206.610812235544 8.726866586091461
3.620081805240493 14585.136734975906 8.031287154588922
3.6253093601939086 11149.170079054142 7.021164343649437
3.6305369151473244 7922.110475733181 5.902733700840367
3.63576447010074 5185.917247495006 4.761216578196525
3.640992025054156 3365.4895652613272 3.830840557554945
3.6462195800075716 2087.6928440192005 3.0135300358293495
3.6514471349609874 1313.0747027129314 2.3857487616680393
3.656674689914403 871.1987203187165 1.9434710472125387
3.661902244867819 642.0895856075717 1.6752852075080824
3.6671297998212347 513.5998762302145 1.5039114364623158
3.6723573547746504 445.94788450583326 1.411047267562117
3.677584909728066 396.0694311087407 1.3317392146031362
3.682812464681482 368.4182355222892 1.2921206499935451
3.6880400196348977 349.3824667843573 1.2701052928200216
3.6932675745883135 334.3608227931637 1.2445599805304233
3.698495129541729 317.26516729353466 1.2195110500752244
3.703722684495145 305.44636811947277 1.2024525191634283
3.7089502394485607 298.28968033484114 1.1905795741924745
3.7141777944019765 292.6289971104638 1.1759049602655856
3.7194053493553922 289.5693444726821 1.164200750516045
3.724632904308808 286.64816072467255 1.1612417412796563
3.7298604592622238 281.0596609546419 1.1619343606542307
3.7350880142156395 279.6779893079092 1.1671500963235728
3.7403155691690553 278.2275495551349 1.170460270025535
3.745543124122471 277.9272776301115 1.17067989886144
3.750770679075887 278.87133562739706 1.1720741992507548
3.7559982340293026 274.8882276610244 1.165243670134854
3.7612257889827183 270.42822746727353 1.1477666718296027
3.766453343936134 272.08435521733537 1.1496488482097083
3.77168089888955 278.4025118460506 1.156240392986074
3.7769084538429656 276.99719551287035 1.1528423396566252
3.7821360087963813 278.2358252757838 1.1529597962634603
3.787363563749797 277.6495603542234 1.1459623472006795
3.792591118703213 278.2681590427644 1.1388004627693695
3.7978186736566286 280.4079331716842 1.1330801690216046
3.8030462286100444 292.0210544739174 1.145529825921691
3.80827378356346 302.36860355140396 1.1614600254250764
3.813501338516876 309.58054495801593 1.170982641941465
3.8187288934702917 314.8872725579395 1.1808652838955909
3.8239564484237074 308.4586292669899 1.163091669626562
3.829184003377123 307.4763018789532 1.1609824892535434
3.834411558330539 304.61842845802835 1.1607297213741534
3.8396391132839547 300.33957024473773 1.1545616129732608
3.8448666682373704 298.3470899336762 1.1558022116910867
3.850094223190786 295.38041835170975 1.1564381391414469
3.855321778144202 290.5531689830606 1.15805981448771
3.8605493330976177 286.41573060976526 1.149451186061919
3.8657768880510335 284.7561897768371 1.1454110008481702
3.8710044430044492 279.34753401604183 1.1286390800036294
3.876231997957865 281.09605928257395 1.1297643283847842
3.8814595529112808 278.21686612621903 1.1226534031111648
3.8866871078646965 280.9368874198536 1.130823792503386
3.8919146628181123 282.3473395497525 1.1325357934258569
3.897142217771528 282.16140970575816 1.124595767679671
3.902369772724944 281.9651017228463 1.1196822595421818
3.9075973276783595 281.77153422654345 1.1126194428138625
3.9128248826317753 286.56038587186663 1.118600512714265
3.918052437585191 284.9433641052676 1.1106812205853824
3.923279992538607 290.9946229513362 1.1176512328167736
3.9285075474920226 299.5604800762179 1.1300744756667405
3.9337351024454383 307.20610201789714 1.1410647335508353
3.938962657398854 313.0287217226735 1.1507949799857833
3.94419021235227 320.0890722890885 1.1582559850732947
3.9494177673056856 326.71692000876567 1.1668817457253202
3.9546453222591014 333.55341969519554 1.1735679898441267
3.959872877212517 339.3247926524771 1.1766818066114821
3.965100432165933 347.5738584885997 1.1895591900818117
3.9703279871193486 365.1518135866091 1.2174999741744112
3.9755555420727644 384.04752478525273 1.2395614758248314
3.98078309702618 404.4583881605629 1.2651094305553117
3.986010651979596 423.3928425369122 1.2845168943863778
3.9912382069330117 446.24715229026145 1.3170726317338903
3.9964657618864274 470.7330774989381 1.3550460261996773
4.001693316839844 496.51353245591366 1.3890525036612653
4.00692087179326 529.2024939785914 1.4327198226387263
4.012148426746676 557.4883731849834 1.4723061870461756
4.017375981700092 587.7267379271738 1.5313554718872868
4.0226035366535084 626.730782570203 1.5877375106127463
4.027831091606925 678.618948243634 1.6576016301479
4.033058646560341 739.9783935860581 1.7354170378500102
4.038286201513757 805.3536985093775 1.8077106767129167
4.043513756467173 874.2852148876126 1.887886263043141
4.0487413114205895 947.8919366781429 1.9628229190464481
4.053968866374006 1033.218897434362 2.049575750078957
4.059196421327422 1126.1503044178503 2.140754778576065
4.064423976280838 1242.1143001598675 2.250324671619539
4.069651531234254 1382.7032742311353 2.3743990240782904
4.0748790861876705 1534.7034053741659 2.5090309248229814
4.080106641141087 1704.12832690662 2.6455627299514584
4.085334196094503 1892.4244429384707 2.7917678938456176
4.090561751047919 2092.2841752170816 2.9402152518456197
4.095789306001335 2313.4465395243747 3.0920219894462706
4.1010168609547515 2555.9853165632203 3.256636163545803
4.106244415908168 2788.6758755211895 3.40135021176302
4.111471970861584 3039.076529698108 3.548676059619006
4.116699525815 3288.241434677198 3.6855968383974322
4.121927080768416 3521.35068941395 3.7692353488536945
4.1271546357218325 3739.8285491341835 3.8421569922785577
4.132382190675249 3939.3137353362613 3.919700157783045
4.137609745628665 4134.957082050036 3.994968906250408
4.142837300582081 4309.0711997890485 4.06884494091657
4.148064855535497 4429.062998605439 4.120887648078401
4.1532924104889135 4493.560062014983 4.140232851122267
4.15851996544233 4508.289739730113 4.1406272950301535
4.163747520395746 4465.405459844979 4.121122568789442
4.168975075349162 4342.014056160544 4.060368799960746
4.174202630302578 4151.192976093321 3.961222292975248
4.1794301852559945 3903.1926065819875 3.834603625808207
4.184657740209411 3634.114905756691 3.69384857924343
4.189885295162827 3338.38721717539 3.5381349404241607
4.195112850116243 3051.403409876288 3.3830337070531478
4.200340405069659 2757.243213161208 3.2091304820583035
4.2055679600230755 2471.2270587911307 3.031915059465625
4.210795514976492 2220.237782385711 2.8744588614648974
4.216023069929908 1991.3870629314513 2.722776763220362
4.221250624883324 1775.559320051097 2.5711180431209115
4.22647817983674 1590.6303669546455 2.435824741721538
4.2317057347901565 1418.1946887751487 2.296061437394402
4.236933289743573 1263.248777515529 2.1599300260719847
4.242160844696989 1133.5361297863321 2.0407835719577894
4.247388399650405 1019.1564420948083 1.9332508126413541
4.252615954603821 924.7027707772535 1.844053589176499
4.257843509557238 843.3070116275219 1.7622108372182288
4.263071064510654 764.482019120765 1.6771871684108168
4.26829861946407 690.6263614479185 1.5905557394855812
4.273526174417486 633.6798992855645 1.5212806592452164
4.278753729370902 588.7181761151734 1.4645322511857382
4.283981284324319 549.6401310317065 1.418877317778049
4.289208839277735 515.2702642810065 1.3780300322425791
4.294436394231151 479.4160130591306 1.3324791281620487
4.299663949184567 443.4420874869965 1.2802400540380605
4.304891504137983 418.5755397912038 1.239245304180952
4.3101190590914 399.18118938870015 1.211315167587169
4.315346614044816 384.3100650951353 1.191103774193817
4.320574168998232 365.6638069185737 1.1635132916074877
4.325801723951648 349.40941480753 1.142068233537282
4.331029278905064 332.0660359906021 1.1176892266049585
4.336256833858481 323.5033281597571 1.1094832662791625
4.341484388811897 316.7024569130386 1.0976143901765216
4.346711943765313 306.3867514173287 1.0773615474163538
4.351939498718729 301.596625520486 1.068835616943923
4.357167053672145 299.3955406117951 1.0685876778869672
4.362394608625562 295.2417878303408 1.071723558124817
4.367622163578978 292.6015294969877 1.067860235469977
4.372849718532394 289.93300028297006 1.067970508354638
4.37807727348581 283.9499444834516 1.0596952492189868
4.383304828439226 280.95824990152363 1.05583805514033
4.388532383392643 275.384853192387 1.043269149910295
4.393759938346059 269.9851279871898 1.0332096795811503
4.398987493299475 267.3592336199515 1.029593692819352
4.404215048252891 262.10779384529303 1.0304699556860957
4.409442603206307 257.74902035579885 1.0298620964072078
4.414670158159724 250.0173410087273 1.016640099539069
4.41989771311314 245.13542349795622 1.0119229741777342
4.425125268066556 243.6104873989787 1.0085676630354157
4.430352823019972 241.45119524971608 1.0113313252754943
4.435580377973388 237.02062298938273 0.9999220760254619
4.440807932926805 233.83930621084056 0.9961413708314949
4.446035487880221 229.42104960016286 0.9954151675276719
4.451263042833637 224.68599216931645 0.9837030596829395
4.456490597787053 222.04697139001587 0.9753039811527199
4.4617181527404695 220.90094560751515 0.9803719946476294
4.466945707693886 219.66097211435644 0.9734627307728922
4.472173262647302 220.3554426483667 0.9786863469073344
4.477400817600718 220.9744873835986 0.9828717583669204
4.482628372554134 218.9521465371826 0.9729879874524491
4.4878559275075505 224.73610923863086 0.9939395367158487
4.493083482460967 226.03295330554954 0.9978345130421483
4.498311037414383 221.34044944984717 0.9983735504813894
4.503538592367799 221.30151244974192 1.0048356096681657
4.508766147321215 215.252043973295 0.9869039605654945
4.5139937022746315 206.8848913478764 0.9687774491028985
4.519221257228048 207.78983518749803 0.9761039861748928
4.524448812181464 205.52926610924442 0.9731408180695855
4.52967636713488 203.7893523637843 0.9727257344723459
4.534903922088296 204.07063589432872 0.9665148961550579
4.5401314770417125 205.3120655613448 0.9592103711683074
4.545359031995129 206.86417282085557 0.9646412529138553
4.550586586948545 208.28551302725884 0.9687017752363851
4.555814141901961 203.75222581082792 0.9528995785086619
4.561041696855377 199.44978014473273 0.9435022553315257
4.5662692518087935 203.9641631625934 0.9526464831152139
4.57149680676221 201.68231090160987 0.9444854557376564
4.576724361715626 205.39877829063286 0.9606973237151651
4.581951916669042 209.11399903087448 0.9677088771711874
4.587179471622458 210.5648051149846 0.9741723410749558
4.5924070265758745 213.60448516478874 0.9857995079178224
4.597634581529291 213.17976673436513 0.9808554131561384
4.602862136482707 209.26713814535287 0.9739538407467072
4.608089691436123 209.28805799920326 0.9831069704218994
4.613317246389539 205.55715212707395 0.9783806859410948
4.6185448013429555 205.30441611057722 0.9853151629532769
4.623772356296372 205.76127531367877 0.9805054977590247
4.628999911249788 206.24067278304165 0.9773491014564212
4.634227466203204 201.0604330799539 0.9610667512319446
4.63945502115662 201.4624075683861 0.9624194664623438
4.6446825761100365 197.97958803068371 0.9542581653481536
4.649910131063453 197.44246180731457 0.9543544052015518
4.655137686016869 199.36433875328078 0.9615271000031976
4.660365240970285 201.4773463353695 0.9670307150469475
4.665592795923701 199.56540082198583 0.9666673487914976
4.6708203508771176 198.70605098507733 0.9563206492081939
4.676047905830534 197.16508497585886 0.9543764529117293
4.68127546078395 195.0410211775219 0.9502718327335395
4.686503015737366 192.80620809918707 0.9476245934278663
4.691730570690782 190.960680147793 0.9467508601419043
4.696958125644199 189.92758177883584 0.9449755619169075
4.702185680597615 194.76681130324218 0.9516509560323758
4.707413235551031 203.0832566429926 0.9698145994907177
4.712640790504447 201.95311017691873 0.9578380966720803
4.717868345457863 200.08408329561314 0.9527885035854422
4.72309590041128 195.55101312251932 0.9444632009932804
4.728323455364696 198.80531442219998 0.9638072090920329
4.733551010318112 202.98994821434127 0.9763653621133057
4.738778565271528 205.4253977625044 0.9780394163041599
4.744006120224944 202.8508569953719 0.9633340938493257
4.749233675178361 199.8471698944757 0.9552625543096871
4.754461230131777 200.77131707269868 0.9609016952503181
4.759688785085193 200.3455618596727 0.9679699138120185
4.764916340038609 199.85626167899707 0.9663027724711775
4.770143894992025 201.6859429442705 0.973481978730573
4.775371449945442 204.36341653949188 0.9694421175864705
4.780599004898858 203.08148208566962 0.9606002771403317
4.785826559852274 200.5644787055185 0.9494097864222684
4.79105411480569 193.87916938846945 0.93056601279904
4.796281669759106 188.8437197880116 0.917280843087738
4.801509224712523 190.27862089422092 0.9244112589997916
4.806736779665939 189.09323616357094 0.9244222120356211
4.811964334619355 192.45039566986415 0.9333750694348211
4.817191889572771 194.23798263829022 0.942617940246228
4.822419444526187 190.4855995441611 0.9344037885289826
4.827646999479604 193.59007911409972 0.9378743558865408
4.83287455443302 191.8398642522097 0.9296833429515502
4.838102109386436 193.48892300778016 0.9371091009554209
4.843329664339852 198.21209713392653 0.9522401189510135
4.848557219293268 196.37949147761026 0.9486046595034349
4.853784774246685 191.715418924709 0.9356497952654498
4.859012329200101 189.23988394955182 0.9208665938466347
4.864239884153517 188.84609154257762 0.9141798166399698
4.869467439106933 191.65383082827782 0.9185436425241221
4.8746949940603495 194.9994537784547 0.9271492311010415
4.879922549013766 196.4379990494466 0.934767029043483
4.885150103967182 196.97093002406024 0.9368970243181279
4.890377658920598 199.11821266002883 0.9353066423635964
4.895605213874014 195.21521460505767 0.9212226437166886
4.9008327688274305 194.49455652084345 0.9186897001416013
4.906060323780847 192.38478871170315 0.9121010351736062
4.911287878734263 191.35474253401296 0.9095051888516675
4.916515433687679 190.61356891049672 0.9136441043916518
4.921742988641095 187.4932028918229 0.9078558575348405
4.9269705435945115 190.15898283209606 0.9201823449975027
4.932198098547928 191.52386540969658 0.9220168939141038
4.937425653501344 193.34345488792903 0.9194291348439798
4.94265320845476 196.69030223862737 0.9294653188987428
4.947880763408176 199.4444012356072 0.9301037758446838
4.9531083183615925 199.69750286013772 0.9318624267328078
4.958335873315009 197.9166169166598 0.9232750516290191
4.963563428268425 201.7897628370139 0.9350623969903772
4.968790983221841 201.88914284135515 0.9361071042403619
4.974018538175257 202.59823868931525 0.9323437670060879
4.9792460931286735 209.00328476727458 0.9328420228957466
4.98447364808209 212.46546218819134 0.9206342859157269
4.989701203035506 222.29534757773067 0.9245808421108124
4.994928757988922 238.8075994419396 0.9340155475132585
5.000156312942338 265.65839340472144 0.9582968832713518
5.0053838678957545 308.936543980843 1.0021180938970722
5.010611422849171 372.91522105968875 1.0775083569782724
5.015838977802587 456.62273956578605 1.177446832002975
5.021066532756003 551.1589116921931 1.2897383301461838
5.026294087709419 634.8716137360635 1.3799324938306476
5.0315216426628355 699.9594416373533 1.4474966020202034
5.036749197616252 740.2237376089925 1.4900619233180288
5.041976752569668 759.8129142302149 1.509585395553318
5.047204307523084 755.4329820243762 1.5032239745184865
5.0524318624765 735.0352303160877 1.4781476036575425
5.0576594174299165 716.6849415398243 1.4575989711817876
5.062886972383333 690.7719310364125 1.4305671484018934
5.068114527336749 668.1602821202628 1.408330670294541
5.073342082290165 650.6957022684331 1.3904325302259495
5.078569637243581 641.5121376302158 1.3806305937002759
5.0837971921969975 642.5851968145071 1.3830173544120756
5.089024747150414 647.0636242315812 1.3861787329608901
5.09425230210383 659.0966672442075 1.3985410743170459
5.099479857057246 682.5480135866546 1.4241072041608585
5.104707412010662 702.5133782966715 1.4440993780393945
5.109934966964079 724.1991304854381 1.4663877472227407
5.115162521917495 733.1898682991306 1.4723133917342195
5.120390076870911 738.117040652459 1.4772272126500672
5.125617631824327 743.3921941712972 1.4800762041499016
5.130845186777743 737.5412850018685 1.4746014074450482
5.13607274173116 724.8529404667435 1.4624871812371631
5.141300296684576 695.3237027174441 1.429541744741936
5.146527851637992 653.7013506367284 1.3842101192567702
5.151755406591408 607.7138998960453 1.3343134052236356
5.156982961544824 558.4206719152112 1.281339733502248
5.162210516498241 517.9408010566416 1.2384587412023413
5.167438071451657 476.15341632313846 1.1889873898372105
5.172665626405073 437.83573749319174 1.1428511573706808
5.177893181358489 407.2599686647339 1.1032798384059406
5.183120736311905 377.82279185332493 1.0686396311753708
5.188348291265322 354.42393488327167 1.0431664953406146
5.193575846218738 332.6764878409032 1.0198789841237559
5.198803401172154 310.92233828305245 0.9945764384348638
5.20403095612557 293.6776613655714 0.9737574679158211
5.209258511078986 273.4716214171685 0.9502407398712674
5.214486066032403 258.21179314129887 0.9361054840639111
5.219713620985819 241.49483551220456 0.9160164847336818
5.224941175939235 226.90502040182383 0.8976037687820945
5.230168730892651 215.64413105690852 0.8877015921409103
5.235396285846067 209.70570811219994 0.8859928916828824
5.240623840799484 202.85493606011195 0.8763828583658138
5.2458513957529 199.12053131813516 0.8745099417457242
5.251078950706316 200.1199221533804 0.8821444762206821
5.256306505659732 203.65262437316912 0.8958339272231232
5.261534060613148 204.33827127469658 0.9009226810599407
5.266761615566565 205.42336508766383 0.8992418720595611
5.271989170519981 199.43922910146935 0.8745718262611042
5.277216725473397 196.6058795601162 0.863207329155751
5.282444280426813 193.63271758524763 0.8647251706810011
5.2876718353802294 194.52784371838447 0.8758402702497862
5.292899390333646 196.02112149273 0.8884560498209507
5.298126945287062 195.28777882197832 0.8892663720094788
5.303354500240478 196.39952528465616 0.8906434844378641
5.308582055193894 198.59573553387247 0.892235141170186
5.3138096101473105 198.4671811241907 0.8850596406790769
5.319037165100727 198.03468426690142 0.8769021376738653
5.324264720054143 192.9223004029589 0.8575368261530615
5.329492275007559 188.6222218794707 0.8478470522219304
5.334719829960975 189.49376626416554 0.8617710583355132
5.3399473849143915 191.62182118403393 0.8741172193020352
5.345174939867808 191.05209481080772 0.8720045108378116
5.350402494821224 190.98946084270452 0.8645966905081376
5.35563004977464 190.08270808091353 0.8543057151763427
5.360857604728056 193.75396273189665 0.8574452214411831
5.3660851596814725 196.41844735603385 0.8616620013217305
5.371312714634889 200.10504753846567 0.8758096364104265
5.376540269588305 201.41721048221422 0.8775512532722033
5.381767824541721 199.9449185826011 0.8738609248521019
5.386995379495137 197.28046115907807 0.8656885295371559
5.3922229344485535 197.43898373708694 0.8567571787670699
5.39745048940197 194.3798798604823 0.846114962126733
5.402678044355386 197.97873867634968 0.8502971472363354
5.407905599308802 202.29188883683995 0.8611071190977335
5.413133154262218 208.4937240212458 0.8740655942251535
5.4183607092156345 212.58910895585117 0.8777420966349346
5.423588264169051 212.2102795481616 0.8682634684005994
5.428815819122467 215.02147965999066 0.863029639209399
5.434043374075883 213.44559031089932 0.8516028466716848
5.439270929029299 211.87152107821564 0.8461554876935744
5.4444984839827155 211.07116159118877 0.8485609326577329
5.449726038936132 208.67596577827015 0.8478755671575092
5.454953593889548 212.25434636649126 0.8569596886551887
5.460181148842964 213.73746957411151 0.8658026360666164
5.46540870379638 212.72084977314898 0.8660813150973851
5.4706362587497965 208.86979921007918 0.8659125158863324
5.475863813703213 204.38600390104827 0.8620590345675817
5.481091368656629 207.1188696158068 0.8693047784000566
5.486318923610045 206.78962380692104 0.8683686030147543
5.491546478563461 206.04680935445128 0.8647371368604853
5.4967740335168775 201.72370975567551 0.8479438790260712
5.502001588470294 198.46601328063787 0.8400755430130235
5.50722914342371 193.62661773278776 0.8285969029185392
5.512456698377126 194.02090612946566 0.8344779379393629
5.517684253330542 194.62628646901803 0.842144112392906
5.522911808283959 194.49201682516076 0.8393371929587037
5.528139363237375 197.54227922080184 0.8462208619152971
5.533366918190791 197.41232162516346 0.842769615600399
5.538594473144207 194.30456754225244 0.8387126671998708
5.543822028097623 194.2443181291926 0.8374464376055134
5.54904958305104 193.7573635897105 0.8376738375376669
5.554277138004456 194.96398647905548 0.8438562371323406
5.559504692957872 196.80799358666894 0.8434683431079772
5.564732247911288 196.3465258578031 0.8410392324177272
5.569959802864704 196.8710709562819 0.8357277555754938
5.575187357818121 198.51966712903084 0.8322335214884609
5.580414912771537 199.2634941297634 0.8315044315121044
5.585642467724953 202.14716070664628 0.8419138315208342
5.590870022678369 199.64357414969624 0.8400321596620338
5.596097577631785 199.73035438279175 0.8403238238074163
5.601325132585202 200.9079519351724 0.8368514938175314
5.606552687538618 206.39580715415056 0.84029589166064
5.611780242492034 211.11720324794095 0.8423925634157701
5.61700779744545 215.93600412833595 0.8481136420174714
5.622235352398866 221.04823572201275 0.8458308873496968
5.627462907352283 231.47736608185022 0.8496734171834152
5.632690462305699 250.08847861685314 0.8660040723634883
5.637918017259115 284.5723168915637 0.903973241353855
5.643145572212531 346.0562382657394 0.9799685640555399
5.648373127165947 432.2255571850988 1.082527864873848
5.653600682119364 539.0969869017139 1.2015674062142807
5.65882823707278 644.0039451547484 1.3067162026043389
5.664055792026196 731.2986825259754 1.3898782856186946
5.669283346979612 798.0146044850819 1.4498901694879904
5.674510901933028 832.6858002706238 1.4800448226368037
5.679738456886445 841.3474922195159 1.4874036027578117
5.684966011839861 830.4825549170245 1.477615869794284
5.690193566793277 801.6091451178163 1.448958821071773
5.695421121746693 771.974765494679 1.4202275283865127
5.700648676700109 744.5306925115912 1.3942030717645184
5.705876231653526 720.3855186514736 1.3725437633727156
5.711103786606942 698.6718627144157 1.3515198825647317
5.716331341560358 686.6298210525844 1.3390064949856209
5.721558896513774 683.7194897421573 1.3338525509493426
5.7267864514671905 691.2086046765138 1.3418205640530152
5.732014006420607 698.7400875357752 1.3490379481634907
5.737241561374023 718.8250555698602 1.3690432912457386
5.742469116327439 745.8555289281691 1.3932068962987052
5.747696671280855 788.6425183803217 1.4321331399986832
5.7529242262342715 840.9402566990974 1.4773282093114284
5.758151781187688 886.5543637466675 1.5141723552244561
5.763379336141104 920.6357346673288 1.5424038222841023
5.76860689109452 930.4117647914294 1.5503023647864835
5.773834446047936 902.1228612318213 1.5272208142784336
5.7790620010013525 835.3561812904184 1.4688778545170802
5.784289555954769 737.4573779690954 1.3799844273329007
5.789517110908185 633.0302548876547 1.2789791367284522
5.794744665861601 536.7112872245311 1.1824184974731546
5.799972220815017 452.7463636833069 1.0955167000682373
5.8051997757684335 385.612914862084 1.0228927100056653
5.81042733072185 330.7410916180916 0.9616697102443003
5.815654885675266 294.8298595412759 0.9194779589486409
5.820882440628682 266.6938866863843 0.8825799808405687
5.826109995582098 252.08089399983626 0.8638055996928511
5.8313375505355145 243.16866266109545 0.8516998529747196
5.836565105488931 238.88649249533773 0.8500622970684679
5.841792660442347 232.63114583229435 0.8395587138092474
5.847020215395763 230.08112201485363 0.8351322597241838
5.852247770349179 225.28083020416443 0.8236361706814821
5.8574753253025955 224.25656120843755 0.8228277825216407
5.862702880256012 220.37901228294493 0.8187992894838794
5.867930435209428 220.80274691823848 0.8210472286719206
5.873157990162844 221.62447607309878 0.8204719244437133
5.87838554511626 224.80963711701668 0.8233908992624103
5.8836131000696765 224.74098109253183 0.8269105280975935
5.888840655023093 224.71768492634678 0.8251446233416648
5.894068209976509 223.72940299901467 0.8231416423333148
5.899295764929925 225.0062686478074 0.8210070586312157
5.904523319883341 228.64330448222375 0.8236110132013719
5.9097508748367575 232.73275233881478 0.8302565629688154
5.914978429790174 235.3586636574348 0.8344216974836884
5.92020598474359 234.91129965173985 0.8300546026138914
5.925433539697006 233.3984895674466 0.8242793163469175
5.930661094650422 236.28386784087942 0.829279986230241
5.9358886496038386 239.1521456274706 0.8317261021767008
5.941116204557255 242.85849518037801 0.833979313690497
5.946343759510671 249.51676335193267 0.842369451496079
5.951571314464087 255.33379949511695 0.8553244615549132
5.956798869417503 262.36832227649455 0.8657802113086503
5.96202642437092 269.16371539345784 0.8747796900258957
5.967253979324336 276.2497802018488 0.8866173261162494
5.972481534277752 286.79403645447184 0.9007740965012379
5.977709089231168 300.2429677243535 0.9211791971470651
5.982936644184584 315.6091843265185 0.9464718824220241
5.988164199138001 339.0860600192042 0.9778641915180133
5.993391754091417 362.2667678134604 1.0080497934162924
5.998619309044833 390.9847893478374 1.0436861209142005
6.003846863998249 430.0908756380057 1.0910403721440285
6.009074418951665 482.07422949743926 1.1550528502882187
6.014301973905082 547.502653338996 1.2334622035906977
6.019529528858498 636.8013822974325 1.3296403189348247
6.024757083811914 744.6120270696102 1.438296649746342
6.02998463876533 872.8287078433269 1.5560281297794198
6.035212193718746 1038.7485752484622 1.7014501445665822
6.040439748672163 1215.6463149262515 1.844041802242862
6.045667303625579 1380.8809028731885 1.9651463440543375
6.050894858578995 1540.3156889767888 2.074861201882602
6.056122413532411 1639.5216934883456 2.139727828330974
6.061349968485827 1681.4951182115233 2.1695971798213143
6.066577523439244 1664.3201126574324 2.158881334392513
6.07180507839266 1597.748610960441 2.121315078613772
6.077032633346076 1498.0747371404432 2.0568569926988096
6.082260188299492 1371.24252078959 1.9699004093392254
6.087487743252908 1241.7265303769948 1.8755453759097827
6.092715298206325 1115.5780185423798 1.7783702209211254
6.097942853159741 1006.696286909802 1.6930368597601781
6.103170408113157 916.1305780514876 1.6186190305080712
6.108397963066573 826.0269345949865 1.5380859361830754
6.113625518019989 743.9557073925268 1.460350403825697
6.118853072973406 670.768876531875 1.3864932109568426
6.124080627926822 607.566497840136 1.3203572214930883
6.129308182880238 554.0882105888231 1.2649829461814432
6.134535737833654 501.8958567421548 1.2072362346139243
6.1397632927870704 456.0149797772292 1.15327797482494
6.144990847740487 420.3671334931909 1.10925959648822
6.150218402693903 392.9789469511888 1.0752616593382252
6.155445957647319 370.64318622215336 1.0504995289577619
6.160673512600735 350.79747429359276 1.0285849270887768
6.1659010675541515 335.1099200621663 1.0131376156843963
6.171128622507568 326.29985883177505 1.0044173144143125
6.176356177460984 319.58561743717956 0.9998120606575153
6.1815837324144 309.9386676636393 0.990559150542753
6.186811287367816 296.7663376836257 0.9728729510463087
6.1920388423212325 288.8184119026084 0.9632175635922466
6.197266397274649 284.2111445756216 0.9589925570826441
6.202493952228065 283.45461212346896 0.9584994762039225
6.207721507181481 277.9419812664549 0.9401668648856432
6.212949062134897 275.3266003027586 0.9310203530657231
6.2181766170883135 266.40716428879347 0.9129584050560378
6.22340417204173 258.3363110364614 0.8955220361234423
6.228631726995146 254.83472049797882 0.8866097372769411
6.233859281948562 250.47069831230812 0.8771852921988299
6.239086836901978 248.22136794311572 0.8722742956472044
6.2443143918553945 246.5994637203163 0.8748620173158503
6.249541946808811 245.58696069608195 0.874169758460983
6.254769501762227 244.2276816028503 0.8733470632901144
6.259997056715643 243.30195492200323 0.8667130591402481
6.265224611669059 240.83215896902777 0.8595263924939318
6.2704521666224755 235.64610466579379 0.8502258859958362
6.275679721575892 233.60420171488187 0.8431929153158898
6.280907276529308 234.3254937934743 0.846237969411681
6.286134831482724 236.2276548248048 0.851838996690256
6.29136238643614 239.63895894176295 0.8565838720465456
6.2965899413895565 238.40775213551896 0.8524051241155112
6.301817496342973 240.87356342453205 0.8555787321748376
6.307045051296389 242.6373015093878 0.8606851109465502
6.312272606249805 243.10516366345777 0.8624197260579864
6.317500161203221 238.76587120709968 0.8520309004966641
6.3227277161566375 236.79138839495005 0.8474139040144053
6.327955271110054 233.98455952238157 0.8363291663965204
6.33318282606347 235.39513917897168 0.8372342329427066
6.338410381016886 234.95662913486467 0.8374430577628454
6.343637935970302 235.03086012851128 0.8356542473996407
6.3488654909237185 236.68820333845107 0.8376887270819712
6.354093045877135 237.92684283651434 0.8418398989206017
6.359320600830551 239.52415328992936 0.8444953327552916
6.364548155783967 239.17552356829572 0.8455229903846229
6.369775710737383 236.67143352319923 0.8369063247086632
6.3750032656908 235.38307711512488 0.8348766217571282
6.380230820644216 236.37629197826834 0.8390039865974881
6.385458375597632 238.62119621092046 0.8438230327267358
6.390685930551048 239.97555029731086 0.8459253208653593
6.395913485504464 241.6974040970476 0.8452940945198119
6.401141040457881 239.1887940497908 0.8358685035090637
6.406368595411297 239.39082375323375 0.8357758327784846
6.411596150364713 239.18778875708668 0.8303067320758347
6.416823705318129 239.8719811324322 0.8286422618527466
6.422051260271545 239.46074197670265 0.8255832848941659
6.427278815224962 237.75180816844778 0.8219439653158636
6.432506370178378 236.87944594855313 0.8210073184268482
6.437733925131794 236.9758034299872 0.8190932164435129
6.44296148008521 243.91203353772391 0.8303519478705333
6.448189035038626 247.36728737617162 0.8380373360579856
6.453416589992043 250.3107506000439 0.8429745780343189
6.458644144945459 254.121365675103 0.8477959419572123
6.463871699898875 255.64158979901018 0.8454151463474061
6.469099254852291 257.4795481111107 0.844677877256624
6.474326809805707 258.1772108243492 0.842279565490979
6.479554364759124 260.7510241122958 0.8459084521462717
6.48478191971254 260.70447836072975 0.8459212941498022
6.490009474665956 265.39003691893726 0.8484302944062819
6.495237029619372 270.7916032284008 0.8551971558857687
6.500464584572788 280.41781705901866 0.8646981844797346
6.505692139526205 289.92008503316373 0.8734131003573775
6.510919694479621 302.29128639743266 0.8866978535678148
6.516147249433037 317.7698967209634 0.902337448867686
6.521374804386453 334.30983978200965 0.9208103486157971
6.526602359339869 352.62980404872496 0.9395469926787997
6.531829914293286 386.2194935385514 0.9797554927831315
6.537057469246702 426.27587591935315 1.0249358589896762
6.542285024200118 475.54063297921266 1.0801850785253793
6.547512579153534 524.7789716327064 1.1306189352341287
6.55274013410695 567.7808205290071 1.173695881655279
6.557967689060367 601.0639212354068 1.205745054042321
6.563195244013783 622.4906041581698 1.2254067122859735
6.568422798967199 625.1768927952788 1.2277654198017998
6.573650353920615 613.1440361210726 1.2143481846697697
6.5788779088740315 596.6065092834472 1.1989175991282854
6.584105463827448 561.4372343439235 1.1634091376881812
6.589333018780864 521.8412116027318 1.1216360872132953
6.59456057373428 483.33593350609175 1.0800859482549405
6.599788128687696 445.8335538004497 1.0388580441226376
6.6050156836411125 417.5288863257765 1.0073458561841926
6.610243238594529 395.4555369137322 0.9833861317386543
6.615470793547945 374.11154660035044 0.9580933869207962
6.620698348501361 360.35498055034634 0.9437189617859693
6.625925903454777 342.28027216146324 0.9220537862641468
6.6311534584081935 335.43251780376966 0.9165894868355996
6.63638101336161 323.71207348966703 0.9010628772130023
6.641608568315026 315.88795219026537 0.8927612807783022
6.646836123268442 310.17072131031813 0.8862279433088538
6.652063678221858 294.912116785736 0.8618417265127135
6.6572912331752745 288.644536567719 0.8543226954787697
6.662518788128691 283.7273963319951 0.8478135834647138
6.667746343082107 282.3920304031595 0.8495338050570924
6.672973898035523 280.87957030389686 0.8495958616259792
6.678201452988939 276.26005167081917 0.8421111787659793
6.6834290079423555 270.93185250178044 0.8334589737864042
6.688656562895772 271.8957933329255 0.834797893508916
6.693884117849188 271.66313753947543 0.8343323004040686
6.699111672802604 270.20937253559356 0.8331445703093809
6.70433922775602 266.87488408979283 0.828821691615118
6.7095667827094365 264.4099148927427 0.8258547199688215
6.714794337662853 262.60414718417627 0.8250817679536606
6.720021892616269 264.79292139589876 0.8250877614560178
6.725249447569685 263.73746251815714 0.8237773237777541
6.730477002523101 264.733550280044 0.8228692255525666
6.7357045574765175 266.4374959505865 0.8245801207769916
6.740932112429934 266.16312096145185 0.826301622285952
6.74615966738335 268.17872911926344 0.8324629038840027
6.751387222336766 269.602953934489 0.8388555868435292
6.756614777290182 272.2001261131801 0.8401747149775503
6.7618423322435985 274.81341395396726 0.841585937850925
6.767069887197015 273.11470697866685 0.8361801473564024
6.772297442150431 270.52830720434304 0.8293564612276042
6.777524997103847 267.4323618554404 0.8232937557361452
6.782752552057263 265.69478555433625 0.8152144271378062
6.7879801070106796 268.6085212863946 0.8209272789762508
6.793207661964096 269.3718180278742 0.8210601277799446
6.798435216917512 272.6578481203699 0.8275769719606979
6.803662771870928 276.5061874056117 0.8363907999781113
6.808890326824344 275.5316431652263 0.8316500534357631
6.814117881777761 277.32675313013993 0.8333563955836427
6.819345436731177 277.162752644275 0.8308334304957802
6.824572991684593 277.1505680762324 0.8288204104605615
6.829800546638009 275.9698085667178 0.8268556397872818
6.835028101591425 276.1672795194558 0.8263874331661782
6.840255656544842 276.0558646611678 0.824135628573622
6.845483211498258 280.31224182095616 0.8282641043104584
6.850710766451674 286.570387026014 0.8378330686995258
6.85593832140509 292.37807931077606 0.8465062342424411
6.861165876358506 293.8784047358886 0.8503230347945686
6.866393431311923 295.7475913408135 0.8523821099056665
6.871620986265339 301.7218485674503 0.8587752916651926
6.876848541218755 301.8965396464671 0.8545061176887803
6.882076096172171 305.9002675591556 0.8572710748578497
6.887303651125587 307.7326189377349 0.8590011308171767
6.892531206079004 310.2147548493893 0.8607733335934921
6.89775876103242 312.8269254561656 0.8599494315028019
6.902986315985836 314.246250932437 0.857646217881448
6.908213870939252 315.35875333696026 0.8555978729004242
6.913441425892668 318.91640546844843 0.8591753911823925
6.918668980846085 319.49814931165434 0.8615901201442774
6.923896535799501 325.14216830910965 0.8705106609651673
6.929124090752917 333.2762461222072 0.88147638118303
6.934351645706333 337.54285657852176 0.8850734765477252
6.939579200659749 343.59299098189825 0.8902806295266512
6.944806755613166 348.1664953204365 0.894265922386888
6.950034310566582 354.7018582901752 0.9012448138606218
6.955261865519998 361.9407566657961 0.9067122820378855
6.960489420473414 369.8503401539291 0.9142325913569874
6.96571697542683 377.1052570314486 0.9201901299816474
6.970944530380247 390.5468953824591 0.9344081442533713
6.976172085333663 409.43079953183235 0.9540921341465975
6.981399640287079 427.3918644265394 0.9720167688000362
6.986627195240495 448.30793354426226 0.9935601216115035
6.9918547501939114 475.54995700002047 1.023112715871301
6.997082305147328 511.9823419147611 1.0604885426656443
7.002309860100744 563.6836290485948 1.1115931022270715
7.00753741505416 639.9975388713457 1.1826522356788884
7.012764970007576 739.7149639352209 1.2706000963399862
7.0179925249609925 862.0420893294478 1.3708898615214864
7.023220079914409 983.6898732044486 1.463462600806275
7.028447634867825 1087.8711206787596 1.537013906964548
7.033675189821241 1158.3083826490938 1.5843353794162824
7.038902744774657 1195.5231008650271 1.6083332392178586
7.0441302997280735 1193.138726308042 1.6062747560962884
7.04935785468149 1165.7850782962337 1.5888691219049502
7.054585409634906 1115.572005585016 1.5525093968790162
7.059812964588322 1054.0322911913652 1.5082109789075937
7.065040519541738 1002.2929483602173 1.4700353215928257
7.0702680744951545 947.3443461161867 1.4282465476475268
7.075495629448571 894.4059182649492 1.3865999937414175
7.080723184401987 848.8180426489504 1.349294597206158
7.085950739355403 806.8261968688587 1.3157779092405886
7.091178294308819 769.08232212346 1.2850188580046624
7.0964058492622355 733.8679183010405 1.2547190466476774
7.101633404215652 691.4021173824809 1.2168874836118801
7.106860959169068 656.0980930123918 1.1855587935423118
7.112088514122484 618.5408787852978 1.1521341561606349
7.1173160690759 583.2117014126046 1.1198330947467747
7.1225436240293165 556.2056331971471 1.0954358391752332
7.127771178982733 525.6180801594903 1.064610254291656
7.132998733936149 500.6691406810769 1.039658065413305
7.138226288889565 480.4494658144279 1.0173404719137875
7.143453843842981 468.66906058016593 1.0057947818060653
7.1486813987963975 463.62587146538146 1.0001898932011224
7.153908953749814 463.07231513856124 0.9999711108944579
7.15913650870323 462.53791404696216 0.9982065309120391
7.164364063656646 466.7447171183924 1.002460251057201
7.169591618610062 475.6005028830797 1.0093676409292687
7.1748191735634785 494.4668080255554 1.028290458327689
7.180046728516895 531.8981184091662 1.0650353579207543
7.185274283470311 589.0509404983098 1.1207102822912205
7.190501838423727 678.1978015563382 1.2011396128850118
7.195729393377143 807.2970937010624 1.3082632994692995
7.2009569483305595 1005.8736884609141 1.459661240490877
7.206184503283976 1274.3675640859387 1.6404442344317887
7.211412058237392 1657.6111999109512 1.8689102794404544
7.216639613190808 2137.756134746963 2.1203291559092112
7.221867168144224 2699.2421387862464 2.378794311897058
7.227094723097641 3232.27316237382 2.6031577117309603
7.232322278051057 3590.005205760583 2.7461441600240972
7.237549833004473 3694.771831790252 2.7840517490475367
7.242777387957889 3462.8604856707598 2.691319291449661
7.248004942911305 3028.1417198847344 2.510102561688036
7.253232497864722 2506.230600596681 2.2820935746424507
7.258460052818138 1975.7472025073812 2.026279253443942
7.263687607771554 1519.9042644329938 1.7778682702770428
7.26891516272497 1147.371897407176 1.544664894794135
7.274142717678386 883.100460284235 1.3574737474530172
7.279370272631803 697.9505663382726 1.207800787835804
7.284597827585219 569.2352162504965 1.0923204061192555
7.289825382538635 496.178304219737 1.0201874432672922
7.295052937492051 453.0920057628028 0.9765153972211573
7.300280492445467 423.22985750781964 0.9458145446021557
7.305508047398884 402.83053757273046 0.9242027379825067
7.3107356023523 391.4774625091322 0.9103092799284301
7.315963157305716 379.99953887195267 0.8972954584368716
7.321190712259132 371.5144339620194 0.8884881164399562
7.326418267212548 364.4199932751983 0.8819725188001708
7.331645822165965 358.6838125996996 0.877479055650707
7.336873377119381 353.85328456610534 0.8731759324047438
7.342100932072797 352.1413053795047 0.8698408753307502
7.347328487026213 353.7789432254486 0.8692421085916623
7.352556041979629 353.8281137383688 0.8675925477332731
7.357783596933046 358.53338403411755 0.8730168175202108
7.363011151886462 356.409562663612 0.8715470339333877
7.368238706839878 347.3800356626216 0.8605220297418416
7.373466261793294 346.5749646052916 0.86063825424905
7.37869381674671 341.43003566394566 0.8551179076418897
7.383921371700127 344.5582124156036 0.8587104119732945
7.389148926653543 345.96886576750256 0.8602396816127346
7.394376481606959 348.4420362214117 0.861455426888094
7.399604036560375 352.95569981481486 0.8669138530904377
7.4048315915137914 352.2892998330166 0.8659117532052888
7.410059146467208 352.38440384819717 0.8645848489709222
7.415286701420624 354.1531231989145 0.8659471368404119
7.42051425637404 354.66669724735505 0.8652991084464565
7.425741811327456 354.54230300677847 0.8657165033979947
7.4309693662808725 357.3400228802415 0.870063132037496
7.436196921234289 354.728585287583 0.8674396061625846
7.441424476187705 356.7794194177988 0.8673112040355612
7.446652031141121 362.2462126257773 0.8722770693928514
7.451879586094537 368.0501105140375 0.8785685176610246
7.4571071410479535 375.41961537755003 0.8848590354203218
7.46233469600137 375.25304727766485 0.8825743446562179
7.467562250954786 379.7886084662841 0.8862095374374209
7.472789805908202 388.9099707888537 0.896337882256916
7.478017360861618 398.82386655403366 0.9072323520507842
7.4832449158150345 411.0332254629952 0.9196982882616793
7.488472470768451 421.5256327998045 0.9308119943336246
7.493700025721867 430.8583399247692 0.9393968481302196
7.498927580675283 446.55436785813157 0.9542035297999907
7.504155135628699 458.7410729050588 0.9648677877826579
7.5093826905821155 475.22827581709475 0.9823284557498027
7.514610245535532 487.45627656345835 0.9950582394053413
7.519837800488948 500.40833536089247 1.0093099268503023
7.525065355442364 508.23024334463605 1.0159413241288051
7.53029291039578 516.3304126649991 1.0232784954279044
7.5355204653491965 524.8280389618678 1.0307490065557758
7.540748020302613 532.0136124098668 1.0375138386093823
7.545975575256029 533.1756195406681 1.036850248406088
7.551203130209445 533.077456288238 1.0350665041831897
7.556430685162861 532.7032131217711 1.0345180349925713
7.5616582401162775 533.9743891572917 1.0353948746285286
7.566885795069694 532.5750230322892 1.0343105486370692
7.57211335002311 529.602631029817 1.0321039323353054
7.577340904976526 526.4489313715824 1.0274677298891124
7.582568459929942 516.8520082010131 1.0180764163690228
7.5877960148833585 506.0489117425453 1.007233361702594
7.593023569836775 492.4563884560151 0.9925706921132155
7.598251124790191 486.24746495743926 0.9857870176153082
7.603478679743607 483.5478610047298 0.9834586004381876
7.608706234697023 483.8099454063075 0.9846789147788725
7.6139337896504395 480.9236459236162 0.9821655761250211
7.619161344603856 474.5455135953713 0.9759857297091145
7.624388899557272 471.35227191500184 0.9711736489158169
7.629616454510688 470.433095872527 0.9700358597927023
7.634844009464104 470.815892129818 0.9697281518766059
7.6400715644175206 477.02162868016995 0.9765327174863057
7.645299119370937 482.49081649900734 0.9809401342080296
7.650526674324353 488.6636579537685 0.9859335553297174
7.655754229277769 492.3523234480057 0.9889489291275793
7.660981784231185 493.29571468366083 0.9892062961451663
7.666209339184602 500.40461126458433 0.9957750384887385
7.671436894138018 510.54990124990616 1.0060979246010229
7.676664449091434 520.1407829283698 1.0141008283481925
7.68189200404485 527.5350995986099 1.019736901898234
7.687119558998266 531.6035023317747 1.0231759849609603
7.692347113951683 536.0111561175568 1.0270384770596228
7.697574668905099 541.3843296940262 1.0323743511232746
7.702802223858515 546.7306266728292 1.036795678685516
7.708029778811931 554.7183361156298 1.0442102457543465
7.713257333765347 561.842024527927 1.0498093668807773
7.718484888718764 559.4938545139579 1.0482510250031336
7.72371244367218 558.143068728533 1.047493953101074
7.728939998625596 556.335705813565 1.0439037032773315
7.734167553579012 557.211443903586 1.0433220920207544
7.739395108532428 560.1423806896682 1.0444540859871214
7.744622663485845 560.0183642847553 1.043967813662897
7.749850218439261 559.4940780813092 1.0436170556686282
7.755077773392677 556.6576642344378 1.0409122963708204
7.760305328346093 553.7558576715526 1.0390650872265752
7.765532883299509 552.4394487713772 1.0370692676213775
7.770760438252926 545.5440009631751 1.029510588279009
7.775987993206342 543.6851798045491 1.026858011121281
7.781215548159758 541.3012798972738 1.0242101693565853
7.786443103113174 539.9513929019771 1.0232254473185196
7.79167065806659 538.4428050618097 1.0228081719299509
7.796898213020007 531.4282077502864 1.0159889650503735
7.802125767973423 523.4181533346381 1.0075142632133187
7.807353322926839 515.0723342810421 0.9983035374698668
7.812580877880255 505.1580945003474 0.9878920838845507
7.817808432833671 501.4130129789054 0.9842875627573195
7.823035987787088 503.2452745537546 0.988508863632294
7.828263542740504 500.2323392569737 0.9854747097747947
7.83349109769392 502.79864292748323 0.9878843238914162
7.838718652647336 501.4560301738777 0.984555640763581
7.8439462076007525 500.8651409488911 0.9819915582971307
7.849173762554169 508.94287982557535 0.9892038404772416
7.854401317507585 519.8005159120092 0.9994999524379851
7.859628872461001 529.4532239451157 1.0091409639257416
7.864856427414417 541.618958382138 1.0195453779385615
7.8700839823678335 548.3762384014135 1.024556499968401
7.87531153732125 561.5875568754145 1.0357897427637284
7.880539092274666 571.7949252674316 1.044056114185364
7.885766647228082 584.3429218974014 1.0557396783027895
7.890994202181498 589.337632169877 1.0594040327431389
7.8962217571349145 593.7218845063907 1.0636660767779478
7.901449312088331 597.1598406934953 1.0657645980130825
7.906676867041747 600.0368700230779 1.0682688423544684
7.911904421995163 604.7745027509015 1.0721293748738223
7.917131976948579 604.9743272039184 1.0726864538840764
7.9223595319019955 608.2216326033532 1.0752624978378025
7.927587086855412 608.9791136838321 1.07542950776748
7.932814641808828 609.9525402125438 1.0752055234649813
7.938042196762244 614.0927076821225 1.0784798389937464
7.94326975171566 616.6214189395513 1.078967540337043
7.9484973066690765 620.8566940334937 1.080975344091575
7.953724861622493 626.6276014032129 1.0853390675223766
7.958952416575909 635.2903294440317 1.0940199269266153
7.964179971529325 645.7851146451628 1.103448378048955
7.969407526482741 652.8174115663711 1.1082325408320255
7.9746350814361575 665.6870150629929 1.1178709528101547
7.979862636389574 680.612277871037 1.1305432836362417
7.98509019134299 689.1942031421843 1.1375277037799452
7.990317746296406 700.2801238107137 1.1468135832342206
7.995545301249822 706.499601922402 1.152281636264953
8.000772856203238 707.6451370595747 1.1521293445621017
8.006000411156654 708.6207915029538 1.1529651911251986
8.01122796611007 707.7862410036767 1.152228196768614
8.016455521063486 700.6203689914813 1.1455410300804465
8.021683076016902 693.1015599793869 1.1385605637439746
8.026910630970319 684.11943245369 1.1292095469046906
8.032138185923735 683.1176817773462 1.128019408575549
8.037365740877151 679.689603327435 1.124584808653404
8.042593295830567 679.7781780918699 1.1242949861317901
8.047820850783983 674.4561722023752 1.1192830134580918
8.0530484057374 673.4396290701396 1.117777835554578
8.058275960690816 671.7359173792433 1.1162954443024027
8.063503515644232 674.7522106790655 1.1194438001475215
8.068731070597648 681.1620233898981 1.1242556590460417
8.073958625551064 685.092991566618 1.127276737138169
8.07918618050448 682.9263462713185 1.1246157460973183
8.084413735457897 681.1232157618484 1.1229486901949957
8.089641290411313 681.2326282082726 1.123148511124655
8.09486884536473 679.5708928770505 1.1221092866696527
8.100096400318145 680.6987745263098 1.1233729988883088
8.105323955271562 674.2110570797779 1.1164985796241575
8.110551510224978 665.5773475452339 1.1078935124812117
8.115779065178394 659.396470622074 1.1021327552409876
8.12100662013181 654.2861772241727 1.097499784836072
8.126234175085226 658.008393227173 1.100937985285903
8.131461730038643 662.714864010587 1.1045625128423449
8.136689284992059 671.5102938061945 1.1105931824331003
8.141916839945475 677.6996346667167 1.1145275145291433
8.147144394898891 691.8611066310198 1.125346034221071
8.152371949852308 711.8524404664836 1.1409000168643757
8.157599504805724 731.2743318355281 1.1564642006046348
8.16282705975914 754.5952431282221 1.1745507002730775
8.168054614712556 780.7736516556367 1.19567343069553
8.173282169665972 805.6598724970302 1.2137574814663794
8.178509724619389 824.5237351346159 1.227467146679991
8.183737279572805 841.8563365671877 1.2391292841719135
8.188964834526221 849.5766645794939 1.2433038345378424
8.194192389479637 853.8391569113438 1.2450052945976733
8.199419944433053 850.7713988541979 1.2417443820794984
8.20464749938647 840.6379847043211 1.2346228061899125
8.209875054339886 823.273486835042 1.2218387734266751
8.215102609293302 800.5644593538171 1.204830399122154
8.220330164246718 779.8668002953926 1.1884074803716889
8.225557719200134 765.7204401236974 1.1787933556777572
8.23078527415355 749.0452641592974 1.1659383864770783
8.236012829106967 737.5907478698881 1.1567564157406935
8.241240384060383 723.8603811467099 1.144460049996456
8.2464679390138 718.8292566607283 1.1399382415572326
8.251695493967215 717.8404910291421 1.138590037001885
8.256923048920632 718.3321957526063 1.137373400573514
8.262150603874048 718.866131622807 1.1367143232152035
8.267378158827464 719.0726601982695 1.1366728859801563
8.27260571378088 721.0257009632136 1.1374785729268297
8.277833268734296 719.8256834664273 1.1362796637455534
8.283060823687713 713.8245333088854 1.1322659585045687
8.288288378641129 709.5216542083401 1.1285724009142595
8.293515933594545 705.9463557216106 1.1249994945375925
8.298743488547961 704.5995404695809 1.1225496179547252
8.303971043501377 712.138710975329 1.1289577279112981
8.309198598454794 715.9152010397083 1.1317758911899192
8.31442615340821 716.5615298766614 1.1319667770502357
8.319653708361626 718.0651980071656 1.1327753742644449
8.324881263315042 715.4338606867765 1.1301731826024524
8.330108818268458 711.1829683617246 1.1266535728506855
8.335336373221875 710.0619128442037 1.1248362889220593
8.34056392817529 713.7336336396437 1.127260745550728
8.345791483128707 717.8212001440248 1.1293627527779821
8.351019038082123 718.5740815932203 1.1290157293598109
8.35624659303554 713.2468895635707 1.1245036607716783
8.361474147988956 708.7865633889435 1.1209841090599622
8.366701702942372 708.2895602877968 1.121045374450669
8.371929257895788 708.4153743706387 1.120549387640121
8.377156812849204 708.6684670277563 1.12053112078773
8.38238436780262 703.119159877776 1.1154132605229037
8.387611922756037 694.3264919892963 1.108702581903992
8.392839477709453 686.954087516095 1.1028811547808142
8.398067032662869 680.3012477219444 1.0987024130025869
8.403294587616285 667.5127697673794 1.0877064549646256
8.408522142569701 656.6470112887476 1.0781763867746401
8.413749697523118 646.3892126178265 1.0683992834119769
8.418977252476534 639.661098705749 1.0631695729819566
8.42420480742995 631.0921319425939 1.0561118869538495
8.429432362383366 619.8006597501253 1.0465206084424654
8.434659917336782 612.7923928011902 1.0404264329215596
8.439887472290199 607.3966893173869 1.034977571789991
8.445115027243615 601.2787755333886 1.0295531931895308
8.450342582197031 594.8104166370449 1.0242532378060647
8.455570137150447 589.2387632543624 1.0184001758954833
8.460797692103863 587.1250502345811 1.0171482094595956
8.46602524705728 589.2030912551189 1.0181589247200513
8.471252802010696 583.4103232502716 1.0127227659776745
8.476480356964112 579.6649211365358 1.0084430176846877
8.481707911917528 577.351149662011 1.00616552330564
8.486935466870944 570.99594716565 1.000975668089937
8.49216302182436 571.1965212028521 1.0010205861160113
8.497390576777777 570.6560134725852 0.9994900347814192
8.502618131731193 573.4400390990919 1.0006347566376836
8.50784568668461 574.5796677546077 1.001139387390529
8.513073241638025 572.2965749710497 0.9984172619403915
8.518300796591442 569.3112298767098 0.9959775418907933
8.523528351544858 566.3629091105854 0.9934529882408836
8.528755906498274 565.3965968535399 0.9929413150562444
8.53398346145169 564.5397508975637 0.9921074516598637
8.539211016405106 560.3944283663618 0.9892926764626887
8.544438571358523 562.813010730054 0.9907210195126883
8.549666126311939 562.1291289315474 0.988959151998784
8.554893681265355 564.4648089939831 0.9904119032874321
8.560121236218771 564.5681625812376 0.9896316321554682
8.565348791172188 568.4824645903847 0.9931546963566035
8.570576346125604 571.1685024446853 0.9947737362555189
8.57580390107902 574.5441272200134 0.9973728098152624
8.581031456032436 575.0148671468556 0.998242499554216
8.586259010985852 572.314499200083 0.995821132581889
8.591486565939269 572.8363938605801 0.9973865220699426
8.596714120892685 576.5079923716526 0.9996474220943657
8.601941675846101 576.9376485597985 0.9992360681161206
8.607169230799517 573.7752813488967 0.994262726686548
8.612396785752933 573.3003668264703 0.9931238581250995
8.61762434070635 573.6334266723851 0.9930933675308653
8.622851895659766 576.0509279680034 0.995731665596327
8.628079450613182 583.0656557571988 1.001295249612182
8.633307005566598 592.7897753422089 1.0093206846792813
8.638534560520014 602.1458430089234 1.0167090789037565
8.64376211547343 615.2093705712867 1.0276902319215426
8.648989670426847 622.2911312855919 1.0326204754012493
8.654217225380263 629.9437656385378 1.0378457579716023
8.65944478033368 640.2026188469249 1.045978243053488
8.664672335287095 650.364647980832 1.0545088426750415
8.669899890240512 662.2013087066749 1.0644088531480533
8.675127445193928 676.1389528555219 1.0752219297766745
8.680355000147344 691.5385445640112 1.0864539667633202
8.68558255510076 707.8892328739041 1.0983601323145629
8.690810110054176 724.2092461094147 1.110247878605222
8.696037665007593 734.3761864960599 1.1157846848373418
8.701265219961009 747.0828120577684 1.1249652044871674
8.706492774914425 754.5529567655858 1.1302871074454128
8.711720329867841 754.9415058198648 1.1312925844489847
8.716947884821257 746.9759187537318 1.1242204910357017
8.722175439774674 737.0885538637349 1.1165180597848827
8.72740299472809 728.7542092605426 1.1093731345993558
8.732630549681506 718.9141034122149 1.1032776081005495
8.737858104634922 718.8341501827202 1.1035178977400038
8.743085659588338 715.9282977301601 1.102100950392617
8.748313214541755 714.6303417745954 1.10110068231045
8.75354076949517 713.1765439512108 1.1001892054156908
8.758768324448587 710.7551484953832 1.098128135419058
8.763995879402003 705.6741462854246 1.093136028105579
8.76922343435542 695.8804412315387 1.0846410003284552
8.774450989308836 684.7120143979924 1.0754537628551553
8.779678544262252 670.4944379523105 1.0631229168327228
8.784906099215668 659.2542387600971 1.0525111597339893
8.790133654169084 653.2052866647591 1.0465994939877248
8.7953612091225 646.462877525726 1.0409889290452132
8.800588764075917 642.6828165260384 1.0381351653653472
8.805816319029333 638.3104949199619 1.0358844501775686
8.811043873982749 635.7273935639557 1.0339264562660586
8.816271428936165 628.6157845221001 1.0278398805996742
8.821498983889581 621.7441891924126 1.0209587329752734
8.826726538842998 617.2155669081959 1.0177363996828872
8.831954093796414 614.0372670621337 1.014452404974724
8.83718164874983 613.2570169462257 1.0142949296681905
8.842409203703246 609.5973368322576 1.010889762378777
8.847636758656662 605.6969617918724 1.006985258806862
8.852864313610079 602.9194163464975 1.0041331937794908
8.858091868563495 603.5875102663264 1.0044011021296868
8.863319423516911 607.2768250689043 1.0073119514548654
8.868546978470327 607.7881210632254 1.007444518813513
8.873774533423743 606.7935051477274 1.0063212980093101
8.87900208837716 609.0192608351559 1.0082518841453174
8.884229643330576 606.3838289796715 1.0050884595867553
8.889457198283992 610.3025412863365 1.008288435532703
8.894684753237408 609.0357365119992 1.006656156060889
8.899912308190824 610.6536118251536 1.00847854274492
8.90513986314424 611.562024318987 1.008253872036717
8.910367418097657 614.0363717428154 1.009133023563667
8.915594973051073 619.2670260227153 1.0125054287941946
8.92082252800449 625.6448681776492 1.0174670543155155
8.926050082957905 628.7478790629548 1.020270230206015
8.931277637911322 631.284524088968 1.022346035403648
8.936505192864738 630.8065896879125 1.0200258234769255
8.941732747818154 630.1790373366085 1.0193366702953512
8.94696030277157 632.154484709277 1.020516120290974
8.952187857724986 635.9710322556722 1.0250314534736338
8.957415412678403 642.835594554525 1.0303255214641096
8.962642967631819 651.0747936313667 1.0361675462798579
8.967870522585235 659.4864875350298 1.040521307251417
8.973098077538651 658.8652029460617 1.038640978112606
8.978325632492067 658.2714602530573 1.0381894450067324
8.983553187445484 663.0278267388796 1.0424073174629334
8.9887807423989 674.7774430186394 1.0510569667263505
8.994008297352316 684.6003986466105 1.0586269021756025
8.999235852305732 691.3250126745742 1.063460249903705
9.004463407259149 696.5761521003442 1.0669562533680215
9.009690962212565 705.6044926031416 1.0739658839707047
9.014918517165981 716.5003534753143 1.0819902990525796
9.020146072119397 727.6132431251249 1.0900490151600375
9.025373627072813 739.9728307585628 1.09864044813762
9.03060118202623 751.3176827606078 1.1059078119762014
9.035828736979646 769.3314209052222 1.1188735826326173
9.041056291933062 781.7761151184931 1.127107258813512
9.046283846886478 797.8571367039424 1.138805667749798
9.051511401839894 809.8347853847695 1.1470687031867592
9.05673895679331 826.5733267029999 1.157725968895749
9.061966511746727 852.6111595274691 1.1764632935216244
9.067194066700143 876.3363780331971 1.1925908491397619
9.07242162165356 897.5847330362523 1.205833428201388
9.077649176606975 909.1595028791246 1.2113717671531608
9.082876731560392 924.9832934806241 1.221268007510097
9.088104286513808 941.4979312991554 1.2316243624402763
9.093331841467224 959.8639133370605 1.2436978208398075
9.09855939642064 974.0781877260993 1.2527060372042154
9.103786951374056 987.4968753498675 1.2614003810090857
9.109014506327473 995.8141799250282 1.265285166939689
9.114242061280889 1002.9710868691527 1.270117476168934
9.119469616234305 1004.9008002273465 1.269966664181911
9.124697171187721 1008.281829984971 1.271543773536211
9.129924726141137 1016.3685677534069 1.2762013900544558
9.135152281094554 1024.4698154175821 1.2816417563633735
9.14037983604797 1039.5448933296452 1.2913037890611372
9.145607391001386 1054.1622901449064 1.2996305270873414
9.150834945954802 1074.5247734847942 1.3111099344028196
9.156062500908218 1094.5489055055357 1.3235344576618195
9.161290055861635 1116.941929577464 1.3466878973935124
9.16651761081505 1143.4597077619103 1.3696189155088963
9.171745165768467 1170.0722308979457 1.3909875819956337
9.176972720721883 1189.0069966296403 1.406888273303017
9.1822002756753 1198.556412183203 1.4164017708487735
9.187427830628716 1198.087860649155 1.419596670146428
9.192655385582132 1184.5970895488886 1.4128568368892946
9.197882940535548 1175.1531252072332 1.4097994866731973
9.203110495488964 1162.866769848965 1.4046795969593884
9.20833805044238 1152.9273457869272 1.40255556724292
9.213565605395797 1144.7692755255932 1.3996689234427566
9.218793160349213 1135.6121036026618 1.3965754397166368
9.224020715302629 1133.9096592759738 1.3974232993190527
9.229248270256045 1135.0736145086519 1.3996249572189832
9.234475825209461 1138.4724664133485 1.4040133532266974
9.239703380162878 1150.6702500744689 1.4136179652499206
9.244930935116294 1170.3343999501203 1.4265680921066939
9.25015849006971 1195.3627356085608 1.4431892782712976
9.255386045023126 1221.334504561878 1.4589690198492522
9.260613599976542 1254.4236769439965 1.4797946870999779
9.265841154929959 1296.8712744144245 1.5077118095882176
9.271068709883375 1335.3853063145134 1.5313400226685663
9.276296264836791 1373.8474269199482 1.5551631762842621
9.281523819790207 1389.6968891751283 1.5656768596571453
9.286751374743623 1385.180774742085 1.5645487006057943
9.29197892969704 1365.7376161723166 1.5558901881541771
9.297206484650456 1318.4808406960647 1.5281979346670622
9.302434039603872 1251.754715281805 1.4891220335190374
9.307661594557288 1171.519456155329 1.4427651039226963
9.312889149510704 1091.9033089173806 1.3961231710300175
9.31811670446412 1012.967844497821 1.3459035865724787
9.323344259417537 945.8595567345625 1.3019689412131419
9.328571814370953 896.4365952775538 1.267223963030062
9.33379936932437 853.9336040815994 1.2387220545192053
9.339026924277785 817.3436434830488 1.2135047397489611
9.344254479231202 792.3027866666471 1.1974928468547346
9.349482034184618 768.2745800006062 1.1796915041109324
9.354709589138034 754.0895346300331 1.1691760400055065
9.35993714409145 738.4962161141852 1.1571042237569127
9.365164699044866 725.7804796721036 1.1476834872111936
9.370392253998283 711.8691851513705 1.1380566724746342
9.375619808951699 704.9375998428726 1.13365920076546
9.380847363905115 703.8480368322136 1.1335248421674529
9.386074918858531 702.357806435841 1.132863945262291
9.391302473811947 704.3803375917522 1.1349478415120646
9.396530028765364 700.4015621796318 1.1325628067756186
9.40175758371878 699.5216110420703 1.1327580854443329
9.406985138672196 695.2176551216585 1.130235640526311
9.412212693625612 691.2140648160506 1.1258425598543909
9.417440248579029 687.8151735443403 1.1117366782851674
9.422667803532445 679.8022320417832 1.0989012644214506
9.427895358485861 677.4757626511139 1.0933865194988799
9.433122913439277 677.0909546681283 1.0907664890049542
9.438350468392693 675.8290739618926 1.0878554282156745
9.44357802334611 674.9299380024001 1.0852725328880704
9.448805578299526 675.6882867917386 1.0832388777322404
9.454033133252942 674.9722620481025 1.0798345753379557
9.459260688206358 676.5969758258348 1.0797743374466569
9.464488243159774 679.8390447453884 1.082126903564609
9.46971579811319 679.1150476465056 1.0803572985114016
9.474943353066607 676.0509791036814 1.0756225011897076
9.480170908020023 677.6885943415746 1.0737818685812281
9.48539846297344 682.7709546193008 1.0760298475946855
9.490626017926855 684.81101129333 1.0761983691445116
9.495853572880272 687.9074735578471 1.0776179338838165
9.501081127833688 687.6304933854957 1.0762226725816966
9.506308682787104 688.5342804107249 1.0761913119374018
9.51153623774052 686.3616795855714 1.0736089057073404
9.516763792693936 681.7508571388545 1.0691209050896504
9.521991347647353 679.3535138867767 1.0662102682293557
9.527218902600769 681.7579122296321 1.0670560380947702
9.532446457554185 685.6196399210316 1.0694043523142167
9.537674012507601 681.7045566466095 1.06423254486166
9.542901567461017 684.1257225726984 1.0645053299134692
9.548129122414434 685.0336433760779 1.0646512209454848
9.55335667736785 688.094283640563 1.067377089630892
9.558584232321266 689.5071313944305 1.0681811822223666
9.563811787274682 692.7094051907912 1.070299519868002
9.569039342228098 695.8761569051228 1.0733063272397645
9.574266897181515 688.8144885727817 1.0671317118686483
9.57949445213493 687.8251790070725 1.0651518222437084
9.584722007088347 682.1959789140634 1.0587084532330477
9.589949562041763 684.9584119269288 1.0600641726401725
9.59517711699518 685.9467588675593 1.060006982631406
9.600404671948596 691.4093817509232 1.0645410686122638
9.605632226902012 690.4316085827909 1.0626394884490622
9.610859781855428 692.8484909394167 1.0640131870999798
9.616087336808844 693.1480935055674 1.0638805936682583
9.62131489176226 694.9290583669188 1.0644718089774385
9.626542446715677 690.2289940274795 1.057643442379767
9.631770001669093 689.710415605047 1.0565593535155888
9.636997556622509 688.5305780486124 1.0545724288257738
9.642225111575925 694.8243102513354 1.060033886218365
9.647452666529341 694.7826200391413 1.0589493260960565
9.652680221482758 699.0617641704196 1.0620416572831977
9.657907776436174 700.6291824672288 1.062085130655467
9.66313533138959 700.8450281877972 1.0615235338663664
9.668362886343006 706.1598593703727 1.0650686453477065
9.673590441296422 704.3658453420511 1.062286696675342
9.678817996249839 706.3777150308547 1.0624479701891347
9.684045551203255 704.7154713233838 1.0617511749878974
9.689273106156671 707.4067081515949 1.0653887111239777
9.694500661110087 709.9923554454986 1.0669302677215406
9.699728216063503 713.6496639523298 1.0689963797114215
9.70495577101692 716.5040111126683 1.0690610486863699
9.710183325970336 721.572283331541 1.072535596927167
9.715410880923752 724.7771452140389 1.073168588902434
9.720638435877168 722.4944455079765 1.070117154480949
9.725865990830584 722.085694040256 1.0697102694912948
9.731093545784 719.2770217842855 1.0681383823664563
9.736321100737417 722.9412810308085 1.0720065462272466
9.741548655690833 726.1363998826849 1.074071851670397
9.74677621064425 723.1492798631525 1.070418239297239
9.752003765597665 721.2842381007648 1.0680347775663888
9.757231320551082 721.799222144622 1.067995381794216
9.762458875504498 719.3961628203954 1.064883494060787
9.767686430457914 722.4012694134345 1.0668532785699378
9.77291398541133 721.6225558718692 1.0658605464830937
9.778141540364746 721.5864138686354 1.0648302413444406
9.783369095318163 718.937639031086 1.0618298211261448
9.788596650271579 715.395446327115 1.0585001956270943
9.793824205224995 715.6329327891865 1.058454652419266
9.799051760178411 719.5685696036991 1.0604746951299084
9.804279315131827 718.6120820080062 1.0592205397440224
9.809506870085244 717.2869831030874 1.0574420092340715
9.81473442503866 715.8993042170788 1.0555958511224548
9.819961979992076 715.3573823106256 1.054063929801457
9.825189534945492 720.8862401485611 1.0590824616731498
9.830417089898909 725.6150302303492 1.0624941051938734
9.835644644852325 727.5214471006035 1.063396018631145
9.840872199805741 725.9863746314406 1.0614585973140227
9.846099754759157 723.0574656834335 1.0590321367428568
9.851327309712573 721.2938671480202 1.0581761072666547
9.85655486466599 716.5086523145452 1.0543792789576314
9.861782419619406 719.3230504623299 1.0559638423022366
9.867009974572822 719.5819510388399 1.054683464881167
9.872237529526238 723.5140236009516 1.0565364479837602
9.877465084479654 728.4302485545504 1.0600902173371027
9.88269263943307 730.707824152367 1.0612941242097411
9.887920194386487 735.7825178307108 1.0645405448597574
9.893147749339903 740.9813051354364 1.068179026508163
9.89837530429332 743.8074976361536 1.0680863885442162
9.903602859246735 747.7847587277635 1.07003433781457
9.908830414200152 751.9698034599232 1.0730909890753144
9.914057969153568 765.300767143673 1.083025233973933
9.919285524106984 767.0535258799091 1.0839847379163738
9.9245130790604 767.9641642357169 1.083515146727904
9.929740634013816 766.8253684600868 1.0813143382207784
9.934968188967233 767.9107698037029 1.0814217399023973
9.940195743920649 764.4185690301251 1.07866594058049
9.945423298874065 767.451892691056 1.081157349397674
9.950650853827481 763.7986235534975 1.0783548543977217
9.955878408780897 764.0340146779198 1.077568390371588
9.961105963734314 763.3051689289739 1.0763481303465245
9.96633351868773 758.6722184644921 1.0728423700077105
9.971561073641146 751.0237182208924 1.0663361883968745
9.976788628594562 748.1065112709394 1.0634130033547557
9.982016183547978 750.5436845185552 1.0648743639554012
9.987243738501395 755.583023543664 1.068619560441433
9.99247129345481 751.2729483761342 1.0653337373207985
9.997698848408227 744.4031955277324 1.0602546830523756
10.002926403361643 736.5600495046164 1.0534797645403287
10.00815395831506 735.6870508464057 1.0518228367150728
10.013381513268476 731.7978985597736 1.047680773294892
10.018609068221892 731.0442182835221 1.0470865592597045
10.023836623175308 731.1172452364092 1.0472794373587626
10.029064178128724 732.2372347335717 1.0482355086543322
10.03429173308214 738.6475108598464 1.0532451658292594
10.039519288035557 741.914773544827 1.0554313584757469
10.044746842988973 744.6988748064422 1.056738169074869
10.049974397942389 745.6567452770541 1.0561865494060059
10.055201952895805 746.0324007379015 1.056150407944291
10.060429507849221 749.7726321364546 1.0583158662136563
10.065657062802638 748.6563547437302 1.0579269372611346
10.070884617756054 751.8088073219875 1.0598909446440867
10.07611217270947 746.8276286264141 1.0554946229214506
10.081339727662886 749.6088818841026 1.0566360131285695
10.086567282616302 751.5784067114557 1.058103896535626
10.091794837569719 750.9444843259384 1.0587381599956238
10.097022392523135 752.0934001846597 1.058397968595127
10.102249947476551 753.9613131803044 1.0595718483513266
10.107477502429967 756.0054468553639 1.06017680837414
10.112705057383383 752.1946565409845 1.056842324626116
10.1179326123368 743.7000851172921 1.0505617197687034
10.123160167290216 737.2266866529272 1.0458846188773314
10.128387722243632 732.197295196268 1.042381243798244
10.133615277197048 731.4322480483335 1.0408951789650276
10.138842832150464 728.6278729723043 1.0364225880858537
10.14407038710388 729.3420052436129 1.0367568704656334
10.149297942057297 733.3271399602929 1.0402026975481078
10.154525497010713 733.7565943586471 1.042481512791049
10.15975305196413 731.6760055631213 1.040867514126241
10.164980606917545 726.1429410078758 1.0354436639313713
10.170208161870962 720.359905314709 1.0292231506010558
10.175435716824378 716.4647573065687 1.0263486812557248
10.180663271777794 714.9842955568263 1.0249630549178759
10.18589082673121 714.415949928869 1.0249920912075337
10.191118381684626 708.6599925709672 1.0207421791916775
10.196345936638043 707.368613298864 1.0191549308892731
10.201573491591459 703.7638558251165 1.0158247399711786
10.206801046544875 702.8801059902202 1.0153879591406916
10.212028601498291 706.1025711870764 1.0167603546577433
10.217256156451707 705.6004906662178 1.0161165304424342
10.222483711405124 705.1098668746051 1.0156591205693544
10.22771126635854 707.1368261444993 1.0189783878256111
10.232938821311956 707.2265144998449 1.0193947278827877
10.238166376265372 704.2857558955546 1.0162381805292187
10.243393931218788 702.5639199813065 1.0140633779963686
10.248621486172205 693.0695130220067 1.007015488150423
10.253849041125621 689.6865125387908 1.0046191067160235
10.259076596079037 687.2438477180849 1.003827859606184
10.264304151032453 685.190699711649 1.0021261797796943
10.26953170598587 681.5819124349623 0.9975197522663055
10.274759260939286 679.1438109309456 0.9944436327153362
10.279986815892702 681.2746801813742 0.9959257294824579
10.285214370846118 682.9050542697813 0.9985194190737954
10.290441925799534 685.0399199252046 0.9997656131522489
10.29566948075295 684.854378243658 0.9992431077066795
10.300897035706367 683.1643028356565 0.9960409343291183
10.306124590659783 686.3982557634587 0.9977035107044717
10.3113521456132 682.4070320184419 0.9946731282750723
10.316579700566615 687.567422002156 0.9983921654964261
10.321807255520032 685.7218790863944 0.9966765315646581
10.327034810473448 688.3771194971722 0.9988143715571463
10.332262365426864 688.3568636003649 0.9987342258368572
10.33748992038028 691.832848859298 1.0006994261218856
10.342717475333696 695.2044251576378 1.002101282846098
10.347945030287113 701.1382866527657 1.005623125121286
10.353172585240529 711.9678624961292 1.0131220666156413
10.358400140193945 718.0518606292526 1.0176713091082048
10.363627695147361 722.1855467293784 1.0202229730031362
10.368855250100777 722.4402561874384 1.0203624905003792
10.374082805054194 726.561001993309 1.0233324882339856
10.37931036000761 731.3668763323158 1.0259851965613578
10.384537914961026 735.0047391341745 1.0284559444864771
10.389765469914442 738.0790564832895 1.0293791117337017
10.394993024867858 742.140798265246 1.0323695770232812
10.400220579821275 746.3367863912428 1.035258003292686
10.40544813477469 741.5322670684773 1.0304485625707307
10.410675689728107 736.9852207285711 1.0267087601969977
10.415903244681523 731.7709452130509 1.0229115311970203
10.42113079963494 724.1137128891963 1.0170715654708438
10.426358354588356 712.255647001503 1.0085812127749814
10.431585909541772 704.6010438408559 1.0031442858137551
10.436813464495188 696.7792995990098 0.997740489630053
10.442041019448604 692.1091776339664 0.9942002872902409
10.44726857440202 683.0780843769801 0.9871273372878598
10.452496129355437 674.5336992996869 0.980337288393547
10.457723684308853 669.9779721092132 0.9771154227524915
10.462951239262269 663.1205797381715 0.9713322052195745
10.468178794215685 657.6446452656847 0.9677791600190607
10.473406349169101 647.756580459637 0.9606070553502993
10.478633904122518 640.1917825053353 0.9546564436215573
10.483861459075934 638.3568571544163 0.9528338744271845
10.48908901402935 635.0651876926005 0.9498976897940136
10.494316568982766 632.6922013689817 0.9469566011990989
10.499544123936182 625.3493235295515 0.9409582200877076
10.504771678889599 619.3170897042859 0.9364648829528698
10.509999233843015 617.6644769461016 0.9355194503814733
10.515226788796431 616.5874874862416 0.9345937510182575
10.520454343749847 612.2991139232192 0.9312043337224278
10.525681898703263 609.1028884374871 0.9290033256647268
10.53090945365668 605.3294370398394 0.9253704877114304
10.536137008610096 605.4357072904908 0.9250406446907018
10.541364563563512 603.8054999074621 0.922454487719291
10.546592118516928 603.5836511834285 0.922462296061732
10.551819673470344 602.5632001743708 0.9219500002739539
10.55704722842376 604.2670680597555 0.924132576291991
10.562274783377177 603.0894630215018 0.9231500168252875
10.567502338330593 596.8365727784267 0.9173231052441752
10.57272989328401 591.8681856106272 0.9121166383466256
10.577957448237425 588.3387301073817 0.9091229893090752
10.583185003190842 590.4895287342979 0.9102829281590247
10.588412558144258 590.0244063753344 0.9098422482984311
10.593640113097674 589.9825662320197 0.9104755681968106
10.59886766805109 589.3438732297178 0.9095595538143383
10.604095223004506 584.6162384567663 0.9051945162148541
10.609322777957923 578.7684034860117 0.9004074719027548
10.614550332911339 577.2930637369715 0.8973825160439913
10.619777887864755 578.8813421490457 0.8983074732961313
10.625005442818171 580.6409500831629 0.9002975287804318
10.630232997771587 579.2690752576266 0.9003120033395127
10.635460552725004 577.4481550589807 0.8991792881747948
10.64068810767842 578.1483612290212 0.8996112615528381
10.645915662631836 581.6241674587641 0.9011131827336243
10.651143217585252 580.9226604906468 0.9006513885991041
10.656370772538668 580.3831734337682 0.899744383185312
10.661598327492085 581.4116318060434 0.9004029323527434
10.666825882445501 587.1951204176689 0.9048511428347146
10.672053437398917 590.7463238549313 0.9058637512773161
10.677280992352333 597.6556194181185 0.9106893706538133
10.68250854730575 601.4630728710454 0.9137434609896103
10.687736102259166 609.205802308863 0.9197418139395502
10.692963657212582 616.2883275334214 0.9251834374676432
10.698191212165998 623.3491031780477 0.9301886876720485
10.703418767119414 628.0100251414378 0.9327689668771433
10.70864632207283 630.437099196961 0.9339572214059753
10.713873877026247 634.2070164398291 0.9363120407483428
10.719101431979663 636.1252309151754 0.936137519020187
10.72432898693308 640.4031373703256 0.9389262499590795
10.729556541886495 645.3155578805413 0.9421215553730167
10.734784096839912 652.4413982941893 0.9484533039012792
10.740011651793328 650.7923756060444 0.94702295874656
10.745239206746744 651.2435795016261 0.9469082050744076
10.75046676170016 650.0496959303215 0.9457637873308831
10.755694316653576 645.7385450038771 0.9420940189420441
10.760921871606993 643.4123029908936 0.9402533887098476
10.766149426560409 643.2075893849793 0.9397889987733214
10.771376981513825 640.435484214848 0.9377119851993839
10.776604536467241 639.1830469143928 0.9365343345401471
10.781832091420657 638.0731990906348 0.9350022787898064
10.787059646374074 636.0675258372554 0.9333326938620613
10.79228720132749 639.4180549442052 0.9356526854256534
10.797514756280906 640.4067266007845 0.935759590656116
10.802742311234322 642.7605856453721 0.9374674707305226
10.807969866187738 646.1339873232206 0.9385073350856732
10.813197421141155 654.6161788760057 0.9440436579151306
10.81842497609457 662.7575433230268 0.9495646571536713
10.823652531047987 676.8899378256133 0.9598308680441079
10.828880086001403 694.7566806360824 0.972116870647787
10.83410764095482 716.3477024732753 0.9872556378140375
10.839335195908236 750.2631336353412 1.0100646147951953
10.844562750861652 787.7362114266473 1.0349225476460941
10.849790305815068 832.1489228753894 1.0633184725633826
10.855017860768484 881.8331644526654 1.0935324604543806
10.8602454157219 922.5965582664197 1.1186207373844559
10.865472970675317 947.1078422586979 1.1328516301175782
10.870700525628733 948.936273307366 1.1336414078413646
10.875928080582149 930.7877861697501 1.1228545104469894
10.881155635535565 893.9109444871422 1.0980275992440365
10.886383190488981 851.1559204644298 1.070946569403885
10.891610745442398 808.5345323152333 1.0438240149574436
10.896838300395814 770.6295347592581 1.0189836141646451
10.90206585534923 736.9556360794718 0.996352374191151
10.907293410302646 712.2601103665797 0.9791990390326775
10.912520965256062 691.1119592348435 0.9650624599377056
10.917748520209479 673.1665864003506 0.9527020293549275
10.922976075162895 658.2547090087037 0.9420869307364476
10.928203630116311 646.3502818408501 0.932805626120833
10.933431185069727 638.0248690768335 0.926577429001672
10.938658740023143 632.6608598531711 0.9223656933203803
10.94388629497656 626.886629996825 0.9179018808913958
10.949113849929976 617.9825106726234 0.9113285274985328
10.954341404883392 610.6187602753837 0.9055185280753717
10.959568959836808 605.9955572731299 0.9022106827491272
10.964796514790224 606.0303666150634 0.902275024355946
10.97002406974364 609.1726056779113 0.9061627031503635
10.975251624697057 603.0087678824241 0.9033659808147741
10.980479179650473 597.4053619516482 0.9008197296231107
10.98570673460389 593.5366717545131 0.8990573953042577
10.990934289557305 593.1091270732878 0.8995611323672438
10.996161844510722 591.5971413739543 0.8994168056850796
11.001389399464138 586.6561628943705 0.8966956830865053
11.006616954417554 581.7732158303539 0.8936577480902047
11.01184450937097 581.56413354612 0.8944285907012035
11.017072064324386 578.8043214156768 0.892823579557425
11.022299619277803 577.3820686415089 0.8921222047555899
11.027527174231219 572.0379466696567 0.8884894468838711
11.032754729184635 569.845716050319 0.8874878879822033
11.037982284138051 567.2952619242423 0.88634311187761
11.043209839091467 565.6293703022487 0.8851038235479253
11.048437394044884 564.3478579691891 0.8841654695785975
11.0536649489983 560.7006691063136 0.8811808159564163
11.058892503951716 560.7534700165546 0.8812156140296973
11.064120058905132 560.9279549522868 0.8814108120956908
11.069347613858548 562.1058374206356 0.8827660607381046
11.074575168811965 558.188763970775 0.879737661671932
11.079802723765381 555.884585709741 0.8782538482507442
11.085030278718797 557.9272502303214 0.8806591521312106
11.090257833672213 554.2253592156832 0.8781803335539667
11.09548538862563 556.3484138396595 0.8800777076511674
11.100712943579046 553.486239758279 0.878140215665243
11.105940498532462 548.6251938719997 0.8743749036696534
11.111168053485878 552.148250265621 0.8774415498187977
11.116395608439294 549.9495683633007 0.8762635133742066
11.12162316339271 546.687725235783 0.8737821907166238
11.126850718346127 546.6172087301109 0.8736877528558697
11.132078273299543 543.7043983425286 0.8716673665584589
11.13730582825296 542.235811757803 0.8707153740023386
11.142533383206375 541.5807283321074 0.8707256054221589
11.147760938159792 541.3534872982017 0.8708356930164162
11.152988493113208 542.0580422284906 0.8713861694326284
11.158216048066624 540.9263369742257 0.8708696016633823
11.16344360302004 540.126473025736 0.8700787107196776
11.168671157973456 532.422854626113 0.8637947689201063
11.173898712926873 532.3380769697756 0.8640541234218171
11.179126267880289 531.2086242858303 0.8627863051730228
11.184353822833705 529.4111473466784 0.8613100313293159
11.189581377787121 527.9709286550741 0.8608007992558911
11.194808932740537 521.8625444137555 0.8560714582365984
11.200036487693954 515.8187524177947 0.851231025626826
11.20526404264737 513.0304713314955 0.8495562262900972
11.210491597600786 512.6313847063542 0.8490265140332316
11.215719152554202 509.5405593276278 0.8467864759534708
11.220946707507618 508.4598283858078 0.845172590161182
11.226174262461035 510.43443106238925 0.8461687613684734
11.23140181741445 507.7041665152432 0.8445851039037737
11.236629372367867 506.5485826916764 0.8438300095010215
11.241856927321283 504.0376923764322 0.8425178229421002
11.2470844822747 501.60389795652856 0.8409781225926586
11.252312037228116 499.1857482161453 0.8384725139714255
11.257539592181532 497.66443088641756 0.8368296194039744
11.262767147134948 494.28869451141935 0.8341545054312981
11.267994702088364 491.8734862612812 0.8324831734270448
11.27322225704178 491.0304291019671 0.8323817859084955
11.278449811995197 493.1084311748628 0.8341093598863261
11.283677366948613 492.6824086972663 0.8337349773330981
11.288904921902029 494.09123204138376 0.8343023300246203
11.294132476855445 490.625798485644 0.8309402291868333
11.299360031808861 487.2454356705989 0.8278418503303098
11.304587586762278 487.412682900262 0.8275114273294338
11.309815141715694 487.0418625300172 0.8268228755260019
11.31504269666911 490.4150428579857 0.8300856707597406
11.320270251622526 492.8956573673333 0.8324045281380923
11.325497806575942 491.324600480456 0.8308581447006241
11.330725361529359 489.6463690675911 0.8293713342344133
11.335952916482775 487.52592490222884 0.8267937288407141
11.341180471436191 484.4855206936662 0.8238157390891866
11.346408026389607 484.03792042607813 0.8233351357262255
11.351635581343023 485.05059060250824 0.8240474769516107
11.35686313629644 485.25351216063336 0.8243817423884204
11.362090691249856 480.91367170442646 0.8203208681227794
11.367318246203272 477.9816568049075 0.8178721365110232
11.372545801156688 472.31893677413586 0.8137579433667418
11.377773356110104 471.6166197981665 0.8133602416031456
11.38300091106352 473.6718660426819 0.8160390110250972
11.388228466016937 471.974878901536 0.8144866714456032
11.393456020970353 470.718638289807 0.8129149700716103
11.39868357592377 467.44249187638013 0.8101565061201991
11.403911130877185 464.16400564949885 0.8068616445385403
11.409138685830602 463.81334037252 0.8068606586478988
11.414366240784018 463.1899415698211 0.8067055599227716
11.419593795737434 461.53349729937935 0.805230839080664
11.42482135069085 461.33913248157074 0.8052864518374878
11.430048905644266 460.3592554062689 0.804195382201858
11.435276460597683 457.4412704347614 0.8013402996086606
11.440504015551099 453.1252171228189 0.7982936755655442
11.445731570504515 452.20719278261487 0.7971504116295378
11.450959125457931 454.78557899332964 0.7984383456505875
11.456186680411347 459.73511353228866 0.8027612716427989
11.461414235364764 463.25321930089285 0.80601873245418
11.46664179031818 460.9433219252671 0.8045479997251739
11.471869345271596 462.893575450587 0.8065531045871641
11.477096900225012 463.85294329927376 0.8070361032046047
11.482324455178428 467.80215632577546 0.8168891592117837
11.487552010131845 470.61803171520626 0.8211825849776169
11.49277956508526 471.2125251113144 0.8237243574274332
11.498007120038677 470.5129428956174 0.8248474473283443
11.503234674992093 473.20622124096855 0.828600780312362
11.50846222994551 473.1558760603081 0.8295031409466642
11.513689784898926 473.93983134659624 0.8309393073378769
11.518917339852342 471.7441105861898 0.8298339182222686
11.524144894805758 468.80112959819616 0.8284787220718708
11.529372449759174 463.9632402568404 0.8254397389330121
11.53460000471259 462.20081600083097 0.8244590418887575
11.539827559666007 461.4055929515935 0.8251508011098616
11.545055114619423 462.48815677562817 0.8268553198852368
11.550282669572839 463.20533556625935 0.8284506679308041
11.555510224526255 462.6715196613221 0.8290137549202453
11.560737779479672 459.4138345400567 0.8262984560256711
11.565965334433088 456.7797731686685 0.8241221306474301
11.571192889386504 455.52393450370687 0.8239877555558249
11.57642044433992 456.48162170606105 0.825654816400252
11.581647999293336 456.12886113699733 0.8261955405084046
11.586875554246753 454.0791120316724 0.8244466154521419
11.592103109200169 449.8711402754711 0.8205353956273548
11.597330664153585 446.05234969802433 0.8172192005311293
11.602558219107001 442.1008246616695 0.8144027300051191
11.607785774060417 441.85293867326607 0.8143270798260017
11.613013329013834 441.64997079281954 0.8145758961970789
11.61824088396725 437.47936599949713 0.8120688810361014
11.623468438920666 435.05143669687106 0.810325605132057
11.628695993874082 434.30323741171975 0.8105609422263564
11.633923548827498 433.05258297688863 0.8099224155350007
11.639151103780915 434.02725607019653 0.8111750602615483
11.64437865873433 434.3108269762584 0.8117789223921378
11.649606213687747 431.66528338961075 0.8093723842732212
11.654833768641163 427.62223259824566 0.8052580202329231
11.66006132359458 427.11054654456825 0.8055449933322485
11.665288878547996 424.39386965920494 0.8031844377466846
11.670516433501412 423.6276467419002 0.8028467357133183
11.675743988454828 422.331171612086 0.8029868205407228
11.680971543408244 423.4272495460697 0.805409404789728
11.68619909836166 423.9766078736729 0.8069106506881819
11.691426653315077 422.04293341211485 0.8064397175739874
11.696654208268493 417.86941822056554 0.802523524679601
11.701881763221909 414.295662022042 0.7989310805995505
11.707109318175325 412.6931809716522 0.7974648655503151
11.712336873128741 414.7238143218487 0.7980271820594044
11.717564428082158 416.48940906373446 0.800020022880843
11.722791983035574 417.7072094380773 0.8015004251771971
11.72801953798899 416.549877289392 0.8010624785757458
11.733247092942406 414.9229008668013 0.8004957088891647
11.738474647895822 412.829044824785 0.7994774820440272
11.743702202849239 411.9526768686423 0.799494458131215
11.748929757802655 414.66922346629724 0.8032240253815495
11.754157312756071 416.7181467772447 0.8053944846776862
11.759384867709487 415.9825858854713 0.8050609009049894
11.764612422662903 415.6329116503335 0.8047301326882624
11.76983997761632 414.85752836849014 0.8034174955976342
11.775067532569736 413.06565817599005 0.8019859514096201
11.780295087523152 417.49445532598105 0.8051791966757127
11.785522642476568 416.37628768646067 0.8031652488725551
11.790750197429984 415.1455767126208 0.8012509226953983
11.7959777523834 413.8545514297629 0.7996232814215369
11.801205307336817 412.0671928663601 0.79830180277362
11.806432862290233 416.31026450655145 0.8036682363476688
11.81166041724365 419.4682433022722 0.8078795762245297
11.816887972197065 421.7722751907729 0.8106635542137405
11.822115527150482 422.7366817204866 0.8108514040805369
11.827343082103898 420.84177809459857 0.8084567324385935
11.832570637057314 420.7488901191546 0.8080146785369232
11.83779819201073 421.6024100206251 0.8089336780858393
11.843025746964146 419.2887936933765 0.8061627807897705
11.848253301917563 423.5925447944211 0.8100513115824384
11.853480856870979 428.1213725831067 0.8149975692324277
11.858708411824395 430.86353218722974 0.8176598142347562
11.863935966777811 429.43534099277247 0.8168374812135382
11.869163521731227 426.4178260938119 0.8141992173118104
11.874391076684644 421.5541114365624 0.8094392975123651
11.87961863163806 418.171996699912 0.8066972208060827
11.884846186591476 415.7747161646984 0.804871480477688
11.890073741544892 409.42112165827234 0.798967166410802
11.895301296498308 407.6379100288515 0.7978954679270779
11.900528851451725 404.4475231193605 0.79468341615681
11.90575640640514 402.1631658018861 0.7926849377359517
11.910983961358557 402.3320037046817 0.793553875835046
11.916211516311973 404.13317404138905 0.7956315240326602
11.92143907126539 404.74301410203725 0.7970583322332719
11.926666626218806 406.0594287357444 0.7994019552858922
11.931894181172222 401.5340566690575 0.7944947159608013
11.937121736125638 401.64050360773524 0.7951790959426187
11.942349291079054 401.87881326456164 0.7954162526604727
11.94757684603247 401.9964412827242 0.7955550539843236
11.952804400985887 404.03943361079786 0.7981210635219402
11.958031955939303 402.9903430685187 0.7974074728229202
11.963259510892719 402.85326006363834 0.7971244447377805
11.968487065846135 403.1904697081586 0.7985475911796528
11.973714620799552 404.77918360140416 0.7993902726930269
11.978942175752968 406.90911833611045 0.8010008914801314
11.984169730706384 408.8398104358936 0.8026190268144137
11.9893972856598 408.80400250929387 0.8023970095104748
11.994624840613216 408.3004745322886 0.8026689193351273
11.999852395566633 404.28478780361473 0.7994070113649937
12.005079950520049 402.97354691911414 0.79779622732649
12.010307505473465 400.74833573713244 0.7953475372948965
12.015535060426881 399.06569266666867 0.7941412501136454
12.020762615380297 399.5958142312288 0.7951885765773449
12.025990170333714 400.78007101060257 0.7969622835900003
12.03121772528713 404.5030339350173 0.800808842284328
12.036445280240546 407.21169718896726 0.8038012310553844
12.041672835193962 413.61818535707647 0.8102587791708676
12.046900390147378 416.476443465154 0.8131629816789295
12.052127945100795 421.710533703277 0.8184781269004964
12.05735550005421 434.35276905910655 0.8303659358419905
12.062583055007627 441.7913861825066 0.8374339451604238
12.067810609961043 452.61128236802267 0.8468664367255312
12.07303816491446 465.14335840832973 0.8582917826900882
12.078265719867876 480.7569216452557 0.8729064852491101
12.083493274821292 504.1361540237179 0.8936064487094969
12.088720829774708 532.7934362073247 0.9187449902015339
12.093948384728124 564.709438189235 0.9451591616379129
12.09917593968154 602.6544180811396 0.9760379081943561
12.104403494634957 645.4325540466897 1.0104460288471144
12.109631049588373 692.4640338516531 1.0464757885803013
12.114858604541789 735.9994598172359 1.07915687359595
12.120086159495205 775.8357856474656 1.1086121984698436
12.125313714448621 796.4350835157157 1.1230875355716057
12.130541269402038 811.8142128012288 1.1343674239983565
12.135768824355454 809.8218931354664 1.133342591326192
12.14099637930887 790.8688422666706 1.1198430753333415
12.146223934262286 767.837504064279 1.1040468397205105
12.151451489215702 735.9951591203666 1.0810417320792953
12.156679044169119 698.1140141996729 1.0528797873916322
12.161906599122535 662.8820903417654 1.0266468103920057
12.167134154075951 624.1318221087716 0.9960106053110372
12.172361709029367 590.8658570512242 0.9693478416883227
12.177589263982783 563.2115709710537 0.9471708861475493
12.1828168189362 540.0610235185658 0.9275935103151403
12.188044373889616 518.3513080609592 0.9095106578517862
12.193271928843032 498.64227129315293 0.8924090936844911
12.198499483796448 481.8317986632137 0.8768880388897048
12.203727038749864 467.93900839152 0.8648995617505849
12.20895459370328 459.42165748173903 0.8576863814636131
12.214182148656697 448.2239723819795 0.847843587876672
12.219409703610113 439.84699265118235 0.8408374907040256
12.22463725856353 430.73755345437587 0.8322058589434449
12.229864813516945 422.2186285469289 0.8247457698495261
12.235092368470362 416.14297291466426 0.8193136779743417
12.240319923423778 412.39288467666444 0.8167195453970175
12.245547478377194 406.3024242954274 0.810945325556904
12.25077503333061 402.76708360781953 0.8080422429421446
12.256002588284026 394.83538524645303 0.8001792675206544
12.261230143237443 394.2122511652413 0.8000793611688839
12.266457698190859 392.0521586556531 0.7981143690491004
12.271685253144275 392.7620534568696 0.7986595239328922
12.276912808097691 387.7174253748103 0.7937477279349427
12.282140363051107 379.8617502559447 0.7860449516215894
12.287367918004524 371.24743562563424 0.7780611796648285
12.29259547295794 367.10777908040336 0.775081676575634
12.297823027911356 366.7639502594398 0.7745405013729393
12.303050582864772 365.70501186906864 0.7726798645315563
12.308278137818188 369.22304055111425 0.7753775507838945
12.313505692771605 369.83107068311773 0.7781804765071939
12.31873324772502 367.207121431437 0.7839624724021691
12.323960802678437 368.349309226468 0.7896650675961797
12.329188357631853 368.8404630397512 0.7945737558116487
12.33441591258527 367.83993852964176 0.7960203827972886
12.339643467538686 370.4832640062191 0.8021226974338056
12.344871022492102 366.90044541363864 0.8018691055432893
12.350098577445518 363.32855709330425 0.801177928631748
12.355326132398934 359.50321932430614 0.8002423547452491
12.36055368735235 358.12794074983736 0.8011291331948016
12.365781242305767 361.4611538267093 0.8065965776526458
12.371008797259183 363.2383920274641 0.810441502343568
12.376236352212599 363.82610096215535 0.8125014107204063
12.381463907166015 360.54533205934445 0.8107425105554297
12.386691462119432 362.4369175146563 0.8149834956420889
12.391919017072848 359.521023807306 0.813876590006413
12.397146572026264 355.64097295398653 0.8122425755041149
12.40237412697968 352.3723168322707 0.8113711171650734
12.407601681933096 345.07082617039964 0.8051753816933966
12.412829236886513 345.14789706147116 0.8067778975214664
12.418056791839929 344.7960051720613 0.8068618242761642
12.423284346793345 342.71113326621116 0.804321729201619
12.428511901746761 342.9701502124948 0.806651885461404
12.433739456700177 343.49555036179925 0.8083962228376157
12.438967011653594 346.707236849686 0.8140749714990347
12.44419456660701 348.51808240762614 0.8173583608334274
12.449422121560426 350.3828934222177 0.8201298527693168
12.454649676513842 349.1578308600582 0.8196722112781972
12.459877231467258 348.2684315369652 0.8203697191279299
12.465104786420675 348.6685188808704 0.8215957102053602
12.47033234137409 345.6795628894958 0.8195062702407918
12.475559896327507 342.4321728370853 0.8160697330990669
12.480787451280923 340.8838602393773 0.8154467753477548
12.48601500623434 338.47455992912705 0.8137032326873267
12.491242561187756 336.8028704542831 0.8124436645623992
12.496470116141172 337.3407268176363 0.8157800430098917
12.501697671094588 338.3039565243752 0.8175843069203276
12.506925226048004 338.9495834751434 0.8197789505050793
12.51215278100142 337.7888262851441 0.8200712418222021
12.517380335954837 334.21030923958944 0.8164131905968895
12.522607890908253 330.21337779650185 0.8126919378866253
12.527835445861669 328.9719625025012 0.8127663681245246
12.533063000815085 332.7721989344686 0.817292247240181
12.538290555768501 333.75034620563025 0.8187367727335813
12.543518110721918 335.55160714506104 0.8217356173426493
12.548745665675334 336.32781683554117 0.8236220343450864
12.55397322062875 335.49981247902474 0.8253308706695903
12.559200775582166 336.7483645650494 0.8293632257340063
12.564428330535582 333.4170621724182 0.8213455964687267
12.569655885488999 330.1842755386674 0.8092659446417482
12.574883440442415 329.80013488177366 0.8052807909350147
12.580110995395831 328.3518695671082 0.7993025735369093
12.585338550349247 331.608652261137 0.7994195065214981
12.590566105302663 331.73051706227335 0.7973064508956583
12.59579366025608 332.59920017678155 0.7964340588382363
12.601021215209496 333.50109025120764 0.7975869102249239
12.606248770162912 332.3060757332101 0.7964038810821747
12.611476325116328 333.3450619493885 0.797248088127198
12.616703880069744 332.4275811354518 0.7941926322281088
12.62193143502316 331.63514883727476 0.7910206901314608
12.627158989976577 335.26211048573424 0.7932349426745546
12.632386544929993 333.16112493091293 0.7901354170254669
12.63761409988341 335.91368836021417 0.7932417772069992
12.642841654836825 337.6265903872783 0.7960936090302798
12.648069209790242 339.0929318412312 0.7973600751106276
12.653296764743658 341.314551967802 0.7986691745234343
12.658524319697074 339.93283662743886 0.7953134747219248
12.66375187465049 344.11916591589596 0.799547688493338
12.668979429603906 346.3425231870257 0.8008696845897759
12.674206984557323 350.7355380700427 0.8056743906385468
12.679434539510739 354.3511725344199 0.8087880063132519
12.684662094464155 362.26965629743785 0.8162250357061785
12.689889649417571 368.45131658761153 0.8222402921479218
12.695117204370987 376.2989686331403 0.8296277422262863
12.700344759324404 383.396551809569 0.8363952669168672
12.70557231427782 389.2282663490679 0.8426706273127306
12.710799869231236 394.5070002693231 0.8468300497435514
12.716027424184652 402.9050254258656 0.8549876285424428
12.721254979138068 409.02319146596807 0.862006844838273
12.726482534091485 415.00234490200705 0.8672768439844828
12.7317100890449 421.39154040498744 0.8738878101062163
12.736937643998317 427.4284986336188 0.8801701531221182
12.742165198951733 430.7242290890572 0.881539400910869
12.74739275390515 441.4055206084954 0.8919971997571893
12.752620308858566 452.7546417782047 0.9027581878774319
12.757847863811982 463.77295285138655 0.9125374906395599
12.763075418765398 471.6194659128077 0.9207202832741149
12.768302973718814 470.61023213875256 0.919007154431825
12.77353052867223 468.5046632965017 0.9162857152112535
12.778758083625647 460.0941310257993 0.9077752721102624
12.783985638579063 452.00058369369566 0.8985896520687762
12.789213193532479 446.06567694947483 0.8926469656770443
12.794440748485895 436.48265840145666 0.8831041993398947
12.799668303439312 432.2584923063966 0.8785063411781561
12.804895858392728 429.0384238800817 0.8760990576299604
12.810123413346144 424.764150614827 0.8715189086155275
12.81535096829956 423.00881120411344 0.8688082085326037
12.820578523252976 424.3877780818607 0.8697912970408073
12.825806078206393 431.25985806023 0.8763779751012611
12.831033633159809 439.36875332892873 0.8846535779487711
12.836261188113225 449.47502586276295 0.8952773537774452
12.841488743066641 462.56612099018855 0.9076571535991181
12.846716298020057 472.4465274696873 0.9168755691062114
12.851943852973474 485.42916130092146 0.9288172667701455
12.85717140792689 496.52933575578385 0.9386345858386029
12.862398962880306 508.9955470046797 0.9500124779135118
12.867626517833722 513.0048026728635 0.9536607494865625
12.872854072787138 511.80068882037483 0.9519867318274016
12.878081627740555 505.8438310803008 0.9459851628405086
12.88330918269397 492.8889437536385 0.9335696816297648
12.888536737647387 479.51110969680946 0.9202561062406491
12.893764292600803 458.31388934999006 0.9000924992047197
12.89899184755422 437.9189104709534 0.8799639253660818
12.904219402507636 418.3973821633642 0.8596996137109189
12.909446957461052 400.06287735129547 0.8409098835252589
12.914674512414468 385.7758220031509 0.826509681003732
12.919902067367884 375.2641595947849 0.8152525269278369
12.9251296223213 365.42026628763887 0.8052938820676907
12.930357177274717 363.07144139590145 0.8031779979184529
12.935584732228133 359.6429197263669 0.7986051099647418
12.940812287181549 355.86257114374104 0.7942028464083283
12.946039842134965 352.33774077947953 0.7889833368516603
12.951267397088381 347.14725718644775 0.7824646618759405
12.956494952041798 346.33398822547343 0.780573672631182
12.961722506995214 347.00546891810563 0.7800660304536994
12.96695006194863 346.8967327669808 0.7797972179229595
12.972177616902046 345.1138619973202 0.7788237877855976
12.977405171855462 340.5907755113145 0.7742828513652172
12.982632726808879 337.1591923987988 0.7703693181851127
12.987860281762295 337.6429220998311 0.7703927934884576
12.993087836715711 335.75349675929556 0.767106777645447
12.998315391669127 334.4214288873077 0.765363695929329
13.003542946622543 333.8190720258703 0.7651103657841524
13.00877050157596 339.86308049269917 0.7736466172504333
13.013998056529376 346.710442625536 0.7826394599081877
13.019225611482792 348.37069458980886 0.7842406678706277
13.024453166436208 349.08317064400416 0.7848267872648634
13.029680721389624 346.1583641203207 0.7818980636893708
13.03490827634304 347.1270455841281 0.7835395919225958
13.040135831296457 349.65056529902927 0.7876235635367771
13.045363386249873 352.26869473303236 0.7901589489759308
13.05059094120329 355.64573094031306 0.7930643544242647
13.055818496156705 356.0655880211541 0.7921915769979538
13.061046051110122 359.72274556114877 0.7964467344272516
13.066273606063538 363.07300253115534 0.800360979502054
13.071501161016954 369.3668944959825 0.8070907070453834
13.07672871597037 373.15773535944027 0.8102950666292574
13.081956270923786 381.2790084170369 0.8185936211188697
13.087183825877203 389.1666390028814 0.8268801451009233
13.092411380830619 397.4637493864108 0.8348182148307256
13.097638935784035 409.4172934434522 0.8466448612706576
13.102866490737451 415.89917574270453 0.8531285280879664
13.108094045690867 419.9011418858995 0.856326811606099
13.113321600644284 419.87052022487467 0.856453716350416
13.1185491555977 420.38847839486874 0.8568512098965724
13.123776710551116 428.003349786575 0.8641726181820883
13.129004265504532 431.0068500552229 0.8675995358823337
13.134231820457948 435.0860712931231 0.8715402848012324
13.139459375411365 440.8271849496304 0.8773809492433258
13.14468693036478 448.2121521840157 0.8847868309763929
13.149914485318197 452.9025385203489 0.8892795116975106
13.155142040271613 457.9743399123292 0.894585262945651
13.16036959522503 460.9527686436166 0.8977012217866502
13.165597150178446 464.67539383556084 0.9019338572052007
13.170824705131862 464.0710984794429 0.9016400637211419
13.176052260085278 462.0480482692355 0.8997773111802023
13.181279815038694 458.3048497988331 0.895993227745316
13.18650736999211 455.12615246194855 0.8932161016630339
13.191734924945527 451.7682070046377 0.8903036218835076
13.196962479898943 449.02072831549424 0.8876955884490919
13.202190034852359 442.38225466429714 0.8810720048174646
13.207417589805775 435.3423954420859 0.8740491333022191
13.212645144759191 427.5715489376002 0.8658503059842709
13.217872699712608 419.18794450875487 0.8574122564045359
13.223100254666024 411.45921120813443 0.8495635300707234
13.22832780961944 405.52514999234603 0.843165934860748
13.233555364572856 399.10436971413793 0.8371437565646952
13.238782919526273 391.1195007686701 0.8291454628634155
13.244010474479689 383.56256526370106 0.8218368746143061
13.249238029433105 376.8616616790121 0.8151883686547648
13.254465584386521 373.5502200296238 0.8117658283700638
13.259693139339937 368.94051133061413 0.8072975263737796
13.264920694293354 366.62650369628625 0.8054357107370402
13.27014824924677 360.380459332087 0.7987241521936895
13.275375804200186 355.6739708768638 0.7940949783510882
13.280603359153602 352.2670342576726 0.7905014560833274
13.285830914107018 348.34712080435617 0.7870698950565141
13.291058469060435 343.81800413822845 0.7824163501857266
13.29628602401385 341.48854784725154 0.7801282037584354
13.301513578967267 339.066134428547 0.7770179555297411
13.306741133920683 334.34707219001535 0.7712454158724932
13.3119686888741 328.96499901634627 0.7644330178777335
13.317196243827516 322.2582590484035 0.7568209557565347
13.322423798780932 321.30338020576295 0.7560567348104198
13.327651353734348 320.79613706991466 0.7545558827908821
13.332878908687764 320.766885150486 0.7559815509598634
13.33810646364118 322.4780931738248 0.7589948776269846
13.343334018594597 322.05783522915635 0.7600369396726596
13.348561573548013 324.18513933144305 0.763391572112933
13.353789128501429 321.9157598552534 0.7604225779762819
13.359016683454845 319.2513057014554 0.7575635010276048
13.364244238408261 319.296185195213 0.7564933147861098
13.369471793361678 321.94585649371857 0.759515630476276
13.374699348315094 326.47650535100803 0.7651007261354207
13.37992690326851 328.22403754086474 0.7677064990961341
13.385154458221926 330.96286087411005 0.7710733280660105
13.390382013175342 331.72227598187544 0.7712505479572493
13.395609568128759 332.5965791757003 0.7722820664428923
13.400837123082175 331.8081465039632 0.7700139286662591
13.406064678035591 331.84356061085685 0.7697623441135527
13.411292232989007 330.69340025173744 0.7679731432764998
13.416519787942423 329.75705668682815 0.7665466125432183
13.42174734289584 328.9506599351077 0.7656799408378631
13.426974897849256 330.64435374645126 0.768504339889708
13.432202452802672 329.9152621575478 0.767153868750836
13.437430007756088 328.0593271929758 0.7658307009064118
13.442657562709504 326.8287051271228 0.76462314104722
13.44788511766292 325.8737973532037 0.7632859633901026
13.453112672616337 324.58934545189203 0.7625818899920707
13.458340227569753 324.90166497068435 0.7613248548521235
13.46356778252317 320.64188696322424 0.7555092335601691
13.468795337476585 317.7308574584734 0.7525797214968026
13.474022892430002 318.537088464184 0.7540873995934071
13.479250447383418 320.24449103155246 0.7569680135517589
13.484478002336834 322.72538251484957 0.7593126088264279
13.48970555729025 321.65808575937115 0.7573051471384257
13.494933112243666 317.6934882871342 0.7527570198416825
13.500160667197083 315.6849480489405 0.7503842152820726
13.505388222150499 313.7563389945241 0.7495754430139759
13.510615777103915 314.003157747474 0.7511743135906015
13.515843332057331 315.67051892076637 0.7520761529553578
13.521070887010747 317.56567252751006 0.753452196968804
13.526298441964164 317.09952212851016 0.751766761855494
13.53152599691758 317.2334153843409 0.7524127641954627
13.536753551870996 319.27597554511163 0.7563123376346216
13.541981106824412 319.488743913497 0.7574052265240488
13.547208661777828 319.97924592363324 0.7579276331648733
13.552436216731245 321.5181138902499 0.758816061851279
13.55766377168466 319.6651249166496 0.7568109026329738
13.562891326638077 314.321457765076 0.74996705763963
13.568118881591493 308.8213535580914 0.7444612880957
13.57334643654491 304.5265645613028 0.7400469888833185
13.578573991498326 302.497605495917 0.7382318145110494
13.583801546451742 299.8258176274734 0.7355243384988549
13.589029101405158 295.8358361014441 0.7307521094335163
13.594256656358574 291.4194153259471 0.7252131292155302
13.59948421131199 289.8418778782776 0.7240050943037598
13.604711766265407 287.92140409363924 0.7226541840744053
13.609939321218823 285.9780793811123 0.7217529924918744
13.615166876172239 288.3388018172202 0.7251151438425488
13.620394431125655 290.8645124736368 0.728744151510715
13.625621986079071 295.5488947212585 0.7337985667271414
13.630849541032488 295.78980761203417 0.7334866240560932
13.636077095985904 294.1080838425221 0.7309025968972144
13.64130465093932 292.01108011705077 0.7271633289287263
13.646532205892736 288.9518684150261 0.7230844296890997
13.651759760846153 287.71757884736627 0.720919008553389
13.656987315799569 286.6791692622655 0.7192733830799853
13.662214870752985 288.10700478196435 0.7201081771112087
13.667442425706401 286.66580045730853 0.7175989249673498
13.672669980659817 288.27671215848403 0.7192627563469186
13.677897535613234 286.5143737286817 0.716772196833923
13.68312509056665 289.8658396925237 0.7209782190949359
13.688352645520066 295.23073226488276 0.7274102968171229
13.693580200473482 297.6377393592597 0.7312280127565294
13.698807755426898 298.9901964899081 0.733566957287421
13.704035310380315 297.38826429352673 0.7320707033166308
13.70926286533373 294.0912562647402 0.7299195335745515
13.714490420287147 291.8436486466882 0.7267023673209326
13.719717975240563 289.5250501965409 0.7228578132862371
13.72494553019398 288.5465899546741 0.721379349504719
13.730173085147396 290.6359997495209 0.7246003323328333
13.735400640100812 290.3759502391625 0.7252611114886023
13.740628195054228 291.07723194396766 0.7263620596311949
13.745855750007644 293.8508446004252 0.7294751211992045
13.75108330496106 290.84825694749213 0.7241510396973656
13.756310859914477 286.37152359152356 0.7190339192420451
13.761538414867893 282.2023936566501 0.7152084909112161
13.766765969821309 280.8690478180508 0.7143692989885593
13.771993524774725 283.39780671306295 0.7182939330945463
13.777221079728141 283.725839905311 0.717705514615191
13.782448634681558 281.65650996274474 0.7146446098637433
13.787676189634974 280.4051543049292 0.7136077454356152
13.79290374458839 281.7283875417831 0.7163680994283873
13.798131299541806 285.24104798386384 0.7209923619199872
13.803358854495222 286.67178064354596 0.7232283729510851
13.808586409448639 286.43353695505454 0.7231574130471289
13.813813964402055 286.8642616324226 0.7219959872979599
13.819041519355471 288.40255713367145 0.7238688599216342
13.824269074308887 289.7809218554441 0.725941120457948
13.829496629262303 291.55350993821855 0.7275352105929003
13.83472418421572 293.19681454647593 0.7297954661023551
13.839951739169136 296.0528610898739 0.7316884575421493
13.845179294122552 301.4307112212703 0.738054666623662
13.850406849075968 306.4377793400149 0.7438024372012567
13.855634404029384 311.48202890763383 0.7487890009292074
13.8608619589828 310.5541180960415 0.747435247115552
13.866089513936217 311.2939085314309 0.7469190700778374
13.871317068889633 316.8700762342401 0.7532989585618649
13.87654462384305 321.63910304081895 0.7587722038380038
13.881772178796465 327.5757052187904 0.7648962850050057
13.886999733749882 335.9463246287163 0.7743572075199012
13.892227288703298 339.9260660695183 0.7786952446961788
13.897454843656714 346.23362573216104 0.7856460097187711
13.90268239861013 349.71049401733967 0.7907166331551431
13.907909953563546 348.6700141218701 0.7885315200989841
13.913137508516963 348.4107311820407 0.7876302294756948
13.918365063470379 347.3941117265442 0.7866031804247674
13.923592618423795 341.4401785886999 0.7796597914456715
13.928820173377211 334.8424619597123 0.7735859100776331
13.934047728330627 331.77473567860704 0.7712146351004666
13.939275283284044 329.1420565231331 0.768330852113844
13.94450283823746 328.344199197437 0.7673646418427591
13.949730393190876 325.09316397752673 0.7632681166838039
13.954957948144292 318.9545149259897 0.7556256588396553
13.960185503097708 316.2585729352845 0.7545740463140822
13.965413058051125 316.01842675215516 0.7560159002668588
13.97064061300454 314.3338717759905 0.7540882348308746
13.975868167957957 309.41758572395304 0.7478035994955149
13.981095722911373 304.60090828284433 0.7400335076043604
13.98632327786479 301.28035205289 0.7347862698796755
13.991550832818206 300.80648026299826 0.735146803595017
13.996778387771622 299.01459133857185 0.7342590115044546
14.002005942725038 297.098830774052 0.7335476101802061
14.007233497678454 294.81141032487136 0.7312018457101126
14.01246105263187 291.05944188350384 0.7249401992811835
14.017688607585287 290.0736168143332 0.7229121923067049
14.022916162538703 292.9774543648169 0.7255098555845307
14.028143717492119 295.0205793425452 0.72810016860058
14.033371272445535 297.75798160602926 0.7318061182250784
14.038598827398951 300.64745555630043 0.7355269970240107
14.043826382352368 300.24727041519986 0.7349085807946693
14.049053937305784 301.3972301666207 0.73653171314096
14.0542814922592 299.5818818079754 0.7343118744255773
14.059509047212616 302.30578074813724 0.7385188129059467
14.064736602166032 306.943746975458 0.744715862077648
14.069964157119449 311.3746886307552 0.7489472336126338
14.075191712072865 312.9518340264805 0.750146139474533
14.080419267026281 315.4301516650391 0.7537540861786387
14.085646821979697 320.0126060237742 0.7586467704522816
14.090874376933114 322.63211325743896 0.7623383088837424
14.09610193188653 326.5387968550607 0.7654205960101498
14.101329486839946 325.7939344607952 0.7640764337313736
14.106557041793362 327.0291151674994 0.7656654450770202
14.111784596746778 326.35353921769075 0.7639186030442546
14.117012151700195 325.0299091676266 0.7632387657319295
14.12223970665361 325.1444883132686 0.7627076885296015
14.127467261607027 322.46642619261706 0.7603035787949519
14.132694816560443 319.9040148010304 0.7575067849439098
14.13792237151386 315.02865526469594 0.7517167739039244
14.143149926467276 310.5741096307124 0.7465586329972358
14.148377481420692 311.8043884795549 0.7485775669509658
14.153605036374108 312.5044949384379 0.7499495857150231
14.158832591327524 313.3171996929306 0.7514529399257114
14.16406014628094 310.623744174366 0.7474939835752143
14.169287701234357 310.5483087180824 0.7475875612735214
14.174515256187773 306.7873256189136 0.7424921029456296
14.179742811141189 306.3190597530672 0.7416199953987298
14.184970366094605 306.2689717817076 0.7416436366024078
14.190197921048021 307.5638118198202 0.7432197508522166
14.195425476001438 310.57144377727474 0.7486577858190903
14.200653030954854 310.6062311299826 0.7483099707161729
14.20588058590827 313.48343238091815 0.7507602453876996
14.211108140861686 316.56029077636657 0.7535480713043441
14.216335695815102 318.5942137325519 0.7551704293586742
14.221563250768519 321.14672012012824 0.7581105272641682
14.226790805721935 317.9997558858626 0.7548663377516573
14.232018360675351 315.30617962322066 0.7508497222556391
14.237245915628767 318.5108960360381 0.7542336491855314
14.242473470582183 319.04028921618504 0.7545476765598801
14.2477010255356 320.53489752910497 0.7564760552996079
14.252928580489016 318.55830114070983 0.7538308515192811
14.258156135442432 317.8196472404132 0.7533120070012715
14.263383690395848 319.3663898936015 0.7545858256622572
14.268611245349264 321.0742601408087 0.7561274014685708
14.27383880030268 324.2201080118929 0.7593483259960337
14.279066355256097 326.075115151125 0.7608866971609394
14.284293910209513 329.57434577794874 0.7652548659649125
14.28952146516293 336.5393071174491 0.7717962526185024
14.294749020116345 338.28805673478246 0.7735992531803418
14.299976575069762 341.9811972140603 0.7765459611333791
14.305204130023178 341.3509066593278 0.775744445143376
14.310431684976594 344.32008804392484 0.7788989617778773
14.31565923993001 347.41421063618685 0.7814032521549945
14.320886794883426 351.5054389499886 0.7862692570367315
14.326114349836843 356.17585372879506 0.7917855033905201
14.331341904790259 359.81002087112637 0.795368600965706
14.336569459743675 359.4259102351708 0.795058715703194
14.341797014697091 356.0006429564009 0.7910949304214167
14.347024569650507 354.92787428206975 0.7897132054293985
14.352252124603924 353.77871995971924 0.7891572694848429
14.35747967955734 354.9312228662092 0.7899557253245438
14.362707234510756 353.45947861205497 0.7883762897155683
14.367934789464172 350.8684103225858 0.7853201358058789
14.373162344417588 349.94932116261043 0.7835990229619193
14.378389899371005 349.407996140774 0.7838767488550208
14.38361745432442 348.10465953334534 0.7831181836623133
14.388845009277837 348.90607677989556 0.7846435016948315
14.394072564231253 345.7456235977029 0.781301760949613
14.39930011918467 348.2805398692928 0.784103520985394
14.404527674138086 351.68447504456066 0.7869120135811444
14.409755229091502 354.91161434387925 0.7904406193472611
14.414982784044918 354.27398433096397 0.7893766122853474
14.420210338998334 356.9010141354596 0.7919454882071821
14.42543789395175 358.0061717613432 0.7932488706940339
14.430665448905167 360.51527322918895 0.7961471056650478
14.435893003858583 365.40853351784324 0.8015422028847592
14.441120558811999 367.86075646939975 0.8049803456998257
14.446348113765415 369.91428526761416 0.8065557485602588
14.451575668718831 371.17356721849904 0.8086195093513295
14.456803223672248 370.7836659080222 0.8083273729040221
14.462030778625664 372.7077150526673 0.8096935922095497
14.46725833357908 374.4462251299413 0.811007930539997
14.472485888532496 380.35264652771446 0.8168054059860047
14.477713443485912 390.4302101828201 0.827120332230754
14.482940998439329 398.2047076081915 0.8352531864776545
14.488168553392745 407.8236869621934 0.8450591306305416
14.493396108346161 420.94274408066303 0.8588076881018569
14.498623663299577 435.2045618691378 0.873234801183363
14.503851218252994 449.7224150241163 0.8875356819883672
14.50907877320641 456.46449870996474 0.8946281559128678
14.514306328159826 452.1281713332624 0.8903436738525327
14.519533883113242 438.9203422502391 0.8771352409029001
14.524761438066658 420.5611795981321 0.8592849612761061
14.529988993020075 403.21167325354 0.8422321331573678
14.53521654797349 385.25374195760804 0.8238051784588045
14.540444102926907 369.69732098190747 0.8090740296626866
14.545671657880323 355.78907457859276 0.7945792981193185
14.55089921283374 341.1874096228247 0.7788665898010344
14.556126767787156 330.0336084042394 0.7657612681981923
14.561354322740572 322.43231361897125 0.7559124600673347
14.566581877693988 317.8431773945397 0.7505503495363084
14.571809432647404 314.9375503697138 0.7471052041624512
14.57703698760082 310.33292369244225 0.7423395536078214
14.582264542554237 308.0679516377082 0.7392708632145227
14.587492097507653 307.6816446793957 0.7382369244484837
14.592719652461069 311.77522363637263 0.7424477932787638
14.597947207414485 316.8120551946424 0.7484753438052111
14.603174762367901 318.9747168251462 0.7504943692771208
14.608402317321318 322.64215994068013 0.7551608376283868
14.613629872274734 321.7244951878609 0.7532295509895067
14.61885742722815 324.14677032253314 0.7554938125758067
14.624084982181566 322.8021376728121 0.7534495319004687
14.629312537134982 326.2327315852027 0.7572226571583565
14.634540092088399 333.98457709571704 0.765895427933432
14.639767647041815 338.35517866111155 0.7703919622079021
14.644995201995231 339.52474185509095 0.7716402857863036
14.650222756948647 339.98025715953554 0.7711818767034205
14.655450311902063 338.79291239844156 0.7696099251642105
14.66067786685548 340.8437104543613 0.7719460201982775
14.665905421808896 343.8988798218355 0.7758330759274256
14.671132976762312 345.90231597004396 0.778180151749236
14.676360531715728 344.74288381118333 0.7762138344829246
14.681588086669144 340.1436729645551 0.7701458286453448
14.68681564162256 338.9207883458966 0.7698021480265489
14.692043196575977 339.0931460267544 0.7693289967072457
14.697270751529393 338.0135803356151 0.7676815012702697
14.70249830648281 340.93532435017653 0.7711390540913783
14.707725861436225 343.0661545112788 0.7727721248868656
14.712953416389642 345.9279226288731 0.7771423124597783
14.718180971343058 343.0656092992268 0.7744568108330135
14.723408526296474 342.00714991592645 0.7726880381616007
14.72863608124989 342.5586069153016 0.7743201332649114
14.733863636203306 342.79453022240824 0.7738564748107557
14.739091191156723 347.1803839004654 0.7782275820259313
14.744318746110139 346.022070155909 0.7765698011214393
14.749546301063555 343.2716702525349 0.7729642481667371
14.754773856016971 336.9557695200049 0.7666747913687657
14.760001410970387 332.9810724807976 0.7627181703347465
14.765228965923804 333.0470765302515 0.7629923935689479
14.77045652087722 332.37634916296554 0.763059722007209
14.775684075830636 335.2078341897069 0.7659683337458661
14.780911630784052 334.62328758439 0.7650233685751423
14.786139185737468 334.6732208182138 0.7647999943293281
14.791366740690885 334.91316132325977 0.765080037460418
14.7965942956443 331.7820769579476 0.7620774812255944
14.801821850597717 329.7582287647828 0.7602415244683707
14.807049405551133 329.2537004291909 0.7588335454186356
14.81227696050455 333.82006299637885 0.7640245846133763
14.817504515457966 342.53943699912185 0.7732680090176406
14.822732070411382 350.000478050743 0.781771203438252
14.827959625364798 358.3706592951438 0.7913914840762148
14.833187180318214 362.6855906611437 0.796541260518415
14.83841473527163 369.7076903937421 0.8032741888800364
14.843642290225047 375.39702740240347 0.8087264107053127
14.848869845178463 383.80611120657295 0.8169473334250198
14.854097400131879 387.3115587878344 0.8201867458376259
14.859324955085295 388.6343650646428 0.821764251268967
14.864552510038711 390.6867890712867 0.8237450028501043
14.869780064992128 391.1527016220774 0.8243713778520907
14.875007619945544 392.68839368601016 0.8263396235201101
14.88023517489896 393.52372243406796 0.8271435133522637
14.885462729852376 388.2618689167061 0.8217507880656911
14.890690284805792 382.30693518028704 0.8146969355108724
14.895917839759209 376.78420570421855 0.8086440106746584
14.901145394712625 372.16792037856084 0.8045301813101883
14.906372949666041 370.8827142051088 0.8032371660704375
14.911600504619457 367.65609814262785 0.8005932158831777
14.916828059572873 366.84707953036394 0.7996015674767212
14.92205561452629 362.99841276248355 0.7949375578689851
14.927283169479706 359.5826317599446 0.7923236903233681
14.932510724433122 355.14430618636686 0.7881754804512016
14.937738279386538 353.4892919815988 0.7864020884199522
14.942965834339955 348.4158569344829 0.7813297447778349
14.94819338929337 343.33726295838534 0.7750312436827104
14.953420944246787 339.8275921552494 0.7712124633903322
14.958648499200203 333.1542197716431 0.7632725644060123
14.96387605415362 327.683268916465 0.7569660647162902
14.969103609107036 322.318259649916 0.7510162162289971
14.974331164060452 323.10815170182343 0.7519876170397657
14.979558719013868 325.1566556682593 0.7548148789438162
14.984786273967284 324.9777455242696 0.7553877165791154
14.9900138289207 326.36751928342176 0.7568217934389312
14.995241383874117 329.75196667891043 0.760185990342709
15.000468938827533 334.728497538973 0.765950059077724
15.005696493780949 338.0949670938395 0.7694393312007836
15.010924048734365 338.34179211147745 0.7705258281689424
15.016151603687781 338.45515830666415 0.7702693876394451
15.021379158641198 339.14455321690525 0.7704787965748822
15.026606713594614 337.5662319948957 0.7685930931167356
15.03183426854803 337.5059355784904 0.7677969334516219
15.037061823501446 336.94529580901354 0.7671228684963282
15.042289378454862 335.98002327580076 0.7652604502015086
15.047516933408279 339.0481232749474 0.7691165076558039
15.052744488361695 341.95720635181056 0.7732081952769904
15.057972043315111 345.7260000892279 0.7781535297580419
15.063199598268527 349.10692850617835 0.7821032008130414
15.068427153221943 350.70627637695236 0.7836900914604726
15.07365470817536 352.903344310091 0.7856781260623832
15.078882263128776 352.55165168075445 0.785248155099097
15.084109818082192 348.15303440850715 0.779662703822763
15.089337373035608 345.66922877845457 0.7765346233723751
15.094564927989024 344.2755791739408 0.7759031399447243
15.09979248294244 341.93783345601827 0.7741815867335928
15.105020037895857 336.1124662578663 0.7687653307614438
15.110247592849273 328.263704717245 0.7595704950435859
15.11547514780269 321.5380184381213 0.7508709750547838
15.120702702756105 319.47085245322455 0.7485581696016064
15.125930257709522 320.1272600152283 0.749813874520431
15.131157812662938 319.92293769617703 0.7509700558059748
15.136385367616354 318.1628916476007 0.7493676355750941
15.14161292256977 315.2089144772635 0.7461112260500699
15.146840477523186 313.0989907777986 0.7435831799760038
15.152068032476603 312.4451933002739 0.7432932012958764
15.157295587430019 309.3987862042711 0.7394989426470172
15.162523142383435 304.1556197446522 0.7330800120930174
15.167750697336851 300.51729893760125 0.7273260648263571
15.172978252290267 297.07618035271696 0.7224449363076316
15.178205807243684 293.80731493477316 0.719816358889466
15.1834333621971 291.13509067613165 0.7176192781522631
15.188660917150516 287.33543702925556 0.7142520463994917
15.193888472103932 283.5596632288941 0.7098701816088171
15.199116027057348 279.72961980147494 0.7033069124028232
15.204343582010765 280.1875212854009 0.7031505454379574
15.20957113696418 280.96126819391105 0.7038395431869346
15.214798691917597 283.52405956840073 0.7079979686660944
15.220026246871013 285.6180401545414 0.7122741827293882
15.22525380182443 284.5916928624553 0.7111355004946225
15.230481356777846 286.3492077069272 0.7127683503273491
15.235708911731262 285.9628850816711 0.7121318500205196
15.240936466684678 286.11789736754577 0.7124767888856194
15.246164021638094 286.0222829317888 0.7133139071752199
15.25139157659151 282.84389184386674 0.7082499859196487
15.256619131544927 281.68077167131827 0.707681724056774
15.261846686498343 279.92045917914356 0.7062582734795979
15.267074241451759 281.56877427784787 0.7087871466620825
15.272301796405175 281.3470973565848 0.7092816253063796
15.277529351358591 281.6172879421369 0.7091135784005186
15.282756906312008 281.5163645643497 0.7076317412436134
15.287984461265424 282.12743236781023 0.7086413565293318
15.29321201621884 284.87816612668183 0.7127459990145893
15.298439571172256 285.61747692789373 0.7133540249549912
15.303667126125672 286.11355362197685 0.7140339231742251
15.308894681079089 288.073503427069 0.715480244375827
15.314122236032505 288.6906858489706 0.7155847827428834
15.319349790985921 288.72333120614684 0.7161793658521212
15.324577345939337 287.9789865559113 0.7143151802953337
15.329804900892753 287.1726455382275 0.7141707012215467
15.33503245584617 289.6554587554483 0.7176219925562893
15.340260010799586 289.95623739772736 0.7181708575580763
15.345487565753002 292.84628163845787 0.7217180836145737
15.350715120706418 294.49804207390423 0.7236893674412661
15.355942675659835 295.86272176815777 0.7252123112794439
15.36117023061325 296.6415048999927 0.7259199270832556
15.366397785566667 297.5369280591436 0.7265523754199243
15.371625340520083 299.26443015460603 0.7274985998015526
15.3768528954735 301.1941203553905 0.7297152745867357
15.382080450426916 303.8411430251296 0.7328445721310644
15.387308005380332 306.0506291168773 0.7350227450577616
15.392535560333748 304.36067275619405 0.7325015573285725
15.397763115287164 304.43833048367577 0.7418822811225566
15.40299067024058 305.2257663983743 0.7513867216851378
15.408218225193997 304.42892998770094 0.7556230330198086
15.413445780147413 305.0159518887355 0.7607385014550984
15.418673335100829 304.40160387010496 0.7633634735237038
15.423900890054245 304.60704895098047 0.7663584216455336
15.429128445007661 304.2613955688935 0.7693117717260216
15.434355999961078 301.57257530329065 0.7681770352866224
15.439583554914494 302.9632770100289 0.7721368648398187
15.44481110986791 301.6968524865338 0.773195771296939
15.450038664821326 301.83131056322605 0.7758240595361172
15.455266219774742 300.6684304553135 0.7763487690061283
15.460493774728159 297.39615743074023 0.7745322392658731
15.465721329681575 296.5300171997752 0.7754902415737196
15.470948884634991 299.1611971672175 0.7820901964860874
15.476176439588407 300.90155240478333 0.7875649070886076
15.481403994541823 301.457656113766 0.7896868896578916
15.48663154949524 300.2098363003396 0.7909776184755228
15.491859104448656 299.32895186900646 0.7908599350728829
15.497086659402072 298.1706015656188 0.7917750305775508
15.502314214355488 298.7329503932748 0.7938369048437129
15.507541769308904 298.7582526613274 0.7947943721581832
15.51276932426232 298.4479100004906 0.7967844412491947
15.517996879215737 300.0868470488493 0.8012258523838034
15.523224434169153 299.30832040709464 0.801773673271568
15.52845198912257 301.03060054449753 0.8053260531956664
15.533679544075985 301.37137034809456 0.8065531831586282
15.538907099029402 299.9509669259167 0.8050153652722261
15.544134653982818 299.79797127637875 0.8076053175706197
15.549362208936234 300.44985247110867 0.810433727976602
15.55458976388965 299.1549288293662 0.8109625796031886
15.559817318843066 300.54671439850705 0.8138058252742809
15.565044873796483 301.9286510668835 0.8174109624401319
15.570272428749899 303.3243033973836 0.8212412931421769
15.575499983703315 308.55448893730824 0.8293815892566252
15.580727538656731 311.90739656714806 0.8357241191645556
15.585955093610147 314.1463983869006 0.8399142174198081
15.591182648563564 311.41391353785355 0.8371597018880017
15.59641020351698 308.33217086042197 0.8352047255856556
15.601637758470396 304.6616203982595 0.8313681903288948
15.606865313423812 302.65896679743025 0.830444567022183
15.612092868377228 303.0275680794541 0.8334069770106638
15.617320423330645 304.55430404790087 0.836219081645044
15.62254797828406 302.09249761795286 0.8340172306981628
15.627775533237477 299.7430369403139 0.8319959766480582
15.633003088190893 296.11595128152015 0.8284064125080168
15.63823064314431 296.2396406483243 0.8271016432385377
15.643458198097726 294.3039292439966 0.8132294254226382
15.648685753051142 293.5735650487435 0.8063253122137534
15.653913308004558 294.5989841174676 0.8038005192085613
15.659140862957974 292.8204258214527 0.7974918121121702
15.66436841791139 291.77671662546635 0.7922393182910341
15.669595972864807 289.67653546425413 0.7868014782765415
15.674823527818223 286.6833168007652 0.7800575269182098
15.680051082771639 286.09986402797307 0.7783042394874614
15.685278637725055 287.9665334354214 0.7789276364715615
15.690506192678471 288.29033861785496 0.7770801300803364
15.695733747631888 288.400302756087 0.7753158372162039
15.700961302585304 287.39488857858316 0.7726045265257958
15.70618885753872 287.0436471772092 0.7720254826237638
15.711416412492136 288.05890890700095 0.7721544972831842
15.716643967445552 289.16290864896865 0.7717086927930704
15.721871522398969 289.06467363563985 0.7710862797091732
15.727099077352385 290.6426588108249 0.771586900911692
15.732326632305801 293.0670154774864 0.7744460577871821
15.737554187259217 292.0450405984416 0.7718745615445907
15.742781742212633 291.8130495203937 0.7707515635846084
15.74800929716605 296.5517725856207 0.7769963472716204
15.753236852119466 296.97249713138694 0.7761561155940333
15.758464407072882 300.1179725020985 0.7786764309808374
15.763691962026298 299.82982668557526 0.7780307704420327
15.768919516979715 299.82869394122065 0.7759183141357456
15.77414707193313 298.8978245790575 0.7736252200798637
15.779374626886547 301.2724442884892 0.775572398043609
15.784602181839963 302.87341051627703 0.7769259607009686
15.78982973679338 305.7864301609788 0.7800003420960957
15.795057291746796 305.09688594861206 0.779129967528168
15.800284846700212 303.55174642274505 0.7767121813399105
15.805512401653628 305.3507536736787 0.779080119841574
15.810739956607044 307.12961073157436 0.7800367710825323
15.81596751156046 309.2892868272973 0.7826228011480193
15.821195066513877 312.5819917546787 0.7872783887277973
15.826422621467293 315.94706065566737 0.78955397853203
15.831650176420709 316.2071946829264 0.7889925490668996
15.836877731374125 313.64753478094775 0.7851851902866698
15.842105286327541 309.62109991250543 0.7801666455972494
15.847332841280958 309.4140288370237 0.7798225683801611
15.852560396234374 309.0562459781888 0.7796016873213388
15.85778795118779 307.48000002983997 0.777116491431386
15.863015506141206 305.7646482985235 0.7747102016523033
15.868243061094622 300.1508325547384 0.766880309781067
15.873470616048039 298.3543115304788 0.7648266525014149
15.878698171001455 294.5499816839877 0.7604397343615472
15.883925725954871 293.9065481189993 0.7595359635266234
15.889153280908287 293.51401664183743 0.7584144164483587
15.894380835861703 294.74211483335864 0.7596825777420316
15.89960839081512 295.00985851411355 0.7583564243238557
15.904835945768536 296.04381906709125 0.7586944903862055
15.910063500721952 298.5049900250873 0.7611422227509301
15.915291055675368 295.01903135190776 0.7568558942814224
15.920518610628784 291.91606092194934 0.752975796286524
15.9257461655822 290.73997488189184 0.750366808031014
15.930973720535617 291.1618494559334 0.7500759374820016
15.936201275489033 292.25840620443614 0.7520895799952507
15.94142883044245 290.6780856723348 0.7497659600108657
15.946656385395865 292.18232790715086 0.7524759081306096
15.951883940349282 289.6010280799364 0.7496975115598704
15.957111495302698 292.46013235877916 0.7519790684974623
15.962339050256114 295.1668957559707 0.7555330323099015
15.96756660520953 297.5566293012397 0.7574705170654451
15.972794160162946 295.54861602917936 0.7558690439712016
15.978021715116363 294.3421948081924 0.7557305064129898
15.983249270069779 293.89143915210667 0.7552970193042329
15.988476825023195 294.0202045737516 0.7547097431520502
15.993704379976611 294.89475142144187 0.7550770050364373
15.998931934930027 296.7246679460235 0.756532020393449
16.004159489883442 294.9945309188632 0.7543218426608735
16.009387044836856 295.5995748591274 0.7540038121168615
16.01461459979027 296.56328167955024 0.7543443005922046
16.019842154743685 299.4006959302434 0.7584739513820241
16.0250697096971 298.7419206157495 0.7584536283320111
16.030297264650514 302.63045327573144 0.7642927148661642
16.03552481960393 303.2077049947931 0.7645128998741854
16.040752374557343 304.8800245877577 0.7656197191578348
16.045979929510757 305.7252783346785 0.7667035549022927
16.05120748446417 303.5615352411135 0.7632439034879837
16.056435039417586 302.5971675403829 0.7617266285376713
16.061662594371 301.4418620350846 0.7595625451959128
16.066890149324415 305.32157162475755 0.7639305460639075
16.07211770427783 311.1621643373426 0.7719687503724171
16.077345259231244 314.01166675610426 0.7751020549943196
16.08257281418466 314.2909772374594 0.7749683079009262
16.087800369138073 315.77416830458446 0.7763347398148728
16.093027924091487 317.4095801641822 0.7788900147026527
16.0982554790449 319.76617606911634 0.78156485946552
16.103483033998316 321.90064976075826 0.7849579015915363
16.10871058895173 323.58003969811466 0.7858922947585151
16.113938143905145 326.83853848213374 0.7896581851731623
16.11916569885856 327.0358630636682 0.7898591658307343
16.124393253811974 325.6241699708482 0.7883114759957528
16.129620808765388 321.84071427584126 0.7842616646606566
16.134848363718802 318.7800499205538 0.7809960371923356
16.140075918672217 318.21713558052255 0.7801388237205502
16.14530347362563 315.70750177509586 0.777867891192129
16.150531028579046 313.9636540933091 0.7763658240276045
16.15575858353246 316.7470505834527 0.7793156078813637
16.160986138485875 318.89014142268303 0.7809834939064234
16.16621369343929 318.5793614036682 0.7799210629795207
16.171441248392703 314.97680398911314 0.7751651789335512
16.176668803346118 308.0387958682888 0.7661613645840117
16.181896358299532 305.74029004427183 0.7631265801182251
16.187123913252947 305.02145094657845 0.762099438975724
16.19235146820636 304.9834401341205 0.7620640343317538
16.197579023159776 301.73072931150773 0.7584541568617991
16.20280657811319 297.08977423887904 0.7529913791393426
16.208034133066604 291.6648857919355 0.7474536678171502
16.21326168802002 286.86876849139475 0.7420891449543726
16.218489242973433 283.61427108107097 0.7387551741206702
16.223716797926848 280.961106799962 0.7359618888331538
16.228944352880262 279.01361394421497 0.7324457397257117
16.234171907833677 276.2794087026734 0.7287090735781592
16.23939946278709 272.42843780249973 0.7232274550673603
16.244627017740505 271.0911785852062 0.7214370618888115
16.24985457269392 268.4853987629646 0.7180454702694695
16.255082127647334 268.12135054182613 0.7182029081499429
16.26030968260075 266.90536945332445 0.718099907372353
16.265537237554163 266.9186555379069 0.7193817892557766
16.270764792507578 266.73070465497545 0.7180051435771964
16.275992347460992 264.4764928109037 0.7159369386865507
16.281219902414406 263.0524564332399 0.7130997877551869
16.28644745736782 262.0133634201862 0.711782445416069
16.291675012321235 263.2096093378203 0.7139123711296652
16.29690256727465 264.9627560128996 0.71494242682837
16.302130122228064 265.1765649719139 0.7141981085905359
16.30735767718148 266.8822607929822 0.7141364164293844
16.312585232134893 268.37780304477985 0.7157113607790787
16.317812787088307 268.37434409803524 0.7167445598614929
16.323040342041722 267.837923363167 0.717221514502768
16.328267896995136 266.6851801716719 0.7171778003520551
16.33349545194855 264.62652300473263 0.7133184451228217
16.338723006901965 262.50600478953135 0.7096519370115133
16.34395056185538 265.69659918468153 0.7114266165960643
16.349178116808794 268.24608610809986 0.713799365367485
16.35440567176221 274.1189056753464 0.7211782367258307
16.359633226715623 280.16609344394203 0.7292453276929229
16.364860781669037 285.64065759576727 0.7360266907358411
16.37008833662245 293.20224018628534 0.7433707706392074
16.375315891575866 300.87635562364454 0.7515709530880812
16.38054344652928 306.32528091782297 0.7566791025318595
16.385771001482695 316.0117102309736 0.7671640878071321
16.39099855643611 323.74627732395385 0.7777212579275177
16.396226111389524 323.5962178602713 0.7769126589604247
16.401453666342938 321.4165648783324 0.7738394506006487
16.406681221296353 316.52425433063263 0.7682819140677514
16.411908776249767 312.3604165450056 0.763789262912739
16.41713633120318 311.1440108862015 0.7633031553146056
16.422363886156596 308.31021526432943 0.7595316297686401
16.42759144111001 306.3573550708257 0.7567365427263184
16.432818996063425 305.4126137884572 0.7550334167764288
16.43804655101684 303.49719779814694 0.7524398914997545
16.443274105970254 302.54166778102893 0.7508268643772076
16.448501660923668 302.40714808347576 0.7503405831424524
16.453729215877082 303.3921978306064 0.7508372276197086
16.458956770830497 304.5885408021468 0.7519410757430504
16.46418432578391 305.32703480338967 0.753456255876285
16.469411880737326 306.92803883920067 0.7554273944451946
16.47463943569074 309.6685316052649 0.7591594684993304
16.479866990644155 308.9246400136677 0.7579805353878933
16.48509454559757 313.5416376543858 0.7627862573900758
16.490322100550983 315.00593267586356 0.7645981033981842
16.495549655504398 317.6637458503417 0.7673975845592524
16.500777210457812 317.00168753339364 0.7669445528193943
16.506004765411227 314.55881414018535 0.7638164320042292
16.51123232036464 309.8220243198305 0.7574892657234008
16.516459875318056 300.84352502020846 0.747383270457249
16.52168743027147 290.51063986378455 0.7344927652138405
16.526914985224884 281.1778398245882 0.7234682800098736
16.5321425401783 275.0185300994802 0.7163288447478995
16.537370095131713 271.7325401340452 0.7120889222968763
16.542597650085128 270.4374497345826 0.7108638105431877
16.547825205038542 271.05335337956757 0.7128607859757123
16.553052759991957 273.3424226014601 0.7149080467110999
16.55828031494537 272.7727426819018 0.7159614210707091
16.563507869898785 270.1486625087397 0.7123032423726126
16.5687354248522 266.621678222043 0.7077826432415125
16.573962979805614 266.1266512036933 0.7072306982454027
16.57919053475903 265.07760213566684 0.7051538503717596
16.584418089712443 265.53674826937026 0.7056292844616041
16.589645644665858 264.29868846637135 0.7038248466910854
16.594873199619272 265.34299903407396 0.7042835605313821
16.600100754572686 264.9271459076132 0.7037340068409376
16.6053283095261 266.1106024618874 0.7048354437219241
16.610555864479515 266.5956011040113 0.7060084470975806
16.61578341943293 266.6449024021936 0.7061164502816218
16.621010974386344 265.7387260435609 0.7046652547551391
16.62623852933976 266.7703906020139 0.7057962578647884
16.631466084293173 267.99579529910636 0.7073918973298097
16.636693639246587 268.568580708332 0.7074302635103946
16.641921194200002 266.38030519640347 0.703993982998198
16.647148749153416 266.4641481669998 0.703051651229051
16.65237630410683 267.37643603032797 0.7055354163699482
16.657603859060245 267.4806579781393 0.7066766871992625
16.66283141401366 262.34343395629526 0.700542271656969
16.668058968967074 257.0876133252169 0.6929233279223085
16.67328652392049 252.47564149391044 0.686047019383309
16.678514078873903 249.84032358022486 0.6830296396679595
16.683741633827317 251.24463477807484 0.6860762640725467
16.68896918878073 251.01164113707068 0.686235519482457
16.694196743734146 250.27572259878275 0.6851497759487268
16.69942429868756 249.06792351406474 0.6835112055257005
16.704651853640975 248.45884895058177 0.6819746980153778
16.70987940859439 247.48117829518526 0.6789003801412843
16.715106963547804 247.16185898838407 0.6795308560486072
16.720334518501218 246.99305487009838 0.6785057269422851
16.725562073454633 245.5773585587212 0.6761810246463987
16.730789628408047 243.2964025752642 0.6717937657651224
16.73601718336146 242.0255773960242 0.6707764685280299
16.741244738314876 241.42783430913053 0.6712593147903916
16.74647229326829 240.48950840794416 0.6718591494408145
16.751699848221705 240.95049813116708 0.6728310214647274
16.75692740317512 236.93613353069233 0.6682192277623134
16.762154958128534 235.87398916761197 0.6659519605016015
16.767382513081948 233.10352011085416 0.659957872927149
16.772610068035362 232.53574720009425 0.6585972361767912
16.777837622988777 233.27086721243143 0.659709124347638
16.78306517794219 234.71323159641042 0.6609794368586196
16.788292732895606 236.07626094892638 0.6632502401476231
16.79352028784902 236.62636562110197 0.6655785561918399
16.798747842802435 233.94890463321667 0.6624083942609087
16.80397539775585 230.66569076474286 0.6574900126718981
16.809202952709263 226.78618299788857 0.6507861482557061
16.814430507662678 224.5103423265128 0.6491128757597587
16.819658062616092 224.9092232318343 0.6508342319234541
16.824885617569507 225.5483161685413 0.6522711724243773
16.83011317252292 224.3241958837119 0.6500562564501812
16.835340727476336 226.87884831185585 0.65152386090577
16.84056828242975 227.0921590301171 0.6525827059616652
16.845795837383164 229.94412539472964 0.6572005314579461
16.85102339233658 230.0336400006229 0.6579081702123842
16.856250947289993 231.04155076476096 0.6586888410598737
16.861478502243408 228.3963188215213 0.6554140662433894
16.866706057196822 228.35377739163613 0.6565223177477598
16.871933612150237 226.17164577476228 0.6535618989522537
16.87716116710365 227.28452426480345 0.6549291265072616
16.882388722057065 225.41482272209132 0.652447172236999
16.88761627701048 225.7287499320781 0.652309915801627
16.892843831963894 225.027514645037 0.65214592859243
16.89807138691731 223.21555790748425 0.6502484222836108
16.903298941870723 222.0449755282547 0.6489026432033012
16.908526496824138 221.72342221522246 0.6478405492967643
16.913754051777552 222.58525095592964 0.6475169746920928
16.918981606730966 226.88100118749026 0.6534022182097682
16.92420916168438 225.2075596070065 0.6516681008404313
16.929436716637795 221.35875525064253 0.6469437623650286
16.93466427159121 217.00318160707738 0.6405656318462518
16.939891826544624 216.1901750462201 0.6393354254749768
16.94511938149804 219.07699664112377 0.6428460690564085
16.950346936451453 222.52659152308948 0.6487073240813707
16.955574491404867 222.4384714840455 0.6481023852736514
16.960802046358282 223.54361275257054 0.6507052018661479
16.966029601311696 223.08356297732314 0.6497157019707901
16.97125715626511 223.72959199672042 0.6483551752336397
16.976484711218525 223.1942395589166 0.6465966610353789
16.98171226617194 219.96995234922935 0.6414838717258059
16.986939821125354 218.9012226128033 0.6411891747130043
16.99216737607877 217.7864774472801 0.6400157326907677
16.997394931032183 217.283468100719 0.6399233615177714
17.002622485985597 217.49441773281518 0.6399492090123473
17.00785004093901 219.2612875694354 0.6423552743877488
17.013077595892426 224.50028793493573 0.6499246204305381
17.01830515084584 225.08877385284418 0.64800676279296
17.023532705799255 224.7856519188223 0.644988764822502
17.02876026075267 221.655814238603 0.6409419612784844
17.033987815706084 221.85442651074723 0.6415357722259553
17.039215370659498 224.71117590400667 0.6473188660265976
17.044442925612913 227.65148092252457 0.6521159868549566
17.049670480566327 229.14336987900654 0.6532601954846239
17.05489803551974 230.07520530187966 0.6541714960319297
17.060125590473156 231.86442028556377 0.6562753125659176
17.06535314542657 233.44834767353987 0.6608307686409604
17.070580700379985 236.68805563686092 0.6663821159015251
17.0758082553334 236.5470333619917 0.6663168707949848
17.081035810286814 232.4120491363218 0.6581733192823267
17.086263365240228 229.95712685570598 0.6541089820217477
17.091490920193642 227.90580595840748 0.651149283696317
17.096718475147057 229.81856313897347 0.6557576130089995
17.10194603010047 229.79122950382862 0.654845771680177
17.107173585053886 229.0267630726444 0.653213742680929
17.1124011400073 227.25566862744276 0.649407839488589
17.117628694960715 228.20561562424112 0.6502256724442057
17.12285624991413 229.6486361291503 0.6517103955832096
17.128083804867543 231.4470994868444 0.6533958658312842
17.133311359820958 234.52491146066203 0.657223973962188
17.138538914774372 232.2954181919609 0.6555198729070284
17.143766469727787 232.0241282460119 0.6556375354350469
17.1489940246812 233.4894032452323 0.6585285686730485
17.154221579634616 235.06446252566306 0.6611683635120155
17.15944913458803 232.67373116656952 0.6587264838130915
17.164676689541444 231.4819013147627 0.6554710281856487
17.16990424449486 234.1149549793512 0.6597156915756658
17.175131799448273 239.2017253279824 0.6648110184578945
17.180359354401688 242.23300653865067 0.6684434479329893
17.185586909355102 241.0889193248444 0.6669428661025746
17.190814464308517 242.1828857008448 0.668405785713838
17.19604201926193 244.1223846749243 0.6715865442963953
17.201269574215345 243.51701116448297 0.6695208153265171
17.20649712916876 244.06790126308618 0.6697988613950884
17.211724684122174 244.26478676499687 0.671280280633065
17.21695223907559 243.98747579590417 0.6706413690907419
17.222179794029003 245.80382811321127 0.673405438330268
17.227407348982418 245.1811829488572 0.6719827827566475
17.232634903935832 245.53693866104018 0.6704740975805644
17.237862458889246 246.65178897804714 0.6727831506610049
17.24309001384266 244.7040272975832 0.6692360138454447
17.248317568796075 244.75009118409247 0.6704760692261681
17.25354512374949 243.34230217648522 0.6687749237603763
17.258772678702904 242.1350403963615 0.6669546415504591
17.26400023365632 241.404148810532 0.6660719962509546
17.269227788609733 243.6048510975809 0.6697756346508601
17.274455343563147 242.6473340508128 0.6681267070582848
17.279682898516562 241.44733979292658 0.6661604709059112
17.284910453469976 239.59871577991257 0.6632515655623694
17.29013800842339 236.54738375979966 0.6592093749247185
17.295365563376805 237.40850034773965 0.6602471091068577
17.30059311833022 237.96460143120385 0.6610183538951079
17.305820673283634 239.78969684284593 0.6628868977550421
17.31104822823705 240.57418045177835 0.6639195867643104
17.316275783190463 244.9870964911844 0.6699483968876545
17.321503338143877 247.56214222646102 0.6749141802631631
17.32673089309729 246.22780185335913 0.6740448512365408
17.331958448050706 244.78754940865136 0.6729525661747482
17.33718600300412 242.64865057403296 0.6701888067378627
17.342413557957535 242.81017406075068 0.6692292638143765
17.34764111291095 244.16981934374172 0.6699285117100996
17.352868667864364 247.8780836252499 0.674453480721132
17.358096222817778 248.08763566971615 0.674209895978859
17.363323777771193 248.7591414499858 0.6756259143499813
17.368551332724607 247.6350747612747 0.6738597838848104
17.37377888767802 244.48457599098106 0.6691391187575453
17.379006442631436 242.9991983480224 0.6670415313517609
17.38423399758485 244.29767149612843 0.6679342456698801
17.389461552538265 244.30483287599023 0.6677760998843217
17.39468910749168 245.68630491072582 0.6698736396696747
17.399916662445094 247.34917332351324 0.6723310102687846
17.405144217398508 251.69895105658307 0.6801057820709044
17.410371772351922 252.12520749323375 0.6810261084257148
17.415599327305337 253.59196170992516 0.6824229140243058
17.42082688225875 252.94052636403518 0.679728534613598
17.426054437212166 253.07374313385066 0.6797068215329277
17.43128199216558 250.7878732936551 0.6770359199766982
17.436509547118995 249.39435539995506 0.6756256304590224
17.44173710207241 250.53642727639854 0.675880460480251
17.446964657025823 250.8355836099556 0.6747820448256314
17.452192211979238 252.76691590750275 0.6769560152804585
17.457419766932652 254.4257165612301 0.6793713221323402
17.462647321886067 258.4116842911371 0.6868304780557504
17.46787487683948 257.51919719009965 0.686330936374483
17.473102431792896 255.62557413082402 0.6842314339455734
17.47832998674631 255.13520787825962 0.6831155668959676
17.483557541699724 255.97639842664705 0.6822968695622662
17.48878509665314 256.68467724012163 0.6822574558748798
17.494012651606553 258.2088855006281 0.6839110853080259
17.499240206559968 260.44070119236017 0.6871915158077675
17.504467761513382 261.88664780468423 0.6903311141534625
17.509695316466797 264.236656097083 0.6928454591950328
17.51492287142021 262.14039115733306 0.6914398262928028
17.520150426373625 259.86249475187367 0.6882231750387569
17.52537798132704 262.92988614043657 0.6917477434578577
17.530605536280454 264.83113988638706 0.6931227196231382
17.53583309123387 265.6996134930883 0.6942919731014854
17.541060646187283 264.747563667888 0.6933653410775096
17.546288201140698 263.34739091517713 0.6931014435113977
17.551515756094112 261.8589898036013 0.6910780837156041
17.556743311047526 265.1710084724547 0.6944744635798044
17.56197086600094 268.29129932739266 0.6974154728380735
17.567198420954355 271.3542764487044 0.7006954579882632
17.57242597590777 269.8738217407012 0.6974589442345284
17.577653530861184 267.8425379428371 0.6951352631231001
17.5828810858146 264.3899388296252 0.6915279399063838
17.588108640768013 263.6243212624391 0.6914203764717808
17.593336195721427 263.64200663226734 0.6916312336424528
17.598563750674842 266.0639525553281 0.694224499054909
17.603791305628256 266.8252767163419 0.694803288683202
17.60901886058167 269.41087923592823 0.6991162945947725
17.614246415535085 268.418294259604 0.6974639058545731
17.6194739704885 268.05322453017976 0.6964393336862892
17.624701525441914 270.36103129242684 0.6989288870035207
17.62992908039533 274.39192750623016 0.7037458316833753
17.635156635348743 277.5308614424392 0.707851200791808
17.640384190302157 277.8332295307054 0.7076638015336866
17.64561174525557 275.0529897696453 0.7053228861149389
17.650839300208986 273.03237854590196 0.7025809994029936
17.6560668551624 273.13857652071414 0.7024812815356465
17.661294410115815 276.17728077638856 0.7059025498873582
17.66652196506923 283.05587856752976 0.714287636179121
17.671749520022644 285.69025409353884 0.7171459718924937
17.676977074976058 285.06448629241225 0.7158061118716209
17.682204629929473 286.9810135690175 0.717679170234208
17.687432184882887 292.1902882238043 0.7232976659395404
17.6926597398363 297.13419736137456 0.7298013798907348
17.697887294789716 298.57705013621694 0.7321800404096609
17.70311484974313 300.5566001845529 0.7356910101626172
17.708342404696545 300.3433588596537 0.7355487515671443
17.71356995964996 302.91424898617356 0.7377182179714973
17.718797514603374 304.8024924373538 0.7395603923775731
17.724025069556788 306.30477338100377 0.7408542661291918
17.729252624510202 309.8841038290559 0.7448142141339836
17.734480179463617 311.4501065821739 0.7465008547636809
17.73970773441703 312.4939646466131 0.7468845414250298
17.744935289370446 309.88048662645076 0.7441978877288794
17.75016284432386 308.4940546544923 0.7422908937301144
17.755390399277275 311.3739009085426 0.7458657051652859
17.76061795423069 312.748162733349 0.7475748639428584
17.765845509184103 313.92049068597976 0.7485600860138772
17.771073064137518 312.8438320410557 0.7475531583529738
17.776300619090932 307.0780629452319 0.740067959208494
17.781528174044347 302.3756273542627 0.7346373166982128
17.78675572899776 299.42296327203087 0.7316542749728905
17.791983283951176 299.24956910679487 0.731866234101287
17.79721083890459 297.06108020458026 0.7299538689104649
17.802438393858004 294.0888429561549 0.7269281988674243
17.80766594881142 291.20551425599996 0.7237360727502887
17.812893503764833 287.34751956404114 0.7193641072282704
17.818121058718248 286.5125612033502 0.7165429299916792
17.823348613671662 284.2692099547724 0.71279100536984
17.828576168625077 282.4697691738313 0.7122813906903717
17.83380372357849 280.1273990794129 0.7100904844971643
17.839031278531905 277.7667041732136 0.7084480908998569
17.84425883348532 275.9926270109198 0.7052270207122
17.849486388438734 276.4560074613394 0.7049686134682308
17.85471394339215 278.18992414144105 0.7071886396559116
17.859941498345563 279.17929208675616 0.7095404712289607
17.865169053298978 279.86697213735033 0.7106028960668509
17.870396608252392 279.8615934708161 0.7098478705904633
17.875624163205806 278.08902224514804 0.7067297715869926
17.88085171815922 279.55737677967613 0.7089243535220737
17.886079273112635 281.43678067832985 0.7120919921592691
17.89130682806605 283.362417720111 0.7148044393226766
17.896534383019464 283.24318591243843 0.714359331025796
17.90176193797288 287.12417596682826 0.7188179286986316
17.906989492926293 291.8728525006917 0.7232883367429451
17.912217047879707 297.38127387295367 0.7296478953114182
17.917444602833122 297.7718896110454 0.7293882693951882
17.922672157786536 298.1362186043914 0.7292671984793246
17.92789971273995 296.6419841288557 0.7279479988197061
17.933127267693365 299.23707943075675 0.7303297423204463
17.93835482264678 299.99515200525343 0.7317475860181626
17.943582377600194 303.62715822880705 0.7358612455680192
17.94880993255361 306.37003438482077 0.7388881006455218
17.954037487507023 306.2027862423489 0.739594921849876
17.959265042460437 305.4846336351386 0.7390544399925778
17.96449259741385 304.1722419707824 0.738049679946308
17.969720152367266 301.99266994033707 0.735175350852348
17.97494770732068 299.5969792804574 0.7315760478887104
17.980175262274095 295.6227482078087 0.7273623671283658
17.98540281722751 291.97528037136436 0.7235069066748525
17.990630372180924 289.08327582534383 0.7211256633709522
17.995857927134338 288.6600156527701 0.7217088747804166
18.001085482087753 289.08558854902907 0.7214916415496119
18.006313037041167 285.13461519439034 0.7165711327605737
18.01154059199458 279.1268328229911 0.7086744186085141
18.016768146947996 275.00942667799217 0.7024376432982332
18.02199570190141 274.3920425565111 0.7018950585635719
18.027223256854825 275.57421764125604 0.7024918353848305
18.03245081180824 275.10203677890416 0.7020600777381946
18.037678366761654 276.9053925568019 0.7051372998206838
18.042905921715068 278.40288889427774 0.7066908370616711
18.048133476668482 278.9961533256151 0.7087527330292889
18.053361031621897 277.6208587693118 0.7063312450691552
18.05858858657531 277.319900657285 0.7059037759070859
18.063816141528726 275.23776271245003 0.7030192985592643
18.06904369648214 272.146420426897 0.6989922877163672
18.074271251435555 271.9822822834336 0.6980714985054762
18.07949880638897 273.38182942731595 0.7001895188841782
18.084726361342383 277.7080787860787 0.7061529584615003
18.089953916295798 282.022886341183 0.7122304853831638
18.095181471249212 282.0003583333806 0.7116935884382586
18.100409026202627 284.16217055033246 0.7138679133940828
18.10563658115604 286.42231094149196 0.7156013141024032
18.110864136109456 294.3101834172519 0.7249613577264532
18.11609169106287 300.5498291465774 0.7327458146914276
18.121319246016284 308.1731698479459 0.7412956807620691
18.1265468009697 314.8279074412332 0.7485690093654317
18.131774355923113 325.3540599258713 0.7603803295718711
18.137001910876528 334.0779311863568 0.7701146958168313
18.142229465829942 347.7532640169703 0.7855220077976576
18.147457020783357 362.48262128952325 0.8017609549778143
18.15268457573677 377.62297123040895 0.817562830560931
18.157912130690185 397.7976297811731 0.8393347567779513
18.1631396856436 413.63161770434357 0.85590006898834
18.168367240597014 430.6054988387928 0.872789933041236
18.17359479555043 437.7218109667441 0.8803206631504904
18.178822350503843 434.9755589911245 0.8770299084319646
18.184049905457258 420.7734195773226 0.8628598029284829
18.189277460410672 405.1120242488061 0.8466859872490251
18.194505015364086 393.66212660389874 0.8344818820365045
18.1997325703175 385.32181713318596 0.8261256388384517
18.204960125270915 378.82783772391497 0.8191307355353811
18.21018768022433 371.1163694278786 0.8107388211719608
18.215415235177744 367.64903468026154 0.8074573156118848
18.22064279013116 367.9704554103433 0.8078379225371034
18.225870345084573 373.45360435191947 0.8137433204818093
18.231097900037987 378.5584705981503 0.8188280472951166
18.236325454991402 383.8535995170356 0.8239449169708043
18.241553009944816 387.6480190420528 0.8280206665366819
18.24678056489823 394.1518759301776 0.8346439911959197
18.252008119851645 395.0181955379422 0.8358069065107648
18.25723567480506 396.2187019844491 0.8368537346339231
18.262463229758474 393.2323673835183 0.8337294207118585
18.26769078471189 390.685100494996 0.8310666878910579
18.272918339665303 385.6761356886287 0.8257262858692681
18.278145894618717 375.983105371877 0.8153867406492901
18.28337344957213 364.37094536411644 0.8034225593178984
18.288601004525546 355.4596576430577 0.7936759889327895
18.29382855947896 349.40799495789247 0.7869612138451456
18.299056114432375 343.39515680572737 0.7797588073324817
18.30428366938579 335.6351332140099 0.7710230552952432
18.309511224339204 325.9363297996354 0.7598252963870115
18.314738779292618 319.1871583795914 0.7520876773185287
18.319966334246033 314.4991562624733 0.7476256976305043
18.325193889199447 309.39885110297774 0.7420592092133924
18.33042144415286 300.95428378793036 0.7327248010689151
18.335648999106276 298.9317187578871 0.7302680551867242
18.34087655405969 296.07331993433394 0.7271578986312445
18.346104109013105 296.0781357088434 0.7272319369226132
18.35133166396652 294.65665019026375 0.7255682251366722
18.356559218919934 293.2281641287134 0.7234693081887168
18.361786773873348 293.6879187270565 0.7246419292276673
18.367014328826762 292.9182978062614 0.7234936019450008
18.372241883780177 291.38374655676716 0.7227415379901366
18.37746943873359 289.63197990455694 0.7202019862640946
18.382696993687006 290.63884236894796 0.720696746629159
18.38792454864042 294.691395984201 0.7270505381734805
18.393152103593835 302.35927066248934 0.7476560176013931
18.39837965854725 310.6919852344736 0.7645501736811828
18.403607213500663 320.47804262939934 0.7822327312594581
18.408834768454078 336.51390616462317 0.805706473365525
18.414062323407492 354.9087363029184 0.8318076228591258
18.419289878360907 374.15572945646113 0.8573410356245728
18.42451743331432 389.28721562126776 0.8777652043239746
18.429744988267736 400.17280247197573 0.8936735367081822
18.43497254322115 404.19969298454936 0.9009996207562548
18.440200098174564 402.751114064713 0.9028240621950637
18.44542765312798 397.00541350468166 0.9000217813050166
18.450655208081393 390.0279532416577 0.8947831779301374
18.455882763034808 381.6708649096166 0.8886283956318722
18.461110317988222 373.0249304020223 0.8816188603887558
18.466337872941637 366.99509490972684 0.876990843185114
18.47156542789505 360.35356255154403 0.8720492746186637
18.476792982848465 354.4966354799413 0.8669282226309448
18.48202053780188 348.36700953078383 0.8625610112593772
18.487248092755294 342.9596146317221 0.8589008812341197
18.49247564770871 338.5960580264776 0.8566024891677406
18.497703202662123 334.2189023938017 0.8542141906868456
18.502930757615538 332.96576320637115 0.8554961703958252
18.508158312568952 326.32372862726857 0.8498562306581235
18.513385867522366 321.55323450359185 0.845542421360899
18.51861342247578 317.9722559237027 0.8422744111468691
18.523840977429195 315.9581386151326 0.8418296197055635
18.52906853238261 318.1055263344779 0.8470028895123233
18.534296087336024 315.2636506137674 0.8451168006289638
18.53952364228944 313.8217452209634 0.8462088740713419
18.544751197242853 309.407839168222 0.8408617206483866
18.549978752196267 307.9460594612142 0.840769270665391
18.555206307149682 306.02213676234226 0.840235215332913
18.560433862103096 306.5938598015012 0.8426397303046183
18.56566141705651 308.731826290583 0.8490637357362473
18.570888972009925 312.5124998328686 0.8558336730824654
18.57611652696334 315.3971685148531 0.8612189797569675
18.581344081916754 316.5925701903296 0.8644382434603858
18.58657163687017 319.5699491026908 0.8700232387407411
18.591799191823583 317.7771018419067 0.8697653170140144
18.597026746776997 322.451338315734 0.8781294791987431
18.60225430173041 318.96194977438176 0.8745266787824061
18.607481856683826 318.7599546395491 0.8755958725795927
18.61270941163724 315.7787802772747 0.8731180647426411
18.617936966590655 322.596477215034 0.8852355149143591
18.62316452154407 330.15198924189576 0.8961242999854148
18.628392076497484 339.8331644217777 0.8915548530229341
18.633619631450898 347.33426344199694 0.8922333873945463
18.638847186404313 351.93814442442334 0.8899400249484172
18.644074741357727 355.6086389427121 0.8894841842767722
18.64930229631114 352.92660167841336 0.8820201206859684
18.654529851264556 356.1477891301529 0.8813518444304749
18.65975740621797 358.6691829159658 0.8821084481917048
18.664984961171385 362.8182920032999 0.8839408867746198
18.6702125161248 364.9529744991052 0.8833872632608437
18.675440071078214 366.85131751686856 0.8831200925297947
18.680667626031628 369.28062771580886 0.8823671159928821
18.685895180985042 368.5410322101894 0.8786807066560519
18.691122735938457 367.33392566000106 0.8750078145020078
18.69635029089187 368.60581445088894 0.874328255565583
18.701577845845286 367.4491744222383 0.8720289607573688
18.7068054007987 368.77770917686263 0.8718280698758968
18.712032955752115 369.5839134047852 0.8707817446385242
18.71726051070553 370.7414755818866 0.8707253952695028
18.722488065658943 372.7927547695263 0.8714723232652987
18.727715620612358 367.6811053756818 0.8643507248651966
18.732943175565772 364.2131765982226 0.8589230635098016
18.738170730519187 359.81241021235917 0.8524725076465807
18.7433982854726 359.31704951536085 0.8516304605294648
18.748625840426016 357.3218027827346 0.8480378660791218
18.75385339537943 355.8686900104288 0.8452407551393908
18.759080950332844 352.81493029886053 0.8404169021069775
18.76430850528626 348.9757696890407 0.8341622323205022
18.769536060239673 344.1065042898616 0.8275860603756061
18.774763615193088 340.8994326585927 0.8225758011646122
18.779991170146502 336.9240338049991 0.8164127108438647
18.785218725099917 333.63879426564046 0.8114044851349309
18.79044628005333 332.62363405678144 0.8096183895711283
18.795673835006745 328.68129427109284 0.8043739899771684
18.80090138996016 324.0231751732046 0.7984911459360337
18.806128944913574 318.0027415079475 0.7897944906412794
18.81135649986699 316.7144807928775 0.7872619420435545
18.816584054820403 314.18531712060565 0.7838092253801204
18.821811609773818 312.00087174636684 0.7808082563157368
18.827039164727232 308.7463194690159 0.7762895468137905
18.832266719680646 307.7444772165536 0.7747771084350151
18.83749427463406 306.0895478856469 0.7724483017569779
18.842721829587475 302.3709744971406 0.7677765297071198
18.84794938454089 297.55898043002225 0.7607660369125325
18.853176939494304 295.2424596112728 0.7585963697760574
18.85840449444772 292.59758146669094 0.7549339438821019
18.863632049401133 290.777278609104 0.7518282864201288
18.868859604354547 292.10971981503724 0.7532772774206902
18.87408715930796 295.70945317821264 0.7571622246530634
18.879314714261376 298.1846618569745 0.7604990656510182
18.88454226921479 295.6717988366393 0.758603433276987
18.889769824168205 290.87403337026507 0.7508043004117971
18.89499737912162 289.4551926829516 0.7485486765772501
18.900224934075034 288.8041605046747 0.7460157530290561
18.90545248902845 287.11577369510144 0.7435751204064166
18.910680043981863 284.49168292664285 0.7406004059067531
18.915907598935277 281.40554419036675 0.7365836372541854
18.92113515388869 285.956204126134 0.7433153672284091
18.926362708842106 287.7719216525572 0.7449156111524592
18.93159026379552 289.1930825545956 0.7465278580529631
18.936817818748935 286.84572577891134 0.7424136542526654
18.94204537370235 286.59164670055867 0.7419794824540992
18.947272928655764 287.99729554120603 0.7437678181839389
18.952500483609178 288.7209824158593 0.7443167275416108
18.957728038562593 285.0387692878425 0.739041208601175
18.962955593516007 282.5961818680024 0.7354193111589615
18.96818314846942 280.20185694944917 0.7318797106184751
18.973410703422836 281.23433937094364 0.7336990892738283
18.97863825837625 281.02458470861427 0.7331677012743485
18.983865813329665 281.88250718732286 0.7338206665164604
18.98909336828308 282.6133915122387 0.735015008107956
18.994320923236494 283.0053976047825 0.7347187807663897
18.999548478189908 283.5139047067077 0.7346145311580995
19.004776033143322 283.5238681429303 0.7340395558495849
19.010003588096737 290.8819085736431 0.7438417785229055
19.01523114305015 290.51601039691957 0.7439448786685686
19.020458698003566 287.84129668049894 0.7403849456313197
19.02568625295698 279.88782614962554 0.7298353404268607
19.030913807910395 277.7435606792477 0.7274646918348213
19.03614136286381 278.8445866555791 0.72827445789804
19.041368917817223 280.22824020831143 0.7286541909871114
19.046596472770638 280.4928301303738 0.7287778245463858
19.051824027724052 277.82873258220116 0.7252709198418812
19.057051582677467 277.87415174159105 0.7249783162361785
19.06227913763088 277.6427529666794 0.7241355223304545
19.067506692584296 278.44373358267956 0.7240560157065611
19.07273424753771 276.21669007010763 0.7199349516232065
19.077961802491124 276.5714955211714 0.7211457158631746
19.08318935744454 278.2228083461649 0.7234105772784148
19.088416912397953 279.6989856276285 0.7253859673723776
19.093644467351368 281.8439733490434 0.7278416063155227
19.098872022304782 282.7004681457268 0.7272654209444103
19.104099577258197 282.1663820580015 0.726120496262194
19.10932713221161 283.28664714837294 0.727692995096773
19.114554687165025 283.2750035799031 0.7290217899031733
19.11978224211844 283.9955369694439 0.7320916527789417
19.125009797071854 284.83566824703024 0.7328394360189762
19.13023735202527 285.8160029568039 0.7331372374489542
19.135464906978683 288.76746682650736 0.735535400588139
19.140692461932098 289.4219423122571 0.7364915843455074
19.145920016885512 291.46742037482204 0.7399385256605853
19.151147571838926 291.3158720185213 0.7389319883169138
19.15637512679234 291.2356081818415 0.7385892951755301
19.161602681745755 286.4600576129957 0.7325989451771617
19.16683023669917 281.5267742260722 0.7253661339094567
19.172057791652584 276.7941568114072 0.7190018675315502
19.177285346606 277.1770498351768 0.7194556539606168
19.182512901559413 278.68169299748695 0.72078635558734
19.187740456512827 280.5420703068675 0.723904629833097
19.19296801146624 278.17719197583807 0.7201466339480029
19.198195566419656 274.57671114805487 0.7157092704265636
19.20342312137307 273.01334892828487 0.7136679439165905
19.208650676326485 272.8275770920663 0.7129064234209708
19.2138782312799 276.00572443604096 0.7176163802024846
19.219105786233314 279.0600385811973 0.7206558619173581
19.22433334118673 281.56598429813386 0.7240881556183375
19.229560896140143 283.44895901279824 0.7269565027065145
19.234788451093557 286.08568516273726 0.7299779299591662
19.24001600604697 285.03483108592417 0.7287798881028392
19.245243561000386 283.7579109610037 0.7265583114613929
19.2504711159538 282.1945800614613 0.7246805428975799
19.255698670907215 279.67101878324075 0.7217520872618411
19.26092622586063 278.7798024143635 0.7212764622516762
19.266153780814044 276.6582265353387 0.7181629323226278
19.271381335767458 276.08351792925 0.7182510680749381
19.276608890720873 275.62198416359973 0.7168789570018955
19.281836445674287 277.1104554044955 0.7184955868714862
19.2870640006277 277.2221728653093 0.7169436663988985
19.292291555581116 276.9350850384011 0.7165240362470235
19.29751911053453 275.2593321602011 0.7146981654052144
19.302746665487945 273.4236416599792 0.7115819349292439
19.30797422044136 275.05832593933826 0.7131583046970208
19.313201775394774 279.442272602196 0.7184731505430897
19.318429330348188 285.2397771555664 0.7255496237278654
19.323656885301602 287.89481590564344 0.7290617209842999
19.328884440255017 292.26658804118955 0.7340609111196479
19.33411199520843 298.1243725317183 0.7410170719329467
19.339339550161846 302.01854358902585 0.7453866716422575
19.34456710511526 303.99658198412345 0.7462594413930977
19.349794660068675 303.64804215107915 0.7467785925773882
19.35502221502209 310.0037145310035 0.754937084144637
19.360249769975503 315.3842466148569 0.7608767108192909
19.365477324928918 324.9657544576023 0.7721287313358706
19.370704879882332 330.0261677508082 0.7770201788139922
19.375932434835747 334.03692321393726 0.7813904608391085
19.38115998978916 337.03873445711287 0.784271637022483
19.386387544742576 340.38037527265044 0.7879209339023477
19.39161509969599 345.5393799953491 0.7941347674393276
19.396842654649404 345.9981013165854 0.794251960432256
19.40207020960282 347.005947533966 0.7953690314291949
19.407297764556233 342.9171930895046 0.7909562563486191
19.412525319509648 340.07830637161624 0.7874262314093197
19.417752874463062 340.5077183259385 0.7885955581009876
19.422980429416477 340.33893514467036 0.7882069443211058
19.42820798436989 342.78119642335895 0.7914876992040399
19.433435539323305 339.9692894329784 0.7884202004623239
19.43866309427672 336.5533408327147 0.7843771844877451
19.443890649230134 332.47921965604075 0.7796374146016588
19.44911820418355 329.4647348352894 0.7759182599645805
19.454345759136963 332.43312026473996 0.7787255075153371
19.459573314090377 334.7476023205461 0.7810005215354039
19.464800869043792 336.93925776909947 0.7833491067006007
19.470028423997206 339.10668280159877 0.7856355183053149
19.47525597895062 336.8882987226169 0.7835065693173207
19.480483533904035 335.60881085924507 0.7820441774182824
19.48571108885745 331.85784050932807 0.778056323453311
19.490938643810864 331.7492272611173 0.7779097958483518
19.49616619876428 331.5465923138905 0.7771662776105267
19.501393753717693 332.83040180501274 0.7780833122974068
19.506621308671107 333.66737134319993 0.7786124183302465
19.51184886362452 333.7366157502573 0.7787689608689197
19.517076418577936 336.41760931645007 0.7825246719127821
19.52230397353135 336.51831384326414 0.7826247395151373
19.527531528484765 337.28157764435934 0.7831140398335704
19.53275908343818 337.44983043797816 0.7828667914523968
19.537986638391594 338.8942557220406 0.7841978964750816
19.54321419334501 336.95194469939594 0.7822160844270525
19.548441748298423 334.71782419878315 0.7795777256926654
19.553669303251837 332.7702698173954 0.7773485451597255
19.55889685820525 336.11106839880796 0.7811731502269359
19.564124413158666 338.7977987720274 0.7840375115540793
19.56935196811208 344.37696049150856 0.7901832491642777
19.574579523065495 348.25279214040756 0.7945232200774206
19.57980707801891 351.0781874897721 0.7975693079697308
19.585034632972324 353.90691593594056 0.8007688066855763
19.590262187925738 355.2371787850004 0.8017119194066961
19.595489742879153 358.56711776987635 0.8053208475402717
19.600717297832567 362.5650235043977 0.8099518867102183
19.60594485278598 367.77806183706394 0.8157398308438296
19.611172407739396 367.73056845220304 0.8159895116640494
19.61639996269281 369.9685740861767 0.8182352392452366
19.621627517646225 371.9074612710942 0.8203306429105809
19.62685507259964 376.89445308405277 0.8255000880726582
19.632082627553054 381.0574839597822 0.8297718190684751
19.637310182506468 379.91664735734406 0.82851690389166
19.642537737459882 383.0463521630602 0.8319555871792764
19.647765292413297 386.1669811919524 0.8351036748455679
19.65299284736671 392.07897241988564 0.8417820745513146
19.658220402320126 397.39075311257614 0.84721820615431
19.66344795727354 397.49301976941547 0.8471182442119102
19.668675512226955 396.25217079997935 0.8458530889105743
19.67390306718037 393.95524093150044 0.8430694856646206
19.679130622133783 394.080189674011 0.8431621988696313
19.684358177087198 394.66846834875685 0.8435621105147176
19.689585732040612 397.6753732341075 0.8467710064468851
19.694813286994027 396.6108496357979 0.8457084503935112
19.70004084194744 399.6070927863538 0.848817599722449
19.705268396900856 397.5150934555874 0.8466288071931682
19.71049595185427 397.47618764044745 0.8465956429947888
19.715723506807684 389.6486444140739 0.8375611120658815
19.7209510617611 387.83572574806016 0.8358087135333975
19.726178616714513 384.06343130413404 0.8317312672856133
19.731406171667928 384.57892491373593 0.8321996041208342
19.736633726621342 379.5989514687773 0.8276209602631189
19.741861281574757 377.60973702665655 0.8253637217372982
19.74708883652817 374.75435977868926 0.8224931242114563
19.752316391481585 373.91209753218084 0.8212387001149134
19.757543946435 371.9106666917099 0.8184707736914849
19.762771501388414 367.62978401267014 0.8137265931244118
19.76799905634183 364.5022361062092 0.810368625239734
19.773226611295243 363.9830022061577 0.8097578004056349
19.778454166248657 362.47962131943416 0.8084382712019917
19.783681721202072 359.73691932086945 0.8042953423354924
19.788909276155486 357.15536241909956 0.801477180809008
19.7941368311089 354.617316312727 0.7985322603382753
19.799364386062315 349.95407193063596 0.7933809662910987
19.80459194101573 345.4713470804608 0.788455617927955
19.809819495969144 343.2926307580604 0.7854107058423334
19.81504705092256 340.8848650092117 0.783082652312965
19.820274605875973 339.2110757972939 0.781819101433074
19.825502160829387 337.7554501099318 0.7801308148800601
19.8307297157828 333.5026554516529 0.7752306466795357
19.835957270736216 328.53651488491755 0.7689359511885078
19.84118482568963 324.81460766141885 0.7647594484422073
19.846412380643045 323.55080221578686 0.764774735344804
19.85163993559646 322.4073128513301 0.7630370246945738
19.856867490549874 321.7211477809652 0.7630460841032468
19.86209504550329 317.91273560899657 0.7576648070410829
19.867322600456703 316.5339000099862 0.7560241157802831
19.872550155410117 316.2481126846257 0.7565123076549921
19.87777771036353 316.8686605812167 0.7567829543377871
19.883005265316946 316.71122307108453 0.7559410804197786
19.88823282027036 314.75055634611573 0.752677925421605
19.893460375223775 314.70915175924927 0.752364943998229
19.89868793017719 316.83300897320896 0.7556773878955934
19.903915485130604 315.74667375827363 0.7552729037046853
19.909143040084018 313.823268089587 0.7532471745680119
19.914370595037433 316.88281003453176 0.7580722874736686
19.919598149990847 315.8627150322885 0.7550719871141183
19.92482570494426 314.6770204632884 0.7533945482652835
19.930053259897676 309.9431583808902 0.7470036588370407
19.93528081485109 309.535650624656 0.7464560902946163
19.940508369804505 306.7884165076596 0.7435983758137718
19.94573592475792 307.001186451152 0.7433777750665607
19.950963479711334 306.00735073911824 0.7418072844779928
19.956191034664748 306.78979783458277 0.7425601874654035
19.961418589618162 306.28817979408564 0.7420431101483865
19.966646144571577 306.25863550633846 0.7423719700735766
19.97187369952499 307.76356078107005 0.7440975867420188
19.977101254478406 309.55858841477055 0.7465295262641393
19.98232880943182 312.29820757448124 0.7498793374954232
19.987556364385235 312.2187453569007 0.7496904845992529
19.99278391933865 315.9435735747886 0.7543526197388186
19.998011474292063 318.6000375599455 0.7571958676233884
20.003239029245478 321.12664914257056 0.759424828001243
20.008466584198892 325.1930635618225 0.7646459448327245
20.013694139152307 334.039395874807 0.7741495340830985
20.01892169410572 345.8935282821117 0.787802121410774
20.024149249059136 356.74909572986303 0.7993848907464047
20.02937680401255 368.393163296253 0.8116336222870664
20.034604358965964 376.9952774660485 0.8210076711067416
20.03983191391938 381.7315483916634 0.8256696360623677
20.045059468872793 378.62147948818455 0.8223336264521728
20.050287023826208 373.31247537911054 0.8166507254799603
20.055514578779622 365.3791953939849 0.8074725351249209
20.060742133733036 358.35390948738916 0.7998754502349639
20.06596968868645 350.84212104261974 0.7914253484770472
20.071197243639865 345.8508119684113 0.7863784095631037
20.07642479859328 339.6394125646744 0.7795996787800349
20.081652353546694 336.56921950869986 0.7764395806780544
20.08687990850011 334.78565850843773 0.7739793659862443
20.092107463453523 335.75599931841646 0.7746432979393107
20.097335018406937 337.08230261288963 0.7758197011872044
20.102562573360352 339.32480146538563 0.7785792218912728
20.107790128313766 341.3995830232023 0.7811700433539656
20.11301768326718 343.76027510133196 0.7842252562923975
20.118245238220595 347.5674094183127 0.7885069954262938
20.12347279317401 353.8021616532671 0.7956097491709041
20.128700348127424 357.327566580736 0.799307140016817
20.13392790308084 357.9657719189483 0.7997113131585496
20.139155458034253 359.5710661716674 0.8013238124395751
20.144383012987667 359.17182242862225 0.8004305069703388
20.14961056794108 358.4794949747912 0.7998251998278636
20.154838122894496 357.3710283460072 0.7985740294121758
20.16006567784791 355.0047378489807 0.7962825668613932
20.165293232801325 348.8473780100644 0.7891056495104097
20.17052078775474 341.95166044784116 0.781443303806696
20.175748342708154 336.67083882258765 0.7757863559314716
20.18097589766157 331.5765510400386 0.7703757263104272
20.186203452614983 328.79181270878445 0.7678894081280461
20.191431007568397 323.7529586713764 0.7619304481591471
20.19665856252181 320.12555778534716 0.7579349048300678
20.201886117475226 318.2195087026227 0.7554104682188335
20.20711367242864 319.39521433131364 0.7563252753161129
20.212341227382055 316.09445812609346 0.7514687122727314
20.21756878233547 313.2258500793214 0.7479541485763996
20.222796337288884 308.14079773465284 0.7421821866769729
20.228023892242298 305.7358105057459 0.7395895577865244
20.233251447195713 307.5943512519697 0.74206966968188
20.238479002149127 305.99217014878656 0.7397145194515039
20.24370655710254 306.76962424908197 0.7408733734781083
20.248934112055956 308.4744213232223 0.7429016539715321
20.25416166700937 313.8251371392384 0.7498769216267253
20.259389221962785 318.93131234373817 0.7553806607063576
20.2646167769162 320.1109068657796 0.7566686037399083
20.269844331869614 317.5207831046128 0.7534876788913142
20.275071886823028 314.33839089945934 0.7494176647001164
20.280299441776442 308.86557601508486 0.7429633692828583
20.285526996729857 307.8907420367277 0.741464185518893
20.29075455168327 306.75506730065933 0.7403768735546663
20.295982106636686 310.33253218302985 0.7447556637225929
20.3012096615901 315.197088315066 0.7502185498204732
20.306437216543515 316.8627429553935 0.752563295051263
20.31166477149693 317.1085985902398 0.7530697417253674
20.316892326450343 314.23894330524274 0.7492452114317563
20.322119881403758 307.9523295467402 0.7418273030830874
20.327347436357172 304.2882176659746 0.7373543506959583
20.332574991310587 302.86186332068 0.735386054848243
20.337802546264 306.78103882151765 0.7402967459400718
20.343030101217416 307.8331717597785 0.7413196391806097
20.34825765617083 307.8971943699365 0.7416389382620668
20.353485211124244 304.7979845614673 0.7377126381853345
20.35871276607766 302.8985490347879 0.734633438506549
20.363940321031073 302.526132113558 0.7344021305790992
20.369167875984488 303.5310592723658 0.7359078506347229
20.374395430937902 304.5415093087226 0.7375957763978904
20.379622985891316 305.70414010103207 0.7394655457440856
20.38485054084473 304.0796835234224 0.7373038444654536
20.390078095798145 303.0414434496505 0.7363550937405597
20.39530565075156 303.3757662144799 0.7356476031196145
20.400533205704974 301.82305558754757 0.7327770728337104
20.40576076065839 300.9766536648116 0.7313387859468472
20.410988315611803 298.078191292327 0.7282555413339713
20.416215870565217 297.3761431278804 0.728419629296355
20.421443425518632 298.0912883914273 0.7309841291167113
20.426670980472046 299.21042212302996 0.7333911408626822
20.43189853542546 300.47579907519173 0.7352886244910328
20.437126090378875 297.4154144009099 0.730841902346215
20.44235364533229 297.03002777116717 0.7295643805521285
20.447581200285704 296.442239459819 0.7288021281774648
20.45280875523912 296.2450101180691 0.7277749290464226
20.458036310192533 297.00004846174954 0.72929270141583
20.463263865145947 297.2852062500179 0.7294343172297802
20.46849142009936 297.6302107920215 0.7300033491584813
20.473718975052776 297.37290885225656 0.7289063475914362
20.47894653000619 299.32465883295646 0.7311536066372617
20.484174084959605 301.3018521612496 0.7348293679064991
20.48940163991302 300.8597214691145 0.7339483245957032
20.494629194866434 297.8069686702314 0.730874593345379
20.49985674981985 295.60479431060486 0.7277384848859096
20.505084304773263 297.09997418237486 0.7286301183368353
20.510311859726677 295.96390785633986 0.726684783673391
20.51553941468009 296.09040470120567 0.7260822259698876
20.520766969633506 294.4655718706471 0.724008888815477
20.52599452458692 292.07097604795695 0.7214908786212
20.531222079540335 289.5064471435516 0.7176303393982509
20.53644963449375 290.64812353004766 0.7196372436559855
20.541677189447164 289.52258159307365 0.7185710181388877
20.546904744400578 294.44191002622307 0.7255117815427367
20.552132299353993 294.57326415412246 0.727533291022328
20.557359854307407 296.494582112049 0.7303044780171707
20.56258740926082 296.87540380174954 0.7307261901914259
20.567814964214236 295.6396807116772 0.727798336067386
20.57304251916765 294.9349920044407 0.7245020156332053
20.578270074121065 295.1879144373279 0.7240425185355818
20.58349762907448 295.26392028066647 0.7241129149754788
20.588725184027894 295.56802780340365 0.7249179762358988
20.593952738981308 298.6990074551564 0.7292511076535284
20.599180293934722 300.49311642078703 0.7303242071021872
20.604407848888137 299.24405967839186 0.7293671215717641
20.60963540384155 296.3296107086494 0.7256774030231101
20.614862958794966 290.88366537540054 0.7195631110732434
20.62009051374838 290.79057272030826 0.7202822329090419
20.625318068701795 296.00738734873596 0.7268882519945077
20.63054562365521 299.00693665043644 0.7303039323207451
20.635773178608623 299.5600272386687 0.7298964359354823
20.641000733562038 295.49649151955094 0.7241901877236298
20.646228288515452 294.49219622907435 0.7227809466973595
20.651455843468867 293.81448303191866 0.7215875906927058
20.65668339842228 293.43167747846593 0.7225085761937432
20.661910953375695 295.37790219722615 0.7261947975355127
20.66713850832911 295.2160287365873 0.7261157630518434
20.672366063282524 295.6463074123656 0.7268282974288248
20.67759361823594 297.3508712732533 0.7286847003620288
20.682821173189353 297.90845745264994 0.7302628434134956
20.688048728142768 298.28983741116264 0.7308540730541011
20.693276283096182 294.51127815394057 0.7254084527666301
20.698503838049596 291.32457192651935 0.721123633361951
20.70373139300301 290.78935739429954 0.720073764274633
20.708958947956425 293.9505640288025 0.7248840537805262
20.71418650290984 296.3768120746545 0.728303482621769
20.719414057863254 299.41932117291987 0.7311577727797663
20.72464161281667 299.0786450134627 0.7305252082653365
20.729869167770083 298.6096440076836 0.728739565407056
20.735096722723497 297.5831001065469 0.7272177628577027
20.740324277676912 298.77621333152484 0.7282333636716551
20.745551832630326 298.123991213803 0.7271315877551796
20.75077938758374 297.3492968646966 0.7269831705387413
20.756006942537155 297.9009390685707 0.728157701474879
20.76123449749057 298.76044505929815 0.7292340502575015
20.766462052443984 300.96586505165794 0.7316608283410885
20.7716896073974 301.41392701020214 0.7320322207604321
20.776917162350813 300.7011351659263 0.7307295125768177
20.782144717304227 299.5465377144161 0.7289403283846203
20.78737227225764 298.6252326810219 0.7279204347887316
20.792599827211056 297.253264483273 0.7269354563833504
20.79782738216447 301.57848797260436 0.7324711865261504
20.803054937117885 304.5471120247241 0.7358798338057413
20.8082824920713 307.67643680882856 0.739573339119009
20.813510047024714 307.98846214760795 0.7388810106671954
20.81873760197813 306.80986101734834 0.7372439501003152
20.823965156931543 306.5728671041732 0.736471568551047
20.829192711884957 307.9472317614477 0.7377290463061208
20.83442026683837 310.58298991107745 0.7407984227880504
20.839647821791786 313.54809202889675 0.7435194584202808
20.8448753767452 314.7496536349394 0.7454410639207735
20.850102931698615 315.9681595270878 0.7478413397375435
20.85533048665203 317.82322610425587 0.7511982307991716
20.860558041605444 318.7746282272781 0.7523761964257578
20.865785596558858 320.0646480134761 0.7526028327152512
20.871013151512273 318.9713468356506 0.7505870247878406
20.876240706465687 317.8928894172345 0.7490556826130419
20.8814682614191 317.9332803137273 0.7490843819118501
20.886695816372516 317.3682059859573 0.7482946330878218
20.89192337132593 320.48749900066224 0.7517568761563729
20.897150926279345 323.5228846462769 0.755062210301748
20.90237848123276 323.8613569757608 0.7554046633754778
20.907606036186174 318.91675578258355 0.7500316511711631
20.912833591139588 315.8708101650743 0.7473392147018674
20.918061146093002 314.4769007479182 0.7458499159334927
20.923288701046417 316.23680964397073 0.7482238226028066
20.92851625599983 315.3457136605694 0.7474384122095092
20.933743810953246 317.6830332675027 0.750627441907123
20.93897136590666 318.3161640384157 0.7506836294539214
20.944198920860075 315.26934812785635 0.7469557269616514
20.94942647581349 310.91199230357665 0.7411089296160606
20.954654030766903 308.55100894894 0.739540352365536
20.959881585720318 310.61237133254446 0.7430492902898348
20.965109140673732 308.7253628596599 0.7399977208493828
20.970336695627147 307.22358901072926 0.7380995719671934
20.97556425058056 303.82952918902305 0.733205153533858
20.980791805533975 301.21257755729994 0.7303467612095226
20.98601936048739 295.95913583903956 0.7238938109204148
20.991246915440804 295.20906500332563 0.7230499154014648
20.99647447039422 293.58596381579457 0.720857509847804
21.001702025347633 295.5376899350278 0.7235838860273213
21.006929580301048 292.0665705777299 0.7191717776028914
21.012157135254462 290.9084127694449 0.7181607096802871
21.017384690207876 288.9097282928578 0.7155807728966236
21.02261224516129 286.8528266511165 0.7129096018075959
21.027839800114705 286.4540656675182 0.7125454135080622
21.03306735506812 285.36770589611103 0.7108829159135059
21.038294910021534 284.91872311848454 0.7110587158930516
21.04352246497495 287.50283155526307 0.7138735146465057
21.048750019928363 286.98134494775195 0.7134253755966283
21.053977574881777 288.6152910280194 0.7153754149202438
21.059205129835192 289.4799091169395 0.7172085060916622
21.064432684788606 290.2761782674141 0.7177987254092372
21.06966023974202 287.95861761174154 0.7139384129096553
21.074887794695435 286.30934356887025 0.7113496770294641
21.08011534964885 284.1773758495209 0.7088632782489986
21.085342904602264 282.500768406654 0.7061721188276645
21.09057045955568 282.50861673115554 0.7060299296788232
21.095798014509093 284.99855597582115 0.7092405143242502
21.101025569462507 285.7689519568377 0.710198975203337
21.10625312441592 286.1327959054211 0.711691195428494
21.111480679369336 287.1188286738021 0.7116072418431905
21.11670823432275 288.10753122814293 0.7131677365432322
21.121935789276165 287.5031563830856 0.712125621855657
21.12716334422958 284.93585958934403 0.7078421064313578
21.132390899182994 284.0946233347928 0.7061534293791654
21.13761845413641 284.4635564824678 0.7062957755750204
21.142846009089823 285.3090221208491 0.7075479005099493
21.148073564043237 284.5905613943553 0.7065575208152605
21.15330111899665 281.8282145567146 0.7019850772062698
21.158528673950066 278.78218440832626 0.6977380593059044
21.16375622890348 278.36762620163665 0.6983090195968443
21.168983783856895 278.08953361938893 0.6985006308614312
21.17421133881031 278.4328009062652 0.7001521112888507
21.179438893763724 275.3746482467734 0.695467862857172
21.184666448717138 272.37064375727954 0.690123641990808
21.189894003670553 271.71664757531835 0.6881207244012519
21.195121558623967 273.9899703153939 0.6917835603565655
21.20034911357738 277.50554841342813 0.6963257022187772
21.205576668530796 274.6857195008845 0.6928920095859118
21.21080422348421 271.0393296161272 0.6873550745586522
21.216031778437625 271.13709038705315 0.6875792299225821
21.22125933339104 274.2297249510342 0.691621375119112
21.226486888344454 274.67414981571807 0.692429423057824
21.231714443297868 275.0269639052186 0.6918692294796447
21.236941998251282 275.02623010396474 0.6911703640693019
21.242169553204697 271.9121154286113 0.687744471515802
21.24739710815811 272.90691995917774 0.6894370868119339
21.252624663111526 270.77980809878056 0.6864280916742551
21.25785221806494 273.5257590032527 0.6889540158350091
21.263079773018355 272.0337720504473 0.6868329484018093
21.26830732797177 272.50704776133 0.6880214132639944
21.273534882925183 271.38808497191764 0.6858758085708376
21.278762437878598 271.85049166684104 0.686321738517221
21.283989992832012 274.1947681327787 0.696061011609366
21.289217547785427 274.3440582317556 0.7073773447847977
21.29444510273884 271.417141187026 0.7101392609138564
21.299672657692255 267.06443383111264 0.7095974960832879
21.30490021264567 269.47505663722853 0.717220879499551
21.310127767599084 272.38656216020144 0.724176210944366
21.3153553225525 273.6222226160486 0.7296802316786556
21.320582877505913 274.073597699948 0.7347836730993631
21.325810432459328 272.26655458007525 0.7365551184515057
21.331037987412742 273.2208551936026 0.7401152175927859
21.336265542366156 271.7277538309941 0.7402473868895958
21.34149309731957 271.41937821373386 0.7420758484442963
21.346720652272985 270.781847655483 0.7444160651979891
21.3519482072264 268.42490104499086 0.7432813959224039
21.357175762179814 266.3888719926706 0.7432944897100772
21.36240331713323 265.26381421427186 0.7444416708135686
21.367630872086643 267.80425468308346 0.7507501695162234
21.372858427040057 269.22272141096823 0.7545747985168256
21.378085981993472 268.38688438037366 0.7535460535799091
21.383313536946886 265.67456078888074 0.7502557140840233
21.3885410919003 266.0730325923308 0.7524174809053074
21.393768646853715 269.4730784886675 0.7598101733083615
21.39899620180713 270.87613822121483 0.7653368671788623
21.404223756760544 272.0799965288128 0.769584474941636
21.40945131171396 271.7673757934365 0.772357026069133
21.414678866667373 273.3231518495015 0.7766298210305036
21.419906421620787 276.0909209583508 0.7833059717086689
21.4251339765742 275.66599995369813 0.7845563035229264
21.430361531527616 273.8588443250261 0.7829193896174205
21.43558908648103 272.39410143663395 0.7814173182146639
21.440816641434445 274.42357044798143 0.7869826617002635
21.44604419638786 276.3146141223259 0.791553779732773
21.451271751341274 280.3203831006736 0.799421453947132
21.45649930629469 282.9505650457437 0.8029900697479541
21.461726861248103 283.2828839937229 0.8049940895776715
21.466954416201517 281.78411615922295 0.8069709776180477
21.47218197115493 278.1488295101902 0.8039868730894117
21.477409526108346 277.88428287437404 0.8050296336807168
21.48263708106176 278.62612635540546 0.8054032635721886
21.487864636015175 281.3063952764394 0.8107420376861083
21.49309219096859 280.57701643383876 0.8122910872484453
21.498319745922004 280.8685928573444 0.815166921814673
21.503547300875418 281.02883531737524 0.8171533794272418
21.508774855828833 283.44079736438374 0.8182635551531389
21.514002410782247 282.26753585569344 0.7991135528477749
21.51922996573566 283.3453415284786 0.7916962294244237
21.524457520689076 283.7371135018474 0.7861058623468723
21.52968507564249 285.41804992077465 0.7831078128294716
21.534912630595905 285.0462209619929 0.777434430770948
21.54014018554932 287.036158098301 0.7774818117756868
21.545367740502734 288.35278743861784 0.7770788669341272
21.550595295456148 285.57019646471025 0.7713676746949962
21.555822850409562 283.9328637745286 0.7672389346655722
21.561050405362977 283.70747264521134 0.764863755266952
21.56627796031639 283.98144494377203 0.7622606394521246
21.571505515269806 287.4734264750474 0.7652065636202038
21.57673307022322 289.65942077197 0.7666805921462526
21.581960625176634 291.9265854034871 0.767799685547876
21.58718818013005 286.3730560737131 0.7596536059572591
21.592415735083463 284.6022135011304 0.7555272342356237
21.597643290036878 283.69711430085977 0.7531359312503376
21.602870844990292 282.0222037595403 0.7493940473379873
21.608098399943707 283.53275043300636 0.7492965921529038
21.61332595489712 285.1032960421756 0.7501321627101719
21.618553509850535 286.68914642750093 0.7502801176666167
21.62378106480395 284.67427010922444 0.7468158223169336
21.629008619757364 285.9255919535583 0.7478232710814102
21.63423617471078 284.4992491091128 0.7454014813220806
21.639463729664193 284.0540480406813 0.743994863894564
21.644691284617608 281.4054151572657 0.7410568511511886
21.649918839571022 281.95312352347895 0.7416254060639543
21.655146394524436 283.1733835842069 0.7424646966075763
21.66037394947785 284.7396429678756 0.742289062495573
21.665601504431265 283.5884294353574 0.7402032443104617
21.67082905938468 286.627822144801 0.7440914298234853
21.676056614338094 290.40916539468907 0.7483162159377182
21.68128416929151 292.3044338589979 0.7499445557917773
21.686511724244923 291.78469090393975 0.7473951194458588
21.691739279198337 293.82764934088 0.7497899207772979
21.696966834151752 297.06612581120675 0.7532764166658789
21.702194389105166 299.04264602722833 0.7552796858582596
21.70742194405858 298.1156721611347 0.7538589211210172
21.712649499011995 298.6898930350219 0.7536594185116972
21.71787705396541 302.08603602673986 0.7578865016306175
21.723104608918824 301.971443565059 0.757897960227747
21.72833216387224 302.00743312787915 0.7570637190622401
21.733559718825653 298.9960032147282 0.7527262583608932
21.738787273779067 301.3319762673887 0.7540174543205809
21.74401482873248 306.02941610205056 0.7595023517540329
21.749242383685896 312.9913676015094 0.7683964647703692
21.75446993863931 321.27420491372146 0.7782799477664977
21.759697493592725 323.9056845716533 0.7810095456247808
21.76492504854614 321.6838158042429 0.7774489429912342
21.770152603499554 319.24639768247647 0.7747821565356429
21.77538015845297 317.4479305723965 0.7726228646822207
21.780607713406383 317.13858695267675 0.7715738550392651
21.785835268359797 319.65698683400234 0.7747104908657503
21.79106282331321 321.34995697108326 0.7760102856094717
21.796290378266626 323.88181088562595 0.7786742038750858
21.80151793322004 325.4436941738171 0.7800677883411792
21.806745488173455 326.3315592195917 0.7806998561484014
21.81197304312687 327.38954613897204 0.7817773500683222
21.817200598080284 328.53468732137253 0.7829931960033494
21.822428153033698 331.67535646644785 0.7871181465363949
21.827655707987113 332.28232400572193 0.7886062041202978
21.832883262940527 332.62034916385176 0.7887640278095142
21.83811081789394 329.36196259006533 0.7845170615581427
21.843338372847356 330.7775807697122 0.7858661000611482
21.84856592780077 331.406870555787 0.7864894519910072
21.853793482754185 333.83772467222917 0.7901670253282752
21.8590210377076 333.17842160127464 0.7882976418769313
21.864248592661014 338.76716176552833 0.7945708796011034
21.869476147614428 338.95183505430424 0.7939911956256569
21.874703702567842 340.489255548216 0.7958703141712812
21.879931257521257 339.71763596454423 0.7953650886017054
21.88515881247467 336.9589021325961 0.7920208169293804
21.890386367428086 331.87040021946973 0.7858837209340703
21.8956139223815 324.74815463064886 0.7773437956745358
21.900841477334914 321.38850970825274 0.7729240270133483
21.90606903228833 319.08268431673446 0.769857126736519
21.911296587241743 319.7322369297024 0.7699774538759379
21.916524142195158 319.3425618675263 0.7694031680813338
21.921751697148572 319.0202003836818 0.7694332403621051
21.926979252101987 317.98797290961056 0.7680880145678082
21.9322068070554 317.855030692952 0.7675182240024256
21.937434362008815 319.1118637160499 0.768342495352176
21.94266191696223 321.3139733769045 0.7707028068447003
21.947889471915644 324.33407442417933 0.774403337693194
21.95311702686906 324.05866481408015 0.774255844538256
21.958344581822473 324.16012974000364 0.7741043872234229
21.963572136775888 325.4539257641294 0.7755303469622887
21.968799691729302 324.02662530897567 0.7734813489497738
21.974027246682716 325.5635642185245 0.7746767713968244
21.97925480163613 326.0116538201541 0.7749505581432055
21.984482356589545 323.09078992703473 0.7719586319663044
21.98970991154296 323.0482093331846 0.7723850366266134
21.994937466496374 324.23331908439553 0.7726922795381691
22.00016502144979 327.10970188405776 0.7755666362116536
22.005392576403203 328.1315368645476 0.7756431066364846
22.010620131356617 325.4218256870221 0.7729999311610449
22.015847686310032 327.778474855737 0.7758474822705556
22.021075241263446 329.8115816796846 0.7782840088711663
22.02630279621686 330.34479564115026 0.7788360387424281
22.031530351170275 333.23230335513387 0.781440839125035
22.03675790612369 334.7814381100459 0.7828868016773494
22.041985461077104 339.7558753715865 0.7883111081496563
22.04721301603052 343.73658925728967 0.7921764719966606
22.052440570983933 345.2235159052304 0.7935973822214651
22.057668125937347 344.7374004945183 0.7928491588459267
22.06289568089076 344.6213668433405 0.7925715270437126
22.068123235844176 344.0474275399028 0.7928672351972696
22.07335079079759 343.9706213489422 0.7930360107975009
22.078578345751005 338.75887785107716 0.7876295071680258
22.08380590070442 335.0164730006328 0.7827603378706851
22.089033455657834 333.30413804244125 0.7806523267820145
22.09426101061125 330.87101201805456 0.7771232885117219
22.099488565564663 332.69503706764 0.7792401717539288
22.104716120518077 333.6437691179923 0.780478217097536
22.10994367547149 336.6699399643933 0.783784280688868
22.115171230424906 333.6603311532608 0.7793388268121881
22.12039878537832 333.15972138823236 0.7782568932292122
22.125626340331735 332.22056451572075 0.7767839713747139
22.13085389528515 332.1181630470012 0.7772737901784613
22.136081450238564 329.42554178234576 0.7745928874149454
22.141309005191978 326.7313562956947 0.772054768332976
22.146536560145393 327.9056386778629 0.774443469511787
22.151764115098807 326.40237227831005 0.7714980184970942
22.15699167005222 327.8471227206299 0.7727757010925788
22.162219225005636 329.1633883539541 0.773513855611668
22.16744677995905 328.76138157040106 0.772888609718802
22.172674334912465 328.3273551821822 0.7726510552127883
22.17790188986588 327.578094845435 0.7710347964392852
22.183129444819293 324.8982671651563 0.7679187524188951
22.188356999772708 324.4955360678241 0.7666333268163251
22.193584554726122 324.1965431169143 0.7662421474760008
22.198812109679537 325.9220795229276 0.7686072939545233
22.20403966463295 326.85267237951314 0.7694539685159746
22.209267219586366 326.4903717420899 0.769062492276997
22.21449477453978 326.5448743580565 0.7684082390885419
22.219722329493194 328.75509830551715 0.7702446528096338
22.22494988444661 324.53039786322563 0.766387193710501
22.230177439400023 326.2355697587971 0.768567590098548
22.235404994353438 326.973065904631 0.7699735063527169
22.240632549306852 329.3139715758563 0.7718790277842832
22.245860104260267 329.13665756435415 0.7712121726129455
22.25108765921368 326.7529654026939 0.7687928590963712
22.256315214167095 325.7208947584671 0.7664621545630728
22.26154276912051 324.37739456891325 0.7644721355792435
22.266770324073924 328.9656683651553 0.7694269343463893
22.27199787902734 328.7482763170012 0.7691294401960523
22.277225433980753 329.9700659791343 0.770832199531738
22.282452988934168 328.75306498396515 0.7698019128335442
22.287680543887582 325.0342852987808 0.766137295969463
22.292908098840996 320.5160312465041 0.7605444398324437
22.29813565379441 319.965503903125 0.759150868990756
22.303363208747825 318.19869665009617 0.7567060646413798
22.30859076370124 315.0192957243823 0.7529690639914048
22.313818318654654 311.0721831572265 0.7488039501099829
22.31904587360807 310.3148491406087 0.7476513202022549
22.324273428561483 307.84873949087364 0.7446281682152781
22.329500983514897 306.019416302839 0.7424513293136491
22.334728538468312 302.43065695595453 0.7381349647205989
22.339956093421726 300.299997162925 0.7356783571222112
22.34518364837514 300.24517710812904 0.7354419670409268
22.350411203328555 300.69112036691234 0.7353717381863382
22.35563875828197 301.69860416867044 0.7371216759456698
22.360866313235384 303.15097234110016 0.7388407505808503
22.3660938681888 302.2755801272531 0.738646632253824
22.371321423142213 299.2706706455507 0.7344998830211147
22.376548978095627 295.184347429446 0.7300981641038476
22.38177653304904 293.19704517244736 0.7276451339155457
22.387004088002456 289.7387435931373 0.7233526238346181
22.39223164295587 291.6999672795072 0.7250118117409723
22.397459197909285 292.815456003347 0.7260284808120027
22.4026867528627 294.03630961694887 0.7268486397536741
22.407914307816114 290.5098812611387 0.7227125368371939
22.41314186276953 287.8311966382111 0.7196665759952656
22.418369417722943 289.549016768339 0.7221449051587217
22.423596972676357 286.853351065115 0.7190265388502433
22.42882452762977 284.75682845609424 0.7158349440926788
22.434052082583186 282.2188423456065 0.7126899656354073
22.4392796375366 284.6635449693486 0.7163234980059014
22.444507192490015 285.74664774748095 0.7174654734881376
22.44973474744343 285.37290112860967 0.7169934648039602
22.454962302396844 283.19227487184406 0.7133137650648862
22.460189857350258 282.25483568432304 0.712831887352399
22.465417412303673 281.24365701891867 0.7119908004497366
22.470644967257087 281.1060936376705 0.7121561732912645
22.4758725222105 283.70135211388623 0.7167445817277085
22.481100077163916 284.81294726476284 0.7179394295272722
22.48632763211733 286.81220407065746 0.7198287556723342
22.491555187070745 283.15060880621104 0.7143926928691475
22.49678274202416 280.22783598211697 0.7099862552504435
22.502010296977573 277.75379466340763 0.7070595642966432
22.507237851930988 276.34207246329635 0.705323031328201
22.512465406884402 276.10821461446847 0.7051019133933074
22.517692961837817 276.60629211631914 0.7057417608896628
22.52292051679123 278.0730499531105 0.7085921893322594
22.528148071744646 276.4274825396903 0.705540633615343
22.53337562669806 275.96290872039543 0.7040804067483681
22.538603181651474 275.1560153288952 0.7022322446852444
22.54383073660489 273.8709806322183 0.7011019860887303
22.549058291558303 271.69146431799174 0.6992871501786505
22.554285846511718 271.3233330865368 0.6987595925320732
22.559513401465132 271.5399042454991 0.6981606459031363
22.564740956418547 272.395335330131 0.6995972328542288
22.56996851137196 271.46762468900135 0.6982405119103513
22.575196066325375 272.4573116327556 0.6998145699534568
22.58042362127879 272.26389920731236 0.6995376738326855
22.585651176232204 270.98002993904134 0.6989720505149942
22.59087873118562 270.4058190940122 0.6989776192192825
22.596106286139033 269.5245940467412 0.6976487362881146
22.601333841092448 268.17211102910926 0.6944225071353207
22.606561396045862 269.4592097898898 0.6955604403294774
22.611788950999276 271.41474082393256 0.6985132363365637
22.61701650595269 274.52821268284816 0.7025742977522115
22.622244060906105 274.6623526811084 0.7027274108912258
22.62747161585952 273.4188179356425 0.701728709688269
22.632699170812934 271.1078806491489 0.6981865124598502
22.63792672576635 270.83723832068716 0.6968708876200069
22.643154280719763 271.3974320471802 0.6973511616864316
22.648381835673177 272.77482629052906 0.6990186007775455
22.653609390626592 270.9648457972629 0.6967575416001612
22.658836945580006 270.92173251974384 0.6967453847639515
22.66406450053342 270.12548378783595 0.695217499402561
22.669292055486835 272.93932015342085 0.6976726714297612
22.67451961044025 274.32570431697474 0.6990906158993105
22.679747165393664 274.8205528663126 0.6997501230421973
22.68497472034708 274.67295180604486 0.7004088528430528
22.690202275300493 274.9991557350352 0.7010305959909865
22.695429830253907 276.4211017286379 0.7033082823523844
22.70065738520732 275.76889800069256 0.702150670727221
22.705884940160736 273.78644235853307 0.7001954461989996
22.71111249511415 275.3549824960596 0.7029892740845075
22.716340050067565 278.30223831411723 0.7072118988824841
22.72156760502098 282.2490033275799 0.7119590178107884
22.726795159974394 283.0484593442369 0.712180943070491
22.73202271492781 284.3833225366817 0.7126099371407445
22.737250269881223 281.8133965310361 0.7087835706414665
22.742477824834637 280.7500707503485 0.7068982951576076
22.74770537978805 281.5623760036252 0.708001250271184
22.752932934741466 282.66646813579797 0.7093693780681088
22.75816048969488 283.33881161641483 0.7094797133056967
22.763388044648295 284.3228751579767 0.710901907678237
22.76861559960171 286.35941929121964 0.7140069859400646
22.773843154555124 289.34357838313434 0.7182276391556562
22.779070709508538 289.5325915706593 0.7178892725467599
22.784298264461952 288.000857980377 0.7149347063243798
22.789525819415367 284.54558091970506 0.7110443669898854
22.79475337436878 284.47294293759046 0.7116507566160072
22.799980929322196 285.063264080542 0.7128273135715221
22.80520848427561 289.202047896786 0.7170847402695296
22.810436039229025 292.27486322840457 0.7201712762680972
22.81566359418244 293.40942531663336 0.7220358886582628
22.820891149135853 293.6626452691729 0.7222103068492354
22.826118704089268 293.80792008635194 0.7226896344226489
22.831346259042682 292.9975869077527 0.7212864961426511
22.836573813996097 292.70686746193815 0.7208784971919995
22.84180136894951 294.35059287972916 0.7222782805159536
22.847028923902926 296.9950318249103 0.7253546084927074
22.85225647885634 296.54806466765655 0.7240167512042422
22.857484033809754 296.86861548509796 0.7246842714179736
22.86271158876317 296.6420746035368 0.7242972433271674
22.867939143716583 297.6207112403965 0.725004294457579
22.873166698669998 297.45160651504165 0.7247134895862241
22.878394253623412 295.9395413201655 0.7234500532834484
22.883621808576827 298.4301878521779 0.7275949930403536
22.88884936353024 297.87267743618264 0.7267038777165868
22.894076918483655 299.2545789840224 0.728278550222695
22.89930447343707 300.40389782663436 0.7295533506187716
22.904532028390484 304.3322400446839 0.7339205868379334
22.9097595833439 304.42553479989516 0.733697271931602
22.914987138297313 302.9754648359938 0.7306333116549134
22.920214693250728 301.22581187217514 0.7282387536909427
22.925442248204142 306.24768443077653 0.7350353921091617
22.930669803157556 307.35732042447046 0.7362324230360558
22.93589735811097 308.54417368235306 0.7375197149761396
22.941124913064385 307.451754708025 0.7358289291609109
22.9463524680178 305.33899616683146 0.7346347834500226
22.951580022971214 304.2345307426089 0.7334389661894404
22.95680757792463 300.1903504685525 0.727759129097974
22.962035132878043 296.2025595903902 0.7219776164257435
22.967262687831457 295.15497574261013 0.72057242579917
22.972490242784872 298.38585442302735 0.7248478684737267
22.977717797738286 303.00857406579803 0.7300396090655802
22.9829453526917 303.11359255699165 0.7305008925303308
22.988172907645115 300.93819307244536 0.7290560518143082
22.99340046259853 297.42300722400245 0.7248819158519633
22.998628017551944 296.2579905992023 0.7237830434721427
23.00385557250536 295.81448996334524 0.722046884175238
23.009083127458773 296.04200744338544 0.7229438029042573
23.014310682412187 298.7202386416361 0.7271535165442767
23.0195382373656 302.4058017653033 0.7312907815630528
23.024765792319016 302.36495736514695 0.7303970040457324
23.02999334727243 301.272137031881 0.7275695943946814
23.035220902225845 300.48951373598084 0.7266071728397958
23.04044845717926 300.52933817697226 0.7280601070010301
23.045676012132674 299.8470701036851 0.7269322953102473
23.05090356708609 296.49346452696903 0.7223012740674454
23.056131122039503 296.9879115613443 0.7216971124917884
23.061358676992917 297.9669938422621 0.7228971203030675
23.06658623194633 298.83832395091025 0.7253841597673351
23.071813786899746 295.20094424366874 0.7206097375444142
23.07704134185316 294.5073915399055 0.7198203694520412
23.082268896806575 296.1714546754636 0.7214752952165371
23.08749645175999 296.0783859517561 0.7213880532568414
23.092724006713404 295.08919643460047 0.7201097210763377
23.097951561666818 296.0514895069098 0.7208885146729282
23.103179116620232 295.070612567591 0.7202637771735458
23.108406671573647 293.3558535316418 0.7183171180991472
23.11363422652706 293.5988305036023 0.7205110820534243
23.118861781480476 293.50522071371256 0.7216723137240506
23.12408933643389 293.79728378743823 0.7209290315025286
23.129316891387305 294.1630353797911 0.7185451510227039
23.13454444634072 296.0335175899372 0.7198737527222322
23.139772001294133 296.32737354628455 0.7205405781198885
23.144999556247548 296.32713509156963 0.7209598338383473
23.150227111200962 299.0904502968222 0.7241099296639676
23.155454666154377 299.3607121886239 0.7249529002483346
23.16068222110779 297.4247737468994 0.7233007359362068
23.165909776061206 296.1700863585819 0.7217835365670627
23.17113733101462 296.3316931569116 0.7216916958490975
23.176364885968034 298.0306480885253 0.7234515803700051
23.18159244092145 300.4479001185511 0.726484623725977
23.186819995874863 301.48057422624265 0.7275815628933714
23.192047550828278 300.34099216655414 0.7262681213030209
23.197275105781692 298.4269681925782 0.724914444600827
23.202502660735107 293.09131189932026 0.7181628717477296
23.20773021568852 294.52588524231015 0.7194228416008122
23.212957770641935 294.01824961287764 0.7185817251384238
23.21818532559535 294.75010829774334 0.7211691953805368
23.223412880548764 292.71752977770086 0.7197660968972482
23.22864043550218 294.374655648855 0.7209124270155263
23.233867990455593 292.0802164312835 0.7163575994617525
23.239095545409008 293.33755236843854 0.7166759588526957
23.244323100362422 291.49557988878934 0.7136379044816
23.249550655315836 292.1826141051152 0.7142173961089691
23.25477821026925 289.6054757167498 0.7104901331549429
23.260005765222665 288.3307407009444 0.7090971084021005
23.26523332017608 288.5411967543205 0.7088696089029051
23.270460875129494 293.483767282683 0.7151768570200215
23.27568843008291 299.7180601357042 0.7237284025764406
23.280915985036323 298.40617414075956 0.7239958728304338
23.286143539989737 295.2686005479853 0.7219601681975186
23.291371094943152 294.1318531882971 0.7200132276272975
23.296598649896566 296.17836027829173 0.7219551687233644
23.30182620484998 297.5540157457208 0.7222488631942617
23.307053759803395 295.2563659865577 0.7181407210078614
23.31228131475681 294.51191195083726 0.7168203764733218
23.317508869710224 295.86615860722753 0.7185350042515103
23.32273642466364 298.4003114956026 0.7222290997046609
23.327963979617053 302.4191888415927 0.7271280525027926
23.333191534570467 300.81478130274996 0.7249586661270268
23.33841908952388 299.7092815786398 0.7239920953873533
23.343646644477296 300.1744033296521 0.7249698360602256
23.34887419943071 302.8029447946389 0.7285768098174925
23.354101754384125 303.4675249174818 0.7293746461428219
23.35932930933754 306.56873587631924 0.7322733493975956
23.364556864290954 305.9681433746572 0.7311504844624638
23.369784419244368 303.9798584937378 0.7276871872119698
23.375011974197783 302.6745047835014 0.7255411179851025
23.380239529151197 303.25031143178234 0.7260897393272543
23.38546708410461 305.167650708676 0.7284461922018227
23.390694639058026 308.81185097594505 0.7338593971221334
23.39592219401144 310.3792408176513 0.7355514514912449
23.401149748964855 307.0679338083624 0.7324858814857899
23.40637730391827 303.4975761916284 0.7277147773661498
23.411604858871684 301.7519312939024 0.7249713760661957
23.416832413825098 302.9172710170857 0.7268182998104826
23.422059968778512 298.9746628926819 0.7221466829621924
23.427287523731927 299.67866279206976 0.7230351340543169
23.43251507868534 299.30221580157144 0.7221541646600168
23.437742633638756 301.8316037137143 0.7253213887466384
23.44297018859217 300.6359051478754 0.724413853672911
23.448197743545585 302.4600591539658 0.7263000621188894
23.453425298499 304.74992342942704 0.7285056531432664
23.458652853452413 304.1217663738279 0.7278617050403122
23.463880408405828 305.3231441172349 0.728544706344156
23.469107963359242 304.4809496145547 0.7270622939992064
23.474335518312657 303.93794624855974 0.7264119467780341
23.47956307326607 302.05031329791547 0.7241378037400659
23.484790628219486 301.3135797812658 0.7236732724190954
23.4900181831729 304.294795123583 0.7269377276619388
23.495245738126314 306.2480917188484 0.7295967805048988
23.50047329307973 308.2300848042424 0.7315433601710876
23.505700848033143 306.48505831844204 0.7301774447632381
23.510928402986558 303.48356061696364 0.7267064867100392
23.516155957939972 298.6612474086394 0.7211479729696795
23.521383512893387 294.95776978823375 0.7163350502435157
23.5266110678468 297.478804032662 0.718666694988114
23.531838622800215 301.15306891510977 0.7221337079849237
23.53706617775363 304.4871550333406 0.7268619217194631
23.542293732707044 302.870824098697 0.7248728746598925
23.54752128766046 301.3725874404018 0.7227195689529214
23.552748842613873 300.10388775644986 0.7203639957877404
23.557976397567288 300.92088178679427 0.7209425370706567
23.563203952520702 302.12293189228257 0.7223238164964553
23.568431507474116 305.3547831590749 0.72622422903725
23.57365906242753 307.3244149900389 0.7289426881515599
23.578886617380945 304.70025709555125 0.724753773759775
23.58411417233436 301.2304481232498 0.7202963605455461
23.589341727287774 300.06528212272866 0.7190361501902547
23.59456928224119 302.56184106855005 0.7211486804781527
23.599796837194603 302.9009407000883 0.7206363521288396
23.605024392148017 302.02560827686955 0.7179667806453226
23.610251947101432 302.4507753755435 0.7187611487453821
23.615479502054846 305.25076562368855 0.7219182225827626
23.62070705700826 301.9740156496072 0.7177355713038371
23.625934611961675 299.5213793867468 0.7146834602173671
23.63116216691509 296.95104870095804 0.7120618258793078
23.636389721868504 299.82473981036253 0.7162225023882269
23.64161727682192 300.5153587918587 0.7170963174378854
23.646844831775333 298.90636949668806 0.7142103515145887
23.652072386728747 298.98750222052365 0.7140017625579526
23.65729994168216 300.6772966972628 0.7154671055868418
23.662527496635576 301.7986086513839 0.7167817990581663
23.66775505158899 302.7030395989126 0.7174947482491358
23.672982606542405 303.60061287560046 0.718088783372218
23.67821016149582 308.16187182503637 0.7229954615890227
23.683437716449234 308.50928039505527 0.722538869916735
23.688665271402648 305.7460322530871 0.7188776547829272
23.693892826356063 306.709857230955 0.7200568900845801
23.699120381309477 307.98472218586113 0.7216304668726171
23.70434793626289 310.29663156570206 0.7239108755398285
23.709575491216306 313.7136144297725 0.7274156019488117
23.71480304616972 316.02389724857863 0.7289614090769464
23.720030601123135 317.42482792754464 0.729652814623613
23.72525815607655 316.0001079281744 0.7280853015781121
23.730485711029964 314.7266635140124 0.7271256243492485
23.735713265983378 311.37782755934853 0.7234816845877936
23.740940820936792 308.52546207281716 0.7205734963854682
23.746168375890207 310.7015113049204 0.7224999272350147
23.75139593084362 313.2862917079858 0.7255213350698333
23.756623485797036 312.83605092372363 0.7249727732969203
23.76185104075045 313.2906943158621 0.724952871210254
23.767078595703865 312.89338752002993 0.7241215403152926
23.77230615065728 315.929514448872 0.7272298241931904
23.777533705610693 315.96032925807776 0.7276767924436672
23.782761260564108 320.6918656479997 0.7328875985868832
23.787988815517522 323.16138143992436 0.7342064360770822
23.793216370470937 326.1863912642149 0.7366768049730582
23.79844392542435 324.7736805323738 0.734942109883259
23.803671480377766 324.8846200386639 0.7353127355384517
23.80889903533118 326.04904284953756 0.7360345679041391
23.814126590284594 326.75254864993127 0.7362419565526034
23.81935414523801 327.82737135024 0.7375517721823531
23.824581700191423 327.11337232155347 0.7366181457705228
23.829809255144838 326.89254433595966 0.7362437348954985
23.835036810098252 328.09346743863284 0.7370100389662214
23.840264365051667 332.2052999868427 0.7414793521549252
23.84549192000508 332.1495652477631 0.7423328546651199
23.850719474958495 333.5717139545748 0.7431576797596626
23.85594702991191 334.86871696118277 0.7441197235712639
23.861174584865324 334.03618398281344 0.7417100072138255
23.86640213981874 330.32206757733974 0.7369613533162195
23.871629694772153 326.3756328179192 0.7324262793981644
23.876857249725568 325.97021850642574 0.732028321947217
23.882084804678982 325.25297914011617 0.7314233994757326
23.887312359632396 322.1416409742338 0.7276484984313549
23.89253991458581 321.0474400004755 0.7261822971276705
23.897767469539225 320.7273459788004 0.7262764546275046
23.90299502449264 319.683271944197 0.7252470091900292
23.908222579446054 315.34370206011715 0.7203730367108886
23.91345013439947 313.9259591963205 0.7179442003266928
23.918677689352883 314.2849181787531 0.7175400222617093
23.923905244306297 314.10957847321356 0.7173843957372873
23.929132799259712 314.7287884310228 0.7178482771595351
23.934360354213126 312.1611127374162 0.7155789231105271
23.93958790916654 312.7915093322179 0.7160348581333436
23.944815464119955 313.1604829186593 0.7163314244213976
23.95004301907337 315.8890608898495 0.7190933945236139
23.955270574026784 314.85263362388065 0.7178988425268346
23.9604981289802 311.8359024439328 0.7156265373271161
23.965725683933613 309.2473378271166 0.7127608981967114
23.970953238887027 310.587025460166 0.7142217188960996
23.97618079384044 313.5745940627093 0.7168382318028997
23.981408348793856 317.34069470675513 0.720913731112995
23.98663590374727 318.1159418222108 0.7217908344355132
23.991863458700685 320.7044212355589 0.7250976433083162
23.9970910136541 322.65934882484584 0.7277168288114957
24.002318568607514 325.20357447049815 0.7307754062979247
24.007546123560928 324.8048373215825 0.7297310673483283
24.012773678514343 323.12043400878485 0.7276325573137503
24.018001233467757 319.51155222757416 0.7229139780394443
24.02322878842117 317.06694929399214 0.7203734947773021
24.028456343374586 318.0371552581607 0.7214482865913728
24.033683898328 320.9258093986145 0.7243197356072744
24.038911453281415 322.1460137750306 0.7263333122960485
24.04413900823483 322.2935115815642 0.7264510737667685
24.049366563188244 319.23602289848094 0.7237238937550532
24.054594118141658 323.06606198491414 0.7286035102612975
24.059821673095072 323.89081055542874 0.7290354248108226
24.065049228048487 322.47128664416584 0.7271471588658861
24.0702767830019 317.75529040286614 0.7336417483296555
24.075504337955316 321.3596449469346 0.7477573616638347
24.08073189290873 323.0466646641613 0.757174147074462
24.085959447862145 324.4146665628368 0.7652531889953429
24.09118700281556 323.9591972616259 0.7693879866229825
24.096414557768973 322.5333546456887 0.7714696416231541
24.101642112722388 322.0751455809483 0.7741120266231614
24.106869667675802 321.761690522517 0.7776871114761489
24.112097222629217 323.7679386593172 0.784425960719391
24.11732477758263 327.48513813111845 0.7928952039701123
24.122552332536046 327.5435849501833 0.7970895380055848
24.12777988748946 328.8169504309476 0.8019431772743801
24.133007442442874 329.27792599131925 0.8066547297518389
24.13823499739629 331.1504476849546 0.8119788385412295
24.143462552349703 330.6587372897858 0.8140432819650545
24.148690107303118 325.6470482352261 0.8106510011625593
24.153917662256532 323.90344456381354 0.8119209436390474
24.159145217209947 322.2699506499582 0.8138446011041679
24.16437277216336 323.92152982806346 0.8187600424718484
24.169600327116775 323.6070946335581 0.8211725786536931
24.17482788207019 321.1072574595808 0.8200522254906173
24.180055437023604 321.5227996584812 0.8237735041600113
24.18528299197702 319.5239610504846 0.8239080553208223
24.190510546930433 314.916844747803 0.8215149551355404
24.195738101883848 309.500364581841 0.8174830905109222
24.200965656837262 307.4857803201718 0.817660733691934
24.206193211790676 307.49802448380126 0.8198156091919638
24.21142076674409 309.0014853438287 0.8238118309220335
24.216648321697505 309.0965990969827 0.8266388977588787
24.22187587665092 311.84273825201416 0.8337519424203498
24.227103431604334 311.19921117609607 0.8362114779782327
24.23233098655775 308.3931585461693 0.8345360288146815
24.237558541511163 305.38302419761044 0.8326981681007143
24.242786096464577 303.6030183925772 0.8324347632807686
24.248013651417992 305.78836856988994 0.8389709009397005
24.253241206371406 302.299291793801 0.8352234726708787
24.25846876132482 301.95129726718136 0.8370821410747478
24.263696316278235 298.3475652329249 0.8341752552342016
24.26892387123165 297.7273153249078 0.8356234151078461
24.274151426185064 301.2461996177805 0.841804568129607
24.27937898113848 302.9925616374704 0.8456540513928131
24.284606536091893 305.6303767097713 0.8512956688399383
24.289834091045307 303.2263386079249 0.8512426767256752
24.29506164599872 302.48202411962484 0.8529509029625588
24.300289200952136 300.32130879384795 0.8517996368145835
24.30551675590555 297.98450652439715 0.8516400422386906
24.310744310858965 297.1502086909325 0.8522263215911942
24.31597186581238 297.64261549323936 0.8560290821755279
24.321199420765794 297.75265810740024 0.8572031444088658
24.326426975719208 298.21088130443235 0.8595649691239567
24.331654530672623 300.9333481296505 0.8654152001157565
24.336882085626037 303.53574353422687 0.8704557755479816
24.34210964057945 304.36080493172926 0.8725341989810858
24.347337195532866 302.6520922127518 0.8706165807450318
24.35256475048628 300.03857778596756 0.8693607028596161
24.357792305439695 300.7043244364566 0.8728189973963157
24.36301986039311 301.8260715913183 0.8779349691532298
24.368247415346524 303.4071482157791 0.8825499279833056
24.373474970299938 308.25863495864616 0.892129334375352
24.378702525253352 311.4728348667169 0.8993129471990029
24.383930080206767 311.4841975940724 0.9018403839234477
24.38915763516018 312.6086193485919 0.9049516894975306
24.394385190113596 314.60210379214953 0.9093805865049309
24.39961274506701 314.6560148075021 0.9117915436812033
24.404840300020425 314.68760116457327 0.9152234657054773
24.41006785497384 315.2764590161648 0.9184876545577513
24.415295409927253 317.51666074088484 0.9234470553600436
24.420522964880668 314.1535125031689 0.9202959754237684
24.425750519834082 311.7327760799592 0.9180519637667134
24.430978074787497 311.6086000955256 0.9198850380083976
24.43620562974091 313.19449005113074 0.9241412193865621
24.441433184694326 310.81980827362236 0.9255660424232225
24.44666073964774 310.52010250652825 0.9284420347106366
24.451888294601154 312.5185703044873 0.9336050426947461
24.45711584955457 315.03047951511456 0.9373248038852368
24.462343404507983 316.30980985598893 0.9402730957525374
24.467570959461398 314.6226758278998 0.9399241835458328
24.472798514414812 314.35751880341854 0.9420859792141142
24.478026069368227 311.8768942479726 0.9415584317645618
24.48325362432164 308.1566342883097 0.9389228052164659
24.488481179275055 308.6249143076294 0.9414123521514763
24.49370873422847 308.8441857449373 0.9436305244259053
24.498936289181884 310.8605999916134 0.949127454201616
24.5041638441353 308.69332464288874 0.9481072298915545
24.509391399088713 310.22545224573963 0.9528686166984784
24.514618954042128 309.84620633758607 0.9542117476662901
24.519846508995542 310.8028493752454 0.9579226915696998
24.525074063948956 312.78733292354843 0.963393318694095
24.53030161890237 312.5243342907173 0.9657695551020301
24.535529173855785 315.9211953273554 0.9744854896135674
24.5407567288092 313.3334100308926 0.9726344651877258
24.545984283762614 315.3548893312055 0.9778749131659114
24.55121183871603 313.1559582886745 0.9757918580910953
24.556439393669443 313.53512926746623 0.9790120601874003
24.561666948622857 316.5127736255899 0.9865209764887299
24.566894503576272 317.6074469679886 0.9901968739568918
24.572122058529686 317.02202543857936 0.9922403153671108
24.5773496134831 319.65258948516197 0.9986060345231405
24.582577168436515 315.9946789157684 0.996550924589922
24.58780472338993 317.1168742681295 0.9999161494371457
24.593032278343344 316.12397798262276 1.0004591588456153
24.59825983329676 322.4386335613736 1.011429876707619
24.603487388250173 322.7782043371032 1.0153131308205448
24.608714943203587 318.53261940510885 1.0113943326325183
24.613942498157 314.0625135950132 1.0082169781269303
24.619170053110416 311.83501763396833 1.0065023236513087
24.62439760806383 307.5048682790101 1.0017360259080774
24.629625163017245 307.6181601508011 1.0031734144621394
24.63485271797066 308.67763710698176 1.006796540982911
24.640080272924074 310.3729747204029 1.0117239093650237
24.645307827877488 307.14511268495374 1.0098911468543312
24.650535382830903 302.5871966392134 1.0055741257542163
24.655762937784317 302.9562384129683 1.008700916319262
24.66099049273773 305.61561909242795 1.0153705019128103
24.666218047691146 306.2410742465926 1.0191705796071806
24.67144560264456 307.17929124418197 1.026074979195114
24.676673157597975 308.4932744144527 1.0316729171207975
24.68190071255139 308.99480142666084 1.0343590396077003
24.687128267504804 308.3041753159999 1.0345594513960021
24.692355822458218 304.8662897051305 1.0313034330840296
24.697583377411632 306.29306921292664 1.0373825907422147
24.702810932365047 304.88047972980297 1.0391919784236567
24.70803848731846 305.8978013448624 1.0441253246889823
24.713266042271876 301.1894531323249 1.0391925872330505
24.71849359722529 302.10490927039064 1.0418045654241817
24.723721152178705 302.45722155816355 1.0444782980381586
24.72894870713212 305.8067683989619 1.0511817830174672
24.734176262085533 305.61667684107675 1.0528932162982598
24.739403817038948 309.5734359174617 1.0617167558935119
24.744631371992362 310.19140818343203 1.0658407656137174
24.749858926945777 309.44390317495004 1.0674066871387475
24.75508648189919 303.08224728223695 1.0590926921898485
24.760314036852606 301.8903213422764 1.058875231801895
24.76554159180602 302.5184335721867 1.0618805649633372
24.770769146759434 302.7970126289493 1.067824150139466
24.77599670171285 300.66044540477145 1.067843480915713
24.781224256666263 299.52929577224813 1.0687179967063312
24.786451811619678 304.3221291575263 1.0791422482776851
24.791679366573092 305.91564141198614 1.0857256954983983
24.796906921526507 302.254784113903 1.082626625168726
24.80213447647992 299.2742115335261 1.0802258063838805
24.807362031433335 295.984483404096 1.0754778909597922
24.81258958638675 297.89846110489106 1.0823875074512408
24.817817141340164 301.3574633050499 1.0921491146353788
24.82304469629358 303.2531684879747 1.1004974939930074
24.828272251246993 304.50367954827647 1.1061062005936777
24.833499806200408 303.74936890763666 1.106741756670101
24.838727361153822 306.3429322490202 1.1135543809457424
24.843954916107236 307.18435681058696 1.1162118106639567
24.84918247106065 307.7812094153654 1.1197661101224472
24.854410026014065 304.9456116350905 1.1148414469335994
24.85963758096748 301.3567296684725 1.1108823660488978
24.864865135920894 300.03986226644747 1.1105275295072166
24.87009269087431 299.9585794518074 1.115090427408266
24.875320245827723 303.05512725621037 1.1238481851539783
24.880547800781137 307.76541990294163 1.1366715243435246
24.885775355734552 307.59529955413535 1.1410224106808229
24.891002910687966 306.6502918634465 1.1438465613937896
24.89623046564138 304.173826312878 1.1417690405938854
24.901458020594795 302.8850618392889 1.139436891461523
24.90668557554821 307.31192656183265 1.150146774321375
24.911913130501624 314.60757256958965 1.1670832320223181
24.91714068545504 322.559411678767 1.1858229932209157
24.922368240408453 325.2879767423984 1.195152769616831
24.927595795361867 320.6544949310123 1.1898029789605302
24.93282335031528 313.1732670567118 1.1786378881460537
24.938050905268696 310.4550175025212 1.1762190661726366
24.94327846022211 310.13487219022693 1.177798678457434
24.948506015175525 311.54708906945393 1.1853836275483627
24.95373357012894 312.61330351356844 1.1896576689150784
24.958961125082354 313.6063582794356 1.1943329479316873
24.964188680035768 316.406741306542 1.203147424555601
24.969416234989183 313.99986254849176 1.2016241989828116
24.974643789942597 314.04835745693714 1.206162210099431
24.97987134489601 315.79616302702306 1.2112360640673514
24.985098899849426 317.83955308713325 1.219024077599113
24.99032645480284 314.3867787174523 1.2147646507446126
24.995554009756255 309.1910070165672 1.2081289891518971
25.00078156470967 311.53714696675365 1.2160980273980542
25.006009119663084 312.2184864774682 1.2204274176537693
25.011236674616498 311.8571045985794 1.2237337990349488
25.016464229569912 305.7494590564676 1.2154363635366696
25.021691784523327 305.6942515415448 1.2208345157265406
25.02691933947674 309.78261270125347 1.2328616933649381
25.032146894430156 312.5947680898865 1.2423449891578944
25.03737444938357 313.51338785234 1.2485096223111476
25.042602004336985 313.30844402501003 1.2518885337263985
25.0478295592904 317.12906509944213 1.2646383320000676
25.053057114243813 322.0473843383487 1.2756644715132128
25.058284669197228 324.99502886902474 1.285474564253717
25.063512224150642 320.0455915493405 1.2787548708743814
25.068739779104057 314.503683619812 1.2721266501513622
25.07396733405747 314.5162033110286 1.2780651718382536
25.079194889010886 322.3388806198821 1.2997472634240455
25.0844224439643 322.96804979504515 1.30570834512885
25.089649998917714 318.3185328402643 1.2981144834242784
25.09487755387113 313.36638347243763 1.2884159669693325
25.100105108824543 314.7011532378179 1.2943272953911333
25.105332663777958 318.4360027453887 1.308867014928461
25.110560218731372 319.8119465837972 1.31636218214864
25.115787773684787 322.45407657675497 1.3298917209070231
25.1210153286382 324.51391701869045 1.3377904783829897
25.126242883591615 328.10059489755037 1.3509432823806677
25.13147043854503 323.5418282323711 1.3439720285250167
25.136697993498444 322.58380539370563 1.3440404545278637
25.14192554845186 316.7226304636216 1.3336734789080522
25.147153103405273 317.5427156016621 1.3387311350965858
25.152380658358688 320.165727052975 1.3476103978233487
25.157608213312102 324.1742652394032 1.3626898223683692
25.162835768265516 323.8058638913104 1.3661745166587593
25.16806332321893 319.09431442612413 1.3595685812634286
25.173290878172345 317.08810296610153 1.3579264641011055
25.17851843312576 319.4682146681954 1.368306285387729
25.183745988079174 325.17825221112764 1.386041013367888
25.18897354303259 328.9067027512461 1.3993918483225363
25.194201097986003 330.4172810508404 1.4063569924391695
25.199428652939417 328.9270111971154 1.4063363560407613
25.204656207892832 325.74658011648347 1.4055647264231559
25.209883762846246 323.897073749569 1.4078620070726409
25.21511131779966 325.7341288616139 1.4166484090114468
25.220338872753075 326.09412713984375 1.4230233801823986
25.22556642770649 330.00831531031344 1.4376962457829245
25.230793982659904 331.37128471625516 1.4480988764748957
25.23602153761332 332.04134601047963 1.4522195777159097
25.241249092566733 330.77269590050156 1.4530210788600035
25.246476647520147 336.7774970579903 1.4675685364931816
25.25170420247356 342.0676517318305 1.4845086156143876
25.256931757426976 347.0712894282245 1.4993834098967054
25.26215931238039 339.89239500388135 1.49060730958971
25.267386867333805 333.01294187973343 1.4836048779755908
25.27261442228722 331.29815718028834 1.4863262370540167
25.277841977240634 333.49003153165773 1.4982268863106523
25.283069532194048 332.50296089750555 1.4990780094317644
25.288297087147463 329.4464061941145 1.4971926850894746
25.293524642100877 329.81149298352346 1.5009054198905307
25.29875219705429 332.3480758647519 1.5130358560530215
25.303979752007706 334.0017305113246 1.5216593227369888
25.30920730696112 328.94603818539974 1.5171308439118278
25.314434861914535 327.71666870521005 1.519624322993515
25.31966241686795 325.0039192529747 1.5204530374592278
25.324889971821364 325.11449966529295 1.527850034255909
25.330117526774778 324.85990390413946 1.53218521388388
25.335345081728192 322.0916825039654 1.532402352190116
25.340572636681607 321.77130003098415 1.541221058097821
25.34580019163502 319.5451862460105 1.5437018323534324
25.351027746588436 316.65274349502755 1.543376783436144
25.35625530154185 315.5599747137386 1.5450427404288158
25.361482856495265 318.7673285070757 1.5573828557853355
25.36671041144868 327.4813587541914 1.5852038110544364
25.371937966402093 330.96139491386293 1.6002483200745554
25.377165521355508 335.71650554097073 1.621494635462732
25.382393076308922 329.2611753438958 1.6141328126616086
25.387620631262337 321.87534178461266 1.6000727265357793
25.39284818621575 312.72602612301375 1.5828519822461058
25.398075741169166 314.27792182524615 1.5919224375378798
25.40330329612258 316.81800249109443 1.605758012808166
25.408530851075994 317.1668029993065 1.6091311245964623
25.41375840602941 319.636799448581 1.6268047378706865
25.418985960982823 320.1755928160303 1.6351223997690374
25.424213515936238 321.52165268574583 1.6508371804565916
25.429441070889652 316.8367766260093 1.6470815384533337
25.434668625843067 321.3797795066894 1.6673547923272871
25.43989618079648 324.56614648218647 1.6867979229973666
25.445123735749895 322.6218515428276 1.6888901686495612
25.45035129070331 317.91754681828826 1.6820492766017405
25.455578845656724 316.9075444363363 1.683823692252564
25.46080640061014 320.3774880075454 1.6958650026111712
25.466033955563553 320.48261907998 1.7028973813181445
25.471261510516968 325.03801190310594 1.7262157648306293
25.476489065470382 331.301797225343 1.7478191782664942
25.481716620423796 327.6623335062118 1.7494734155197247
25.48694417537721 323.0445653326697 1.7401680946403197
25.492171730330625 318.7150250428615 1.7374610511142818
25.49739928528404 320.17873848850235 1.7524978760913277
25.502626840237454 325.18950809743563 1.7766429352487707
25.50785439519087 323.5003600640733 1.7806593494739964
25.513081950144283 325.89636909646504 1.7952760098678482
25.518309505097697 326.1847244066388 1.8109701130556053
25.523537060051112 327.4454121834248 1.8279299599133432
25.528764615004526 332.8730583566861 1.8517492379771994
25.53399216995794 336.1909141882018 1.8625339621029986
25.539219724911355 342.9494933201189 1.8884294261070116
25.54444727986477 346.0717250672083 1.9039057908976342
25.549674834818184 347.3249674562641 1.9252564021878333
25.5549023897716 347.4426056960632 1.9358605975756833
25.560129944725013 344.66091316561835 1.9435413834275186
25.565357499678427 350.0451118231894 1.964995384849973
25.57058505463184 346.2296426866524 1.963372246510359
25.575812609585256 344.36407742334006 1.966083432114465
25.58104016453867 339.25158228810784 1.9616170427178667
25.586267719492085 338.97288500924424 1.9743450457771001
25.5914952744455 340.4969039987588 1.993412806907374
25.596722829398914 344.1502532119894 2.0206627268367767
25.601950384352328 339.6021416880977 2.0165651695844855
25.607177939305743 333.36572298492337 2.008431776063265
25.612405494259157 328.04022108155334 1.9993702464916625
25.61763304921257 334.7545484658919 2.0348842822663205
25.622860604165986 347.0685600570111 2.0830011892412275
25.6280881591194 354.27034324503165 2.119119737982492
25.633315714072815 355.9055313837018 2.137563348297192
25.63854326902623 347.31783586096185 2.1283741455961542
25.643770823979644 344.10841985729684 2.1354727619568172
25.648998378933058 335.5608422890244 2.120948084932749
25.654225933886472 337.0773424247836 2.14205021613225
25.659453488839887 338.0112404740655 2.157170897981974
25.6646810437933 340.3018933676378 2.183773611348965
25.669908598746716 336.6631263315944 2.1828782282313006
25.67513615370013 331.69287101036105 2.18260025644287
25.680363708653545 325.45377752880836 2.1746456018437694
25.68559126360696 333.10099150758657 2.2184761062554865
25.690818818560373 336.3386152355427 2.2443829772948813
25.696046373513788 338.746214632815 2.2740564589821495
25.701273928467202 331.1632751834485 2.2675163601350206
25.706501483420617 328.71050085325413 2.275129101094634
25.71172903837403 335.3866693739231 2.3155308331541775
25.716956593327446 335.71906613416076 2.330029964626806
25.72218414828086 329.6063460785521 2.343750734829541
25.727411703234274 322.9645661184099 2.342014950726215
25.73263925818769 323.3048962821613 2.3680887654023004
25.737866813141103 331.32912049588055 2.4041986556090613
25.743094368094518 343.6543672706792 2.46699418922691
25.748321923047932 349.9294089957228 2.519697931890001
25.753549478001347 357.8302001692608 2.5793923581723393
25.75877703295476 355.87826984567863 2.59217415250794
25.764004587908175 349.4995310572518 2.5819097740335786
25.76923214286159 335.30267209664737 2.5469654003283897
25.774459697815004 326.0230317148776 2.5319049346705995
25.77968725276842 325.40561567235864 2.5609255971480596
25.784914807721833 325.31733512166426 2.5940623134753644
25.790142362675248 333.8443685340267 2.6630691980338956
25.795369917628662 338.9616518676763 2.7085708223282743
25.800597472582076 350.11530147838334 2.780387965683398
25.80582502753549 343.5200048603784 2.781068893699369
25.811052582488905 336.5589627416718 2.7899039233423872
25.81628013744232 324.3542708348586 2.759542169221336
25.821507692395734 321.5218612024392 2.78250728845377
25.82673524734915 326.84452315304907 2.8391739912989413
25.831962802302563 336.79775837072793 2.925578390849773
25.837190357255977 348.7281015552776 3.0145819791075197
25.84241791220939 346.4694657039156 3.0302811638232985
25.847645467162806 334.85158174631204 3.014125057298816
25.85287302211622 327.20299714484923 3.010501902990299
25.858100577069635 312.5775331656125 2.990068661795456
25.86332813202305 309.88124801931156 3.0119976065412706
25.868555686976464 310.92134796795546 3.0683451792314513
25.87378324192988 318.8826610989551 3.148090010676609
25.879010796883293 336.49464678096166 3.2879460774752727
25.884238351836707 343.56407879737344 3.3750315418795527
25.88946590679012 349.96441622382497 3.4612802896647175
25.894693461743536 354.6952766435887 3.5496392112442794
25.89992101669695 349.8066905914615 3.57929706313467
25.905148571650365 342.616793694385 3.6165526127396865
25.91037612660378 344.4710043257783 3.6846351756566746
25.915603681557194 339.37588839913263 3.739339298151344
25.920831236510608 343.18943196411846 3.8261186219865126
25.926058791464023 333.7114289923329 3.864087007404024
25.931286346417437 333.611280486185 3.9376331097409674
25.93651390137085 336.7212762732763 4.059632929248447
25.941741456324266 339.9708751605074 4.170438227633938
25.94696901127768 338.93241968394705 4.27326464047863
25.952196566231095 325.3439319546466 4.302924273728784
25.95742412118451 327.01098917505055 4.468703876970849
25.962651676137924 333.205932265986 4.621627857262128
25.967879231091338 346.53853340374724 4.792521069925658
25.973106786044752 355.8555815893469 4.8932792013379265
25.978334340998167 332.77504373479917 4.796856651674668
25.98356189595158 313.34093283727003 4.743769833014827
25.988789450904996 312.0251412685546 4.857551693484446
25.99401700585841 345.5078313466118 5.230597231310485
25.999244560811825 348.64991543578424 5.325321574476081
26.00447211576524 348.62480568872667 5.426636319839531
26.009699670718653 321.6486036505883 5.330596209198363
26.014927225672068 323.7530774221604 5.4947080536037305
26.020154780625482 322.82517308239983 5.580257001468874
26.025382335578897 303.1613273303444 5.473852536733219
26.03060989053231 281.79790171824646 5.393971722948206
26.035837445485726 284.2216724579011 5.559153380253294
26.04106500043914 313.4746174320326 5.99854379504747
26.046292555392554 336.5335436843769 6.376420735377936
26.05152011034597 337.3683797201662 6.602310240092519
26.056747665299383 299.90300834820124 6.384066453569309
26.061975220252798 307.13045382584056 6.736268448643476
26.067202775206212 301.87808294670657 6.912064613950854
26.072430330159627 323.8715343007246 7.686846934630373
26.07765788511304 329.3197822164968 7.992597192367584
26.082885440066455 329.5431003168198 8.427921313037231
26.08811299501987 348.4600757972332 8.8750487194834
26.093340549973284 344.49047538654463 9.71417547987208
26.0985681049267 365.4108226414346 10.65219934120028
26.103795659880113 351.7862873096786 11.269888806303888
26.109023214833528 304.4372201095837 10.879438608384294
26.114250769786942 255.13774767354724 10.912223228194286
26.119478324740356 219.26108478795865 11.67816018986603
26.12470587969377 265.7214622963201 14.687535804050045
26.129933434647185 243.08331053709313 19.419519059074254
26.1351609896006 226.08716274740266 26.49300757611602
