# Supplementary material for: Unraveling metal effects on CO2 uptake in pyrene-based metal-organic frameworks
Source: Nat Commun. 2025 Feb 11;16:1516. doi: 10.1038/s41467-025-56296-w (PMC11814143; doi:10.1038/s41467-025-56296-w)
Supplement: Supplementary file 3 — Source Data [file 41467_2025_56296_MOESM3_ESM.zip › SourceCode/SuppInf/FigureS5_Ga-TBAPy_InSitu_VariableT_PXRD/Data/GaTBAPy_0050p.dat]

0.002613777476707968 34.30657422401434 6.464637734859736
0.007841332430123905 26.530003362270254 5.182528273105236
0.01306888738353984 24.372612970481267 4.4866881592964285
0.018296442336955775 20.119406741673977 3.10362749059905
0.02352399729037171 18.43525566823683 2.8324012001133783
0.028751552243787646 24.73721776935493 3.107249664329397
0.03397910719720358 25.208136136123017 2.7205586373729695
0.03920666215061952 23.679888571037193 2.5357446746644343
0.04443421710403546 25.052310187980485 2.4516770652019853
0.0496617720574514 21.295716093012075 2.1273946559272043
0.054889327010867336 21.01236059388941 2.2764351533097478
0.060116881964283275 22.88830764654435 2.2847610730512504
0.06534443691769921 23.025811619807147 2.2214096370909284
0.07057199187111515 22.552599800118923 2.004149048751688
0.07579954682453109 20.158809328131138 1.7794052085868302
0.08102710177794703 17.39821641996014 1.526058359293008
0.08625465673136297 17.981782431616235 1.5901417025428755
0.09148221168477891 17.675098871207133 1.5193212339184514
0.09670976663819485 20.80267233596114 1.6753640555990021
0.10193732159161079 20.642711907772266 1.6163969912391136
0.10716487654502672 19.303346689639127 1.5683487687231101
0.11239243149844266 18.218920368745536 1.5069081361131977
0.1176199864518586 19.896275298080106 1.4558870523719953
0.12284754140527454 19.137525269972908 1.3579920652523796
0.12807509635869047 19.54851118126771 1.2365552826444228
0.1333026513121064 18.677819434405222 1.189029866736451
0.13853020626552232 17.48420928853562 1.10107366507741
0.14375776121893824 18.78394714727313 1.1082716958828465
0.14898531617235417 17.885647200680904 1.0971000238866677
0.1542128711257701 19.37744659112539 1.1468694996167432
0.15944042607918602 18.41332576516141 1.1527706443238501
0.16466798103260194 18.058995860791942 1.1853050354152566
0.16989553598601786 18.711561095672117 1.1435868087188206
0.1751230909394338 18.619240793945895 1.076008424967998
0.18035064589284971 19.369544429470796 1.0445715867377037
0.18557820084626564 20.712857446026725 1.0483868644383092
0.19080575579968156 20.341015829724142 1.0280427925131932
0.1960333107530975 20.57730484508889 1.0317042982494775
0.20126086570651341 20.445184009888983 1.0300738489066816
0.20648842065992934 20.071660527027326 1.0207352000790229
0.21171597561334526 18.289734383580026 0.9761912648056309
0.2169435305667612 17.710911072270868 0.974283944919203
0.22217108552017711 18.79612315147977 1.0193818370074605
0.22739864047359304 20.545143339421177 1.0754470944086205
0.23262619542700896 21.364025111392966 1.054367369969355
0.2378537503804249 20.82922597130724 0.9827641818299026
0.2430813053338408 20.93329382143349 0.9559363806273765
0.24830886028725674 20.54249597472548 0.9156791497228507
0.25353641524067266 19.582678525397135 0.8817811277882598
0.2587639701940886 19.115459831642784 0.8786616129869163
0.2639915251475045 17.0679390244806 0.8266684981958873
0.26921908010092044 16.61048948801917 0.8149856286646359
0.27444663505433636 16.798984509393836 0.8280584012349226
0.2796741900077523 17.981865509346896 0.8754657530175749
0.2849017449611682 18.59722852919289 0.8920291165982621
0.29012929991458414 16.87272816820358 0.8481212829638399
0.29535685486800006 16.138192642234163 0.7987798387732048
0.300584409821416 15.762098047921727 0.7596740761293693
0.3058119647748319 16.452560139623614 0.7709236509543945
0.31103951972824784 17.06026003087727 0.7901496520200881
0.31626707468166376 17.965158603294636 0.8180760545817626
0.3214946296350797 18.784646084573062 0.8338893557362833
0.3267221845884956 18.790668892706154 0.8364042098304811
0.33194973954191154 19.048634087904745 0.8611204962990346
0.33717729449532746 18.480851794200678 0.8526969135946187
0.3424048494487434 18.070089278608805 0.8540592992683548
0.3476324044021593 19.193327244155636 0.8863788664261103
0.35285995935557524 18.988184115548563 0.8636269382225127
0.35808751430899116 17.80217922885077 0.819403566327069
0.3633150692624071 16.362303968368806 0.7867840213226427
0.368542624215823 16.062627982848902 0.7706372092742897
0.37377017916923894 17.933850998652982 0.8002056095308412
0.37899773412265486 19.058808441449216 0.8172241866292224
0.3842252890760708 17.88923711052697 0.7843796703072404
0.3894528440294867 16.882460430665184 0.7624638032722618
0.39468039898290264 15.890064413311 0.739173760110344
0.39990795393631856 17.72018558836158 0.7594382044396535
0.4051355088897345 19.4370725640013 0.8172678714869323
0.4103630638431504 19.92967000518846 0.82443676371128
0.41559061879656634 18.426396138668938 0.8173438852188437
0.42081817374998226 18.42085049883832 0.817983124820771
0.4260457287033982 17.889833187485067 0.7939691936522233
0.4312732836568141 18.73015775649767 0.8109796954340378
0.43650083861023004 19.45516632042184 0.8229638627824478
0.44172839356364596 20.20112362703822 0.8393729686612542
0.4469559485170619 21.17652669529665 0.8486216216341225
0.4521835034704778 19.918103842177317 0.8383975803973511
0.45741105842389373 20.264356593738004 0.8458729310063998
0.46263861337730966 19.351259637283118 0.8365327943699109
0.4678661683307256 18.061455006240816 0.798261934351784
0.4730937232841415 18.4665702488456 0.7715624083888826
0.47832127823755743 18.3725247600597 0.7448828940700716
0.48354883319097336 18.960507926254188 0.7464718714212756
0.4887763881443893 18.718973891305843 0.7470954556411615
0.4940039430978052 19.107553009613724 0.7589557770179689
0.49923149805122113 18.982005923580367 0.7662861434403132
0.5044590530046371 19.774360998521495 0.7908110859285411
0.5096866079580531 19.86789635517066 0.7897607830899527
0.5149141629114691 19.285563721013876 0.7887503829456366
0.5201417178648851 18.804591754071605 0.762681650255299
0.525369272818301 18.109254864904845 0.7567207730043586
0.530596827771717 19.221978199649648 0.7782737995033359
0.535824382725133 20.07680439540871 0.7949236838476216
0.541051937678549 20.374887556669943 0.8198237719062808
0.546279492631965 19.840151723086844 0.7943116940402637
0.5515070475853809 17.50891707375068 0.7364971713676387
0.5567346025387969 16.15673971580552 0.69070603747568
0.5619621574922129 15.572516688360857 0.6563824937038633
0.5671897124456289 16.66238447027508 0.6709868834242824
0.5724172673990449 18.045916834255223 0.6885844246193208
0.5776448223524608 18.838164775000866 0.6908358723785123
0.5828723773058768 18.763994466832827 0.6888255629189126
0.5880999322592928 17.31297648208536 0.6607023855829424
0.5933274872127088 17.330789479797005 0.6840956327045191
0.5985550421661248 18.442627331482775 0.7171585352706825
0.6037825971195407 19.223914467433215 0.744014315291862
0.6090101520729567 19.00253947994998 0.7435279968360912
0.6142377070263727 19.56608673476712 0.7476881958907281
0.6194652619797887 19.704548882511705 0.7397426076655221
0.6246928169332047 21.260426155667997 0.7628307068756732
0.6299203718866206 22.30542836526869 0.7715733009819037
0.6351479268400366 21.497180620832964 0.7632006008437965
0.6403754817934526 20.349889533092355 0.7436709941257236
0.6456030367468686 18.10367567731892 0.6874718584951602
0.6508305917002846 18.22859759695072 0.6785735493954408
0.6560581466537005 18.962189772741585 0.6963406577860654
0.6612857016071165 19.926690745831497 0.716606434343136
0.6665132565605325 20.027165490182924 0.7139106548488253
0.6717408115139485 19.990115708246933 0.7071869901462597
0.6769683664673645 20.265529268769658 0.682305387559671
0.6821959214207804 20.210347534294236 0.6941249010637283
0.6874234763741964 21.1123864883768 0.7030237205238989
0.6926510313276124 21.705022930533712 0.7025385556689182
0.6978785862810284 23.08309428064616 0.7147340258875337
0.7031061412344444 22.983041530148434 0.7070182478868214
0.7083336961878604 24.04055602778016 0.7291372385873109
0.7135612511412763 23.092708189459124 0.7219775458185361
0.7187888060946923 22.30742478944595 0.7155294982678823
0.7240163610481083 23.109924595852107 0.7228746495067696
0.7292439160015243 22.850512449799215 0.7221506564345654
0.7344714709549403 23.210128848274348 0.7361542554954588
0.7396990259083562 25.27788565196848 0.7916678720026985
0.7449265808617722 23.95893051233039 0.7922894642719274
0.7501541358151882 24.88562243887106 0.8118071349185491
0.7553816907686042 25.452180201499253 0.7994553110143006
0.7606092457220202 25.289569577273173 0.780879964590711
0.7658368006754361 26.25160460020489 0.7716879951683305
0.7710643556288521 28.59489544389103 0.7924027866167017
0.7762919105822681 28.585661474930845 0.7789231504261243
0.7815194655356841 29.123669528060283 0.7819698255333203
0.7867470204891001 28.821420302104887 0.7857588059365352
0.791974575442516 27.79226469820273 0.7738590880276189
0.797202130395932 29.1845802115379 0.8060195738069482
0.802429685349348 29.62928426815583 0.8149008166174642
0.807657240302764 32.280569981691144 0.8518103278931609
0.81288479525618 36.56104177546383 0.903347422036332
0.8181123502095959 39.31231765036194 0.9325751907208887
0.8233399051630119 42.43354413245886 0.9824595593778652
0.8285674601164279 45.56852356849841 1.0300457330329493
0.8337950150698439 46.7006307433229 1.0805000436522634
0.8390225700232599 50.97664825380483 1.1112819226661614
0.8442501249766758 55.040157856919436 1.1587904697879396
0.8494776799300918 57.38116146490274 1.1937554238298358
0.8547052348835078 59.94455326911305 1.2340179153976947
0.8599327898369238 61.2963590957776 1.2462369987206212
0.8651603447903398 64.34147389051437 1.2576534203382943
0.8703878997437557 67.53329790147689 1.284173534873139
0.8756154546971717 74.50835777167096 1.3412395749389392
0.8808430096505877 78.53074605096504 1.3896839481766894
0.8860705646040037 84.14049658480515 1.42574846317122
0.8912981195574197 83.37480126145034 1.4047663657617881
0.8965256745108356 83.63754660356724 1.4084196609763584
0.9017532294642516 85.60496060986245 1.4385107640223518
0.9069807844176676 85.04028062224009 1.4382464767619423
0.9122083393710836 88.63726204281794 1.4719352619217831
0.9174358943244996 88.75978588980205 1.4465607691925915
0.9226634492779155 90.07816219931549 1.4575543953270673
0.9278910042313315 93.22260701132937 1.4879440832755444
0.9331185591847475 89.73448519955798 1.4523344265997704
0.9383461141381635 88.79018707685358 1.4302185608815308
0.9435736690915795 88.36195752922531 1.4301168676039142
0.9488012240449955 91.38888427386777 1.448639459919441
0.9540287789984114 95.8661098805886 1.5022892713723015
0.9592563339518274 102.11913018344744 1.5572853866647767
0.9644838889052434 102.03131798722906 1.5497263693850114
0.9697114438586594 105.03084299305553 1.544108262131309
0.9749389988120754 108.4956247119058 1.5486070463665196
0.9801665537654913 108.91309522875862 1.5334100974457594
0.9853941087189073 112.0247521483966 1.5686478808738578
0.9906216636723233 109.76815139426395 1.5479367933236337
0.9958492186257393 108.65385625286362 1.5349660771504106
1.0010767735791553 108.37519548116602 1.5071395934541325
1.0063043285325712 105.84877288996542 1.4741415646131681
1.0115318834859872 109.81243535601998 1.5153241038523204
1.0167594384394032 113.53028769681583 1.5556808938434807
1.0219869933928192 118.17311453836948 1.5883001371918553
1.0272145483462352 118.50156797381912 1.5572868894394327
1.0324421032996511 123.66079319542567 1.5957896303272212
1.0376696582530671 128.34141715420643 1.6286359572386633
1.042897213206483 133.9568108544422 1.6820132226793827
1.048124768159899 135.04070172216336 1.711157437056909
1.053352323113315 136.57560253071244 1.730983027959701
1.058579878066731 135.45154531737674 1.7094038600925077
1.063807433020147 134.92710358298112 1.7046904486348218
1.069034987973563 134.35047183292073 1.6810888339670176
1.074262542926979 130.65938900396273 1.6276625904356967
1.079490097880395 132.52574746425205 1.6293402708369409
1.084717652833811 137.20160709844905 1.66690153757994
1.089945207787227 137.31226454727056 1.6814656143790694
1.095172762740643 133.94175906043756 1.6484042365829488
1.1004003176940589 125.04604479776006 1.5733016389252659
1.1056278726474749 130.66305374015636 1.6079589531907659
1.1108554276008908 135.47888306594476 1.647427245721028
1.1160829825543068 136.54120832658052 1.6526807911681451
1.1213105375077228 137.00164919956174 1.643522065944472
1.1265380924611388 144.09694757257853 1.689890098741314
1.1317656474145548 144.28047341193647 1.6976105876121315
1.1369932023679707 153.44233070951313 1.7600497146191187
1.1422207573213867 158.20225351460363 1.7820309108477776
1.1474483122748027 154.55000152509808 1.7461075701309858
1.1526758672282187 152.54180080750348 1.695996772001057
1.1579034221816347 145.85391568411606 1.655921475128033
1.1631309771350506 142.5590033980746 1.630812409054077
1.1683585320884666 148.97203492385978 1.6796772633646975
1.1735860870418826 148.63237473364367 1.7091044031886233
1.1788136419952986 155.33595959217905 1.7608155506914942
1.1840411969487146 151.17745218979147 1.707257798006122
1.1892687519021305 149.8309502930808 1.7015658385550652
1.1944963068555465 154.74222053912337 1.7115947758323304
1.1997238618089625 157.95697541415987 1.707717714378747
1.2049514167623785 159.99039993071935 1.7423906992670712
1.2101789717157945 161.20910991779706 1.752291233679623
1.2154065266692105 161.76914087659898 1.7615412113050015
1.2206340816226264 162.2190968211798 1.7711786331142771
1.2258616365760424 165.13389797759942 1.792135198931346
1.2310891915294584 171.45424044142115 1.8129092334481203
1.2363167464828744 167.2666817423134 1.7846236927919277
1.2415443014362904 158.5766335147869 1.7131024824782886
1.2467718563897063 149.20729265953378 1.6521282021794863
1.2519994113431223 144.54266980591902 1.6238094433642702
1.2572269662965383 146.53362281387734 1.6217589682474105
1.2624545212499543 153.2637253572199 1.6529790196348553
1.2676820762033703 161.23130153331593 1.71385529887763
1.2729096311567862 163.8287354767631 1.7443459622771609
1.2781371861102022 167.31330463658364 1.7580951374658564
1.2833647410636182 171.51195275340083 1.7770095716598788
1.2885922960170342 166.36644374482069 1.7275482754280502
1.2938198509704502 172.31897423936454 1.7662521233982647
1.2990474059238661 172.90666480108507 1.7717746803232084
1.3042749608772821 169.48103253239483 1.7597121718266462
1.309502515830698 170.4163745864887 1.7536101735892369
1.314730070784114 168.38228118933628 1.741340880971911
1.31995762573753 170.87870170368726 1.769209553571964
1.325185180690946 175.78974053346235 1.8016064173529294
1.330412735644362 177.11657399730893 1.8250773872244237
1.335640290597778 175.33503718481748 1.8071050111749538
1.340867845551194 175.03673347907542 1.800249383900071
1.34609540050461 171.7734869381576 1.759850359527891
1.351322955458026 174.45066645500208 1.7587952088217358
1.356550510411442 175.5177521574089 1.7516242267022655
1.361778065364858 168.29722219876902 1.703386170349973
1.3670056203182739 165.48959428937417 1.6829303489902274
1.3722331752716899 162.76838860487663 1.6755193251628109
1.3774607302251058 164.13076149105535 1.676942914723938
1.3826882851785218 169.74682402632305 1.7111872589940802
1.3879158401319378 174.93843730028235 1.7386726342360084
1.3931433950853538 177.15580274289968 1.754888907237541
1.3983709500387698 175.40531776409338 1.7483848217095752
1.4035985049921857 173.7660640344047 1.7487225225617196
1.4088260599456017 167.71121948200124 1.7160038041476249
1.4140536148990177 166.29220360321457 1.7063125426303551
1.4192811698524337 168.61836739123927 1.724510473519159
1.4245087248058497 171.55988737576635 1.7373957711488268
1.4297362797592656 169.97581662321053 1.7192663860610786
1.4349638347126816 171.10317263166067 1.7323951755062468
1.4401913896660976 161.3704496897317 1.673098332950375
1.4454189446195136 158.55452860127963 1.6467724961325512
1.4506464995729296 161.5116636178462 1.6651988408522924
1.4558740545263456 169.59151760841152 1.6933139706148541
1.4611016094797615 176.55141629044954 1.7287736684112285
1.4663291644331775 178.21626169400355 1.763708779587848
1.4715567193865935 179.23071280725347 1.7939339300727069
1.4767842743400095 173.9317303134998 1.7361824813562103
1.4820118292934255 167.28000552293915 1.6949115625581108
1.4872393842468414 169.75370977252174 1.6974229710583801
1.4924669392002574 161.23685941711364 1.646307833953506
1.4976944941536734 161.31698306024956 1.6582868831218986
1.5029220491070894 162.13058251722362 1.6600624172929461
1.5081496040605054 171.03268073027272 1.7078490484835598
1.5133771590139213 176.33382164211923 1.7514846625224851
1.5186047139673373 183.19886123818793 1.7815235614831466
1.5238322689207533 185.618023262303 1.8120221279478383
1.5290598238741693 185.69692244930494 1.7968380574811673
1.5342873788275853 179.41324545017443 1.7563130616680385
1.5395149337810012 173.78047367699335 1.7200506638475594
1.5447424887344172 180.1054916064296 1.7480907067959162
1.5499700436878332 178.53469364449373 1.725489305961978
1.5551975986412492 184.60084659860127 1.752756205400055
1.5604251535946652 190.33900698930128 1.8045816963574455
1.5656527085480811 187.2138401574459 1.787117209530887
1.5708802635014971 202.3792018239745 1.8736200177035531
1.576107818454913 208.59080639751335 1.9142215370959437
1.581335373408329 207.05291059771866 1.8996000615304165
1.586562928361745 204.40990972643806 1.8875692590391997
1.591790483315161 198.18870874022153 1.8580925768776229
1.597018038268577 200.22550554310226 1.8723504415720356
1.602245593221993 202.59568554734892 1.851335570607636
1.607473148175409 210.44678063993518 1.8717360182758576
1.612700703128825 214.05318655137816 1.8758996013410159
1.617928258082241 211.07994793770501 1.8517138074886232
1.623155813035657 207.2539907832854 1.841475535081659
1.628383367989073 206.89446505261193 1.849851983522775
1.6336109229424889 211.10205238230944 1.865240160241742
1.6388384778959049 212.94510432345658 1.873288470008611
1.6440660328493208 220.23898892138274 1.9033565818945872
1.6492935878027368 228.9586949795312 1.936810930020729
1.6545211427561528 231.22870448602788 1.9263792413902237
1.6597486977095688 239.10332154217568 1.9518319426406927
1.6649762526629848 244.4155144730934 1.9647514439983031
1.6702038076164007 254.37244253755665 2.010116648991019
1.6754313625698167 258.8507702144626 2.0117129700835825
1.6806589175232327 262.2262446142349 2.021716154666957
1.6858864724766487 266.2973340380857 2.042275054405042
1.6911140274300647 268.00941814301456 2.042858676529986
1.6963415823834807 265.7758321179781 2.024176451224609
1.7015691373368966 256.1632588115235 1.9700100704599326
1.7067966922903126 253.88848701383446 1.9475398633201875
1.7120242472437286 259.5374037229436 1.993178107863909
1.7172518021971446 260.60177091000133 2.0006055804288696
1.7224793571505606 266.37401382237977 1.9959508136111728
1.7277069121039765 270.89261154282065 1.9974715463181454
1.7329344670573925 270.69337263856016 1.9672596092945402
1.7381620220108085 268.0514160143303 1.9480067017093385
1.7433895769642245 272.09845861175216 1.9743009051941798
1.7486171319176405 273.6107953004269 1.9842996356971652
1.7538446868710564 284.77621505882456 2.0234519621062312
1.7590722418244724 291.8575724371956 2.0258027740846707
1.7642997967778884 293.6029746923887 2.033588937893878
1.7695273517313044 302.7757027555094 2.0583122766630684
1.7747549066847204 304.77627476355127 2.0426246222925983
1.7799824616381363 296.9110683371371 1.9992689435802313
1.7852100165915523 299.26295741695634 1.9949148304612574
1.7904375715449683 294.2592523695648 1.9783886419877306
1.7956651264983843 296.1649261520093 1.989598564236563
1.8008926814518003 303.53722291744424 2.0059954496318917
1.8061202364052162 299.7947035629369 1.975676925814624
1.8113477913586322 308.6176148555354 2.0041528407134717
1.8165753463120482 312.94904744661835 1.9981371848975482
1.8218029012654642 312.66145764475453 1.9935314314787984
1.8270304562188802 314.4176820562799 1.9931209649382797
1.8322580111722961 315.1243608887879 1.980588762424757
1.8374855661257121 313.7674721428592 1.9772468797189184
1.842713121079128 306.19419101811957 1.9300101494932844
1.847940676032544 302.0800920451912 1.894340169077247
1.85316823098596 308.34488236874466 1.9094941090003676
1.858395785939376 311.5088462749531 1.9142691978078255
1.863623340892792 313.03904692171886 1.9203362376283237
1.868850895846208 316.9221343955236 1.9375370686580455
1.874078450799624 313.0436228402962 1.9117380154737007
1.87930600575304 306.6635454604088 1.8642991238652167
1.884533560706456 304.40265939352196 1.8321881360609846
1.889761115659872 299.45353987970117 1.7967711548495398
1.894988670613288 304.98171700079854 1.8088397780584087
1.9002162255667039 313.0169629368227 1.8422102873720934
1.9054437805201199 314.22865775011064 1.8414128333445723
1.9106713354735358 313.9282067621393 1.8303636462884445
1.9158988904269518 311.0250229713167 1.8022462876460916
1.9211264453803678 309.79838511789615 1.783913196290326
1.9263540003337838 311.5062564883506 1.7927259355645948
1.9315815552871998 313.25894886247056 1.810475993446042
1.9368091102406157 312.7986005242556 1.8164277257751975
1.9420366651940317 316.3873985944093 1.8174668359753714
1.9472642201474477 309.50491230549073 1.7697971549340876
1.9524917751008637 307.60413496343523 1.7302923285504441
1.9577193300542797 303.826809349099 1.7010854854725064
1.9629468850076957 302.4511923097922 1.6960432784807165
1.9681744399611116 303.81977102063166 1.6870209167125905
1.9734019949145276 296.5907567639792 1.647329152733634
1.9786295498679436 295.1706329356188 1.6483634339018576
1.9838571048213596 300.3671198156265 1.65837092700733
1.9890846597747756 303.87778739794084 1.6758271902124946
1.9943122147281915 294.92581272369216 1.637127070388148
1.9995397696816075 292.3325212015681 1.619967913602115
2.0047673246350235 283.8780309584294 1.5955619649627997
2.0099948795884393 279.03478882316324 1.5672834156692919
2.015222434541855 284.83692986728494 1.5784016626908595
2.0204499894952708 286.95603728799676 1.5692862886340577
2.0256775444486865 290.1888325268272 1.5707782154056693
2.0309050994021023 290.24318111296907 1.5596854488619958
2.036132654355518 287.21660638944593 1.5474795850479988
2.041360209308934 279.1241755374305 1.5200874107759776
2.0465877642623496 280.22637219725635 1.5225537212481464
2.0518153192157653 271.1436560038556 1.4932060791291526
2.057042874169181 260.411884354721 1.4510269188055396
2.062270429122597 257.6129140135098 1.4406800401177968
2.0674979840760126 251.26719270539317 1.4219237678145535
2.0727255390294284 257.97014983589 1.4550254164529377
2.077953093982844 270.93123588336414 1.5052041492387989
2.08318064893626 277.6801255231151 1.5313606906710557
2.0884082038896756 274.8421267564016 1.5219160710613227
2.0936357588430914 273.26553882221907 1.5053818453192616
2.098863313796507 273.27652964515045 1.5086456831945354
2.104090868749923 275.4351675642381 1.5099539103422681
2.1093184237033387 279.10127864396145 1.5203889932595833
2.1145459786567544 274.4246525356771 1.5084114737656367
2.11977353361017 272.6192438016268 1.5045235632076115
2.125001088563586 269.5191572666806 1.5012019269607315
2.1302286435170017 265.925709765781 1.4896689661438065
2.1354561984704175 259.6230646010408 1.47307545284784
2.140683753423833 259.8085945177937 1.4888672620171577
2.145911308377249 261.3933033319669 1.4997364009842438
2.1511388633306647 263.2971654461721 1.5058731461225965
2.1563664182840805 270.2531192803734 1.5079290283231082
2.1615939732374962 272.8548595806902 1.5011177097289876
2.166821528190912 271.99079531952236 1.5062316772434208
2.1720490831443278 277.863534458441 1.5335017232299955
2.1772766380977435 270.2427033374312 1.5114556827993426
2.1825041930511593 274.87991418689444 1.5305290227191448
2.187731748004575 275.6473031438588 1.5180489275039926
2.192959302957991 274.0567040312052 1.5104007492089493
2.1981868579114066 270.1433644298788 1.4982827834584653
2.2034144128648223 267.9236799836083 1.4966171734419504
2.208641967818238 270.5699138334758 1.5134000407263368
2.213869522771654 267.1526108570314 1.4940731064038946
2.2190970777250696 274.3606529773339 1.5124592752308457
2.2243246326784853 272.1172082926861 1.4986819382195231
2.229552187631901 271.73650236250467 1.4954844510311305
2.234779742585317 276.11571346308136 1.5130177246632421
2.2400072975387326 266.6804609700589 1.4852272278708833
2.2452348524921484 265.334138847958 1.4738510440776407
2.250462407445564 262.52682778586785 1.4531185325366405
2.25568996239898 259.1302812576825 1.448088743957287
2.2609175173523957 264.74105257495 1.4757974866607935
2.2661450723058114 264.6850767966389 1.4729647153669299
2.271372627259227 262.0804164234719 1.4734492338852399
2.276600182212643 261.65798446076064 1.4691908632745863
2.2818277371660587 259.244027489768 1.4659152300359188
2.2870552921194744 258.2235015721203 1.4587535024039529
2.29228284707289 264.25654808204837 1.473556334628188
2.297510402026306 268.37346877812786 1.485300324160769
2.3027379569797217 268.43334501285045 1.4838087532281687
2.3079655119331375 274.62220766380744 1.5125140241042982
2.3131930668865532 272.18458537483514 1.5048260899846173
2.318420621839969 266.9887770218011 1.475671100814622
2.3236481767933848 268.0947815899658 1.4688924673204853
2.3288757317468005 259.02536051459066 1.4370364269196925
2.3341032867002163 253.6628510186932 1.4100013201315618
2.339330841653632 259.82657622881453 1.448087507887352
2.344558396607048 262.4072618826119 1.4606291053763936
2.3497859515604635 265.5551580559361 1.465740134741397
2.3550135065138793 267.9420854222336 1.4586939434507844
2.360241061467295 268.9731288113256 1.465407319682535
2.365468616420711 264.6886860621681 1.4404581519688144
2.3706961713741266 274.15164655550956 1.4664270673146529
2.3759237263275423 277.1165796039844 1.4769516298139227
2.381151281280958 275.55059391632284 1.460752148550885
2.386378836234374 274.658605138481 1.4686879440885576
2.3916063911877896 271.8536345778063 1.4778080344563307
2.3968339461412054 262.7956122873906 1.4490232889125447
2.402061501094621 258.45061462669946 1.4354041376901656
2.407289056048037 255.6037429388019 1.422784914562029
2.4125166110014526 252.7104236902227 1.4074476682139667
2.4177441659548684 257.5012980324076 1.4086547293987675
2.422971720908284 257.1277273650201 1.392660511065087
2.4281992758617 257.30960518284405 1.3830378444654747
2.4334268308151157 258.05373373562884 1.3885940465622173
2.4386543857685314 260.26113494264865 1.403720927983787
2.443881940721947 263.80413112600866 1.4131096528229283
2.449109495675363 270.06330743101546 1.422607185192931
2.4543370506287787 282.17099211771614 1.4548976145755603
2.4595646055821945 286.2973340844087 1.4451723885324514
2.4647921605356102 297.6405918835006 1.452636548637653
2.470019715489026 313.1498101310209 1.4621091946967333
2.4752472704424417 352.77006133479074 1.5128660418828932
2.4804748253958575 435.6945375865255 1.633339994503861
2.4857023803492733 584.8919552771938 1.842152752452911
2.490929935302689 826.3692346958047 2.160555506651506
2.496157490256105 1187.7992788182667 2.5768201625616287
2.5013850452095205 1636.9911966405978 3.020798751041162
2.5066126001629363 2068.744027539451 3.384482196076852
2.511840155116352 2471.014675802423 3.699982378036237
2.517067710069768 2809.92289767749 3.939807756395101
2.5222952650231836 3068.9013557844933 4.108753037507534
2.5275228199765993 3368.3963769967445 4.302239181498528
2.532750374930015 3673.4533209823926 4.4798715219699865
2.537977929883431 4147.873394873646 4.75971651509116
2.5432054848368466 4705.960268715077 5.061206694228502
2.5484330397902624 5307.384709337203 5.363035202844182
2.553660594743678 5822.029824195067 5.612448678161917
2.558888149697094 6173.585073993531 5.7783178784332865
2.5641157046505096 6332.419155773582 5.862048518164512
2.5693432596039254 6254.192544425621 5.831304298638333
2.574570814557341 5970.020402490145 5.693678900499031
2.579798369510757 5493.026276599777 5.433367993731473
2.5850259244641727 4981.014200820904 5.167316801086021
2.5902534794175884 4398.160792739637 4.85745429688786
2.595481034371004 3769.357118331641 4.509377227061123
2.60070858932442 3094.291792632957 4.0927083977451835
2.6059361442778357 2391.0577777895064 3.5928994106249026
2.6111636992312515 1765.609840221425 3.0759184729555407
2.6163912541846672 1268.5436752926842 2.5972181557307596
2.621618809138083 902.8200603717047 2.191586286463059
2.6268463640914987 664.1179783221066 1.8832698186752734
2.6320739190449145 505.1359258209199 1.6611599727148665
2.6373014739983303 414.6584522245342 1.5287208896477518
2.642529028951746 357.5095126929819 1.44341627625862
2.6477565839051618 322.24324901133224 1.3948351086321094
2.6529841388585775 300.97916250614077 1.3561543276271342
2.6582116938119933 292.62353561088446 1.3544373436673787
2.663439248765409 287.1492346312088 1.3544608647000569
2.668666803718825 283.85144916592645 1.3644265087687057
2.6738943586722406 280.5952658083047 1.369501710596453
2.6791219136256563 278.0544499929759 1.383637897679196
2.684349468579072 269.9037762882687 1.3707745858211098
2.689577023532488 264.3871822331316 1.366598668284788
2.6948045784859036 260.6741626459059 1.3602810509944827
2.7000321334393194 258.4089062989772 1.3476237580785775
2.705259688392735 257.3637827570137 1.3527187143945423
2.710487243346151 259.35680598977274 1.3615260837832184
2.7157147982995666 264.5170357159804 1.3888055722223815
2.7209423532529824 263.1100124650768 1.3987308069435047
2.726169908206398 263.376355203385 1.402337103428504
2.731397463159814 258.3464692902841 1.3876555493715192
2.7366250181132297 256.0370760214035 1.3959745188227233
2.7418525730666454 253.65502279605806 1.3885748592581244
2.747080128020061 254.0887715729217 1.4063091707720232
2.752307682973477 252.71976808977644 1.4010863686486525
2.7575352379268927 249.315109855441 1.383367341605355
2.7627627928803085 248.39868631990586 1.3820869085554348
2.767990347833724 255.3478434690779 1.4130570445812676
2.77321790278714 260.73966310763507 1.4396833769246444
2.7784454577405557 266.99887460458586 1.4731926967411995
2.7836730126939715 268.17255333140224 1.476670337347507
2.7889005676473873 259.3283043513418 1.4386142598135856
2.794128122600803 251.55044184004456 1.4029661678180185
2.7993556775542188 249.7445597235404 1.38870536219938
2.8045832325076345 253.00448995539895 1.4061115864353126
2.8098107874610503 259.0510118579972 1.4215767298917237
2.815038342414466 262.5095190378305 1.442043918757526
2.820265897367882 265.17942121220483 1.4535528842796632
2.8254934523212976 261.8686381670169 1.4411936198623714
2.8307210072747133 259.63984656546705 1.4352181905282264
2.835948562228129 260.50532436288654 1.4436458543731814
2.841176117181545 256.9919650015208 1.4436731186980325
2.8464036721349606 261.1493560054495 1.4567524988430818
2.8516312270883764 261.7408647998538 1.4557711955327954
2.856858782041792 257.8345153199657 1.4344711355132018
2.862086336995208 262.02218019292667 1.444239870577825
2.8673138919486236 260.55100698970966 1.4552834343750074
2.8725414469020394 261.49902071114116 1.453657804532567
2.877769001855455 265.33585292468126 1.4620246229522142
2.882996556808871 263.037040676497 1.4509266248861015
2.8882241117622867 262.705961979092 1.4484539967830259
2.8934516667157024 256.5703857065 1.4236613228805575
2.898679221669118 258.71172094495944 1.4382303132600234
2.903906776622534 258.17575093306095 1.4314716621194747
2.9091343315759497 259.6122883344802 1.4426711260105987
2.9143618865293655 259.8311793420184 1.4477383674551785
2.919589441482781 258.576567646675 1.4415208617359703
2.924816996436197 261.410960604402 1.446607212768752
2.9300445513896127 269.9963900316425 1.481937231414407
2.9352721063430285 275.60843863140354 1.493103767760885
2.9404996612964442 277.55258838777917 1.4969983084321257
2.94572721624986 281.29939609509296 1.5104112642510559
2.9509547712032758 277.23043262970367 1.4861155438496314
2.9561823261566915 274.01487567671603 1.469870676284231
2.9614098811101073 268.90705333137714 1.4315122633912405
2.966637436063523 264.43337624905615 1.4128175112243024
2.971864991016939 261.69012067962717 1.4148777884560448
2.9770925459703546 263.24850874234806 1.4241267173184256
2.9823201009237703 262.9050612239458 1.424053486088659
2.987547655877186 265.36915395188885 1.4248679756695557
2.992775210830602 266.7313543475177 1.4349143711685635
2.9980027657840176 262.1161812822871 1.4190314006261067
3.0032303207374333 255.81598833447862 1.389890939613486
3.008457875690849 252.70876485925706 1.3599738984631378
3.013685430644265 256.1679147122138 1.3611959894950993
3.0189129855976806 264.0556938562217 1.385258674205799
3.0241405405510964 264.2344099141597 1.3871157869946606
3.029368095504512 265.67267966979693 1.384038706542863
3.034595650457928 265.55797307225936 1.374743644683825
3.0398232054113437 265.42964773006315 1.368237297368099
3.0450507603647594 270.53093876300125 1.369914952657288
3.050278315318175 267.1159917650171 1.3611218502235973
3.055505870271591 271.67268731719946 1.3796585139739546
3.0607334252250067 270.98794742213215 1.3771955140703651
3.0659609801784224 275.19490368895157 1.3876611021094083
3.071188535131838 275.70735720605614 1.3852559697702658
3.076416090085254 275.26828295465555 1.379999190266599
3.0816436450386697 272.4636817597987 1.356289773512521
3.0868711999920855 270.5527705169479 1.3332449645441686
3.0920987549455012 274.33640977835256 1.3299182041131363
3.097326309898917 287.9970508886351 1.3542257353376002
3.1025538648523328 292.2265509450593 1.3525048481640207
3.1077814198057485 294.71464705707683 1.3533955301496665
3.1130089747591643 293.57345535633294 1.3404307173470627
3.11823652971258 292.62923407037243 1.3291178187117068
3.123464084665996 294.873453970345 1.3279171703600041
3.1286916396194115 301.85357115222575 1.3348867215485618
3.1339191945728273 304.4915904362696 1.3249244146145445
3.139146749526243 312.6226366943646 1.3314970786193545
3.144374304479659 319.7181277421961 1.3280732568064482
3.1496018594330746 329.67192685563737 1.3501386014778738
3.1548294143864903 331.65769083359515 1.3496289030776834
3.160056969339906 338.53077379663375 1.3620359980741754
3.165284524293322 347.2292291089938 1.3700538488043414
3.1705120792467376 366.3654699640767 1.3981786211043339
3.1757396342001534 386.7863731360207 1.4195272451033516
3.180967189153569 406.34871689052596 1.4409080927909603
3.186194744106985 427.01699921579603 1.4692494206138063
3.1914222990604006 448.79902807187517 1.49974888071737
3.1966498540138164 470.3365740424385 1.5377182885029794
3.201877408967232 492.0006774325019 1.57020610580942
3.207104963920648 513.9066191734078 1.6033326664293017
3.2123325188740637 531.4458168066911 1.6247116744780694
3.2175600738274794 558.9980717760164 1.6616927121963487
3.222787628780895 582.3356787984474 1.6882600952277371
3.228015183734311 609.5380099609932 1.7234833752817704
3.2332427386877267 639.6257527570489 1.7624025877765013
3.2384702936411425 669.4875215752438 1.8017200097043908
3.2436978485945582 701.4763928102452 1.8480741140997243
3.248925403547974 736.3952586324962 1.8946119626239457
3.2541529585013897 765.6325909670321 1.928783074831179
3.2593805134548055 785.1481606447484 1.948698699845492
3.2646080684082213 801.1656735790041 1.964719770329047
3.269835623361637 822.729354007857 1.986842398622534
3.275063178315053 847.0709785655288 2.016679448198659
3.2802907332684685 878.8983602151493 2.051080333068499
3.2855182882218843 910.0879605084098 2.0865234184744312
3.2907458431753 932.5732216258712 2.1103621550752156
3.295973398128716 950.5952270653174 2.1288188021914984
3.3012009530821316 959.3445264266364 2.13533858275842
3.3064285080355473 950.5084051979875 2.1269149213283045
3.311656062988963 923.1766517808989 2.0939572391136774
3.316883617942379 873.4978725608125 2.0323109323683926
3.3221111728957946 815.561992754168 1.9577629771377838
3.3273387278492104 758.5827417111251 1.8861447935224267
3.332566282802626 689.6890064729581 1.7943657967607562
3.337793837756042 633.9539073246925 1.7264009208948805
3.3430213927094576 565.0080276489998 1.6296741005890392
3.3482489476628734 505.11342825824113 1.5433595817879215
3.353476502616289 458.21408245148535 1.4752844266111023
3.358704057569705 423.6965051426264 1.4215396933170787
3.3639316125231207 394.6705809728132 1.3827180492119313
3.3691591674765364 369.74043030202256 1.348734659356218
3.374386722429952 346.0329695210591 1.3213910166529603
3.379614277383368 322.6032948337281 1.287339948056668
3.3848418323367837 309.9239997871367 1.273982104885056
3.3900693872901995 294.3518850296883 1.250942967557928
3.3952969422436152 284.0823684867908 1.2425953264022798
3.400524497197031 276.17629387058656 1.2316271084079236
3.4057520521504467 266.592354793451 1.2216755296524813
3.4109796071038625 264.3468848943312 1.228662861182472
3.4162071620572783 262.5658329396515 1.226265025428712
3.421434717010694 259.9026597933828 1.2209367589661915
3.4266622719641098 254.2637604830341 1.1915099742437556
3.4318898269175255 255.25788227544015 1.1973160968260363
3.4371173818709413 254.91158922296313 1.2022796760248644
3.442344936824357 256.08947660578883 1.216291662107449
3.447572491777773 256.43935850157646 1.2249001858146769
3.4528000467311886 249.1703507799864 1.2066020390829684
3.4580276016846043 245.24971038281086 1.1907334170808253
3.46325515663802 245.8604290236978 1.1932519405701891
3.468482711591436 243.4897760091608 1.1843306915629666
3.4737102665448516 247.18742410088194 1.2087833075166108
3.4789378214982674 247.82728559299625 1.2125447364843496
3.484165376451683 251.0193477850631 1.2247895533136364
3.489392931405099 256.5793972806638 1.2469531282688435
3.4946204863585146 256.1921256777346 1.2400714794499776
3.4998480413119304 261.6336503257032 1.2472407916926542
3.505075596265346 263.18945966194576 1.2386863149773037
3.510303151218762 264.79490923492085 1.228528260684476
3.5155307061721777 268.3780392886878 1.2220512176522402
3.5207582611255934 270.74391412743955 1.229780179546434
3.525985816079009 276.29816940287407 1.2313968673750795
3.531213371032425 280.56872971570783 1.2290909356714192
3.5364409259858407 287.8499454923165 1.2259586661537754
3.5416684809392565 304.3982876318692 1.2423195462854064
3.546896035892672 330.20948344988045 1.27316812954642
3.552123590846088 375.50243187336986 1.3447826023992406
3.5573511457995037 453.91458860727283 1.4642340400102587
3.5625787007529195 596.182361472146 1.6629864081582852
3.5678062557063353 845.842549279067 1.972959423803593
3.573033810659751 1339.0781019765195 2.4761971983678848
3.5782613656131668 2260.6133264335035 3.218789412682848
3.5834889205665825 3937.038460646892 4.249135442289669
3.5887164755199983 6713.248370728309 5.548242443397559
3.593944030473414 10398.282998288067 6.834014626824364
3.59917158542683 14080.786050228226 7.901481994360056
3.6043991403802456 17013.84597309986 8.65639354700061
3.6096266953336613 18268.609006160234 8.994549026251015
3.614854250287077 17382.998583184297 8.788735116588326
3.620081805240493 14798.689525773623 8.107428588168839
3.6253093601939086 11280.862034074282 7.05586034312561
3.6305369151473244 8007.482651856252 5.920576671487261
3.63576447010074 5263.554059849806 4.78269735365314
3.640992025054156 3438.004026660635 3.8660542494406975
3.6462195800075716 2155.1020803963174 3.0620382366901677
3.6514471349609874 1375.1165223037056 2.4445335635296033
3.656674689914403 907.0709653922394 1.9821696674171918
3.661902244867819 661.7075499290587 1.692981807460938
3.6671297998212347 534.0307553388476 1.524498299420584
3.6723573547746504 463.28806849043514 1.4268646247138237
3.677584909728066 413.9966868828216 1.353238382234858
3.682812464681482 378.00378540733567 1.2979359277558902
3.6880400196348977 352.7916375083747 1.2680524800160446
3.6932675745883135 333.1278830459849 1.2398948526187377
3.698495129541729 315.1255225816961 1.2139015779350755
3.703722684495145 307.3318806662111 1.203140450310438
3.7089502394485607 301.7754754375446 1.1931574967753662
3.7141777944019765 300.878363203581 1.1860765729224476
3.7194053493553922 300.14255144894366 1.189242580971486
3.724632904308808 294.759741245845 1.1826669514022223
3.7298604592622238 285.70168888160174 1.1691614710421048
3.7350880142156395 280.6437140239849 1.1661258812351514
3.7403155691690553 282.9753199640889 1.1770843816710472
3.745543124122471 288.7969754721303 1.1937808102140155
3.750770679075887 285.6582603422859 1.1834379143123188
3.7559982340293026 282.81229393276516 1.1696606780312786
3.7612257889827183 281.31948656666435 1.1645103665055339
3.766453343936134 286.97548230023506 1.181700273777722
3.77168089888955 295.2685898050276 1.1951865225336713
3.7769084538429656 290.63929773785793 1.1778151189366646
3.7821360087963813 284.85433592407054 1.1633950176790424
3.787363563749797 280.5801829638512 1.14779437514272
3.792591118703213 283.07894018863595 1.1436601624462253
3.7978186736566286 290.5373743314479 1.1521627117105095
3.8030462286100444 304.22175199530864 1.1709799648258807
3.80827378356346 309.83523219103927 1.1687843977216519
3.813501338516876 312.608412012479 1.1695202515079326
3.8187288934702917 313.09525914386415 1.1668000273941417
3.8239564484237074 310.88126247209345 1.1653597738817567
3.829184003377123 313.8810366814582 1.1776947216538263
3.834411558330539 314.4720123316151 1.1872204216585263
3.8396391132839547 311.9941279350698 1.1841407070740255
3.8448666682373704 310.08725736006767 1.1837711416123653
3.850094223190786 302.60494208991054 1.168741644562805
3.855321778144202 296.75246284035217 1.1554886084355322
3.8605493330976177 293.70646593902967 1.1495340175416353
3.8657768880510335 291.48085898059867 1.1418372572924258
3.8710044430044492 287.3827534693425 1.130054356268459
3.876231997957865 289.9107180448688 1.1370198034535612
3.8814595529112808 286.9875129447608 1.1338347866800367
3.8866871078646965 286.9252077396681 1.1398760156353707
3.8919146628181123 291.33743836904523 1.1533365159004956
3.897142217771528 286.57670533439233 1.132925814108311
3.902369772724944 284.738861007565 1.120241112297505
3.9075973276783595 288.8622366003881 1.1189353432618037
3.9128248826317753 296.517744816315 1.1299705689987583
3.918052437585191 303.1788670145258 1.1432650654991743
3.923279992538607 307.91613859455117 1.1521156882321233
3.9285075474920226 312.51052334884855 1.1537666103112094
3.9337351024454383 315.9983091585542 1.1561285254819813
3.938962657398854 323.8273407621827 1.161936794310626
3.94419021235227 329.1519746498372 1.1655303854128927
3.9494177673056856 337.17133148511664 1.1800400310488974
3.9546453222591014 341.94041339056247 1.1828308680982205
3.959872877212517 350.3289100568379 1.1937504668285426
3.965100432165933 357.92798293611736 1.1996295210625225
3.9703279871193486 372.2354221789985 1.2176107772725233
3.9755555420727644 387.3457574680438 1.234234429061462
3.98078309702618 405.84255538467454 1.2593566889373193
3.986010651979596 425.2528306057679 1.286770185571316
3.9912382069330117 446.77297989270636 1.3165765817971378
3.9964657618864274 467.9406067332141 1.3478516324773826
4.001693316839844 495.5269511445815 1.382970240919559
4.00692087179326 526.9161781452276 1.4232085489114226
4.012148426746676 560.8670744421717 1.473842886898821
4.017375981700092 594.2051724594597 1.5359902377483117
4.0226035366535084 636.8842739400355 1.6000304626477668
4.027831091606925 686.9622219889386 1.667444854597378
4.033058646560341 744.5957949478255 1.7388208616963028
4.038286201513757 812.1123215800399 1.8162794145887862
4.043513756467173 882.8690682890359 1.897892931142695
4.0487413114205895 962.656298161155 1.9818690766236282
4.053968866374006 1052.26767777693 2.073623622969892
4.059196421327422 1154.376358014511 2.1776408961407085
4.064423976280838 1271.7701071950503 2.288687185607801
4.069651531234254 1407.2242394394361 2.4039470662211837
4.0748790861876705 1550.3432187141025 2.524599190607361
4.080106641141087 1709.83529332725 2.651332228053498
4.085334196094503 1887.2944177029092 2.781917008906463
4.090561751047919 2082.1394827741665 2.924629999487355
4.095789306001335 2303.921605213361 3.0763324841418096
4.1010168609547515 2554.265717520471 3.245113255986646
4.106244415908168 2797.021129396689 3.4010748797060883
4.111471970861584 3055.137646258307 3.5522194255825736
4.116699525815 3302.9756011476848 3.6865760468476116
4.121927080768416 3543.0558692488316 3.7716297663969893
4.1271546357218325 3767.5663310556856 3.8500809291842666
4.132382190675249 3986.3910080472365 3.9472159747702507
4.137609745628665 4189.51318732032 4.026241471004616
4.142837300582081 4383.482120232467 4.108484881413962
4.148064855535497 4529.542042313512 4.17228477437798
4.1532924104889135 4638.641518463935 4.216797822643999
4.15851996544233 4680.070192126117 4.226743913870336
4.163747520395746 4641.753753917507 4.200839479166586
4.168975075349162 4542.753106126145 4.14847189052821
4.174202630302578 4374.490763249472 4.063897453064042
4.1794301852559945 4150.245645244068 3.9556161742972433
4.184657740209411 3889.4443673666738 3.825054518297434
4.189885295162827 3601.5809304927316 3.678581155965246
4.195112850116243 3325.5103103400807 3.537948798667809
4.200340405069659 3020.742032019985 3.366311806107156
4.2055679600230755 2719.593091890951 3.190718464988994
4.210795514976492 2442.212888740634 3.0239962595135474
4.216023069929908 2184.2375045821063 2.8568101545109097
4.221250624883324 1932.2111128209085 2.677878172297773
4.22647817983674 1723.2969809252393 2.5240497688600865
4.2317057347901565 1534.7004345655362 2.3778157650134646
4.236933289743573 1374.916946887258 2.2494461308309766
4.242160844696989 1225.8197261249563 2.122635792251024
4.247388399650405 1100.0291262123335 2.011149805658735
4.252615954603821 987.8655135878467 1.9081856715283951
4.257843509557238 908.721399884551 1.833121393095834
4.263071064510654 826.2019004694656 1.743864585127538
4.26829861946407 751.620370026885 1.6580298978802015
4.273526174417486 688.9624840075725 1.5844695266723894
4.278753729370902 631.1140267627068 1.5166888786177528
4.283981284324319 583.6085045151432 1.4613250202256722
4.289208839277735 540.3182371310726 1.4058381891069525
4.294436394231151 503.2193809561377 1.356855697127515
4.299663949184567 475.2429406534011 1.3194086135174317
4.304891504137983 451.03209058517467 1.2876045168276675
4.3101190590914 429.61994839740277 1.2573824993819085
4.315346614044816 407.56986010575827 1.2269511267514441
4.320574168998232 386.38510323010496 1.1943859666661985
4.325801723951648 372.49119379201346 1.1775621079400345
4.331029278905064 356.65339941449804 1.1554075456128898
4.336256833858481 344.04703066631254 1.1343463223072585
4.341484388811897 333.21479428128794 1.1180121513482832
4.346711943765313 324.9829280399103 1.1064325838228424
4.351939498718729 314.3027193831811 1.0871647819969774
4.357167053672145 307.2661041707668 1.0777815958597512
4.362394608625562 304.7818346868786 1.0804470888733082
4.367622163578978 302.41000487337243 1.0805733933744581
4.372849718532394 299.3665601420527 1.0810070666994334
4.37807727348581 294.5179838177564 1.075012830134086
4.383304828439226 288.3061054123813 1.069977342182075
4.388532383392643 288.607875076424 1.0710686058736287
4.393759938346059 283.3220146333425 1.0676340842264551
4.398987493299475 276.4662566659809 1.0539801665717896
4.404215048252891 270.6695565967759 1.0432704449501229
4.409442603206307 261.1198051686393 1.0212712331447822
4.414670158159724 259.2792704203506 1.022281826731458
4.41989771311314 258.52430993799675 1.029818051796746
4.425125268066556 259.29574639215394 1.0448219823938918
4.430352823019972 259.888194855386 1.052555148114415
4.435580377973388 261.01799695365173 1.0551099692379389
4.440807932926805 254.4118361436127 1.0307595515256598
4.446035487880221 250.7289471198594 1.024900229678185
4.451263042833637 240.957734004051 1.0072433039007453
4.456490597787053 232.57392058326442 0.9859877911552491
4.4617181527404695 224.74507451335037 0.9721021797570939
4.466945707693886 220.3876846547419 0.964087825138364
4.472173262647302 217.20911036419594 0.9568159518682652
4.477400817600718 218.59577825248732 0.962669309200489
4.482628372554134 219.75370800255456 0.9682293509509172
4.4878559275075505 224.4770369101311 0.9923179714679997
4.493083482460967 229.87619575618714 1.0145604495037917
4.498311037414383 229.40884344834612 1.0235544070005669
4.503538592367799 224.85991233474084 1.0106580456539669
4.508766147321215 220.08958550768585 0.9911756692557911
4.5139937022746315 212.58448160893641 0.9661993990255197
4.519221257228048 211.47031837356843 0.9613489784926212
4.524448812181464 211.90035526330058 0.9623809584147649
4.52967636713488 210.9896198965979 0.9744264318179083
4.534903922088296 217.2272788198299 1.0036306450500334
4.5401314770417125 216.4805870795406 1.0042191751922678
4.545359031995129 208.77035018865286 0.9834004717799476
4.550586586948545 212.19209603962366 0.989089544178704
4.555814141901961 207.38106516515543 0.970116660806343
4.561041696855377 209.2635521527789 0.9730055121514251
4.5662692518087935 212.74890415087398 0.97604916864248
4.57149680676221 211.462249913329 0.9689691140651143
4.576724361715626 211.71501604047236 0.9666641090204876
4.581951916669042 214.9823788423638 0.9712504517790074
4.587179471622458 210.28285419116287 0.9598913947957879
4.5924070265758745 212.7950521296516 0.975547157987353
4.597634581529291 211.31416622450752 0.9784633399257355
4.602862136482707 207.93109948017647 0.9752447509504331
4.608089691436123 211.34055595666524 0.9985827449371752
4.613317246389539 207.9249383431016 0.9884325809650545
4.6185448013429555 206.23297285470335 0.980391122944859
4.623772356296372 208.07973761966943 0.9855088661819185
4.628999911249788 209.20407588627833 0.9798122034929914
4.634227466203204 209.24635179837227 0.9817411505107336
4.63945502115662 210.93893052655767 0.9841520821152306
4.6446825761100365 210.59691122930326 0.9813949751409705
4.649910131063453 206.17736804909734 0.9667690065708036
4.655137686016869 206.83614337304184 0.9745647285640756
4.660365240970285 203.07046418464995 0.9707467997559536
4.665592795923701 201.06957496608572 0.9698598988019149
4.6708203508771176 202.2763376878025 0.9722601866084047
4.676047905830534 201.59114950171175 0.9677778457387091
4.68127546078395 200.19110432829635 0.9607628958131459
4.686503015737366 200.52440130099652 0.963330620754795
4.691730570690782 198.18283752302852 0.9628140575189749
4.696958125644199 197.34147760832252 0.9568760012739299
4.702185680597615 197.1546746893458 0.949778204994722
4.707413235551031 197.62440813897334 0.9416572354760352
4.712640790504447 197.3791564986992 0.9382413896057595
4.717868345457863 195.73130057121793 0.9422633008501168
4.72309590041128 195.9201709626144 0.9455923080019774
4.728323455364696 198.9546884577723 0.9570520933782799
4.733551010318112 200.8294629662241 0.9593481030103853
4.738778565271528 202.73230571411955 0.9561081206562523
4.744006120224944 201.28136755292488 0.9462249570488661
4.749233675178361 198.32978482283346 0.9380287209535584
4.754461230131777 195.3098926589367 0.9336280772024738
4.759688785085193 193.12787225118043 0.9332583261721261
4.764916340038609 191.77878343437055 0.9306517527813359
4.770143894992025 192.24113893920966 0.9347445231209461
4.775371449945442 197.79189413818807 0.9451847909454255
4.780599004898858 199.35648246908437 0.9448801871071895
4.785826559852274 202.99968579854567 0.9546406385074052
4.79105411480569 200.59619933428905 0.951744110243219
4.796281669759106 198.23424800851788 0.9522531539982024
4.801509224712523 197.5630232662249 0.9508925156946443
4.806736779665939 198.88559079740574 0.9603901155011009
4.811964334619355 200.7331766072827 0.9620391461397325
4.817191889572771 194.82588865464973 0.9398549355915677
4.822419444526187 191.04703532692153 0.9268136618910258
4.827646999479604 194.28307164969357 0.9332120884711383
4.83287455443302 195.79349591315912 0.9376552119409801
4.838102109386436 196.7184077579847 0.9388003643537202
4.843329664339852 193.58241490436978 0.9220926745795972
4.848557219293268 191.9456651594809 0.9169888581085442
4.853784774246685 192.53649467154736 0.9213649176938492
4.859012329200101 195.72120831598934 0.9339701161008886
4.864239884153517 198.49605809970487 0.9407865494088103
4.869467439106933 197.60365576006038 0.9380616605084058
4.8746949940603495 197.50151180084433 0.9356195067573956
4.879922549013766 195.59893901409063 0.9343689110437752
4.885150103967182 195.70283636754425 0.933973248805458
4.890377658920598 202.07337810375077 0.9427831781553418
4.895605213874014 205.1544790466058 0.9465301308134596
4.9008327688274305 204.35173681251695 0.9377865453673708
4.906060323780847 204.90588591697485 0.9400414653090865
4.911287878734263 199.33666048468314 0.9238801438087069
4.916515433687679 194.56845704744288 0.9090775853440968
4.921742988641095 191.67975829864804 0.901250249587605
4.9269705435945115 195.12812214508648 0.9091538497429298
4.932198098547928 197.05757133031497 0.918460569486846
4.937425653501344 198.87175510527499 0.917997231727003
4.94265320845476 199.30605464170443 0.9268806967037128
4.947880763408176 198.33450952045402 0.9187992815545835
4.9531083183615925 199.03938776766122 0.9179419399551334
4.958335873315009 201.42476285912477 0.9191847707416225
4.963563428268425 208.36726437872557 0.9357561676246341
4.968790983221841 210.18815076727495 0.9360142740376536
4.974018538175257 209.44807606960407 0.9258470683265929
4.9792460931286735 216.2946677204805 0.9358558771396462
4.98447364808209 219.59058464463945 0.9261863431781419
4.989701203035506 229.6220052182802 0.9291675193755395
4.994928757988922 244.40011099464556 0.9362475122146036
5.000156312942338 264.14249829190965 0.94538393973498
5.0053838678957545 305.50914051493 0.9911540775621618
5.010611422849171 364.4857088409802 1.064372376686201
5.015838977802587 441.16535058144734 1.1562688384563724
5.021066532756003 522.8377314312311 1.2546205578583476
5.026294087709419 596.4673362831231 1.3375926112496186
5.0315216426628355 649.8723073933684 1.3935463172269391
5.036749197616252 681.2733009539245 1.4275304443244823
5.041976752569668 696.0566974008888 1.4426070028742237
5.047204307523084 689.6576989582472 1.4354060105234447
5.0524318624765 678.5931295669807 1.4243672054649097
5.0576594174299165 667.602291675552 1.412972099753539
5.062886972383333 652.1772844447099 1.396030330500953
5.068114527336749 632.7228436811301 1.3745565154192343
5.073342082290165 624.5752351333774 1.3647319460502718
5.078569637243581 620.7499212213631 1.3586992595435243
5.0837971921969975 628.0373085195771 1.3678014178719118
5.089024747150414 640.2758180013157 1.3809833900033557
5.09425230210383 653.4777267501202 1.3954364652215705
5.099479857057246 673.0709390942682 1.4166799790731786
5.104707412010662 695.9381509269043 1.4388160025159011
5.109934966964079 718.5807692978102 1.4598026750984328
5.115162521917495 733.4527909300637 1.4736065584680988
5.120390076870911 745.0053497197878 1.4845025756245283
5.125617631824327 748.0746530423368 1.4859931218324893
5.130845186777743 740.0607722148875 1.4758835247156086
5.13607274173116 720.8835817547772 1.4557705107548828
5.141300296684576 688.6540847687188 1.422719462125258
5.146527851637992 651.8201558618337 1.3830831125207859
5.151755406591408 603.9698587175276 1.330691835928359
5.156982961544824 557.1193014888237 1.2817227132800033
5.162210516498241 507.0708087734038 1.2256151652131009
5.167438071451657 457.22628039795194 1.165822715737634
5.172665626405073 416.4374834663014 1.1150655252905333
5.177893181358489 384.65416319999366 1.0738074548383274
5.183120736311905 359.4515770624688 1.0416573667752653
5.188348291265322 340.6382259823104 1.0178056688142227
5.193575846218738 324.18602554513126 0.9977524887423583
5.198803401172154 304.7210234502819 0.9756016014921702
5.20403095612557 287.641475459044 0.9585912590687082
5.209258511078986 271.89669101110553 0.9440299036593347
5.214486066032403 261.9727074029104 0.9394186665638008
5.219713620985819 251.90585828362674 0.9366742138761723
5.224941175939235 240.24711705156506 0.923733355292922
5.230168730892651 223.7582452781307 0.9003807143664658
5.235396285846067 212.38793129115302 0.8880057354712482
5.240623840799484 209.39338635822602 0.8865693052742801
5.2458513957529 205.29283184075445 0.8857505646156323
5.251078950706316 204.885961740029 0.8854736872244241
5.256306505659732 204.11235281332506 0.8828715349459648
5.261534060613148 201.42741714560873 0.8818386593468314
5.266761615566565 203.57871089422227 0.8867373141934297
5.271989170519981 202.38605098788972 0.8798322962831663
5.277216725473397 201.1453339204363 0.8786985395029918
5.282444280426813 196.34534484379995 0.8699233519663072
5.2876718353802294 193.5639014881757 0.8642786418949603
5.292899390333646 190.7413836994997 0.8580273954643953
5.298126945287062 188.4308265556119 0.8563922256842769
5.303354500240478 192.62213005327683 0.8697978673729928
5.308582055193894 194.115637965786 0.8709053195223906
5.3138096101473105 195.03303626921067 0.8718081926139979
5.319037165100727 196.55710331796007 0.8695807868801305
5.324264720054143 194.30478066170642 0.8673603036895512
5.329492275007559 193.83382807405889 0.8686496794273997
5.334719829960975 192.07780687081296 0.8686547924846826
5.3399473849143915 190.74955184119113 0.8684672042479594
5.345174939867808 189.46925224197255 0.8620315696191043
5.350402494821224 194.04285154423147 0.8747402292271428
5.35563004977464 193.15225576639386 0.857053758465638
5.360857604728056 195.4234707707691 0.8614057649978263
5.3660851596814725 197.14901579054967 0.864349098254611
5.371312714634889 197.502854869215 0.8630068879480614
5.376540269588305 199.8994034214965 0.8670563013021466
5.381767824541721 200.43508684387157 0.8666355105128967
5.386995379495137 202.06606720788693 0.8719583873135971
5.3922229344485535 205.53680355172227 0.8764122212447321
5.39745048940197 204.40783045041337 0.8680995624387466
5.402678044355386 205.1697932082545 0.8627215489053586
5.407905599308802 207.5360322995864 0.8653310635128004
5.413133154262218 215.07767513033696 0.8789438944472151
5.4183607092156345 219.48609893680205 0.8861478043078774
5.423588264169051 220.6654325822754 0.8796940219443986
5.428815819122467 221.1446501422735 0.8724616148396055
5.434043374075883 220.05101692390372 0.8637466449018094
5.439270929029299 221.01285758408326 0.8640859514884107
5.4444984839827155 220.0942991745689 0.8629493437848977
5.449726038936132 218.29512812950202 0.859364604300198
5.454953593889548 219.62795835636678 0.866472170418628
5.460181148842964 216.82428844299358 0.8584403492085805
5.46540870379638 214.80895815868948 0.8565109432911363
5.4706362587497965 213.40590940508952 0.8573664430950738
5.475863813703213 210.90077267337378 0.8565573386835503
5.481091368656629 210.12074833771254 0.8614035360215022
5.486318923610045 208.5273089465901 0.8563428027609072
5.491546478563461 209.35161055896 0.8560396512516879
5.4967740335168775 206.5530127703756 0.8471574460391355
5.502001588470294 205.0485234034754 0.8417724529083076
5.50722914342371 203.0483855513089 0.8430893923473227
5.512456698377126 199.4590486297497 0.8378921925282946
5.517684253330542 199.956016346766 0.8430487603059921
5.522911808283959 198.60205298169123 0.8425041779197827
5.528139363237375 200.29110291892502 0.8514328496841335
5.533366918190791 202.96685441450325 0.8590156585158437
5.538594473144207 201.5308795632225 0.8561282575010812
5.543822028097623 202.14484332831123 0.8567062425452503
5.54904958305104 199.67480364923804 0.850489616043677
5.554277138004456 198.68193282358712 0.8446661019784515
5.559504692957872 197.00355530649765 0.8386717544377779
5.564732247911288 196.35007290973255 0.835309457998979
5.569959802864704 196.80816446921284 0.8338239448908831
5.575187357818121 196.03353725963325 0.8288154902740383
5.580414912771537 199.5707953118262 0.832194271148779
5.585642467724953 201.2850926069872 0.8314660410707093
5.590870022678369 202.77450129962395 0.8299042874461472
5.596097577631785 201.6308399016942 0.824651816423877
5.601325132585202 201.33162025030475 0.8189275811145875
5.606552687538618 207.86428618753308 0.8313619717844609
5.611780242492034 215.22839234191787 0.8424882601149616
5.61700779744545 220.39105035635615 0.8543824613592814
5.622235352398866 231.01171481424058 0.8661327214463428
5.627462907352283 238.8209872529382 0.8638722874822087
5.632690462305699 258.00423122283263 0.8797363429974293
5.637918017259115 294.9629391265972 0.9218381896896056
5.643145572212531 358.56967615627235 0.9998878569469946
5.648373127165947 443.2711207185944 1.0992989881415842
5.653600682119364 544.7756645396898 1.2082873390928421
5.65882823707278 651.6296181814675 1.3158848125168232
5.664055792026196 740.9981990164663 1.400570954408213
5.669283346979612 813.0226097354871 1.4653032254003915
5.674510901933028 841.6230939204744 1.4877372333790402
5.679738456886445 844.2684504774396 1.4871225837394508
5.684966011839861 830.13448236072 1.4734140294072449
5.690193566793277 805.0313267432125 1.4515793688226428
5.695421121746693 784.3208208809889 1.4343085146170516
5.700648676700109 760.6645976631515 1.4123149235178143
5.705876231653526 735.9959059238688 1.3867823029419184
5.711103786606942 712.9482390127438 1.3623077789014477
5.716331341560358 696.3727802101622 1.3455960391322355
5.721558896513774 687.6111206163312 1.3382196637903756
5.7267864514671905 694.2789307574166 1.3455221264114117
5.732014006420607 703.6815186906697 1.3543192923736602
5.737241561374023 718.613391351945 1.3678647938854358
5.742469116327439 748.3185194202168 1.395271232253519
5.747696671280855 789.1801616685422 1.4321816119037099
5.7529242262342715 841.7344652404155 1.4777591532564822
5.758151781187688 888.5911425643005 1.514541123466311
5.763379336141104 926.2377051361232 1.5461269932607304
5.76860689109452 935.3400230702839 1.5526081916564178
5.773834446047936 917.70477745498 1.5390794222807949
5.7790620010013525 855.9888089288171 1.485949747269524
5.784289555954769 761.6837265933651 1.4015768619497935
5.789517110908185 658.5348801249743 1.3035055183288347
5.794744665861601 557.5370217421283 1.2025101660166084
5.799972220815017 473.80729955224166 1.118807062703686
5.8051997757684335 403.3376663110735 1.0419184475129348
5.81042733072185 346.1272830624642 0.9777826788272093
5.815654885675266 305.6400001759634 0.9278746018131032
5.820882440628682 276.5021994408496 0.8872478347022278
5.826109995582098 258.9643619945758 0.8647052979294053
5.8313375505355145 248.90276772910917 0.8549678498211747
5.836565105488931 239.55195668190416 0.8425356360272189
5.841792660442347 233.53584269969798 0.8373914645773937
5.847020215395763 229.52799239847687 0.8321109754223478
5.852247770349179 231.36331523960845 0.8366679578273774
5.8574753253025955 228.4984566743452 0.8304362483085959
5.862702880256012 225.09773234646795 0.8255942331834585
5.867930435209428 227.1487352881137 0.8288146200297839
5.873157990162844 229.64568012901353 0.8323220308242181
5.87838554511626 233.94427907278606 0.8372452946785207
5.8836131000696765 233.08025416967897 0.8336478849694485
5.888840655023093 231.6875873434174 0.8278634364878392
5.894068209976509 226.85717368797907 0.8172354605595002
5.899295764929925 228.28308447803232 0.8198234137609107
5.904523319883341 228.6660978895009 0.8205993343191045
5.9097508748367575 232.78571096079514 0.8300211898521375
5.914978429790174 238.2832749522164 0.8403260054433387
5.92020598474359 239.56474626548095 0.8385041768377888
5.925433539697006 240.51586999233217 0.8355935999874113
5.930661094650422 240.81374644681006 0.8300960584497563
5.9358886496038386 242.70397249973664 0.8289782687044038
5.941116204557255 247.80333473645229 0.8321548579864342
5.946343759510671 254.665324437661 0.8445412242644946
5.951571314464087 262.1318154566389 0.8613378080851539
5.956798869417503 268.17797745371973 0.8724117789718049
5.96202642437092 276.1399610469114 0.8860930593535562
5.967253979324336 282.5378157503854 0.895897856670107
5.972481534277752 297.3257317243112 0.9156739864773311
5.977709089231168 309.620908704867 0.9323815271088802
5.982936644184584 325.0732732174496 0.9522902505113368
5.988164199138001 345.15940577738763 0.9779948658477151
5.993391754091417 365.98384738299046 1.007076273317168
5.998619309044833 394.6951041392173 1.0425253120083113
6.003846863998249 436.6040175446383 1.0956148228820193
6.009074418951665 489.94452844859507 1.1612908225741274
6.014301973905082 551.2804004882914 1.2331534196784995
6.019529528858498 637.2640065633756 1.326894703230361
6.024757083811914 737.5763631460744 1.4282871745170798
6.02998463876533 865.1181093790775 1.5466577600823233
6.035212193718746 1026.5672343309402 1.6874584127988554
6.040439748672163 1199.3887451379965 1.8259317791285687
6.045667303625579 1375.7991020797813 1.9580120725696868
6.050894858578995 1534.5050539378694 2.069237564064527
6.056122413532411 1637.8491119852306 2.1385545709158875
6.061349968485827 1681.4238216077667 2.1681653901109637
6.066577523439244 1664.925309465532 2.1573405665861753
6.07180507839266 1598.8106475553516 2.1170510619852623
6.077032633346076 1504.1549507956288 2.0564135990838563
6.082260188299492 1390.2318682332034 1.981452554610564
6.087487743252908 1272.4849998944023 1.8989920833563687
6.092715298206325 1154.484931861912 1.8120807602326172
6.097942853159741 1040.1287540960886 1.7225384969644135
6.103170408113157 937.4384771916679 1.6366712213320855
6.108397963066573 848.1217147567857 1.5573948441870569
6.113625518019989 767.1281072918051 1.482668796056566
6.118853072973406 702.7061964689312 1.4211746337413944
6.124080627926822 642.6457809617123 1.358872380260887
6.129308182880238 586.8180757368893 1.3009113053138783
6.134535737833654 536.9434280463427 1.2481899186542016
6.1397632927870704 490.70201106306536 1.1975644591426773
6.144990847740487 453.11043200809223 1.155060551102979
6.150218402693903 419.8812429605883 1.1174539716336114
6.155445957647319 392.7040215669583 1.0841714944835048
6.160673512600735 370.186532201331 1.0579115986429575
6.1659010675541515 351.7711194307055 1.037569462721698
6.171128622507568 340.9314321124679 1.028458499141374
6.176356177460984 329.52684473269596 1.0159062746599596
6.1815837324144 314.6385564354222 0.993635498267505
6.186811287367816 302.52648107786996 0.9765353428826195
6.1920388423212325 293.91298951986454 0.9657717866238175
6.197266397274649 289.5092385777672 0.9601472560502475
6.202493952228065 292.19453852643886 0.9695709023163597
6.207721507181481 286.6000425992076 0.9531953517766999
6.212949062134897 282.553705576258 0.9410635358692381
6.2181766170883135 270.57021207650644 0.9188510745359986
6.22340417204173 261.36640036548425 0.8999642544833522
6.228631726995146 256.5500493871476 0.8875509099970836
6.233859281948562 255.2289071499927 0.8823907565519731
6.239086836901978 253.47006448393603 0.8777424457191211
6.2443143918553945 251.6073699146893 0.8749754022398603
6.249541946808811 250.68042386649992 0.8736370528128413
6.254769501762227 245.6300292396224 0.8634787049245359
6.259997056715643 244.25727299586845 0.8559000867397865
6.265224611669059 238.24779652252883 0.8443055089358711
6.2704521666224755 234.21358007661217 0.8366131078938311
6.275679721575892 231.47953086812035 0.8331921058420556
6.280907276529308 233.3820824067926 0.8388343078772466
6.286134831482724 237.17380176037491 0.8471784712037725
6.29136238643614 239.5982726514173 0.8499176621032488
6.2965899413895565 240.1330729907292 0.8501538161024672
6.301817496342973 240.7542059841116 0.8522767691993655
6.307045051296389 242.91059093807894 0.8569257074595785
6.312272606249805 242.81680017551128 0.855669073146942
6.317500161203221 241.80624849895042 0.8540070812688776
6.3227277161566375 236.84776768589063 0.8397069850013559
6.327955271110054 236.51856988103302 0.8352494254835678
6.33318282606347 240.33748641996783 0.840233074647619
6.338410381016886 242.9433394371848 0.8486102046187307
6.343637935970302 245.981694909815 0.8542164975538559
6.3488654909237185 243.12095442009226 0.8465221521078832
6.354093045877135 240.0689306894145 0.8392390942935909
6.359320600830551 237.37655800381143 0.8284560591597252
6.364548155783967 240.81237134369252 0.8342892067621253
6.369775710737383 243.88325573623268 0.8412008935453857
6.3750032656908 241.9271912165385 0.8403476417540352
6.380230820644216 241.77950990710758 0.8443331679384035
6.385458375597632 240.2693113271536 0.8385588282818306
6.390685930551048 240.05468502122505 0.8398552607918616
6.395913485504464 242.4499885098876 0.8416721470807886
6.401141040457881 241.5200209716184 0.8367806959298052
6.406368595411297 239.88755695169706 0.8328231116009827
6.411596150364713 242.73073433675796 0.8311662150798262
6.416823705318129 246.52139015062113 0.8389538459061026
6.422051260271545 248.41878482615994 0.8475791654335688
6.427278815224962 248.59016000891316 0.8497452206668602
6.432506370178378 247.25468266327871 0.850953728001376
6.437733925131794 246.0536485762812 0.8439678419885943
6.44296148008521 246.5882353115852 0.8366504032441716
6.448189035038626 250.3434478873745 0.8351896372055838
6.453416589992043 254.42148967990167 0.8379847576987628
6.458644144945459 256.9206391851518 0.8403944445005425
6.463871699898875 260.0606683330599 0.84582673948779
6.469099254852291 260.74004601086955 0.8476005970954223
6.474326809805707 259.887942613681 0.844460299690157
6.479554364759124 265.0673973276787 0.8524902039315534
6.48478191971254 266.5152335532372 0.8539178794804554
6.490009474665956 270.4396743103234 0.8568812141783108
6.495237029619372 273.2629199711475 0.8589496245798584
6.500464584572788 280.5700663088761 0.8624836458332696
6.505692139526205 293.5255579872196 0.8770814172882404
6.510919694479621 305.8909753443941 0.8901139452045115
6.516147249433037 317.52898398697124 0.9013533334890567
6.521374804386453 331.2901777268826 0.916010710213661
6.526602359339869 347.84048784180186 0.9342497142971761
6.531829914293286 379.48141309645194 0.970986741150262
6.537057469246702 416.9831493723236 1.013463680088495
6.542285024200118 465.4854951999334 1.0677193194429424
6.547512579153534 515.6990128881004 1.1215205392681822
6.55274013410695 553.8584123254558 1.160024662837761
6.557967689060367 586.8143813998214 1.1928949048108441
6.563195244013783 605.4274219996182 1.2112129880948566
6.568422798967199 611.9429556036088 1.2177858191845825
6.573650353920615 598.6095479313487 1.2017343728671879
6.5788779088740315 576.8394393918903 1.1778983744721505
6.584105463827448 543.5283943153586 1.1437444014574938
6.589333018780864 511.90627068381457 1.1095445567157707
6.59456057373428 485.46045834058 1.0807865886641521
6.599788128687696 456.7695763476023 1.0490071609003764
6.6050156836411125 430.67253202893045 1.020699407555281
6.610243238594529 404.0665788246937 0.9947377221034861
6.615470793547945 378.9445360169066 0.9644697908383516
6.620698348501361 362.1125706086905 0.943850663625246
6.625925903454777 347.58376687301353 0.9255482152708717
6.6311534584081935 340.9536796989265 0.9179750675625736
6.63638101336161 328.22466678716836 0.9035967174943409
6.641608568315026 316.28540826087766 0.8886510134709513
6.646836123268442 312.39841336196395 0.8845647032081007
6.652063678221858 301.34300900516837 0.869467151598817
6.6572912331752745 296.44406269146674 0.8640002599319445
6.662518788128691 287.67448087327415 0.851226881892782
6.667746343082107 280.42755071770557 0.8429837763509779
6.672973898035523 278.83647908632884 0.846746483605031
6.678201452988939 276.2533472296308 0.8452368923036838
6.6834290079423555 276.0924828530483 0.8517786784120958
6.688656562895772 275.32754908831396 0.8481998118976645
6.693884117849188 271.5961054068021 0.8382176505284077
6.699111672802604 265.257326955863 0.8246441382456077
6.70433922775602 261.81404880357536 0.8189883426202753
6.7095667827094365 261.8817919536313 0.8203411530435257
6.714794337662853 264.49466187080833 0.8259955138238833
6.720021892616269 269.89162817228606 0.833597318781753
6.725249447569685 267.6036120155526 0.8288066834559336
6.730477002523101 265.5583058525928 0.8200210341100599
6.7357045574765175 265.7986649589732 0.8176574209472446
6.740932112429934 263.3481901770143 0.812118533117241
6.74615966738335 266.4640474691781 0.8182619689071559
6.751387222336766 268.8018597861043 0.822963146521129
6.756614777290182 271.57867011747095 0.8269895388674009
6.7618423322435985 274.62775009353726 0.8298398960711132
6.767069887197015 275.1052567407995 0.8285277938152884
6.772297442150431 276.56783010757476 0.8313616837316817
6.777524997103847 277.18100086827354 0.8340519329611004
6.782752552057263 279.0449593651371 0.8383091954150445
6.7879801070106796 277.60808313207133 0.8374625458911438
6.793207661964096 276.0055795198326 0.8364115879143962
6.798435216917512 275.53311661630306 0.8356503439064774
6.803662771870928 278.75910990895954 0.8391700911366753
6.808890326824344 281.65374940886466 0.838108712145441
6.814117881777761 284.4408775058641 0.8380399182994783
6.819345436731177 282.9568740508061 0.8331004007390458
6.824572991684593 282.4893167762724 0.8307680027027597
6.829800546638009 282.13850107672704 0.8284832466127345
6.835028101591425 278.95806580091016 0.823884670913093
6.840255656544842 282.26773751051815 0.8297707990137146
6.845483211498258 282.7770791422471 0.8299736176965249
6.850710766451674 287.21172450341277 0.8381493938085424
6.85593832140509 293.3126915572707 0.8452738037569256
6.861165876358506 296.34095875538924 0.8483275846927842
6.866393431311923 298.02124135998537 0.8476244946475122
6.871620986265339 298.740260369124 0.844402241292218
6.876848541218755 298.7353603011215 0.8415962838998343
6.882076096172171 301.97133623417506 0.8447598638006407
6.887303651125587 304.09781186979603 0.8460162464639741
6.892531206079004 310.3777912914087 0.8556701816199243
6.89775876103242 315.84636590201654 0.8622116531460031
6.902986315985836 318.39239322975203 0.8638428560880249
6.908213870939252 321.2229228382779 0.8658489690230827
6.913441425892668 323.7710663903545 0.8678482151634773
6.918668980846085 325.3045638240813 0.8707607604480523
6.923896535799501 329.46697748169777 0.8745228836513376
6.929124090752917 333.73398989277126 0.8763116971165049
6.934351645706333 339.2883011957122 0.8807945976862507
6.939579200659749 347.45418083143306 0.8904379776886837
6.944806755613166 357.5345730847124 0.9034830053221552
6.950034310566582 366.0885103387604 0.9134422061191729
6.955261865519998 368.1399462593031 0.9128377484772519
6.960489420473414 375.60396284205495 0.9213153854579108
6.96571697542683 381.5568385560889 0.9271090486032374
6.970944530380247 391.64825335548807 0.9373809217078961
6.976172085333663 410.33679203096654 0.9577206139874735
6.981399640287079 430.0775405427943 0.9767321843195844
6.986627195240495 453.70664045573926 1.000044013347073
6.9918547501939114 484.45224699839605 1.0320187023911098
6.997082305147328 524.4894664547226 1.07195113035011
7.002309860100744 575.7753089366446 1.1220683784118335
7.00753741505416 654.8612525906791 1.195554156518375
7.012764970007576 756.0938075760247 1.2836144231666562
7.0179925249609925 881.8984343106335 1.3888095939086484
7.023220079914409 1010.8943583205479 1.4868553044361073
7.028447634867825 1120.2664871687107 1.5637920832330072
7.033675189821241 1196.3177455614725 1.6120974625215014
7.038902744774657 1237.7809751514153 1.6376918139439431
7.0441302997280735 1233.257423290744 1.633267206962861
7.04935785468149 1199.3127453685302 1.6097783595433748
7.054585409634906 1141.6884535460215 1.5678720250579565
7.059812964588322 1081.7557346585227 1.5263349321602673
7.065040519541738 1025.3469576658829 1.487073210481482
7.0702680744951545 969.8875847641117 1.4465452990202357
7.075495629448571 912.2704137106709 1.4017778982985512
7.080723184401987 864.6678176589274 1.363205819812583
7.085950739355403 820.2879416556749 1.3272905351583604
7.091178294308819 788.3591406199627 1.3021093966768047
7.0964058492622355 752.7524295492518 1.2728197343460645
7.101633404215652 712.0374366559537 1.238527477754418
7.106860959169068 671.4715221162844 1.2024037687448113
7.112088514122484 632.6808599202755 1.1676045423597239
7.1173160690759 599.1466903259918 1.1357679386399393
7.1225436240293165 570.454544594349 1.1075439836634917
7.127771178982733 545.4904422873765 1.0823935858247173
7.132998733936149 522.9905652163881 1.0609412194251298
7.138226288889565 502.22755134083434 1.0410703017003398
7.143453843842981 486.04162235640445 1.0244047792298558
7.1486813987963975 475.70862028886756 1.0136608595042953
7.153908953749814 468.44973147636233 1.0053507655527376
7.15913650870323 465.28452771981756 1.000622745175572
7.164364063656646 473.36798552905583 1.009450896316956
7.169591618610062 487.20998037836847 1.0223927987780306
7.1748191735634785 513.0086334887845 1.04812263672312
7.180046728516895 553.0276648474618 1.0869505784127718
7.185274283470311 606.4851058632086 1.1378329720974099
7.190501838423727 690.718455867535 1.2129580170374705
7.195729393377143 818.6401056159395 1.3187368773609178
7.2009569483305595 1010.7456575286128 1.4646953753600476
7.206184503283976 1271.5237285843937 1.6397943424669714
7.211412058237392 1645.6284294061204 1.862093692081019
7.216639613190808 2110.680222642509 2.1075985586980663
7.221867168144224 2660.5682116854778 2.363317471804449
7.227094723097641 3171.2550795735992 2.5794571606784236
7.232322278051057 3511.852252676669 2.712182339147245
7.237549833004473 3614.646372048787 2.7488492138411935
7.242777387957889 3412.6616752914824 2.6699360454735808
7.248004942911305 3007.724352032463 2.503552725435538
7.253232497864722 2505.370120260795 2.284109369350358
7.258460052818138 1985.2924968205307 2.0316314551833883
7.263687607771554 1529.6885068538975 1.781603827338351
7.26891516272497 1164.2919824080052 1.553673097385797
7.274142717678386 901.4627256016677 1.3686000453101008
7.279370272631803 719.8814184324974 1.226169323183967
7.284597827585219 593.1026908289133 1.1154463043506122
7.289825382538635 517.8743283809202 1.0434687293436975
7.295052937492051 467.62401378751866 0.9918071284700748
7.300280492445467 430.21493967265775 0.9528443770959637
7.305508047398884 404.54682598737577 0.9254791332347847
7.3107356023523 392.8957993830352 0.9130906700243531
7.315963157305716 386.84260539073824 0.9067541166309933
7.321190712259132 382.6313531609367 0.9017934984665761
7.326418267212548 378.48334624083685 0.8975945117902218
7.331645822165965 372.5425323747591 0.8898250834741234
7.336873377119381 365.5314187490385 0.8827967849359984
7.342100932072797 361.5459790727933 0.8768115275087406
7.347328487026213 362.06727634557393 0.8758549872595388
7.352556041979629 358.05716050271775 0.8707666893414587
7.357783596933046 355.46926074266145 0.8656925168946559
7.363011151886462 356.41467248038884 0.866018415506675
7.368238706839878 353.59303369788387 0.863811984857872
7.373466261793294 355.7056371431206 0.867163190821743
7.37869381674671 351.8759061213716 0.8625574830566635
7.383921371700127 349.58044523117843 0.8593704972272778
7.389148926653543 352.28404348477 0.8631412573464678
7.394376481606959 354.5745763348709 0.8640795226573182
7.399604036560375 361.9012037810205 0.8739953720666385
7.4048315915137914 363.1669709975228 0.8746547759718084
7.410059146467208 360.81482156391985 0.8715084898447862
7.415286701420624 359.2787506818887 0.868772355742838
7.42051425637404 358.4051378575593 0.868926586911864
7.425741811327456 359.1693464802478 0.8716797541827026
7.4309693662808725 362.0556978038041 0.87589030439084
7.436196921234289 361.1656085228923 0.8740127327560083
7.441424476187705 362.1988523086297 0.8722762256010793
7.446652031141121 364.2039459999627 0.8733082438405572
7.451879586094537 371.145846318291 0.8825428152941623
7.4571071410479535 379.14541308299613 0.8913924773254683
7.46233469600137 385.7233364445839 0.8971326136572982
7.467562250954786 393.606469363725 0.9029241937840414
7.472789805908202 399.3317668118468 0.9077195436195822
7.478017360861618 408.13297410354755 0.9179697646264952
7.4832449158150345 417.66284912256765 0.9278417530515786
7.488472470768451 424.1265297574141 0.9336548940975148
7.493700025721867 434.27298398532724 0.9438184103690758
7.498927580675283 449.0107055567696 0.959142305464457
7.504155135628699 459.9882767977418 0.9697457940831875
7.5093826905821155 476.6620316002506 0.9848427421891656
7.514610245535532 490.02563098650666 0.9970620783510494
7.519837800488948 498.90450713123374 1.0051739820743582
7.525065355442364 510.3812027721262 1.0166933296565488
7.53029291039578 515.0007386806886 1.0201508943357311
7.5355204653491965 522.3683084351505 1.0265362382931054
7.540748020302613 532.5722175586574 1.0356008291049001
7.545975575256029 536.4279608813954 1.0380079820388926
7.551203130209445 544.5216466326506 1.0449368950344318
7.556430685162861 544.64909058471 1.0446434667577664
7.5616582401162775 545.1385178527491 1.0461530978035418
7.566885795069694 540.4794374379825 1.0425330728074027
7.57211335002311 531.7603112167046 1.0341825959057316
7.577340904976526 521.4599092450685 1.0222508943530293
7.582568459929942 511.4996760132918 1.0127434245000293
7.5877960148833585 502.9173228125497 1.004680335745381
7.593023569836775 493.59283953673076 0.9961686273522309
7.598251124790191 487.41958908233295 0.9895516548254951
7.603478679743607 481.68653124131333 0.9828472064706589
7.608706234697023 481.00351720886835 0.9819483163957454
7.6139337896504395 480.4112916458477 0.9812587071251434
7.619161344603856 482.0915267724409 0.982600952709087
7.624388899557272 482.5083157986479 0.9836977862731442
7.629616454510688 479.9714993771897 0.9812766938584805
7.634844009464104 477.75780600402834 0.9780051746767846
7.6400715644175206 475.87202417066175 0.9743144099273747
7.645299119370937 484.08061488613873 0.9816993079542544
7.650526674324353 491.59884848153735 0.987506707567789
7.655754229277769 503.08162640966873 0.9991485011865909
7.660981784231185 510.17460471016904 1.0055654995589347
7.666209339184602 521.9083831257208 1.01651841598528
7.671436894138018 532.4110509170637 1.0265475899107965
7.676664449091434 541.7383627100271 1.0346157472145678
7.68189200404485 545.8168999307279 1.0370462718129216
7.687119558998266 550.5288600138929 1.0409243284854695
7.692347113951683 550.5531587268163 1.0400480774843786
7.697574668905099 554.5410625122697 1.0434762995951756
7.702802223858515 562.2788304482461 1.050099750501747
7.708029778811931 571.2011648299379 1.05839348110252
7.713257333765347 575.5172739189605 1.0614703832884589
7.718484888718764 572.3240361457475 1.0580630073083985
7.72371244367218 566.4195732739807 1.052912122768729
7.728939998625596 558.7275540599737 1.0445716260009514
7.734167553579012 558.819632761569 1.044132971494147
7.739395108532428 563.0771077744897 1.0469426752780036
7.744622663485845 564.7468710709281 1.0481327278868808
7.749850218439261 566.3222593203545 1.049450323986387
7.755077773392677 561.0498133738423 1.0438585897174777
7.760305328346093 561.0722764710321 1.0453227978389297
7.765532883299509 561.5388371172822 1.0454648230824328
7.770760438252926 557.0445860074612 1.0409504278524568
7.775987993206342 552.2235382261536 1.035031394582597
7.781215548159758 550.8616372478672 1.0340484476464622
7.786443103113174 545.7051804708774 1.0297082641654782
7.79167065806659 541.4988615089586 1.025486997823182
7.796898213020007 532.092670374549 1.01549409513672
7.802125767973423 525.8511506870774 1.0087990954886383
7.807353322926839 520.8992848067779 1.0036780244234023
7.812580877880255 517.4617691327785 0.999708621511597
7.817808432833671 516.0998313054307 0.9978611965005033
7.823035987787088 514.2065521243578 0.9959272354820677
7.828263542740504 513.0325446830321 0.9943741045453925
7.83349109769392 511.8655543879815 0.9920842787151094
7.838718652647336 511.0831645877887 0.9917854423765334
7.8439462076007525 510.5553079399093 0.9908447501606318
7.849173762554169 515.8751894206961 0.9953496905898146
7.854401317507585 520.7683033241323 0.9996447431248862
7.859628872461001 527.9492426773081 1.006219135692322
7.864856427414417 539.5281812929161 1.017824698532195
7.8700839823678335 547.7681090775291 1.025499188650363
7.87531153732125 559.4653634269688 1.0362241107217027
7.880539092274666 569.1979168052104 1.0427413518229804
7.885766647228082 580.456332021888 1.052305190100652
7.890994202181498 588.2019507125468 1.0576245006333809
7.8962217571349145 594.1753903214354 1.0623126959305773
7.901449312088331 599.2750071083839 1.0662442922172883
7.906676867041747 603.5915169879389 1.0711205036432627
7.911904421995163 604.6241195161373 1.0725504213867232
7.917131976948579 607.2743898161924 1.0751627166875257
7.9223595319019955 612.7782836615517 1.0796993358561038
7.927587086855412 614.3849728969217 1.0817137372653451
7.932814641808828 616.6279559273758 1.0829736847144866
7.938042196762244 618.9374508809174 1.084819201214597
7.94326975171566 618.3180334525822 1.0828241619802261
7.9484973066690765 623.8100826722603 1.0860105642305833
7.953724861622493 631.238139238037 1.0907221394906512
7.958952416575909 642.1883821063361 1.0994411219479625
7.964179971529325 656.0178003671487 1.1116332234453596
7.969407526482741 667.5247583252045 1.120839388104339
7.9746350814361575 675.3281991867707 1.1262550369931563
7.979862636389574 688.4484953942609 1.1375399690119499
7.98509019134299 702.1815074032321 1.14842160994109
7.990317746296406 716.7611296621415 1.1603749191973356
7.995545301249822 722.9089154127241 1.165028567996717
8.000772856203238 723.5753879231479 1.1642372047053149
8.006000411156654 717.9604791047288 1.159474958261395
8.01122796611007 713.9450875278495 1.156416505326021
8.016455521063486 710.3881222328351 1.1525748396490363
8.021683076016902 709.0082050901665 1.151710807465497
8.026910630970319 704.9648182952268 1.1466013275292077
8.032138185923735 699.1416966433303 1.1426152063826753
8.037365740877151 694.497067837634 1.1384955454014054
8.042593295830567 694.1060444889343 1.1377359393132955
8.047820850783983 693.033253144494 1.1354117725694426
8.0530484057374 694.797409246865 1.136016735550502
8.058275960690816 694.5869655986075 1.1353551556307877
8.063503515644232 694.2681501287992 1.1355867986297101
8.068731070597648 696.9226136519602 1.1373268771348763
8.073958625551064 698.4513102305102 1.1391972783930975
8.07918618050448 697.4289789834608 1.1377939149660048
8.084413735457897 694.587170515792 1.1343515424204527
8.089641290411313 691.7149488876732 1.1310225917064838
8.09486884536473 690.3624519690987 1.1284684098394384
8.100096400318145 685.1969907558113 1.124206386077661
8.105323955271562 680.5444044643361 1.1201111389219611
8.110551510224978 676.8802471742523 1.1178981415033178
8.115779065178394 674.538350797654 1.1156286647873686
8.12100662013181 675.2085507576635 1.1156010141556076
8.126234175085226 679.6666327065554 1.118085227811993
8.131461730038643 683.3690697093743 1.1210977629517815
8.136689284992059 692.5676395273669 1.1281979160147846
8.141916839945475 702.8890649298473 1.136807119059843
8.147144394898891 712.8597441630957 1.1444366533822556
8.152371949852308 729.8342633993063 1.1566074551418841
8.157599504805724 744.445564184228 1.1677247076513733
8.16282705975914 766.6329880873925 1.184206858236654
8.168054614712556 790.732891451933 1.2032094335465888
8.173282169665972 816.0308224039982 1.221364671360055
8.178509724619389 836.1411592312032 1.2360503458115175
8.183737279572805 853.8045193203754 1.2476099111715249
8.188964834526221 862.8463661345073 1.252141254382304
8.194192389479637 863.3364353594797 1.251248580613672
8.199419944433053 854.6762815402914 1.2438316149591055
8.20464749938647 841.4468064044648 1.2337183445645195
8.209875054339886 825.8327145875318 1.2228247130385108
8.215102609293302 806.3629541971133 1.2092838288841956
8.220330164246718 787.7766731137505 1.1944936984945318
8.225557719200134 773.1461691777214 1.18328234405902
8.23078527415355 759.928078023716 1.1726576896764507
8.236012829106967 750.0310601601257 1.165130648440096
8.241240384060383 740.9580695505919 1.1574475405170899
8.2464679390138 736.2881319940795 1.1535106739787802
8.251695493967215 736.8524902032608 1.1538309596411391
8.256923048920632 738.6221398166239 1.1543690436140126
8.262150603874048 739.9593043244778 1.154358921494626
8.267378158827464 739.827294383218 1.1546505700428566
8.27260571378088 736.3172444030027 1.1498402995587624
8.277833268734296 734.6274648963587 1.1478440805410122
8.283060823687713 731.25078472493 1.1450395255624857
8.288288378641129 724.5260955913865 1.139129865880301
8.293515933594545 720.1318123271953 1.1353825829411412
8.298743488547961 717.9934736349045 1.1327078717493733
8.303971043501377 725.1054559495506 1.1399546827701337
8.309198598454794 730.0001066903525 1.1436279049075881
8.31442615340821 729.5275732690304 1.142722640146743
8.319653708361626 730.4519466716716 1.1433496694882852
8.324881263315042 731.7023399111961 1.143797958884935
8.330108818268458 732.7815905920525 1.1443264478804969
8.335336373221875 736.2345846788785 1.1451471102655792
8.34056392817529 739.1741727775658 1.1457694262772513
8.345791483128707 743.4182654391693 1.1485953786314325
8.351019038082123 744.0495391940918 1.149225020320699
8.35624659303554 745.1819111057504 1.1513156475343687
8.361474147988956 739.4491026761083 1.147551996949665
8.366701702942372 734.3757260201453 1.1437242196246193
8.371929257895788 730.8108479282478 1.1393223987924206
8.377156812849204 724.4523428381658 1.133304358551404
8.38238436780262 723.03027556638 1.1308406105517508
8.387611922756037 715.8332990558049 1.1252443539292327
8.392839477709453 704.0237861646635 1.115367389145911
8.398067032662869 693.8286009162005 1.107469357986713
8.403294587616285 682.590446535582 1.0984817785189454
8.408522142569701 678.0734015114168 1.0948610497293259
8.413749697523118 671.3910014241369 1.088793127742499
8.418977252476534 666.5065786379988 1.08465665536116
8.42420480742995 657.8572722362251 1.0768048003899906
8.429432362383366 646.7197065983271 1.0675938204237678
8.434659917336782 637.1130302260373 1.0596536296698713
8.439887472290199 629.2681801316484 1.051509454057782
8.445115027243615 627.9116610897769 1.0503654382928644
8.450342582197031 621.2615818653726 1.0448443302155626
8.455570137150447 616.1739836980393 1.041480228522751
8.460797692103863 612.1441075451415 1.0377514033678936
8.46602524705728 606.2554546397798 1.0319524383286505
8.471252802010696 600.1564625711995 1.0265601427652793
8.476480356964112 593.6636104732615 1.0208693772730724
8.481707911917528 586.9901345085439 1.0151244333608922
8.486935466870944 581.5781911075039 1.010683966585269
8.49216302182436 583.1163145614239 1.012085984130559
8.497390576777777 585.9862691521192 1.0138417353120384
8.502618131731193 587.7478511345009 1.0144692090474794
8.50784568668461 588.9603966982078 1.0152251726465433
8.513073241638025 589.1224880711435 1.0144068211124946
8.518300796591442 587.2421783229386 1.012119564788294
8.523528351544858 586.4483040002866 1.011145837289289
8.528755906498274 586.0298173285014 1.0094712404186605
8.53398346145169 578.4829231801414 1.0021072226441163
8.539211016405106 573.579244977894 0.9983384057462044
8.544438571358523 577.5538019825799 1.0034223479642133
8.549666126311939 577.2750818583995 1.003442701254282
8.554893681265355 579.0880544338336 1.0045642511143449
8.560121236218771 576.3492553144863 1.0002230675367365
8.565348791172188 579.0025213583158 1.0021734357963528
8.570576346125604 581.3000031304539 1.0035158723700202
8.57580390107902 582.2526413654597 1.0024063382866262
8.581031456032436 584.9074365485385 1.0035952151887517
8.586259010985852 581.9090924452622 1.0007094991152798
8.591486565939269 585.2947500688938 1.0049374964540387
8.596714120892685 586.2104671623129 1.0055013389343874
8.601941675846101 582.3177585164665 1.002236291292294
8.607169230799517 583.114046509033 1.0028413938397043
8.612396785752933 583.0648116293446 1.002028072589369
8.61762434070635 588.2804883366248 1.0060770647173454
8.622851895659766 594.978700584237 1.0122565918284325
8.628079450613182 599.0457379836722 1.0154422483750283
8.633307005566598 600.888326210029 1.0164680048464916
8.638534560520014 608.3839121848692 1.0219558240782214
8.64376211547343 617.4550720897057 1.0286725912053531
8.648989670426847 629.301960111474 1.0385347380232055
8.654217225380263 638.6522040196724 1.046526596201656
8.65944478033368 647.9821733717536 1.0539890922723902
8.664672335287095 658.5566199257212 1.061475513807665
8.669899890240512 669.6446329410156 1.069595362718674
8.675127445193928 683.7120127670172 1.0801636269924424
8.680355000147344 698.796071492459 1.092070279838061
8.68558255510076 709.5560733762688 1.099919834407256
8.690810110054176 721.9115151064098 1.1092537267737417
8.696037665007593 730.8435272371612 1.1145047273939452
8.701265219961009 741.5981170423079 1.1221955102626964
8.706492774914425 749.2587301464686 1.1272955947130356
8.711720329867841 750.2231658514681 1.1283216776102323
8.716947884821257 751.247555882567 1.1282862673695817
8.722175439774674 748.6889960790118 1.125674014787929
8.72740299472809 740.8194025161575 1.1180030010304007
8.732630549681506 733.8277815550736 1.1131820309901703
8.737858104634922 727.4974882681842 1.1093888892825554
8.743085659588338 728.8892425735171 1.1131418981865788
8.748313214541755 731.0219844725581 1.1150952911591017
8.75354076949517 729.7558912953758 1.1138160670619817
8.758768324448587 728.5698947418978 1.1114152010746121
8.763995879402003 719.6754625372472 1.1042471266719587
8.76922343435542 706.6670153826852 1.093020859902909
8.774450989308836 695.0598663593344 1.0821704627870152
8.779678544262252 681.553611818843 1.0701980955899766
8.784906099215668 671.9293978380935 1.0619302830600243
8.790133654169084 666.4426017732619 1.0585817406509734
8.7953612091225 660.2810062258009 1.053277512732886
8.800588764075917 656.3398315909093 1.050057676890963
8.805816319029333 652.2470295240176 1.0454593221503128
8.811043873982749 648.7988626985318 1.0428736082791876
8.816271428936165 639.6496640916316 1.033867185902869
8.821498983889581 634.2542576362016 1.0297984682630952
8.826726538842998 630.1604277087949 1.0271274177665852
8.831954093796414 626.9795193039089 1.02444956697256
8.83718164874983 623.9469126575701 1.0216957328378224
8.842409203703246 619.1868180810778 1.0175513752621759
8.847636758656662 612.048134523397 1.0105000504730155
8.852864313610079 608.1196482008568 1.0074557728694402
8.858091868563495 609.9513028929341 1.0083595552063962
8.863319423516911 614.3309854605814 1.0127534503513755
8.868546978470327 617.923076411778 1.0158182503010291
8.873774533423743 621.6619446801077 1.0177395667955553
8.87900208837716 622.6559150688511 1.0175244021881813
8.884229643330576 622.2165488228823 1.0166600629301186
8.889457198283992 624.5662252842574 1.0192393559009059
8.894684753237408 622.4570225128892 1.0181586184953872
8.899912308190824 623.6338509470962 1.0196679796552683
8.90513986314424 620.4380649563655 1.016110446247001
8.910367418097657 617.6044283020807 1.0124751226362168
8.915594973051073 621.6013889255911 1.0149450339418042
8.92082252800449 627.6615070980264 1.0190415709932377
8.926050082957905 637.5026762626568 1.0275702298597984
8.931277637911322 643.9352345838531 1.0321797759395643
8.936505192864738 646.128843498403 1.0326334137082624
8.941732747818154 645.8791050091045 1.0319201147920016
8.94696030277157 647.5138603152288 1.0326096867533718
8.952187857724986 654.4484455110927 1.037416381656175
8.957415412678403 662.543402237396 1.044088270686411
8.962642967631819 672.4201777432703 1.0516305980720178
8.967870522585235 676.0069468549785 1.0544008780304466
8.973098077538651 675.7667668997173 1.053027075231367
8.978325632492067 679.2993674931123 1.055396537482533
8.983553187445484 684.579064658203 1.059123832179253
8.9887807423989 693.3672543476704 1.0655822276063784
8.994008297352316 696.6388844654213 1.0684346719903803
8.999235852305732 697.0020821553755 1.0689470680769788
9.004463407259149 702.7571939871451 1.072704829131144
9.009690962212565 711.5790260089286 1.078381202035863
9.014918517165981 723.8672545799114 1.0862219562663435
9.020146072119397 734.1236046182338 1.0936533654204554
9.025373627072813 747.5908631558342 1.1032966519936973
9.03060118202623 759.9198210547648 1.1108128065332856
9.035828736979646 775.1452992379586 1.1215439397770615
9.041056291933062 795.2627234068867 1.135959087243719
9.046283846886478 813.2198601908651 1.149371551636208
9.051511401839894 826.6258956540928 1.158499854978579
9.05673895679331 841.8419695802037 1.1683914215160722
9.061966511746727 860.1665760566784 1.180672661798676
9.067194066700143 878.3431257844353 1.1925897232772726
9.07242162165356 898.9808264709723 1.2047986576525636
9.077649176606975 917.6010166006824 1.2163786433094332
9.082876731560392 937.6532549831124 1.229493184809209
9.088104286513808 962.3099215541667 1.2465034875064132
9.093331841467224 981.1095080068897 1.2580961279755467
9.09855939642064 993.2581065711543 1.2654988284138324
9.103786951374056 994.8874534036199 1.2644276322957573
9.109014506327473 996.556313474393 1.2637809140101606
9.114242061280889 1000.0178956667381 1.265856687273275
9.119469616234305 1004.6381691802828 1.268471926964629
9.124697171187721 1009.3071828937815 1.2714236441554232
9.129924726141137 1013.015708715271 1.2737940662393679
9.135152281094554 1020.8092185050426 1.2794263490169704
9.14037983604797 1034.5840201794863 1.2885709862762935
9.145607391001386 1054.9713140964748 1.3007347978963482
9.150834945954802 1072.558240024894 1.3096891029855195
9.156062500908218 1096.2798316778456 1.3242398022367547
9.161290055861635 1118.5236204191326 1.3476349731628607
9.16651761081505 1146.6378963528168 1.3730072912999922
9.171745165768467 1172.2844667576292 1.3938162748003198
9.176972720721883 1193.2040093830437 1.4094831769312455
9.1822002756753 1206.1990710355356 1.420893324955671
9.187427830628716 1215.0604304073818 1.4297661501227776
9.192655385582132 1206.2453130414578 1.4271901641381097
9.197882940535548 1195.371977059389 1.4227059087961489
9.203110495488964 1179.1925523977222 1.4150443603778133
9.20833805044238 1164.8941477135752 1.4075395498582877
9.213565605395797 1154.7050293619882 1.4032738296541956
9.218793160349213 1149.3985405666735 1.402903079564941
9.224020715302629 1153.318050529682 1.4096014764847635
9.229248270256045 1152.5459782655394 1.4111833493364008
9.234475825209461 1152.9804361323231 1.4129369443054183
9.239703380162878 1158.6206090569724 1.4178732466870725
9.244930935116294 1174.0408780637838 1.427959350506234
9.25015849006971 1198.1602321682212 1.4448088110149897
9.255386045023126 1218.8176397270588 1.4573400788307986
9.260613599976542 1248.1136377979738 1.4760692759061729
9.265841154929959 1281.227013181584 1.4977763979955159
9.271068709883375 1309.806198871616 1.5143823681046182
9.276296264836791 1345.2359090998718 1.5365846943530583
9.281523819790207 1366.7685090143882 1.5507205861407174
9.286751374743623 1370.6793476857138 1.5544741324323776
9.29197892969704 1362.0884632512807 1.5519446589880093
9.297206484650456 1325.050155927936 1.5319615331387932
9.302434039603872 1265.8289283723595 1.4988289304354387
9.307661594557288 1189.1303862945877 1.4546908398845881
9.312889149510704 1108.7240619232202 1.4070187446837505
9.31811670446412 1034.1210874514336 1.359890664579686
9.323344259417537 971.3411828831785 1.3199098588241476
9.328571814370953 920.7214340918575 1.2867543958542287
9.33379936932437 877.4681396470148 1.2585260424904408
9.339026924277785 839.219078315242 1.2313118495388506
9.344254479231202 807.0101729936999 1.2068198044718013
9.349482034184618 781.2908623839486 1.1872687116788443
9.354709589138034 761.9644173982604 1.1742045765507294
9.35993714409145 749.0064765195642 1.1669158428899207
9.365164699044866 743.2173627870715 1.1637354710213803
9.370392253998283 729.9127181539551 1.1537687896746256
9.375619808951699 721.1663626959892 1.1470673589011515
9.380847363905115 712.6350615732051 1.1404984489167516
9.386074918858531 708.0303401128895 1.138512328678738
9.391302473811947 708.161928428338 1.1397342422998675
9.396530028765364 710.3638052483277 1.1428536802041542
9.40175758371878 707.486239876871 1.1406923824699062
9.406985138672196 706.7953735426314 1.1386913280782358
9.412212693625612 703.4516855032165 1.1346566214505476
9.417440248579029 695.0832873831546 1.11642490940424
9.422667803532445 692.2964393239046 1.1086932902838889
9.427895358485861 690.7822241450499 1.1039090613575278
9.433122913439277 691.2271484847112 1.1016216407881738
9.438350468392693 694.3802702088842 1.1015698333107824
9.44357802334611 694.2807267063499 1.099598168567977
9.448805578299526 692.0634839815853 1.0963190875867332
9.454033133252942 692.3804587510546 1.0944532722770934
9.459260688206358 690.7670531183229 1.0910804073776517
9.464488243159774 691.7378877773713 1.0904960941515476
9.46971579811319 696.0948522594697 1.092285471576033
9.474943353066607 697.0645351538234 1.0916754752917368
9.480170908020023 698.3793720325334 1.0899208921805148
9.48539846297344 699.0524879361363 1.0889050189839122
9.490626017926855 692.856520703452 1.0813286276130647
9.495853572880272 695.8151777453465 1.0832024935837903
9.501081127833688 700.0425820202875 1.085337817736256
9.506308682787104 701.9664490201345 1.0868791843692234
9.51153623774052 699.4490041173004 1.0838168952389047
9.516763792693936 693.0128089986939 1.0780802719278741
9.521991347647353 688.2739876983829 1.0720617388304996
9.527218902600769 688.8438160576795 1.0708446688975293
9.532446457554185 692.8387744041996 1.0734083935853054
9.537674012507601 694.6151750229786 1.0746572181046694
9.542901567461017 699.2381475297038 1.0779975138806315
9.548129122414434 702.7279115190852 1.0805606147647735
9.55335667736785 706.9040995296617 1.0819821679049262
9.558584232321266 707.281640114238 1.0813037788283955
9.563811787274682 707.8504438445419 1.0809470377776718
9.569039342228098 706.4898892454955 1.0792481676109125
9.574266897181515 700.9929363956197 1.0744210630815272
9.57949445213493 700.577877849621 1.0728964671626267
9.584722007088347 700.0240221673273 1.0702244191728383
9.589949562041763 701.634512918005 1.0706228574665946
9.59517711699518 702.697937572653 1.0708826607711837
9.600404671948596 703.3892052775428 1.0716754652411844
9.605632226902012 702.329264222243 1.070165309563663
9.610859781855428 701.0745597693884 1.0683661867947105
9.616087336808844 702.1313720209439 1.068776489395164
9.62131489176226 706.919142803526 1.071604921389739
9.626542446715677 707.8947510997929 1.0721984899079164
9.631770001669093 709.5533535261435 1.0734950626440432
9.636997556622509 706.3763658644767 1.0701128110449332
9.642225111575925 704.1220787248401 1.0656688401801886
9.647452666529341 704.5820901113765 1.0651842452774576
9.652680221482758 702.2789455971325 1.0635068258564548
9.657907776436174 706.194955854556 1.0660106245766232
9.66313533138959 707.4184636228459 1.0661267573241142
9.668362886343006 715.2035421390783 1.072173960206594
9.673590441296422 716.0824616633016 1.0732304569004025
9.678817996249839 716.7536228072282 1.072309803402754
9.684045551203255 714.5466373365899 1.0701895509681028
9.689273106156671 714.7824401469669 1.070105591437773
9.694500661110087 716.7908292315306 1.070798467219671
9.699728216063503 719.8640703575093 1.0723617597389805
9.70495577101692 723.1536874039234 1.0733642600765474
9.710183325970336 727.9327398032186 1.0769008862373823
9.715410880923752 730.6487640323077 1.0780879897872249
9.720638435877168 731.9833877139421 1.0783392875521467
9.725865990830584 731.1981195021269 1.0774654072846188
9.731093545784 731.9782858835819 1.0775182543168347
9.736321100737417 734.4929597385999 1.0796104412021679
9.741548655690833 736.8581989697301 1.081219980164529
9.74677621064425 736.7196211865798 1.0791444933785372
9.752003765597665 735.4256322005153 1.0774141098784211
9.757231320551082 736.0911156260288 1.0776894356997593
9.762458875504498 734.5673072802847 1.0761540325800065
9.767686430457914 734.5206453340685 1.0755032707682064
9.77291398541133 733.6115175017795 1.0741400688394338
9.778141540364746 735.4434926352311 1.0743126934732934
9.783369095318163 733.4783865868311 1.0725032474581773
9.788596650271579 731.2036480377466 1.070592441480484
9.793824205224995 731.434182076988 1.0708709706454316
9.799051760178411 733.0744150010643 1.0710819814860038
9.804279315131827 733.3067029661936 1.0701913878705906
9.809506870085244 729.6018641910308 1.065460977043775
9.81473442503866 730.500270418205 1.0651451029085814
9.819961979992076 732.427879292045 1.0657881152909598
9.825189534945492 737.7985762414229 1.0712611047797742
9.830417089898909 740.9590868837065 1.0735510014293608
9.835644644852325 741.253195920915 1.0725008418292958
9.840872199805741 734.8951145107119 1.0656502075327148
9.846099754759157 736.5266681791786 1.0666496057564063
9.851327309712573 734.6730831484037 1.0652920714648653
9.85655486466599 733.4531743253863 1.064114834086605
9.861782419619406 735.4907794686563 1.065319750392133
9.867009974572822 736.2142360852218 1.0645707458274392
9.872237529526238 744.0940763962307 1.0701034210745306
9.877465084479654 743.3028573096105 1.069475647128275
9.88269263943307 748.688046093888 1.0738567545817124
9.887920194386487 752.1196917915663 1.0759783076239575
9.893147749339903 755.5479189387729 1.0783133644366107
9.89837530429332 756.475607306257 1.0772667313907407
9.903602859246735 756.3490691099239 1.0762850570598632
9.908830414200152 758.8581957689086 1.077512508973873
9.914057969153568 768.5279386323879 1.08406833983577
9.919285524106984 774.7663070716218 1.0880703562705905
9.9245130790604 779.7515376700911 1.0909471358906357
9.929740634013816 780.4341880962868 1.091294328582347
9.934968188967233 778.5296154026377 1.0896451314989182
9.940195743920649 772.6639797126078 1.0849470418992961
9.945423298874065 774.3486615533809 1.0857103183871788
9.950650853827481 773.3926419688675 1.0845638332635525
9.955878408780897 778.3181646877006 1.0877581218346566
9.961105963734314 780.6876243228954 1.0891078441528388
9.96633351868773 778.4038779505847 1.0873192023282097
9.971561073641146 777.3543609809345 1.0856691372348093
9.976788628594562 774.8536726550242 1.0837306203709838
9.982016183547978 769.0604135159804 1.0792658931714967
9.987243738501395 764.2327264675168 1.07466648263289
9.99247129345481 759.6458204528412 1.0700720588075832
9.997698848408227 759.1546289220919 1.06945313296661
10.002926403361643 757.307314354334 1.0672543662265361
10.00815395831506 754.2969905267272 1.0645798791120469
10.013381513268476 744.6493346960387 1.0574062283255248
10.018609068221892 742.6131782596527 1.0558200354038112
10.023836623175308 741.2364730989874 1.0546596993685509
10.029064178128724 742.0680388280188 1.0546735229655326
10.03429173308214 749.7442145302006 1.0608193364328213
10.039519288035557 753.703293828562 1.063716636743246
10.044746842988973 756.9023071340282 1.065714564185895
10.049974397942389 758.8367588519843 1.0660907690696573
10.055201952895805 758.4181669353093 1.065205428588708
10.060429507849221 757.8548062778937 1.064779153330435
10.065657062802638 753.6547571075902 1.0614952383941785
10.070884617756054 757.4558647629474 1.0640228160667147
10.07611217270947 760.6250875081201 1.0658860238139682
10.081339727662886 765.8421333205439 1.0691955731844203
10.086567282616302 766.55099053712 1.0696658786535296
10.091794837569719 760.7822251110863 1.0645640052998657
10.097022392523135 757.10502773818 1.0608534052911867
10.102249947476551 762.1210561255218 1.0643579908910659
10.107477502429967 766.4370792557235 1.0674451928225617
10.112705057383383 766.5511683213151 1.0668723521672068
10.1179326123368 764.2951809725649 1.0652140987041636
10.123160167290216 759.6410018580328 1.0614849510064266
10.128387722243632 754.9841305932636 1.057858909836837
10.133615277197048 750.3302101576112 1.0540093497112215
10.138842832150464 750.1063574252421 1.0529177377419792
10.14407038710388 750.2682543172418 1.0529403181888057
10.149297942057297 748.8255278304679 1.051104862978944
10.154525497010713 744.035457697397 1.0475609484917514
10.15975305196413 739.8830314852389 1.0445704791141546
10.164980606917545 740.2956670484493 1.0447949488797366
10.170208161870962 739.8029803831689 1.0441354686940314
10.175435716824378 739.1617198363856 1.0437563901557925
10.180663271777794 735.1509926642894 1.039550584104798
10.18589082673121 730.842502642324 1.035983074407052
10.191118381684626 725.416950642065 1.0321636356546604
10.196345936638043 722.0662907633766 1.0294168812999098
10.201573491591459 717.987751664303 1.026568191658456
10.206801046544875 713.9341630487199 1.0237595230410397
10.212028601498291 715.3520133516055 1.0250682012180745
10.217256156451707 716.6889278889057 1.0256078445276575
10.222483711405124 717.0242743747989 1.0252325157368207
10.22771126635854 719.0183276964074 1.0261829139170677
10.232938821311956 719.8707400057526 1.026697222408063
10.238166376265372 715.8551904014635 1.0234694641096551
10.243393931218788 714.6873794472592 1.0220348426611676
10.248621486172205 703.942047963458 1.0140918240694996
10.253849041125621 701.2019653296901 1.0117449476847322
10.259076596079037 697.9159798169518 1.0101001056470584
10.264304151032453 696.7015892205401 1.0092661140602999
10.26953170598587 697.5060392571166 1.0091455313595785
10.274759260939286 700.985527387752 1.0112301114349938
10.279986815892702 704.8224892664963 1.0136438651550077
10.285214370846118 703.7026657068723 1.0123963860925167
10.290441925799534 703.9940765762026 1.0121121171582088
10.29566948075295 703.8920581701324 1.0121011208987725
10.300897035706367 701.7070049348438 1.0094305672703652
10.306124590659783 703.3263883289758 1.0100177545113886
10.3113521456132 699.4942522507006 1.0074842816927314
10.316579700566615 699.882861350033 1.0078964763339444
10.321807255520032 695.9533265250492 1.0042799148902777
10.327034810473448 698.7889962580538 1.0057706163676896
10.332262365426864 701.4262358889758 1.007186913831732
10.33748992038028 709.6958138636389 1.0130937639090876
10.342717475333696 709.8635736293136 1.0123872002500043
10.347945030287113 712.7868645164822 1.0134386550452605
10.353172585240529 718.6535568902075 1.0174744178775892
10.358400140193945 723.9947458552734 1.0213549464412206
10.363627695147361 731.4915459850388 1.0262733697491033
10.368855250100777 737.1953199102203 1.0303750210780631
10.374082805054194 742.3670747035674 1.0337612234331797
10.37931036000761 740.6040824207964 1.0321506240174556
10.384537914961026 742.5112337828432 1.0333133383290116
10.389765469914442 741.3672191499395 1.0310423548557008
10.394993024867858 743.2935676094836 1.0325240927405788
10.400220579821275 744.7834498061407 1.0336571318498955
10.40544813477469 739.5881673433862 1.0288879626670964
10.410675689728107 733.8354905154218 1.024321668963072
10.415903244681523 734.1639765436321 1.024772744106544
10.42113079963494 735.5050603229358 1.0268846772850198
10.426358354588356 729.8362115591173 1.022853892276364
10.431585909541772 720.1940233213302 1.0152862061285919
10.436813464495188 709.3351456553504 1.0064942067708753
10.442041019448604 700.7874654015018 0.9999984527878737
10.44726857440202 691.6063718392745 0.9927547271127137
10.452496129355437 681.7895074735006 0.9851852083329452
10.457723684308853 675.4779033476784 0.9808791616703194
10.462951239262269 668.4728649585896 0.9753802406774102
10.468178794215685 663.0535929263565 0.9719368054592334
10.473406349169101 661.1526764252865 0.97031474920367
10.478633904122518 654.5467592543886 0.9649026793897173
10.483861459075934 648.6684099126079 0.9600224851298577
10.48908901402935 642.3634742255392 0.9547255002871341
10.494316568982766 638.1264093262483 0.950630361195569
10.499544123936182 634.9063336272305 0.9479041797134767
10.504771678889599 632.8185584521112 0.9464294589912967
10.509999233843015 629.6170996846633 0.9448572809990589
10.515226788796431 628.4702005502572 0.9440597658845722
10.520454343749847 622.9587933771724 0.9395614654504261
10.525681898703263 618.9719656599349 0.93584512992644
10.53090945365668 616.3310789204446 0.933170265582307
10.536137008610096 614.9633600049939 0.9317406069801365
10.541364563563512 615.3146171698901 0.9310562934474135
10.546592118516928 615.7355366607178 0.9314514036612407
10.551819673470344 612.7775152932527 0.9299942209329395
10.55704722842376 612.7411457074439 0.9307129494678822
10.562274783377177 608.0044246896498 0.9272891095032796
10.567502338330593 607.9832023681278 0.9270521423450405
10.57272989328401 607.4049570955253 0.9256465003209774
10.577957448237425 604.2740266116843 0.9225142170128804
10.583185003190842 600.5661145424302 0.9187528737194448
10.588412558144258 596.146595067591 0.9150462460819448
10.593640113097674 595.716215335883 0.9154315245065258
10.59886766805109 597.3942984283872 0.9164025428812184
10.604095223004506 596.407077414175 0.9148677893105452
10.609322777957923 592.9375043489612 0.9118324586476408
10.614550332911339 594.6337279221292 0.9115035106738223
10.619777887864755 595.1241951832664 0.9116081586784122
10.625005442818171 593.2660072375096 0.910926857203916
10.630232997771587 589.9784408140015 0.9084204224432745
10.635460552725004 588.6571968358569 0.9071426075247486
10.64068810767842 591.0247276625929 0.9090298046272927
10.645915662631836 595.9273811802775 0.9124657597298895
10.651143217585252 597.2548990844142 0.913762421821507
10.656370772538668 598.2536144966347 0.913512836739374
10.661598327492085 596.0428769953089 0.9111192212006034
10.666825882445501 600.1188987661434 0.9141138103685219
10.672053437398917 603.8684949486017 0.9163841646400762
10.677280992352333 611.9817234947001 0.92228118659295
10.68250854730575 616.6822586354759 0.9254664534592657
10.687736102259166 623.2785150462771 0.9299073172594692
10.692963657212582 624.8759820088644 0.9310548240815429
10.698191212165998 626.7152888749404 0.9319617699097029
10.703418767119414 629.6408875276765 0.9327053262073494
10.70864632207283 632.7299384533272 0.934638571149196
10.713873877026247 640.0472083375771 0.9398476471516477
10.719101431979663 645.298010172758 0.9439070914206694
10.72432898693308 654.0778578241989 0.9498849954827355
10.729556541886495 661.3330198286834 0.9544937999412715
10.734784096839912 667.2645739716011 0.957892442343547
10.740011651793328 666.3137901683551 0.9572082370910436
10.745239206746744 663.3826301308025 0.955158468829154
10.75046676170016 661.8499598999003 0.9546292540297651
10.755694316653576 658.6679783051998 0.9518701782357244
10.760921871606993 655.8476404788867 0.948934854031374
10.766149426560409 656.5179343423171 0.9487183136033431
10.771376981513825 654.5060297685649 0.9468698379597696
10.776604536467241 653.4609360479324 0.9462890355622399
10.781832091420657 655.0485983346658 0.9471801909167814
10.787059646374074 653.7135565581931 0.9460006517923384
10.79228720132749 653.4879610840425 0.9445825628185842
10.797514756280906 653.5924036071384 0.9438992802271687
10.802742311234322 654.1863844530588 0.9444044823692168
10.807969866187738 658.9392852620565 0.9479281957921402
10.813197421141155 662.8112052103561 0.9501359966089337
10.81842497609457 672.0895961479869 0.9566480114925299
10.823652531047987 685.0611358984752 0.9657205859037349
10.828880086001403 704.6489487896574 0.9791072026426455
10.83410764095482 728.9774833358628 0.9962215695600879
10.839335195908236 762.3496558053283 1.0184274985906259
10.844562750861652 796.0345726427776 1.0406071809429178
10.849790305815068 839.2628228114291 1.066880783517773
10.855017860768484 882.1640714811323 1.0926988800408453
10.8602454157219 917.7815926307021 1.1146393741972602
10.865472970675317 938.962093584472 1.1276264956387194
10.870700525628733 938.8393609519715 1.1270643333192718
10.875928080582149 923.7527967485678 1.118040886212974
10.881155635535565 891.3042757618701 1.0964507260684744
10.886383190488981 853.8721330419025 1.0726524298288023
10.891610745442398 813.0938946786326 1.0467750086479084
10.896838300395814 776.6896820599676 1.0225259332980599
10.90206585534923 744.0096504029535 1.0006445849221253
10.907293410302646 719.8878233742413 0.9840967187317704
10.912520965256062 699.5911333859397 0.9701967059837835
10.917748520209479 680.7089323958386 0.9568753557922289
10.922976075162895 668.0229790436704 0.9478901020894739
10.928203630116311 657.1166578953862 0.9406274842943847
10.933431185069727 648.8973875314874 0.9346840786407712
10.938658740023143 644.1272226509233 0.9302036264997554
10.94388629497656 638.1530064222344 0.9255282967459363
10.949113849929976 635.7096421112232 0.9237384819214826
10.954341404883392 631.1924250238828 0.9209035895894959
10.959568959836808 627.8505901643646 0.9183750838511193
10.964796514790224 619.776912937491 0.9121406846909027
10.97002406974364 618.0963210438033 0.9128478214895126
10.975251624697057 615.0151006995627 0.9126174255367201
10.980479179650473 610.5322211890824 0.9109639183592085
10.98570673460389 608.6603171184888 0.9104551925940976
10.990934289557305 607.4914640107618 0.9102988010775651
10.996161844510722 602.4421804538378 0.907493833072874
11.001389399464138 598.993084540807 0.905776336993831
11.006616954417554 593.6315192288681 0.9023861647413312
11.01184450937097 583.2798901785732 0.8952651923241464
11.017072064324386 581.5650556628391 0.8944036393008675
11.022299619277803 581.7654069501812 0.8951981773221025
11.027527174231219 582.4750282877952 0.8962136584182601
11.032754729184635 580.4179826754552 0.8948988500402929
11.037982284138051 576.0114856376051 0.8925662089212779
11.043209839091467 572.8180773624456 0.890595793238452
11.048437394044884 572.2118733514986 0.8903553238166294
11.0536649489983 570.8319246049319 0.8899512958564272
11.058892503951716 569.411590018143 0.8884391470036832
11.064120058905132 569.43233540675 0.888310841685271
11.069347613858548 569.2249381003284 0.8888446981661292
11.074575168811965 568.3471756996211 0.8886470351571439
11.079802723765381 566.5336887557759 0.88726543776192
11.085030278718797 566.5727266596897 0.8877752353233086
11.090257833672213 566.3761965505485 0.8876631210333014
11.09548538862563 568.0817459119497 0.8888354248048266
11.100712943579046 564.297998294304 0.8864814472170313
11.105940498532462 560.4426117685028 0.8834746686636771
11.111168053485878 560.696372418886 0.8837748737901028
11.116395608439294 559.3844517263339 0.8828937152283801
11.12162316339271 556.8335205090971 0.8809468238404787
11.126850718346127 555.020916463512 0.8800279908644884
11.132078273299543 552.5549135253744 0.8783388055867247
11.13730582825296 551.5304474433558 0.8780895237237337
11.142533383206375 550.2857716408206 0.8774072531562679
11.147760938159792 547.7870994553502 0.8752689939455929
11.152988493113208 545.4269358752259 0.8732989497220033
11.158216048066624 540.2284769267264 0.8691160164453552
11.16344360302004 539.5214788159741 0.8688134622608663
11.168671157973456 538.615292470737 0.868145230485009
11.173898712926873 541.0370244857105 0.8707475928271307
11.179126267880289 537.7456957383531 0.8680694269514694
11.184353822833705 537.9753697314007 0.8680978214359055
11.189581377787121 534.8945978531211 0.8661873806088076
11.194808932740537 532.7076425649414 0.8643103462783533
11.200036487693954 530.4716713157434 0.8627793004794543
11.20526404264737 526.2683095568595 0.8596743344039804
11.210491597600786 522.6397207697793 0.8564391263932244
11.215719152554202 521.4143910686603 0.8554954764065937
11.220946707507618 523.7346147846291 0.8577237499496158
11.226174262461035 524.6249401918 0.8583455692614546
11.23140181741445 523.0325857596682 0.857653055297411
11.236629372367867 521.3438491609446 0.8559997914707685
11.241856927321283 516.3424546851486 0.8521135629266022
11.2470844822747 512.3115794962694 0.8492139300453053
11.252312037228116 510.500837996297 0.8481567235537324
11.257539592181532 506.48164672433757 0.8451094600003312
11.262767147134948 509.9611500546431 0.8482874457890285
11.267994702088364 510.21540442261875 0.8480955019434027
11.27322225704178 507.33434671534343 0.8453410293215353
11.278449811995197 504.7892450200544 0.8431155184021077
11.283677366948613 502.32947377744165 0.8410749992035239
11.288904921902029 501.82987108448634 0.8407219507915147
11.294132476855445 504.0113873009749 0.8426373463411684
11.299360031808861 499.7304178946621 0.8395232675622549
11.304587586762278 494.9664264414757 0.8351093224849925
11.309815141715694 493.24019402204266 0.8328784769693997
11.31504269666911 496.95947763085235 0.835344605711933
11.320270251622526 502.2968803322224 0.8390094090065963
11.325497806575942 502.5406597740353 0.838428206804113
11.330725361529359 501.27763049524657 0.8369767680586204
11.335952916482775 502.59316211518325 0.8379519952086397
11.341180471436191 501.8297578152641 0.837617747338004
11.346408026389607 499.5515933878607 0.8359577732789968
11.351635581343023 494.1511382297896 0.8313399479444817
11.35686313629644 489.71348527599434 0.8279040158545123
11.362090691249856 487.74134127176853 0.8262934924778559
11.367318246203272 483.80269583969 0.8234928796999493
11.372545801156688 484.54756134190507 0.8244196122559916
11.377773356110104 486.23178871246535 0.8255224239093885
11.38300091106352 486.3725590790786 0.8256689808167532
11.388228466016937 484.1421135752544 0.8231664214055194
11.393456020970353 481.3402742297691 0.820540777558043
11.39868357592377 476.5249067802849 0.8165947698858377
11.403911130877185 472.03152169219874 0.8130475217790543
11.409138685830602 470.4126074638973 0.8120595067201181
11.414366240784018 470.20122421131595 0.8118952851760842
11.419593795737434 469.62476499629776 0.8112912455670341
11.42482135069085 469.22625060454794 0.8110952493203385
11.430048905644266 467.61999228389 0.8091107190643975
11.435276460597683 464.77164641039025 0.8064470639997582
11.440504015551099 467.2462426280409 0.8093752818838712
11.445731570504515 467.3552608297142 0.8093546652157059
11.450959125457931 471.639062121 0.8130113182514923
11.456186680411347 473.9134187719785 0.8150173839423379
11.461414235364764 474.1264887047771 0.8145813029378155
11.46664179031818 468.55736636255824 0.8099644602308028
11.471869345271596 464.8366202645994 0.8065468244566982
11.477096900225012 465.8170023594417 0.8081660281591115
11.482324455178428 467.60134887320675 0.8166513629094336
11.487552010131845 470.9988213991974 0.8218463392627438
11.49277956508526 469.47774478900084 0.8223466664261815
11.498007120038677 470.3241702170287 0.8247823944642204
11.503234674992093 475.10351643889953 0.8299087593345352
11.50846222994551 476.3349071180267 0.8318590846927708
11.513689784898926 479.8806112244769 0.8361687019238867
11.518917339852342 475.59060486312916 0.8332665774923189
11.524144894805758 471.98681242674417 0.8317664624902901
11.529372449759174 466.6931093052352 0.828268587169391
11.53460000471259 466.4564474178528 0.8285482805742529
11.539827559666007 468.650222252698 0.8312321380044495
11.545055114619423 467.377925481878 0.8307889252439662
11.550282669572839 464.28580192328053 0.8287945581811516
11.555510224526255 460.66369699523005 0.8259542778999934
11.560737779479672 458.37642790173277 0.8239359443605615
11.565965334433088 461.61303758945854 0.8272646858135629
11.571192889386504 462.92834803351394 0.8292545663592923
11.57642044433992 460.2057891609873 0.8278929942096872
11.581647999293336 459.4555736183012 0.8276353631818195
11.586875554246753 457.98070572280835 0.8269776323929477
11.592103109200169 456.6251824213115 0.8257117737621842
11.597330664153585 459.054750508061 0.8287655208512873
11.602558219107001 462.33178539426774 0.8328147084350037
11.607785774060417 459.68067448185855 0.8306470686918925
11.613013329013834 456.42191092178274 0.828149571775153
11.61824088396725 451.115020907726 0.8241811075200969
11.623468438920666 445.27952781568996 0.819244757699736
11.628695993874082 441.35017816884977 0.8164029193261055
11.633923548827498 440.4287906464023 0.8166805107992938
11.639151103780915 440.89073741412 0.8175337806852173
11.64437865873433 440.8787500390961 0.8183138352925639
11.649606213687747 439.91876935819306 0.8181368005397222
11.654833768641163 432.34188863918473 0.8109249371793652
11.66006132359458 430.0481227128505 0.8095420865823054
11.665288878547996 429.2760416819954 0.8088749908367425
11.670516433501412 429.7970742916538 0.8094984316725888
11.675743988454828 429.45100436488286 0.8097997197082998
11.680971543408244 429.71363473457995 0.8098317052177951
11.68619909836166 430.57214013276484 0.8111416368557139
11.691426653315077 427.95907278547924 0.8095196855165975
11.696654208268493 425.75956769733295 0.8078342042591922
11.701881763221909 422.0033595851445 0.8052185410987391
11.707109318175325 418.9052447772689 0.8024714655678536
11.712336873128741 421.5394546051641 0.8040639018577888
11.717564428082158 420.7222408993375 0.8031279962098007
11.722791983035574 419.3003110391622 0.8022462965089334
11.72801953798899 416.2689092539073 0.8000096819779455
11.733247092942406 414.67124477807977 0.7994315333484985
11.738474647895822 416.4766677263603 0.8010934166896764
11.743702202849239 419.27103820991886 0.8045140841331467
11.748929757802655 420.66347782243975 0.8068206493705671
11.754157312756071 422.6729034182112 0.8091007609844529
11.759384867709487 423.77964802392944 0.8107150431035695
11.764612422662903 424.1144005450237 0.8109691173391282
11.76983997761632 425.1565265729459 0.8119668523761747
11.775067532569736 424.73770017449044 0.8124062694663768
11.780295087523152 423.4494907985379 0.8112692963754072
11.785522642476568 422.25455762123846 0.8103510313321767
11.790750197429984 418.96544225199557 0.8069868887772286
11.7959777523834 418.31914272729483 0.8062187264128156
11.801205307336817 421.98016085884706 0.8096910528277655
11.806432862290233 424.2380360318134 0.8113604182391754
11.81166041724365 429.02064848509724 0.8152463814802446
11.816887972197065 429.0298461560088 0.8147764852339082
11.822115527150482 429.74414184925024 0.8149110743687424
11.827343082103898 430.1691623538445 0.8154906560005821
11.832570637057314 430.8835319539882 0.8164274850270077
11.83779819201073 432.2292443386802 0.818755216217894
11.843025746964146 428.8066279565074 0.816645228416204
11.848253301917563 431.70146978158357 0.8200716357628032
11.853480856870979 430.04620093914536 0.8185860161481957
11.858708411824395 431.1082354023627 0.8190317244637394
11.863935966777811 431.2389199050126 0.8188971263909378
11.869163521731227 430.01001152267264 0.8184910439500142
11.874391076684644 427.4654074408774 0.816615676182842
11.87961863163806 423.4329239697653 0.81285000672014
11.884846186591476 419.6141003115768 0.8088529725534981
11.890073741544892 415.8566643357758 0.8052796510124701
11.895301296498308 412.5884590184462 0.8025169987934907
11.900528851451725 409.91864366698263 0.8006882799573617
11.90575640640514 410.75022439419973 0.8014736309185138
11.910983961358557 412.52866068328063 0.8038734755493564
11.916211516311973 412.08132300092467 0.8031668913115407
11.92143907126539 411.57920400131604 0.803158196072977
11.926666626218806 407.87306243540445 0.8006262233739536
11.931894181172222 407.2901243920741 0.8004576296239173
11.937121736125638 407.3867803597755 0.8005097129686625
11.942349291079054 406.0184788197933 0.7993837023384115
11.94757684603247 407.9008214342225 0.8014453665071641
11.952804400985887 410.3677176395518 0.8040771696861625
11.958031955939303 414.16418193830566 0.8086424297159379
11.963259510892719 417.9542354917541 0.8116494783889658
11.968487065846135 417.3669694176611 0.8112813340568367
11.973714620799552 413.39204110857463 0.807049832653272
11.978942175752968 410.07400052109483 0.803855555634207
11.984169730706384 411.7324413958859 0.8058483997835248
11.9893972856598 409.71784695256673 0.8040376609245038
11.994624840613216 411.21391795180506 0.8057636867617545
11.999852395566633 408.95788702585656 0.8032845768632889
12.005079950520049 411.27936727428533 0.8051855691024866
12.010307505473465 414.4001074656017 0.8088304565834276
12.015535060426881 415.6958151961901 0.8112730655109416
12.020762615380297 415.9217331423302 0.8122418723928365
12.025990170333714 413.955877024026 0.8110969309632218
12.03121772528713 415.0744712521145 0.8125040224250328
12.036445280240546 418.19409690805963 0.8146715473063589
12.041672835193962 422.8744418661962 0.8192785846594449
12.046900390147378 426.67216814215203 0.8235279598068147
12.052127945100795 430.25521661226696 0.82673306332267
12.05735550005421 437.39962891681824 0.8333853015790335
12.062583055007627 446.76215692063096 0.8418230263200026
12.067810609961043 458.1323233344179 0.8514570923433675
12.07303816491446 468.55742442868285 0.860899255860601
12.078265719867876 483.366570316883 0.8746451154844892
12.083493274821292 505.9348401149014 0.8950390266620724
12.088720829774708 533.3378057739629 0.9188113183419432
12.093948384728124 565.859835973143 0.9459282835985511
12.09917593968154 601.4251428617575 0.975101776256417
12.104403494634957 640.1069144512371 1.0064732476927403
12.109631049588373 681.5393103959684 1.03839907957071
12.114858604541789 724.8072521888654 1.0711379597957615
12.120086159495205 762.8271527362307 1.0994323954637903
12.125313714448621 785.3823409276669 1.115267334013855
12.130541269402038 799.5258267392536 1.12574925853237
12.135768824355454 796.5202197247439 1.123996232812855
12.14099637930887 780.9667948005227 1.1128105139631097
12.146223934262286 760.9199856521401 1.0990623583508878
12.151451489215702 732.7120250695272 1.0786278766270339
12.156679044169119 700.0162697494842 1.0543132809686906
12.161906599122535 668.7085270615 1.031148822221294
12.167134154075951 636.8049673231554 1.006071903928758
12.172361709029367 601.2298687774087 0.9778122506020879
12.177589263982783 572.6906620289932 0.9549391933530036
12.1828168189362 548.8837359005925 0.9347605603030716
12.188044373889616 525.8720398757802 0.9156300431342054
12.193271928843032 509.05045764910903 0.9011360373603372
12.198499483796448 491.0410720305909 0.8850153151252758
12.203727038749864 475.24365114546674 0.8718916757764681
12.20895459370328 462.7181102526539 0.8606524415004515
12.214182148656697 451.7105950342698 0.8506566068391443
12.219409703610113 442.37764048942364 0.8426931680812093
12.22463725856353 438.54104212514807 0.8391018646374405
12.229864813516945 433.91063194359265 0.8355393086545263
12.235092368470362 427.9761046892667 0.8306316172158464
12.240319923423778 421.6780096165636 0.823997182727425
12.245547478377194 413.1964088583177 0.8162736254738056
12.25077503333061 409.01958328009226 0.8121888729657487
12.256002588284026 403.3341327203704 0.8065206891402362
12.261230143237443 399.7820288366063 0.80397465108372
12.266457698190859 396.267431082018 0.8005544064692045
12.271685253144275 392.54280101670923 0.7968675142459122
12.276912808097691 387.72898112949133 0.7928457028556535
12.282140363051107 385.4838932902355 0.7907639173993916
12.287367918004524 384.34209718243756 0.7904424107054594
12.29259547295794 381.58836380940943 0.7887544365481178
12.297823027911356 379.6549772142874 0.7867012856540224
12.303050582864772 376.36009031423345 0.7821745797729424
12.308278137818188 378.88334376369545 0.7848511850278304
12.313505692771605 381.85376892346727 0.7910417243604638
12.31873324772502 383.54532839659976 0.8016863555930477
12.323960802678437 380.9728594428335 0.804144194472392
12.329188357631853 376.992260850387 0.8034979113859992
12.33441591258527 370.980167548865 0.80045092745823
12.339643467538686 370.1256000394399 0.8031406370529519
12.344871022492102 367.80124340301967 0.8040559585279992
12.350098577445518 367.56496263969944 0.8055463240409785
12.355326132398934 369.37293931223877 0.8095525712084796
12.36055368735235 369.8086421657911 0.8120397237207028
12.365781242305767 368.0611701396848 0.8119268649333798
12.371008797259183 367.11365014619145 0.8130040173256895
12.376236352212599 364.25695578431015 0.8123153975148921
12.381463907166015 361.61623198720264 0.8115041104982716
12.386691462119432 362.9478760453617 0.8149428079735697
12.391919017072848 359.165170716117 0.8131586589669881
12.397146572026264 357.7627295849314 0.8135265424532607
12.40237412697968 355.49963196163094 0.8121662706244416
12.407601681933096 354.00689692731606 0.8128615749306198
12.412829236886513 357.1075349684758 0.819249045275506
12.418056791839929 358.8876276342202 0.8232959676926794
12.423284346793345 357.8152560242658 0.8238665374029907
12.428511901746761 355.34170241868276 0.821867199444624
12.433739456700177 352.0597243340613 0.8182403737141997
12.438967011653594 353.0435514543984 0.8213428523211104
12.44419456660701 354.7804793283051 0.8249720520021679
12.449422121560426 357.7449644038827 0.8299418868431142
12.454649676513842 356.9801784813972 0.8301742500005296
12.459877231467258 355.7107078627744 0.8293537318616073
12.465104786420675 355.32374971158595 0.8294676297361261
12.47033234137409 352.90185102277724 0.8281117854194538
12.475559896327507 350.7647342625242 0.8256665410271726
12.480787451280923 348.63723477277995 0.825657971017665
12.48601500623434 344.6899625938603 0.8229340518617994
12.491242561187756 342.8591142690679 0.8219160496612139
12.496470116141172 343.5949787980022 0.8249428543831461
12.501697671094588 343.89532699513654 0.8249325636751371
12.506925226048004 347.02074735341716 0.8288129810237616
12.51215278100142 346.79296348064474 0.830084821236708
12.517380335954837 342.7599834187911 0.8265247358048872
12.522607890908253 341.2967158545359 0.8270379291716594
12.527835445861669 339.1582021123873 0.8248509632279638
12.533063000815085 338.32712287252343 0.823190755481514
12.538290555768501 338.06285843056236 0.8235126531294282
12.543518110721918 339.8234527552018 0.826040313495833
12.548745665675334 342.8833188553116 0.8313403792839803
12.55397322062875 344.7238456046599 0.8353007725017243
12.559200775582166 345.29419645320513 0.837264480655482
12.564428330535582 341.38824850670056 0.8279431163053982
12.569655885488999 334.00737392679366 0.8108631386225622
12.574883440442415 333.59915315536796 0.8063713263629609
12.580110995395831 334.0972401887501 0.8032654205080337
12.585338550349247 335.2659229479104 0.8034865956920796
12.590566105302663 335.73027097533355 0.8025771345407196
12.59579366025608 333.40124205905835 0.7991621645714305
12.601021215209496 333.1215510522984 0.7980790704600017
12.606248770162912 333.4527636387798 0.7962791208886694
12.611476325116328 335.3310402227043 0.7967883544244921
12.616703880069744 340.6434740394303 0.8007206036853595
12.62193143502316 342.8879781344058 0.8016880384827051
12.627158989976577 347.5891189741219 0.8067857144521113
12.632386544929993 343.9957333773621 0.8027283429054012
12.63761409988341 342.37676540411917 0.7993781429732514
12.642841654836825 341.5277142956901 0.797287623347621
12.648069209790242 342.13715949871664 0.7975663200800743
12.653296764743658 346.7535753256157 0.802268125790442
12.658524319697074 349.98952377701056 0.8060526854230712
12.66375187465049 354.9823799025037 0.811479380759907
12.668979429603906 357.9276134930405 0.8126574529350076
12.674206984557323 363.58715461505705 0.8186649968037363
12.679434539510739 369.9110866651041 0.8247505408849238
12.684662094464155 374.7703135440927 0.8278992251653066
12.689889649417571 378.17925179038957 0.8315270726750191
12.695117204370987 382.91343826509075 0.8351152685381156
12.700344759324404 391.0692873538651 0.8436374938326685
12.70557231427782 398.82102371441624 0.8520341742673403
12.710799869231236 406.26546108355126 0.8597470625934542
12.716027424184652 412.32941989808626 0.8656952790863028
12.721254979138068 414.4042971510045 0.8677348583197373
12.726482534091485 418.83554211175357 0.8716374221321155
12.7317100890449 425.66352501841885 0.8781395921360827
12.736937643998317 433.1759368791874 0.8853683964637975
12.742165198951733 441.28335484792063 0.8923836012052074
12.74739275390515 452.8486167294083 0.9034654712219179
12.752620308858566 464.1576371273028 0.9137126153183982
12.757847863811982 473.06958399684316 0.9219269690604133
12.763075418765398 477.20909129817886 0.9257844086018411
12.768302973718814 476.5606858079121 0.9251255566529063
12.77353052867223 473.9145504613485 0.9222167963745953
12.778758083625647 469.7686196742246 0.9183232016317064
12.783985638579063 460.73828252702117 0.9088332720381137
12.789213193532479 456.08406304892 0.9035890176876469
12.794440748485895 448.7060742711809 0.8956234184849786
12.799668303439312 443.1314712565572 0.8890124049546452
12.804895858392728 439.1757471531646 0.8854322451353762
12.810123413346144 433.46366596933683 0.8795063328353985
12.81535096829956 427.6778740126515 0.8736819966446426
12.820578523252976 428.8342493158579 0.874939934834411
12.825806078206393 433.4888683424957 0.8794601236261986
12.831033633159809 438.5476009950724 0.8840530553516063
12.836261188113225 446.1149204420932 0.891006359715778
12.841488743066641 455.46419095629636 0.9002950658430876
12.846716298020057 468.1894401300514 0.9123987822285244
12.851943852973474 478.45927101887906 0.9219812780729325
12.85717140792689 490.0048866211367 0.9325061578398572
12.862398962880306 500.29181156629704 0.9415000748824262
12.867626517833722 505.6381472392467 0.9464851340697441
12.872854072787138 511.8380053613822 0.9516618364331254
12.878081627740555 508.46765931975233 0.9481588931694664
12.88330918269397 496.8180118922258 0.9372759483086734
12.888536737647387 483.84410639477136 0.9245580303873728
12.893764292600803 465.1925331027623 0.9065479248269871
12.89899184755422 448.3954298299311 0.8902556820338884
12.904219402507636 430.5769850002251 0.8720990187993892
12.909446957461052 413.5078462535753 0.8549192835204568
12.914674512414468 398.1346500894455 0.8389109184127241
12.919902067367884 384.418701000327 0.8243173201938784
12.9251296223213 374.5423631149114 0.8139105793259398
12.930357177274717 369.29554276104153 0.8085712324496003
12.935584732228133 365.2706133658694 0.8046686123898034
12.940812287181549 361.1140228893605 0.7993618791954524
12.946039842134965 360.9650955253569 0.7983680520529891
12.951267397088381 354.9113348059505 0.791323101176343
12.956494952041798 353.7968617980993 0.7897655345079615
12.961722506995214 355.9817156435647 0.7916198197561546
12.96695006194863 353.27458714504616 0.789374543336765
12.972177616902046 351.65387432378583 0.7880671387270924
12.977405171855462 348.62759672976375 0.7843009114492198
12.982632726808879 348.0497932964241 0.7840038520757806
12.987860281762295 350.47902543177287 0.7862560005354133
12.993087836715711 353.1673651971628 0.7883999582608772
12.998315391669127 352.79240511387235 0.7885723958403907
13.003542946622543 350.3272432079754 0.7856149855086418
13.00877050157596 349.4481621104049 0.7854262321119637
13.013998056529376 352.1530994454831 0.7888077837903896
13.019225611482792 353.35812101106427 0.79024000640315
13.024453166436208 352.8246479055411 0.7897114052145923
13.029680721389624 349.3872729388375 0.7857645082022721
13.03490827634304 348.1462002897431 0.7848183949273572
13.040135831296457 349.8042018456056 0.78685682030312
13.045363386249873 354.7875758189924 0.792004582750962
13.05059094120329 358.52307505693136 0.7956540474310471
13.055818496156705 359.52211553444494 0.7959491833060506
13.061046051110122 362.1894588364547 0.7986341106602165
13.066273606063538 368.87829862816005 0.805319733410448
13.071501161016954 376.56522537413787 0.8132007973259356
13.07672871597037 386.20264643141314 0.8235200544869631
13.081956270923786 395.732930533886 0.8337667574170095
13.087183825877203 400.98800888639477 0.8395244020096999
13.092411380830619 406.4289068052523 0.8441139642832618
13.097638935784035 411.83847105483045 0.8484374439497092
13.102866490737451 416.9302587745857 0.8536600616193486
13.108094045690867 419.5968112031015 0.8560369936387386
13.113321600644284 420.74010247724004 0.8576301515120348
13.1185491555977 421.9495029063518 0.8592032726499176
13.123776710551116 423.92513898125407 0.8610169926305014
13.129004265504532 425.92700046236234 0.8637518374745481
13.134231820457948 430.8243221680771 0.8687896165931043
13.139459375411365 439.92142425013503 0.8777968676676678
13.14468693036478 448.09947219818594 0.8861367956113253
13.149914485318197 452.71467483800376 0.8898811905497835
13.155142040271613 457.0772303991557 0.8941089805669276
13.16036959522503 458.8656284848478 0.8956527956790817
13.165597150178446 463.1650357847707 0.8999023623175335
13.170824705131862 463.6470537310978 0.9011081864733451
13.176052260085278 461.31735604325763 0.8993113187949714
13.181279815038694 456.0744465909235 0.8946155957229798
13.18650736999211 455.60353784780153 0.8939538480950121
13.191734924945527 450.4896546918462 0.8887113128729484
13.196962479898943 449.3402671583616 0.8875126991339916
13.202190034852359 445.84249663338676 0.883911419441581
13.207417589805775 440.59842253880976 0.8787787430365844
13.212645144759191 435.2107659391742 0.8735030585975504
13.217872699712608 426.2890330556504 0.8649301618237725
13.223100254666024 421.32306883675557 0.8604003627461493
13.22832780961944 413.8682511673133 0.8528813014366208
13.233555364572856 406.7735595252229 0.8458116496175971
13.238782919526273 399.1845050264284 0.838473820738583
13.244010474479689 389.0215696765437 0.8283251577259971
13.249238029433105 383.09642669723127 0.8232120176937503
13.254465584386521 379.5054417384948 0.8203453818745119
13.259693139339937 379.07724196149326 0.8197877060686594
13.264920694293354 377.3170586571305 0.8180390949064971
13.27014824924677 369.66162034050126 0.8079081430049938
13.275375804200186 361.20111151369207 0.7980978723161194
13.280603359153602 355.6715333275916 0.7923098544266169
13.285830914107018 353.0132043121264 0.790306530257754
13.291058469060435 349.78731907571756 0.7880141356722207
13.29628602401385 348.9474591853694 0.7870332222025621
13.301513578967267 346.03006882778584 0.7828608136490919
13.306741133920683 339.76956726092345 0.7763624952425421
13.3119686888741 333.9594534069624 0.7698288266053376
13.317196243827516 330.19987744898657 0.7665187470149201
13.322423798780932 327.47224497076166 0.7643314822694478
13.327651353734348 329.58281497189665 0.7670979795188054
13.332878908687764 329.83906051224807 0.7673480063015111
13.33810646364118 328.6537847442789 0.7652133752260538
13.343334018594597 327.61359585110455 0.7627585767367672
13.348561573548013 325.5997613465605 0.7606345663427533
13.353789128501429 325.91687491434516 0.7624841307875337
13.359016683454845 324.20978138908396 0.7605415630129654
13.364244238408261 323.9154511400084 0.7612046371697835
13.369471793361678 327.60059019728 0.7642925086925672
13.374699348315094 329.89171151184206 0.7663028256980652
13.37992690326851 334.22113112116824 0.7717086051141482
13.385154458221926 335.6371084606189 0.772191742186158
13.390382013175342 338.2110397124198 0.7755924556464132
13.395609568128759 338.70145788555243 0.7763086245621378
13.400837123082175 339.0263542949445 0.7773580939075422
13.406064678035591 338.2838234745974 0.7759603995679968
13.411292232989007 336.18218833760153 0.7738701671710698
13.416519787942423 336.4526747264645 0.7731792054048177
13.42174734289584 336.7468387236665 0.7732162217990529
13.426974897849256 338.2618497336392 0.7753223703467836
13.432202452802672 339.51273584713584 0.7762926233932764
13.437430007756088 336.9068590906321 0.7732482985227964
13.442657562709504 334.44899757432535 0.770548857549731
13.44788511766292 330.9056032915514 0.7671288214141353
13.453112672616337 326.6397390795843 0.7637818847398266
13.458340227569753 326.2775222725092 0.7640334836146428
13.46356778252317 325.883602619718 0.7640278159098788
13.468795337476585 327.07630330762134 0.7643607219687221
13.474022892430002 326.65174487778097 0.7628256499842299
13.479250447383418 327.7888011407359 0.7638624550248838
13.484478002336834 329.98171475961504 0.7670933317275634
13.48970555729025 329.8362271752492 0.7679809569267145
13.494933112243666 326.6327258044467 0.7645187350907031
13.500160667197083 322.57861210367673 0.7596961196381854
13.505388222150499 317.98410635384977 0.7540635168396929
13.510615777103915 318.41715806848106 0.7546391862431261
13.515843332057331 321.3872774538821 0.7579379156177444
13.521070887010747 324.0402192208663 0.7609797140604543
13.526298441964164 323.6429358833146 0.7597297871839505
13.53152599691758 324.4226019886056 0.7608211330006815
13.536753551870996 322.49718434510135 0.7598912751828159
13.541981106824412 323.01525643789796 0.7613651347152006
13.547208661777828 321.63451240726016 0.7592879787904059
13.552436216731245 320.0609100764253 0.7562138351576655
13.55766377168466 316.1665811387412 0.7508422757391802
13.562891326638077 311.78443123986204 0.745782416809041
13.568118881591493 310.1313495388948 0.7447075908876112
13.57334643654491 309.20875253129486 0.7445112116703088
13.578573991498326 307.41092897543564 0.7423662946036889
13.583801546451742 306.85057281223715 0.7416072764781342
13.589029101405158 303.4324321587145 0.7372120598597772
13.594256656358574 300.29754649287474 0.7339653440653808
13.59948421131199 298.5233169465192 0.7333680293298515
13.604711766265407 294.2891593843516 0.7292930380052114
13.609939321218823 288.2397583049462 0.7236165231301094
13.615166876172239 288.64022676642594 0.7247864205325256
13.620394431125655 289.0900873083382 0.7245089748495375
13.625621986079071 292.8445073574128 0.7284874374843132
13.630849541032488 293.24411817898795 0.7283775341069457
13.636077095985904 292.71031298420263 0.7265425230993732
13.64130465093932 294.41151346541466 0.7285490510106606
13.646532205892736 292.818983332681 0.7267166711272094
13.651759760846153 295.1154898411853 0.7297620710740917
13.656987315799569 294.0930842584706 0.7298630226880048
13.662214870752985 296.8052604714307 0.7352194728487973
13.667442425706401 297.88834728354766 0.7364292646198142
13.672669980659817 299.25876420029533 0.7370611257302143
13.677897535613234 298.1213919838452 0.7334648739681783
13.68312509056665 297.5920104689596 0.7315011156015506
13.688352645520066 300.4427804456303 0.7353394772489544
13.693580200473482 300.59190793219756 0.7345823784578407
13.698807755426898 302.23237275969205 0.7371494569864123
13.704035310380315 303.4638279249758 0.7392841208991656
13.70926286533373 302.3149316783589 0.7400625038217256
13.714490420287147 299.70575770294363 0.7371397898815354
13.719717975240563 296.3098505170537 0.7328772879124711
13.72494553019398 295.32493769100785 0.7315780612008439
13.730173085147396 295.52413936104995 0.7310756587985251
13.735400640100812 298.07947200952225 0.7342709804090616
13.740628195054228 295.3740117839569 0.7306879075701995
13.745855750007644 296.55186808782366 0.7315003536904849
13.75108330496106 293.93923249059054 0.7277019902711311
13.756310859914477 291.7208563281556 0.7257604566894812
13.761538414867893 289.2175446866533 0.7245715696823359
13.766765969821309 287.83414210113096 0.7236474560309808
13.771993524774725 288.4282065478216 0.7249305749459997
13.777221079728141 288.89538311605963 0.7247480815525833
13.782448634681558 289.12442061390783 0.7246547285462301
13.787676189634974 286.401726531156 0.7208340762196908
13.79290374458839 285.0911619618837 0.719086392706058
13.798131299541806 286.7722472222074 0.7203582707585372
13.803358854495222 289.64003083864077 0.7248889210693966
13.808586409448639 294.4860657044092 0.7310520770936279
13.813813964402055 296.58950721443637 0.7343609861707967
13.819041519355471 298.33056218254694 0.7372205106028131
13.824269074308887 298.6664093681519 0.7365238756257251
13.829496629262303 299.3518362075163 0.7368028574556346
13.83472418421572 301.0214562302149 0.7377091996479925
13.839951739169136 304.9723381244448 0.7404884656323274
13.845179294122552 307.043572315895 0.7428322438750207
13.850406849075968 310.29756126641877 0.7472944379418003
13.855634404029384 314.1082046721428 0.7522729453728125
13.8608619589828 317.40705806434113 0.7560887076223706
13.866089513936217 322.49594675057904 0.7606440559872704
13.871317068889633 328.09142917593124 0.765857600101808
13.87654462384305 333.61501222853934 0.7724423827867751
13.881772178796465 337.4754218000448 0.776492303856492
13.886999733749882 340.99848764338003 0.7800183238785962
13.892227288703298 345.0269374458432 0.7843240793078814
13.897454843656714 349.01787857160747 0.7876621781605317
13.90268239861013 353.0348534741751 0.7925647571294632
13.907909953563546 354.672413089591 0.7936276537389848
13.913137508516963 355.4763432798799 0.7953393511582655
13.918365063470379 354.3102508001596 0.7944360254585456
13.923592618423795 347.97594822993216 0.7864196187381005
13.928820173377211 343.03870934546245 0.7807706885186271
13.934047728330627 336.06991384361004 0.7728305269879392
13.939275283284044 330.6539973901359 0.7675902960219583
13.94450283823746 325.64624822642725 0.764135230030177
13.949730393190876 323.728638509268 0.7627043861219913
13.954957948144292 321.75592807694346 0.7605044447489345
13.960185503097708 320.16067528186784 0.7581607904873312
13.965413058051125 316.8443701028703 0.7535359227550567
13.97064061300454 315.09983589155075 0.7533932282844915
13.975868167957957 311.05603148526416 0.7503994562835821
13.981095722911373 308.03397515232734 0.7471835922376139
13.98632327786479 306.9078727682471 0.7451226442377925
13.991550832818206 306.106260302055 0.742468027757989
13.996778387771622 306.4713294813652 0.744104936974727
14.002005942725038 303.67486070457034 0.742400991302314
14.007233497678454 301.54493979398177 0.7418966790835995
14.01246105263187 298.5282631332923 0.737263824106683
14.017688607585287 298.9143507393587 0.7373682518091896
14.022916162538703 301.64492467758095 0.7386877614059744
14.028143717492119 303.44109439961267 0.74019171851037
14.033371272445535 306.01695981129933 0.7428389897747842
14.038598827398951 305.6251255924446 0.7419400558541621
14.043826382352368 305.2294564537483 0.7406739245774527
14.049053937305784 307.0553682706166 0.742763157591762
14.0542814922592 307.8102568418173 0.743987593493417
14.059509047212616 310.6015691053966 0.7471935814484234
14.064736602166032 309.8622618858757 0.7464261750710054
14.069964157119449 311.69407700680813 0.7487374985285894
14.075191712072865 313.15001794805056 0.7515662744891274
14.080419267026281 316.1775827644527 0.7547561544060841
14.085646821979697 322.2064806242156 0.7614222197101478
14.090874376933114 324.13668320627784 0.762104379858348
14.09610193188653 327.11154784620595 0.764248346178554
14.101329486839946 328.1487679642835 0.7649076910726544
14.106557041793362 327.111655153714 0.7640222033274983
14.111784596746778 330.653105150895 0.7682816465520335
14.117012151700195 331.34219178079786 0.7691883647109957
14.12223970665361 330.85595487671566 0.7693236635585958
14.127467261607027 327.14566718845333 0.7661388218726967
14.132694816560443 322.44860898725443 0.7607468141395294
14.13792237151386 320.7622057818955 0.7593788809672001
14.143149926467276 318.23272798559435 0.7558226681436088
14.148377481420692 317.06024402554834 0.7542014712232787
14.153605036374108 317.25479089840496 0.7557115782210575
14.158832591327524 316.33536597201567 0.7556011759698388
14.16406014628094 318.04077050526536 0.7579444919253161
14.169287701234357 317.7559645214047 0.7568049597570378
14.174515256187773 318.9664726871965 0.7562580050674041
14.179742811141189 317.261660345785 0.7551102856561144
14.184970366094605 317.39983498605767 0.7547253024661303
14.190197921048021 313.96215392761303 0.750769898710283
14.195425476001438 311.4141604158579 0.7482771609543769
14.200653030954854 310.98400756228295 0.7472082911975938
14.20588058590827 311.8826805693933 0.7473943148164992
14.211108140861686 317.5297943382135 0.7535713550538722
14.216335695815102 319.61031645085893 0.7548970750015983
14.221563250768519 324.1930282919275 0.7595356162118315
14.226790805721935 324.5660210976364 0.760425494819383
14.232018360675351 322.5629886726072 0.7584133338958081
14.237245915628767 323.4446608651804 0.7598025494798476
14.242473470582183 322.7892802075341 0.7591441099665567
14.2477010255356 322.28654557387256 0.757608373391779
14.252928580489016 319.7037018285055 0.7548566089350668
14.258156135442432 317.4668686261065 0.7519600292559582
14.263383690395848 321.6488143879402 0.7564496413311609
14.268611245349264 326.0910758371279 0.7608762783958045
14.27383880030268 327.9933159435731 0.7622689722863479
14.279066355256097 329.3298720978997 0.7641316092116834
14.284293910209513 329.6574470631075 0.7643690326627117
14.28952146516293 333.3962549511712 0.7678301576554674
14.294749020116345 337.0351074913778 0.7710247341158943
14.299976575069762 340.65516494673375 0.7742023374640864
14.305204130023178 342.05556242310024 0.7750739613861637
14.310431684976594 345.48878275406 0.7795770413819652
14.31565923993001 349.52869226512826 0.7838577478662285
14.320886794883426 353.19090702877446 0.7877762071785621
14.326114349836843 357.7112945012975 0.793445575430577
14.331341904790259 358.8060513823 0.7935692962721249
14.336569459743675 360.09357870401095 0.7954007369840246
14.341797014697091 359.3051183864463 0.7948249036250737
14.347024569650507 357.812218073131 0.792827904453035
14.352252124603924 357.0922705480523 0.7923055097772789
14.35747967955734 357.4040999049307 0.79278099751166
14.362707234510756 354.91073912223015 0.7905640060166707
14.367934789464172 354.6752233384829 0.7907620442724
14.373162344417588 355.3914681178244 0.7914041489932705
14.378389899371005 355.29677594268225 0.7908664227562462
14.38361745432442 358.3392743639431 0.7948454269208426
14.388845009277837 358.98779889774505 0.7961818407728108
14.394072564231253 356.2291904459586 0.7935934112553895
14.39930011918467 355.7879475479538 0.7931397268276755
14.404527674138086 353.3527517834868 0.7893315694112238
14.409755229091502 355.1767639110175 0.7906939673378712
14.414982784044918 357.46728555303 0.7933596259055417
14.420210338998334 361.4298254027989 0.7978500524581142
14.42543789395175 363.1025920216637 0.8000781891174301
14.430665448905167 362.2624619739039 0.7980594849292584
14.435893003858583 364.73574194332343 0.8005362225235779
14.441120558811999 367.79390049336064 0.8032524389629533
14.446348113765415 368.69421602669337 0.8038004939621067
14.451575668718831 366.77290375123863 0.8023832432267414
14.456803223672248 368.9216001587053 0.8053325507987819
14.462030778625664 375.2292138230845 0.8122757815386524
14.46725833357908 378.7134647890567 0.8164657592513705
14.472485888532496 382.02646578679906 0.8196563588051946
14.477713443485912 388.69639012718955 0.8271125833102779
14.482940998439329 400.33747866080785 0.8392254489977091
14.488168553392745 414.2609536563931 0.8528315076629105
14.493396108346161 428.9551729389954 0.8673204024356589
14.498623663299577 440.84021537730206 0.8788646987589073
14.503851218252994 451.21857165488046 0.8887248354395987
14.50907877320641 456.7933134626445 0.8943640118032706
14.514306328159826 454.0571801621807 0.8920008592648456
14.519533883113242 441.1127544617622 0.8794315656247188
14.524761438066658 424.41661482672396 0.8633305433892071
14.529988993020075 403.1167868056967 0.842549735140012
14.53521654797349 387.06951373527806 0.8258440695522172
14.540444102926907 372.3501670456427 0.8101552859896217
14.545671657880323 358.233763971575 0.794718191924172
14.55089921283374 350.31081481907756 0.7852513673641871
14.556126767787156 340.3106919686569 0.7747596387997439
14.561354322740572 336.37639464317783 0.7709815778910384
14.566581877693988 329.56218389843497 0.7635793615697526
14.571809432647404 324.67133588705127 0.7581416870167941
14.57703698760082 318.6424695961807 0.7512288483457038
14.582264542554237 316.1346281871824 0.7485228682293024
14.587492097507653 315.43754066725165 0.7475816178415816
14.592719652461069 320.1824707925752 0.7525279855882032
14.597947207414485 322.7824955323607 0.7556397531562722
14.603174762367901 324.32854240097225 0.7570080236651026
14.608402317321318 325.31783301109505 0.7582001645537539
14.613629872274734 325.45600979103506 0.7581804616163466
14.61885742722815 327.7931726216691 0.7601324629234586
14.624084982181566 330.6866195145137 0.7634489877426122
14.629312537134982 333.7760252780093 0.7664464670561132
14.634540092088399 340.27283846343767 0.7728987821638347
14.639767647041815 343.0099142486784 0.77497861779598
14.644995201995231 345.44194276762397 0.7781116777620711
14.650222756948647 347.889549298697 0.781170025390326
14.655450311902063 348.38517497914194 0.7819950307241182
14.66067786685548 350.3843045534529 0.7843991143684624
14.665905421808896 349.54985732596674 0.781900763207591
14.671132976762312 347.6463462252149 0.7788507176330123
14.676360531715728 345.24720804937147 0.7766561000910993
14.681588086669144 346.27142838047774 0.7774167064142063
14.68681564162256 348.69646324301465 0.7812755925106055
14.692043196575977 350.294019891321 0.7821135217940843
14.697270751529393 348.8087530664324 0.7798202221210384
14.70249830648281 348.63455364570086 0.7796124722324893
14.707725861436225 348.8251622033853 0.7798131418520118
14.712953416389642 347.75648943058616 0.7794604601576617
14.718180971343058 345.00158182417164 0.7761472654800294
14.723408526296474 346.3608257413552 0.7770685977443019
14.72863608124989 347.89413102212785 0.7782448836009457
14.733863636203306 350.7867675333826 0.7811622656238766
14.739091191156723 352.5234158281812 0.7834108067399468
14.744318746110139 352.3370614828627 0.7832548193994185
14.749546301063555 352.406012826291 0.7831383709559318
14.754773856016971 351.2901496392163 0.7819555009473066
14.760001410970387 348.9714469694337 0.7801655448596018
14.765228965923804 349.4107344680985 0.7813127672191605
14.77045652087722 344.8778616897079 0.7764324537396606
14.775684075830636 340.8411448636713 0.7715477091697374
14.780911630784052 339.50631613966505 0.769559991147216
14.786139185737468 338.17604327530375 0.7681514440729714
14.791366740690885 338.3802127264843 0.7685333107650916
14.7965942956443 337.78039829911484 0.7681684053141962
14.801821850597717 338.4681369382985 0.7694611026419845
14.807049405551133 341.9917314888642 0.7724450115719305
14.81227696050455 345.3199156303834 0.7762766465130446
14.817504515457966 347.2311610270287 0.7783872054382815
14.822732070411382 351.7161480369419 0.7829093167780755
14.827959625364798 359.73222061181303 0.7925247829928423
14.833187180318214 368.1944252553868 0.8016915562623358
14.83841473527163 377.24782903817237 0.8106137520247867
14.843642290225047 381.5144226340777 0.815065317464793
14.848869845178463 385.82371160916625 0.8188015936803782
14.854097400131879 391.969313788108 0.8250599609404601
14.859324955085295 396.06296628125745 0.829546580671764
14.864552510038711 395.62512709071746 0.8283363646991045
14.869780064992128 394.38776519418025 0.8282099939158445
14.875007619945544 393.66134987410345 0.8278240496906271
14.88023517489896 392.8142890029892 0.8266673722283416
14.885462729852376 392.9139593460681 0.8269860983344963
14.890690284805792 388.1809542530442 0.8214270840605095
14.895917839759209 385.2377081671692 0.8184721913213435
14.901145394712625 383.4814119995565 0.8174748227628346
14.906372949666041 382.1155447027041 0.8156884513021737
14.911600504619457 378.42466817448246 0.81199868899485
14.916828059572873 375.3994255576587 0.8083387295195122
14.92205561452629 369.7842386768285 0.8025063902578501
14.927283169479706 363.25699416927546 0.7961738320923564
14.932510724433122 357.2015542787234 0.7901486527765599
14.937738279386538 354.57669712170735 0.7884647768350312
14.942965834339955 350.1028788266277 0.7840046952620928
14.94819338929337 346.92045548429337 0.7807000053958357
14.953420944246787 343.52696235374833 0.7764806044617494
14.958648499200203 342.1278302293232 0.7747662974696997
14.96387605415362 339.3173757308849 0.7700626735337534
14.969103609107036 335.6191395155506 0.7656444743990232
14.974331164060452 333.82069944769444 0.7631221984678891
14.979558719013868 333.45160276779177 0.7627932221244285
14.984786273967284 332.3080152654441 0.7621373429215085
14.9900138289207 329.99230366230836 0.7599563228482984
14.995241383874117 332.7504440773435 0.7631947371323907
15.000468938827533 335.3932286767425 0.7665113701934754
15.005696493780949 340.26018620350663 0.7726083795088893
15.010924048734365 342.32200153349345 0.7749712447383654
15.016151603687781 342.34426001768287 0.775267693038907
15.021379158641198 341.8841759748281 0.7741374351289276
15.026606713594614 339.9356255149736 0.7718529027603122
15.03183426854803 339.78621302282176 0.7709832088024616
15.037061823501446 341.38113396018326 0.7719314515955266
15.042289378454862 344.6486608449921 0.7761845138767194
15.047516933408279 345.2796143968671 0.7776101381774513
15.052744488361695 348.60836607867105 0.7808875685165056
15.057972043315111 349.8937941098431 0.7829759345135869
15.063199598268527 352.7320591045942 0.7855938786193571
15.068427153221943 354.2100519524728 0.786857358059591
15.07365470817536 355.4917464840452 0.7886606954682351
15.078882263128776 353.29224598833065 0.785975608838726
15.084109818082192 350.42753558076623 0.7834299328068213
15.089337373035608 350.3354290962382 0.7830755170877781
15.094564927989024 350.78184565536844 0.7828798808755475
15.09979248294244 349.5716028738881 0.7808076637128424
15.105020037895857 343.8114738878463 0.7743945820668885
15.110247592849273 334.3647073241129 0.7639109796560901
15.11547514780269 328.03690394091285 0.7577269526444181
15.120702702756105 325.7730500588295 0.7564277356296896
15.125930257709522 325.1671276225825 0.7566575189892665
15.131157812662938 324.8948621840314 0.7570434826616965
15.136385367616354 323.8841301678371 0.7557397880803104
15.14161292256977 320.2269160706786 0.7514551663161116
15.146840477523186 318.20348833437464 0.750233226192867
15.152068032476603 315.6292593649487 0.747232146568558
15.157295587430019 312.845534493473 0.74407865916938
15.162523142383435 312.6671985623859 0.742581724999875
15.167750697336851 311.61604634523087 0.7415431665614335
15.172978252290267 310.00430004096995 0.7398283292314157
15.178205807243684 307.3169280088346 0.7375021252765755
15.1834333621971 301.91451653197277 0.7310569937823383
15.188660917150516 296.65783896131086 0.724900324351831
15.193888472103932 293.9994755282051 0.7221542940221026
15.199116027057348 291.5118238336518 0.7192143242231296
15.204343582010765 293.2904746249359 0.7209191079893185
15.20957113696418 295.3774080609953 0.7225511000085609
15.214798691917597 295.3647371132614 0.7225126189959667
15.220026246871013 295.02603471632483 0.722428962496315
15.22525380182443 293.4679496879311 0.7199477172482935
15.230481356777846 292.0816795427993 0.718471110361956
15.235708911731262 291.87354436128237 0.7186442620666735
15.240936466684678 290.9895328141485 0.7176855416784303
15.246164021638094 292.0537480411104 0.7202687177490958
15.25139157659151 293.4927059853511 0.7231539847586393
15.256619131544927 289.64293278570943 0.7194580535127241
15.261846686498343 287.785196450566 0.7177986637562965
15.267074241451759 287.7217430177583 0.716629600022999
15.272301796405175 286.6192334154377 0.7147084988832306
15.277529351358591 287.3919056022108 0.7148841079223268
15.282756906312008 285.57231829744245 0.7126549532041179
15.287984461265424 283.4824935702772 0.7097749012884161
15.29321201621884 285.0665049774732 0.7124531950237907
15.298439571172256 286.7494802127722 0.7137263328982049
15.303667126125672 287.39928018182684 0.7140199536933606
15.308894681079089 288.9529539253941 0.7158235959866658
15.314122236032505 289.54464406578944 0.7164456416943094
15.319349790985921 288.5505118772676 0.7154724623284292
15.324577345939337 291.9874039813252 0.7191434023424602
15.329804900892753 293.4718734188527 0.7216051086271998
15.33503245584617 297.25983696100855 0.7262243685600899
15.340260010799586 295.7306531627239 0.7237542794012769
15.345487565753002 295.76955143454717 0.723392513991944
15.350715120706418 294.5806161542344 0.7216860595878308
15.355942675659835 297.0967715579587 0.7243430675782109
15.36117023061325 301.0093834580228 0.7293994302851088
15.366397785566667 302.1968662660944 0.730618951436982
15.371625340520083 304.15422294426025 0.7321904111616891
15.3768528954735 304.82863649155456 0.7325269653696581
15.382080450426916 308.5823582028469 0.736977033207723
15.387308005380332 310.8932361898578 0.7399950101822645
15.392535560333748 310.93351767019783 0.7405001122352707
15.397763115287164 310.48330845338995 0.7497181667018266
15.40299067024058 306.21494236886275 0.7517394017298626
15.408218225193997 303.4851903943352 0.7537527165674022
15.413445780147413 304.22545675687223 0.7591429501491855
15.418673335100829 306.10205957551017 0.7665949633078919
15.423900890054245 307.9117655372236 0.7723455081006152
15.429128445007661 309.35251349664 0.7760958919491289
15.434355999961078 309.2945975570554 0.7780557768475131
15.439583554914494 308.30984163401916 0.7775303258160179
15.44481110986791 305.49099966429 0.7770097338233064
15.450038664821326 305.0909853337394 0.7795139096468994
15.455266219774742 303.97706867397386 0.7803380638633645
15.460493774728159 302.90246385019714 0.7814457628899634
15.465721329681575 304.4424178496059 0.7844201893484019
15.470948884634991 304.00939176582557 0.7862139227633529
15.476176439588407 304.6418863937273 0.7886602358393409
15.481403994541823 306.1024228315863 0.793817921663625
15.48663154949524 303.5884635145063 0.7925086755269722
15.491859104448656 303.77992497351624 0.7954586532454306
15.497086659402072 300.7294795853861 0.7934748460512409
15.502314214355488 302.9851643573112 0.7976586940972505
15.507541769308904 304.54329937596725 0.8023511962095016
15.51276932426232 304.0914404464438 0.8037221927226288
15.517996879215737 304.2712038155306 0.8056112657069395
15.523224434169153 299.6435442339341 0.8002605683762707
15.52845198912257 300.5015068920993 0.8025203935571916
15.533679544075985 300.6568378879709 0.8036123015184345
15.538907099029402 303.87851324597324 0.8098615123017687
15.544134653982818 303.9936670301761 0.8115258120665784
15.549362208936234 304.4506677459956 0.8137026109766969
15.55458976388965 305.1943833217128 0.8170784988118719
15.559817318843066 306.76002934454317 0.8203368689819991
15.565044873796483 306.5665134956376 0.8223523843211176
15.570272428749899 308.40579446440825 0.826202856399271
15.575499983703315 309.806654605634 0.8304563020935294
15.580727538656731 316.13324144879977 0.8415182459607065
15.585955093610147 317.9308672909002 0.8451625056232022
15.591182648563564 316.1957723793836 0.8431870986877478
15.59641020351698 312.9610273316909 0.8395126553736268
15.601637758470396 308.2694471599125 0.8340349668094701
15.606865313423812 306.5901598104888 0.83477399629737
15.612092868377228 306.8913950757495 0.8377713122095073
15.617320423330645 308.80744576920995 0.8410659815864443
15.62254797828406 309.79889936099846 0.8440354814173792
15.627775533237477 306.2881795872697 0.8395821333309947
15.633003088190893 302.01914700819384 0.8352297514986051
15.63823064314431 302.75410248547394 0.8337321101267556
15.643458198097726 299.747255949184 0.8186058934515752
15.648685753051142 300.0359163499722 0.8132460109064417
15.653913308004558 299.30249200370844 0.8080572993762145
15.659140862957974 298.4785366521101 0.803054087636945
15.66436841791139 298.01651021351614 0.7977715371929122
15.669595972864807 296.9373822427462 0.7937373960410848
15.674823527818223 293.5593692761212 0.7879806018787221
15.680051082771639 293.3290740599185 0.7871124651818596
15.685278637725055 292.9262321083086 0.7848848326358814
15.690506192678471 294.0565255656903 0.7844566404095121
15.695733747631888 294.3670765528461 0.7828259296405591
15.700961302585304 290.60373536411987 0.7765349774746909
15.70618885753872 289.56983190730847 0.7748349244267048
15.711416412492136 288.2761886405457 0.7713840632931699
15.716643967445552 288.3316752457187 0.7697364256922244
15.721871522398969 290.7996028907904 0.7715401828735748
15.727099077352385 291.96175489835116 0.7715618266878215
15.732326632305801 296.08833473244584 0.777247880658226
15.737554187259217 298.57942150337914 0.7808887302889628
15.742781742212633 297.9874685886552 0.7792622039061877
15.74800929716605 300.3582163639931 0.7809380164605426
15.753236852119466 301.18470117168124 0.7803166775954024
15.758464407072882 303.35740485060643 0.7816218497629526
15.763691962026298 304.14762387006175 0.7828145003188407
15.768919516979715 304.3900550362446 0.7819405465939061
15.77414707193313 305.9997144294409 0.7829182689173504
15.779374626886547 305.2906252980054 0.7805571248626407
15.784602181839963 306.4846089276447 0.7812248949770734
15.78982973679338 309.1359366266712 0.7840655687911597
15.795057291746796 313.2218702888874 0.7895445848674083
15.800284846700212 316.16397039257276 0.7935374312968639
15.805512401653628 315.9665402013271 0.7927982217621018
15.810739956607044 318.96313087065266 0.7956999986004296
15.81596751156046 320.70129893056935 0.7958261248945504
15.821195066513877 321.16733946347665 0.7966482450746308
15.826422621467293 323.09370534726196 0.7991910623588174
15.831650176420709 320.114114153448 0.7946287798492738
15.836877731374125 317.7635870994439 0.7901503017678717
15.842105286327541 316.1712853075413 0.7882951417489504
15.847332841280958 315.29845165823946 0.7860805931897389
15.852560396234374 313.96247534945877 0.7853906125465109
15.85778795118779 312.93968246795754 0.7834777235904027
15.863015506141206 313.7535094997786 0.7843730355351984
15.868243061094622 307.1631182768479 0.7746925499614639
15.873470616048039 304.48666858363316 0.7706521284426302
15.878698171001455 301.4479761425798 0.7666023539434064
15.883925725954871 299.51204485242823 0.763263305979494
15.889153280908287 301.22457041358695 0.7645966602141988
15.894380835861703 302.0572739771365 0.765957612247024
15.89960839081512 301.46066840319736 0.7645983398523915
15.904835945768536 299.58206691624474 0.7620332666296935
15.910063500721952 299.4557681165696 0.7613073132991321
15.915291055675368 299.1666332096708 0.7615724975652661
15.920518610628784 299.5136722133261 0.7619844520715444
15.9257461655822 298.57983471537415 0.7608162676512987
15.930973720535617 298.44167663416283 0.7609706286130564
15.936201275489033 297.27587701833414 0.7598475989254324
15.94142883044245 296.9603810427605 0.7584734657933467
15.946656385395865 295.4172354046799 0.7556716618636319
15.951883940349282 293.6772860570022 0.7522532046643758
15.957111495302698 292.0229830951894 0.7485100496274404
15.962339050256114 293.3221481148337 0.7522445676577182
15.96756660520953 295.8588397004935 0.7559318640629639
15.972794160162946 298.11866746033127 0.7597272894199042
15.978021715116363 297.77163231336345 0.7589816007701479
15.983249270069779 297.534132508796 0.7581249172514027
15.988476825023195 299.2051159173985 0.7597774644028014
15.993704379976611 301.3097714601995 0.7631560832891663
15.998931934930027 300.3757169313224 0.7610671098124776
16.004159489883442 298.56621704372 0.7591962233194102
16.009387044836856 299.2185322568975 0.7587491839341319
16.01461459979027 300.66154445338236 0.760308194854758
16.019842154743685 303.7051183363489 0.7653841926407514
16.0250697096971 304.0741105242265 0.7651223408275909
16.030297264650514 304.1487287019052 0.7655773869042864
16.03552481960393 304.30520637454737 0.7649629194178426
16.040752374557343 306.99887613766145 0.767337349748647
16.045979929510757 308.7404698107387 0.7698134591520461
16.05120748446417 309.54734334255477 0.7698913262370569
16.056435039417586 308.4883465503637 0.7682286492998291
16.061662594371 311.7091958399127 0.7717278908637432
16.066890149324415 317.2888569962752 0.7779570680978929
16.07211770427783 322.78393099214236 0.7856689389658299
16.077345259231244 326.9707598945602 0.7904549737891637
16.08257281418466 325.6053377822158 0.7893447849550275
16.087800369138073 322.8987906711572 0.7857113750610502
16.093027924091487 321.5773221569796 0.783250019488027
16.0982554790449 323.22497958219475 0.7840535944963447
16.103483033998316 330.8887021461729 0.7935262998441153
16.10871058895173 335.2851592329567 0.7987781691481478
16.113938143905145 335.19311212710966 0.7990444615428599
16.11916569885856 330.9714379519375 0.7940919400159422
16.124393253811974 326.45376564416847 0.7894089456568517
16.129620808765388 324.03564795302265 0.787499000967397
16.134848363718802 324.5279388593024 0.7897887353654688
16.140075918672217 326.8055298498366 0.7918823442113572
16.14530347362563 328.8944360201041 0.7947515651066023
16.150531028579046 328.7544641556044 0.7940274938762432
16.15575858353246 328.2429595313081 0.7927538578112322
16.160986138485875 324.621344797753 0.7883836435708657
16.16621369343929 322.4230575606513 0.7845116520241583
16.171441248392703 318.45398646777653 0.7801836389418122
16.176668803346118 315.8154476350787 0.7760847235380378
16.181896358299532 315.03683228506316 0.7756816121730552
16.187123913252947 312.72418587801303 0.7729886966959316
16.19235146820636 309.1807461803948 0.7690688056274358
16.197579023159776 305.9257128149429 0.7649409125824115
16.20280657811319 301.81775369887447 0.7595968222194363
16.208034133066604 297.67638739526825 0.7543390941108478
16.21326168802002 294.33722477459656 0.7504327507171676
16.218489242973433 291.19234003506256 0.7469708920901453
16.223716797926848 288.0695119999628 0.7435338516799134
16.228944352880262 287.00878414198246 0.7416546479083047
16.234171907833677 285.02520923506273 0.7382273468018565
16.23939946278709 281.5762465981897 0.733889170821572
16.244627017740505 277.8727452757157 0.729561208447245
16.24985457269392 275.2369849103724 0.7272563561275226
16.255082127647334 274.11548852719886 0.7264945726225662
16.26030968260075 270.9438730208387 0.7210307422397586
16.265537237554163 270.49469451165305 0.721106638663561
16.270764792507578 268.2100999082921 0.7160527212790806
16.275992347460992 266.7578474257849 0.714562191595886
16.281219902414406 265.6105426982662 0.7138578045845013
16.28644745736782 261.8166807727037 0.709817199509186
16.291675012321235 263.30827076032796 0.712796294262599
16.29690256727465 266.40774173416355 0.716392847526039
16.302130122228064 270.8123169947211 0.7212870764896215
16.30735767718148 272.97224140166134 0.7231286825111887
16.312585232134893 271.39634155808926 0.7204029273307778
16.317812787088307 268.8868642660055 0.7169109060075721
16.323040342041722 267.2636941891989 0.7150132260508962
16.328267896995136 266.5845559054909 0.7131108044188783
16.33349545194855 267.87446502462484 0.7147671517601544
16.338723006901965 269.0070944091685 0.7163512870125113
16.34395056185538 273.6603913510104 0.721030375009644
16.349178116808794 276.40723946326074 0.7245616227231785
16.35440567176221 279.1073745911011 0.7280661268892469
16.359633226715623 284.9403331431038 0.7358268860696269
16.364860781669037 290.9891658951646 0.7428348887260711
16.37008833662245 301.8567198254764 0.7535999941696452
16.375315891575866 305.59861475309384 0.7574109380466784
16.38054344652928 309.7803937798434 0.7614970443375461
16.385771001482695 316.5673023839406 0.7687039263712885
16.39099855643611 321.0234992717032 0.773758238204285
16.396226111389524 325.9486112596646 0.7792520599726118
16.401453666342938 323.8012023726862 0.7772161493984228
16.406681221296353 323.0744796646006 0.7773164420769023
16.411908776249767 318.78517419511695 0.7710616997743394
16.41713633120318 313.9555146314324 0.7650322787043552
16.422363886156596 307.8921803174943 0.7568923506318042
16.42759144111001 305.2400428838108 0.7527329644746555
16.432818996063425 304.4290249416828 0.7524110040449314
16.43804655101684 303.0110679570829 0.7508065707403867
16.443274105970254 302.8834058537812 0.7515108366715104
16.448501660923668 304.1055083399741 0.7534602326226215
16.453729215877082 305.47470959247204 0.7535651961650109
16.458956770830497 306.21929206482434 0.7545085075453865
16.46418432578391 305.1250632946226 0.7533551772230536
16.469411880737326 308.84515317239345 0.7581983889000532
16.47463943569074 312.3579368599102 0.7634826832344569
16.479866990644155 313.95365543878404 0.7656294994155279
16.48509454559757 316.44391231189024 0.7675958811841862
16.490322100550983 317.7879811660995 0.7690404559873657
16.495549655504398 319.64035939542634 0.7698945562688576
16.500777210457812 320.167749208263 0.7704971733027318
16.506004765411227 320.02308471224285 0.7700536689976896
16.51123232036464 316.4479743280557 0.7657765880585355
16.516459875318056 308.8586740962492 0.7569445418321478
16.52168743027147 299.2364894029575 0.7450435485828789
16.526914985224884 289.17531721780335 0.7334357296002905
16.5321425401783 286.54999290087244 0.7309164185829374
16.537370095131713 282.3246882278254 0.7256336213409988
16.542597650085128 277.3132148632091 0.7199565269054643
16.547825205038542 273.3523412294851 0.7142398523743849
16.553052759991957 273.87983539448913 0.7147116754659812
16.55828031494537 274.16451893539346 0.7161634108096065
16.563507869898785 273.7644962726662 0.715809488037393
16.5687354248522 271.95401539253817 0.7136427987479432
16.573962979805614 272.7707473369927 0.7145779541112416
16.57919053475903 270.9230172685093 0.710714714998013
16.584418089712443 270.3883874668228 0.7096535893707135
16.589645644665858 266.64694049040685 0.7042107195680007
16.594873199619272 267.5080240675561 0.7045048787397903
16.600100754572686 268.9852125518 0.7078576364297606
16.6053283095261 270.34955050297003 0.7100842057662017
16.610555864479515 268.74300154147 0.7080259389740741
16.61578341943293 267.25956274465705 0.7056483716857636
16.621010974386344 266.7168464127223 0.7036805276946633
16.62623852933976 269.3862212980148 0.7080802144026802
16.631466084293173 271.77313489282653 0.7115500348668081
16.636693639246587 274.5130640903382 0.7153259623787397
16.641921194200002 271.81970915253993 0.7122443335322488
16.647148749153416 271.9170488297184 0.711992902937814
16.65237630410683 270.2532616822546 0.7086301815436314
16.657603859060245 269.2907107035965 0.705141619550354
16.66283141401366 266.69705297357496 0.7022142401063685
16.668058968967074 262.45809480915466 0.696933750099273
16.67328652392049 257.97850895500136 0.6923456268798361
16.678514078873903 256.80252296570575 0.6910072630558631
16.683741633827317 258.1463663982732 0.69270971414437
16.68896918878073 259.62024618360425 0.6945340006186184
16.694196743734146 259.62148874578577 0.6942495048605699
16.69942429868756 257.1575293253116 0.690899145912707
16.704651853640975 256.3612645128344 0.6900251581669596
16.70987940859439 254.9894997639279 0.689117699614942
16.715106963547804 253.9870999890598 0.6897269889207084
16.720334518501218 250.02653205939143 0.6845180693382196
16.725562073454633 248.0200637591424 0.6816374637860928
16.730789628408047 247.21965045846866 0.6797474068512988
16.73601718336146 245.54901897668844 0.6768366657264617
16.741244738314876 246.34605051172866 0.6775911481112644
16.74647229326829 242.46183438369357 0.6712494124916403
16.751699848221705 241.00376933660957 0.669030218970158
16.75692740317512 239.126455461095 0.6675749875186332
16.762154958128534 238.1878114915857 0.6660303164679932
16.767382513081948 236.31100261658065 0.663708472738402
16.772610068035362 233.70272016551405 0.6582722782696101
16.777837622988777 234.13768723542245 0.6573208941977274
16.78306517794219 233.38765104699183 0.6552700450360082
16.788292732895606 235.8749618761992 0.6593078058692622
16.79352028784902 235.75849829911814 0.6606486231208428
16.798747842802435 236.1088580439968 0.6620224118658394
16.80397539775585 234.9670819333033 0.6606256726111711
16.809202952709263 235.72024167488806 0.6635022670711838
16.814430507662678 236.3665388750796 0.6654049551723953
16.819658062616092 236.25550566735294 0.666215460175097
16.824885617569507 234.86159383272607 0.6632626809774281
16.83011317252292 232.66075578341193 0.6590799609302176
16.835340727476336 232.5739128282705 0.6585073988476657
16.84056828242975 232.98067955596807 0.6601374851581019
16.845795837383164 235.97391697886678 0.6650058220240345
16.85102339233658 233.2138278253871 0.6602310303570101
16.856250947289993 231.45789998018256 0.6567008636815743
16.861478502243408 227.9575257180873 0.65163682161143
16.866706057196822 226.49731381284005 0.6500925821387974
16.871933612150237 226.67087271012159 0.649641572318164
16.87716116710365 227.3953514903306 0.6517693100253976
16.882388722057065 227.94138666894509 0.6540241601882729
16.88761627701048 228.0364570697545 0.6556381809669035
16.892843831963894 226.97997882731136 0.6532183260137414
16.89807138691731 227.235926961622 0.6526898119938959
16.903298941870723 228.2646757472459 0.6537281338547452
16.908526496824138 230.8219309409861 0.6564215704416672
16.913754051777552 229.6597145595253 0.6549791303156822
16.918981606730966 228.9362058632057 0.653384781646125
16.92420916168438 224.43433414757115 0.647984890119077
16.929436716637795 222.3548119953815 0.6461546751576971
16.93466427159121 223.48814121698962 0.6491923400019145
16.939891826544624 223.63081001396188 0.6489227069415755
16.94511938149804 224.22448218723238 0.6485786370666001
16.950346936451453 223.46507153216265 0.6451269029658917
16.955574491404867 224.20708158536337 0.6465475443822953
16.960802046358282 224.3406911492368 0.6475790590945629
16.966029601311696 224.26469094765145 0.6485145299025893
16.97125715626511 223.38471870332506 0.647032107687632
16.976484711218525 223.52679479999674 0.6461790859423561
16.98171226617194 222.80988682586397 0.6459431891661851
16.986939821125354 222.44564506562827 0.645683789142397
16.99216737607877 220.70940874780263 0.6436518798369038
16.997394931032183 222.51690988219198 0.6473596365091762
17.002622485985597 224.25465928223196 0.6494512214227494
17.00785004093901 227.39258695692342 0.6520602374478162
17.013077595892426 227.66304244337385 0.6511085757086366
17.01830515084584 228.16131109350096 0.6512938329221106
17.023532705799255 227.25907097708617 0.6500717187674394
17.02876026075267 225.8638469656146 0.6476654540448656
17.033987815706084 228.148131368081 0.6494420271886134
17.039215370659498 229.6645769646167 0.6513056184409203
17.044442925612913 231.42426594382331 0.6549145327501475
17.049670480566327 230.86614510293813 0.6541338984222081
17.05489803551974 232.18041942393273 0.6559110135242989
17.060125590473156 233.9316572387073 0.6579184631647426
17.06535314542657 233.3506069699459 0.6582041563620288
17.070580700379985 234.5077055134964 0.6608870876211437
17.0758082553334 234.50127401558896 0.6601660248122934
17.081035810286814 234.583958252345 0.6601970641094266
17.086263365240228 237.05984130555214 0.6644749259842605
17.091490920193642 235.69645609418492 0.6627640078234139
17.096718475147057 236.39511869745422 0.6637369376232819
17.10194603010047 237.1317933675397 0.6629269823550211
17.107173585053886 237.55727152158306 0.6631141444660579
17.1124011400073 237.96809394744457 0.6639193675604717
17.117628694960715 238.95585869480706 0.6644618381589864
17.12285624991413 238.7417646655557 0.6644192438903471
17.128083804867543 239.15740412826676 0.6648517599554356
17.133311359820958 237.17840883217994 0.6608356145030567
17.138538914774372 234.94688364470736 0.6582245518444255
17.143766469727787 234.69974749947554 0.6578616159987845
17.1489940246812 234.24220694465018 0.6584708284592213
17.154221579634616 235.27238188198805 0.6599235520749517
17.15944913458803 235.0563869369743 0.6596249773772418
17.164676689541444 238.00214492706607 0.6629787623997266
17.16990424449486 242.47845723684395 0.6683667623133465
17.175131799448273 244.82613379005414 0.6705629829261662
17.180359354401688 243.6442200620202 0.6681441851290539
17.185586909355102 241.6088987765745 0.6652596131648175
17.190814464308517 240.50301885368367 0.6632477728925384
17.19604201926193 245.29078467195487 0.6715146520420802
17.201269574215345 249.25346592548522 0.6768009911032187
17.20649712916876 250.1775566637168 0.6770203556804641
17.211724684122174 247.8659899693655 0.6737307184319634
17.21695223907559 246.01157304333546 0.6710718092778409
17.222179794029003 247.02901142183032 0.6734189276580286
17.227407348982418 248.03735476507663 0.6744708132798972
17.232634903935832 251.7624705610561 0.6791839763219387
17.237862458889246 254.08846242142312 0.6817341960378919
17.24309001384266 252.81975840298938 0.6805440295432507
17.248317568796075 249.59134985721 0.6770342963313032
17.25354512374949 246.9815949754114 0.6736761607875661
17.258772678702904 246.25788527956718 0.6735989152192632
17.26400023365632 244.91304254543928 0.6698803137193647
17.269227788609733 246.68928433045863 0.6714361545405977
17.274455343563147 242.24607654773092 0.6649152764240625
17.279682898516562 240.16207428516964 0.6631254369478777
17.284910453469976 237.15574726781887 0.6598023603092692
17.29013800842339 239.89283416976338 0.6629749400671341
17.295365563376805 241.87833260468196 0.6661847657238312
17.30059311833022 243.28797098326177 0.6673921412108315
17.305820673283634 243.76441764748728 0.6687961349534072
17.31104822823705 244.93348235447903 0.6703070274388101
17.316275783190463 247.16620851171263 0.6740725129641372
17.321503338143877 248.43576265650495 0.6765268491657185
17.32673089309729 247.65463547557962 0.6748213757342698
17.331958448050706 247.57961318503743 0.6731441304583674
17.33718600300412 247.34437371434586 0.6722157388728004
17.342413557957535 246.82650722163092 0.6714572579861643
17.34764111291095 245.71296463147397 0.6696861996610763
17.352868667864364 245.15761972553432 0.6701499619012304
17.358096222817778 246.70672424551293 0.6724613297717894
17.363323777771193 248.58452861983614 0.6758887918273548
17.368551332724607 248.48081414895347 0.6764451587424912
17.37377888767802 246.73047072835834 0.673662220426712
17.379006442631436 245.3625006070865 0.6717243734353198
17.38423399758485 246.86930488007997 0.673162570316864
17.389461552538265 247.23037606442023 0.6741802410787193
17.39468910749168 249.51618709049313 0.676812387076052
17.399916662445094 253.50747910645455 0.6806340543475168
17.405144217398508 254.9053541020556 0.6809311015881445
17.410371772351922 251.36624399000127 0.6758284422072416
17.415599327305337 252.09502041213628 0.6770468692667524
17.42082688225875 251.8174704955142 0.677791517343726
17.426054437212166 255.23450103057743 0.6834123607550404
17.43128199216558 257.49806978474646 0.6869738730536399
17.436509547118995 257.9123091681203 0.6869218042418904
17.44173710207241 260.63341651048177 0.6891110809684312
17.446964657025823 257.71580211772573 0.6841718045576802
17.452192211979238 259.8679611049579 0.6874171009879954
17.457419766932652 257.4541871257545 0.6843175398844964
17.462647321886067 255.97745138600632 0.6826587757511745
17.46787487683948 255.10353614273305 0.6813013284372326
17.473102431792896 255.6456002649388 0.6820668195675279
17.47832998674631 256.5673875268293 0.6841441578705321
17.483557541699724 257.4728664252999 0.6841435059937172
17.48878509665314 257.23612851069015 0.6832825079009243
17.494012651606553 257.44168224901205 0.6833072598481632
17.499240206559968 257.1844392016397 0.6824980963090308
17.504467761513382 259.9012437593144 0.6864792263537829
17.509695316466797 262.7879693678862 0.6897388988653879
17.51492287142021 265.4275101240045 0.693565434551051
17.520150426373625 263.6428874430866 0.6922621178590974
17.52537798132704 265.04844108545717 0.6936303164517591
17.530605536280454 263.7870519113325 0.691514581602035
17.53583309123387 264.0539018219055 0.6912603805290551
17.541060646187283 263.92301512041496 0.6915904272290743
17.546288201140698 265.3128487387521 0.6949599154170701
17.551515756094112 265.50960884385154 0.6947998050527141
17.556743311047526 267.89711085979525 0.6982112866760901
17.56197086600094 268.97562343046553 0.6995093894875767
17.567198420954355 268.96259151725747 0.698397369769215
17.57242597590777 267.9005476429371 0.695769455227738
17.577653530861184 266.4827974546275 0.6942715505063981
17.5828810858146 265.0544439741635 0.6935906542047225
17.588108640768013 265.77786719878725 0.695320532216034
17.593336195721427 266.7881490608267 0.6958021603285599
17.598563750674842 268.098403913568 0.696390704862946
17.603791305628256 268.8674765948919 0.6961760450601054
17.60901886058167 270.20836122049246 0.6981012821343937
17.614246415535085 272.10838105777725 0.7005097719258039
17.6194739704885 271.4255170291507 0.6992623953940919
17.624701525441914 270.7658249301965 0.6986770346228351
17.62992908039533 271.02625748527174 0.6996087689761962
17.635156635348743 273.26412003437923 0.7020622719374789
17.640384190302157 277.0874169017267 0.7067752925364539
17.64561174525557 279.23743858776925 0.709338287576279
17.650839300208986 279.09847191112937 0.7089613898116259
17.6560668551624 279.99754178806813 0.7099144706350005
17.661294410115815 281.3035280795315 0.711587663124605
17.66652196506923 285.2330817728917 0.7154020689209738
17.671749520022644 290.3611987255718 0.722011063308419
17.676977074976058 293.2644213684519 0.7257805102299313
17.682204629929473 295.2377179728828 0.7276715658690683
17.687432184882887 299.8893242000443 0.7331858510994833
17.6926597398363 300.8669024096604 0.7339772828075165
17.697887294789716 301.3026955354816 0.7344727158315358
17.70311484974313 301.16730766358916 0.7344819777319395
17.708342404696545 303.63643972457487 0.7375293704830486
17.71356995964996 305.95787687816716 0.7405605766804733
17.718797514603374 307.02734691693934 0.7419906910377113
17.724025069556788 307.7166680326379 0.7426511738938165
17.729252624510202 308.68276963768864 0.7430222787691395
17.734480179463617 309.7224520133645 0.7443137142017812
17.73970773441703 309.56599149630165 0.7435018959830888
17.744935289370446 309.9512750311873 0.7442234914655674
17.75016284432386 312.0665306106392 0.7467057378892629
17.755390399277275 314.5513420760695 0.7500140473490076
17.76061795423069 319.3438696442024 0.7563912471962501
17.765845509184103 318.4751439896497 0.7547984204958106
17.771073064137518 317.7563741434682 0.754096369608386
17.776300619090932 313.7863808532276 0.7494433118028248
17.781528174044347 311.21277942844574 0.7462644940289351
17.78675572899776 308.08017643427905 0.7425882641503294
17.791983283951176 306.76155067089 0.7406678029886961
17.79721083890459 303.4030182616299 0.7374299356703443
17.802438393858004 300.40332092277805 0.7348904554826421
17.80766594881142 298.970441116636 0.7336229794289901
17.812893503764833 296.3131660583598 0.7305971597265747
17.818121058718248 295.5273814251661 0.7295786011278468
17.823348613671662 294.1354948921272 0.7271841164385991
17.828576168625077 291.4525397673088 0.7235820033305015
17.83380372357849 287.4337984866016 0.7179371588564667
17.839031278531905 283.26048233946716 0.7123403873268336
17.84425883348532 280.85673131524374 0.7087444311208128
17.849486388438734 281.03325631044993 0.7091035053377719
17.85471394339215 283.20209763829274 0.7122001512226676
17.859941498345563 282.9247701043599 0.712497742674404
17.865169053298978 282.78279442911787 0.7124098938702169
17.870396608252392 282.2387897416536 0.7117132321578252
17.875624163205806 282.9239324172584 0.7119395885673719
17.88085171815922 284.6090830714918 0.7140693244069323
17.886079273112635 284.33670442430207 0.7139313194249879
17.89130682806605 284.3528132501728 0.7135441193403177
17.896534383019464 286.0671535135757 0.7164244549418146
17.90176193797288 291.89250078509656 0.7231657598355546
17.906989492926293 296.85350890166626 0.7292639053839124
17.912217047879707 301.65452031880943 0.7345022985739234
17.917444602833122 306.1731770614208 0.739650835920113
17.922672157786536 308.1352001900456 0.7421620604963877
17.92789971273995 312.00582573489737 0.7468738978184637
17.933127267693365 315.46796611278546 0.7499886256390069
17.93835482264678 316.1706254872201 0.7513608600068671
17.943582377600194 313.77362914899 0.7484270759098233
17.94880993255361 315.04576156291455 0.7504902827239186
17.954037487507023 312.8174233601243 0.7474579925615413
17.959265042460437 313.07595898469714 0.7477867666353786
17.96449259741385 308.7452426373235 0.7424222408760647
17.969720152367266 306.8943280832579 0.7411598787453011
17.97494770732068 302.91661426871843 0.7359336654875501
17.980175262274095 296.8651608994185 0.7294793214035391
17.98540281722751 294.4931107379092 0.7264521418129848
17.990630372180924 292.62485414602696 0.724565689176743
17.995857927134338 291.45824078161036 0.7235113911622224
18.001085482087753 292.21618400141216 0.7247404073263801
18.006313037041167 289.9753051006018 0.7222344763334579
18.01154059199458 288.02448583696275 0.719404757329518
18.016768146947996 284.2567211145501 0.7134436144556029
18.02199570190141 282.5931812336669 0.7121096011251079
18.027223256854825 280.16386264872494 0.7097100309393884
18.03245081180824 280.09793237259476 0.7103742432455015
18.037678366761654 281.4797336290916 0.7123923575948335
18.042905921715068 283.8122605217742 0.715030345463904
18.048133476668482 285.6539748232587 0.718047243128412
18.053361031621897 286.1840971730419 0.7176278409957153
18.05858858657531 284.90473974353597 0.7149977865216373
18.063816141528726 282.073409904974 0.7113430357152037
18.06904369648214 280.1396960086727 0.7098983169519507
18.074271251435555 283.1251396136977 0.7141335232514322
18.07949880638897 281.2623122449266 0.7114521686296309
18.084726361342383 281.97212347025317 0.7107394607851086
18.089953916295798 282.5346095460485 0.7113133343260505
18.095181471249212 284.8603162685027 0.7137748611230874
18.100409026202627 288.7545205037554 0.7183991622654038
18.10563658115604 291.0624968040159 0.7208593034838209
18.110864136109456 297.3070738734839 0.7279491209324058
18.11609169106287 305.57506053478113 0.7382121802081106
18.121319246016284 314.8928764285877 0.7495986949753302
18.1265468009697 322.6157157707147 0.7577432263968165
18.131774355923113 329.34461657279996 0.7651411778015739
18.137001910876528 337.4792454157701 0.7732402217550995
18.142229465829942 349.62211439615356 0.7870004000781409
18.147457020783357 365.0013788392279 0.804079902381373
18.15268457573677 382.66386745590466 0.8230148207939536
18.157912130690185 399.43927543216523 0.841002087301761
18.1631396856436 410.7604102143145 0.8529574222176433
18.168367240597014 425.7515652277764 0.8682834102400259
18.17359479555043 432.3761013778363 0.8755230585397569
18.178822350503843 433.493218090815 0.8760270127344187
18.184049905457258 422.87561754204654 0.8653431858381653
18.189277460410672 411.1417537616263 0.8536716730442907
18.194505015364086 401.6146759091452 0.8438300609619828
18.1997325703175 389.6862091363932 0.8318377947452223
18.204960125270915 384.83757414740427 0.8262022209819144
18.21018768022433 377.9464521584944 0.8178614793348582
18.215415235177744 373.8299013266337 0.8132266939817443
18.22064279013116 373.47195389039194 0.8126914544179848
18.225870345084573 376.1109990123469 0.8157412117486443
18.231097900037987 379.9267872319168 0.8198866022526046
18.236325454991402 388.09960179037654 0.8284883568952764
18.241553009944816 392.75262088232216 0.8334545807912328
18.24678056489823 397.7727355186598 0.8386657786494078
18.252008119851645 398.97080618994056 0.8402320230472986
18.25723567480506 401.68449022706636 0.8428606915537615
18.262463229758474 400.66947164104835 0.8416927076316089
18.26769078471189 395.4905567256392 0.836388908152664
18.272918339665303 386.02196021120403 0.826639832030787
18.278145894618717 374.50528358479477 0.8143333028385338
18.28337344957213 365.83444482908044 0.8050190559498182
18.288601004525546 361.66588168305424 0.8002955122887788
18.29382855947896 355.3883929391049 0.7934661558963977
18.299056114432375 349.1045426808458 0.7864229890510553
18.30428366938579 334.94806351154915 0.7707044051769563
18.309511224339204 325.3660882870718 0.7599267685387335
18.314738779292618 319.88888798957095 0.7540911505463778
18.319966334246033 316.56723626227887 0.7504639911245408
18.325193889199447 312.94407490425783 0.7465674258047107
18.33042144415286 307.92631642528863 0.741590331135678
18.335648999106276 304.9332389930728 0.7379048210422113
18.34087655405969 300.20949571702306 0.7327436308997967
18.346104109013105 294.50791096840203 0.7248781531606536
18.35133166396652 292.00944242202166 0.7225482050450388
18.356559218919934 291.68535208716594 0.7217191574679893
18.361786773873348 293.61783891751645 0.7249901448875803
18.367014328826762 293.9766243735927 0.7257626341477045
18.372241883780177 291.7671199180772 0.7227211844257027
18.37746943873359 292.3890829844296 0.7228901804198661
18.382696993687006 294.5388783120964 0.7249561457743241
18.38792454864042 300.7989052953767 0.733788895411817
18.393152103593835 309.5521090604091 0.7559863491676083
18.39837965854725 321.09498455732484 0.776517622678477
18.403607213500663 335.11879562765836 0.7990439008240133
18.408834768454078 349.75520309624216 0.8208006053601241
18.414062323407492 365.30460246422393 0.8432121582770217
18.419289878360907 376.6828874730704 0.8600293942520782
18.42451743331432 389.70649255103115 0.8782382991498288
18.429744988267736 400.0880500550158 0.8943098626659052
18.43497254322115 406.0068248411814 0.9038891787223897
18.440200098174564 404.5862076461484 0.9052595695354398
18.44542765312798 398.61564466512067 0.9021359242777323
18.450655208081393 392.14647007641605 0.8976262657271477
18.455882763034808 382.72293997835857 0.891195105333014
18.461110317988222 376.5660675610927 0.8874152958709329
18.466337872941637 367.23119422255155 0.87855553741482
18.47156542789505 364.3994419623897 0.8776457530411436
18.476792982848465 357.0492157293421 0.8708295203642403
18.48202053780188 351.1947067321089 0.867415807897199
18.487248092755294 347.0096793663425 0.8654281819645986
18.49247564770871 340.2880302303076 0.8589555047722688
18.497703202662123 336.10530739792875 0.856246860959535
18.502930757615538 332.87607770255426 0.8535148824740524
18.508158312568952 328.95718529267924 0.8512642306123448
18.513385867522366 325.4980096914165 0.8491755253135482
18.51861342247578 324.72556486395797 0.8498539309985368
18.523840977429195 323.9105071641283 0.8529367935275973
18.52906853238261 327.1216034418694 0.8599247495764493
18.534296087336024 324.3516361868435 0.8582748019179871
18.53952364228944 320.3164750245583 0.8557576907448534
18.544751197242853 313.34508946167153 0.847596879860032
18.549978752196267 312.6233830449963 0.8495057470507477
18.555206307149682 311.0766477811181 0.8493592553163335
18.560433862103096 310.47508467060527 0.8485893488542825
18.56566141705651 310.87748023823355 0.8507630693161938
18.570888972009925 309.4644655055451 0.8499335927782593
18.57611652696334 313.22919641450386 0.8578950131957463
18.581344081916754 315.7215290540585 0.8641884760471313
18.58657163687017 316.77205432385057 0.8666879033027255
18.591799191823583 316.3288022272302 0.8686649914980182
18.597026746776997 317.6671597946254 0.8714735985934585
18.60225430173041 320.2883391697836 0.876022313093255
18.607481856683826 324.36013942375837 0.8844481838788723
18.61270941163724 327.05982349324984 0.8898602331778025
18.617936966590655 331.07735532160507 0.8973055075199122
18.62316452154407 336.29206650652674 0.904280371395744
18.628392076497484 340.1953278173009 0.890540843008543
18.633619631450898 343.1691662543907 0.8855103342331603
18.638847186404313 346.9640140705126 0.8831088883268476
18.644074741357727 352.02261996254464 0.8846681587029878
18.64930229631114 354.38267367070307 0.8845497203501589
18.654529851264556 358.43711516500093 0.884929637954943
18.65975740621797 362.6994731414029 0.8877194192858726
18.664984961171385 366.0958514331427 0.8878355177257015
18.6702125161248 366.5106369319692 0.8849023232906282
18.675440071078214 367.58558339403635 0.8842873901543099
18.680667626031628 367.0501134817091 0.880126141081626
18.685895180985042 368.3795903017676 0.8791207462353561
18.691122735938457 366.9181483169308 0.8752818549919441
18.69635029089187 368.00687255436037 0.8734929039118254
18.701577845845286 369.7066554754939 0.8742932554678974
18.7068054007987 370.0555345041527 0.8730331580596726
18.712032955752115 372.1162713699444 0.8738332503151753
18.71726051070553 369.8160294389366 0.8698555357933223
18.722488065658943 369.9958941973855 0.8681948131150945
18.727715620612358 369.26429980514314 0.866563835989268
18.732943175565772 368.4866995704652 0.865230354333608
18.738170730519187 368.8990180409433 0.8649971072744087
18.7433982854726 364.5907512237128 0.8587560953675669
18.748625840426016 362.29667992816877 0.8541171830826348
18.75385339537943 359.59950497398114 0.8493570489409176
18.759080950332844 359.0333668919171 0.8481463802725705
18.76430850528626 355.1904700775153 0.8423544631214513
18.769536060239673 352.70274396345724 0.8393399941197419
18.774763615193088 347.2212947648104 0.8313436665594729
18.779991170146502 342.71522648579605 0.823833900846406
18.785218725099917 336.88894152442646 0.8156599354250983
18.79044628005333 334.9522290406159 0.8119071830585596
18.795673835006745 330.67176156242147 0.8062420286832181
18.80090138996016 326.076016593941 0.8006615693108158
18.806128944913574 323.16166698552394 0.7959209991388523
18.81135649986699 318.644647996146 0.7901711727053398
18.816584054820403 316.6741162799766 0.7885683253631045
18.821811609773818 316.22096427973423 0.787426231128063
18.827039164727232 314.8537383128268 0.7853217930355518
18.832266719680646 313.9692041434768 0.782808381202823
18.83749427463406 307.3510626411256 0.7740664291100987
18.842721829587475 303.8010049856989 0.7691712448989042
18.84794938454089 299.4655629565019 0.763120825736309
18.853176939494304 299.32442886219496 0.7630709145815661
18.85840449444772 301.64150102717974 0.7654912244849034
18.863632049401133 301.1891971962498 0.764505310136526
18.868859604354547 299.80452767754804 0.7622188911945411
18.87408715930796 299.39064608060147 0.761166912926185
18.879314714261376 298.68579880769676 0.7600378860231176
18.88454226921479 299.6089428708237 0.761758207311607
18.889769824168205 298.7691144428958 0.7602034451004527
18.89499737912162 298.8982267132414 0.7606790814738468
18.900224934075034 298.9240729062841 0.7593296366742763
18.90545248902845 296.16120215956505 0.7551414975510923
18.910680043981863 292.82910765003254 0.750793428069978
18.915907598935277 291.75632413922136 0.7498477451332136
18.92113515388869 292.2427844730681 0.7515626196300821
18.926362708842106 291.15910456778045 0.7497264642644603
18.93159026379552 291.2710389356698 0.7497158257739053
18.936817818748935 291.09087317274935 0.7500552207535955
18.94204537370235 291.3504859708766 0.7501985318745114
18.947272928655764 288.97723638125706 0.746213041650933
18.952500483609178 289.5811106233197 0.7457197037362763
18.957728038562593 289.46131720815845 0.7453991783140479
18.962955593516007 288.4885373149464 0.7436057821458291
18.96818314846942 286.6052035989149 0.7407196759822338
18.973410703422836 286.08513626290784 0.7395241135029623
18.97863825837625 284.1053202786399 0.7360111607329799
18.983865813329665 282.2511091591539 0.7334430564306487
18.98909336828308 282.62835941025065 0.7336187566649403
18.994320923236494 288.89306827626905 0.7410966066725347
18.999548478189908 293.68663287962613 0.7469473300974235
19.004776033143322 295.815423203953 0.7496110191573055
19.010003588096737 298.8240345672451 0.7536522118842932
19.01523114305015 295.3112016291323 0.7493492616666005
19.020458698003566 290.8977651484847 0.7445926604246396
19.02568625295698 286.12577947812764 0.7389220188470624
19.030913807910395 288.99350949388855 0.7419272926620729
19.03614136286381 292.85789302501536 0.7464560655617236
19.041368917817223 294.090229550201 0.7458852168555045
19.046596472770638 290.9270896584936 0.7407300198306335
19.051824027724052 286.8979017629607 0.7356659356049304
19.057051582677467 283.88927782359826 0.7316133657359849
19.06227913763088 287.2697674624167 0.7370745171460259
19.067506692584296 286.74928082513577 0.7364148047354862
19.07273424753771 286.608605924922 0.7359454807722248
19.077961802491124 284.3774361139964 0.7318585082823775
19.08318935744454 283.51403214023844 0.7301845474122641
19.088416912397953 283.71937376882005 0.7293979949079157
19.093644467351368 284.7100756621991 0.7320812522543918
19.098872022304782 285.18643337105044 0.732056193157646
19.104099577258197 285.5433984787706 0.7326553533131465
19.10932713221161 286.147596889212 0.7319389393665828
19.114554687165025 290.07251035425986 0.7365767955159543
19.11978224211844 289.7150086183566 0.7366838297613165
19.125009797071854 289.254001918258 0.7358156010792791
19.13023735202527 286.1567131088562 0.7314238352273807
19.135464906978683 286.2009088597351 0.7307527931703665
19.140692461932098 286.37854751862193 0.7301307538226066
19.145920016885512 287.24157076307745 0.7317678253278214
19.151147571838926 288.30274730382365 0.7334653240961594
19.15637512679234 290.5974845618089 0.7367941792668605
19.161602681745755 287.9059616384335 0.7334207387433469
19.16683023669917 286.38849155544574 0.7306935938660244
19.172057791652584 285.02846848565997 0.7292410814920594
19.177285346606 285.4339871884946 0.72901092425336
19.182512901559413 284.6585206656067 0.7278699205822841
19.187740456512827 283.3126927485376 0.725621580821112
19.19296801146624 278.8450672466776 0.719971761248987
19.198195566419656 276.36637014867415 0.7168670672170023
19.20342312137307 274.97364914190644 0.7157953417162369
19.208650676326485 275.72849630472183 0.7168850804405856
19.2138782312799 276.8562343926047 0.7174902426875891
19.219105786233314 279.64613782373215 0.720410601370402
19.22433334118673 279.93700995482175 0.7203693516570644
19.229560896140143 282.33857387050887 0.7242057155479454
19.234788451093557 286.17461489628425 0.7288024269665877
19.24001600604697 286.4401073249506 0.7296694008679342
19.245243561000386 285.8093059678393 0.7286277865616722
19.2504711159538 280.50076423682066 0.7210468628979633
19.255698670907215 278.46598536600493 0.7188302339471011
19.26092622586063 277.4865711603807 0.7184253800553833
19.266153780814044 276.7371463994348 0.7175904318291217
19.271381335767458 275.40193233922037 0.7165604497970967
19.276608890720873 276.92685592958577 0.7168655352685045
19.281836445674287 278.6552966165221 0.7186680118424033
19.2870640006277 280.236494386541 0.7206458895411431
19.292291555581116 282.2885255237346 0.7237226156836509
19.29751911053453 282.07534146503735 0.7248298701713645
19.302746665487945 283.35205509768474 0.7251594640353705
19.30797422044136 284.5946515421332 0.726231880319078
19.313201775394774 286.39322225388884 0.727810057163422
19.318429330348188 287.82090397030845 0.7283229852930685
19.323656885301602 287.94731730098044 0.7290927222127437
19.328884440255017 288.28513124488404 0.7297683186092584
19.33411199520843 293.1444388544553 0.7360320233439469
19.339339550161846 297.96173275147504 0.7422964563307508
19.34456710511526 303.3801991002259 0.7474613119028801
19.349794660068675 309.39782353797955 0.754124557506276
19.35502221502209 315.33464335499184 0.7607400762098722
19.360249769975503 323.23408191768294 0.7706216786025323
19.365477324928918 329.33445770362783 0.7784280285413047
19.370704879882332 333.0724099820356 0.7814920398208653
19.375932434835747 340.391282634461 0.7892603523060995
19.38115998978916 342.8704536979439 0.7911174727429008
19.386387544742576 344.78180106299965 0.7922121478663631
19.39161509969599 345.8830108509542 0.7938511233759681
19.396842654649404 345.06951914717433 0.7926481435747774
19.40207020960282 344.1739427173758 0.7913913038048965
19.407297764556233 340.02219761363324 0.7867820992687661
19.412525319509648 343.9405329473315 0.7908067819251393
19.417752874463062 344.417903316959 0.7923613756227824
19.422980429416477 346.34671326057736 0.7946672421291572
19.42820798436989 343.94205915261955 0.7916062689000194
19.433435539323305 341.76742932402476 0.788945415729087
19.43866309427672 340.3450665846322 0.7869031043023808
19.443890649230134 338.7936150137975 0.7854318418044609
19.44911820418355 337.5436876781867 0.7837448026165263
19.454345759136963 339.68966716684065 0.7860370120843079
19.459573314090377 340.87861348054827 0.7873783900539206
19.464800869043792 343.8655768400917 0.7905237851391232
19.470028423997206 343.0624440138153 0.7895306200700202
19.47525597895062 343.1843301833839 0.7900926442497559
19.480483533904035 342.72427056170216 0.7902062242325498
19.48571108885745 342.5498539097342 0.7903613797461029
19.490938643810864 342.21976257050534 0.7892195636835628
19.49616619876428 343.37701951143185 0.7895121249512455
19.501393753717693 344.5125088576797 0.790638941752139
19.506621308671107 344.58687153469333 0.7912173935381976
19.51184886362452 340.91818268058006 0.7878391805727079
19.517076418577936 337.4396998398662 0.7837602846782552
19.52230397353135 338.36799536628405 0.7838454587710939
19.527531528484765 340.65088372836044 0.7860009187101187
19.53275908343818 342.9636874418299 0.788721255198743
19.537986638391594 346.30010943888254 0.7931356849443575
19.54321419334501 346.3322600677787 0.793492398771418
19.548441748298423 346.35372533720664 0.7934059028118455
19.553669303251837 345.4821262264224 0.7917792010192555
19.55889685820525 346.43987179039686 0.7924709136436955
19.564124413158666 350.53718365256196 0.7968886786864984
19.56935196811208 353.6901335024441 0.8003261514501094
19.574579523065495 354.69591624184847 0.8013431010489941
19.57980707801891 354.9646637656091 0.8015187887577233
19.585034632972324 357.4155825684762 0.804530352749942
19.590262187925738 360.39824409772416 0.8076915758835811
19.595489742879153 365.1751703019024 0.8130110100427183
19.600717297832567 369.3466990540628 0.8171914155952937
19.60594485278598 377.63677313044667 0.8262824470493536
19.611172407739396 380.1346476607729 0.8289101384882315
19.61639996269281 382.1240531190919 0.8310755678996137
19.621627517646225 382.37892886168413 0.8312415261799286
19.62685507259964 382.7156115939637 0.8316241292142551
19.632082627553054 383.4126317523255 0.8321421724523794
19.637310182506468 382.1986094134813 0.830998127269735
19.642537737459882 385.4067195475711 0.8349012811885775
19.647765292413297 390.2025946409478 0.8398187367508122
19.65299284736671 394.3696448156092 0.8442653954441358
19.658220402320126 395.6310103052636 0.8453362565866246
19.66344795727354 394.28777873033533 0.8443258513272729
19.668675512226955 394.2437833785139 0.843749958137196
19.67390306718037 395.0512386748944 0.8441484170089403
19.679130622133783 398.4547141448224 0.8477321958835983
19.684358177087198 399.7455044020395 0.8494985946998275
19.689585732040612 403.1301486544732 0.853436197611372
19.694813286994027 402.28102838427213 0.8525954874593199
19.70004084194744 402.9604773456663 0.8523214626370016
19.705268396900856 398.94347032093435 0.8476986600820914
19.71049595185427 395.84930030965916 0.8445565358917524
19.715723506807684 391.12079358938223 0.8390798558794366
19.7209510617611 391.4048912665123 0.8397192920850582
19.726178616714513 390.22079399638983 0.8381623573926255
19.731406171667928 390.5832879577077 0.8383438578396476
19.736633726621342 385.37305591658316 0.83313251403716
19.741861281574757 382.6506669027335 0.8301523072811077
19.74708883652817 380.988805599452 0.8285821049299161
19.752316391481585 382.11019518618946 0.8297552156275788
19.757543946435 382.5782817961942 0.8296621271645588
19.762771501388414 378.12024065229394 0.8248850756456323
19.76799905634183 374.35546185979723 0.8210220786636175
19.773226611295243 370.0623329797814 0.8166170242349038
19.778454166248657 365.31310138978586 0.8116884346936307
19.783681721202072 363.8030220862376 0.8094949155807378
19.788909276155486 361.0783135208675 0.8063224013580212
19.7941368311089 359.44366172517744 0.8044219018845186
19.799364386062315 355.49997960829273 0.8004533475329552
19.80459194101573 352.59204178698064 0.7978653685630678
19.809819495969144 349.3137536787986 0.7936230620033138
19.81504705092256 344.46316026045736 0.7878676676300745
19.820274605875973 341.14862212761335 0.783965295294588
19.825502160829387 340.96661412214775 0.7833649980878818
19.8307297157828 337.8415982093221 0.7799467181290827
19.835957270736216 332.77880172758785 0.773772253083533
19.84118482568963 328.9760924733318 0.7689798043369952
19.846412380643045 327.2950213719129 0.7673263960234034
19.85163993559646 326.04095063989206 0.7651753963060791
19.856867490549874 325.6861035051193 0.7648928660970516
19.86209504550329 323.18266350881737 0.7619870490476306
19.867322600456703 321.1309482088971 0.7600472921305206
19.872550155410117 322.33027680867144 0.7624854778971402
19.87777771036353 322.8591390014741 0.7625300100462499
19.883005265316946 325.2018501851348 0.7650436544839505
19.88823282027036 325.5810915654036 0.7651459354924327
19.893460375223775 321.8411454169831 0.760836790245026
19.89868793017719 321.0622772162882 0.7598966040568221
19.903915485130604 316.7275267971385 0.7542067649160091
19.909143040084018 317.77837290394336 0.7557188011353022
19.914370595037433 317.19830728406924 0.7556736648214827
19.919598149990847 316.3573509704927 0.7547447712358273
19.92482570494426 315.0774798134288 0.7534745398200269
19.930053259897676 315.0521389831798 0.7535444111181161
19.93528081485109 317.9825153218749 0.7565034247016164
19.940508369804505 318.56010329190593 0.7578245118903331
19.94573592475792 316.4688374496345 0.7546715010891007
19.950963479711334 313.13553222437037 0.7511846542593759
19.956191034664748 309.6579311784212 0.7464893250055252
19.961418589618162 307.3805232974248 0.7432868376888095
19.966646144571577 306.3421628396956 0.7417139318089148
19.97187369952499 310.12234943584707 0.746216703129419
19.977101254478406 313.2022879876816 0.7505880983419461
19.98232880943182 316.0183725290646 0.754242061915509
19.987556364385235 316.3503769844971 0.7545704465532614
19.99278391933865 319.83249482856104 0.7590003053418558
19.998011474292063 322.51603940563604 0.7612004912115886
20.003239029245478 326.6122265133834 0.7650247026692524
20.008466584198892 329.69778726158734 0.7684001742441535
20.013694139152307 336.656501788875 0.7760012600461403
20.01892169410572 348.055428745377 0.7891370806791692
20.024149249059136 360.8230239155287 0.803420454532853
20.02937680401255 375.51237193362806 0.8192378934358275
20.034604358965964 383.2861750541626 0.8277765677560764
20.03983191391938 386.12764817876456 0.8305695673660174
20.045059468872793 383.46349215930553 0.8281638653353174
20.050287023826208 378.15859639794246 0.8223995947074243
20.055514578779622 371.2315272973364 0.8146643449993359
20.060742133733036 366.7415151939898 0.8101087918937625
20.06596968868645 360.81020665177806 0.8034468415324483
20.071197243639865 357.19136985277316 0.7996364725355626
20.07642479859328 352.5790979803794 0.7945403612864009
20.081652353546694 349.54897868345444 0.7910138975031563
20.08687990850011 348.14847781858447 0.7898336706620912
20.092107463453523 348.56082035186114 0.7896913863637667
20.097335018406937 347.2392167843686 0.7877966127605125
20.102562573360352 344.74490966151996 0.7846075534092919
20.107790128313766 345.19399724762644 0.7852506040873769
20.11301768326718 344.78800751458226 0.7850464861944337
20.118245238220595 347.2157908076679 0.7874728014611452
20.12347279317401 349.5471889762151 0.78997782940489
20.128700348127424 351.14887720143173 0.7916319292832652
20.13392790308084 355.37104317302095 0.7964269045310268
20.139155458034253 359.2607837280502 0.8008236851039309
20.144383012987667 361.2352329786218 0.8027204532493253
20.14961056794108 360.8545258165593 0.8022436289267099
20.154838122894496 363.09056629129003 0.8051450499228344
20.16006567784791 363.2766026849684 0.8056375083321599
20.165293232801325 357.8901680021525 0.7993725662822114
20.17052078775474 351.2053778806762 0.7923684121117471
20.175748342708154 339.9253309340949 0.7797362521162448
20.18097589766157 335.82473433357796 0.7752246693285489
20.186203452614983 332.3996447623073 0.7718106886158785
20.191431007568397 330.0143857812045 0.768572225314439
20.19665856252181 320.8073091555744 0.7584650831084029
20.201886117475226 314.3964518108777 0.7500097449240226
20.20711367242864 312.7640488448299 0.7479399858326817
20.212341227382055 312.4134883161546 0.7475570408367017
20.21756878233547 313.3923113139031 0.7493632128887635
20.222796337288884 310.37772723966833 0.7457652384450163
20.228023892242298 309.4165042816603 0.7440926948551426
20.233251447195713 305.852197270029 0.7394147402424592
20.238479002149127 304.4760984451523 0.7374442706293863
20.24370655710254 302.66005549698826 0.7354132474476924
20.248934112055956 307.49076589255424 0.7409316536734226
20.25416166700937 311.92326536890147 0.7462296745614992
20.259389221962785 315.8828591251609 0.7512271272145136
20.2646167769162 319.43157607078155 0.7560092644251204
20.269844331869614 319.2114746625898 0.7556362332533128
20.275071886823028 317.0222221233323 0.752948912289947
20.280299441776442 313.4146541241656 0.7486031544614017
20.285526996729857 309.73587223396464 0.7448454889847212
20.29075455168327 311.55621674506483 0.7469937693011931
20.295982106636686 314.8171176260225 0.7511533692275038
20.3012096615901 317.0490628878053 0.7531762796565175
20.306437216543515 316.3806967375451 0.7526359829907929
20.31166477149693 315.86963284533505 0.751661459921012
20.316892326450343 317.6683866816044 0.7538741902928855
20.322119881403758 313.9904109740652 0.7496641173884656
20.327347436357172 311.33758156269005 0.7464194673979243
20.332574991310587 310.44546428035346 0.7449739784560374
20.337802546264 311.1996895320566 0.7454638282467302
20.343030101217416 311.51340446146423 0.7458040923187398
20.34825765617083 312.333833456104 0.7467016339351757
20.353485211124244 312.04663184064054 0.7465044458593066
20.35871276607766 309.7766098943711 0.742800618775067
20.363940321031073 309.5449132504315 0.7428186235667915
20.369167875984488 309.7914667062798 0.7427641262576576
20.374395430937902 310.1685157797673 0.7435440811898477
20.379622985891316 308.7853494139103 0.742189518566452
20.38485054084473 307.24218051065696 0.7403222800097038
20.390078095798145 306.183183292668 0.739949341896217
20.39530565075156 307.38355082739156 0.7413878044888261
20.400533205704974 307.907748489687 0.742857739058294
20.40576076065839 308.1373797845352 0.7434075424364759
20.410988315611803 304.3398728122335 0.7384591909653302
20.416215870565217 299.9053001588051 0.7328665346089129
20.421443425518632 298.57144227028937 0.7312186693624647
20.426670980472046 299.76763612703064 0.7330825224920311
20.43189853542546 300.5766028068777 0.7336863143209948
20.437126090378875 299.89208537279046 0.7326047256459588
20.44235364533229 297.9363241361021 0.7289750563994507
20.447581200285704 298.4211748827251 0.7299712271414661
20.45280875523912 299.20317936166106 0.7311634435502146
20.458036310192533 302.2614546125429 0.7358471516283168
20.463263865145947 302.5736561464233 0.7354026064565166
20.46849142009936 299.5097458289262 0.7319195499779801
20.473718975052776 296.73897117412463 0.7278682912835772
20.47894653000619 294.9643350703665 0.7254668872849702
20.484174084959605 294.3044618395299 0.7254426001246672
20.48940163991302 297.1268243620243 0.729005841458605
20.494629194866434 296.9984885531949 0.728968251160367
20.49985674981985 298.8756561883408 0.7310702342836599
20.505084304773263 298.8486022245558 0.7303504897233346
20.510311859726677 299.10222938684956 0.7309483625240076
20.51553941468009 298.51792413581205 0.729866465023733
20.520766969633506 297.34197459472995 0.7287395849503934
20.52599452458692 297.94138405764284 0.7301355445201533
20.531222079540335 298.6840223323602 0.7310295953077579
20.53644963449375 297.7286437797362 0.7296360181088497
20.541677189447164 294.9049520179514 0.7254168229393355
20.546904744400578 294.9861365178459 0.7243069363116401
20.552132299353993 296.2217264259492 0.7272563225185138
20.557359854307407 299.13745409530515 0.7304780531201746
20.56258740926082 299.85721493248286 0.7319917947797792
20.567814964214236 298.7062888795545 0.7297390990053042
20.57304251916765 296.01273727296257 0.7255237535152371
20.578270074121065 295.4962356165798 0.7254933780484758
20.58349762907448 292.2819441024069 0.7220644921851119
20.588725184027894 292.2010421241265 0.7226872103577515
20.593952738981308 297.6462140376456 0.7296756829336588
20.599180293934722 302.63317771814974 0.7347826011222648
20.604407848888137 303.6455620247809 0.7359336969047939
20.60963540384155 300.782656455166 0.7324984927688515
20.614862958794966 297.31528518029506 0.7281566113511656
20.62009051374838 296.6354906661881 0.7272694275940059
20.625318068701795 298.57420137137586 0.7290200064803849
20.63054562365521 301.2854520513289 0.7337229481941097
20.635773178608623 303.3603374429742 0.7363100540070926
20.641000733562038 302.3191709366175 0.7347080413218009
20.646228288515452 301.79618749010314 0.7338289569633917
20.651455843468867 302.3127678163546 0.7340540237342964
20.65668339842228 302.1864972989003 0.735499746432402
20.661910953375695 302.7350066087478 0.7362517332878941
20.66713850832911 299.3706037421097 0.7310501840812096
20.672366063282524 298.88654395601804 0.7292510347863725
20.67759361823594 300.41516747444416 0.7304934862970194
20.682821173189353 301.8984036222028 0.7324282232049387
20.688048728142768 301.88886457997194 0.7324416028285256
20.693276283096182 302.52426747509946 0.7328634893636924
20.698503838049596 301.04801568804027 0.731258264397255
20.70373139300301 301.55316935236783 0.7316143552500844
20.708958947956425 300.39840720673686 0.7307724191979761
20.71418650290984 299.81792634799797 0.7300506539543236
20.719414057863254 301.2291437905262 0.7315596962447914
20.72464161281667 302.45770246161555 0.733050009012822
20.729869167770083 303.70802509600657 0.7344474895903819
20.735096722723497 302.1407442275228 0.7325605053217138
20.740324277676912 300.5207537171981 0.7309677249132279
20.745551832630326 298.217814716681 0.7275854501372446
20.75077938758374 298.60582918052495 0.7283353975876227
20.756006942537155 299.87506574044386 0.7294942451875515
20.76123449749057 303.2972202410001 0.7335398683424403
20.766462052443984 302.25218885177446 0.7326453784257956
20.7716896073974 302.1913971120342 0.7324275216680185
20.776917162350813 300.41122442281693 0.7302068993550571
20.782144717304227 301.1674080995724 0.7314099292514262
20.78737227225764 301.1103548699954 0.7311659810089542
20.792599827211056 301.18831886112423 0.7317493094029679
20.79782738216447 305.40600930543206 0.7361626995283513
20.803054937117885 307.8121608782243 0.73889251464247
20.8082824920713 312.2497623040373 0.7432204107613949
20.813510047024714 315.2793967184813 0.7465161170067973
20.81873760197813 317.2563840625343 0.7499672058671674
20.823965156931543 317.2927944491328 0.7505744358800994
20.829192711884957 315.80157659905717 0.7485077950667343
20.83442026683837 314.93860031626275 0.7466981820763694
20.839647821791786 316.5975634842783 0.7481159020096368
20.8448753767452 319.95222903675466 0.7523218511376876
20.850102931698615 322.6649966276915 0.7550044818205041
20.85533048665203 319.7252250268267 0.7517134124522846
20.860558041605444 315.4166437181753 0.7469572273563576
20.865785596558858 316.9915538329997 0.7484450003404709
20.871013151512273 318.3407406703378 0.7499545792950699
20.876240706465687 320.1811916995181 0.751949455470501
20.8814682614191 322.1107168782231 0.754785880790871
20.886695816372516 323.2685154265703 0.7565729270300153
20.89192337132593 323.94456637462923 0.7568071803216889
20.897150926279345 322.53002754826684 0.75554106729683
20.90237848123276 322.7585135846345 0.7555756265089051
20.907606036186174 322.19047239357644 0.7548942806267287
20.912833591139588 323.81435023384677 0.756150880951818
20.918061146093002 319.95060176854565 0.7515527780315935
20.923288701046417 317.4846098597949 0.7489542712711497
20.92851625599983 317.8481878982244 0.7495197877436618
20.933743810953246 316.7438430349814 0.7483044572097014
20.93897136590666 317.7355923266066 0.7492021748858153
20.944198920860075 313.3844400834594 0.7436792799492267
20.94942647581349 310.85923215287175 0.740434029098249
20.954654030766903 306.6972328966538 0.7355435492088881
20.959881585720318 306.90836883315745 0.7364854941982286
20.965109140673732 307.72789626345957 0.7373738736422458
20.970336695627147 309.85090453804565 0.740216848320675
20.97556425058056 307.2804563669464 0.7371046669665897
20.980791805533975 303.85525852876617 0.7337896020054823
20.98601936048739 298.64041252053886 0.7272081070255099
20.991246915440804 297.8644541810326 0.7256735970091622
20.99647447039422 297.35906302582583 0.724616408629535
21.001702025347633 296.69962627098755 0.7249692584039091
21.006929580301048 295.70031667726533 0.7239741549762538
21.012157135254462 293.79603407756366 0.7215678282673834
21.017384690207876 289.1474860111365 0.7152806892261598
21.02261224516129 286.30324650424495 0.7112338212662372
21.027839800114705 286.2175472981469 0.712047826559494
21.03306735506812 290.62191544233303 0.7177261057525417
21.038294910021534 292.16533695678993 0.7208335989433136
21.04352246497495 290.4739445033249 0.7177209174831961
21.048750019928363 289.6061058364136 0.7158600967688173
21.053977574881777 289.66796746279437 0.7160775110381099
21.059205129835192 292.58376857443096 0.7201323881732028
21.064432684788606 294.99659392611494 0.7237094357283752
21.06966023974202 295.7802373713014 0.7239790286913163
21.074887794695435 294.1078681718892 0.7227725254120207
21.08011534964885 289.3805176744008 0.7159917704190245
21.085342904602264 288.6165255806531 0.7146100349324023
21.09057045955568 289.1626977666021 0.7139434925774224
21.095798014509093 291.1269968151196 0.716076921758394
21.101025569462507 289.7837879153113 0.7137367998355438
21.10625312441592 288.9224417666507 0.7133299005315148
21.111480679369336 289.1687120319562 0.714485711460896
21.11670823432275 286.89344269526595 0.7113155852150588
21.121935789276165 285.8032516927132 0.7108559345804686
21.12716334422958 284.4445087940013 0.7077745230743686
21.132390899182994 285.1159530228284 0.7089520400062954
21.13761845413641 286.5108667111686 0.7093443024443595
21.142846009089823 286.0522243109866 0.7082405028626392
21.148073564043237 283.9889388938817 0.705175808163748
21.15330111899665 281.228641396841 0.7007556035063331
21.158528673950066 280.08724448835153 0.6995052896382343
21.16375622890348 279.6493278928574 0.6993115664265988
21.168983783856895 280.9891628578722 0.7016175833696283
21.17421133881031 279.2304121541706 0.6996419880708885
21.179438893763724 281.2872140221671 0.701751413738998
21.184666448717138 281.30813327290093 0.7017663997050506
21.189894003670553 279.8150172435824 0.6994618651910885
21.195121558623967 276.4983697535313 0.6944791241958531
21.20034911357738 276.1715530800091 0.6937073074129985
21.205576668530796 276.15338476099174 0.6943758642905039
21.21080422348421 277.3582926980414 0.6967634364182381
21.216031778437625 276.28152520294077 0.6954847597841983
21.22125933339104 277.6742310596985 0.6958837548362806
21.226486888344454 275.82218579250366 0.6927314949995782
21.231714443297868 276.3663000554862 0.693080526066266
21.236941998251282 277.4016228763949 0.6941973602074889
21.242169553204697 278.1647490257077 0.694714894247843
21.24739710815811 276.9107750449916 0.6926061871570491
21.252624663111526 275.59937920089504 0.6909787249927412
21.25785221806494 275.5861469148902 0.6901698307143814
21.263079773018355 274.92902744059415 0.6890544142222884
21.26830732797177 275.3170984640014 0.6899271977973691
21.273534882925183 275.9004562640628 0.6914209760916247
21.278762437878598 274.99198245343456 0.6912838819081397
21.283989992832012 276.2569992123959 0.7001567693632708
21.289217547785427 277.81539981909117 0.7117566987851992
21.29444510273884 277.11054212885034 0.7168659918810254
21.299672657692255 274.70498364217895 0.7172423185692458
21.30490021264567 274.78629306286297 0.7221671415782592
21.310127767599084 277.42074952880586 0.7290580343317468
21.3153553225525 277.4267031306177 0.7342399120888733
21.320582877505913 279.06666399075823 0.740427374992948
21.325810432459328 276.9469828912879 0.7411817793817597
21.331037987412742 281.25035002892247 0.7493920668712637
21.336265542366156 282.58169054617144 0.7542783617628533
21.34149309731957 281.6775545245925 0.7557590611818428
21.346720652272985 276.8254337559833 0.7516047769159973
21.3519482072264 272.3397066322259 0.7468035120519841
21.357175762179814 271.38307156623756 0.7472352069827496
21.36240331713323 270.96074455338754 0.7493264820738795
21.367630872086643 272.7528802515301 0.7552595521870459
21.372858427040057 274.97447832900474 0.7617368745484397
21.378085981993472 275.7496192396101 0.7646744064999964
21.383313536946886 272.74914922349825 0.7621521111108771
21.3885410919003 272.8529982399791 0.7646581064965465
21.393768646853715 271.05148033105877 0.7642017235639897
21.39899620180713 272.0138713425331 0.769292955603572
21.404223756760544 271.6041935459109 0.7709116226652643
21.40945131171396 273.9122688986478 0.7761528374911703
21.414678866667373 277.95103415047436 0.7828074994725345
21.419906421620787 277.61627803898585 0.7829939949757759
21.4251339765742 274.225760436126 0.7799116763432904
21.430361531527616 268.9236294513977 0.7744419825370489
21.43558908648103 269.9299061721589 0.7783769823509976
21.440816641434445 270.6514737920879 0.7812329157514575
21.44604419638786 274.0260056377536 0.7873779660435052
21.451271751341274 276.8601312793932 0.7925508641479151
21.45649930629469 281.43943057927385 0.8014002332398195
21.461726861248103 284.9509042693231 0.8089307079552596
21.466954416201517 284.6833566515219 0.8118163102124186
21.47218197115493 281.2176882734005 0.8073749726496134
21.477409526108346 279.3016417960395 0.8046945002717786
21.48263708106176 277.5592148211815 0.8032928102171409
21.487864636015175 278.0310072422305 0.8054623821972566
21.49309219096859 277.69453546962245 0.8079838229344672
21.498319745922004 279.77049767997784 0.8134985825998033
21.503547300875418 280.1932010571379 0.8170847020056986
21.508774855828833 282.1830991845704 0.8193604938865047
21.514002410782247 278.3194551623745 0.7951282279998194
21.51922996573566 280.67415527366796 0.7884323955236588
21.524457520689076 282.47958787744403 0.7833280232822799
21.52968507564249 285.84534081063975 0.7834295770885804
21.534912630595905 286.5092747097349 0.7810949739785134
21.54014018554932 286.8539240987654 0.7775600863225209
21.545367740502734 289.17191459959054 0.7776321936107691
21.550595295456148 288.0633919404188 0.7720274053553451
21.555822850409562 287.77542140786676 0.7691548062288585
21.561050405362977 288.1823175483066 0.768104329963934
21.56627796031639 291.3801948080569 0.770262917655011
21.571505515269806 296.4771474212507 0.7760805311647936
21.57673307022322 297.3040427488173 0.7771914157416187
21.581960625176634 296.1364727970951 0.7745703353178536
21.58718818013005 291.9566081265989 0.7678837554578143
21.592415735083463 294.1316281062373 0.7682996454021689
21.597643290036878 294.6568245905317 0.7675798509137226
21.602870844990292 290.3362519506989 0.7595891649826654
21.608098399943707 286.85847816477275 0.7522722615021841
21.61332595489712 286.42617335674396 0.7508749619856796
21.618553509850535 286.40463520408383 0.7505014594119777
21.62378106480395 285.9777940900163 0.7494764989858144
21.629008619757364 285.46263312474275 0.7485686675003616
21.63423617471078 287.03950306798987 0.75027665657752
21.639463729664193 287.7277811409015 0.7511218099134506
21.644691284617608 287.1554301723388 0.7488747838087111
21.649918839571022 288.712027273782 0.7494990282349088
21.655146394524436 291.2399085710103 0.7516600469259465
21.66037394947785 290.83958671741465 0.7502407902046923
21.665601504431265 291.69436138285414 0.7508619828075013
21.67082905938468 291.87243852047885 0.7497927535449365
21.676056614338094 294.10943493494705 0.7519453757432927
21.68128416929151 294.03104451231644 0.7511808838438172
21.686511724244923 295.12207722456657 0.7520929967477893
21.691739279198337 297.6693018683377 0.7554369784012325
21.696966834151752 300.4929294980114 0.7585035282332291
21.702194389105166 303.5666812663501 0.7619236883493952
21.70742194405858 302.6210148570857 0.7602424189382063
21.712649499011995 303.42229206675074 0.7603505685445547
21.71787705396541 300.8330267376342 0.7564507787781197
21.723104608918824 301.34745625733717 0.7562977095626177
21.72833216387224 302.09806666244305 0.7562207329049617
21.733559718825653 304.51650929837507 0.7595031135081891
21.738787273779067 308.79494811782786 0.7637399751342969
21.74401482873248 311.69102489764924 0.7670608545835205
21.749242383685896 315.9779965403392 0.772374321222859
21.75446993863931 317.8956875348039 0.7743028211266376
21.759697493592725 319.67836666033077 0.7766429165677667
21.76492504854614 323.32322444439137 0.7798821575775725
21.770152603499554 322.9507952523385 0.7789957361743872
21.77538015845297 323.0512354054993 0.7789048772941748
21.780607713406383 325.3326819140138 0.7812895301157956
21.785835268359797 327.9904142333389 0.7840253968197992
21.79106282331321 329.7801916812537 0.7854492278044193
21.796290378266626 327.24647768633065 0.7825703455150876
21.80151793322004 326.5270995605289 0.7818230439633178
21.806745488173455 327.9218381330702 0.7834215857666921
21.81197304312687 330.9746230407213 0.7864464142628781
21.817200598080284 334.3178303113518 0.7899316809010078
21.822428153033698 336.1766384416128 0.7923121216166372
21.827655707987113 338.58466113898515 0.79566906414192
21.832883262940527 338.3998214510619 0.7953767446423239
21.83811081789394 341.11727715531475 0.7985517912205186
21.843338372847356 340.95062043130315 0.7980210597958854
21.84856592780077 341.46958380409757 0.7987949249946678
21.853793482754185 340.62689675487593 0.7975214239304071
21.8590210377076 339.4414915324847 0.7951243147821908
21.864248592661014 345.80294144222574 0.8025288527400525
21.869476147614428 344.61602385176974 0.8009294371351513
21.874703702567842 346.79277835970834 0.8034934524745319
21.879931257521257 343.2900141505412 0.7995837728147501
21.88515881247467 341.8221566106926 0.7978221018928396
21.890386367428086 336.0012910394692 0.7904010510485
21.8956139223815 327.8317030875559 0.7810905990553062
21.900841477334914 322.0159555039136 0.7734691821379137
21.90606903228833 316.42529766472353 0.7661567080325783
21.911296587241743 317.58858264987225 0.7671575891123587
21.916524142195158 319.9607726037264 0.7697911968928807
21.921751697148572 320.19907803885343 0.7705390668630734
21.926979252101987 318.8716328804786 0.7691171351978197
21.9322068070554 319.55634263272225 0.7703155940192671
21.937434362008815 325.4048395967414 0.7767771680916882
21.94266191696223 326.9878986377004 0.7779899878487506
21.947889471915644 326.04471712160375 0.7761892411293312
21.95311702686906 322.9164534698197 0.7721535670470195
21.958344581822473 323.69649111878476 0.7725344220940676
21.963572136775888 324.7557956300285 0.7734531616496562
21.968799691729302 325.55641322363437 0.7739476116809797
21.974027246682716 324.5926688542957 0.7728705057088314
21.97925480163613 326.89251059804167 0.7756009080354853
21.984482356589545 327.15285962487354 0.7760826034021814
21.98970991154296 328.5644268763042 0.7775751307765791
21.994937466496374 330.3698536081453 0.7789222168315791
22.00016502144979 331.639915022594 0.7809406760985511
22.005392576403203 331.4373802351325 0.7812809827215975
22.010620131356617 329.0876164105509 0.7784814383228268
22.015847686310032 328.9778205047082 0.7775307207596854
22.021075241263446 334.6344824536819 0.7831819099456763
22.02630279621686 336.9714761771043 0.7863820113923322
22.031530351170275 339.11783277926213 0.788013369403921
22.03675790612369 340.10044963879477 0.7891215924629337
22.041985461077104 340.90565176172385 0.7893080196822243
22.04721301603052 343.0183221015067 0.7912304814702235
22.052440570983933 343.4406586145106 0.7919946850459941
22.057668125937347 347.3010957770054 0.7963232217782016
22.06289568089076 350.2964622132117 0.7998403870759399
22.068123235844176 350.176674330906 0.7993111829041465
22.07335079079759 347.91328675414394 0.7959138348403214
22.078578345751005 344.35189750758883 0.7920505450811507
22.08380590070442 343.6036491775397 0.7909701850116303
22.089033455657834 344.0781331365962 0.791201410631773
22.09426101061125 342.3405109725987 0.789291013334169
22.099488565564663 339.52590107696 0.7853347773693108
22.104716120518077 338.1153960228773 0.7837275084274348
22.10994367547149 340.43887854822447 0.7860367519428731
22.115171230424906 341.44526218157614 0.787681492001028
22.12039878537832 339.41036664327027 0.7854446060256881
22.125626340331735 338.78666987966176 0.7844558035914002
22.13085389528515 337.60973598340223 0.7828880403971492
22.136081450238564 337.8794742320355 0.783318059442061
22.141309005191978 338.5679889828033 0.7844392390791617
22.146536560145393 335.1920386962377 0.7804898426252767
22.151764115098807 333.0843835451175 0.778195806882959
22.15699167005222 330.89358175266136 0.7761196290936259
22.162219225005636 330.2445297292861 0.7759117282615671
22.16744677995905 327.5321441767444 0.7720443452040938
22.172674334912465 328.4862113306925 0.7729706882890356
22.17790188986588 330.12735191024984 0.7732332567440436
22.183129444819293 330.5588477098923 0.7739698325778526
22.188356999772708 331.72026004204736 0.7746002696228438
22.193584554726122 330.62956414338646 0.7734560423897703
22.198812109679537 329.3884771180226 0.7726822424589058
22.20403966463295 326.9415391543558 0.7696150810431642
22.209267219586366 327.41131571588784 0.7709602636509069
22.21449477453978 329.4180453389392 0.7734038578510649
22.219722329493194 332.4434233403722 0.7760374298855207
22.22494988444661 331.6559524779734 0.7749465261061287
22.230177439400023 334.48447951236665 0.7771523504485703
22.235404994353438 334.56934567700625 0.7777357629039904
22.240632549306852 333.1353992991923 0.7757583547306043
22.245860104260267 332.3974716025983 0.7749496225546054
22.25108765921368 332.66478987508776 0.7756012696614799
22.256315214167095 334.5042998147002 0.7773708042742821
22.26154276912051 332.70485497208546 0.7758329590140792
22.266770324073924 333.24957118190224 0.7757580972203405
22.27199787902734 331.00020706649144 0.7729211710974108
22.277225433980753 331.3498929997431 0.7729570538463292
22.282452988934168 330.91608691416945 0.771851066671791
22.287680543887582 328.3207524908507 0.7686395132665295
22.292908098840996 325.8216690204171 0.7652939481615347
22.29813565379441 324.43551118484396 0.7637481839863579
22.303363208747825 320.66371965965925 0.7598889605308083
22.30859076370124 316.70695946174334 0.7560356895864917
22.313818318654654 316.19655639162767 0.7557447747524048
22.31904587360807 317.47197044158946 0.7568747599030016
22.324273428561483 316.0360990906279 0.7549068241040936
22.329500983514897 314.3956533810563 0.7534541833472183
22.334728538468312 312.0660263671392 0.7503128203964293
22.339956093421726 310.61616180324006 0.7484472554449594
22.34518364837514 309.33826340304137 0.7466611597001571
22.350411203328555 305.1799626981604 0.7415732433656878
22.35563875828197 303.82672602125876 0.7400498278991535
22.360866313235384 305.4219336440025 0.7416520490450815
22.3660938681888 306.3054357313761 0.7423662499320726
22.371321423142213 304.112791524869 0.7394782734144717
22.376548978095627 298.1968438852607 0.7331838983518698
22.38177653304904 294.8488255813816 0.7305352453146834
22.387004088002456 294.3259085234843 0.729461703952248
22.39223164295587 295.0932681259325 0.7306223945925381
22.397459197909285 295.80477219002853 0.7307979997941739
22.4026867528627 290.67745505582656 0.7234596358530012
22.407914307816114 289.1940090928353 0.7205930537219758
22.41314186276953 289.04336307014853 0.7193929032965894
22.418369417722943 294.3751965199192 0.7262492649210202
22.423596972676357 293.32775038743154 0.7257623278911647
22.42882452762977 289.26710956114687 0.7208419134939787
22.434052082583186 287.93675906891616 0.7200738764801917
22.4392796375366 291.11313991875795 0.7235171943686066
22.444507192490015 290.9153178186341 0.7230684163324823
22.44973474744343 288.8678215825704 0.7213653134356671
22.454962302396844 283.59723045806464 0.7145346424579607
22.460189857350258 284.4044532602564 0.71567924717762
22.465417412303673 285.3536975477214 0.7158223382647713
22.470644967257087 286.31860419034115 0.7171999641392308
22.4758725222105 286.35003854270116 0.717504396640998
22.481100077163916 287.03986632415047 0.7176944858185579
22.48632763211733 287.82874798212606 0.7184535257959185
22.491555187070745 285.78452146334433 0.7152952389824103
22.49678274202416 284.05120793802655 0.7134310310034903
22.502010296977573 283.96098820696363 0.7146823989586473
22.507237851930988 283.5534776879636 0.7147450394065464
22.512465406884402 283.2993899187422 0.7145433600852231
22.517692961837817 280.69101609783604 0.7108174581281466
22.52292051679123 278.23695954317583 0.7074937842520566
22.528148071744646 277.51645540526357 0.7062038941497902
22.53337562669806 277.9647986522406 0.7060872056280965
22.538603181651474 278.27266068691495 0.7071366314910669
22.54383073660489 277.4636058499167 0.7052802947093821
22.549058291558303 278.490310981815 0.7077982870344028
22.554285846511718 280.74747124012583 0.7121307417813102
22.559513401465132 281.82504614862717 0.7129959965736444
22.564740956418547 279.5057945047911 0.7094848646231037
22.56996851137196 277.0319513264982 0.7053568692502411
22.575196066325375 277.1310865523373 0.706793385598589
22.58042362127879 277.07909454023354 0.7056978084246047
22.585651176232204 275.4396993329954 0.7028703548702386
22.59087873118562 274.72387147226743 0.7009123881266642
22.596106286139033 273.11842080372924 0.699589388611158
22.601333841092448 274.0693572303493 0.70194415530083
22.606561396045862 277.27676258367046 0.7065853293351441
22.611788950999276 276.23790860645914 0.7053323906459542
22.61701650595269 277.80331644607776 0.7072132112141648
22.622244060906105 275.1496273349315 0.7035570842386836
22.62747161585952 276.89186433116674 0.7051649827369281
22.632699170812934 275.2833098837035 0.7029976350245638
22.63792672576635 274.3109465740548 0.7014169169757649
22.643154280719763 270.2574861381961 0.6972384143330664
22.648381835673177 270.6918353480446 0.697058684931401
22.653609390626592 271.66982478116125 0.6966559115247486
22.658836945580006 271.33503414945636 0.6956577074129651
22.66406450053342 270.9620249660773 0.6953372234041069
22.669292055486835 271.9963891789238 0.6969836136135674
22.67451961044025 276.2817559766511 0.7028094658133454
22.679747165393664 277.3000760756065 0.7036325960459706
22.68497472034708 278.4815876941389 0.7046407114219627
22.690202275300493 279.167161261993 0.7049542816517252
22.695429830253907 279.9779313545465 0.7066718807991077
22.70065738520732 277.3513161763458 0.7042112777710149
22.705884940160736 276.9985944466528 0.7045466732780183
22.71111249511415 278.04513961666987 0.7057159084593333
22.716340050067565 279.3096661495109 0.7068106527112116
22.72156760502098 281.6128788746293 0.7095395179600928
22.726795159974394 282.48543456901757 0.7100759621882453
22.73202271492781 283.4674438426376 0.7110769840715762
22.737250269881223 279.7695143355653 0.7062621640824039
22.742477824834637 279.3253911042198 0.7062355138782415
22.74770537978805 283.4433315613761 0.7121106320773362
22.752932934741466 286.5570135764765 0.7150869209776443
22.75816048969488 288.2723594061018 0.7166920713345021
22.763388044648295 289.0744628947074 0.7169039781928791
22.76861559960171 291.5530105963447 0.7199352577727806
22.773843154555124 292.8281668495994 0.7224047738287662
22.779070709508538 292.1980487448238 0.7225191386088183
22.784298264461952 292.4780408125895 0.7227220904079651
22.789525819415367 291.5968134756876 0.7202424388956239
22.79475337436878 292.8055107551841 0.7209891167777415
22.799980929322196 293.002288116426 0.7209669392563552
22.80520848427561 297.1202197199357 0.7262296760737194
22.810436039229025 300.9094223107821 0.7295839531396929
22.81566359418244 300.4329705572945 0.7287319828904717
22.820891149135853 300.8567732605999 0.7297393342030266
22.826118704089268 297.6337721170553 0.7267276765770284
22.831346259042682 296.763573611749 0.725382503348635
22.836573813996097 295.69414316300697 0.7238556850100758
22.84180136894951 298.65349274214464 0.7274744330038548
22.847028923902926 300.88519882138996 0.7300707234356569
22.85225647885634 299.97641867657273 0.72927534451167
22.857484033809754 299.57749221404794 0.7283148357007045
22.86271158876317 300.7224790388315 0.7290030761218372
22.867939143716583 300.0540804242451 0.7270819032780577
22.873166698669998 299.6903802557337 0.726643396835324
22.878394253623412 300.13125326940025 0.7267729515098348
22.883621808576827 300.52827129612257 0.7279443791523045
22.88884936353024 300.4615039055912 0.7281117544289886
22.894076918483655 301.3191557119347 0.7291572834167223
22.89930447343707 304.8504088406403 0.7336690956302352
22.904532028390484 307.1975745572753 0.7356561112564848
22.9097595833439 307.4823985313269 0.7358345144499866
22.914987138297313 303.4482545382264 0.7301988456660332
22.920214693250728 303.5982432078655 0.7311640654332354
22.925442248204142 306.7047820809593 0.7357716256723392
22.930669803157556 306.82061062732856 0.736069083300359
22.93589735811097 305.6049499778212 0.7347896813194493
22.941124913064385 306.7363630157484 0.7358409457029979
22.9463524680178 308.71942287445614 0.7380008553295205
22.951580022971214 308.8132202264016 0.7378973333467378
22.95680757792463 308.8402042521694 0.7374730434932679
22.962035132878043 308.9730913650584 0.7381198830678483
22.967262687831457 309.4257402893039 0.7383897221175773
22.972490242784872 311.32883376785134 0.7406723642108504
22.977717797738286 311.21846725288935 0.7396409030925334
22.9829453526917 308.545802457513 0.7360799566821874
22.988172907645115 304.72864953868356 0.7316349929470221
22.99340046259853 303.1779741038974 0.7293825964897567
22.998628017551944 301.24520559435973 0.7273920258723705
23.00385557250536 300.9336155588578 0.7269753400828487
23.009083127458773 302.98585251667276 0.7297142103051947
23.014310682412187 305.1563846740928 0.7328081039893656
23.0195382373656 304.42308572573006 0.7315536370715874
23.024765792319016 303.5166536604363 0.7305433435195583
23.02999334727243 305.3165473357359 0.7320367600149641
23.035220902225845 307.3404888115852 0.7344662687665123
23.04044845717926 306.1863860113254 0.7337748073948519
23.045676012132674 305.06957509735264 0.7327059155973665
23.05090356708609 303.256968603469 0.7312570906077285
23.056131122039503 301.52666738221143 0.7287737788757329
23.061358676992917 302.26651913980265 0.7291115673142662
23.06658623194633 302.16965535299846 0.7292956072052633
23.071813786899746 300.4523296327466 0.7270964054219465
23.07704134185316 299.90791658153154 0.7264483787933405
23.082268896806575 297.2922763702272 0.7220957621147551
23.08749645175999 295.8678311311063 0.7196547965562012
23.092724006713404 291.6644938366562 0.714755437419749
23.097951561666818 292.4855625817807 0.7157356662154815
23.103179116620232 295.1343378249383 0.7202551237703098
23.108406671573647 296.38307419207297 0.7219735834803055
23.11363422652706 297.21515542694954 0.7232343102797276
23.118861781480476 297.1734437025105 0.7227094566847421
23.12408933643389 299.2537324532017 0.726076935474978
23.129316891387305 303.7485439431223 0.7315070697313073
23.13454444634072 305.2958803125141 0.7332242425276169
23.139772001294133 302.7838515283433 0.7296897352127057
23.144999556247548 300.09449245329824 0.7268944130152941
23.150227111200962 300.19236188641236 0.7263561810675849
23.155454666154377 300.3775072930959 0.7268217797623258
23.16068222110779 297.9087549166966 0.7235795422681558
23.165909776061206 296.0547960407171 0.7213302418748077
23.17113733101462 297.8276433801888 0.7226643849793044
23.176364885968034 297.3876895017163 0.7209701543905056
23.18159244092145 297.16159730146455 0.721591137128542
23.186819995874863 295.80282166780086 0.720168882360335
23.192047550828278 297.86263801793683 0.722601860412076
23.197275105781692 297.7243299049494 0.7218499695580513
23.202502660735107 296.10352022851566 0.7204394227860175
23.20773021568852 296.1014577684333 0.719996481470028
23.212957770641935 294.5575248509372 0.7175270096550372
23.21818532559535 297.19489933496504 0.7213306686384351
23.223412880548764 296.1061706103595 0.7215881259350825
23.22864043550218 298.7503995943381 0.7239516044962485
23.233867990455593 297.755455561818 0.7220812818492751
23.239095545409008 299.58408958309496 0.7226458716673003
23.244323100362422 296.81818275316505 0.7196655343476064
23.249550655315836 295.9499259924472 0.7186634845141472
23.25477821026925 297.4718438914507 0.7210368314093805
23.260005765222665 299.7551647031913 0.7253122195213376
23.26523332017608 302.6046358418789 0.7294052844884601
23.270460875129494 303.19868374972 0.7309801430852112
23.27568843008291 304.4641454086688 0.7310823894689235
23.280915985036323 298.23897542671796 0.7211725513277986
23.286143539989737 295.98980202506584 0.7189440994196125
23.291371094943152 296.30237742368263 0.7196797967252033
23.296598649896566 299.47210707723286 0.7249694917229293
23.30182620484998 300.1497479246576 0.7266409599791209
23.307053759803395 299.1663374880436 0.7254062928084787
23.31228131475681 296.9367603265821 0.7225877219258496
23.317508869710224 295.60503229571134 0.7195498332522174
23.32273642466364 298.58247806646904 0.7229681366483516
23.327963979617053 301.57659567039394 0.7258011400406945
23.333191534570467 303.2321393432469 0.7276985742238784
23.33841908952388 301.812591674079 0.7258915186032007
23.343646644477296 299.89346922472015 0.7241886358647214
23.34887419943071 300.58144898889793 0.7247713484105249
23.354101754384125 302.3904056521586 0.7268912257247099
23.35932930933754 307.8533477985274 0.7327748692939324
23.364556864290954 307.1579567821944 0.7323459658760294
23.369784419244368 308.1659739387876 0.7333824304844235
23.375011974197783 304.140786875228 0.7283509259497974
23.380239529151197 302.59678645773437 0.7261409645399662
23.38546708410461 301.49532258638254 0.7248182080401778
23.390694639058026 303.32665989682664 0.7278279521244019
23.39592219401144 306.09206781288424 0.7312987640116713
23.401149748964855 304.6890022202677 0.7297100928062838
23.40637730391827 304.8792031112753 0.7300302140006983
23.411604858871684 304.70438517420257 0.7301971005286383
23.416832413825098 306.87313066181883 0.7327628888143657
23.422059968778512 305.74020327998 0.7311154227300775
23.427287523731927 302.3326934933761 0.7254796044151612
23.43251507868534 299.5403416093324 0.7218860876997863
23.437742633638756 298.3181042606819 0.7196815132117058
23.44297018859217 302.33532435540104 0.7252179708181168
23.448197743545585 302.30751470957557 0.7260946088687521
23.453425298499 304.62151055624247 0.7291884531262471
23.458652853452413 307.2182738894443 0.7327475853973422
23.463880408405828 310.89231432894013 0.7361852530122394
23.469107963359242 312.029036592561 0.7371713437067856
23.474335518312657 310.2435824122082 0.7344196905576066
23.47956307326607 309.5722007892524 0.7342737084314606
23.484790628219486 310.9442864845621 0.7356458531135783
23.4900181831729 308.68486358858655 0.7330284682589574
23.495245738126314 306.3701348354819 0.7294955517597934
23.50047329307973 302.73674667789044 0.7252044626934089
23.505700848033143 303.20291635143985 0.7263992853525406
23.510928402986558 304.53312797215784 0.7286507717610337
23.516155957939972 305.71358719372904 0.7291529632824866
23.521383512893387 303.90889736021245 0.7268812922893524
23.5266110678468 301.6739578016023 0.7237752392481597
23.531838622800215 302.84546447421855 0.7250499515256364
23.53706617775363 302.2589969217719 0.7231183388909762
23.542293732707044 301.463661641573 0.7215242688561156
23.54752128766046 302.2077536603716 0.7220298787974683
23.552748842613873 304.41249125449264 0.7250432611382406
23.557976397567288 308.39026038474026 0.7298550000884166
23.563203952520702 309.3608091894704 0.73102365285292
23.568431507474116 308.9994980773971 0.7310403496040082
23.57365906242753 307.0842053314443 0.7284341260896933
23.578886617380945 305.6072886407746 0.7251215277811275
23.58411417233436 305.14334682144414 0.7240542356042421
23.589341727287774 303.0165201893742 0.7219304156064821
23.59456928224119 302.96660033218984 0.7221237344944542
23.599796837194603 302.5832525491064 0.7209182025076184
23.605024392148017 303.27652293426735 0.7207401650354436
23.610251947101432 305.6149784085972 0.7234820447836696
23.615479502054846 307.88344392664 0.7263653825811205
23.62070705700826 308.7336318235564 0.7276198972634137
23.625934611961675 307.4327686878937 0.7260482335396
23.63116216691509 309.05202544379324 0.7274630107350425
23.636389721868504 306.06079241201 0.7238241704495424
23.64161727682192 302.9841006826767 0.7187753307431753
23.646844831775333 298.54295625236875 0.7125747853279641
23.652072386728747 298.3653365931452 0.7122555490740586
23.65729994168216 302.2948617360169 0.7166350287474289
23.662527496635576 306.9067343109448 0.7216702783233406
23.66775505158899 310.19450403360895 0.7251673696012862
23.672982606542405 310.15452181209145 0.7251141385936466
23.67821016149582 311.21047136869635 0.7270012838120424
23.683437716449234 308.65291758785025 0.7238142273697604
23.688665271402648 308.6910148854617 0.7245051688630575
23.693892826356063 312.251618317247 0.7275697915171672
23.699120381309477 317.1020095698873 0.7333103436783119
23.70434793626289 320.6864699330297 0.7368873244078288
23.709575491216306 321.29595616471624 0.7372956686229575
23.71480304616972 323.6721263405775 0.7391980173923348
23.720030601123135 322.8693330690652 0.7372561666817959
23.72525815607655 322.59409211413544 0.7362425404966293
23.730485711029964 322.30547781952845 0.7352847484586434
23.735713265983378 322.05698819569767 0.7350870738303789
23.740940820936792 318.8708858149915 0.7311094924986049
23.746168375890207 319.2524807285542 0.7314756199543563
23.75139593084362 318.8671565064586 0.7316108326542419
23.756623485797036 319.56581467172253 0.7326530611931132
23.76185104075045 319.33213633062553 0.7319281355305358
23.767078595703865 318.1961471816123 0.7300425483449465
23.77230615065728 317.9312444980055 0.7291819459033814
23.777533705610693 319.26152694158185 0.7302804199354657
23.782761260564108 323.50618921785514 0.73481510836742
23.787988815517522 327.26204314389616 0.7381588420492469
23.793216370470937 331.3571806344615 0.7428957536643973
23.79844392542435 331.006982041787 0.7425436449009855
23.803671480377766 329.937236411711 0.7413793042904994
23.80889903533118 330.3630331489068 0.7415344264921099
23.814126590284594 332.0221251140062 0.7425197768733992
23.81935414523801 334.64893228804823 0.7452515020425046
23.824581700191423 335.90954427089014 0.7459678852192644
23.829809255144838 337.09432949947103 0.7475910656331224
23.835036810098252 338.51070712933483 0.7488168952721886
23.840264365051667 336.930758563915 0.7460949304009037
23.84549192000508 334.8534373320609 0.7433693603345718
23.850719474958495 335.89587235823467 0.7440381190599162
23.85594702991191 334.3804033354099 0.7429927133324168
23.861174584865324 332.579353454114 0.7410684886578257
23.86640213981874 329.7837021351674 0.7374225717350084
23.871629694772153 328.06854983499454 0.7351240426743278
23.876857249725568 324.3054385249579 0.7307213225801273
23.882084804678982 320.9264120796969 0.7270195764827422
23.887312359632396 321.30150812706694 0.7278892188822795
23.89253991458581 324.74512900358326 0.7311621456158609
23.897767469539225 324.79805799941613 0.7310553251087177
23.90299502449264 322.2679194534987 0.7274115974546643
23.908222579446054 318.7906508030944 0.7241449920697659
23.91345013439947 317.43336762151006 0.7225948075735155
23.918677689352883 316.6271373097369 0.721808184096399
23.923905244306297 317.79634364184056 0.7224024074559459
23.929132799259712 321.3823828816382 0.7258233391691169
23.934360354213126 320.75284968741204 0.7252584423052869
23.93958790916654 320.2821712814585 0.7245663238651997
23.944815464119955 318.39986138587113 0.7223717317352356
23.95004301907337 318.0227074446827 0.721441860204503
23.955270574026784 317.57762085065957 0.7210692005076597
23.9604981289802 318.80858381159976 0.7238892375378917
23.965725683933613 320.34405206564946 0.7261309052066915
23.970953238887027 318.2133578887607 0.7233503032740144
23.97618079384044 318.2573255341278 0.7219806282035307
23.981408348793856 320.58239675731295 0.7244230210324276
23.98663590374727 321.8694837511681 0.7265186760466609
23.991863458700685 324.63115601432605 0.7298676326689357
23.9970910136541 325.4420141821908 0.7308302189804023
24.002318568607514 325.80110714256267 0.7313147487581182
24.007546123560928 323.8837424877607 0.7294852732208079
24.012773678514343 321.92020818806816 0.7275344548859249
24.018001233467757 322.92833999160865 0.7273042030402078
24.02322878842117 323.15583205473257 0.7264717420561224
24.028456343374586 322.0873458356917 0.7249062591121976
24.033683898328 319.94680338262594 0.7228352946094361
24.038911453281415 321.4720303659457 0.725851308198076
24.04413900823483 322.45870282967286 0.7262240541636669
24.049366563188244 321.85139409879844 0.7260936557157114
24.054594118141658 323.8457996471847 0.7282006631671369
24.059821673095072 323.40625052734146 0.7276830657923616
24.065049228048487 320.4478565689676 0.7242450578653117
24.0702767830019 316.95115070994075 0.7329448091386457
24.075504337955316 320.2352193607343 0.7465089126067423
24.08073189290873 321.7163683245005 0.7554585103742113
24.085959447862145 323.1062498975992 0.7632480933132759
24.09118700281556 321.2869110694662 0.7658445958016402
24.096414557768973 320.7383813493449 0.7697348938259518
24.101642112722388 322.67747905550794 0.7765878633401266
24.106869667675802 326.63462000363177 0.7856299347508043
24.112097222629217 328.69679603999526 0.7917870657841549
24.11732477758263 330.02200929535655 0.7971361359972751
24.122552332536046 327.38961904370126 0.7973746009527762
24.12777988748946 331.99400484029513 0.8066781871638221
24.133007442442874 332.72304976296397 0.8109010249761391
24.13823499739629 334.491750138351 0.8163342055862457
24.143462552349703 332.3636125852024 0.8164950057198801
24.148690107303118 331.53539534889745 0.8179055959071633
24.153917662256532 332.3460212213263 0.8223767691902214
24.159145217209947 330.49609634183406 0.8235864609904107
24.16437277216336 329.62404637813324 0.8251017216470675
24.169600327116775 326.2693887535529 0.8237882902862542
24.17482788207019 322.24552575992504 0.8212831248437894
24.180055437023604 321.68434837887304 0.8253983340859888
24.18528299197702 319.5253332454162 0.8257384105998054
24.190510546930433 318.2950721549631 0.8264189232195307
24.195738101883848 311.6277332517545 0.8196461513289613
24.200965656837262 309.91427743480045 0.82003527792482
24.206193211790676 309.6191358024842 0.8224021359246625
24.21142076674409 311.6743169288989 0.8288798255168501
24.216648321697505 312.9357498998354 0.8332385002713455
24.22187587665092 315.26341081026504 0.8393541029294337
24.227103431604334 312.92767432797325 0.836912521133769
24.23233098655775 309.86390115147367 0.8350655831264951
24.237558541511163 308.27642928260366 0.8347489851513653
24.242786096464577 308.9314242632344 0.839446211471179
24.248013651417992 309.5839015589734 0.8432976134453847
24.253241206371406 308.7370577750094 0.845543820952295
24.25846876132482 308.54429349998514 0.8483609968256969
24.263696316278235 308.93585768261784 0.8515865639852295
24.26892387123165 306.729448477062 0.8493112829679524
24.274151426185064 307.38813588824553 0.850230004232923
24.27937898113848 308.09068053882385 0.8527677711561915
24.284606536091893 309.24880764319335 0.8565674346613912
24.289834091045307 304.0285734877479 0.8534918622951481
24.29506164599872 300.3340651904766 0.8518529868862895
24.300289200952136 298.7322285820512 0.8517813697262725
24.30551675590555 299.4451774825709 0.8533145542628403
24.310744310858965 297.9519367790885 0.8516260276045847
24.31597186581238 299.77716940282227 0.8570514882158149
24.321199420765794 301.97741866961144 0.8642656728146572
24.326426975719208 304.5106270598565 0.8699611812993631
24.331654530672623 304.10264272898667 0.8704049231274864
24.336882085626037 302.5453115157294 0.8675804819587883
24.34210964057945 303.2226248163548 0.8692210836700524
24.347337195532866 301.809127726625 0.8699046550085722
24.35256475048628 303.50892322464483 0.8758338069556393
24.357792305439695 301.9870434359415 0.8779363520117316
24.36301986039311 302.17733536751257 0.8797982366734395
24.368247415346524 301.61906295416793 0.8797875341525262
24.373474970299938 305.4262497687607 0.887055748215871
24.378702525253352 309.03625884314033 0.894141122258477
24.383930080206767 312.64858443823954 0.9016947219095024
24.38915763516018 316.50583399521554 0.9098330787978034
24.394385190113596 319.8015532974978 0.9171447028014001
24.39961274506701 319.0489851930318 0.9190749393873477
24.404840300020425 321.9170802134669 0.9241726283245892
24.41006785497384 322.62455604311435 0.9264811238883699
24.415295409927253 324.5795166912907 0.9311042462210495
24.420522964880668 318.3923560618834 0.926025052689753
24.425750519834082 314.9107798052987 0.9239681299294173
24.430978074787497 315.6990115482325 0.9278582058113446
24.43620562974091 318.81958495166765 0.9342927708153491
24.441433184694326 317.60220243288325 0.9348966215358615
24.44666073964774 315.76679732444404 0.9350068108812064
24.451888294601154 314.0759141853464 0.9343556049345133
24.45711584955457 315.3288572762998 0.9384781940634607
24.462343404507983 314.97958910810627 0.9392244820793961
24.467570959461398 315.9850477471154 0.9428654943203558
24.472798514414812 318.9509673515452 0.9484790776820267
24.478026069368227 320.25702372973996 0.9538388007675351
24.48325362432164 314.94270449080966 0.9472859023212648
24.488481179275055 307.3215673422418 0.9388830068791703
24.49370873422847 306.2695153174475 0.9394860720329207
24.498936289181884 311.4204399228666 0.9505216381146004
24.5041638441353 316.2467574019885 0.9602109977943399
24.509391399088713 316.7692763996618 0.964617267450264
24.514618954042128 314.6932969663533 0.9641598456796757
24.519846508995542 316.5386224712283 0.9687605365694476
24.525074063948956 319.1633279409527 0.9739517834508303
24.53030161890237 323.7801896763995 0.9829899509819474
24.535529173855785 324.61148610658233 0.9878634838645035
24.5407567288092 321.8861752589887 0.9867810326369973
24.545984283762614 317.90110957757764 0.9821639115082097
24.55121183871603 318.5023688355908 0.9840710250414498
24.556439393669443 317.291467967339 0.9842829044694533
24.561666948622857 322.1808058755086 0.9942587923410955
24.566894503576272 320.98380083181763 0.9944438124690688
24.572122058529686 323.6574106308265 0.9999223986234664
24.5773496134831 320.33720870737903 0.996493968718253
24.582577168436515 314.7910637864361 0.991573108760699
24.58780472338993 314.4334745375958 0.9942591064640914
24.593032278343344 319.38631406259213 1.0064365784192084
24.59825983329676 324.66556867150837 1.0169404478608393
24.603487388250173 323.3457367306597 1.0180293947687318
24.608714943203587 319.8892488977413 1.0147080947610425
24.613942498157 319.6773339788136 1.0172750088508764
24.619170053110416 316.3842458241016 1.0145445103243127
24.62439760806383 314.6724599018695 1.013447340761391
24.629625163017245 311.06996546179425 1.0082575236634512
24.63485271797066 313.1097627580482 1.0142798069344072
24.640080272924074 312.60742507952824 1.0173556526483252
24.645307827877488 312.9401368719966 1.022471092245123
24.650535382830903 313.0338984342327 1.025335607202812
24.655762937784317 313.0064134186827 1.0261053815789594
24.66099049273773 313.5675073537466 1.0298919382326124
24.666218047691146 313.8619669337207 1.032779466996254
24.67144560264456 308.9331746022635 1.0268120596380956
24.676673157597975 305.7088182317789 1.0215726469681223
24.68190071255139 309.0113290176029 1.0295008607767997
24.687128267504804 312.5576791912036 1.0399055409179336
24.692355822458218 315.52719052762274 1.0490024228312809
24.697583377411632 313.16154340197517 1.0483052063829876
24.702810932365047 311.7448510088161 1.0468306169223862
24.70803848731846 310.122859373008 1.046422273137981
24.713266042271876 308.4630400269575 1.0456533343824408
24.71849359722529 311.6236687990559 1.055350533692644
24.723721152178705 313.32986944773427 1.0610850344053357
24.72894870713212 318.46347627159753 1.0729999078486254
24.734176262085533 315.9469184212392 1.0713512035813988
24.739403817038948 312.6600236760656 1.0676863205326457
24.744631371992362 308.63330134465525 1.062257703914566
24.749858926945777 304.981599741915 1.0579359345982686
24.75508648189919 302.1041074396247 1.0564733647274622
24.760314036852606 299.9316087253938 1.0555152902177123
24.76554159180602 303.176739194059 1.0631584942238543
24.770769146759434 307.1160610683071 1.073677067218211
24.77599670171285 303.3697637511477 1.0699462323534532
24.781224256666263 296.7958132784723 1.060245209858745
24.786451811619678 299.2052226486902 1.0672039023176465
24.791679366573092 301.8486636943386 1.0755515007022396
24.796906921526507 306.5662589694862 1.0898933212711455
24.80213447647992 302.5235316200222 1.085412028915466
24.807362031433335 299.39481026981167 1.081158133622497
24.81258958638675 299.99422441972183 1.0835618160925238
24.817817141340164 299.7565289184602 1.085879190475769
24.82304469629358 302.6906165565211 1.093006293514001
24.828272251246993 298.7442590250209 1.0886934252888052
24.833499806200408 302.81042178904016 1.0976691623934087
24.838727361153822 303.17284959034663 1.101246818850271
24.843954916107236 303.0062277646243 1.1035129835367814
24.84918247106065 302.5178353737456 1.1055038465147098
24.854410026014065 303.6790172155582 1.1114218433904048
24.85963758096748 311.08887867584906 1.1299973580295082
24.864865135920894 313.9401991453378 1.142171199027244
24.87009269087431 311.3581930784927 1.1414659600984944
24.875320245827723 307.9869735507131 1.137121444555573
24.880547800781137 305.5912753196308 1.13266311266687
24.885775355734552 310.38613372998816 1.142031529214254
24.891002910687966 310.9737408310404 1.1450790164469247
24.89623046564138 317.62943247906276 1.1583585891501758
24.901458020594795 316.8995618046274 1.1613460896601087
24.90668557554821 318.2366216062449 1.1683539414651731
24.911913130501624 311.86442501215043 1.1614855487227187
24.91714068545504 315.01534464162097 1.17004629035627
24.922368240408453 316.9052367961268 1.175230248747716
24.927595795361867 322.4495197363989 1.1906796013838508
24.93282335031528 322.11367347278446 1.1939376123513845
24.938050905268696 320.6637315315998 1.1951513550624666
24.94327846022211 322.0512547167842 1.2003723943715165
24.948506015175525 320.3851512553247 1.2004206389016663
24.95373357012894 318.68472184226505 1.2017505858364652
24.958961125082354 318.04898327470545 1.203267604862089
24.964188680035768 319.34224839640075 1.20896516868401
24.969416234989183 318.1416858346785 1.2083363581711393
24.974643789942597 316.4960441800969 1.2075126049789362
24.97987134489601 311.6522824281401 1.2011666659981886
24.985098899849426 309.4166442941841 1.2010354823872134
24.99032645480284 311.5584711315969 1.2089365088066997
24.995554009756255 313.13394673993133 1.2160241418346307
25.00078156470967 320.5437099105866 1.2338656215886539
25.006009119663084 319.4319838886937 1.2353639815680129
25.011236674616498 322.91748490929024 1.2457701794220435
25.016464229569912 318.87231472372895 1.2411361601967625
25.021691784523327 319.9068565232932 1.2490210665990615
25.02691933947674 324.0703667964943 1.2602577221881284
25.032146894430156 325.10784587907966 1.2692620525281724
25.03737444938357 326.01164348706016 1.2742934183216663
25.042602004336985 324.2386041409503 1.2757556405757904
25.0478295592904 327.33574895938654 1.2846718364420802
25.053057114243813 326.3896771490521 1.285038950433957
25.058284669197228 322.3116892145742 1.2795852219941515
25.063512224150642 317.27600285910063 1.2724798403846715
25.068739779104057 317.0963149841939 1.276848668391308
25.07396733405747 319.3146565810396 1.2847157792080717
25.079194889010886 322.4877045516593 1.2974573588887661
25.0844224439643 323.8759481534381 1.3032541860624514
25.089649998917714 325.0147735177384 1.3113195186257256
25.09487755387113 325.7328393516886 1.3152348998280894
25.100105108824543 328.3183939935267 1.3261418121761077
25.105332663777958 327.0457109390756 1.329161971958429
25.110560218731372 327.20220430708883 1.3326846576665736
25.115787773684787 326.1006767878982 1.3370308912604987
25.1210153286382 326.31915901228115 1.3385615736651761
25.126242883591615 328.5576160648411 1.349119974538839
25.13147043854503 329.11455608905464 1.3519623280780588
25.136697993498444 328.64718016042593 1.3550179183732143
25.14192554845186 327.6382940004556 1.3551412473668707
25.147153103405273 325.09676259034615 1.354251871130153
25.152380658358688 328.95425271318237 1.3656451448251876
25.157608213312102 328.21901561523106 1.3690321441553652
25.162835768265516 329.1886324239671 1.375043539409472
25.16806332321893 328.7005989754295 1.3779885659350268
25.173290878172345 329.98014121554326 1.3853056796005168
25.17851843312576 330.1035964822295 1.3906182060492671
25.183745988079174 334.0411561956041 1.404781722733395
25.18897354303259 336.34552830664455 1.4163645589916254
25.194201097986003 337.87481299276834 1.4259220827979675
25.199428652939417 334.44058390999254 1.421289781428586
25.204656207892832 327.8830916800488 1.4096650100337096
25.209883762846246 329.93052115863867 1.4191390733140303
25.21511131779966 330.5723288753011 1.4258831571675799
25.220338872753075 328.7489275133635 1.4303323778029733
25.22556642770649 328.3817194764847 1.433152674828176
25.230793982659904 326.72023294807707 1.435061086150583
25.23602153761332 334.7713037473075 1.4555106301962968
25.241249092566733 332.1231409328236 1.455459529393614
25.246476647520147 338.4831585295563 1.4740642816850307
25.25170420247356 343.0801604202318 1.4910601856237669
25.256931757426976 349.60869614805495 1.5088752288652407
25.26215931238039 347.48932032161576 1.5105911473226705
25.267386867333805 336.08724340202554 1.489639197922845
25.27261442228722 329.5851554282711 1.479999638758407
25.277841977240634 329.56092852250816 1.4859708155278575
25.283069532194048 333.61775574040064 1.498496033247875
25.288297087147463 340.90355603688135 1.520705081194625
25.293524642100877 343.4050000848897 1.5310962886800723
25.29875219705429 343.35081239091863 1.538165165903401
25.303979752007706 339.45093324214 1.5356523081507687
25.30920730696112 332.30221307049544 1.5265213750590496
25.314434861914535 325.81942485987986 1.5219041032084533
25.31966241686795 319.4967657123099 1.5140074825461947
25.324889971821364 320.5962558086547 1.5208477967519425
25.330117526774778 323.21251614868896 1.5299218016257377
25.335345081728192 333.31312772214653 1.5601857508166606
25.340572636681607 334.0875785227195 1.5693141139121674
25.34580019163502 338.7735214449003 1.5865654136834189
25.351027746588436 331.42293406114743 1.5724443163747515
25.35625530154185 337.040416625462 1.5940247310317517
25.361482856495265 334.24848058107096 1.5938777566527702
25.36671041144868 336.2612401921557 1.6065509383409695
25.371937966402093 332.76452381181974 1.6027117057613067
25.377165521355508 332.071523329362 1.6057674709664713
25.382393076308922 328.826732024954 1.6071396090925911
25.387620631262337 325.19131247665433 1.6055805961053509
25.39284818621575 321.6683767244344 1.6054543228518683
25.398075741169166 322.1142637364184 1.610793294463472
25.40330329612258 317.15171709594944 1.6054923145645925
25.408530851075994 315.4175073441187 1.6061509562291842
25.41375840602941 320.2141163088833 1.628433084911304
25.418985960982823 323.15601341069026 1.6421384977239712
25.424213515936238 322.7373940522868 1.6480591446506114
25.429441070889652 317.6695355630234 1.6384322093451935
25.434668625843067 322.4047182524478 1.6579104334964219
25.43989618079648 329.30857202930304 1.6819955999546476
25.445123735749895 332.23687970393405 1.6991014376533462
25.45035129070331 331.4207252946304 1.7058148107284847
25.455578845656724 327.98655633658336 1.7059572825781508
25.46080640061014 329.06426248877756 1.7175116198367029
25.466033955563553 330.94075085420246 1.7295880941272879
25.471261510516968 337.2311789694614 1.7560651854206883
25.476489065470382 337.78774042309647 1.7622529963321785
25.481716620423796 338.6030741776049 1.7765027755584881
25.48694417537721 337.5083683520653 1.7791858549972945
25.492171730330625 334.5323354369339 1.7853532403786685
25.49739928528404 334.898501164688 1.7939139794167591
25.502626840237454 333.0000591821418 1.7978703662635136
25.50785439519087 334.5371489389554 1.8112183542503533
25.513081950144283 334.2331309512461 1.8229188305176196
25.518309505097697 338.7189823112702 1.8504237818376852
25.523537060051112 337.2851323361967 1.855069545297297
25.528764615004526 333.6360211803216 1.851663318843294
25.53399216995794 330.8683561619979 1.84558859537738
25.539219724911355 335.88132573034625 1.8731941535069838
25.54444727986477 341.66197721204503 1.8987450703312687
25.549674834818184 343.53262615219165 1.9206592748775593
25.5549023897716 343.03572794044476 1.9287775526741249
25.560129944725013 341.28770102151213 1.936912212394718
25.565357499678427 339.7480759953534 1.9388132696493292
25.57058505463184 336.540160897628 1.9372959851480864
25.575812609585256 340.51737880783844 1.9596077177030065
25.58104016453867 341.93054315281677 1.9765032553646247
25.586267719492085 339.3798012891845 1.9820503493146315
25.5914952744455 336.0814218032096 1.9787376489591555
25.596722829398914 332.5959667015555 1.979881929906859
25.601950384352328 337.66248017921106 2.0071574923022766
25.607177939305743 346.865739157811 2.054134953779914
25.612405494259157 347.64556549638655 2.0659565635065418
25.61763304921257 345.4498721074194 2.071219263011651
25.622860604165986 346.65708996873826 2.082737016908197
25.6280881591194 350.69617692853257 2.1088201149712935
25.633315714072815 345.15617783396897 2.109356898971107
25.63854326902623 338.2698269877619 2.1022335477683844
25.643770823979644 333.1714673198842 2.1012511526603204
25.648998378933058 339.60345989613586 2.1293044898715694
25.654225933886472 341.9004117022304 2.1576726134187925
25.659453488839887 338.9425656342946 2.160137403900416
25.6646810437933 340.80004087925965 2.185367991260001
25.669908598746716 339.9174919805699 2.1950959997297095
25.67513615370013 330.2186223875072 2.1877446821713273
25.680363708653545 322.3633803472141 2.1743522606145618
25.68559126360696 323.3295134912742 2.1932686365647065
25.690818818560373 334.0808479782996 2.244830221081093
25.696046373513788 338.2347386955998 2.2791248173037872
25.701273928467202 331.8543224236918 2.2750959019132697
25.706501483420617 328.437125545233 2.272855329404066
25.71172903837403 334.6178850639414 2.310571655560041
25.716956593327446 338.28413108666444 2.3389143355045783
25.72218414828086 340.3240613992655 2.3710504886678265
25.727411703234274 344.52489785437405 2.4059515970139445
25.73263925818769 340.57039538511145 2.420854015493976
25.737866813141103 334.1036271456853 2.4168092547947935
25.743094368094518 327.0849820794801 2.409627307221212
25.748321923047932 325.3357500560248 2.4190719078548844
25.753549478001347 333.0649072773692 2.473873525765146
25.75877703295476 340.27132053216303 2.5297106078582114
25.764004587908175 350.43519514016543 2.602007788599709
25.76923214286159 355.4132562004581 2.6475628188376774
25.774459697815004 344.69915676570565 2.6220740722459306
25.77968725276842 331.3409293761889 2.5914606033393865
25.784914807721833 326.71647461815854 2.5850048062787754
25.790142362675248 338.36552375580857 2.663260761215296
25.795369917628662 340.9764016110526 2.69550720430905
25.800597472582076 343.44363202029024 2.739923627582833
25.80582502753549 327.2273985265996 2.698474087657076
25.811052582488905 327.27099945470445 2.7388954232781746
25.81628013744232 320.1379331736555 2.7415681504631833
25.821507692395734 324.6130705883924 2.79442497644799
25.82673524734915 326.6143952273842 2.8329144459525675
25.831962802302563 333.2999875818781 2.8945506809355708
25.837190357255977 342.17803930102355 2.9795615662768644
25.84241791220939 344.8213555683568 3.0229228254558556
25.847645467162806 347.55467804673043 3.0764148821703468
25.85287302211622 353.0850895675811 3.1410491903098894
25.858100577069635 354.9802031389075 3.2008959689657073
25.86332813202305 340.46619051386836 3.1718141039741568
25.868555686976464 335.23194876417637 3.187912307697464
25.87378324192988 328.78855029779936 3.1990532106104226
25.879010796883293 346.553699490219 3.353900817906691
25.884238351836707 343.19420657975303 3.3984814036507003
25.88946590679012 338.01805115496046 3.439190960160599
25.894693461743536 338.6175057770395 3.4880437352701756
25.89992101669695 339.4630719923314 3.5411965522261433
25.905148571650365 335.0054592476003 3.5761555962470384
25.91037612660378 333.31328935789924 3.6244696956358537
25.915603681557194 326.4161873261433 3.667247538031975
25.920831236510608 331.24855823248674 3.7751754596843146
25.926058791464023 330.9014600992985 3.8752887109031073
25.931286346417437 343.1319763427626 4.023088395719652
25.93651390137085 351.1099596739691 4.162495936653674
25.941741456324266 344.71617813691194 4.19944279115991
25.94696901127768 328.70988220947373 4.208328308718762
25.952196566231095 326.0133146442265 4.3073485502166475
25.95742412118451 335.0306535988887 4.480979209863947
25.962651676137924 340.06994602645045 4.622134775230706
25.967879231091338 338.86700797657994 4.6900299229410205
25.973106786044752 337.76869591383115 4.790157920980031
25.978334340998167 340.7769401823226 4.90834796555457
25.98356189595158 312.63089661578744 4.793340279986515
25.988789450904996 301.9612862023599 4.752983685132975
25.99401700585841 301.8016508776505 4.828480602296834
25.999244560811825 334.9621563796878 5.1538521550424825
26.00447211576524 350.3573118691838 5.410848451305844
26.009699670718653 341.3769731054066 5.416354010979769
26.014927225672068 327.9420005883834 5.450201609108948
26.020154780625482 332.5255894810782 5.585053492583814
26.025382335578897 324.77197566253886 5.665594231138823
26.03060989053231 322.9670370435906 5.843764753524485
26.035837445485726 336.1527440950662 6.152986551362974
26.04106500043914 363.88253893245314 6.584094046310099
26.046292555392554 384.283736805263 6.8705754241906245
26.05152011034597 363.7082289993859 6.8552027450608
26.056747665299383 313.40470684936184 6.526190477890315
26.061975220252798 295.7010381834452 6.609739900453079
26.067202775206212 289.2150917232313 6.700851925828378
26.072430330159627 305.11774154310956 7.253982825153464
26.07765788511304 322.9914987654181 7.682548771207149
26.082885440066455 315.9872604624487 8.044879660499399
26.08811299501987 326.0326008125208 8.507669576637099
26.093340549973284 286.46561621791983 8.496801161558475
26.0985681049267 307.2214887379396 9.318983430824836
26.103795659880113 286.19652626841054 9.679419257398875
26.109023214833528 282.6292153331684 10.482530589566622
26.114250769786942 228.0469709213338 10.31663432088134
26.119478324740356 214.06103726494513 11.538848246225873
26.12470587969377 214.97002627479165 13.210661850681296
26.129933434647185 206.13929050690433 17.88303750359832
26.1351609896006 108.21619173372865 18.32902801613276
