# Supplementary material for: Unraveling metal effects on CO2 uptake in pyrene-based metal-organic frameworks
Source: Nat Commun. 2025 Feb 11;16:1516. doi: 10.1038/s41467-025-56296-w (PMC11814143; doi:10.1038/s41467-025-56296-w)
Supplement: Supplementary file 3 — Source Data [file 41467_2025_56296_MOESM3_ESM.zip › SourceCode/SuppInf/FigureS5_Ga-TBAPy_InSitu_VariableT_PXRD/Data/GaTBAPy_0051p.dat]

0.002613777476707968 24.270979186024576 5.437498692661234
0.007841332430123905 21.22678649134883 4.558356029906861
0.01306888738353984 19.401425178474426 3.847690400109234
0.018296442336955775 18.768057845337786 3.020077203062077
0.02352399729037171 20.923280695608735 3.0334226560743667
0.028751552243787646 20.925844311087538 3.0032439616936406
0.03397910719720358 26.11434273043834 2.9135631252925647
0.03920666215061952 27.851297815074194 3.0171944818546645
0.04443421710403546 28.760126330182153 2.9848911733670898
0.0496617720574514 27.860969820778227 2.597819683674709
0.054889327010867336 22.88214088298423 2.3308960860988077
0.060116881964283275 20.783102920556928 2.0802993932232345
0.06534443691769921 21.783128651188154 1.964066070945674
0.07057199187111515 21.494813826493353 1.8324931052895335
0.07579954682453109 21.83392548136034 1.7476707597817307
0.08102710177794703 21.25292995127406 1.6752647735575725
0.08625465673136297 19.686527639080865 1.5894308329992417
0.09148221168477891 19.406479423540965 1.4914307605024322
0.09670976663819485 18.659552910172128 1.4069249673843311
0.10193732159161079 19.099256257817853 1.3982931480154497
0.10716487654502672 17.30480100024434 1.3575278104335387
0.11239243149844266 17.14375965892097 1.3456737018835552
0.1176199864518586 18.149034965994684 1.392925463238036
0.12284754140527454 16.474718636602642 1.2662170254377723
0.12807509635869047 18.429840282739434 1.282118257278502
0.1333026513121064 19.289003076783924 1.2981576309340153
0.13853020626552232 19.717702282076477 1.2788598801714808
0.14375776121893824 21.393516261190555 1.3489712146600001
0.14898531617235417 18.797989006657783 1.2582782383866746
0.1542128711257701 18.004886123179986 1.193802306140631
0.15944042607918602 17.84835275095481 1.1070018413775657
0.16466798103260194 15.957612523774705 1.003950389792328
0.16989553598601786 16.859035581226447 0.9972954291588406
0.1751230909394338 18.370051838554318 1.0284455566670285
0.18035064589284971 19.067670820303874 1.0626745989817545
0.18557820084626564 19.4882010898948 1.0195100817236362
0.19080575579968156 20.905955805593035 1.0385841608551096
0.1960333107530975 20.515719232561935 0.9902528308207912
0.20126086570651341 21.168699104768784 1.0131894108127777
0.20648842065992934 20.90568093171653 1.0233556703079645
0.21171597561334526 20.070795678419728 1.0243078821220677
0.2169435305667612 20.36847201206313 1.0406895787428592
0.22217108552017711 19.463819300923458 0.9879149171521961
0.22739864047359304 20.686145189134947 1.0363795272970735
0.23262619542700896 19.671654754482454 0.9763672331638672
0.2378537503804249 18.709990318755313 0.9174669708229732
0.2430813053338408 18.591017037816183 0.8849181096662647
0.24830886028725674 19.709797878382897 0.8979544946429112
0.25353641524067266 20.389751390340987 0.9339247646689406
0.2587639701940886 20.818108719930112 0.961182511089681
0.2639915251475045 21.08557640912845 0.989400038563504
0.26921908010092044 21.56044097619961 0.9846048866085658
0.27444663505433636 21.6451004641298 0.9508737082096097
0.2796741900077523 21.539970489313365 0.9359345911434345
0.2849017449611682 20.123110354900184 0.8936800365924064
0.29012929991458414 18.971150057540804 0.8634097374545421
0.29535685486800006 17.17993229079011 0.8336592385411222
0.300584409821416 17.09751985662432 0.8009723544849175
0.3058119647748319 17.498735305981686 0.7872053713681222
0.31103951972824784 17.792495604885126 0.7981855666131785
0.31626707468166376 18.059046169263752 0.7970940688525072
0.3214946296350797 18.91436975635134 0.8267927819173291
0.3267221845884956 19.269556385855754 0.8544829438091146
0.33194973954191154 18.82995148948581 0.861225802769047
0.33717729449532746 18.960374885122047 0.8588681577844065
0.3424048494487434 19.48649984587063 0.8812674883816756
0.3476324044021593 19.01620416019871 0.8653134753844942
0.35285995935557524 19.318847054795032 0.8459214343514176
0.35808751430899116 19.967559689739915 0.8461564220769178
0.3633150692624071 19.063018879425922 0.8206303605888922
0.368542624215823 18.50483768552454 0.8242302650831745
0.37377017916923894 17.868115687190002 0.8294649117011691
0.37899773412265486 17.867967695687135 0.8463373196881397
0.3842252890760708 17.480062437369913 0.8392374928113773
0.3894528440294867 17.65256910378175 0.8241942897597618
0.39468039898290264 18.329899253946646 0.8197355035278857
0.39990795393631856 19.072764931847185 0.8105832697222505
0.4051355088897345 19.570535241143492 0.8133912713520888
0.4103630638431504 19.648990177873173 0.8097812623843597
0.41559061879656634 18.47144233183566 0.7973526593755436
0.42081817374998226 17.52232222131529 0.7740498336742007
0.4260457287033982 16.38580916955646 0.7418156743935578
0.4312732836568141 16.26326360070108 0.739394856825955
0.43650083861023004 17.37767108036442 0.7476628165881275
0.44172839356364596 17.819063618615804 0.7380610753124697
0.4469559485170619 19.256311920866636 0.7476027265629666
0.4521835034704778 19.4202512316249 0.7649324373606643
0.45741105842389373 19.946220371522962 0.7984491510522086
0.46263861337730966 19.969267992673508 0.8187633883345388
0.4678661683307256 19.0936818101786 0.8136243409200578
0.4730937232841415 19.190527608894783 0.8104593152809064
0.47832127823755743 19.003526805995147 0.8122041407820733
0.48354883319097336 20.173058411532267 0.8189571175283354
0.4887763881443893 20.50269285324242 0.8135895085689375
0.4940039430978052 20.169970776875186 0.7869023359046092
0.49923149805122113 20.42960256290782 0.7864735763220021
0.5044590530046371 19.75567359037359 0.7777015955466523
0.5096866079580531 19.631435582138288 0.7646083447446507
0.5149141629114691 19.016800491338543 0.7574338885380466
0.5201417178648851 18.431610408190664 0.7443547936506376
0.525369272818301 18.509193969046947 0.7442856359621118
0.530596827771717 17.740619885217285 0.7218862231741914
0.535824382725133 18.48640011021442 0.7219688445854477
0.541051937678549 18.56908111510828 0.7159684370959868
0.546279492631965 18.210573430913467 0.7056302705412868
0.5515070475853809 17.715624717041678 0.7047554775358831
0.5567346025387969 17.59348385794006 0.7075655681388785
0.5619621574922129 18.1888355266385 0.7196147637764146
0.5671897124456289 19.010810841014905 0.727649317593254
0.5724172673990449 20.394791383598832 0.7453962687726217
0.5776448223524608 20.84293187114296 0.7410931683522376
0.5828723773058768 20.741524681061037 0.7468328595055095
0.5880999322592928 20.15670942707865 0.7508357997873611
0.5933274872127088 18.53901228826563 0.7313713713676602
0.5985550421661248 18.493418590376454 0.7424929907747575
0.6037825971195407 17.455471614456084 0.7206680581504354
0.6090101520729567 17.100232455115215 0.6944263042556664
0.6142377070263727 18.62981198344362 0.7155563470209991
0.6194652619797887 18.426280623525663 0.6939509095531579
0.6246928169332047 18.685020075694947 0.6822463949677448
0.6299203718866206 19.090723109307856 0.6864559458727858
0.6351479268400366 18.99050818055625 0.7017295622270417
0.6403754817934526 19.600402723964375 0.7246699508954602
0.6456030367468686 19.950270060488076 0.7294067846568427
0.6508305917002846 19.70140014489346 0.7133258163262863
0.6560581466537005 19.889128747083326 0.704593384449138
0.6612857016071165 20.48452964777464 0.7090964840903378
0.6665132565605325 20.97954067317683 0.7151690125461534
0.6717408115139485 21.821927292387524 0.7253690865876152
0.6769683664673645 22.99672106267305 0.7404794396864893
0.6821959214207804 23.56969693424431 0.7502951499480714
0.6874234763741964 23.834691700269822 0.7801343407639131
0.6926510313276124 24.192213848327444 0.7769489867372428
0.6978785862810284 23.09561847079082 0.7530221736234736
0.7031061412344444 21.800154666172414 0.7276728716761922
0.7083336961878604 21.181722985986564 0.6898363366073768
0.7135612511412763 20.691615402681418 0.6797425416042072
0.7187888060946923 20.79677648489259 0.6736172397027334
0.7240163610481083 22.14670855809095 0.6984815887213216
0.7292439160015243 22.356852795513966 0.714500475076504
0.7344714709549403 22.049025148368575 0.7040013919713813
0.7396990259083562 23.645443263074295 0.7295749476308635
0.7449265808617722 24.168675923706555 0.733251804107756
0.7501541358151882 26.235421348892803 0.7685767619533315
0.7553816907686042 28.667223136620454 0.8004130927592894
0.7606092457220202 29.46281892925746 0.8045880491276223
0.7658368006754361 30.684506906869974 0.8255192835200234
0.7710643556288521 30.902431473314397 0.8177768113593554
0.7762919105822681 29.867348550607435 0.7984845636648586
0.7815194655356841 31.132173577625768 0.8215455898550741
0.7867470204891001 33.152913001488585 0.8613086571829957
0.791974575442516 33.85245153436672 0.8691472313306771
0.797202130395932 32.741457278988435 0.8585500501548063
0.802429685349348 33.958098909554934 0.8734604059650242
0.807657240302764 33.90461694696919 0.8542740050923336
0.81288479525618 36.95859888517563 0.9023600991789702
0.8181123502095959 40.48909619540833 0.9477156326682902
0.8233399051630119 42.17950927011565 0.984992755084646
0.8285674601164279 44.53365589413121 1.0298692101912919
0.8337950150698439 46.96287195002149 1.0655544571352613
0.8390225700232599 51.849897965782155 1.1188551483107483
0.8442501249766758 53.76883275998604 1.1288780162320244
0.8494776799300918 56.33732042461077 1.1653091971978498
0.8547052348835078 61.49948744284449 1.2316682255794735
0.8599327898369238 65.74970964071775 1.2900764799336615
0.8651603447903398 70.76792390598713 1.354582754088248
0.8703878997437557 73.25700096193799 1.3574473501825393
0.8756154546971717 74.15033240905241 1.3405107416963948
0.8808430096505877 77.21044298958297 1.3660113916533752
0.8860705646040037 79.29757161380364 1.3739884548510137
0.8912981195574197 78.44452457043965 1.3808225353281969
0.8965256745108356 79.03368014880208 1.393911997748475
0.9017532294642516 80.73235796262215 1.4288593901415578
0.9069807844176676 83.58829118170536 1.450476671360409
0.9122083393710836 87.51711419353322 1.4830522109121913
0.9174358943244996 86.13511333188755 1.4560097424276903
0.9226634492779155 85.42416455187158 1.4100528926085492
0.9278910042313315 87.33587501942114 1.431742023488149
0.9331185591847475 88.53205213954223 1.431887085464582
0.9383461141381635 94.47926830630017 1.4635347307599118
0.9435736690915795 97.25976503126807 1.4939161649897617
0.9488012240449955 97.44758450702247 1.470814344399571
0.9540287789984114 97.71920617860695 1.4743971749771467
0.9592563339518274 96.96392040430621 1.4738332918709574
0.9644838889052434 96.37132036208736 1.4706430798592551
0.9697114438586594 99.49910081024278 1.4895207352040707
0.9749389988120754 104.52679202048266 1.511508565343793
0.9801665537654913 109.65130866242212 1.5399835227621708
0.9853941087189073 118.41986667229638 1.591740904936879
0.9906216636723233 120.45731458782846 1.5866439173045241
0.9958492186257393 118.00323517986043 1.5568920795074872
1.0010767735791553 116.6593002944478 1.5399858163107942
1.0063043285325712 118.16021167404675 1.564999434605617
1.0115318834859872 115.2660632392364 1.558204596016565
1.0167594384394032 121.79136555492977 1.6049939583825497
1.0219869933928192 122.23177566332267 1.609964672671695
1.0272145483462352 122.84843725537438 1.5798083915155636
1.0324421032996511 125.34562185565713 1.5983786440314962
1.0376696582530671 123.46732200898849 1.5866548180208635
1.042897213206483 124.84032472334466 1.588754716146791
1.048124768159899 124.72649446508045 1.5893910511150278
1.053352323113315 128.5849539711308 1.6167096574618518
1.058579878066731 136.35544100705795 1.6875982959116067
1.063807433020147 143.92179285017465 1.7445074758931325
1.069034987973563 145.59447435577664 1.7395363664620278
1.074262542926979 146.45422597398593 1.7433983050461717
1.079490097880395 144.80611991837364 1.7367193360061803
1.084717652833811 136.6500275467261 1.688094637682861
1.089945207787227 129.85182427825262 1.658543206530771
1.095172762740643 130.41303619626112 1.6367942255127634
1.1004003176940589 131.81205784871483 1.6254406497986857
1.1056278726474749 137.31442586915423 1.6681448425619545
1.1108554276008908 145.16459520260454 1.7047750285595644
1.1160829825543068 141.66515697026307 1.6715749770560104
1.1213105375077228 143.40403897751315 1.6806625568078426
1.1265380924611388 145.64827324278906 1.6921445081164812
1.1317656474145548 139.33102514910166 1.6377458943463195
1.1369932023679707 141.9416899007118 1.661656332835014
1.1422207573213867 145.66489203040746 1.6900694990685117
1.1474483122748027 143.16209177711337 1.6810698977319947
1.1526758672282187 146.87045994377775 1.6823184053252753
1.1579034221816347 148.21708763427574 1.693623585978355
1.1631309771350506 143.45158683614213 1.6570302857733732
1.1683585320884666 146.8323519351924 1.674903451339055
1.1735860870418826 146.6568604725678 1.678958280203479
1.1788136419952986 146.30443426477092 1.6713975890387602
1.1840411969487146 154.60260026672026 1.712930299200938
1.1892687519021305 157.52666813672124 1.750104742550211
1.1944963068555465 159.78846269453334 1.761691369510729
1.1997238618089625 158.88711379640105 1.7348950559440406
1.2049514167623785 158.39404139228031 1.7297792382784543
1.2101789717157945 163.42920954071948 1.7535478487680884
1.2154065266692105 166.86340727415822 1.776066455340923
1.2206340816226264 167.18311411034605 1.7778660145534395
1.2258616365760424 164.3436699781489 1.762075314388788
1.2310891915294584 172.89188311507684 1.8152887339325812
1.2363167464828744 176.74247185101493 1.8454884067833277
1.2415443014362904 173.19947605382768 1.8176553853951138
1.2467718563897063 166.9708696634981 1.7719931015151813
1.2519994113431223 158.96541993156626 1.7242015236720762
1.2572269662965383 153.80151748582253 1.6806615217018548
1.2624545212499543 154.03213342701866 1.6749587430210364
1.2676820762033703 152.46246757936646 1.665066802492306
1.2729096311567862 153.04889639235046 1.6653966927282449
1.2781371861102022 155.39560526311433 1.6719164762504053
1.2833647410636182 159.40564748481978 1.6958065354543326
1.2885922960170342 169.05623877692082 1.7509164727948476
1.2938198509704502 176.9110651511075 1.7898498722381417
1.2990474059238661 180.1129971671453 1.817351012922672
1.3042749608772821 180.47672251180907 1.8254946479794312
1.309502515830698 179.65724028812463 1.8382157802598316
1.314730070784114 174.83683330894056 1.801503027616453
1.31995762573753 176.73182989561397 1.8085292305983902
1.325185180690946 173.6714615221378 1.778614517051638
1.330412735644362 172.37169385421674 1.7692001811295315
1.335640290597778 167.38377715946683 1.7478708274843917
1.340867845551194 163.90919794246253 1.7408287502058335
1.34609540050461 167.59250822660889 1.7571446963734814
1.351322955458026 168.10586118905516 1.7433178287552387
1.356550510411442 165.73039159011225 1.7118128257213703
1.361778065364858 164.12195237151636 1.686177966224293
1.3670056203182739 158.8624150202591 1.6507014444462358
1.3722331752716899 160.78149489263723 1.6660399038852787
1.3774607302251058 167.2466748448519 1.697334541300747
1.3826882851785218 171.46414837989698 1.71269380096226
1.3879158401319378 173.50618780075374 1.7200620703548506
1.3931433950853538 171.77205326493058 1.7223560683224242
1.3983709500387698 165.3079735278204 1.6827106602036825
1.4035985049921857 166.6294178033407 1.6830969133606501
1.4088260599456017 164.7926942365261 1.6973241376708137
1.4140536148990177 169.23954816232856 1.7319167006322536
1.4192811698524337 177.91554907692242 1.7905224727953462
1.4245087248058497 175.8887406870848 1.7650823672230214
1.4297362797592656 177.7563714099652 1.7508953753840746
1.4349638347126816 171.2518443228916 1.7117362851319122
1.4401913896660976 170.38417539336916 1.7177673682311616
1.4454189446195136 169.2550172925144 1.694261910803714
1.4506464995729296 167.25365948012023 1.6913837399204186
1.4558740545263456 168.4970638227375 1.696989951412696
1.4611016094797615 169.0880525284201 1.6929959029713917
1.4663291644331775 162.6560900169872 1.6700979884909235
1.4715567193865935 166.04609183128275 1.68281860991846
1.4767842743400095 169.02703110416525 1.6879226719076479
1.4820118292934255 175.72061710852321 1.7367247306074307
1.4872393842468414 180.8968360291744 1.764801875555495
1.4924669392002574 177.49940225263126 1.7431397983170878
1.4976944941536734 170.64019651066135 1.7143679065501014
1.5029220491070894 173.22752240640085 1.7240431106120242
1.5081496040605054 171.8328524426127 1.7013404703147135
1.5133771590139213 174.41197822471224 1.7378197953458432
1.5186047139673373 176.5450038034035 1.7627868237076785
1.5238322689207533 173.91669015161523 1.735019642696002
1.5290598238741693 172.64527203540538 1.734281120066807
1.5342873788275853 173.61542535366206 1.715412525982512
1.5395149337810012 175.28560539264234 1.715832600581841
1.5447424887344172 181.6764495490101 1.754092609027474
1.5499700436878332 188.92282213104457 1.798050913911373
1.5551975986412492 193.2725858076224 1.809512286200232
1.5604251535946652 190.16066399698832 1.7912510402677198
1.5656527085480811 190.75652294609154 1.7775113899385975
1.5708802635014971 193.5079618921553 1.7821493216035331
1.576107818454913 197.03401340241697 1.82245630615133
1.581335373408329 199.3830368998994 1.8465946603706813
1.586562928361745 200.59404283772662 1.844109516961126
1.591790483315161 203.25944899185367 1.887924842072825
1.597018038268577 204.21294597687134 1.8764310232474677
1.602245593221993 200.55738382076012 1.8472995840098845
1.607473148175409 206.5674776638774 1.8850244409152441
1.612700703128825 203.43383181952913 1.849868836098316
1.617928258082241 203.85310007514943 1.843880597410271
1.623155813035657 200.76794050365396 1.825037363935265
1.628383367989073 201.2544657265601 1.817671351917381
1.6336109229424889 206.20721934475355 1.8391778864914299
1.6388384778959049 212.33744838416914 1.8540543874574373
1.6440660328493208 217.26532012916672 1.8743590922811542
1.6492935878027368 223.88739289786716 1.9034848009972942
1.6545211427561528 226.16001263654135 1.909530531817595
1.6597486977095688 226.04815811470291 1.912034849816496
1.6649762526629848 238.94931205174925 1.9600558338878182
1.6702038076164007 239.7007948851609 1.9380325488753962
1.6754313625698167 248.1415712822269 1.9713237434683795
1.6806589175232327 255.2869511388731 2.008370648977403
1.6858864724766487 263.6434564802878 2.072069844382587
1.6911140274300647 261.64769300274133 2.067950749889231
1.6963415823834807 260.3345405740666 2.0228601466108254
1.7015691373368966 248.72466983968218 1.9434034778175933
1.7067966922903126 250.7094864999309 1.9348579522962972
1.7120242472437286 253.73955660018365 1.9450026730616095
1.7172518021971446 251.25089963574436 1.9321092866956613
1.7224793571505606 258.2673894166838 1.9406629062536846
1.7277069121039765 261.54338675507944 1.9548211537770248
1.7329344670573925 264.1824484543751 1.937267507040705
1.7381620220108085 262.8936028100238 1.928031532179495
1.7433895769642245 276.1793717746047 1.977095681220057
1.7486171319176405 285.59760133387664 2.0309019487335096
1.7538446868710564 304.22637606468624 2.126055555138979
1.7590722418244724 309.48630535634095 2.1371807652894717
1.7642997967778884 308.1802238299178 2.122260614824084
1.7695273517313044 307.1955962612628 2.092043343267366
1.7747549066847204 308.4656754911492 2.0669515138298133
1.7799824616381363 301.39093459898487 2.0394383216082606
1.7852100165915523 302.9141875948277 2.027074975063315
1.7904375715449683 307.0739224067531 2.039545098201474
1.7956651264983843 309.14838998729937 2.0596298825544355
1.8008926814518003 308.35486265824835 2.032937296338456
1.8061202364052162 308.35478569443313 2.016403034491615
1.8113477913586322 306.7066663421105 2.0023544534762205
1.8165753463120482 308.3003665847167 1.9854657892206302
1.8218029012654642 306.90892606206165 1.9685344333986299
1.8270304562188802 308.7027001056915 1.9773711650987786
1.8322580111722961 309.45889703153784 1.9634052438832692
1.8374855661257121 311.801913418143 1.9570786698869176
1.842713121079128 312.50740085622016 1.963403076459665
1.847940676032544 309.32628591509507 1.9279246705530482
1.85316823098596 314.2548944523341 1.9336856162356988
1.858395785939376 313.556889363555 1.9156668341807657
1.863623340892792 319.24887349335876 1.9301584923710695
1.868850895846208 324.05667601699815 1.9481352250021726
1.874078450799624 311.6124241043668 1.889515071719122
1.87930600575304 307.7889174560137 1.8625360368201043
1.884533560706456 306.0821273579654 1.8440013179125312
1.889761115659872 302.507399402522 1.8234013052530962
1.894988670613288 308.16735622012914 1.8365783099403235
1.9002162255667039 316.5196404356972 1.8643248643575567
1.9054437805201199 315.6563497891135 1.8472027186727233
1.9106713354735358 319.8912703380987 1.8341894982650684
1.9158988904269518 319.1433522283017 1.8213163051590051
1.9211264453803678 311.6213467584377 1.7875787616211662
1.9263540003337838 313.8087770216594 1.7929209641579757
1.9315815552871998 313.52078867326554 1.8048183734711825
1.9368091102406157 306.8116644921442 1.7697468594673762
1.9420366651940317 310.0788303741943 1.7646001234459787
1.9472642201474477 300.8819183195831 1.7241950471957561
1.9524917751008637 303.0664409052852 1.7172594066941609
1.9577193300542797 296.16072336279615 1.6800538840824353
1.9629468850076957 293.0551029457153 1.662289009969305
1.9681744399611116 291.61857030178686 1.6450316173910413
1.9734019949145276 293.6173982936988 1.6471828418880625
1.9786295498679436 290.51112979947965 1.6302134021864496
1.9838571048213596 286.76907323831375 1.6051597960601485
1.9890846597747756 280.6346211577869 1.5775254140948678
1.9943122147281915 270.0604681156019 1.5304674580187858
1.9995397696816075 272.8409937237584 1.5311773093774028
2.0047673246350235 274.2649795595662 1.5313995447963753
2.0099948795884393 277.41002997905713 1.5321667703883828
2.015222434541855 279.5386516813599 1.5408675305709054
2.0204499894952708 276.5560745660574 1.521542793958774
2.0256775444486865 277.2348875113873 1.5258621637647416
2.0309050994021023 272.8357934264683 1.4973124767381794
2.036132654355518 270.11745820338524 1.4845317333245334
2.041360209308934 265.16828723088616 1.465567839386518
2.0465877642623496 266.38393528930567 1.4636220863492795
2.0518153192157653 270.65977761042484 1.4767708965001856
2.057042874169181 265.1825161588137 1.4607288364286946
2.062270429122597 272.62448534655374 1.4908822599897336
2.0674979840760126 272.5052295032257 1.497206753957983
2.0727255390294284 280.15174246096115 1.5370044432297307
2.077953093982844 284.09977143632494 1.564073225079249
2.08318064893626 279.13292168676315 1.5527543391558185
2.0884082038896756 274.3740540738519 1.5446322961457526
2.0936357588430914 266.69182609164295 1.5038853082912864
2.098863313796507 270.5020425312354 1.5116480296556811
2.104090868749923 272.6197389336445 1.5240821058726672
2.1093184237033387 271.40128439384335 1.515219376827584
2.1145459786567544 276.0532364714844 1.5508029989205363
2.11977353361017 272.7777468121413 1.5454817637104576
2.125001088563586 273.20661379563745 1.5450714655385411
2.1302286435170017 274.70408729730934 1.5352931752309154
2.1354561984704175 267.60116145572096 1.4963506500562835
2.140683753423833 271.0677773637055 1.502679111778475
2.145911308377249 272.14574704379373 1.509777055247961
2.1511388633306647 271.4236818712555 1.5167290626383465
2.1563664182840805 276.90391934743616 1.534365060499604
2.1615939732374962 274.62914552778045 1.51275743374824
2.166821528190912 273.622251112158 1.5061891557165614
2.1720490831443278 279.664125999604 1.5243329981999179
2.1772766380977435 275.098941750072 1.5237017580244396
2.1825041930511593 282.11479293940124 1.5653592804166465
2.187731748004575 279.6704960605038 1.554644359685269
2.192959302957991 281.6348711532817 1.5524365451544628
2.1981868579114066 276.53427310920756 1.5315866160825369
2.2034144128648223 270.30448262739424 1.506339680806391
2.208641967818238 268.8914116473714 1.502674786666497
2.213869522771654 263.1078581320464 1.4812622637618984
2.2190970777250696 264.5907157003522 1.4916893605459913
2.2243246326784853 265.100195284318 1.4779242885930806
2.229552187631901 264.589087332728 1.4680551596257458
2.234779742585317 270.94033307223737 1.4815156311573974
2.2400072975387326 272.44054398700337 1.4827894779879651
2.2452348524921484 267.4248660174904 1.4659977356944602
2.250462407445564 263.12244269772884 1.456594386403456
2.25568996239898 257.5793278743701 1.4439039299706273
2.2609175173523957 254.09265302455927 1.433217144659025
2.2661450723058114 256.6442123471902 1.4369019771745786
2.271372627259227 251.74098981264183 1.418937976782077
2.276600182212643 254.44661507632435 1.4349848525807283
2.2818277371660587 260.5899526852598 1.464143351136145
2.2870552921194744 258.8208472525071 1.459325046432581
2.29228284707289 261.29921635155154 1.4622024358752486
2.297510402026306 263.77851720981215 1.4691843078641251
2.3027379569797217 255.16537688869002 1.4320852381379077
2.3079655119331375 259.3106896992321 1.4574139775655934
2.3131930668865532 262.64705888522343 1.4675447510659352
2.318420621839969 257.4590160243644 1.44346826252677
2.3236481767933848 258.97974703565643 1.4408372649973769
2.3288757317468005 257.2070400898216 1.4396156053380367
2.3341032867002163 263.1303676356716 1.473072541048111
2.339330841653632 270.7502732796557 1.5045038355711176
2.344558396607048 267.48648899763816 1.4917582023312066
2.3497859515604635 265.85221541296556 1.4706888870386552
2.3550135065138793 267.6305421017408 1.4606891669796802
2.360241061467295 267.43757904235025 1.449864520948214
2.365468616420711 271.04975305123816 1.4601579807209923
2.3706961713741266 273.35313045488437 1.4566964123021722
2.3759237263275423 271.08259241975674 1.4541264902497477
2.381151281280958 265.3728319727284 1.4375346038455212
2.386378836234374 263.05523226337925 1.4382179694129915
2.3916063911877896 259.87102803960846 1.4300060141870248
2.3968339461412054 255.61020327510016 1.4185405536704752
2.402061501094621 260.1925293716094 1.4391991449586297
2.407289056048037 260.45198988266145 1.450185180430057
2.4125166110014526 264.1982367410731 1.4628595034984142
2.4177441659548684 265.9773439692087 1.4675198873258395
2.422971720908284 266.8559173622228 1.448316658120923
2.4281992758617 264.81351871472566 1.4324282215593425
2.4334268308151157 262.340222728395 1.4122603779242822
2.4386543857685314 260.22204763515657 1.3967172070390474
2.443881940721947 258.991644416728 1.3813748504776335
2.449109495675363 264.103743603216 1.3911290880671368
2.4543370506287787 267.618206025422 1.3898100293219038
2.4595646055821945 276.1510869109756 1.3928900350801912
2.4647921605356102 290.2920935109239 1.4046312753178922
2.470019715489026 304.0482672565539 1.4031389274998045
2.4752472704424417 343.0871779821204 1.4549383470585155
2.4804748253958575 426.9818955546705 1.5885908105238893
2.4857023803492733 576.3343967012095 1.8086822867867556
2.490929935302689 806.9558753294075 2.116126527798992
2.496157490256105 1144.3099078061077 2.512272299362304
2.5013850452095205 1554.8078132814046 2.922795392666126
2.5066126001629363 1957.0978288074255 3.275642907531328
2.511840155116352 2328.4724837751014 3.5708481252045674
2.517067710069768 2663.075101160891 3.8172985171179987
2.5222952650231836 2955.309712497188 4.030250862219489
2.5275228199765993 3313.4080992159425 4.280018991657315
2.532750374930015 3653.687969312412 4.478809044857752
2.537977929883431 4138.186593394889 4.753995471174908
2.5432054848368466 4698.592878145444 5.041612438120772
2.5484330397902624 5343.45085917298 5.379204598488848
2.553660594743678 5850.222666372157 5.6146236159204
2.558888149697094 6201.272548159145 5.782612283152516
2.5641157046505096 6291.361155379654 5.8131450689704565
2.5693432596039254 6190.725129941423 5.776551770610394
2.574570814557341 5892.613910577075 5.638464412298813
2.579798369510757 5429.239474914041 5.402282497458867
2.5850259244641727 4918.364118841572 5.141559813200169
2.5902534794175884 4324.819131939896 4.8057726989804515
2.595481034371004 3708.3137926315585 4.449471393807351
2.60070858932442 3074.7945459531115 4.059354421940228
2.6059361442778357 2425.049111127798 3.607120888760036
2.6111636992312515 1827.723672211187 3.1328696895034245
2.6163912541846672 1322.89022829932 2.654437079235872
2.621618809138083 945.020846903756 2.2537283556098084
2.6268463640914987 689.5217634847234 1.9351494024325853
2.6320739190449145 520.676977755211 1.6980098090974045
2.6373014739983303 424.38694073366895 1.5546004515717446
2.642529028951746 363.00345887283044 1.4479097791767381
2.6477565839051618 325.4909932788806 1.3860140854469618
2.6529841388585775 303.47609046159727 1.3533112926170823
2.6582116938119933 292.750632331568 1.3469829437132506
2.663439248765409 284.84147289010303 1.3437515784573346
2.668666803718825 279.2886949672281 1.337043070707328
2.6738943586722406 269.20738488778704 1.313590174602291
2.6791219136256563 263.2885074093499 1.3088127705856587
2.684349468579072 260.0487135670669 1.3084252021961051
2.689577023532488 260.72890710681037 1.3258527240003943
2.6948045784859036 263.81410365234154 1.3450940207982358
2.7000321334393194 261.48284781463826 1.3434095922063127
2.705259688392735 264.12313682172675 1.36146197621211
2.710487243346151 261.4380074980375 1.3644969514320235
2.7157147982995666 259.90894817835886 1.3724256773949715
2.7209423532529824 258.07143322738153 1.3752643302255247
2.726169908206398 251.8807405520257 1.359021560653553
2.731397463159814 254.90084601116226 1.3785474012731969
2.7366250181132297 257.53650929666657 1.3947432013440484
2.7418525730666454 261.2083679741872 1.4121044834611418
2.747080128020061 263.75118814114734 1.4319902305002985
2.752307682973477 265.1720957938104 1.4281283124842603
2.7575352379268927 266.9472797814002 1.4366073124272611
2.7627627928803085 263.03397212150406 1.4211518457771262
2.767990347833724 255.9627238061955 1.3903462663823845
2.77321790278714 251.2791217355041 1.3777584668106757
2.7784454577405557 249.29097926318812 1.3793720435957557
2.7836730126939715 256.6470984116812 1.4048530838087847
2.7889005676473873 257.3565258173294 1.4135744962001195
2.794128122600803 261.093863297706 1.4338052070429428
2.7993556775542188 257.4309385521017 1.4159515935845555
2.8045832325076345 258.19616923232206 1.4175959246845067
2.8098107874610503 262.2532892505219 1.428547934840746
2.815038342414466 268.4022319182845 1.456246767630871
2.820265897367882 274.5999143253972 1.4857830248325041
2.8254934523212976 271.8178920937355 1.4778313452341798
2.8307210072747133 268.2613929018238 1.4702532484870456
2.835948562228129 265.535838424111 1.4622075257946645
2.841176117181545 262.27027162686386 1.4652188317701367
2.8464036721349606 263.26915888870667 1.4778051747120862
2.8516312270883764 260.8886152460114 1.4679423131256415
2.856858782041792 254.29776131627466 1.429305292425805
2.862086336995208 254.85806528972392 1.4292811230624274
2.8673138919486236 252.8178440233625 1.4201949349865821
2.8725414469020394 254.93062588353 1.4258402842282123
2.877769001855455 261.9188522355685 1.4521399065819478
2.882996556808871 260.63103073201574 1.4525854047334286
2.8882241117622867 260.61102283928136 1.4501931089381304
2.8934516667157024 257.8290691606486 1.435183430286505
2.898679221669118 260.63651597269705 1.4513608991413385
2.903906776622534 259.34344798795166 1.4358310844044662
2.9091343315759497 260.8332159058838 1.4476526352616221
2.9143618865293655 261.83486887825876 1.446095250320294
2.919589441482781 261.74348718001545 1.4441683625222268
2.924816996436197 261.02757317727577 1.4385830844253609
2.9300445513896127 265.6939676917382 1.4492137980126425
2.9352721063430285 268.9824382264547 1.455881452009958
2.9404996612964442 277.0080928679173 1.4798393042441882
2.94572721624986 275.3988185054046 1.4795536625176555
2.9509547712032758 276.7717434483053 1.4923851063821838
2.9561823261566915 275.5726380254922 1.500188893600759
2.9614098811101073 268.6694508194184 1.4581654194809603
2.966637436063523 264.02177679234205 1.43113572532333
2.971864991016939 263.0419974617674 1.43495132201265
2.9770925459703546 262.1262329898832 1.431909748662621
2.9823201009237703 262.4006758280688 1.439891671191874
2.987547655877186 262.75787458248095 1.4398064972599875
2.992775210830602 259.23429827845354 1.4078452211533519
2.9980027657840176 251.10425597554544 1.3759974567047633
3.0032303207374333 249.55572745455447 1.3534983558728026
3.008457875690849 248.26695188330794 1.3456236161876258
3.013685430644265 257.0619690245941 1.3609099613804885
3.0189129855976806 260.27919932663366 1.3538062274157825
3.0241405405510964 261.0808761415599 1.3576177975958346
3.029368095504512 262.1176583301123 1.3551324351383813
3.034595650457928 259.4463893045049 1.344796259615871
3.0398232054113437 262.44034517164954 1.3617815499515296
3.0450507603647594 263.21532994995664 1.3617363532352105
3.050278315318175 266.20954125546444 1.3702030665393787
3.055505870271591 267.34697600218016 1.3677677239566357
3.0607334252250067 265.66671106165336 1.3534056809953785
3.0659609801784224 268.8060282453722 1.359571452273149
3.071188535131838 271.4689950625703 1.3679884572254482
3.076416090085254 274.028959552818 1.3724957967221896
3.0816436450386697 277.5746557258088 1.3705187200375273
3.0868711999920855 276.48268098728914 1.349038008009142
3.0920987549455012 282.1111865030722 1.354608809016157
3.097326309898917 285.9298042094615 1.3530126283660526
3.1025538648523328 285.3927836254391 1.3477765654232208
3.1077814198057485 291.4905001812186 1.3512004676598415
3.1130089747591643 289.85723608350304 1.3292539263751122
3.11823652971258 291.6341085208723 1.3242847141216194
3.123464084665996 294.0716483163188 1.3185467689816428
3.1286916396194115 298.0454286268661 1.3203031236150684
3.1339191945728273 300.8828250783814 1.3180131188427537
3.139146749526243 310.6701500575667 1.329838262825968
3.144374304479659 314.7276973521814 1.3276773919918152
3.1496018594330746 318.95987979045077 1.3333560108181033
3.1548294143864903 324.2897953072659 1.343265470258483
3.160056969339906 332.9165550062686 1.3497995452447813
3.165284524293322 339.6947103656085 1.3471972599199882
3.1705120792467376 352.0671729250842 1.3558235693059544
3.1757396342001534 363.7483424393739 1.3658194131695274
3.180967189153569 386.80167329258745 1.410842245904023
3.186194744106985 412.0217180251599 1.4538942429487864
3.1914222990604006 438.5149739667087 1.492398132773961
3.1966498540138164 461.806791306714 1.5274507777718755
3.201877408967232 485.8737685186313 1.5627961942313229
3.207104963920648 511.11762948170514 1.5981289037946038
3.2123325188740637 531.4380975412146 1.6229390552261422
3.2175600738274794 554.6855791977341 1.6551549471677167
3.222787628780895 579.1142504871208 1.6869453683380555
3.228015183734311 602.8398781599954 1.7193327941388228
3.2332427386877267 631.0730973373711 1.7542477444418554
3.2384702936411425 660.2658528849371 1.7879740833656232
3.2436978485945582 693.659738162354 1.836383902793774
3.248925403547974 725.9397089900148 1.8808640645949346
3.2541529585013897 759.1185723008598 1.9241025422499367
3.2593805134548055 786.1932733573726 1.9541659354979162
3.2646080684082213 811.360512276751 1.9816657009586527
3.269835623361637 840.468703455407 2.0145123028704846
3.275063178315053 868.4514685268495 2.0426916610249624
3.2802907332684685 893.3281416913594 2.0671994822782414
3.2855182882218843 924.7266251271354 2.0982727278057554
3.2907458431753 952.1947605572677 2.1280581607488114
3.295973398128716 975.8906516983099 2.1505805038297328
3.3012009530821316 984.8741591971302 2.154450790756269
3.3064285080355473 974.1679762477232 2.1408567074065856
3.311656062988963 948.8006750420292 2.111917959004771
3.316883617942379 903.8907066672772 2.0614120458675838
3.3221111728957946 851.4612818723451 2.0025513865989657
3.3273387278492104 794.6796567230884 1.9331728472353593
3.332566282802626 731.910568537013 1.8576824141748214
3.337793837756042 669.4572986858952 1.77647810549788
3.3430213927094576 600.9763657653905 1.686641481949775
3.3482489476628734 535.9561725264954 1.5923398699012274
3.353476502616289 488.669796350184 1.5222038283125594
3.358704057569705 446.52244382653487 1.4578398772355305
3.3639316125231207 408.67931472043534 1.4008394489617289
3.3691591674765364 386.6325065854204 1.3772330127650194
3.374386722429952 362.35872691587196 1.3490454750009728
3.379614277383368 339.23760318452054 1.3177303131498466
3.3848418323367837 319.4004447845828 1.2901822183271796
3.3900693872901995 305.07837586126254 1.2749892807086622
3.3952969422436152 293.6880428470485 1.25008209386424
3.400524497197031 292.31295573605144 1.2624806887147473
3.4057520521504467 280.93996290235725 1.2413000103208738
3.4109796071038625 274.83617918735166 1.2400746869607913
3.4162071620572783 275.9747964928232 1.261156822065186
3.421434717010694 270.78601522249113 1.2561188134251977
3.4266622719641098 269.4381338711438 1.254478289946391
3.4318898269175255 264.00295656378876 1.2356022302116925
3.4371173818709413 256.8242941895887 1.2143575155176327
3.442344936824357 258.11980003566094 1.2182707881121142
3.447572491777773 258.8753675512562 1.2236215976975964
3.4528000467311886 259.1137702711967 1.2346501318052139
3.4580276016846043 257.124230048725 1.2332648923405267
3.46325515663802 253.0119429700566 1.2133363122725984
3.468482711591436 247.52151893050203 1.1896431217131862
3.4737102665448516 245.9151641621858 1.1821164404763973
3.4789378214982674 237.57004274810294 1.148084748679741
3.484165376451683 241.51586378911074 1.1575735127785756
3.489392931405099 248.9259510261464 1.1911306035979794
3.4946204863585146 256.33266023095865 1.211842731565954
3.4998480413119304 264.5776087385118 1.2400297981306716
3.505075596265346 266.95353296371627 1.2456865965754382
3.510303151218762 272.83855832717666 1.2554889251243182
3.5155307061721777 272.3349388740043 1.2414104759328624
3.5207582611255934 272.06538426146943 1.2338218175247293
3.525985816079009 277.8453758279581 1.2259361026459519
3.531213371032425 284.01580890055374 1.2218704913199792
3.5364409259858407 297.76972802445096 1.2373714706193828
3.5416684809392565 316.5692932880525 1.253681022599444
3.546896035892672 337.87682055508066 1.2763397057327401
3.552123590846088 385.4394127591654 1.3526384132325697
3.5573511457995037 468.8862210117327 1.4792241990470385
3.5625787007529195 616.8612715638153 1.6906758534275674
3.5678062557063353 878.9551884666961 2.011735330307379
3.573033810659751 1377.268440489653 2.512746117434799
3.5782613656131668 2295.7301681681492 3.243693743177727
3.5834889205665825 3968.839861363861 4.2662621076743745
3.5887164755199983 6728.9499763758695 5.5547270415017325
3.593944030473414 10505.652068461515 6.901823141464212
3.59917158542683 14289.792990915907 8.007309874741505
3.6043991403802456 17322.71974570461 8.791911690014306
3.6096266953336613 18435.685675661185 9.041745617208221
3.614854250287077 17525.067693063454 8.81081320432339
3.620081805240493 14974.568507418871 8.143246031656163
3.6253093601939086 11576.906876001682 7.169489308966686
3.6305369151473244 8315.824486740023 6.071567409029431
3.63576447010074 5474.809253487289 4.90718702014731
3.640992025054156 3554.702629228386 3.942769281810797
3.6462195800075716 2214.8689245751716 3.104153855437716
3.6514471349609874 1410.6956401668892 2.4748651615612993
3.656674689914403 937.0689596060718 2.01561018404226
3.661902244867819 686.1373627399244 1.7250783271475474
3.6671297998212347 545.4648760157813 1.538146334281467
3.6723573547746504 469.6535775621437 1.4364452075963854
3.677584909728066 414.703565426494 1.358234208997013
3.682812464681482 385.3278157983569 1.3201715276987582
3.6880400196348977 360.49213200584495 1.2897902907051508
3.6932675745883135 345.37711113845967 1.26456600757513
3.698495129541729 326.9423705512435 1.232788752205159
3.703722684495145 315.2314980045226 1.2125407723252501
3.7089502394485607 302.4366212649968 1.1879753054053694
3.7141777944019765 295.4932499497728 1.173631314142515
3.7194053493553922 288.970237603892 1.1563125797458707
3.724632904308808 285.2951249387225 1.151743204158205
3.7298604592622238 287.86617045144493 1.166789304565118
3.7350880142156395 284.23941154150737 1.1639072198512612
3.7403155691690553 285.08815524994577 1.1711968876204553
3.745543124122471 285.8563131092851 1.1787948460087487
3.750770679075887 284.0315301028375 1.1744956146241987
3.7559982340293026 284.26863441444124 1.1717433145308345
3.7612257889827183 281.0867067630817 1.1587855561962963
3.766453343936134 280.0458947095777 1.1529031412327964
3.77168089888955 284.7289401546213 1.1597215807431454
3.7769084538429656 281.86317836630917 1.151763670204897
3.7821360087963813 282.08342344711417 1.155544308881806
3.787363563749797 284.6799713436838 1.1565510124942464
3.792591118703213 286.4672796740087 1.1492901605744625
3.7978186736566286 291.43629429534315 1.149641655584821
3.8030462286100444 303.2198812695387 1.1626613554197083
3.80827378356346 309.6625896311228 1.1670591693974022
3.813501338516876 314.75400972065046 1.1719359488935561
3.8187288934702917 316.5141200956769 1.1755990946038684
3.8239564484237074 316.1383990863619 1.1737513545297613
3.829184003377123 315.1488580259861 1.1729918694900778
3.834411558330539 312.9759131123848 1.1666852086727089
3.8396391132839547 307.47535777331797 1.1528549492006963
3.8448666682373704 304.9744891948127 1.1526513918038677
3.850094223190786 300.8959832447401 1.1531126021611093
3.855321778144202 300.3570439015998 1.1650339570415644
3.8605493330976177 297.79973600612203 1.1662208843467696
3.8657768880510335 296.0958787540723 1.1593957650088862
3.8710044430044492 289.9158655679164 1.1456937527465851
3.876231997957865 287.0667289024229 1.1355958457650757
3.8814595529112808 287.3281182053358 1.136375348686297
3.8866871078646965 286.6366330723112 1.1288757079238956
3.8919146628181123 291.59890094983166 1.139170299717755
3.897142217771528 289.0491551403388 1.1256029386326567
3.902369772724944 285.0542400520488 1.1181704121134666
3.9075973276783595 285.227132057425 1.1176157039212957
3.9128248826317753 290.84656395058795 1.1290986276538453
3.918052437585191 295.22579546845014 1.1373812352830175
3.923279992538607 302.8558584123413 1.1464924539887726
3.9285075474920226 309.3551780147634 1.1512551141311576
3.9337351024454383 313.9058214920083 1.1537584460702983
3.938962657398854 322.514978450208 1.1698870125871441
3.94419021235227 326.4566515488971 1.1698363958911535
3.9494177673056856 333.6898157721705 1.1778515661544844
3.9546453222591014 339.7748854040546 1.1843981773534855
3.959872877212517 350.0996599603457 1.1955472073306403
3.965100432165933 358.5537880672501 1.204736668291412
3.9703279871193486 373.49548968153726 1.2244099709325513
3.9755555420727644 395.69568927216824 1.2538819136884165
3.98078309702618 417.71822483342413 1.2840133450330018
3.986010651979596 435.7514591137956 1.3039416358687825
3.9912382069330117 450.0803080297402 1.319834435887972
3.9964657618864274 466.4144227322109 1.338814212850121
4.001693316839844 489.1588987974559 1.3705864115611839
4.00692087179326 524.9549592333819 1.4193193113927651
4.012148426746676 560.6068959997575 1.4744599888812737
4.017375981700092 589.1905173675677 1.5279595355916775
4.0226035366535084 628.0719572238048 1.5850062455951182
4.027831091606925 673.446273084516 1.6454618672877135
4.033058646560341 735.7346407312561 1.7252061012574815
4.038286201513757 801.414519268014 1.8041329285791572
4.043513756467173 876.1407557868949 1.896155723816454
4.0487413114205895 950.397064745386 1.9743314676691224
4.053968866374006 1038.570112641024 2.063576013797432
4.059196421327422 1133.5983557407023 2.1566483326189227
4.064423976280838 1245.8660395481313 2.2613956309917396
4.069651531234254 1372.386480518617 2.367516613489297
4.0748790861876705 1513.7916776826476 2.4888140031992934
4.080106641141087 1669.0431596321087 2.6117475098826652
4.085334196094503 1849.4359407615293 2.7495763064013268
4.090561751047919 2039.338676409659 2.8890181200423855
4.095789306001335 2253.6876423135086 3.0391280944153825
4.1010168609547515 2503.735373583136 3.2121416084749215
4.106244415908168 2740.5355935218945 3.364760191425514
4.111471970861584 3000.438859398378 3.519758416033427
4.116699525815 3267.0136727772697 3.669240188989798
4.121927080768416 3505.0790448778566 3.751432572435941
4.1271546357218325 3743.170547562228 3.836899884409826
4.132382190675249 3962.5498854900716 3.926898021583755
4.137609745628665 4201.073095636478 4.033369118381477
4.142837300582081 4426.10882357876 4.131597092044638
4.148064855535497 4611.095504680483 4.220777286996277
4.1532924104889135 4730.153038806468 4.260295635012761
4.15851996544233 4811.681401422099 4.290329422482643
4.163747520395746 4810.601528124946 4.27873599565343
4.168975075349162 4755.809649626092 4.248471854968787
4.174202630302578 4622.643461760257 4.177940027621871
4.1794301852559945 4409.754882540118 4.07317897038294
4.184657740209411 4169.249160934539 3.9564822294431723
4.189885295162827 3890.1103338950725 3.820323740496837
4.195112850116243 3598.334622398728 3.6760642417525675
4.200340405069659 3277.524415118493 3.5010560467391585
4.2055679600230755 2954.3968426142264 3.3202465388485485
4.210795514976492 2674.598308590306 3.1669491020146543
4.216023069929908 2404.6524972554266 3.003263545868759
4.221250624883324 2136.5190067142325 2.8232332557516204
4.22647817983674 1908.196617111603 2.6611160761042933
4.2317057347901565 1700.8178380857335 2.5067042156340764
4.236933289743573 1521.7807072269727 2.36905377813205
4.242160844696989 1357.980083077938 2.234896829766386
4.247388399650405 1217.5740295238106 2.1157344917954997
4.252615954603821 1092.1773685750977 2.006149274203702
4.257843509557238 999.3703086980452 1.9215070219893755
4.263071064510654 914.500313544104 1.8387831826721848
4.26829861946407 825.9287583548066 1.742203356895485
4.273526174417486 758.2478339004624 1.6688891894364508
4.278753729370902 699.2138507632582 1.6001302241495885
4.283981284324319 645.3772352189532 1.5382330349818054
4.289208839277735 596.5437858780209 1.477648525954185
4.294436394231151 546.9884511473499 1.414266558854832
4.299663949184567 501.615684844206 1.3515687762556516
4.304891504137983 470.44131564533814 1.3074095247416098
4.3101190590914 446.746480875705 1.2715520283127868
4.315346614044816 428.75982131984955 1.2459680224466614
4.320574168998232 411.3788715145216 1.2214797793952634
4.325801723951648 394.6073566097017 1.2017833182807736
4.331029278905064 378.48421469195307 1.1866348355597516
4.336256833858481 364.5565485145792 1.1698282907881452
4.341484388811897 353.093980669429 1.1513585059100793
4.346711943765313 344.13629053237713 1.135901261908033
4.351939498718729 334.1992947664963 1.1205104950921014
4.357167053672145 326.1570846236224 1.1062928904253166
4.362394608625562 320.3629517062122 1.1037408329899696
4.367622163578978 315.72239854280673 1.0950688210562316
4.372849718532394 309.9916635658844 1.0891394430160806
4.37807727348581 302.8060051409828 1.0787823530626766
4.383304828439226 300.29034714995225 1.0789236812208824
4.388532383392643 295.66009574172375 1.0754498332841325
4.393759938346059 286.81598161352474 1.0573258158690846
4.398987493299475 278.8002439617906 1.0425498310860006
4.404215048252891 273.72887135198295 1.0298700733555985
4.409442603206307 265.9098736974957 1.017798165175335
4.414670158159724 267.4834140562811 1.0281082878914136
4.41989771311314 261.08108150865513 1.0200847112416582
4.425125268066556 257.0073029980526 1.0198839692128714
4.430352823019972 256.9179627557258 1.0252941512771778
4.435580377973388 252.25203419239577 1.0170632772486465
4.440807932926805 249.31063698986088 1.0141908732225215
4.446035487880221 243.08027848631474 1.0079993927671118
4.451263042833637 233.0550070620299 0.9838048863849156
4.456490597787053 225.28847640063387 0.9657011826925723
4.4617181527404695 221.19508282741225 0.9678256390328442
4.466945707693886 218.85581061908775 0.9604177159061162
4.472173262647302 219.97114608692053 0.9645405762007784
4.477400817600718 223.93305206981918 0.9762061858292838
4.482628372554134 227.90701849577823 0.9900600048828495
4.4878559275075505 227.9390022124235 0.9968014758368902
4.493083482460967 225.99003841561142 0.9962480448075292
4.498311037414383 220.8886994722219 0.9931597225137588
4.503538592367799 215.95477248476467 0.978174484992693
4.508766147321215 215.77458792106611 0.9796444366072838
4.5139937022746315 214.00092552676765 0.9696825247302274
4.519221257228048 216.534767064855 0.9748673517640241
4.524448812181464 215.00192829028262 0.9665624049983035
4.52967636713488 213.91963314836818 0.9744910821947484
4.534903922088296 217.2566975850917 0.9905683367908357
4.5401314770417125 216.90537690285674 0.9853220954042529
4.545359031995129 213.9510411301961 0.9759886943538515
4.550586586948545 211.69053676605844 0.9666430170206003
4.555814141901961 209.59416882032266 0.9550579815672005
4.561041696855377 211.0690695765966 0.965052046323797
4.5662692518087935 212.56738866951233 0.9686936190216002
4.57149680676221 211.3893205683756 0.9673060238589694
4.576724361715626 207.29046481317897 0.9588954672262644
4.581951916669042 206.32254077236925 0.9536452272945724
4.587179471622458 201.8123570174988 0.9431433322673312
4.5924070265758745 202.80984189919786 0.9456803004578217
4.597634581529291 205.6012200134085 0.9511151697174739
4.602862136482707 206.14338983618228 0.9535859937588651
4.608089691436123 210.50687108190195 0.9715616644458019
4.613317246389539 208.5695904065629 0.971547722235483
4.6185448013429555 206.60799664946865 0.9820242034976772
4.623772356296372 204.75524470984294 0.9839730531139763
4.628999911249788 204.9028290064517 0.9886046056758725
4.634227466203204 204.94686166403503 0.9882526338628256
4.63945502115662 203.93695524081338 0.979938287407475
4.6446825761100365 203.24604768497238 0.9718585500458904
4.649910131063453 206.37840904046385 0.9829323583787816
4.655137686016869 209.21094105228917 0.9917284412542459
4.660365240970285 213.4698985559822 1.0048267065757437
4.665592795923701 209.1349995141157 0.9873731333201223
4.6708203508771176 205.26068058034105 0.9692558934667034
4.676047905830534 204.79453226972026 0.9652381100225137
4.68127546078395 210.19230014399568 0.9819350286683829
4.686503015737366 207.2200359232439 0.9838348850097358
4.691730570690782 205.77896924126543 0.978015757353412
4.696958125644199 198.68866355110222 0.9522687443586625
4.702185680597615 195.71137202171064 0.9348992221435005
4.707413235551031 200.8605109857797 0.9399020438486384
4.712640790504447 202.55872955294726 0.9498087603241855
4.717868345457863 201.79131482352008 0.9547829534157922
4.72309590041128 199.94650726725743 0.9505663993751884
4.728323455364696 197.4604572166635 0.9487282372425365
4.733551010318112 196.73740862855215 0.9462985194851036
4.738778565271528 198.4864936582229 0.9483289161877886
4.744006120224944 199.09074465438007 0.9460524483892081
4.749233675178361 200.77538893198007 0.9592855285403981
4.754461230131777 198.7351267962496 0.9533324257103364
4.759688785085193 198.37946274771508 0.9555152443590924
4.764916340038609 196.38184229862316 0.9507445320154976
4.770143894992025 196.32712826119646 0.9486363531156803
4.775371449945442 195.54934037252968 0.9423414701418467
4.780599004898858 195.41713802225163 0.9402500535760542
4.785826559852274 193.4039364738565 0.9254461277326685
4.79105411480569 189.68251402644123 0.9130693660986566
4.796281669759106 191.5058940118774 0.9270984223236063
4.801509224712523 193.47839794461035 0.9361076290711465
4.806736779665939 196.4066881381449 0.9506359106711874
4.811964334619355 198.921414508999 0.9504487448926758
4.817191889572771 200.78424943535316 0.9545914690134736
4.822419444526187 199.40130849257602 0.9580402499500731
4.827646999479604 198.07735634650734 0.949270467192374
4.83287455443302 195.37002427043598 0.9448675113427583
4.838102109386436 197.6806026002605 0.9494738365635017
4.843329664339852 198.12174265955886 0.9446098714203728
4.848557219293268 203.6054496241093 0.9565384046246062
4.853784774246685 203.91629904442792 0.9572700367672221
4.859012329200101 204.6412631952201 0.957487716917401
4.864239884153517 204.3249399691922 0.95109776196203
4.869467439106933 201.1593138228662 0.9416550918447858
4.8746949940603495 197.5476775264629 0.9319360930099988
4.879922549013766 198.57442367597972 0.9405114336091048
4.885150103967182 196.52232143367772 0.936790787595392
4.890377658920598 204.59231323068133 0.9525058745285656
4.895605213874014 204.63881476602955 0.9462129840169332
4.9008327688274305 205.3859653094553 0.9407946287406803
4.906060323780847 208.03633976811605 0.9428964438380005
4.911287878734263 202.47680749510604 0.9245055270126172
4.916515433687679 199.1076521421874 0.9170950453778076
4.921742988641095 196.17962765910428 0.9078831948876956
4.9269705435945115 197.7967316046808 0.9117234040632929
4.932198098547928 197.90986624518175 0.9138491663590522
4.937425653501344 197.13865961925427 0.9126254494142979
4.94265320845476 195.91080998757164 0.9139089462808017
4.947880763408176 193.88655253939461 0.9089888114790924
4.9531083183615925 199.70340192566428 0.9260898949382045
4.958335873315009 195.88759245013753 0.9128188016959796
4.963563428268425 197.83764760566842 0.9060452318597576
4.968790983221841 196.6764964596215 0.8955553056258871
4.974018538175257 200.53583595921287 0.8998251888138044
4.9792460931286735 209.01204967480777 0.9204368541304423
4.98447364808209 218.58565788074935 0.9307370638212874
4.989701203035506 226.64999167290003 0.9270604721475821
4.994928757988922 239.88798610503198 0.9297296938422588
5.000156312942338 261.97501312486906 0.9431067720368784
5.0053838678957545 301.0581233201409 0.9874398508467641
5.010611422849171 357.4597224430208 1.0550086127713214
5.015838977802587 423.30218424254514 1.1346425437440444
5.021066532756003 489.2420431537301 1.2141317562594844
5.026294087709419 551.3649626688862 1.2858474580163868
5.0315216426628355 598.8816084478568 1.3389357688343286
5.036749197616252 626.9108332944725 1.3715320781199138
5.041976752569668 643.5226061822665 1.3892197337905285
5.047204307523084 640.4331240900302 1.3859410573082647
5.0524318624765 629.0338087303336 1.3737183048316044
5.0576594174299165 621.2125104056448 1.3643515759666685
5.062886972383333 606.455940479795 1.347348398003557
5.068114527336749 595.2300866438885 1.3331979866882024
5.073342082290165 591.6862028202979 1.3279128612261533
5.078569637243581 588.1830934005877 1.3209615893877944
5.0837971921969975 595.8565437208464 1.3282199887336954
5.089024747150414 609.1845457477389 1.3435986804198483
5.09425230210383 627.8056420206033 1.3639039085169689
5.099479857057246 655.1857378512798 1.3955378965775627
5.104707412010662 681.0359467998729 1.421745040534352
5.109934966964079 706.7577102022585 1.4469327800823062
5.115162521917495 719.5168428214184 1.457536108399074
5.120390076870911 730.8731992305823 1.467831216574954
5.125617631824327 735.5217574655462 1.4734023676828762
5.130845186777743 728.4167015903403 1.465676233850804
5.13607274173116 709.3333397009579 1.4467530319063409
5.141300296684576 672.6928158194078 1.4076581514313233
5.146527851637992 632.8210237230089 1.366087361026718
5.151755406591408 584.227088285319 1.3120051277853617
5.156982961544824 533.8573904442285 1.25296376427575
5.162210516498241 485.909542822088 1.1974385152577507
5.167438071451657 438.8425068073115 1.139670442327453
5.172665626405073 400.8103162002561 1.092169979426526
5.177893181358489 374.11739858454547 1.0602240275746169
5.183120736311905 351.5873670024603 1.0350512156788099
5.188348291265322 334.63575615367375 1.0181143541066011
5.193575846218738 316.1492706127661 0.9975236139252543
5.198803401172154 297.048838938926 0.9709479958835633
5.20403095612557 282.3114949016869 0.9542534955942855
5.209258511078986 268.95309550737755 0.9416051020570577
5.214486066032403 258.12062369572175 0.9327090295827702
5.219713620985819 247.65470206741682 0.9271335532976703
5.224941175939235 231.40360933304555 0.9012092331495978
5.230168730892651 219.07212498143122 0.8839940909406719
5.235396285846067 213.12467732381796 0.8792585516215997
5.240623840799484 209.97225959209914 0.8816875197895452
5.2458513957529 208.166047089966 0.8840845557567237
5.251078950706316 204.96257318142747 0.8806236913555964
5.256306505659732 203.1014284895789 0.8833000427270549
5.261534060613148 201.60417460996305 0.8829176835366499
5.266761615566565 204.07647027509498 0.8895159592245501
5.271989170519981 202.65465707636804 0.8884488120832116
5.277216725473397 204.04467915926296 0.887406752395897
5.282444280426813 205.8739914475078 0.893282393974299
5.2876718353802294 202.5835315011888 0.8841631082188138
5.292899390333646 198.97891543541752 0.8761022397261021
5.298126945287062 196.78169357011365 0.8735238797007341
5.303354500240478 192.66518699102602 0.8688171605415421
5.308582055193894 194.20747538338745 0.8756985324376216
5.3138096101473105 194.17695906907113 0.8665002345466151
5.319037165100727 197.4364232596216 0.8685014934483892
5.324264720054143 197.9990618173008 0.8726201840903309
5.329492275007559 199.58121982733303 0.8883861494583084
5.334719829960975 198.33481355594773 0.8969651696969722
5.3399473849143915 194.24594867594192 0.8871891884441478
5.345174939867808 193.55810138451542 0.8814255560108606
5.350402494821224 198.12538201771827 0.883409016211072
5.35563004977464 196.39599166168085 0.8720411556646064
5.360857604728056 200.48348185057034 0.8744803427394398
5.3660851596814725 198.435244284736 0.8652290915031918
5.371312714634889 197.8041707155201 0.8659433221043616
5.376540269588305 201.1914646779852 0.8697298936450759
5.381767824541721 199.91297517196446 0.8646837034654851
5.386995379495137 201.35864492070812 0.8649094187965047
5.3922229344485535 206.30375206406018 0.8739274646510693
5.39745048940197 204.05524359310442 0.8685060100839436
5.402678044355386 204.34786693016255 0.8608399319959728
5.407905599308802 206.4140683673886 0.864255668820564
5.413133154262218 208.11416829555242 0.8589689808252651
5.4183607092156345 209.64151411324897 0.8604699593104861
5.423588264169051 212.3507107769937 0.856583634293755
5.428815819122467 212.743168847785 0.8534244082286769
5.434043374075883 213.8997743502777 0.8504798527605851
5.439270929029299 214.35162577592791 0.8460895113157644
5.4444984839827155 216.15582271189786 0.8510482726923165
5.449726038936132 215.2607664038811 0.8498059813838488
5.454953593889548 217.2030128389425 0.857485154388277
5.460181148842964 219.15084739023513 0.8664062688140114
5.46540870379638 216.35368416216008 0.8622868867613124
5.4706362587497965 214.088323653385 0.8613992685999052
5.475863813703213 209.61862834413787 0.8584925162332905
5.481091368656629 209.44420284769515 0.8584453162963959
5.486318923610045 207.63456474010636 0.8621589464501906
5.491546478563461 207.56467364085682 0.8649763251352359
5.4967740335168775 206.81153584606145 0.8609777289610343
5.502001588470294 204.36217289577297 0.8587392490217216
5.50722914342371 198.03935159816626 0.8443578593800337
5.512456698377126 195.8629956210928 0.8406561939893218
5.517684253330542 193.93318089008534 0.8380316001744673
5.522911808283959 195.26317780201427 0.8427975623275524
5.528139363237375 198.91057203771666 0.8548532887041645
5.533366918190791 201.68591127055808 0.8637927405608417
5.538594473144207 202.6217956861777 0.86974477741294
5.543822028097623 204.2646695189609 0.8703690159993973
5.54904958305104 202.35604538929138 0.8602183016220913
5.554277138004456 198.90064106522706 0.8477605442290708
5.559504692957872 194.85479207155612 0.8362742652835675
5.564732247911288 193.53750022974603 0.8273835551642662
5.569959802864704 196.06139671383883 0.8289805010369187
5.575187357818121 198.59751135750042 0.831232976229537
5.580414912771537 198.964547339887 0.828550423942928
5.585642467724953 197.29530845163634 0.8274933795221605
5.590870022678369 199.41349580698798 0.829920393813442
5.596097577631785 202.04285777729544 0.8352323502198508
5.601325132585202 209.35625520793036 0.8456613172431022
5.606552687538618 217.62332615723474 0.8546915849338247
5.611780242492034 221.77643569314574 0.8535430715130978
5.61700779744545 222.92804731337 0.8545334102127703
5.622235352398866 225.08290364692147 0.8507305477383973
5.627462907352283 237.59677226236758 0.859550727854483
5.632690462305699 260.4690677467643 0.8824708601296586
5.637918017259115 303.8321925705679 0.933980524009339
5.643145572212531 368.02311708343444 1.01192633577707
5.648373127165947 450.89384446719816 1.1060503271728417
5.653600682119364 550.5903109986228 1.2122550006649497
5.65882823707278 652.3066283457796 1.3136437542388375
5.664055792026196 732.8582763615407 1.3881184933000428
5.669283346979612 795.4302130289726 1.4454256109595525
5.674510901933028 824.9867783926787 1.4703116873659334
5.679738456886445 831.5983336788969 1.4768585917811254
5.684966011839861 819.4597705592462 1.4651941934898112
5.690193566793277 797.6159966495018 1.4458922529900307
5.695421121746693 772.0176998224188 1.4224651194427844
5.700648676700109 751.3950815627034 1.4025286993709694
5.705876231653526 733.2977656992139 1.385980511788749
5.711103786606942 715.5395817924607 1.367443741369313
5.716331341560358 705.4654345260426 1.3572363749173597
5.721558896513774 693.5161847908696 1.3417611148628308
5.7267864514671905 692.5737200744127 1.340380287197342
5.732014006420607 698.83256877214 1.3462675392258208
5.737241561374023 710.8943377127065 1.3570245862282748
5.742469116327439 736.0400930434224 1.3804208945194916
5.747696671280855 777.5412340098862 1.4183165661921575
5.7529242262342715 831.2595475296264 1.4680406313536636
5.758151781187688 882.4482826863589 1.5120530772315135
5.763379336141104 923.0110557390557 1.5461850991496444
5.76860689109452 941.1117081792479 1.562715547048981
5.773834446047936 932.6643772415607 1.5557386995601352
5.7790620010013525 879.435425452289 1.5098714156590403
5.784289555954769 794.8438646051158 1.4330945299717899
5.789517110908185 697.7446160167058 1.3424737494529908
5.794744665861601 594.6548096240531 1.2423405144181945
5.799972220815017 501.1855341499427 1.1477440244412414
5.8051997757684335 423.28326145387877 1.0635768722249754
5.81042733072185 361.616665060576 0.9955307680062622
5.815654885675266 319.35669544137 0.9429883446846818
5.820882440628682 289.28290474582155 0.9056710556733378
5.826109995582098 268.52387215604455 0.8780823908277368
5.8313375505355145 255.6154347327958 0.8625396262965076
5.836565105488931 247.50870346960207 0.8571168156454253
5.841792660442347 238.37364816989182 0.8410672398430986
5.847020215395763 235.71157546434017 0.8380898839481196
5.852247770349179 229.7322349618022 0.8250221311030462
5.8574753253025955 227.03388413448013 0.8178369472993862
5.862702880256012 223.24611703922844 0.8145831628491255
5.867930435209428 223.23189428827553 0.8143434310392764
5.873157990162844 224.18532073267642 0.8179810472256376
5.87838554511626 228.48734473518638 0.8254344728628652
5.8836131000696765 231.42203829345175 0.8319524443846619
5.888840655023093 233.6256259204432 0.8361957840555644
5.894068209976509 231.0064564468912 0.8302831861764776
5.899295764929925 229.08176445230714 0.8199762852710515
5.904523319883341 226.64946764665424 0.8096003956309007
5.9097508748367575 227.84806334137937 0.810580549038637
5.914978429790174 230.66958675325785 0.8163253881130974
5.92020598474359 233.42980192866597 0.8243220678407256
5.925433539697006 240.58832593533438 0.8368592461658695
5.930661094650422 246.72242120446924 0.8401200814655922
5.9358886496038386 248.49879776718277 0.839838343463788
5.941116204557255 252.10155452655718 0.8401114904520085
5.946343759510671 255.69325718936884 0.8434790601100838
5.951571314464087 261.46228581483473 0.8577539986693166
5.956798869417503 265.8567909270536 0.8625952506736212
5.96202642437092 272.91869555290583 0.8758732464524814
5.967253979324336 279.5449395673333 0.887101095526336
5.972481534277752 292.26817792263427 0.9067687505571526
5.977709089231168 305.13198194945664 0.9267730281485325
5.982936644184584 320.4927777083312 0.9492077870116771
5.988164199138001 343.59176305282654 0.9802611870381431
5.993391754091417 365.7660511718687 1.0088481562462104
5.998619309044833 398.10052256434665 1.0501870619972966
6.003846863998249 437.6758688108362 1.099563727880812
6.009074418951665 490.0769676809227 1.163226887235857
6.014301973905082 548.6733108562677 1.2316937006827169
6.019529528858498 630.1331953263804 1.319802285044104
6.024757083811914 735.0598964564078 1.4271617242790795
6.02998463876533 858.668720761686 1.543383030002217
6.035212193718746 1020.4936900844423 1.6849089627063396
6.040439748672163 1189.7503797388188 1.8203416644536137
6.045667303625579 1355.1109366684834 1.9428068827536908
6.050894858578995 1518.2347426917252 2.0580032179430687
6.056122413532411 1622.9049875706735 2.1288932555956666
6.061349968485827 1671.850883769196 2.16301119126074
6.066577523439244 1667.1541689999794 2.1597167960510073
6.07180507839266 1611.461639179508 2.1274539451436185
6.077032633346076 1521.8036136161143 2.0695319961927146
6.082260188299492 1409.350933238683 1.9951239041767515
6.087487743252908 1288.237876824413 1.9090766449855874
6.092715298206325 1168.6729382001406 1.8204525569560033
6.097942853159741 1056.8362236646076 1.7338178474378676
6.103170408113157 954.9109224727288 1.6533448387950165
6.108397963066573 865.0523655302611 1.5738325219347535
6.113625518019989 779.551012256892 1.494876354301155
6.118853072973406 710.7634895014606 1.4272195785592778
6.124080627926822 651.0067324908769 1.367875633601196
6.129308182880238 592.9789497895276 1.3081267436487782
6.134535737833654 542.9053871421696 1.2551099085481277
6.1397632927870704 497.83298366791746 1.2061207741358704
6.144990847740487 459.01848199896926 1.1635009618054557
6.150218402693903 423.99549523478896 1.1203324814598368
6.155445957647319 393.4031988275666 1.0816528330532134
6.160673512600735 367.04237889988957 1.0485507246922692
6.1659010675541515 348.6724582257746 1.0258899941844781
6.171128622507568 337.25347369637564 1.013160201312285
6.176356177460984 327.408402010551 1.0030030103965015
6.1815837324144 320.3562687942356 0.994410767657149
6.186811287367816 312.8049996026948 0.9909518625606936
6.1920388423212325 303.4269702971498 0.9824357201169046
6.197266397274649 297.0058791881561 0.9789594490228273
6.202493952228065 292.9431107570498 0.9746669129777965
6.207721507181481 283.9133122149554 0.9477298068666883
6.212949062134897 277.09780143978975 0.9327007359343197
6.2181766170883135 266.69221111580197 0.9096467866269818
6.22340417204173 259.29768008899913 0.8978389158304286
6.228631726995146 256.971649490487 0.8914736965923975
6.233859281948562 255.04049130060235 0.8866934375305637
6.239086836901978 253.4094761825791 0.885154636590827
6.2443143918553945 255.26938100979444 0.8913861007931331
6.249541946808811 254.31184733311693 0.890039938388266
6.254769501762227 253.63185430364365 0.8851024584417643
6.259997056715643 253.7913236396078 0.8777777573441079
6.265224611669059 249.17675718857768 0.8654484561705689
6.2704521666224755 246.66153294720039 0.862810868407144
6.275679721575892 244.6321048540441 0.855776124120814
6.280907276529308 241.42145972103634 0.8481488246646531
6.286134831482724 243.2107131000911 0.8533729456822348
6.29136238643614 242.44466177049114 0.8526380748053372
6.2965899413895565 240.38435638899352 0.8530271848753588
6.301817496342973 241.77952312910818 0.8565074779176536
6.307045051296389 241.928533087139 0.8560298263893114
6.312272606249805 243.31212395312784 0.8584210783500604
6.317500161203221 244.32439230504795 0.8614865966958392
6.3227277161566375 242.28611896332635 0.8546017951742388
6.327955271110054 244.09375838677423 0.8574572986500536
6.33318282606347 243.57459103147494 0.8535500552075882
6.338410381016886 244.58922660045337 0.8520530280357792
6.343637935970302 245.82278552597856 0.8523002008825317
6.3488654909237185 246.97325039311573 0.853433592669277
6.354093045877135 246.4937042688634 0.8543770493837101
6.359320600830551 245.53033223861826 0.8479788730134771
6.364548155783967 244.8321584463068 0.8421328470479535
6.369775710737383 240.96558698696114 0.831592873858581
6.3750032656908 239.36030755428845 0.8304500159294758
6.380230820644216 234.71388479854528 0.8260863819271096
6.385458375597632 234.71994035187396 0.8283733599131161
6.390685930551048 237.19921997054345 0.8313784849572375
6.395913485504464 239.08984776898885 0.8279119581444595
6.401141040457881 241.81272944662658 0.8330334222366153
6.406368595411297 239.10974848040485 0.8293916570422148
6.411596150364713 242.06862166187918 0.8321399594933815
6.416823705318129 242.4048664401817 0.8354566080756498
6.422051260271545 246.554958365405 0.8471753828199551
6.427278815224962 247.98174265414127 0.8519585096564577
6.432506370178378 249.31069152347374 0.8557909291456127
6.437733925131794 251.29207869255896 0.8576124820849544
6.44296148008521 254.65272206690884 0.855413788479385
6.448189035038626 258.5624128024845 0.8559688447933166
6.453416589992043 258.53478380374975 0.8508519560581241
6.458644144945459 257.07469154357835 0.8483149572262119
6.463871699898875 256.1119580243286 0.8430426323499838
6.469099254852291 257.0782248053082 0.844837669978192
6.474326809805707 257.2229257408551 0.8444688087614397
6.479554364759124 260.23559555598627 0.8465716103399911
6.48478191971254 260.95999799329866 0.8465420832377016
6.490009474665956 265.4554635964741 0.8531015901967747
6.495237029619372 272.0189274909788 0.8591602944127724
6.500464584572788 280.6727925830614 0.866920593584712
6.505692139526205 292.2339523604103 0.8778467050893823
6.510919694479621 303.82654820450244 0.890831109096065
6.516147249433037 315.6623689096208 0.9039864263966871
6.521374804386453 331.6170661977066 0.9220461149123518
6.526602359339869 347.9608947536778 0.9367358600710896
6.531829914293286 377.29603403594496 0.9703591249180062
6.537057469246702 414.13355831723555 1.0102131609120015
6.542285024200118 456.2068188615821 1.0572896552197
6.547512579153534 497.9064659908711 1.102130360743784
6.55274013410695 535.357641548345 1.140200651629083
6.557967689060367 566.4694666468145 1.171754267431411
6.563195244013783 586.9223607073363 1.1917306120180635
6.568422798967199 597.3118419684806 1.202463473282931
6.573650353920615 590.0828678706065 1.19354238422217
6.5788779088740315 573.5293759873906 1.1767880872350462
6.584105463827448 541.9574756640995 1.143175333307801
6.589333018780864 505.06823921821405 1.1029937266917949
6.59456057373428 472.0006165885257 1.0660397193289584
6.599788128687696 443.2475344460629 1.0337213351076227
6.6050156836411125 417.6381125158892 1.004907242759861
6.610243238594529 395.03703350062074 0.9824239996237976
6.615470793547945 370.1221132327383 0.9548976814991663
6.620698348501361 357.26213533719965 0.9398981072249536
6.625925903454777 343.95459019464045 0.9241208340432405
6.6311534584081935 339.2471287662939 0.9191236296805835
6.63638101336161 328.3694766702926 0.9089801055778722
6.641608568315026 319.2658868382972 0.8970615293468932
6.646836123268442 312.3470174287021 0.8863989267524548
6.652063678221858 297.7662716948545 0.8657968322783212
6.6572912331752745 290.2837827451583 0.857801048044779
6.662518788128691 283.39798154754203 0.8486447691372282
6.667746343082107 279.27107112751526 0.841679186086073
6.672973898035523 279.4202871764706 0.841932724110234
6.678201452988939 277.89912376339424 0.8401514350191042
6.6834290079423555 272.5527326337981 0.8339165043142309
6.688656562895772 270.05577271696484 0.8316179514626509
6.693884117849188 272.4662224942064 0.8325323584472893
6.699111672802604 271.731371910424 0.8299027701366547
6.70433922775602 270.1639830860951 0.8251197825061561
6.7095667827094365 266.9477036542806 0.8211572030060387
6.714794337662853 263.7381250748153 0.8164700193589864
6.720021892616269 265.69426290762254 0.8197451598868919
6.725249447569685 268.8826752845946 0.8268349536150049
6.730477002523101 270.2784399063983 0.8304650611030453
6.7357045574765175 271.6408429773153 0.8335892722882018
6.740932112429934 274.6369876732909 0.8385360477282893
6.74615966738335 277.6414129219996 0.8426063039536291
6.751387222336766 278.6047428647423 0.8440565517476141
6.756614777290182 279.48530191756583 0.8470618556346802
6.7618423322435985 278.74655379439565 0.8454119630337252
6.767069887197015 278.91309315609743 0.8418339186427335
6.772297442150431 275.74572432037854 0.8335897224930869
6.777524997103847 272.2142491301444 0.8250772818720978
6.782752552057263 269.4576798895706 0.8185043715121655
6.7879801070106796 270.8747455408617 0.822348818669685
6.793207661964096 274.41389937344115 0.8283380991677859
6.798435216917512 276.19752037709543 0.8336032451153715
6.803662771870928 279.183309951939 0.8374639331571264
6.808890326824344 280.0891888096306 0.8380469550272663
6.814117881777761 280.2812427867998 0.834273973525007
6.819345436731177 277.26216432595544 0.8266500738987542
6.824572991684593 279.0525492721735 0.827033708105628
6.829800546638009 280.21385096892936 0.8287206994635686
6.835028101591425 279.63797204608693 0.8307712724269946
6.840255656544842 282.70753264532556 0.8362456637354225
6.845483211498258 281.7632382975463 0.836129547549012
6.850710766451674 283.5344918410715 0.8374081496490562
6.85593832140509 288.9465234097021 0.8426038338557602
6.861165876358506 290.37254037431296 0.8431744389724617
6.866393431311923 296.4243880099048 0.8494766628465787
6.871620986265339 299.66900248480306 0.8511335646412069
6.876848541218755 301.1133954767601 0.851460992996882
6.882076096172171 303.0884726979845 0.8529291532741934
6.887303651125587 305.50620880904324 0.8528782993496076
6.892531206079004 308.8456635830899 0.8559029230150558
6.89775876103242 317.5819811275036 0.8644110910475602
6.902986315985836 321.8270397522903 0.868744633583589
6.908213870939252 325.89423206591795 0.8723539528419684
6.913441425892668 325.18054509371296 0.8691956498097246
6.918668980846085 325.56619846564683 0.8675957111499263
6.923896535799501 328.3577024340649 0.8725607224752325
6.929124090752917 332.2386288531647 0.8766430878790297
6.934351645706333 336.2806610250894 0.8811966030065913
6.939579200659749 341.61638878973883 0.8858946011130602
6.944806755613166 347.99739723797956 0.890108635048448
6.950034310566582 356.2718221521238 0.9002935408798544
6.955261865519998 365.31727799751195 0.9102190691335442
6.960489420473414 377.0911259160738 0.9232123015172073
6.96571697542683 386.9968330929498 0.9330187853976769
6.970944530380247 395.6177108836149 0.9408730468297214
6.976172085333663 407.2859036058885 0.9526124628891002
6.981399640287079 424.7212385031506 0.9708903371540607
6.986627195240495 448.57679123405717 0.995677508983958
6.9918547501939114 479.74699579969763 1.028247912604304
6.997082305147328 522.3637817321377 1.071107668808868
7.002309860100744 573.8804483497855 1.11985590640972
7.00753741505416 653.1384950249424 1.1925132615026899
7.012764970007576 759.3233157978925 1.285813573474271
7.0179925249609925 886.8178633964861 1.3922347381525169
7.023220079914409 1017.5078284526332 1.4907687210003
7.028447634867825 1130.2077565266973 1.5681863357887154
7.033675189821241 1207.7092721522138 1.617958590976267
7.038902744774657 1249.989143201371 1.6437539440081008
7.0441302997280735 1246.1017222266787 1.6405442916181139
7.04935785468149 1207.497134461135 1.6145375674663047
7.054585409634906 1149.9628055149155 1.5740356031816483
7.059812964588322 1087.1801164679246 1.530568403640769
7.065040519541738 1029.279177676581 1.489432447406719
7.0702680744951545 971.4081966811214 1.4471446778540789
7.075495629448571 916.8533702910515 1.4051091866241021
7.080723184401987 868.5965599551942 1.3669650605981678
7.085950739355403 827.9165893545897 1.334315373429876
7.091178294308819 789.6954709184222 1.3022959854424967
7.0964058492622355 754.2425273230386 1.2724153781010545
7.101633404215652 713.2223203968371 1.237743647026899
7.106860959169068 677.060597094586 1.2066267397271333
7.112088514122484 640.6469215592643 1.1735371586448897
7.1173160690759 603.2649304442966 1.1376452297227486
7.1225436240293165 575.8137572085324 1.1120334185940863
7.127771178982733 547.2176177455698 1.0849710804905868
7.132998733936149 528.826095650948 1.0676247385879238
7.138226288889565 508.42817972565035 1.0456374265859976
7.143453843842981 494.4926583261574 1.0307851370830878
7.1486813987963975 485.56058833805173 1.0216941967259758
7.153908953749814 479.904039572539 1.0176494099680027
7.15913650870323 482.03384725070697 1.0205558296623511
7.164364063656646 486.23018285416384 1.0245422537470925
7.169591618610062 497.9815852911071 1.0353402778900023
7.1748191735634785 520.5650966048845 1.0565623865289222
7.180046728516895 554.806745855611 1.0886422765951154
7.185274283470311 608.6073589665084 1.1396685886134899
7.190501838423727 697.600928751308 1.2193597398514273
7.195729393377143 822.4986725489109 1.3226570414191243
7.2009569483305595 1009.9529754123141 1.4635763587888135
7.206184503283976 1265.8231182632471 1.6359170392403344
7.211412058237392 1625.9990913966492 1.8519650753411248
7.216639613190808 2069.914640712442 2.089027021712505
7.221867168144224 2582.589726714893 2.3287883695632714
7.227094723097641 3070.6160352413685 2.5387149849025024
7.232322278051057 3399.322924806574 2.669090223800813
7.237549833004473 3511.23231293393 2.710244324883899
7.242777387957889 3325.9976504419215 2.6354305287883206
7.248004942911305 2958.60867250471 2.484233358541689
7.253232497864722 2485.082364388007 2.2764127873047317
7.258460052818138 1982.3310750095452 2.031523707896891
7.263687607771554 1537.0137446422361 1.7876611590711062
7.26891516272497 1172.4147223751813 1.5607974532379587
7.274142717678386 906.4640321887332 1.3736670971046456
7.279370272631803 722.328257169677 1.226446105567791
7.284597827585219 593.0546310936045 1.112904106665247
7.289825382538635 519.5176209055 1.043491936005479
7.295052937492051 471.5056794820693 0.9973704109509024
7.300280492445467 435.68944686743504 0.9606212668981953
7.305508047398884 413.03023354756107 0.9366461501593987
7.3107356023523 398.5846058940229 0.9206577117943024
7.315963157305716 387.94239694240747 0.9085008538384797
7.321190712259132 382.76278978737946 0.9022669152799963
7.326418267212548 379.327691781131 0.8968494049401186
7.331645822165965 375.7660891516557 0.892317385214716
7.336873377119381 370.18855597916126 0.8868197513748795
7.342100932072797 363.33535473548585 0.8788245656055448
7.347328487026213 360.15554879577013 0.8762432988078239
7.352556041979629 358.35309084021173 0.8748604172667467
7.357783596933046 354.64313259093234 0.8697152247791963
7.363011151886462 350.3125765175077 0.8622617401938153
7.368238706839878 349.52894155129354 0.8610969174470289
7.373466261793294 353.3019956148251 0.8657707191462739
7.37869381674671 352.968272424479 0.8665404949131656
7.383921371700127 356.02201377914855 0.8704976552894177
7.389148926653543 356.04926958245136 0.8708174694094303
7.394376481606959 356.6378931490075 0.8708242371700615
7.399604036560375 358.0520028080829 0.870011495835978
7.4048315915137914 357.04445807839403 0.8677721879560426
7.410059146467208 355.95501810398116 0.8655503258079177
7.415286701420624 357.17235242819396 0.867040247151549
7.42051425637404 357.7525831340717 0.8698985411161023
7.425741811327456 359.01641993356435 0.8724783805801518
7.4309693662808725 362.2995737941593 0.8744889433201981
7.436196921234289 363.64416872447066 0.8761649344636172
7.441424476187705 366.1865904682119 0.8764620094286051
7.446652031141121 368.52864940076853 0.8773940532264015
7.451879586094537 373.4711878319179 0.8836622119599399
7.4571071410479535 383.5372351697485 0.8951372387930719
7.46233469600137 388.46840290540445 0.9000356535633985
7.467562250954786 395.62447483642944 0.9070782600333571
7.472789805908202 400.5746770859072 0.9102972796600924
7.478017360861618 406.1453869956867 0.913774504943904
7.4832449158150345 413.0400011452798 0.9202850110132489
7.488472470768451 417.88400417958917 0.9264855415934063
7.493700025721867 429.46101857053657 0.9393851814098135
7.498927580675283 445.14885191536194 0.9562998165667742
7.504155135628699 456.6246210710522 0.9666369580216355
7.5093826905821155 473.2415628027927 0.9829667423719165
7.514610245535532 488.0133279238305 0.9968879990200963
7.519837800488948 498.8328787431449 1.006643716363618
7.525065355442364 510.2850271514635 1.0166948613922115
7.53029291039578 517.3395322910651 1.0225951459018081
7.5355204653491965 522.0482564516055 1.0264838187715293
7.540748020302613 528.9908725984279 1.0340778785220983
7.545975575256029 531.2731587309864 1.0366412748712477
7.551203130209445 533.7805678289843 1.0385509760554605
7.556430685162861 535.3932777813536 1.0390356108420424
7.5616582401162775 532.6304498099613 1.0350558548286293
7.566885795069694 531.3841678879874 1.032863822504034
7.57211335002311 524.9703774432005 1.0264299151719287
7.577340904976526 515.6372825674135 1.0161056649764033
7.582568459929942 503.3803097507085 1.0033159187673997
7.5877960148833585 495.5658750696953 0.995464833128583
7.593023569836775 487.83271608929425 0.9880471662025262
7.598251124790191 482.74079077618387 0.9820622122637371
7.603478679743607 477.6821501148233 0.976982029876977
7.608706234697023 472.80788926250636 0.9732267806677212
7.6139337896504395 468.4780515327911 0.9680636752149336
7.619161344603856 466.8339977783006 0.9660836630955749
7.624388899557272 469.63888481121296 0.9690841826709364
7.629616454510688 475.4696451097839 0.9754654004008576
7.634844009464104 478.97679621385123 0.9786287065202925
7.6400715644175206 481.1734177325379 0.9803045669911882
7.645299119370937 486.66760297037075 0.9846858214409191
7.650526674324353 494.4554671513723 0.9907937773767785
7.655754229277769 504.68326902469914 1.0007762942864233
7.660981784231185 507.72739023944047 1.0027638702067252
7.666209339184602 514.9026170093817 1.009286626617233
7.671436894138018 522.6094805617724 1.0170686587338635
7.676664449091434 531.9416743258453 1.0256224014112896
7.68189200404485 541.839487738423 1.035065355356134
7.687119558998266 549.101975721429 1.0406657389284215
7.692347113951683 555.1678191996067 1.0449435974755523
7.697574668905099 558.8306624204955 1.0479683370763266
7.702802223858515 563.1342064489751 1.0508642816487113
7.708029778811931 564.0323385619473 1.0514820946854007
7.713257333765347 564.2306566773897 1.0507133545186784
7.718484888718764 559.7588824022544 1.0464971504142273
7.72371244367218 556.7602415816476 1.0443583058019237
7.728939998625596 556.0558290861993 1.0423343594466428
7.734167553579012 552.7575842726881 1.0385485125750484
7.739395108532428 554.4361897696771 1.0393947887739505
7.744622663485845 552.2007897517251 1.0366366518649337
7.749850218439261 553.2823246908537 1.0378447220037719
7.755077773392677 555.3316924628334 1.0391855915589372
7.760305328346093 550.7683405526229 1.035731719549418
7.765532883299509 548.140493680064 1.033373246838309
7.770760438252926 546.558450887078 1.0316069172008209
7.775987993206342 545.0295667416912 1.0290370230731407
7.781215548159758 544.1193335382166 1.0276193360556547
7.786443103113174 539.2234106424753 1.023025800485891
7.79167065806659 536.4507381936726 1.020702315437592
7.796898213020007 527.3430894255054 1.0115342182341667
7.802125767973423 522.877970599685 1.0077955865919743
7.807353322926839 516.3559901569142 1.001596196094716
7.812580877880255 508.38106091893343 0.9954477240690841
7.817808432833671 503.2937874686069 0.9890362357204086
7.823035987787088 503.4066590733403 0.9883037545432014
7.828263542740504 505.32563476585653 0.9890565347074957
7.83349109769392 509.76122455079656 0.9931296020869181
7.838718652647336 510.2925678955073 0.9923948511805101
7.8439462076007525 510.3039801865878 0.9925712540292709
7.849173762554169 511.9832713254025 0.9933746467627258
7.854401317507585 516.7202082525873 0.9972575050540368
7.859628872461001 522.7862122796361 1.002660780803526
7.864856427414417 530.6812900442933 1.0087860998558937
7.8700839823678335 541.42301255562 1.0176779588115616
7.87531153732125 548.8295268964731 1.0241149815319104
7.880539092274666 557.0582464986044 1.0301850980494138
7.885766647228082 567.1070939838148 1.0397430312774114
7.890994202181498 572.1641314266269 1.0439582043244262
7.8962217571349145 578.0670601474101 1.048893566167203
7.901449312088331 583.5889949687722 1.0538483905419114
7.906676867041747 587.906377851203 1.0582318514169153
7.911904421995163 594.4311495834183 1.0644418944716698
7.917131976948579 597.1867706620276 1.0663423161790193
7.9223595319019955 600.6890839509474 1.0685601366332307
7.927587086855412 599.0593297223876 1.0663509076722115
7.932814641808828 600.8611026053383 1.0678416171983331
7.938042196762244 605.3598296222096 1.0717692325733474
7.94326975171566 608.4532279377056 1.073346934217753
7.9484973066690765 612.5932836283388 1.0761652759122484
7.953724861622493 621.6595916651163 1.0833061519536302
7.958952416575909 630.9954630345422 1.091186064684785
7.964179971529325 644.4066438153292 1.1030881485278936
7.969407526482741 654.7382186708437 1.1109486598241
7.9746350814361575 668.2007154743491 1.1214362436459426
7.979862636389574 682.4722041984702 1.1334576283194007
7.98509019134299 693.5964350344602 1.1411464246041343
7.990317746296406 707.1424891472318 1.1512725956519896
7.995545301249822 715.5223391227102 1.1582616773062635
8.000772856203238 717.3322703486746 1.1590473275022588
8.006000411156654 719.8216124498738 1.1620828425479488
8.01122796611007 719.3459016576223 1.1616477074107536
8.016455521063486 715.8924211371049 1.1580735672078881
8.021683076016902 709.1329210080959 1.1508220738410557
8.026910630970319 704.943191541043 1.1456144911444552
8.032138185923735 703.743788423226 1.1442767605845054
8.037365740877151 707.106002505229 1.1475930937910297
8.042593295830567 710.304571150797 1.149830042642236
8.047820850783983 711.1445708115635 1.151131893004018
8.0530484057374 710.5263789375775 1.1495449846044299
8.058275960690816 707.2757531881922 1.1459347359110814
8.063503515644232 702.1200606683909 1.1409381929416103
8.068731070597648 698.7638426148128 1.1375011875547894
8.073958625551064 697.0876567381871 1.1365965707184893
8.07918618050448 693.5677779488126 1.1329039675675556
8.084413735457897 695.0578545773861 1.1334422062200036
8.089641290411313 696.0072569234482 1.13408259876878
8.09486884536473 696.6803468634113 1.134888355874183
8.100096400318145 696.0123416012782 1.134656974992153
8.105323955271562 689.5010754598725 1.1286307617161195
8.110551510224978 685.5457830444036 1.124002256117085
8.115779065178394 682.4202323640328 1.1208147867872784
8.12100662013181 676.9398601608945 1.1153699914845698
8.126234175085226 680.8658339906256 1.1182547212561744
8.131461730038643 680.3960039595713 1.1167812990263926
8.136689284992059 691.0714286603304 1.125161060339014
8.141916839945475 698.7809019013436 1.132611364530327
8.147144394898891 711.3718679817401 1.1428254305788876
8.152371949852308 726.6380964339106 1.1540805420256488
8.157599504805724 748.1153753456537 1.1700356839291675
8.16282705975914 772.0216001859106 1.1887420068029433
8.168054614712556 796.1081173123679 1.2072145239384544
8.173282169665972 817.3453316133716 1.222493279545031
8.178509724619389 827.8791870888883 1.2295411185064975
8.183737279572805 842.3443259809628 1.2395787356785994
8.188964834526221 847.3807836986895 1.2412510944685768
8.194192389479637 851.0647824937313 1.2432780056052017
8.199419944433053 846.5738473285012 1.2392043592442656
8.20464749938647 833.757022583688 1.2287886809524573
8.209875054339886 823.1416287213187 1.2208481737174888
8.215102609293302 806.71368650263 1.2089089804456823
8.220330164246718 790.755406151738 1.197375697507325
8.225557719200134 774.4049270552977 1.1848438860541752
8.23078527415355 757.1441614142709 1.1700852450664063
8.236012829106967 744.4315671053579 1.1594556782603216
8.241240384060383 738.1385720829654 1.1536654911784312
8.2464679390138 729.9347074996208 1.147349794440823
8.251695493967215 727.8879838594421 1.1450519144044828
8.256923048920632 724.3652858718549 1.1413975204543088
8.262150603874048 725.4879897020296 1.1427023883565497
8.267378158827464 728.3217968902935 1.1462984715547375
8.27260571378088 727.2694068011663 1.1439569330541248
8.277833268734296 728.128722620968 1.1438362107990971
8.283060823687713 724.1635412828765 1.1401905792464317
8.288288378641129 723.5537270094612 1.140720480277027
8.293515933594545 721.4521210077709 1.1386949409167222
8.298743488547961 722.8169613062652 1.1385828264629254
8.303971043501377 728.6399636591226 1.1435310465045154
8.309198598454794 731.6747096611664 1.1452069662521602
8.31442615340821 734.350594451387 1.1466792156596246
8.319653708361626 733.2869960390478 1.144943786922096
8.324881263315042 731.5140643272313 1.1425249422343482
8.330108818268458 734.0804689496315 1.1443769572270124
8.335336373221875 735.4966191242547 1.143735592487498
8.34056392817529 740.3363796899773 1.1467452540094891
8.345791483128707 742.9369587713048 1.1490922852059593
8.351019038082123 741.7683780056853 1.1494442212037144
8.35624659303554 741.8807576230832 1.149705247256972
8.361474147988956 739.7199745544564 1.1471048520930243
8.366701702942372 736.74927633793 1.144082398469994
8.371929257895788 737.2485848071206 1.1437960867725614
8.377156812849204 734.2666140000646 1.1414756493113727
8.38238436780262 730.107783551323 1.1381442832667448
8.387611922756037 727.4201533929311 1.1356304993295072
8.392839477709453 719.6578041335366 1.1287903792107659
8.398067032662869 712.8557489238539 1.1238506621256423
8.403294587616285 703.2353147858582 1.1164041754618788
8.408522142569701 688.8180243810251 1.1051174375301063
8.413749697523118 680.6487577051314 1.0981007918642627
8.418977252476534 671.9465933768774 1.0909952995228962
8.42420480742995 663.5626895820155 1.0832192678639367
8.429432362383366 651.3782767251125 1.0728320777533435
8.434659917336782 642.2703551691807 1.065156643720935
8.439887472290199 634.5176324174662 1.057490717049063
8.445115027243615 629.9447640907606 1.0530170804750818
8.450342582197031 623.0346192588399 1.0474131808906608
8.455570137150447 617.9441086682122 1.0428076229754681
8.460797692103863 614.3867475572443 1.0402791984343556
8.46602524705728 605.4412694718827 1.0320250729344262
8.471252802010696 598.5336370259057 1.0248029598083859
8.476480356964112 592.907926027328 1.0186856020740866
8.481707911917528 591.2915027039471 1.017429543130414
8.486935466870944 591.1295596724907 1.0179670497621442
8.49216302182436 587.6409075931454 1.0143665190338118
8.497390576777777 584.0396821996231 1.0106323135526094
8.502618131731193 579.8732084119983 1.0059281744879442
8.50784568668461 582.1088179083249 1.006853275308736
8.513073241638025 584.5337571060138 1.0087811452106565
8.518300796591442 586.4732238913325 1.0106586685594117
8.523528351544858 585.312236207765 1.0102822473554043
8.528755906498274 585.1081836531741 1.0101257826813914
8.53398346145169 581.4921573768463 1.007391907426724
8.539211016405106 576.8673553899503 1.0035874757823535
8.544438571358523 575.9348942559221 1.0015906111417765
8.549666126311939 572.0744651334944 0.9974199445241301
8.554893681265355 576.6232618883128 1.00085092684602
8.560121236218771 577.4891111745135 0.9996992598435199
8.565348791172188 578.1634814693467 0.9996487349151016
8.570576346125604 581.1687901375391 1.0022991959493632
8.57580390107902 579.7546664638091 1.0007112445150603
8.581031456032436 580.7792313487176 1.0016915840346867
8.586259010985852 577.756989653342 0.9989206163560855
8.591486565939269 580.7839878294812 1.000854301875815
8.596714120892685 584.0081952741824 1.0038338694470141
8.601941675846101 581.5813022263687 1.001960784703198
8.607169230799517 580.826715995488 1.0013791342246552
8.612396785752933 581.1197084024851 1.0009698487140701
8.61762434070635 582.4981929993428 1.0005202479943647
8.622851895659766 586.6567192290884 1.0038184545675448
8.628079450613182 593.0570655349677 1.0086714921270952
8.633307005566598 599.6709366757993 1.0136660895587715
8.638534560520014 606.3939610241349 1.0184861645783572
8.64376211547343 612.2608232937276 1.0231370889533689
8.648989670426847 622.0526960976379 1.0312845722522028
8.654217225380263 628.3859266551333 1.0375035871874583
8.65944478033368 640.3473962937609 1.0473065933810475
8.664672335287095 649.7722207840153 1.0542619919639997
8.669899890240512 661.7260786445013 1.0639377234547238
8.675127445193928 673.809287014439 1.0729918936208092
8.680355000147344 687.0180681061992 1.0822100762928304
8.68558255510076 696.6936451177373 1.0885685938023133
8.690810110054176 707.9290081307826 1.0968696594418268
8.696037665007593 722.7434388569176 1.108439916128453
8.701265219961009 734.8439853687412 1.1179814506022643
8.706492774914425 746.7385247610546 1.1267484134526806
8.711720329867841 750.6315982277438 1.1299421664905154
8.716947884821257 746.2003984132631 1.1249231253789123
8.722175439774674 738.5685048924876 1.1182881488664187
8.72740299472809 731.1591026561138 1.1104931540016423
8.732630549681506 727.4019707879279 1.1087596571385347
8.737858104634922 723.1378571643431 1.1062950035949444
8.743085659588338 721.9475212805083 1.1060029236308269
8.748313214541755 722.0656004062214 1.1066027123912945
8.75354076949517 721.3904180688788 1.1059852271371111
8.758768324448587 718.93994562875 1.1036708638566133
8.763995879402003 709.1093371417912 1.0951292076696646
8.76922343435542 697.6358263449036 1.0852983253629214
8.774450989308836 687.0910158538853 1.0765790600899314
8.779678544262252 675.8671867802811 1.0665455793119893
8.784906099215668 668.7433419177146 1.0599714417703057
8.790133654169084 661.5452498367633 1.0541914117208717
8.7953612091225 653.1116660671536 1.0468052287351337
8.800588764075917 647.0664795540436 1.0422948009696065
8.805816319029333 644.1246121096191 1.0399758617447166
8.811043873982749 643.0301949174237 1.0393176307834702
8.816271428936165 631.78691566594 1.0291047983410586
8.821498983889581 627.3171141068318 1.0250330216213237
8.826726538842998 620.6094344416579 1.0194382429200741
8.831954093796414 618.2429549332377 1.01744363191034
8.83718164874983 617.171783465174 1.0163656850242533
8.842409203703246 616.6896264079276 1.0156104833997956
8.847636758656662 612.3654621678295 1.0113440629669492
8.852864313610079 611.6195100511227 1.0103799930931787
8.858091868563495 614.212846262317 1.0118110311259563
8.863319423516911 612.58912556739 1.0097272555572405
8.868546978470327 611.5559847723536 1.00835930064833
8.873774533423743 611.0048758550349 1.0077038219523307
8.87900208837716 615.2321077376442 1.0119004188517553
8.884229643330576 622.5945727844476 1.0188839592641181
8.889457198283992 624.7618132023903 1.020866109007176
8.894684753237408 624.9986427410116 1.0214644538033388
8.899912308190824 625.9996802850474 1.0224594809547698
8.90513986314424 624.5205855624005 1.019505122666776
8.910367418097657 621.4872220098362 1.0154412405528401
8.915594973051073 626.8625301609098 1.0182839442166245
8.92082252800449 627.6525393973677 1.0176235885414693
8.926050082957905 633.178117075456 1.021862825309732
8.931277637911322 639.0361112736655 1.0262659748965732
8.936505192864738 643.1140930381438 1.029812725767598
8.941732747818154 640.658245428663 1.0276841517247401
8.94696030277157 642.3393079507028 1.0286833933611466
8.952187857724986 642.0059362700897 1.027329057981229
8.957415412678403 647.21940676243 1.0306465840822485
8.962642967631819 657.1497540659941 1.038230961333708
8.967870522585235 663.0694830522154 1.0437628028086097
8.973098077538651 665.5475156598438 1.044959473840578
8.978325632492067 669.6864379965235 1.047725800939842
8.983553187445484 676.7325166517493 1.0530845815287588
8.9887807423989 688.6539253840238 1.0616187862555984
8.994008297352316 693.5685374976856 1.065978379966775
8.999235852305732 698.6070818175946 1.0695541088089977
9.004463407259149 702.4051494590917 1.0720718463890337
9.009690962212565 709.2761384067567 1.0762813042516144
9.014918517165981 721.22751817666 1.0843031397127911
9.020146072119397 731.3622212017631 1.0915421986584513
9.025373627072813 743.0482416689986 1.1002747833909414
9.03060118202623 755.6637668562122 1.108854782797566
9.035828736979646 773.6522385415927 1.1219249751560505
9.041056291933062 788.1747544791104 1.1315107691304989
9.046283846886478 807.0879173349705 1.144837135584697
9.051511401839894 820.5077724499647 1.153671661242037
9.05673895679331 836.5854922210002 1.163957988131823
9.061966511746727 860.8539003528174 1.1812842797465752
9.067194066700143 886.5412084828347 1.1984924038394398
9.07242162165356 909.2628144497625 1.2123917237080868
9.077649176606975 928.9925416115425 1.2243160395871917
9.082876731560392 946.5262131531385 1.2357610802331997
9.088104286513808 962.0401674768633 1.2461875265807636
9.093331841467224 971.4556929140856 1.2512142817898564
9.09855939642064 981.5120404979573 1.257029748669567
9.103786951374056 986.2042197609316 1.2589443601834567
9.109014506327473 989.7567843442648 1.2601321233085658
9.114242061280889 991.2763119464087 1.2611436622393593
9.119469616234305 990.7734223874339 1.2602676076302082
9.124697171187721 991.0350377020158 1.2605332172437298
9.129924726141137 994.5805830382462 1.262285616622649
9.135152281094554 1000.3554475730866 1.2656680429274951
9.14037983604797 1013.3307052436198 1.2738717659741186
9.145607391001386 1027.729426958768 1.281603123401241
9.150834945954802 1049.0261327804935 1.2942289226573462
9.156062500908218 1073.0613681369778 1.3093880985498836
9.161290055861635 1100.6757717199614 1.3360983377468414
9.16651761081505 1134.6208182658295 1.3638677327819229
9.171745165768467 1165.4382561661932 1.3878530332244519
9.176972720721883 1190.092225902562 1.4078224787763407
9.1822002756753 1204.3948710185928 1.4195664637509802
9.187427830628716 1207.105828129287 1.4243962710505196
9.192655385582132 1199.6864287699611 1.4220717101927118
9.197882940535548 1192.6449315109023 1.4206514064258065
9.203110495488964 1177.3668599376838 1.4140508976512227
9.20833805044238 1166.127956284234 1.4109732927180112
9.213565605395797 1154.2805002025468 1.4054783407381408
9.218793160349213 1144.8736164521047 1.4018267372317077
9.224020715302629 1138.9502937760874 1.3996308215425128
9.229248270256045 1139.345253121408 1.4014232329884044
9.234475825209461 1141.8719841245504 1.4053898584808604
9.239703380162878 1149.0036329634336 1.4109678555825647
9.244930935116294 1160.3260876124239 1.4191889229367183
9.25015849006971 1172.1788308198031 1.4274025695871009
9.255386045023126 1192.5743872879727 1.4407516108188059
9.260613599976542 1220.0015748478208 1.4584603957420355
9.265841154929959 1254.695323261999 1.4825127439014756
9.271068709883375 1284.041886232411 1.5013462311746677
9.276296264836791 1312.7370158660046 1.5197151874033727
9.281523819790207 1332.2873046659527 1.5323174349862494
9.286751374743623 1338.6330563632605 1.5361833409538646
9.29197892969704 1329.9581342330512 1.533514514286438
9.297206484650456 1296.1131169458254 1.5150339014508722
9.302434039603872 1246.4606709828042 1.488191924479655
9.307661594557288 1175.775352415242 1.4474734547977197
9.312889149510704 1106.381433085155 1.4066476561839596
9.31811670446412 1035.7068863690538 1.3617313131913211
9.323344259417537 971.3372177153494 1.320376508695052
9.328571814370953 923.9363305239583 1.2879527919907454
9.33379936932437 879.1832001342849 1.2572981419641542
9.339026924277785 841.9950320650669 1.2317939524493842
9.344254479231202 810.3919182044305 1.2096647377574046
9.349482034184618 782.2006055428366 1.1887158775009439
9.354709589138034 765.0284874409991 1.1765048469867765
9.35993714409145 748.3341642306531 1.1643674043575218
9.365164699044866 737.9340074381317 1.1570851858612698
9.370392253998283 727.8786615950127 1.1506202433629742
9.375619808951699 725.0399539138426 1.1500707542760293
9.380847363905115 719.3598920721718 1.1464555309252422
9.386074918858531 712.8833063377343 1.1413488950585866
9.391302473811947 709.6819102069111 1.1391514010070851
9.396530028765364 704.48937065153 1.1360139090272658
9.40175758371878 703.2612260449833 1.1365673083380896
9.406985138672196 707.743699930577 1.1411115221112944
9.412212693625612 708.56730996987 1.140360505617285
9.417440248579029 707.3390893325329 1.1268191805309393
9.422667803532445 702.687632601003 1.11661612404513
9.427895358485861 699.0227493101977 1.110065933994753
9.433122913439277 700.431476384613 1.1085020823409517
9.438350468392693 699.3555494350918 1.1057613824096353
9.44357802334611 697.9751959173467 1.1026322032810902
9.448805578299526 701.1256757050359 1.1038242851930766
9.454033133252942 700.6198875180588 1.1014138771391775
9.459260688206358 698.9235881780724 1.0981634749335647
9.464488243159774 698.0115172712913 1.0950472621925602
9.46971579811319 693.2126998550523 1.0892764771081795
9.474943353066607 692.4823102542024 1.0872667876171154
9.480170908020023 695.543614244147 1.0886264171382103
9.48539846297344 694.1059805202675 1.0865350508271283
9.490626017926855 694.3107733231478 1.0844489186241966
9.495853572880272 694.8183483483559 1.083333312774209
9.501081127833688 694.566754251287 1.082030144062815
9.506308682787104 693.7423974871579 1.0800639436788524
9.51153623774052 689.7555699119388 1.0754013984268203
9.516763792693936 690.301916571132 1.0749918608575708
9.521991347647353 691.1348912957858 1.0732444219193524
9.527218902600769 695.1692669730877 1.075438770999886
9.532446457554185 700.3104618919721 1.0788958401238777
9.537674012507601 697.2177084397924 1.0760074583700199
9.542901567461017 696.1398064481149 1.0740011211050393
9.548129122414434 695.4258001641953 1.0725056188703443
9.55335667736785 697.3674953694305 1.073767182531283
9.558584232321266 698.7474884265089 1.0742196155825103
9.563811787274682 699.7295948508903 1.074355210321102
9.569039342228098 703.8741256430748 1.0769577853810406
9.574266897181515 700.7297574674188 1.0743798711898482
9.57949445213493 703.1055756541317 1.0747246928705252
9.584722007088347 704.3347366396835 1.0735315501958866
9.589949562041763 706.0200724591888 1.0739851130164502
9.59517711699518 706.1448205133277 1.072984875424934
9.600404671948596 706.8836210203924 1.073066813586694
9.605632226902012 707.7977936714994 1.0728574331888274
9.610859781855428 708.8631181055965 1.0732306049443263
9.616087336808844 707.7501098442318 1.0725511720802623
9.62131489176226 706.8164330927104 1.0710686432070233
9.626542446715677 702.7781342058869 1.0670734891654632
9.631770001669093 699.7853215160618 1.0648376293817374
9.636997556622509 698.994688376535 1.0633917666356416
9.642225111575925 701.5731718270571 1.0647955766601993
9.647452666529341 705.0747623075638 1.0668596255451586
9.652680221482758 709.1989152991264 1.0701862824801918
9.657907776436174 706.5402575978375 1.0679231356620198
9.66313533138959 705.511301847988 1.0664409335477514
9.668362886343006 707.3111730101774 1.0678490625206565
9.673590441296422 706.1994039777717 1.0660304354792893
9.678817996249839 708.4091581064552 1.066208809004722
9.684045551203255 706.7216201882285 1.0643958610406865
9.689273106156671 706.3831150633654 1.0627846089240502
9.694500661110087 709.8356522198428 1.064274460688719
9.699728216063503 714.3765055320624 1.0677708003032862
9.70495577101692 719.13967335916 1.0710205384027338
9.710183325970336 723.7191051140874 1.0745826721250524
9.715410880923752 724.3864501802808 1.0738992140353127
9.720638435877168 724.3516099747529 1.0731078670275849
9.725865990830584 723.1704478227107 1.071972514002142
9.731093545784 716.9872888175712 1.065752141308787
9.736321100737417 721.3178164949013 1.068261407249189
9.741548655690833 728.0774433034836 1.0731074857490202
9.74677621064425 734.2687252591991 1.0781818434635384
9.752003765597665 737.5321617410656 1.0809375327876187
9.757231320551082 734.8516686918091 1.0785457918636336
9.762458875504498 734.0505501971023 1.0759949934385151
9.767686430457914 735.839962520878 1.076642130366102
9.77291398541133 738.2227703468955 1.0775789729276524
9.778141540364746 737.9958887738014 1.0756520654930575
9.783369095318163 737.408974278263 1.0742306517554552
9.788596650271579 734.026887398324 1.0711375381930184
9.793824205224995 731.7751335459687 1.0700044163811853
9.799051760178411 731.8344247288786 1.0691360396023777
9.804279315131827 728.2753461959346 1.06560427717898
9.809506870085244 729.6949442988433 1.0651846177218096
9.81473442503866 729.5013657388224 1.0647108301151162
9.819961979992076 731.8953093747708 1.0657067390963821
9.825189534945492 733.7816715724689 1.0675361260889815
9.830417089898909 737.9108459553366 1.0701506446308837
9.835644644852325 737.5105412999683 1.0690506228886987
9.840872199805741 737.0677653224813 1.0683260823140057
9.846099754759157 737.0292479621265 1.0682224087004946
9.851327309712573 737.5007423346126 1.0690241784888932
9.85655486466599 738.0630884100052 1.0692418402646406
9.861782419619406 739.5608296194439 1.0702953371636117
9.867009974572822 739.1810944182889 1.068267191481389
9.872237529526238 742.9431562472872 1.06998401290784
9.877465084479654 743.0785287724563 1.069921200391976
9.88269263943307 749.3241449209751 1.0747091587131496
9.887920194386487 752.2794776083351 1.0762483344355558
9.893147749339903 755.6438090120239 1.078378920007086
9.89837530429332 755.5007711766978 1.0758756771263405
9.903602859246735 755.4206240511312 1.0751050936115158
9.908830414200152 756.1641469681024 1.0754944033093974
9.914057969153568 762.9733560555298 1.0795465999287248
9.919285524106984 772.8056047677577 1.0860887960157006
9.9245130790604 779.3501747093349 1.0895354704973528
9.929740634013816 782.623850825988 1.0918557968357643
9.934968188967233 780.9769428567894 1.0902968091731748
9.940195743920649 776.7150807347206 1.0870129509618844
9.945423298874065 775.8638752668315 1.086752276395522
9.950650853827481 775.7130886100884 1.0864466819083487
9.955878408780897 782.6520418089225 1.091095952017827
9.961105963734314 783.513170878884 1.0911331918852305
9.96633351868773 783.2251021300193 1.0906977759737444
9.971561073641146 776.0938663399588 1.0842199704546205
9.976788628594562 771.8915251144834 1.080674547435339
9.982016183547978 770.2464717931911 1.0790844634051229
9.987243738501395 767.9146002253592 1.076867315173333
9.99247129345481 766.9931854852681 1.075420309209106
9.997698848408227 761.4388338585297 1.0710544538279496
10.002926403361643 756.288561097883 1.0657588457765204
10.00815395831506 752.4151459330855 1.0623211172900633
10.013381513268476 748.0208123294243 1.0584661958756558
10.018609068221892 747.1849471985175 1.0571462287870892
10.023836623175308 745.0195638950114 1.0556378328956688
10.029064178128724 744.8610324875933 1.0556512841782708
10.03429173308214 746.6117287890002 1.0580162713980883
10.039519288035557 751.2245735817795 1.0612086897113628
10.044746842988973 755.1591789510423 1.0630615362347438
10.049974397942389 755.9527752429149 1.062556429125174
10.055201952895805 753.0700677369338 1.0600953874951258
10.060429507849221 753.5588459079771 1.0604652211633299
10.065657062802638 749.977801166635 1.058061807506586
10.070884617756054 753.7308149038136 1.0605414864590346
10.07611217270947 757.5548843208683 1.0639179919625812
10.081339727662886 763.1415972005057 1.0676609022484924
10.086567282616302 761.8786903355042 1.0667062468290627
10.091794837569719 758.2205879052941 1.0619436934072022
10.097022392523135 757.6440299249858 1.0603576779335762
10.102249947476551 763.4838779057256 1.0641364248825804
10.107477502429967 767.4167942322442 1.0666160093973833
10.112705057383383 765.7809202047721 1.065144668766714
10.1179326123368 759.2919648226577 1.0607756098089771
10.123160167290216 756.6525377743466 1.0595281154723868
10.128387722243632 752.7486584240431 1.0565545306708264
10.133615277197048 749.5637307284712 1.0528812616540164
10.138842832150464 746.9380297688377 1.0486963932046123
10.14407038710388 743.2483806373649 1.0458766402989463
10.149297942057297 743.7961001787614 1.0470826635612889
10.154525497010713 739.9987511841997 1.045770812844543
10.15975305196413 741.374954171829 1.0466808876326334
10.164980606917545 743.5151295487553 1.0484578726895908
10.170208161870962 740.4486900862748 1.045572088355864
10.175435716824378 738.0646333542343 1.043834463781867
10.180663271777794 735.2016748231274 1.0413304472769438
10.18589082673121 732.1413561986159 1.0390109100831213
10.191118381684626 726.6442399097052 1.034851452840287
10.196345936638043 723.3168235521557 1.0299746934554421
10.201573491591459 719.6080883637018 1.026650428365983
10.206801046544875 717.8339986563751 1.025907070730173
10.212028601498291 721.606409061268 1.029845645207642
10.217256156451707 720.2727891953816 1.0290209009498812
10.222483711405124 721.7516617355857 1.0299015063963628
10.22771126635854 722.5555222453505 1.0298173390892575
10.232938821311956 719.523943677129 1.0274924819796396
10.238166376265372 717.1992732671005 1.0245294053957867
10.243393931218788 717.9079369388553 1.023859819764172
10.248621486172205 710.7971621472843 1.0185012316623825
10.253849041125621 708.7701308501246 1.0174159402256215
10.259076596079037 701.6366089915261 1.0128598701267786
10.264304151032453 698.7638067765953 1.0107641638938634
10.26953170598587 702.7780724088656 1.0128437107336654
10.274759260939286 705.4767454197588 1.0146400120280963
10.279986815892702 710.1842768953585 1.0176665461058036
10.285214370846118 709.1977722984238 1.0170343812006224
10.290441925799534 708.0405839442558 1.0155175881834975
10.29566948075295 706.4369142467393 1.014261338858102
10.300897035706367 700.3896911218815 1.00939263992144
10.306124590659783 701.6079930920799 1.009615064044631
10.3113521456132 698.6832443212988 1.007314749793477
10.316579700566615 699.3041580281422 1.0066095033003906
10.321807255520032 697.638537915066 1.0050905337074911
10.327034810473448 699.4611361746278 1.0070783983636662
10.332262365426864 703.355843743213 1.0102026031857279
10.33748992038028 707.4873787432325 1.0126841565374372
10.342717475333696 708.5598642876071 1.0125694454215628
10.347945030287113 710.740460576408 1.0123756939610244
10.353172585240529 717.8122440574718 1.017400178984919
10.358400140193945 721.0683430480784 1.02010323855184
10.363627695147361 727.9931349075287 1.025360464610744
10.368855250100777 732.1371067958478 1.0282478317875094
10.374082805054194 733.3397788596616 1.0273395040469349
10.37931036000761 737.6362420761234 1.0292753274093664
10.384537914961026 739.6213691894278 1.0305653545823026
10.389765469914442 743.1147105839718 1.032190710253243
10.394993024867858 747.3015824362609 1.0349985419478778
10.400220579821275 750.9968225982691 1.0377470461891511
10.40544813477469 751.066830250759 1.037807271265589
10.410675689728107 747.1181866499362 1.0346284953567324
10.415903244681523 741.7712135905285 1.0305722301373
10.42113079963494 732.7308360926697 1.0230279808543996
10.426358354588356 721.2899872185268 1.0148474446969067
10.431585909541772 713.2725640764364 1.0095872175975695
10.436813464495188 708.3646829668195 1.007186053181641
10.442041019448604 696.1552714597113 0.9981482399998378
10.44726857440202 686.6038845809319 0.9902207716068507
10.452496129355437 679.0865383552085 0.9838611124418003
10.457723684308853 673.7442318045544 0.9802628869883026
10.462951239262269 671.6745638940416 0.9782431324770658
10.468178794215685 663.794024640079 0.9719683265886977
10.473406349169101 653.4096912450876 0.9641132418344668
10.478633904122518 643.5789915918244 0.9561203798581903
10.483861459075934 639.8373985725827 0.9532153539257714
10.48908901402935 635.361042131964 0.9496466916426392
10.494316568982766 634.0194736500447 0.9473275603247936
10.499544123936182 628.917166196692 0.9433928868364821
10.504771678889599 625.0940338736858 0.9407866923705462
10.509999233843015 623.6699331063414 0.9400876232131222
10.515226788796431 624.9396783617657 0.9407766650759584
10.520454343749847 621.1880092876575 0.937618360298648
10.525681898703263 619.3041226715706 0.9367295751801418
10.53090945365668 616.0588532768832 0.9334769310136022
10.536137008610096 619.3151186157296 0.9359119542952131
10.541364563563512 617.8836364498363 0.9344340712386883
10.546592118516928 613.8729978604248 0.9314316631895947
10.551819673470344 609.5603629335468 0.9276757825809977
10.55704722842376 608.4778391378176 0.9267917777995954
10.562274783377177 608.0206324583222 0.9261447172415311
10.567502338330593 605.2549664237218 0.9239374985452159
10.57272989328401 600.0561182827763 0.919475727029558
10.577957448237425 595.8658759349852 0.9161439863133054
10.583185003190842 593.8321959913878 0.9134795715721772
10.588412558144258 592.2934355757825 0.9120395847919289
10.593640113097674 592.0654529010219 0.9119105333131786
10.59886766805109 592.9406270007839 0.9124856120002479
10.604095223004506 589.8048553867253 0.9092930043976124
10.609322777957923 586.2392777130412 0.9062645368749844
10.614550332911339 585.6637316267608 0.904941023447834
10.619777887864755 586.6137561819355 0.9055051926586195
10.625005442818171 587.3970583050325 0.9069660430485196
10.630232997771587 584.6417765981698 0.9048239342490926
10.635460552725004 585.6304835130842 0.9053485046614594
10.64068810767842 586.873771418832 0.9052948157985036
10.645915662631836 587.6946081130205 0.9050185192839817
10.651143217585252 591.4243388459812 0.9076353222916039
10.656370772538668 595.2825163019535 0.9107226254856454
10.661598327492085 597.2548042508093 0.911993262557424
10.666825882445501 600.0073297257431 0.9140511699757413
10.672053437398917 599.9906336063298 0.9126321954300234
10.677280992352333 603.181441846552 0.914844316836556
10.68250854730575 604.4042807152593 0.9157338922439492
10.687736102259166 613.0234003907445 0.9219408199872667
10.692963657212582 620.3578775227028 0.9271192697515542
10.698191212165998 630.8890736833961 0.9347111427853472
10.703418767119414 635.2054540528233 0.9372938105016164
10.70864632207283 637.0347044997524 0.9382716839427523
10.713873877026247 642.6728555232187 0.9420135944124459
10.719101431979663 644.4643609246018 0.9432812397029852
10.72432898693308 651.8183623898994 0.9483664363450304
10.729556541886495 657.2366908268563 0.9518017344187796
10.734784096839912 665.0077569788305 0.9571527115204268
10.740011651793328 668.9340732371232 0.9596044482847913
10.745239206746744 672.0367414177674 0.9614731388869514
10.75046676170016 671.6491915853884 0.9611482314626987
10.755694316653576 667.238588665299 0.9576236432540856
10.760921871606993 661.1642965366793 0.9529665173351979
10.766149426560409 658.9474012958266 0.9512341234473489
10.771376981513825 655.1907896747879 0.9482447678296734
10.776604536467241 649.3832192046247 0.9426702778834787
10.781832091420657 649.5554293167874 0.9420574676133157
10.787059646374074 648.2460892221849 0.9411189329344885
10.79228720132749 651.0145846110918 0.9433776361107409
10.797514756280906 651.5256744539959 0.943565093340509
10.802742311234322 657.547719253819 0.9477956115302141
10.807969866187738 662.5595597034837 0.9509238475044739
10.813197421141155 665.3106185909089 0.9523261508776026
10.81842497609457 669.7521202170566 0.9551884768778233
10.823652531047987 680.4813115639806 0.9620870341837612
10.828880086001403 699.0292705118469 0.9747411043376931
10.83410764095482 722.6515440696522 0.991570084222926
10.839335195908236 750.7503574528146 1.0106097677328791
10.844562750861652 784.8936553242974 1.0333028735975796
10.849790305815068 821.1536865312096 1.054990594891904
10.855017860768484 860.1515910043759 1.0784800315761405
10.8602454157219 898.1996120299665 1.1021721139272154
10.865472970675317 921.0202746057755 1.1163625728792932
10.870700525628733 926.7704259589786 1.119534705880205
10.875928080582149 914.0011368645953 1.111983251253995
10.881155635535565 883.0562024979247 1.092506844375069
10.886383190488981 844.7876582680885 1.0681829659734137
10.891610745442398 806.6905952252602 1.0437533424812195
10.896838300395814 774.438410360954 1.0220196222144928
10.90206585534923 740.5499318999377 0.9992472205818538
10.907293410302646 715.8865661050098 0.9820221750068048
10.912520965256062 694.0214044457477 0.966399055626031
10.917748520209479 676.2118261355402 0.9539354009157788
10.922976075162895 665.3623049090629 0.9463898149439748
10.928203630116311 655.1587067776529 0.9386047668582364
10.933431185069727 647.2244056747094 0.9328327805490866
10.938658740023143 638.7709068019041 0.9253500414906987
10.94388629497656 635.0045334373793 0.9226817374181125
10.949113849929976 631.3543859868512 0.9200813024852678
10.954341404883392 625.6151574122459 0.9162561254799181
10.959568959836808 621.1715301349943 0.9122970507781946
10.964796514790224 616.0928052658805 0.9086332368568037
10.97002406974364 615.4393217274471 0.9102495404012528
10.975251624697057 612.2156303975705 0.9106348564918256
10.980479179650473 605.8602517832505 0.9075546847616064
10.98570673460389 601.0013637120214 0.9052615574765374
10.990934289557305 599.0433625467331 0.9043597612041919
10.996161844510722 595.1690716195056 0.9024632979545641
11.001389399464138 591.7479950998068 0.9008075127801203
11.006616954417554 590.5454529061366 0.9004223063981489
11.01184450937097 585.5198182081668 0.8974685827249423
11.017072064324386 582.5999277385641 0.896013146703492
11.022299619277803 581.0667463690236 0.8956461603819795
11.027527174231219 578.040609580353 0.894192560011856
11.032754729184635 576.951114688806 0.893435698177385
11.037982284138051 573.9977768840655 0.891410599144231
11.043209839091467 571.9178034725381 0.8896913992007613
11.048437394044884 570.944273547802 0.8889509364838022
11.0536649489983 573.0020751538033 0.8908849972937322
11.058892503951716 575.7055206824124 0.8931278371417268
11.064120058905132 578.409843275944 0.8951298440666806
11.069347613858548 578.3639973113518 0.8953728713426778
11.074575168811965 572.9770192020748 0.891694473391784
11.079802723765381 569.9753028546384 0.8896690710326258
11.085030278718797 569.1489710793525 0.8895516297347317
11.090257833672213 567.5772238697434 0.8886227045968262
11.09548538862563 565.4491668968948 0.8869629364651996
11.100712943579046 562.9285697320605 0.8850895249012908
11.105940498532462 559.814429630084 0.8826937098394821
11.111168053485878 560.4041532314778 0.8833499958173202
11.116395608439294 556.665853875134 0.8808697824405451
11.12162316339271 552.4838246587298 0.8777215444916159
11.126850718346127 550.8082290235502 0.8766722548863471
11.132078273299543 551.4017375706012 0.8772679525957675
11.13730582825296 550.1622561308101 0.8763934316244459
11.142533383206375 549.9356417504016 0.8766437134164605
11.147760938159792 548.7622179273476 0.8758392240419642
11.152988493113208 546.8446058523224 0.8746693728911751
11.158216048066624 543.3973781929857 0.8726264220402064
11.16344360302004 540.3451320491876 0.8702197589286993
11.168671157973456 536.7855882377726 0.867532805144292
11.173898712926873 537.0739330309906 0.8680167554773364
11.179126267880289 537.9735505900724 0.8686493156557018
11.184353822833705 538.8283755816453 0.8688138129782149
11.189581377787121 536.0673391427256 0.8668905538427044
11.194808932740537 534.7852838134957 0.8659095991010393
11.200036487693954 532.1907949157307 0.8641690090742711
11.20526404264737 529.5555768501863 0.8623043051058025
11.210491597600786 529.6402194557812 0.8626565511840572
11.215719152554202 524.4377927154313 0.8584819455131761
11.220946707507618 520.854184535534 0.8558629255601697
11.226174262461035 518.0912243414303 0.8535211078278017
11.23140181741445 516.1640998667849 0.8526980206502689
11.236629372367867 517.1604753114292 0.853601165852188
11.241856927321283 515.0020288797824 0.8516615635030949
11.2470844822747 515.6784566190668 0.8533014353392513
11.252312037228116 514.2562739617993 0.8517562102264403
11.257539592181532 511.3563597117593 0.8492009764038004
11.262767147134948 508.4950562101758 0.8463627712615285
11.267994702088364 508.2369938957812 0.8457471907006507
11.27322225704178 508.9855032171455 0.8467827357182744
11.278449811995197 510.47448402268026 0.8483737059267953
11.283677366948613 511.11964283822357 0.8485841165393533
11.288904921902029 511.0366477860268 0.8483189560108702
11.294132476855445 506.63506464373137 0.8439540107481317
11.299360031808861 501.3995993855552 0.8396795520517059
11.304587586762278 499.257117644265 0.8379922340953343
11.309815141715694 498.40940544970056 0.8369283577103376
11.31504269666911 500.13540350831676 0.8378998067341186
11.320270251622526 501.3217457519076 0.8379984721178048
11.325497806575942 503.0893057225518 0.8394539997893684
11.330725361529359 503.0543197995944 0.8396624512292895
11.335952916482775 505.13438713965814 0.8417841671656665
11.341180471436191 503.80388788484936 0.8410397959382292
11.346408026389607 500.2829641336385 0.8377565033494145
11.351635581343023 494.5418995413276 0.8327462679880974
11.35686313629644 493.5243022395314 0.8313349110194792
11.362090691249856 493.43354960547447 0.8307407053683391
11.367318246203272 489.7963958281811 0.8276858517335285
11.372545801156688 489.23813028809246 0.8277068372906934
11.377773356110104 486.1124714878603 0.8255607215494977
11.38300091106352 483.8003992028643 0.8241363854661586
11.388228466016937 483.5604005344087 0.8238702429739049
11.393456020970353 481.6269616616649 0.821628438564616
11.39868357592377 476.8739762853891 0.8174842961262272
11.403911130877185 473.49707838941237 0.8147080092872099
11.409138685830602 469.9025445946402 0.8122374677692173
11.414366240784018 470.12703071397664 0.8124593331560113
11.419593795737434 471.6412552922581 0.8134150106103152
11.42482135069085 473.5313285126807 0.8145485233688641
11.430048905644266 471.0819677803798 0.8124061227644722
11.435276460597683 468.00884747701843 0.8104858733567804
11.440504015551099 466.2811504369797 0.8100652018013487
11.445731570504515 465.57636304232074 0.8092954338257661
11.450959125457931 465.29244814852115 0.8086578810063084
11.456186680411347 466.74513944399064 0.8089627718626853
11.461414235364764 465.76848443293665 0.8076064986242614
11.46664179031818 461.55324220451143 0.803847075896846
11.471869345271596 464.34652391281804 0.8063067709905117
11.477096900225012 467.2623840729413 0.8098888190256128
11.482324455178428 471.4040950633487 0.8205800300894012
11.487552010131845 472.3733976792083 0.823664267156579
11.49277956508526 471.2756112666915 0.8241847013270609
11.498007120038677 472.4170373764217 0.8268744928980168
11.503234674992093 475.0733732289619 0.8299227868564502
11.50846222994551 476.9217737378242 0.8327591451770637
11.513689784898926 478.21442597900307 0.8349905368117916
11.518917339852342 476.97208646058215 0.8351927249489602
11.524144894805758 474.8501554806941 0.8349942831592222
11.529372449759174 469.94466787292833 0.8320891099716823
11.53460000471259 467.0295157236322 0.8301904025616121
11.539827559666007 466.9380421007587 0.8308828138672395
11.545055114619423 466.2792758165165 0.8303722163227804
11.550282669572839 466.02277036011714 0.8304164782025875
11.555510224526255 465.4950299982334 0.8310633222078662
11.560737779479672 464.8283671497707 0.830389567773711
11.565965334433088 467.49887989477423 0.8329176132664343
11.571192889386504 466.0868354348382 0.8325295242709566
11.57642044433992 461.4612309083079 0.8291778415397324
11.581647999293336 458.15999739740334 0.8269598919819424
11.586875554246753 456.1401000749396 0.825759292697455
11.592103109200169 456.2348414912886 0.8259671618983008
11.597330664153585 455.94947234310507 0.8263995947897493
11.602558219107001 456.83429749605847 0.8279103316598871
11.607785774060417 457.6178874914265 0.8291854170790295
11.613013329013834 457.5820563941077 0.8297627164252012
11.61824088396725 450.70261972455563 0.8245691379129299
11.623468438920666 443.8343210682455 0.818648035566112
11.628695993874082 438.0108536904565 0.8133805770011356
11.633923548827498 436.49821460062884 0.8129022758763289
11.639151103780915 439.2785914628016 0.8158087552807186
11.64437865873433 437.95752744537697 0.8146779096293918
11.649606213687747 436.596392707456 0.8138797963974532
11.654833768641163 430.959677824443 0.8089012714190309
11.66006132359458 427.67892175629976 0.8065150941926795
11.665288878547996 426.60976586832396 0.8058601738165678
11.670516433501412 426.967405367835 0.8058188402508227
11.675743988454828 428.35875186007746 0.8080407609799334
11.680971543408244 431.82786162972377 0.8114778531668257
11.68619909836166 434.32082133485653 0.8146761985974468
11.691426653315077 430.48180717422457 0.8120726480248913
11.696654208268493 427.4126853189141 0.8096587399113965
11.701881763221909 422.0444162734413 0.8045871079935575
11.707109318175325 420.10281825074543 0.8025106907380645
11.712336873128741 420.2736739286462 0.8023259566891723
11.717564428082158 423.86784530636123 0.8062237676007947
11.722791983035574 427.53215711472075 0.8103782994298413
11.72801953798899 430.13716122064943 0.8138447207910279
11.733247092942406 427.92975840154065 0.8128472374544758
11.738474647895822 424.6661545755838 0.8096396584519996
11.743702202849239 420.6059044718821 0.8061564309073882
11.748929757802655 419.40615830772316 0.8059423792187469
11.754157312756071 417.6281157919537 0.8040048410945952
11.759384867709487 418.3475367493776 0.8049906385118843
11.764612422662903 419.8093197804281 0.8063038188641531
11.76983997761632 424.6540761049124 0.8110111932413802
11.775067532569736 426.8890887004299 0.8142958137364331
11.780295087523152 427.0152708478747 0.8146061219746232
11.785522642476568 426.82767367261056 0.8142052233070484
11.790750197429984 425.3522241489515 0.8131143249059188
11.7959777523834 424.75041125163403 0.811431915406269
11.801205307336817 423.21945164724394 0.8096930676415826
11.806432862290233 422.52071562359316 0.8084629467781056
11.81166041724365 425.08323562988346 0.8110041213563898
11.816887972197065 427.42667572322836 0.8139980305876037
11.822115527150482 429.45400893540454 0.816085311231589
11.827343082103898 428.80119304553756 0.8155938254734332
11.832570637057314 431.39112852401945 0.8175099440671804
11.83779819201073 433.6488699778665 0.8201094524545206
11.843025746964146 434.6002399317937 0.8211220952692949
11.848253301917563 435.7367982654655 0.8221660776147051
11.853480856870979 433.9815167033262 0.8204678636595663
11.858708411824395 429.7897657398914 0.8165386652836695
11.863935966777811 426.56979045970814 0.8138280730329521
11.869163521731227 426.4547293389139 0.8149802690348684
11.874391076684644 424.534036222077 0.8137233463832049
11.87961863163806 424.1447833699774 0.8139670139996804
11.884846186591476 420.7583021083482 0.8105378317047768
11.890073741544892 416.77974239015657 0.8055849003424439
11.895301296498308 416.1018249230028 0.8048333508069576
11.900528851451725 415.5595804033752 0.804620479706052
11.90575640640514 414.90399802046113 0.8043764521328278
11.910983961358557 411.91043016367115 0.8021602411359849
11.916211516311973 411.38851958738445 0.8012503943004886
11.92143907126539 405.96067229881237 0.7966480340879245
11.926666626218806 404.8278112355925 0.7961033140455478
11.931894181172222 405.3229732879645 0.7969011812872799
11.937121736125638 405.00385100507197 0.7966336808423577
11.942349291079054 407.06856196505805 0.7991790252831167
11.94757684603247 407.1999522355757 0.7992993396828645
11.952804400985887 408.68269053779784 0.8007062633008724
11.958031955939303 409.6256144192617 0.8016230017787035
11.963259510892719 407.54174582336486 0.7995921426443021
11.968487065846135 407.026509034894 0.799034615965494
11.973714620799552 405.5440112507111 0.7978552503683785
11.978942175752968 407.87967844447513 0.8007944989027437
11.984169730706384 408.9575509121197 0.8025284706986879
11.9893972856598 410.28724071636424 0.8050153313139939
11.994624840613216 409.41079393467174 0.8041893500134025
11.999852395566633 407.5398547783012 0.8026164272670104
12.005079950520049 408.1314291889158 0.802559371376
12.010307505473465 408.0304454584762 0.8026947877768479
12.015535060426881 408.8215368468094 0.8041596085395564
12.020762615380297 411.22509192556424 0.8067687983897369
12.025990170333714 410.7642705848421 0.8065532144891009
12.03121772528713 410.9671476156969 0.8069276049450855
12.036445280240546 414.4061634032381 0.8106387929648899
12.041672835193962 415.7873010571382 0.8129914993744491
12.046900390147378 420.1623897117673 0.8175754707085738
12.052127945100795 424.172199618119 0.8208908602854236
12.05735550005421 433.0633498618214 0.8289969025006647
12.062583055007627 440.04643296881034 0.8346758838603587
12.067810609961043 450.7949857576902 0.8450685280258767
12.07303816491446 463.50033460295396 0.8568667319132354
12.078265719867876 481.39540277905195 0.8730476852652658
12.083493274821292 504.316152911785 0.893400382950384
12.088720829774708 526.1355757118763 0.912379212558139
12.093948384728124 551.030637913327 0.9335489522651754
12.09917593968154 581.0107210781827 0.9585045936912961
12.104403494634957 616.7035414795679 0.9877467992964302
12.109631049588373 658.8629930817801 1.0207705495478374
12.114858604541789 703.1704072408672 1.0548145848354749
12.120086159495205 741.5257029381786 1.0838217291213073
12.125313714448621 766.3512155530326 1.101672075235215
12.130541269402038 781.9408764674603 1.1133004366295394
12.135768824355454 779.4153371544911 1.1118621006548703
12.14099637930887 764.371897472132 1.1009238789106108
12.146223934262286 746.6792915275367 1.0887292523949217
12.151451489215702 719.109470386042 1.06856878838682
12.156679044169119 682.7961968779871 1.0412647273847124
12.161906599122535 652.3898861221925 1.0184894372643163
12.167134154075951 618.8891619100461 0.991818576610452
12.172361709029367 591.3500743053704 0.9697449528263854
12.177589263982783 567.4773520971204 0.9505827615232744
12.1828168189362 544.2750976275358 0.9308207293109455
12.188044373889616 524.3483356548777 0.9144403020259145
12.193271928843032 507.088584497759 0.8996053529783838
12.198499483796448 489.1492972974936 0.8838234016985537
12.203727038749864 472.8327318404016 0.8697453840529022
12.20895459370328 462.0543715080378 0.8597085280949085
12.214182148656697 450.6120077782205 0.8495905909822751
12.219409703610113 444.7630541556994 0.8443965681698251
12.22463725856353 438.3730593310519 0.8384362101295729
12.229864813516945 429.9728879767635 0.8313356095293812
12.235092368470362 423.3624694987968 0.8249584096383654
12.240319923423778 416.4986605784508 0.8187213146024127
12.245547478377194 411.4733244924609 0.8141805402984386
12.25077503333061 407.85753403824197 0.810926959923227
12.256002588284026 402.66735687206307 0.8063193617903068
12.261230143237443 401.61042340943516 0.805691614012037
12.266457698190859 397.676840713351 0.8016753658198202
12.271685253144275 400.04684338708125 0.8038585554614852
12.276912808097691 397.3095052177476 0.8015133592530898
12.282140363051107 391.5832446198566 0.7961306628584476
12.287367918004524 387.06166597491324 0.7920555176660683
12.29259547295794 379.6147989082097 0.7853577796313952
12.297823027911356 377.3486051604013 0.7840847122151778
12.303050582864772 375.5616696493909 0.7826067453412695
12.308278137818188 380.0266947982784 0.786906766726397
12.313505692771605 381.51878301585947 0.791862938495145
12.31873324772502 380.7990518646091 0.7988567226553794
12.323960802678437 382.38393710627946 0.8051032039453309
12.329188357631853 379.13829917325046 0.8052941918005473
12.33441591258527 376.83398330212094 0.8057793230500803
12.339643467538686 377.4447936016069 0.8099628726747484
12.344871022492102 373.9989823720686 0.8102161762160126
12.350098577445518 375.42709967974133 0.8145061239997865
12.355326132398934 374.37091757155906 0.8158437881694367
12.36055368735235 373.5045920907413 0.8167658656219715
12.365781242305767 372.20159872329015 0.8169266601296717
12.371008797259183 369.37060037334385 0.8157446899476264
12.376236352212599 368.34486710404906 0.8170299883913759
12.381463907166015 369.0199125313718 0.8200188505876767
12.386691462119432 367.84921336670703 0.8206282020896143
12.391919017072848 365.66048981592365 0.8197167618220423
12.397146572026264 364.4762009915746 0.8204105053716471
12.40237412697968 361.78903489775354 0.8202833929825499
12.407601681933096 355.7002031127321 0.8155424463989641
12.412829236886513 354.90669506727016 0.8161450207950469
12.418056791839929 352.4734041900614 0.8148587565239453
12.423284346793345 348.4880823963934 0.8101031670895833
12.428511901746761 348.24077282950947 0.8118480845636222
12.433739456700177 348.50955712425156 0.8136647388896285
12.438967011653594 349.7042249854517 0.8174773621212251
12.44419456660701 352.5532489084697 0.8242328047858325
12.449422121560426 351.50455775259036 0.8238409542885694
12.454649676513842 348.19250838663146 0.8209584777251704
12.459877231467258 347.4814793894386 0.8203261657686257
12.465104786420675 346.7362129738753 0.8198020758505887
12.47033234137409 347.99576501819 0.8227512937133903
12.475559896327507 349.9944645311801 0.8256958656239883
12.480787451280923 348.7477058372168 0.8256114360674313
12.48601500623434 345.6206783190791 0.8238924378586321
12.491242561187756 349.08152589047586 0.8296180220482821
12.496470116141172 349.3425227788846 0.8320567133716178
12.501697671094588 354.7368405255612 0.8386025541286538
12.506925226048004 357.29678899518854 0.841580882892877
12.51215278100142 351.10939282193834 0.8334259999857133
12.517380335954837 346.2111980808753 0.8277665152393477
12.522607890908253 343.1698873234783 0.8265776428907584
12.527835445861669 342.0066314783964 0.8273485552483607
12.533063000815085 344.5293754105384 0.8320790854322959
12.538290555768501 345.14605112842895 0.8340901473786749
12.543518110721918 346.74150644927937 0.8367658328547509
12.548745665675334 346.0279883895481 0.8365514129934507
12.55397322062875 343.9576456083611 0.8357361126909397
12.559200775582166 342.89121271344266 0.835477160689538
12.564428330535582 338.90334682973855 0.8260740225702646
12.569655885488999 337.88332562761667 0.8169882148600381
12.574883440442415 336.4809153522345 0.8128435832454223
12.580110995395831 335.26066345174075 0.8080618856719797
12.585338550349247 334.9559989054101 0.8051968375951248
12.590566105302663 333.5415599151906 0.8021241319588427
12.59579366025608 333.9685539945852 0.8000627467715564
12.601021215209496 335.4139961222215 0.8013248698444518
12.606248770162912 335.6345449964757 0.8001949450467937
12.611476325116328 336.12858865750206 0.7991613273232337
12.616703880069744 336.6605866794062 0.7969805087269307
12.62193143502316 340.0970125793258 0.7994186246215876
12.627158989976577 344.501249220871 0.8031974828403373
12.632386544929993 341.6513094198029 0.7993919999515264
12.63761409988341 343.0072821816983 0.8008971785072958
12.642841654836825 341.4339978168892 0.7979769582588739
12.648069209790242 342.6694414993326 0.7992111758817289
12.653296764743658 346.42442388740903 0.8030619021245693
12.658524319697074 347.94029500328065 0.8039695765505043
12.66375187465049 352.28329172660807 0.8097468098753146
12.668979429603906 357.6813174920269 0.8140266489420118
12.674206984557323 362.1245315711363 0.8173854638285037
12.679434539510739 367.5257339728717 0.8217466911648629
12.684662094464155 372.02544330143905 0.8245081870417864
12.689889649417571 374.8355107651734 0.8276136113674722
12.695117204370987 380.39297134152105 0.8328595600285018
12.700344759324404 388.7230759464616 0.8418131484814666
12.70557231427782 398.34861202908786 0.8518259968702162
12.710799869231236 406.4608645862664 0.8587677506780029
12.716027424184652 413.1705511427396 0.8646884180412666
12.721254979138068 416.53500072402534 0.8685156913633086
12.726482534091485 421.46210450135897 0.873138972279468
12.7317100890449 428.1756969748417 0.8803102576034832
12.736937643998317 437.1199969441321 0.8888640224810825
12.742165198951733 444.6855867457453 0.8954018168909624
12.74739275390515 454.4868827696883 0.9047886686699711
12.752620308858566 462.2925642353283 0.9123113840673647
12.757847863811982 470.4070453593089 0.9196861391048934
12.763075418765398 474.29869577250116 0.923034012129569
12.768302973718814 476.1752451316241 0.9244700772839813
12.77353052867223 474.3568523724947 0.92236210593871
12.778758083625647 468.0625059639901 0.9164348049510619
12.783985638579063 458.5698367605145 0.9069854067428389
12.789213193532479 451.9505739245291 0.9000871610529959
12.794440748485895 443.92088630966356 0.8918668674269687
12.799668303439312 440.85980472444817 0.8876472037336206
12.804895858392728 438.4532777972817 0.8853440424561231
12.810123413346144 436.6722797257239 0.8835710606801913
12.81535096829956 432.2750438799585 0.8786779562421829
12.820578523252976 431.03731273366503 0.8769855455074865
12.825806078206393 434.41816252735947 0.8805728244796817
12.831033633159809 438.60671548079637 0.8843292642282
12.836261188113225 444.02450672254037 0.8895256197975507
12.841488743066641 451.87592919927533 0.8973034938404092
12.846716298020057 462.40718311495186 0.9071567709880676
12.851943852973474 474.6467757805683 0.918539145352232
12.85717140792689 484.1485784141512 0.9272470106334126
12.862398962880306 494.7196818347108 0.9367022261719854
12.867626517833722 497.05272738254433 0.9386757398118993
12.872854072787138 500.81285813928315 0.9420093352379889
12.878081627740555 498.814807966373 0.9395763938405176
12.88330918269397 489.73852823941394 0.9312301739226128
12.888536737647387 478.27251093179115 0.9199782108472891
12.893764292600803 458.6843172985004 0.9009428069023017
12.89899184755422 441.1752914980697 0.8839955991457401
12.904219402507636 424.0439554363049 0.8667212717879443
12.909446957461052 404.97445899782105 0.8471082856278181
12.914674512414468 391.294604311933 0.832857348946794
12.919902067367884 377.9966166457225 0.8177100602476618
12.9251296223213 370.7359923691005 0.8092984587296964
12.930357177274717 365.77752173086037 0.8040808057656458
12.935584732228133 361.01898121502694 0.7990506619675473
12.940812287181549 357.48933973482633 0.7951059945676653
12.946039842134965 354.09319954189823 0.7908787667857247
12.951267397088381 350.2157031922992 0.7860959315421602
12.956494952041798 347.78605218675386 0.7837570993946594
12.961722506995214 349.42317417851626 0.7851321259906114
12.96695006194863 349.14061062389595 0.7865905879033679
12.972177616902046 350.07801322936456 0.7883151234791194
12.977405171855462 349.33770507912345 0.7868594397420322
12.982632726808879 349.05156250925137 0.7862181893882653
12.987860281762295 350.3839601797025 0.78635437559514
12.993087836715711 348.17743050267137 0.7827895964708387
12.998315391669127 346.6597228691647 0.7803825235732329
13.003542946622543 345.40054755219523 0.7778289167929962
13.00877050157596 346.5171723801067 0.7800133210164549
13.013998056529376 349.4453539083915 0.7840999565400367
13.019225611482792 354.7269936818244 0.790665158858736
13.024453166436208 355.92280121130705 0.7923599458855215
13.029680721389624 355.6965101917793 0.7925189544323156
13.03490827634304 350.06734791734993 0.7861248618541945
13.040135831296457 349.40180888289603 0.7861335173055816
13.045363386249873 352.61244889995777 0.7904052742369816
13.05059094120329 356.37456296082956 0.7940947847513908
13.055818496156705 358.9265422658788 0.7966748938459579
13.061046051110122 362.1371759470012 0.7989228147794026
13.066273606063538 366.7090142163584 0.8033432799026211
13.071501161016954 371.53630492008915 0.8083819743300155
13.07672871597037 378.4703035356736 0.8154070052852734
13.081956270923786 387.112218476473 0.8238519916414272
13.087183825877203 391.93598521368483 0.8286045897235202
13.092411380830619 397.03120320767476 0.8328275205877175
13.097638935784035 405.02654842875506 0.8412256292923377
13.102866490737451 408.90249359637016 0.8457081680469561
13.108094045690867 412.09251873551955 0.8488207139594143
13.113321600644284 415.6028158578288 0.8536949173386191
13.1185491555977 416.66586405633865 0.8550968514507072
13.123776710551116 419.1556045264899 0.8571705687099486
13.129004265504532 424.4221366703031 0.8627794456733426
13.134231820457948 429.8211460011242 0.8674653808274729
13.139459375411365 438.29097858561744 0.8758983413685926
13.14468693036478 444.19066326435046 0.8810132195991134
13.149914485318197 448.9547940176571 0.885824997439734
13.155142040271613 454.79384573705283 0.8917997298733641
13.16036959522503 455.0226247051473 0.8924633989058078
13.165597150178446 455.96878486221834 0.8939094404598378
13.170824705131862 455.50617573383687 0.89391653288338
13.176052260085278 454.69014367860274 0.8939878687816499
13.181279815038694 453.330083858005 0.8928795416112582
13.18650736999211 452.0230960509543 0.8912589465772401
13.191734924945527 446.80141647580814 0.885708016550173
13.196962479898943 443.93819419705954 0.8829599055397086
13.202190034852359 439.9210554921874 0.8792564457465383
13.207417589805775 434.1310786838038 0.8737649838648256
13.212645144759191 427.3059475007013 0.8672754485838601
13.217872699712608 421.18286823629984 0.8610214566941107
13.223100254666024 411.9882685267854 0.8514759901353337
13.22832780961944 405.58876860318423 0.8444938475305412
13.233555364572856 397.8406424700167 0.8365153657786314
13.238782919526273 393.100018324854 0.8316110495195479
13.244010474479689 386.9155411876457 0.8255234826990862
13.249238029433105 380.00514665274096 0.8190089463238579
13.254465584386521 375.7755075447839 0.8139742854877782
13.259693139339937 374.2044414423167 0.8133738412845123
13.264920694293354 369.9700002845146 0.8093094712676537
13.27014824924677 362.189016865305 0.8007491086712322
13.275375804200186 354.6197334541826 0.7928032740117548
13.280603359153602 346.4384433216829 0.7842114499377961
13.285830914107018 344.63640728297867 0.7818155583325072
13.291058469060435 343.2644338969984 0.7808740145557882
13.29628602401385 345.45479900789235 0.7836028299525748
13.301513578967267 345.3795525909103 0.7828117405467429
13.306741133920683 342.6429287002081 0.7809474378461982
13.3119686888741 335.4345056212996 0.7720679589238761
13.317196243827516 329.30133895127284 0.7661410274954846
13.322423798780932 329.83019990062644 0.7672181184882045
13.327651353734348 330.1312394090919 0.7670286598265122
13.332878908687764 329.011285818449 0.7660372776961876
13.33810646364118 326.3808820102826 0.7626612108829566
13.343334018594597 324.41665460655014 0.7608975169338966
13.348561573548013 325.0350271065268 0.761459701974904
13.353789128501429 328.1820814267345 0.7662801782468166
13.359016683454845 328.91861037349116 0.7672897127611665
13.364244238408261 328.0954832864311 0.7655697945048698
13.369471793361678 323.79047891798626 0.7596312025252573
13.374699348315094 326.1821995565397 0.7624646987003284
13.37992690326851 328.0039831830461 0.7664991329723526
13.385154458221926 332.77978490735296 0.7718595564791929
13.390382013175342 333.51765709882375 0.7719212143154481
13.395609568128759 333.1107085967755 0.7710683915720943
13.400837123082175 334.70401120365284 0.7718999894843748
13.406064678035591 333.13675376051197 0.7703972827391041
13.411292232989007 335.516479074326 0.7732045985000554
13.416519787942423 333.5451610641523 0.7709999737867679
13.42174734289584 331.1911696133385 0.7685361348525163
13.426974897849256 329.4460943110304 0.7661871556635207
13.432202452802672 331.5285314469572 0.7684323272663894
13.437430007756088 333.5549498690873 0.771134137450285
13.442657562709504 333.6523609819461 0.7705117406814636
13.44788511766292 335.7033431299963 0.7724576206561831
13.453112672616337 334.5765789593541 0.7722387615752442
13.458340227569753 333.9411751929566 0.7711230218743904
13.46356778252317 329.37316164025475 0.7657956122039983
13.468795337476585 325.8351909330966 0.7615294714316284
13.474022892430002 326.15861033390223 0.7620726437101059
13.479250447383418 329.1942959103863 0.7673971564505625
13.484478002336834 330.3329317801502 0.7684283872237357
13.48970555729025 329.66258808561184 0.7676656132666183
13.494933112243666 326.1700889794148 0.7638364260309576
13.500160667197083 322.2180247592488 0.7591986751417987
13.505388222150499 322.1932338879557 0.7592355504891739
13.510615777103915 322.0994592472585 0.7583198382348905
13.515843332057331 324.323734958807 0.7598286355047595
13.521070887010747 330.62290894278675 0.7668586822686737
13.526298441964164 332.86131831622697 0.7692704556965777
13.53152599691758 334.6135523789509 0.7711243085443507
13.536753551870996 333.57944735394335 0.7701039425750619
13.541981106824412 330.5324793879041 0.7683580781088293
13.547208661777828 326.7233661806573 0.7647425492473858
13.552436216731245 325.41719794449205 0.7647583672792273
13.55766377168466 321.94623821700577 0.7607797016203499
13.562891326638077 316.8701461852394 0.7544443533923173
13.568118881591493 311.3553916034211 0.7485250607467439
13.57334643654491 306.9934689345764 0.7439946630433385
13.578573991498326 307.08416503297354 0.7439958238981818
13.583801546451742 306.14505397163634 0.7429471187023976
13.589029101405158 304.4854540074398 0.7408649438729836
13.594256656358574 299.8779949192347 0.7353741574017587
13.59948421131199 297.40638830037466 0.7322840926044246
13.604711766265407 293.8795362062348 0.7289342790605609
13.609939321218823 292.78914809668277 0.7275220148099699
13.615166876172239 293.8420597904463 0.7288415295264771
13.620394431125655 293.222143370948 0.7268956759461476
13.625621986079071 292.80432396252894 0.7263936606229913
13.630849541032488 289.6050888011692 0.722521793382883
13.636077095985904 290.0483475332435 0.7250395860795426
13.64130465093932 287.8537990978645 0.7221598271209078
13.646532205892736 289.61998687447016 0.7233966809212299
13.651759760846153 291.7018807455249 0.7245103808754927
13.656987315799569 292.28055241499027 0.7249878965266251
13.662214870752985 294.3112165587397 0.7288828775641594
13.667442425706401 294.68897382012335 0.7300182069383558
13.672669980659817 292.7156074692169 0.728225945894426
13.677897535613234 292.55655073617316 0.7277951346907185
13.68312509056665 292.2186514247249 0.726935773337896
13.688352645520066 297.5754571947997 0.7339837874916639
13.693580200473482 301.6748279640373 0.7382770916631254
13.698807755426898 301.4211976067916 0.7388769470019573
13.704035310380315 304.6130429466028 0.7438023631952532
13.70926286533373 302.1008643027341 0.7415482028583992
13.714490420287147 300.4018057895771 0.7408522159896904
13.719717975240563 299.3769089690986 0.7376842139068585
13.72494553019398 298.0903498383723 0.7344454826839251
13.730173085147396 296.3631397951601 0.7305960286206199
13.735400640100812 296.8509250585192 0.7313801790105918
13.740628195054228 296.47450785128353 0.7308933469591228
13.745855750007644 298.7577779350459 0.7336409379710922
13.75108330496106 298.09983318473644 0.733580551079779
13.756310859914477 294.03817123851155 0.7306937482916148
13.761538414867893 289.6424280227452 0.7267955641312124
13.766765969821309 288.03812679360243 0.7251627114735578
13.771993524774725 287.4571142379174 0.7225857170754052
13.777221079728141 288.13036347277443 0.7224574316906112
13.782448634681558 288.9625869550789 0.7230917885919664
13.787676189634974 288.6042712933753 0.7240216358235286
13.79290374458839 287.6353429488308 0.7227459129420751
13.798131299541806 288.61990758018067 0.7231677355958497
13.803358854495222 291.68051552358446 0.7273279655919962
13.808586409448639 296.41812411817244 0.7337081595785635
13.813813964402055 296.91057714417457 0.7343745255435601
13.819041519355471 297.1423089572744 0.7350461560308538
13.824269074308887 294.1932900701627 0.7296480451732259
13.829496629262303 296.6960572820997 0.7327911324555617
13.83472418421572 297.73278278810363 0.7337171471490391
13.839951739169136 302.7892310723406 0.7381038893770712
13.845179294122552 304.31150646765553 0.7393914904077113
13.850406849075968 308.1515722289426 0.7441790771265739
13.855634404029384 311.40568783890166 0.7479171376893222
13.8608619589828 313.2456306596803 0.7510468034321147
13.866089513936217 315.1257851472819 0.752477119662462
13.871317068889633 316.84259202240986 0.7537964565822715
13.87654462384305 320.9035547880216 0.7579041464792238
13.881772178796465 324.77366863288546 0.7612352572831774
13.886999733749882 332.39177561299607 0.7699055669407404
13.892227288703298 338.29870276539987 0.7777680733679057
13.897454843656714 342.85352448234704 0.7837327459975842
13.90268239861013 348.0774359974379 0.7894850340206586
13.907909953563546 345.9373532956296 0.7866505417082599
13.913137508516963 344.47914637198625 0.784139425483067
13.918365063470379 345.2411378448045 0.7856321285679706
13.923592618423795 342.91043365681736 0.7822959481782651
13.928820173377211 338.64090133696413 0.7772619692370815
13.934047728330627 331.35830930288046 0.7686318097199224
13.939275283284044 325.1879804827415 0.7621519946893668
13.94450283823746 324.1621914391252 0.7626488441146807
13.949730393190876 322.91559421437194 0.7611434847411211
13.954957948144292 321.28652480597117 0.7593968567709509
13.960185503097708 319.5977039974594 0.7581316675235533
13.965413058051125 315.0559746207283 0.7523091127507108
13.97064061300454 311.7856900198355 0.7492426645766812
13.975868167957957 306.75933341529344 0.7440422646294489
13.981095722911373 301.44484785250097 0.7370211216873971
13.98632327786479 300.7601462247903 0.7357929981060687
13.991550832818206 298.4613842654442 0.7325519452790438
13.996778387771622 298.6967477824693 0.733361610020009
14.002005942725038 297.7650421640438 0.7341046806096859
14.007233497678454 298.07747372394533 0.7362144835955607
14.01246105263187 299.311733567764 0.7372713069996208
14.017688607585287 299.87659503711853 0.7384301735351946
14.022916162538703 301.0003245900627 0.7384221228984985
14.028143717492119 302.3201891207577 0.7387883629900669
14.033371272445535 303.89726061852053 0.7407756274120882
14.038598827398951 301.56341860423765 0.739188110213357
14.043826382352368 300.2567560626688 0.7371207950617481
14.049053937305784 300.6046209232686 0.7378363679382473
14.0542814922592 301.76981720205004 0.7383962865188833
14.059509047212616 306.90599757235225 0.7431324030222504
14.064736602166032 308.93587683009247 0.7454565439500628
14.069964157119449 311.2291964433778 0.7480309642652818
14.075191712072865 313.55245056141985 0.751762911967235
14.080419267026281 318.083941736717 0.7574816609325615
14.085646821979697 323.58776972839496 0.763629594131851
14.090874376933114 325.39791269006173 0.7646308817425458
14.09610193188653 328.3835011152205 0.7667192652961189
14.101329486839946 331.159096287867 0.7693158475686992
14.106557041793362 333.7550058342864 0.7730584605694011
14.111784596746778 336.5647680383878 0.7764844078167858
14.117012151700195 337.4636142262474 0.7782375367331748
14.12223970665361 330.17231091407433 0.7697617536350972
14.127467261607027 322.7570918218841 0.7606475576991353
14.132694816560443 318.00035526814867 0.755917402188359
14.13792237151386 315.74137881231775 0.7530858819659514
14.143149926467276 318.8775986041285 0.7562529504647237
14.148377481420692 321.0823593065751 0.7595388650338216
14.153605036374108 319.950477930798 0.7583304134975954
14.158832591327524 316.3332680540669 0.754911163530809
14.16406014628094 314.57608014037606 0.7527335129606298
14.169287701234357 312.8352945429734 0.7498492457259276
14.174515256187773 311.6808375447566 0.7473632345113408
14.179742811141189 312.2332779275351 0.7482651625890415
14.184970366094605 313.3008932748046 0.7488096614652078
14.190197921048021 315.4561342841123 0.7513201390384141
14.195425476001438 313.0067926008225 0.7481652845845603
14.200653030954854 311.5113854402695 0.745676151421875
14.20588058590827 310.9018063394033 0.744631439280326
14.211108140861686 315.10865878753845 0.7496545965712943
14.216335695815102 318.80546186775337 0.7537832590661935
14.221563250768519 321.58506013179954 0.7571393908314471
14.226790805721935 323.5682705017296 0.7594076960467272
14.232018360675351 320.9666698184053 0.7559662734005198
14.237245915628767 321.484439746344 0.7568313707916087
14.242473470582183 321.2851278528787 0.7561416943968432
14.2477010255356 322.150009306916 0.7570291456443826
14.252928580489016 324.34182485626303 0.7594504432639614
14.258156135442432 323.15552555310876 0.7579161446754543
14.263383690395848 326.30829151617365 0.7614316839441175
14.268611245349264 327.7457128174078 0.7622926832631209
14.27383880030268 325.6632827709369 0.7597263842122725
14.279066355256097 325.9842073258531 0.7606623509242312
14.284293910209513 327.82360745955344 0.7633337436974638
14.28952146516293 333.0261018409749 0.7687085481094079
14.294749020116345 339.1288451463511 0.7758252912923665
14.299976575069762 341.6347722211442 0.777238007472234
14.305204130023178 341.8959704888287 0.7771039397751357
14.310431684976594 344.53342134664126 0.7798147845165859
14.31565923993001 346.74140551566325 0.78167288126022
14.320886794883426 349.759740493371 0.7856128096905222
14.326114349836843 354.4248829615062 0.7906955984870631
14.331341904790259 355.0057303662035 0.790888034273224
14.336569459743675 356.4017653506222 0.7924813654883139
14.341797014697091 356.3363387476846 0.7936272933442525
14.347024569650507 357.7222770464474 0.7943874116673947
14.352252124603924 359.1094176749374 0.7966552823729127
14.35747967955734 356.9948216164982 0.7942205869037627
14.362707234510756 352.0868813368711 0.7885473446131206
14.367934789464172 351.9566448652399 0.7887452347190994
14.373162344417588 350.365907462168 0.7867829864140258
14.378389899371005 350.29824978686565 0.7865214762840492
14.38361745432442 352.8544171489957 0.789524836890362
14.388845009277837 351.485782621993 0.7872542226074246
14.394072564231253 349.55326320673106 0.7849505895288785
14.39930011918467 353.1027521261244 0.7886883974010451
14.404527674138086 353.75057347026916 0.7899131423626856
14.409755229091502 357.57882509726534 0.794210681419119
14.414982784044918 359.0065539540644 0.7960457726072279
14.420210338998334 359.6428822043634 0.7964503516563456
14.42543789395175 363.67911130262445 0.799844197747227
14.430665448905167 365.22840719594427 0.8010832901226466
14.435893003858583 364.77931081624706 0.8004867788637912
14.441120558811999 367.87759089535916 0.8042087957404328
14.446348113765415 369.05234961948327 0.8055837925199015
14.451575668718831 369.45544962504505 0.8059147007618631
14.456803223672248 370.4307920116065 0.8065592516465504
14.462030778625664 372.7446480063405 0.8096778368039154
14.46725833357908 375.04865046050776 0.8126123735335231
14.472485888532496 383.2046696117184 0.8219304322949458
14.477713443485912 389.94140985519255 0.8287133445059901
14.482940998439329 397.4345050089512 0.835719573137762
14.488168553392745 406.2276699537789 0.8440087354453383
14.493396108346161 416.6854409343351 0.8540773364100187
14.498623663299577 431.92724149411197 0.8696655573297949
14.503851218252994 445.29352403469204 0.8830478548188851
14.50907877320641 454.9216308813961 0.8930611290281765
14.514306328159826 452.2225726708952 0.8905567710513933
14.519533883113242 439.2582459487218 0.8776289908695605
14.524761438066658 422.40499035342754 0.8606954772041948
14.529988993020075 400.0748331227956 0.838125035742179
14.53521654797349 383.0248845774732 0.8205537549720008
14.540444102926907 369.2911408384964 0.8065157489453011
14.545671657880323 358.76800849291925 0.7960922440288434
14.55089921283374 350.201408945493 0.7865538975232103
14.556126767787156 340.06399310201783 0.7756137442603943
14.561354322740572 333.90936213538146 0.767795546098374
14.566581877693988 327.7456358211464 0.7612935053274754
14.571809432647404 322.39290750249955 0.7550483269990057
14.57703698760082 320.1073434628416 0.7528991288937014
14.582264542554237 316.237328368229 0.7480530275151405
14.587492097507653 315.373587034681 0.7469342768577789
14.592719652461069 316.8462289087957 0.7489932701479505
14.597947207414485 318.87364901873906 0.7507320424134878
14.603174762367901 321.17355615930273 0.7526922651826903
14.608402317321318 325.32661282661553 0.7569436968121191
14.613629872274734 325.26916768072294 0.7554678073206097
14.61885742722815 329.13064241652415 0.7590020682590872
14.624084982181566 331.1385437346896 0.7609389013790889
14.629312537134982 335.0647528661646 0.7650028400644412
14.634540092088399 339.5938885863176 0.7700400249214933
14.639767647041815 344.7863087231546 0.7759641846770641
14.644995201995231 346.95174893300793 0.7798641136329961
14.650222756948647 348.5314688576126 0.7813755121746128
14.655450311902063 348.887387724367 0.781538204791363
14.66067786685548 349.904291169303 0.7823843875488121
14.665905421808896 353.5244859347397 0.7860389332506086
14.671132976762312 355.26342892515015 0.7884583584064435
14.676360531715728 353.9452537940554 0.7866734297107436
14.681588086669144 351.2439788771674 0.7829938205343513
14.68681564162256 348.9610875383297 0.7797264059105746
14.692043196575977 351.3231507893728 0.7818402285543542
14.697270751529393 350.10372060788836 0.7802752707697841
14.70249830648281 350.9862023409777 0.781528716510846
14.707725861436225 349.55615710576 0.7791816687533042
14.712953416389642 347.78452534392346 0.7777225737888441
14.718180971343058 351.81543401441786 0.7828827900714932
14.723408526296474 353.57286590750203 0.7852821456353822
14.72863608124989 355.61256418204164 0.788415492298568
14.733863636203306 358.7212368429057 0.791552358582137
14.739091191156723 357.91309615788265 0.7898588094397988
14.744318746110139 353.81120367869806 0.7857982173091879
14.749546301063555 350.57899129262097 0.7816184362793857
14.754773856016971 343.7941392414167 0.7741039372035865
14.760001410970387 344.8466531599711 0.7761793047476289
14.765228965923804 345.27472430725686 0.7762237603226377
14.77045652087722 346.83190281373317 0.7781525004958235
14.775684075830636 347.6471668133227 0.7787861385382416
14.780911630784052 345.0317284420666 0.7756414994388483
14.786139185737468 345.23938652705874 0.7767615630638306
14.791366740690885 345.72268347321875 0.7778415835462029
14.7965942956443 345.5315137475802 0.7774754038976691
14.801821850597717 345.9948834001841 0.7775551362881185
14.807049405551133 345.5872008741545 0.7762644254629405
14.81227696050455 347.5804664776177 0.7784963166302161
14.817504515457966 354.68959101301994 0.7864299200624314
14.822732070411382 361.2838650611094 0.7934461085827922
14.827959625364798 367.903596199345 0.8005696963533961
14.833187180318214 371.63751203498555 0.8041532335948648
14.83841473527163 378.1095114753724 0.8104416110248316
14.843642290225047 384.3091316352445 0.8172605268308211
14.848869845178463 389.1870086857451 0.8220243563711075
14.854097400131879 392.648332716157 0.826126433764257
14.859324955085295 393.2360517064676 0.8271856227913988
14.864552510038711 396.0070882197845 0.8295215986029079
14.869780064992128 397.0427972397931 0.8310676690804327
14.875007619945544 397.5285043378821 0.8317997157832854
14.88023517489896 396.288106852914 0.8308838969133667
14.885462729852376 392.2204966490823 0.8278778871948311
14.890690284805792 389.6150361287964 0.825246013456288
14.895917839759209 386.88471145114914 0.822058503258192
14.901145394712625 382.82088666041574 0.8178980164965923
14.906372949666041 381.9432430961504 0.8159136455007775
14.911600504619457 378.1052973076041 0.8119507277627697
14.916828059572873 378.2953694396144 0.8119849518125468
14.92205561452629 372.10101196632854 0.8056812094142213
14.927283169479706 364.9616757793497 0.7987655562604487
14.932510724433122 359.05134675640437 0.7925664178456371
14.937738279386538 356.51233849580495 0.7891933172389265
14.942965834339955 355.7432629692734 0.7879831939859998
14.94819338929337 350.67879659783574 0.7823466179577296
14.953420944246787 344.1821445303545 0.7750531379505519
14.958648499200203 340.5359111598328 0.771967277133817
14.96387605415362 336.08991012692667 0.7668596596796046
14.969103609107036 334.758192821899 0.7652493179301362
14.974331164060452 331.75145815049996 0.7610081296712586
14.979558719013868 332.15198040708196 0.762278681174889
14.984786273967284 332.02844815308384 0.7643405575183814
14.9900138289207 330.59769960799747 0.7633859915057836
14.995241383874117 332.5206893624007 0.765576982491741
15.000468938827533 332.83535923149566 0.7644182481787104
15.005696493780949 335.15172122241523 0.7664952728080777
15.010924048734365 335.0204610990621 0.7668449869856048
15.016151603687781 335.7261939679937 0.7672194789128745
15.021379158641198 338.87074389972446 0.7704432475682427
15.026606713594614 339.5399167891172 0.7707192902614353
15.03183426854803 343.5762689459958 0.7747921666138103
15.037061823501446 344.00786461716007 0.7750075088234183
15.042289378454862 344.2272480414146 0.7744938325556072
15.047516933408279 344.7008570969567 0.7752285056118318
15.052744488361695 346.3829794507573 0.7770956567394829
15.057972043315111 349.2743833060386 0.7808809036917356
15.063199598268527 350.9773324222471 0.7830258072781129
15.068427153221943 353.0604331118708 0.7858417071277745
15.07365470817536 353.6866595564313 0.7868154333934162
15.078882263128776 354.14425535202923 0.787156210254828
15.084109818082192 355.50800982394054 0.7883543905645672
15.089337373035608 356.49942449546086 0.7886816123214124
15.094564927989024 354.7147963743273 0.7871840613611736
15.09979248294244 351.7699068041986 0.7842571092318423
15.105020037895857 347.49315837829823 0.779844005113467
15.110247592849273 341.4910013306943 0.7735635173416525
15.11547514780269 335.4578451059764 0.766844071161865
15.120702702756105 332.86404305597557 0.7642838938122839
15.125930257709522 330.88607405654784 0.7619775180744108
15.131157812662938 328.81831459239606 0.7603180843099724
15.136385367616354 326.7433520464687 0.7584581559529638
15.14161292256977 321.99291835309987 0.7524011104478253
15.146840477523186 318.79657607255945 0.7485750161223281
15.152068032476603 316.0719940364585 0.7453266856848839
15.157295587430019 313.4807272192442 0.7422248995404102
15.162523142383435 312.3485131860601 0.741376250275561
15.167750697336851 311.22844323560156 0.7402982850042839
15.172978252290267 310.4381558783886 0.7394290886015813
15.178205807243684 306.7122177077067 0.7362816786367556
15.1834333621971 303.8413352687041 0.7334550690163016
15.188660917150516 298.4297224716806 0.7270067664098844
15.193888472103932 297.00471071838416 0.725947850658287
15.199116027057348 293.06016061547274 0.7198292971881108
15.204343582010765 292.2773545596296 0.7191637832671718
15.20957113696418 291.581085068911 0.7176494046722856
15.214798691917597 292.59566925627036 0.7189011362899788
15.220026246871013 292.79272708333286 0.7210356331846142
15.22525380182443 291.9577238126434 0.7206034235505024
15.230481356777846 290.27998743612113 0.7215319427549391
15.235708911731262 289.2017901138437 0.7213144613835112
15.240936466684678 288.6263260321567 0.7192337517933891
15.246164021638094 289.8126716051446 0.7194983178442175
15.25139157659151 293.1537235862625 0.7226759280224233
15.256619131544927 292.743977139733 0.7217208637104932
15.261846686498343 290.1646990886979 0.7191312415612363
15.267074241451759 287.8815949526716 0.7155762396820543
15.272301796405175 284.43226546168455 0.7105654382149493
15.277529351358591 286.15609697422985 0.7136863122404244
15.282756906312008 287.1661533307468 0.7156777356103526
15.287984461265424 286.99004633327735 0.7164422189227614
15.29321201621884 288.2532964780037 0.7179712222276553
15.298439571172256 288.21682585393717 0.7164035138914417
15.303667126125672 289.60050184905043 0.7166049409909758
15.308894681079089 292.4648365153814 0.7194170304726579
15.314122236032505 295.5090803952523 0.7242834440388463
15.319349790985921 295.7697203800574 0.7248505861921205
15.324577345939337 297.95473617158854 0.727339600422789
15.329804900892753 298.64872442821684 0.7268841659611273
15.33503245584617 301.3354990682927 0.7300258468576217
15.340260010799586 299.9881310292734 0.7292515764662226
15.345487565753002 299.67105278602236 0.7290120470401676
15.350715120706418 298.2630392788741 0.7273007217117
15.355942675659835 300.444079849884 0.728971586685011
15.36117023061325 302.3084979124728 0.7319308930250132
15.366397785566667 303.37248828204156 0.7327824049949766
15.371625340520083 306.5818804207281 0.7364977808461373
15.3768528954735 306.8626554039275 0.7363845747705487
15.382080450426916 306.8547752185424 0.7349084520794352
15.387308005380332 308.56565306877746 0.7380226817038703
15.392535560333748 307.3656733395458 0.7368136877835946
15.397763115287164 307.3483519350423 0.7460581458280635
15.40299067024058 304.8605682272863 0.7505908288656014
15.408218225193997 303.61996070445366 0.7535359836910056
15.413445780147413 303.972156407405 0.7574027147608834
15.418673335100829 306.4299626552958 0.7638117386276722
15.423900890054245 309.5000200396258 0.7696258620615045
15.429128445007661 312.06969190560216 0.775576233631077
15.434355999961078 311.32224317488175 0.7776760744607973
15.439583554914494 308.22422005098304 0.777272015511326
15.44481110986791 306.0759146344085 0.7771029763154729
15.450038664821326 306.1386685307285 0.7795778186921647
15.455266219774742 305.73586608994674 0.7811119949113915
15.460493774728159 303.18435488704324 0.7810451032327914
15.465721329681575 299.7842647596857 0.7788808519094155
15.470948884634991 299.8670057971948 0.7817864354198661
15.476176439588407 300.6459638200242 0.7852852010420202
15.481403994541823 301.37063837357226 0.7885781635620812
15.48663154949524 301.1314125819649 0.7904578456316819
15.491859104448656 303.8660920277831 0.7946554206685433
15.497086659402072 303.92124835903513 0.7976529221843689
15.502314214355488 307.22384882173344 0.8044013146259194
15.507541769308904 306.61163370224796 0.8065608903295303
15.51276932426232 303.21493504606843 0.8039515172213711
15.517996879215737 301.4478275472833 0.8014593842815364
15.523224434169153 298.0844559245552 0.7981635020678066
15.52845198912257 299.79644065987816 0.8021142952353235
15.533679544075985 302.89100661024605 0.8085915896283372
15.538907099029402 307.9387512983164 0.8174227021641118
15.544134653982818 311.2939411679059 0.8235037788115203
15.549362208936234 315.6138713621004 0.8305299234616164
15.55458976388965 316.28656027039824 0.8321498893525378
15.559817318843066 317.6366075176915 0.8351165632932939
15.565044873796483 316.2043736159209 0.834031726882912
15.570272428749899 316.81261533888784 0.8354647106837947
15.575499983703315 317.3358733853115 0.8381067816830929
15.580727538656731 316.07471013667725 0.8372599831032711
15.585955093610147 314.6288582373688 0.8377280449455607
15.591182648563564 313.20116157115297 0.8380229722232464
15.59641020351698 311.837566535348 0.8388136051338696
15.601637758470396 310.7617548148307 0.8399343335067275
15.606865313423812 309.9836290478587 0.8394661726710086
15.612092868377228 305.33166418432825 0.8357098263423169
15.617320423330645 304.0218070735526 0.8351067982336093
15.62254797828406 301.98308082720956 0.8330056062538506
15.627775533237477 301.8655369207676 0.8335570284425455
15.633003088190893 303.59867167703516 0.8377355434291246
15.63823064314431 305.253333683235 0.8384234468269096
15.643458198097726 303.1277990891995 0.8235493837505228
15.648685753051142 300.97710232513765 0.8143404876035996
15.653913308004558 299.3355794503043 0.8077755213062214
15.659140862957974 299.0950018807011 0.8038759858243579
15.66436841791139 297.390756408017 0.7998478302398325
15.669595972864807 297.00864661969024 0.7961684064200522
15.674823527818223 294.3322701012176 0.7907040969131213
15.680051082771639 290.8644455083427 0.7839231958905354
15.685278637725055 288.93736661679725 0.7788696776533706
15.690506192678471 290.3192121933305 0.7796648555732145
15.695733747631888 291.57448547933285 0.7787822957847803
15.700961302585304 292.12414389474674 0.7793223292057061
15.70618885753872 295.0302896286981 0.7823442302740032
15.711416412492136 293.74144280566105 0.7792542593497079
15.716643967445552 291.7458699746879 0.7744290009559128
15.721871522398969 291.02791859530663 0.7728956500851493
15.727099077352385 290.89333775341083 0.7714660786547638
15.732326632305801 293.30964077836643 0.7738181858442992
15.737554187259217 297.5410051991607 0.7796145032460053
15.742781742212633 297.50238382906383 0.7794119968625521
15.74800929716605 301.0953395697141 0.7840115923935582
15.753236852119466 300.03710028315646 0.7812144283043194
15.758464407072882 302.4758673626416 0.7818569850839796
15.763691962026298 303.18262979910253 0.7816074566762113
15.768919516979715 304.55402094737724 0.7830879229649009
15.77414707193313 306.46642749593786 0.7862344109871927
15.779374626886547 305.99976304370625 0.7849417513991509
15.784602181839963 309.08462499022755 0.7870401845024306
15.78982973679338 309.8421588608967 0.7853548678324231
15.795057291746796 311.2761948480446 0.7862724210097397
15.800284846700212 311.55544254440207 0.786222427746866
15.805512401653628 311.3900497846772 0.7849877136710037
15.810739956607044 312.5118685407912 0.7863872815701434
15.81596751156046 315.65568370649 0.789471585846058
15.821195066513877 316.98049597129557 0.7907636226252986
15.826422621467293 319.46147188106033 0.7935554617661046
15.831650176420709 321.97226642941763 0.7965231003478678
15.836877731374125 324.3564564392434 0.7997144569810374
15.842105286327541 320.7011222224412 0.7944486227237023
15.847332841280958 316.67604000348945 0.7888124610156174
15.852560396234374 311.53676605368616 0.7825411327935197
15.85778795118779 309.8321879032731 0.7800654361343918
15.863015506141206 307.2128129196545 0.7769251143597521
15.868243061094622 305.35172427629124 0.7736744898215113
15.873470616048039 302.25726633552364 0.7699234300081599
15.878698171001455 304.02207628305024 0.7710632690591221
15.883925725954871 304.6072664261576 0.7710871691685609
15.889153280908287 302.7525301025685 0.7677859492652854
15.894380835861703 300.56679112325077 0.7652742403501972
15.89960839081512 296.7720633016166 0.7613121118733494
15.904835945768536 296.6515014128978 0.7606592362108946
15.910063500721952 297.4785888858631 0.761064284276318
15.915291055675368 296.8812924152337 0.7587708258189019
15.920518610628784 297.48083859431006 0.7605566154761141
15.9257461655822 298.47788836656497 0.7619923447480722
15.930973720535617 299.5541425102451 0.7641919152630248
15.936201275489033 296.8024013777398 0.7598106526706035
15.94142883044245 297.30736764535413 0.7597079450581368
15.946656385395865 293.92754765493464 0.7550205210530803
15.951883940349282 291.6534639010833 0.7517926362025013
15.957111495302698 292.24104248592175 0.7531102460859157
15.962339050256114 292.8810164418377 0.7528123739717337
15.96756660520953 294.5633031089388 0.7550827694218145
15.972794160162946 293.4134582003449 0.7521834844321286
15.978021715116363 295.7910098044671 0.7546589323190802
15.983249270069779 297.53450364296697 0.7561487819186145
15.988476825023195 301.90982022065094 0.7624359480441132
15.993704379976611 303.55052110146727 0.7660149716887321
15.998931934930027 301.83134018908754 0.7643060579720946
16.004159489883442 299.9838917801458 0.762134120994904
16.009387044836856 299.88001581461253 0.7614221883436468
16.01461459979027 299.8549729286893 0.7609165739518106
16.019842154743685 300.17515646860056 0.7605215225502567
16.0250697096971 301.40026148482184 0.7614874540540348
16.030297264650514 303.59519133942314 0.7638423453420776
16.03552481960393 307.61277344139586 0.768066230561167
16.040752374557343 310.26192464750835 0.7715406717183985
16.045979929510757 314.687006316662 0.7780535248958108
16.05120748446417 318.76854562918675 0.7834882132489672
16.056435039417586 317.65831318804305 0.7814185808978182
16.061662594371 319.24605907282466 0.7822479857146504
16.066890149324415 320.1328280049101 0.7819778413824426
16.07211770427783 322.2971457189252 0.7843428704985868
16.077345259231244 323.6561674575889 0.7856895549263931
16.08257281418466 323.44016753540507 0.7847469366115208
16.087800369138073 323.5422229969142 0.7841173504665256
16.093027924091487 328.94171674265607 0.7904176343525982
16.0982554790449 331.05494699176273 0.7934160326256278
16.103483033998316 335.005984192543 0.7993389993548706
16.10871058895173 336.2082446718893 0.8007445681990735
16.113938143905145 334.6670357456858 0.7993495391626241
16.11916569885856 331.2259562907439 0.7949800546418635
16.124393253811974 328.5738117625294 0.7925494379240418
16.129620808765388 328.5402482343704 0.7925614739346332
16.134848363718802 327.5633151287867 0.7913628185534705
16.140075918672217 327.3514239129702 0.7917349342752443
16.14530347362563 325.24621162568997 0.7894154712509898
16.150531028579046 324.18823115423896 0.7886001280787989
16.15575858353246 322.1019947743777 0.7859578169036495
16.160986138485875 322.34195971306724 0.785558776326387
16.16621369343929 321.1139328657563 0.7833067353975862
16.171441248392703 318.4978129934936 0.7804547080709787
16.176668803346118 316.8653115963864 0.778341982722732
16.181896358299532 312.9032663335608 0.7730059337678522
16.187123913252947 313.23845115483135 0.7729566409070134
16.19235146820636 311.6446736744883 0.7714839700172705
16.197579023159776 310.85589188921927 0.7710531362474722
16.20280657811319 305.110849956364 0.7639852894172546
16.208034133066604 301.02606867103174 0.7588655278845412
16.21326168802002 295.6735586019808 0.7521115045517368
16.218489242973433 288.616346990827 0.7429024320473393
16.223716797926848 284.7738664981346 0.7385833770383121
16.228944352880262 281.8180717648212 0.7349215314822541
16.234171907833677 282.6541209774992 0.7372132472640985
16.23939946278709 282.38903754036176 0.7366532583879365
16.244627017740505 282.6567280413278 0.7370411445036368
16.24985457269392 280.7723231085661 0.7352108140604922
16.255082127647334 277.73951060026945 0.7317001998820457
16.26030968260075 272.4107748044856 0.7252946994656673
16.265537237554163 270.0448392747712 0.7212415039873198
16.270764792507578 267.14814843051585 0.7161218438669859
16.275992347460992 265.80834250910317 0.7152584975846114
16.281219902414406 264.20776757128954 0.7137894597197622
16.28644745736782 263.6513844054373 0.7137952687622674
16.291675012321235 266.3323664080831 0.7168431923559462
16.29690256727465 268.0530718655905 0.7183648075729073
16.302130122228064 269.7414090411211 0.720623094582676
16.30735767718148 270.1600434065238 0.7207294880808289
16.312585232134893 269.566023314354 0.7189010996291728
16.317812787088307 268.84955867633863 0.7171425803038913
16.323040342041722 267.5744679991149 0.715053614361678
16.328267896995136 268.5273430690358 0.7169582239161753
16.33349545194855 269.3652502746836 0.7167159567808598
16.338723006901965 271.45819429834637 0.7189637294978878
16.34395056185538 274.9930639443522 0.7222450474758775
16.349178116808794 276.51797739170246 0.7249792696289917
16.35440567176221 280.863899574684 0.7297095599553219
16.359633226715623 285.2472699549661 0.7349658805472761
16.364860781669037 289.52561098502724 0.740067007196535
16.37008833662245 296.18054519887056 0.7484633070043055
16.375315891575866 302.57880603860525 0.7548914417623308
16.38054344652928 308.7715867298815 0.7606683240126241
16.385771001482695 316.64753202595494 0.7692568370760956
16.39099855643611 320.64447483614214 0.7734958285260927
16.396226111389524 321.30489242490256 0.7742752364515616
16.401453666342938 320.78395167500867 0.7739267325961137
16.406681221296353 320.8794258520533 0.7741150980037597
16.411908776249767 317.97697410822894 0.7710257631232175
16.41713633120318 315.81168503182323 0.7682910700367607
16.422363886156596 310.3383625492496 0.7611786894363777
16.42759144111001 307.79544786629356 0.7575376855669285
16.432818996063425 304.01426809724404 0.752673083176883
16.43804655101684 302.99913780942086 0.7496307713352263
16.443274105970254 300.84832899363784 0.7477865005590738
16.448501660923668 302.16400155193077 0.7495237134354458
16.453729215877082 304.89372050358685 0.7532882261750803
16.458956770830497 307.7987365910242 0.7577904993715585
16.46418432578391 310.2937212759888 0.7606984274989134
16.469411880737326 311.05879137653443 0.759908499964817
16.47463943569074 312.5258788620235 0.7615719242766108
16.479866990644155 312.00263881572823 0.7599836539542286
16.48509454559757 314.19771907218677 0.7620656581198504
16.490322100550983 315.1230855682156 0.7636404030002977
16.495549655504398 316.86837870218505 0.7654211838549623
16.500777210457812 318.0510543435926 0.7672306957484623
16.506004765411227 316.90277589249604 0.766034054093031
16.51123232036464 313.9490588780978 0.7614363366696474
16.516459875318056 306.8790275584009 0.7539752542960889
16.52168743027147 299.03410940881935 0.7452193095945148
16.526914985224884 293.0759117094118 0.7382940202479518
16.5321425401783 288.6854003910401 0.73437673578115
16.537370095131713 286.6721483941909 0.7321101318448572
16.542597650085128 283.5007838525531 0.729708178934457
16.547825205038542 279.2475245110232 0.7234898700203378
16.553052759991957 277.8168732988491 0.720795602272762
16.55828031494537 273.79636445783746 0.7161123495266265
16.563507869898785 269.0313841680078 0.7094770338636693
16.5687354248522 268.24080024897296 0.7077330575499632
16.573962979805614 268.8644704623313 0.7077152922439494
16.57919053475903 270.0361267371744 0.7089768936233153
16.584418089712443 270.7127619015564 0.7117575408030051
16.589645644665858 270.6744697667582 0.7131230260759411
16.594873199619272 271.7584540747638 0.714459839326237
16.600100754572686 272.31692121851034 0.7149038749372494
16.6053283095261 270.2619953181286 0.7108883928565294
16.610555864479515 269.0978505033483 0.7074274524227683
16.61578341943293 268.65057244970325 0.7069559357065116
16.621010974386344 270.4669912770998 0.7094104449674745
16.62623852933976 270.979477577968 0.7108455935115254
16.631466084293173 269.7116113976279 0.7098330690889845
16.636693639246587 272.01475948292784 0.7119401780501796
16.641921194200002 271.6111124940685 0.7108518810930179
16.647148749153416 272.93736386490156 0.7119616876017608
16.65237630410683 271.1355183682586 0.7088623002937601
16.657603859060245 268.8605855594246 0.7064104129342349
16.66283141401366 265.3501715897966 0.7021349672212196
16.668058968967074 260.5945666707 0.6964404936172507
16.67328652392049 256.0029344676118 0.6897218869800666
16.678514078873903 253.7120713859502 0.6853412089167454
16.683741633827317 254.1725445176562 0.6852564351009783
16.68896918878073 255.4059287452394 0.6877439181854473
16.694196743734146 254.6109345382148 0.6872091978715842
16.69942429868756 251.5912659445793 0.683025302749087
16.704651853640975 251.83742953265332 0.6835708364515227
16.70987940859439 252.3935729338073 0.6848768497707629
16.715106963547804 250.7890595949265 0.6830385594867245
16.720334518501218 248.24302630128403 0.6799295299379684
16.725562073454633 246.22339366300443 0.6775132551226317
16.730789628408047 246.1009619632154 0.6761107064947863
16.73601718336146 246.28020353244014 0.6761973532817308
16.741244738314876 248.36427897314235 0.6784159415906521
16.74647229326829 246.5350353331974 0.6749863847426542
16.751699848221705 243.66414014668254 0.6723181823715582
16.75692740317512 237.85735462227981 0.6660798821821845
16.762154958128534 236.50985283190576 0.6642804451714882
16.767382513081948 236.97923032539887 0.6638289333299964
16.772610068035362 238.3982286063414 0.6641441302475256
16.777837622988777 237.21859364664866 0.662136306688045
16.78306517794219 237.44543167643707 0.6634930465715686
16.788292732895606 239.91476256611642 0.6673886601484631
16.79352028784902 241.2233143684414 0.6708389896274412
16.798747842802435 241.86995908552836 0.6711391831834613
16.80397539775585 239.3498050977061 0.6681238719985032
16.809202952709263 236.99054488084752 0.6645377203864081
16.814430507662678 233.65039104179172 0.6595663591838629
16.819658062616092 231.94481474678133 0.6572067131813722
16.824885617569507 230.80167830204257 0.6552910778060121
16.83011317252292 229.860679889131 0.6534671920869765
16.835340727476336 234.43874895200764 0.6598225444187228
16.84056828242975 234.89506834517468 0.6607706645524708
16.845795837383164 235.42802478696376 0.6618995034251557
16.85102339233658 232.76732371413812 0.6577096943609358
16.856250947289993 233.22431588854644 0.6588334042295336
16.861478502243408 234.81933321926175 0.6616197151232376
16.866706057196822 233.65397980463794 0.6611042702344899
16.871933612150237 230.15511085915165 0.6565663643314802
16.87716116710365 226.69473557946975 0.651660780864831
16.882388722057065 226.1842346517685 0.6511351073827024
16.88761627701048 230.19194898519055 0.657415566085113
16.892843831963894 230.4393927087203 0.6577994934410889
16.89807138691731 230.2269057481432 0.6571906691408649
16.903298941870723 228.05207825132524 0.6528258292424578
16.908526496824138 228.3832299850468 0.6538276824728447
16.913754051777552 228.78296020681233 0.6530256076865495
16.918981606730966 226.0748064725894 0.6499975983744555
16.92420916168438 224.7510072701516 0.6463224609396926
16.929436716637795 224.51827248706527 0.6471259221057537
16.93466427159121 224.38759125655355 0.6470838513783223
16.939891826544624 223.40821614981215 0.6463764284692692
16.94511938149804 222.87609220873733 0.6461447528394618
16.950346936451453 221.91707987928902 0.644737950106763
16.955574491404867 221.39058864957516 0.6432322786418363
16.960802046358282 219.55289417271632 0.6415297228664193
16.966029601311696 218.78883627568055 0.6398055262543608
16.97125715626511 217.97939204899606 0.6392652108625708
16.976484711218525 222.08275335487988 0.6443356890814607
16.98171226617194 222.37838699796268 0.6430288235688135
16.986939821125354 223.98250620162406 0.6445500961823445
16.99216737607877 226.14763249343463 0.6486069933561247
16.997394931032183 227.41276203134223 0.6505831630734453
17.002622485985597 226.71640478257262 0.6506799269834659
17.00785004093901 225.58514053020266 0.6482450261314338
17.013077595892426 225.45968756548788 0.6485454200916707
17.01830515084584 225.92334705765106 0.6491115052390843
17.023532705799255 229.63906864957772 0.6536915999717251
17.02876026075267 228.8090538190404 0.6525623979368935
17.033987815706084 229.94688277543762 0.6536649051759854
17.039215370659498 231.1635651813849 0.6560782425028597
17.044442925612913 230.55321996418212 0.6556014095589129
17.049670480566327 232.24900821008487 0.6587509964805659
17.05489803551974 232.1649618046365 0.6576248147806982
17.060125590473156 234.5707809794963 0.659794165417133
17.06535314542657 235.67395245340103 0.6606926196781897
17.070580700379985 235.12402552547178 0.6603934718685179
17.0758082553334 232.1903507962405 0.6558909851245539
17.081035810286814 229.2276904297167 0.6516584942608563
17.086263365240228 231.26596150133406 0.6528458707987282
17.091490920193642 233.2596243166068 0.6565111628732326
17.096718475147057 234.23319459389486 0.6589085578529219
17.10194603010047 234.84311204501813 0.6608451908199072
17.107173585053886 232.5805141199336 0.6567634923010086
17.1124011400073 233.21386463326127 0.6563760369553235
17.117628694960715 235.1124971196106 0.6583971122924285
17.12285624991413 238.21477007434044 0.663686770874674
17.128083804867543 241.08065781583304 0.6679612331629167
17.133311359820958 243.81322902570423 0.6708939531223782
17.138538914774372 241.65104396586563 0.6685268640863867
17.143766469727787 241.94966760027012 0.6683301936430334
17.1489940246812 240.07605453140917 0.666296771541096
17.154221579634616 239.3757654834759 0.6654425321758635
17.15944913458803 238.53251564485782 0.6637293024726625
17.164676689541444 238.5084694176753 0.6629416070895126
17.16990424449486 243.57648049084673 0.6692919224627695
17.175131799448273 248.9804851910402 0.6750276249706206
17.180359354401688 250.71580889348212 0.6779792095177434
17.185586909355102 248.9847074949029 0.6756653094902477
17.190814464308517 248.34969806715233 0.673061106885159
17.19604201926193 250.5279212883881 0.6756778913060939
17.201269574215345 251.83418854899335 0.6764397437677352
17.20649712916876 251.1523125710573 0.6764387126741271
17.211724684122174 249.5419572228834 0.67602278888863
17.21695223907559 249.6711230621102 0.6771472726559452
17.222179794029003 250.74433758815024 0.6779097438992676
17.227407348982418 251.35970284083834 0.6783009356930513
17.232634903935832 250.4406674782299 0.676688662106513
17.237862458889246 252.29325291505776 0.6790275717701277
17.24309001384266 251.81786214025496 0.6785569725542137
17.248317568796075 251.6009459089647 0.6783636216026118
17.25354512374949 249.2213108165871 0.6743204345018157
17.258772678702904 247.9894538797371 0.6728015028237074
17.26400023365632 245.0253258482991 0.6687990751965224
17.269227788609733 244.35111323657532 0.669894966944103
17.274455343563147 241.8627448411821 0.6684097985076584
17.279682898516562 241.89461681791786 0.6704275064856521
17.284910453469976 243.83759570678794 0.6718871602583278
17.29013800842339 247.94965154481775 0.6763370031632734
17.295365563376805 248.97588256533496 0.6766372925125046
17.30059311833022 250.35481113496567 0.6773827657933135
17.305820673283634 248.98708418444832 0.6754821245852165
17.31104822823705 247.6473091918915 0.6726886828312336
17.316275783190463 247.3159633295925 0.6710457105942699
17.321503338143877 246.2792041180998 0.6698545657003091
17.32673089309729 246.38481980826361 0.6710048978998893
17.331958448050706 246.01572167212308 0.6718458477416932
17.33718600300412 246.47276351116105 0.6733136465265276
17.342413557957535 249.92534922103627 0.6774757706950133
17.34764111291095 250.96227168651018 0.6777981390898121
17.352868667864364 249.54293205842617 0.6758796367799437
17.358096222817778 246.5391690102813 0.6706228205707241
17.363323777771193 245.6536985940371 0.6691208564828353
17.368551332724607 247.63792398682287 0.672402015282315
17.37377888767802 247.61989028890207 0.6724992269464303
17.379006442631436 247.48231824196768 0.6727871908258464
17.38423399758485 246.8059624750724 0.6726882198914184
17.389461552538265 245.792914494719 0.6707914472762178
17.39468910749168 247.7131647186264 0.6728668677278995
17.399916662445094 249.2099984959615 0.6729868008666312
17.405144217398508 253.39976844699532 0.67855488638142
17.410371772351922 253.55612244984582 0.679777562125477
17.415599327305337 255.6202945372385 0.6846245117822677
17.42082688225875 254.9693842369097 0.6848280223772435
17.426054437212166 253.4650443543637 0.6816930279661162
17.43128199216558 253.8451304898817 0.6804307542742402
17.436509547118995 253.63297670495422 0.6788381750129938
17.44173710207241 255.90924748462538 0.6816562127509316
17.446964657025823 257.4940556794381 0.6848447799956147
17.452192211979238 258.11460405976464 0.6855312384185048
17.457419766932652 257.7854496824262 0.6852660058445712
17.462647321886067 257.4855185581721 0.684726382778125
17.46787487683948 255.34036209948096 0.6818701707894961
17.473102431792896 254.37918884173772 0.6808805389781544
17.47832998674631 257.0719418991931 0.6838949459949143
17.483557541699724 259.7778447521899 0.6865683033515696
17.48878509665314 261.03241454856055 0.6890632090067322
17.494012651606553 259.52076497833 0.6880028946842199
17.499240206559968 258.2501434490428 0.6857743912679697
17.504467761513382 261.84997121456905 0.6899615705166843
17.509695316466797 264.4519897460807 0.6916251107117745
17.51492287142021 265.5529710034513 0.6927084228224125
17.520150426373625 264.51072455028094 0.6914747956689381
17.52537798132704 263.8193221135599 0.6908589968870573
17.530605536280454 263.10572926939324 0.6903280576581491
17.53583309123387 263.97562536328087 0.6908494542598919
17.541060646187283 261.25280168546146 0.6864087828291237
17.546288201140698 262.8498730783296 0.6890593421943718
17.551515756094112 265.16708238913355 0.6933138541047377
17.556743311047526 266.76410048560297 0.6953305076859548
17.56197086600094 265.86519730087457 0.6939012458868837
17.567198420954355 266.9762714967966 0.6951963857109693
17.57242597590777 265.9136995552389 0.6942138986877558
17.577653530861184 263.1867277986964 0.6909800528117575
17.5828810858146 258.0764061411518 0.6841907113969378
17.588108640768013 260.3829643178711 0.6868832913681805
17.593336195721427 264.63810899006273 0.6921580070662361
17.598563750674842 271.4795283812809 0.7016956485126858
17.603791305628256 272.65085342339324 0.7023217668298681
17.60901886058167 273.73549724886135 0.7036200058166956
17.614246415535085 276.4276975471466 0.7065786925623869
17.6194739704885 274.37669244224605 0.7031023860421255
17.624701525441914 271.95765912638444 0.7002551498538331
17.62992908039533 268.69788082857485 0.6959202471787939
17.635156635348743 269.5150903726375 0.6971354966717745
17.640384190302157 271.3860122308968 0.698955862322473
17.64561174525557 271.79745660978074 0.6995480564767687
17.650839300208986 272.1907212025556 0.6998919402884013
17.6560668551624 274.74291386110065 0.704470468808064
17.661294410115815 277.75748688674526 0.7085710597906009
17.66652196506923 282.087257972977 0.7144374491829797
17.671749520022644 286.6022730097993 0.7192227131159025
17.676977074976058 290.84689403993923 0.7237128808658776
17.682204629929473 295.38018898655605 0.7288337555628963
17.687432184882887 297.32296849486795 0.7307450843625628
17.6926597398363 300.148226606701 0.7336739013801427
17.697887294789716 302.31350568105654 0.7356241862249507
17.70311484974313 304.31948988605814 0.7375521371603079
17.708342404696545 304.9990165622653 0.7383136593935595
17.71356995964996 306.18981558606623 0.7397144458094862
17.718797514603374 305.5670146295617 0.7392306649617536
17.724025069556788 308.96882896660827 0.7436246424304381
17.729252624510202 313.10563954261596 0.7486023220411362
17.734480179463617 315.6249206992376 0.7510608521749772
17.73970773441703 315.1589124900591 0.7500297691308795
17.744935289370446 312.3776973954542 0.7469754118221179
17.75016284432386 313.48525286854436 0.748305524846943
17.755390399277275 316.9669797802401 0.7525084481853533
17.76061795423069 322.5292589979515 0.7587921185326574
17.765845509184103 322.55122606827393 0.7583811121859605
17.771073064137518 324.14980241264954 0.7603322276843261
17.776300619090932 321.0508416290547 0.7568126285110748
17.781528174044347 313.33402955637524 0.747862770909659
17.78675572899776 307.32891376071166 0.7415492986380378
17.791983283951176 304.10155978804 0.737251521772217
17.79721083890459 300.6518500306047 0.7336681191658819
17.802438393858004 299.79873295595047 0.7332018353170547
17.80766594881142 299.4322891941151 0.7333072556461558
17.812893503764833 299.16299833667256 0.7336604620462837
17.818121058718248 298.07680055936146 0.7318588115823957
17.823348613671662 294.59255103099326 0.7261277330509057
17.828576168625077 293.3746727158969 0.7239812449064136
17.83380372357849 292.6772539479592 0.7229527266896629
17.839031278531905 290.1004839449527 0.7203423645425715
17.84425883348532 285.94479087227296 0.715657276587989
17.849486388438734 286.0621545600287 0.7150432321445267
17.85471394339215 287.1947853856315 0.7166937355221173
17.859941498345563 288.32811458615566 0.7189343900469866
17.865169053298978 287.14521937899576 0.7181937496756595
17.870396608252392 287.75621357626045 0.7193384612419698
17.875624163205806 287.61973040775047 0.7182138256728514
17.88085171815922 286.4974487090207 0.7165703920914949
17.886079273112635 285.33893409555907 0.7158582307127774
17.89130682806605 286.33784463169826 0.7164058214643166
17.896534383019464 289.3174260351085 0.7196573351703766
17.90176193797288 295.4406793555512 0.7262724991678733
17.906989492926293 304.0421427442359 0.7363953240795088
17.912217047879707 308.5925555190535 0.7421937699529346
17.917444602833122 312.49574990015964 0.7464589811289128
17.922672157786536 313.7363397855226 0.7475272845365213
17.92789971273995 314.5913804199101 0.748927303536114
17.933127267693365 318.00435730645654 0.7526834863349499
17.93835482264678 318.09360014040027 0.7536126627774691
17.943582377600194 318.30874589100483 0.7541802976337022
17.94880993255361 318.1642820908106 0.7538706725439484
17.954037487507023 316.8733804283822 0.7528649260449567
17.959265042460437 315.6775771625844 0.7509832709494219
17.96449259741385 311.4467044163611 0.7461007688338455
17.969720152367266 308.2630194337795 0.743104274548374
17.97494770732068 304.48473318076543 0.7390491456379781
17.980175262274095 298.4364812491319 0.732377033925522
17.98540281722751 294.54628428312384 0.7277170230779336
17.990630372180924 289.70894148140945 0.721593076469134
17.995857927134338 287.906733969031 0.7187615677462326
18.001085482087753 288.53689860287085 0.7184901781322915
18.006313037041167 285.343874498379 0.7149567208097329
18.01154059199458 282.39901378304546 0.7110090245680281
18.016768146947996 279.3353014828056 0.7071074444965687
18.02199570190141 279.55328463775885 0.7077559072178925
18.027223256854825 280.33818792822126 0.7087998826744063
18.03245081180824 280.6551528351586 0.7097754826408925
18.037678366761654 278.98597774458244 0.7077724002027158
18.042905921715068 278.91745864061136 0.7072710812467353
18.048133476668482 277.7611014858751 0.7061788582570074
18.053361031621897 278.26257488700975 0.706033074553024
18.05858858657531 279.8971120914234 0.7080909792678511
18.063816141528726 281.1683414640507 0.7106732721804019
18.06904369648214 278.7553271273125 0.7085076041254013
18.074271251435555 278.91024181749594 0.7085022660983918
18.07949880638897 280.06661808984006 0.709124651020699
18.084726361342383 283.7414783732545 0.7130815886011597
18.089953916295798 283.45550220152717 0.7120602553509489
18.095181471249212 281.8804949659971 0.710336779575101
18.100409026202627 285.21842805561704 0.7143779903910302
18.10563658115604 289.58570131451506 0.7196922082066897
18.110864136109456 295.9832477237536 0.7269825746305874
18.11609169106287 303.6802308916141 0.736745443700049
18.121319246016284 311.09506754766596 0.7448002691303525
18.1265468009697 318.1830087431412 0.75294652590565
18.131774355923113 323.5536751306398 0.759097833748372
18.137001910876528 330.7789063405838 0.7670854790804167
18.142229465829942 343.96373420392246 0.7817678260139239
18.147457020783357 358.51906901780774 0.797505874257974
18.15268457573677 373.96403077355666 0.813854837387242
18.157912130690185 391.32417767976517 0.8326823247241302
18.1631396856436 404.229778706392 0.8460788737280907
18.168367240597014 417.26857065773714 0.8591673798010904
18.17359479555043 425.31333698198824 0.8677533580049915
18.178822350503843 427.8846373388174 0.8698609458120127
18.184049905457258 419.7148912802127 0.8619353225349337
18.189277460410672 407.9519133413234 0.8497890220046084
18.194505015364086 397.1361347837826 0.8384053802319406
18.1997325703175 386.5402554818575 0.8275564109038427
18.204960125270915 380.81578385021953 0.8217784511497921
18.21018768022433 375.69144285852667 0.81626096214527
18.215415235177744 373.1343347144791 0.8134832433980508
18.22064279013116 374.74847303501093 0.8152273764533342
18.225870345084573 381.7736733664308 0.8224914635271908
18.231097900037987 384.2287786889351 0.8254309327075167
18.236325454991402 392.91250139460186 0.8343823023639265
18.241553009944816 396.5654660995978 0.8380276045475682
18.24678056489823 399.717463238462 0.840892998697456
18.252008119851645 401.51261104851676 0.8426863281654641
18.25723567480506 398.6383009428548 0.8395007164437315
18.262463229758474 396.2511688726632 0.8372409307341868
18.26769078471189 391.7952494249331 0.8328310730401275
18.272918339665303 386.8714986297201 0.8282814531331277
18.278145894618717 377.4905216939322 0.8184559204823099
18.28337344957213 367.56686984646 0.8079925105568853
18.288601004525546 358.49313742074463 0.797427228490645
18.29382855947896 348.9572206268112 0.7861802318010844
18.299056114432375 343.97502479306996 0.7801275708705757
18.30428366938579 336.25934251709066 0.7718332592511421
18.309511224339204 331.9624432571887 0.7672612154764964
18.314738779292618 323.8045270651695 0.7580645328923726
18.319966334246033 315.6968651257725 0.7490590459486431
18.325193889199447 307.73575107785064 0.7389142721661985
18.33042144415286 303.70091449753113 0.7350168084328169
18.335648999106276 304.3412124849986 0.7364521467274323
18.34087655405969 300.8859471209605 0.7327932990929203
18.346104109013105 297.65419205217466 0.7288968736064073
18.35133166396652 294.8512268790456 0.7257952993536633
18.356559218919934 292.2260408314614 0.7225229296768552
18.361786773873348 290.75620917809243 0.7198336649354043
18.367014328826762 290.79845671105465 0.7187430112079777
18.372241883780177 291.4944618553496 0.7207520306441879
18.37746943873359 295.7706424197854 0.725652605502773
18.382696993687006 298.9622147667437 0.7293685860460059
18.38792454864042 305.002617969437 0.7384164189842569
18.393152103593835 311.3750241629569 0.7581743876651434
18.39837965854725 320.97187938708 0.7778470341789856
18.403607213500663 329.7720179087415 0.7942705566860122
18.408834768454078 342.30921307300474 0.8130074142535222
18.414062323407492 358.32989720784695 0.8351686570612794
18.419289878360907 374.235441985228 0.8569849559509995
18.42451743331432 386.6673749153871 0.873880111943146
18.429744988267736 393.5568648099864 0.885932627196629
18.43497254322115 395.0247921966743 0.8907125627001927
18.440200098174564 392.2541223709349 0.8910695385826787
18.44542765312798 388.03450046835803 0.8900452472081771
18.450655208081393 379.6351567244085 0.8828461742060771
18.455882763034808 372.3529898095557 0.8778972562303656
18.461110317988222 367.65748280303507 0.8755588896888136
18.466337872941637 361.8984483749893 0.871728025390997
18.47156542789505 356.75107414804955 0.8689170878921593
18.476792982848465 348.63658440933693 0.8609366835503413
18.48202053780188 345.7579122332859 0.8598619706566565
18.487248092755294 344.39359586441793 0.8606023160014952
18.49247564770871 341.56243968021056 0.8594141220725958
18.497703202662123 338.71937665717047 0.859075976545686
18.502930757615538 335.36706523907225 0.8570470128121722
18.508158312568952 330.66247541373775 0.8537677441818251
18.513385867522366 325.33610288018434 0.84969331649092
18.51861342247578 321.89218888505417 0.8468623080262078
18.523840977429195 319.60518420126556 0.8469283555924457
18.52906853238261 319.8027471019826 0.849125205112429
18.534296087336024 318.2440022197746 0.8487494846259537
18.53952364228944 317.1327439233326 0.8494147377933198
18.544751197242853 316.5236606704219 0.8499443602593455
18.549978752196267 316.93496452943674 0.8526888487705898
18.555206307149682 313.0832177601595 0.849474377122614
18.560433862103096 313.44487176066633 0.8523102718516626
18.56566141705651 311.3080580382281 0.8515158970483191
18.570888972009925 312.11044885300026 0.8541008235975938
18.57611652696334 313.52896561221485 0.8577226211984915
18.581344081916754 313.76739549126137 0.8598131198796911
18.58657163687017 315.6521512454962 0.8645669326758669
18.591799191823583 313.7544073090863 0.8650964210854517
18.597026746776997 314.5898773765606 0.867538919430734
18.60225430173041 317.81481279164257 0.8734981910103662
18.607481856683826 321.31248840478395 0.8796143631981148
18.61270941163724 324.16038556130326 0.884527190568553
18.617936966590655 327.91480730048096 0.8917360348491434
18.62316452154407 329.65149401966346 0.8936610603176637
18.628392076497484 333.65462114126166 0.8814754051191728
18.633619631450898 338.9924183464021 0.8792064355887285
18.638847186404313 345.7595999913852 0.881442076255704
18.644074741357727 352.00789652326847 0.8850963198444383
18.64930229631114 354.539322613324 0.8852360811129627
18.654529851264556 358.7112331854581 0.8854308757421994
18.65975740621797 362.9685039043087 0.8872323564826191
18.664984961171385 365.8758405380676 0.8874678611319184
18.6702125161248 365.8931987554314 0.8847450415056776
18.675440071078214 367.3897314460766 0.884892204979518
18.680667626031628 367.304682540765 0.8804557125115796
18.685895180985042 368.10227934352366 0.8783679190904444
18.691122735938457 365.9102735332885 0.8732792992229014
18.69635029089187 367.2741699835071 0.8722414633713934
18.701577845845286 371.6223530563492 0.8762341497145167
18.7068054007987 372.98434100749705 0.8761851705217253
18.712032955752115 372.8048341071683 0.8746292773133296
18.71726051070553 372.9443166887874 0.874582685221477
18.722488065658943 371.91062840121583 0.8716348185798835
18.727715620612358 369.2368201092696 0.8675971869367537
18.732943175565772 368.1943000651466 0.8649106675695896
18.738170730519187 367.21666711692023 0.8615082115640736
18.7433982854726 365.4021055168009 0.8581757230976863
18.748625840426016 363.76324886685603 0.8544798341215334
18.75385339537943 361.8514649379617 0.8513316911913511
18.759080950332844 359.0971627396618 0.8472736230983384
18.76430850528626 357.0013659893956 0.8435503881826383
18.769536060239673 353.2277584113013 0.838362628494644
18.774763615193088 349.21561415844195 0.832381102334989
18.779991170146502 344.3330458363281 0.8248823317878777
18.785218725099917 337.4258199306857 0.8151990120973607
18.79044628005333 334.0790063977926 0.8100957756506768
18.795673835006745 332.3626876904057 0.807219826047022
18.80090138996016 330.11589594588327 0.8042537708348111
18.806128944913574 327.6509060022844 0.8006067534686094
18.81135649986699 322.3025996480323 0.7938536680540345
18.816584054820403 318.52661543437193 0.7897921214865464
18.821811609773818 316.94712366453535 0.7873047979338397
18.827039164727232 317.067824388592 0.7875072108151957
18.832266719680646 313.77349519930976 0.7830481805154341
18.83749427463406 310.87304415224963 0.7791005489610225
18.842721829587475 308.3588973225453 0.7755572189800594
18.84794938454089 306.32610104769464 0.7727066296403956
18.853176939494304 303.5382988695744 0.7699590473816998
18.85840449444772 302.9964858108774 0.7697333516415789
18.863632049401133 301.9224814527705 0.7668369339195447
18.868859604354547 302.8841541247211 0.7670226994851961
18.87408715930796 304.38691502497926 0.7670439297182604
18.879314714261376 301.1854354089446 0.76280155505363
18.88454226921479 297.7047888336989 0.7582748936280198
18.889769824168205 293.565732707196 0.7527823830822604
18.89499737912162 293.57998468088607 0.7534573677649874
18.900224934075034 293.3115736619851 0.7528154093169253
18.90545248902845 295.4693609911718 0.7541229788846745
18.910680043981863 294.27507419908443 0.7519436435257104
18.915907598935277 295.88190066963443 0.753666864552726
18.92113515388869 295.7344054936378 0.7537966730831647
18.926362708842106 295.21123762942005 0.7531324814746503
18.93159026379552 292.13855088736494 0.7490643105458809
18.936817818748935 289.42338026918003 0.7461112254277787
18.94204537370235 291.0125784133043 0.7478341651575678
18.947272928655764 291.34164893539753 0.7476815368140521
18.952500483609178 295.6035549966474 0.7517580747217261
18.957728038562593 294.20318385978817 0.7493416044883365
18.962955593516007 291.1548095007031 0.7455393945429168
18.96818314846942 286.8155842387618 0.7402871568372503
18.973410703422836 282.04940094865685 0.7341704842166873
18.97863825837625 284.15582646054565 0.7360737397142247
18.983865813329665 286.0929002528366 0.7376476858930888
18.98909336828308 287.53526302567155 0.7391304687753089
18.994320923236494 292.372109501887 0.7453580978264319
18.999548478189908 291.7672916990863 0.7449626077925156
19.004776033143322 292.9105465103439 0.74655149664659
19.010003588096737 295.3110221464429 0.7498774757463318
19.01523114305015 295.5088101881653 0.7500804239735516
19.020458698003566 294.25988600222996 0.7479901775491623
19.02568625295698 290.55138921534007 0.7418830152080781
19.030913807910395 288.06246031919886 0.7387894008356172
19.03614136286381 291.0178344794078 0.7425377164295587
19.041368917817223 289.1437150335009 0.7407787272465325
19.046596472770638 287.83356743107953 0.7391749122655199
19.051824027724052 285.4877025665783 0.7358933403294392
19.057051582677467 282.5130502515987 0.7307657575987364
19.06227913763088 283.12369407794057 0.7305484900866401
19.067506692584296 283.12081261657295 0.7294313208254197
19.07273424753771 283.2926148376196 0.728967402667783
19.077961802491124 284.0497631486279 0.7306175623466041
19.08318935744454 284.6486257523944 0.7318196748461284
19.088416912397953 287.63771185430437 0.7347627720862733
19.093644467351368 288.0856170460812 0.7360104073854518
19.098872022304782 288.5303601123909 0.7366070827969067
19.104099577258197 285.84731103885514 0.7337473311011335
19.10932713221161 286.43929925217947 0.7339115802871052
19.114554687165025 288.20578217911395 0.735097106749266
19.11978224211844 288.0055176805643 0.7338794413433948
19.125009797071854 289.802966932348 0.7357134138339678
19.13023735202527 289.2190729923008 0.734570265808345
19.135464906978683 291.9034757646863 0.7377935514775651
19.140692461932098 290.53109959046395 0.7356908772641801
19.145920016885512 287.27966664999997 0.7316751187017884
19.151147571838926 284.87831980438636 0.7290682586429454
19.15637512679234 287.0605803168657 0.731943163191476
19.161602681745755 286.27401954223086 0.7309495484531734
19.16683023669917 286.0858255438077 0.7302243002781005
19.172057791652584 283.4247469521366 0.7275290496033802
19.177285346606 282.1522300458043 0.7268005562513934
19.182512901559413 283.4744432501856 0.7280181662115751
19.187740456512827 281.797205146319 0.7254981598367332
19.19296801146624 282.2023741297096 0.7250730524358864
19.198195566419656 278.60422313856145 0.7202592958425147
19.20342312137307 279.521787717359 0.7209812073200941
19.208650676326485 278.4544221166463 0.7187122084791198
19.2138782312799 279.7418503226046 0.7213796116742127
19.219105786233314 282.1765749332178 0.7247269601336118
19.22433334118673 282.71640205129495 0.7265944488511261
19.229560896140143 286.00009813495797 0.7309888440263537
19.234788451093557 287.66757049065905 0.7326561918295263
19.24001600604697 285.7192404433746 0.7302982933301845
19.245243561000386 283.4331356951475 0.7256404980705867
19.2504711159538 284.59622991535264 0.726213194954032
19.255698670907215 284.6264129079266 0.7258555024783024
19.26092622586063 286.34612499077815 0.7286464810509636
19.266153780814044 287.0911875319839 0.7302256182766462
19.271381335767458 285.8127074971003 0.7278944172947486
19.276608890720873 284.5003435728064 0.7245045956141928
19.281836445674287 282.64247244838356 0.7217959124614804
19.2870640006277 283.0488259998311 0.722590769539552
19.292291555581116 282.99998849317194 0.7235825614363579
19.29751911053453 280.4060912609794 0.7216239828274355
19.302746665487945 280.74822599449794 0.7221953470586143
19.30797422044136 281.7644040595789 0.723418246108179
19.313201775394774 285.2176315874374 0.7273350245296634
19.318429330348188 289.29701940161715 0.7324920639150224
19.323656885301602 289.4949130728722 0.7327570220298949
19.328884440255017 293.2798850381865 0.7362349533288484
19.33411199520843 296.5844400335748 0.7388826653046349
19.339339550161846 299.5728795626658 0.7423759567337347
19.34456710511526 306.1199764703007 0.7488011401292143
19.349794660068675 310.64051482611865 0.7544355976578
19.35502221502209 316.10262680799565 0.7607799141018783
19.360249769975503 318.48737172560607 0.763855442395386
19.365477324928918 321.39339366143577 0.7678301850315595
19.370704879882332 327.81125421433995 0.7745999578413529
19.375932434835747 335.23431292374255 0.7831178508365323
19.38115998978916 340.165516800974 0.7882011250727686
19.386387544742576 339.1973276576141 0.7864510575174569
19.39161509969599 342.3601606590002 0.7906519226532904
19.396842654649404 342.9396434710318 0.7911544547767254
19.40207020960282 345.4014731363639 0.7939157578050696
19.407297764556233 344.36255713444984 0.7925765839550107
19.412525319509648 343.8089610657275 0.7914983672603733
19.417752874463062 343.8911157624569 0.7919847284268811
19.422980429416477 342.10491502719276 0.790529844689905
19.42820798436989 340.79420498105253 0.788467383575224
19.433435539323305 337.95687781933486 0.7858594833217534
19.43866309427672 337.28740314551266 0.7841524413850389
19.443890649230134 336.60140446517823 0.7837563001646233
19.44911820418355 339.88737163087023 0.7872381690357885
19.454345759136963 341.2506922567553 0.7878964989544063
19.459573314090377 344.9852673519268 0.7918064842061862
19.464800869043792 342.61414154367105 0.788524511805126
19.470028423997206 339.9075588297607 0.7859011901455939
19.47525597895062 339.3814004429738 0.7859948177060524
19.480483533904035 338.7254000374101 0.7852356230116649
19.48571108885745 339.7329180756451 0.7867984885411602
19.490938643810864 340.09279069607175 0.7869435305014804
19.49616619876428 338.91683597990493 0.7860992022922414
19.501393753717693 340.42219868672305 0.788306286962034
19.506621308671107 338.09086747445366 0.7848664081674604
19.51184886362452 337.20309978666404 0.7831677876499289
19.517076418577936 337.44116979279386 0.7831699966833382
19.52230397353135 339.35322363123163 0.7846161052237463
19.527531528484765 343.40671169046533 0.7895145665814974
19.53275908343818 345.14945100147344 0.7911588299929007
19.537986638391594 344.91163049626573 0.7908350029515896
19.54321419334501 343.7304207618438 0.7901626612444572
19.548441748298423 346.6568649987205 0.793269145619939
19.553669303251837 347.4430501062084 0.7943611880776146
19.55889685820525 349.1298406409324 0.796330793596388
19.564124413158666 350.3347847346964 0.7979983570245015
19.56935196811208 352.093100662493 0.8005034221500579
19.574579523065495 353.86843172417747 0.8024351026478849
19.57980707801891 357.3061354677215 0.8052655106400644
19.585034632972324 356.06532384714893 0.8035673999993566
19.590262187925738 360.85761926227167 0.8089892892560525
19.595489742879153 363.9885517841648 0.8129872141820301
19.600717297832567 368.9184051270433 0.8181425120824439
19.60594485278598 372.67999875239553 0.8216441313789653
19.611172407739396 372.5433747509284 0.8211604651520876
19.61639996269281 373.85692657655306 0.8224195532675902
19.621627517646225 376.8515916522142 0.8254264160113952
19.62685507259964 380.2547254817941 0.8289228026364687
19.632082627553054 382.31249016726366 0.830767791274212
19.637310182506468 385.1600421065141 0.8342917839534787
19.642537737459882 386.446489188809 0.8357290909399069
19.647765292413297 390.1823288172441 0.8391904839264904
19.65299284736671 396.48578674582154 0.8457077851164803
19.658220402320126 398.951687454587 0.8480928848231813
19.66344795727354 398.23645577251693 0.8474887860356627
19.668675512226955 396.75044302226246 0.8461970327313756
19.67390306718037 397.8421719473201 0.8471130303615718
19.679130622133783 398.5054731524067 0.8478416534087339
19.684358177087198 400.0652860340744 0.8496958982117165
19.689585732040612 402.86466170154193 0.8523803518102975
19.694813286994027 407.0966105012005 0.8567413021190083
19.70004084194744 407.47327122380165 0.8564851295325289
19.705268396900856 405.89383427580873 0.8548818175650243
19.71049595185427 404.9588897413276 0.8542475762423563
19.715723506807684 398.7208949461263 0.8472720707466048
19.7209510617611 393.7705257096269 0.8422098140844484
19.726178616714513 388.4029336437668 0.8362359567694259
19.731406171667928 387.2970906418315 0.8348596745884825
19.736633726621342 386.60232173756333 0.8351745720740121
19.741861281574757 383.79240102647117 0.8321678801599445
19.74708883652817 380.3249100912823 0.8284156739581989
19.752316391481585 376.90406224353035 0.8241976280915104
19.757543946435 376.0587580211531 0.8225185213727898
19.762771501388414 374.95324896220217 0.8212835104695165
19.76799905634183 370.762294903659 0.8167849928985861
19.773226611295243 367.2978959350946 0.8136536460927773
19.778454166248657 365.8434609769011 0.8124499883360974
19.783681721202072 366.7558526197203 0.8127632971763858
19.788909276155486 363.4687516119704 0.8086544362504589
19.7941368311089 360.48062437490165 0.805338264405712
19.799364386062315 355.3444515958927 0.7997131638338104
19.80459194101573 354.3279026967771 0.7989560005764116
19.809819495969144 352.50473730173513 0.7967967780290548
19.81504705092256 348.9811478900892 0.7927544477814199
19.820274605875973 345.4381618204554 0.7892742059185003
19.825502160829387 341.3127160656721 0.7845017666694756
19.8307297157828 337.2111614750099 0.7799720020353411
19.835957270736216 335.7562388959229 0.7780488731760621
19.84118482568963 332.42993769066123 0.7737450042579619
19.846412380643045 331.30938889038333 0.7725384389636223
19.85163993559646 330.213965679672 0.7708608557268284
19.856867490549874 327.73874330003144 0.7679869805086995
19.86209504550329 326.558369530102 0.7664309766233744
19.867322600456703 322.79729942270075 0.761632628240152
19.872550155410117 324.392392173144 0.7635865834140485
19.87777771036353 325.44059470888874 0.7644798186793607
19.883005265316946 327.21816684616874 0.7669564460872149
19.88823282027036 324.9886882563646 0.7646891817959758
19.893460375223775 321.06473072699157 0.7601423000048947
19.89868793017719 318.50605833815337 0.7578985608668092
19.903915485130604 316.7078353927301 0.7556617098240355
19.909143040084018 317.3151929310528 0.7568746100730471
19.914370595037433 320.3963460859592 0.7602607171984581
19.919598149990847 318.6191177943231 0.7571836022447092
19.92482570494426 317.58132317087353 0.7561428420040067
19.930053259897676 316.6178695894472 0.7548542546019357
19.93528081485109 317.8248292962569 0.7569640136520366
19.940508369804505 317.6285383821681 0.7571758004575379
19.94573592475792 314.9751883264363 0.7535646538210468
19.950963479711334 310.8744567702304 0.7483248410116039
19.956191034664748 312.59917055585703 0.7497198076104868
19.961418589618162 312.9584309100482 0.7496450499560479
19.966646144571577 311.69754328645257 0.7479427906148342
19.97187369952499 312.7305089820343 0.748930910525854
19.977101254478406 315.0599137111908 0.7515779896608721
19.98232880943182 319.65156441911154 0.757737444641971
19.987556364385235 321.2691837842605 0.7605101765514126
19.99278391933865 322.95271869017967 0.7631810767854217
19.998011474292063 322.42162636382534 0.7618916683684811
20.003239029245478 326.39976439180657 0.7651541066633593
20.008466584198892 332.7461174302177 0.7724715842689741
20.013694139152307 342.6757765838339 0.7839093839222384
20.01892169410572 350.2186076645541 0.7921417100304239
20.024149249059136 359.0220633042456 0.8017929814472388
20.02937680401255 365.92292771998666 0.808777912901781
20.034604358965964 372.2792991728563 0.8158566403979534
20.03983191391938 378.4494197415073 0.822250793583866
20.045059468872793 378.8874260162463 0.8225737403886098
20.050287023826208 378.6460751718754 0.8228414220795279
20.055514578779622 370.6493489425019 0.8139494175402763
20.060742133733036 366.12801169333204 0.8096392602338217
20.06596968868645 358.73530817383346 0.8011963311505998
20.071197243639865 352.93854640862446 0.7949032221220345
20.07642479859328 346.65914906985216 0.787942845785846
20.081652353546694 342.3488405031753 0.7834771007989483
20.08687990850011 339.9841453310197 0.7811245080545572
20.092107463453523 339.0136849532555 0.7800228726048754
20.097335018406937 337.3047900108989 0.7774314827116188
20.102562573360352 342.7879724952383 0.7831288701433958
20.107790128313766 347.4303351063957 0.7881167398613638
20.11301768326718 349.00595943817257 0.789943034027433
20.118245238220595 347.8483455109305 0.7885040194594796
20.12347279317401 347.58074256969047 0.7879023207290933
20.128700348127424 347.6952440649994 0.788270096636801
20.13392790308084 348.9656115181473 0.7896908590044038
20.139155458034253 354.05797942196807 0.7958001092863686
20.144383012987667 358.1770203160858 0.8007259050890752
20.14961056794108 361.46690771339485 0.8039598146642755
20.154838122894496 359.1878601782526 0.8011971486876892
20.16006567784791 354.66650560895545 0.7955062180936134
20.165293232801325 347.37322357785933 0.7873246453852321
20.17052078775474 341.1563667565474 0.7809365137262165
20.175748342708154 335.61614427259775 0.7752433662905528
20.18097589766157 331.3897903146215 0.770169239306344
20.186203452614983 327.4212459960718 0.765945705754237
20.191431007568397 324.5906413741569 0.7626788775879384
20.19665856252181 319.7265362299114 0.7570899145770784
20.201886117475226 317.0864068516829 0.7535443947606817
20.20711367242864 316.4856001366592 0.7526399622627177
20.212341227382055 314.3075778894237 0.750082372203375
20.21756878233547 310.8998532853256 0.7463310742269921
20.222796337288884 305.25289709020643 0.7395624194955057
20.228023892242298 306.7989418468024 0.7417229877276521
20.233251447195713 307.83129229377727 0.7423086160596237
20.238479002149127 307.22950577678023 0.7419064239293574
20.24370655710254 307.3082795443288 0.74250404705903
20.248934112055956 308.1228116627002 0.7429845189040473
20.25416166700937 311.07286450327433 0.7458882964691717
20.259389221962785 312.8127591754072 0.7468524223305829
20.2646167769162 314.020577947437 0.7479196263506641
20.269844331869614 314.094591750497 0.7484748490017701
20.275071886823028 312.8936174907349 0.74760270819421
20.280299441776442 310.6715823709235 0.7459835257567631
20.285526996729857 308.0893662406929 0.7428349124887349
20.29075455168327 308.313994088631 0.7420532031368163
20.295982106636686 310.48224719627603 0.7444405085662708
20.3012096615901 315.9891250482206 0.7508774965737167
20.306437216543515 316.27031454117684 0.7519980060265602
20.31166477149693 318.7855785699583 0.7553180104606658
20.316892326450343 316.5619086456387 0.752005571240086
20.322119881403758 313.38545103450207 0.748781165645074
20.327347436357172 309.0639847435301 0.7438884884696234
20.332574991310587 305.1782953737432 0.7401889354628286
20.337802546264 304.2586014864971 0.7392491124979591
20.343030101217416 305.58189310585 0.7399996273628393
20.34825765617083 306.02771950244414 0.7391471629077807
20.353485211124244 304.9467407639394 0.7375094946923246
20.35871276607766 305.5666679883951 0.7386029499198613
20.363940321031073 307.5438253931941 0.741814002593041
20.369167875984488 309.16776169472683 0.7435750112993675
20.374395430937902 308.01650590046444 0.742133198945877
20.379622985891316 307.4596306924122 0.7417103454961727
20.38485054084473 305.86183933916845 0.7396682527302507
20.390078095798145 304.6139456771085 0.7385166756286455
20.39530565075156 306.5638914387222 0.7401427836043353
20.400533205704974 306.43788563909413 0.7401606289440856
20.40576076065839 304.2533192976213 0.7372121274212081
20.410988315611803 301.19255515778 0.7329991364539211
20.416215870565217 300.545634221329 0.7328098263578368
20.421443425518632 301.8687512080356 0.7342209274164679
20.426670980472046 301.1355428892001 0.7335929445367808
20.43189853542546 301.21558140703144 0.7335524975452078
20.437126090378875 301.03835813513626 0.7336548135044447
20.44235364533229 301.791577503391 0.7351937531943374
20.447581200285704 306.2469123944164 0.741422598941243
20.45280875523912 305.1259925714542 0.7392150775800934
20.458036310192533 302.2956283787651 0.7356672807677277
20.463263865145947 299.6689337366193 0.7306941615844418
20.46849142009936 297.41544848016605 0.7279000007931594
20.473718975052776 298.0801949911645 0.7287236133120055
20.47894653000619 297.764500524322 0.7284088219881889
20.484174084959605 297.762597648304 0.7286463145046235
20.48940163991302 298.7703517020525 0.7298508719858566
20.494629194866434 300.29621393610205 0.731714405639401
20.49985674981985 303.78636861280074 0.7371384884663184
20.505084304773263 303.1056155540097 0.7357444873317348
20.510311859726677 302.79391360831755 0.7361279066082183
20.51553941468009 301.7382271623347 0.7347635984905074
20.520766969633506 299.8842704825895 0.7326976452666538
20.52599452458692 297.2078455526951 0.7296470873422976
20.531222079540335 297.3767326592296 0.7280537326013672
20.53644963449375 296.9016473759639 0.7272778959375686
20.541677189447164 295.80664346897044 0.7254714816048252
20.546904744400578 296.059860099526 0.7260896702749078
20.552132299353993 298.0805801594991 0.730034167851799
20.557359854307407 301.7942347564787 0.734584572078235
20.56258740926082 300.6622876584975 0.7333415755194657
20.567814964214236 296.6510006967605 0.7278613681878803
20.57304251916765 292.54078982258403 0.7220825926994011
20.578270074121065 293.98187932760396 0.7244083031525639
20.58349762907448 295.27965650053835 0.725446016177649
20.588725184027894 295.5989286199305 0.7254662248172755
20.593952738981308 299.88604334052616 0.7306768474423814
20.599180293934722 304.9894516202024 0.7358703143404548
20.604407848888137 307.12136906149397 0.738998036065206
20.60963540384155 306.4133111837158 0.7377759118386565
20.614862958794966 300.08884314692165 0.7312890412235153
20.62009051374838 298.1877224099675 0.7299213712020102
20.625318068701795 299.85053403658236 0.7313282654877147
20.63054562365521 301.1664477579523 0.7328205214513351
20.635773178608623 301.4464441640893 0.7320342281645681
20.641000733562038 300.2691561538381 0.7310531492683078
20.646228288515452 299.93563788046976 0.7314481602122593
20.651455843468867 299.127100448446 0.7297709769015234
20.65668339842228 298.6274433011687 0.7296254227317204
20.661910953375695 299.50487165154493 0.7306418750176884
20.66713850832911 299.0012505302246 0.7300571569558951
20.672366063282524 300.10256781336244 0.7313817391496487
20.67759361823594 302.2995149739682 0.7335412784383843
20.682821173189353 303.37358918426116 0.7354230447532176
20.688048728142768 304.273416023625 0.7364430132749238
20.693276283096182 299.9026964148626 0.7303331374332324
20.698503838049596 295.89668862291654 0.7259109417047162
20.70373139300301 294.8305564226585 0.7252846231492144
20.708958947956425 296.75140437285216 0.7283532144088165
20.71418650290984 301.8362082945863 0.7343740741760011
20.719414057863254 303.67747414239955 0.7356814561550498
20.72464161281667 303.997926274828 0.7359429433498303
20.729869167770083 304.30260554154694 0.7360210268749657
20.735096722723497 302.4613883486743 0.7334912792364106
20.740324277676912 303.63500033162336 0.7354210199484588
20.745551832630326 301.34857155169954 0.7320172978258359
20.75077938758374 298.2085734384284 0.7284578671538222
20.756006942537155 296.33358129778526 0.7265853111400054
20.76123449749057 298.4608070452322 0.7281444428156123
20.766462052443984 299.37515987817596 0.7289655812900107
20.7716896073974 301.5033255857121 0.7311897516636234
20.776917162350813 304.19896574393323 0.735086968880178
20.782144717304227 304.2279545567322 0.7358111301465284
20.78737227225764 303.14725909175866 0.7337898698662597
20.792599827211056 300.02841979683416 0.7293610357147248
20.79782738216447 301.8492342467596 0.7309027497777967
20.803054937117885 304.3713646724287 0.7348576700588473
20.8082824920713 309.83191044399126 0.7415597589638179
20.813510047024714 312.09592194496685 0.7433253802137024
20.81873760197813 316.04932306336735 0.7477282074283659
20.823965156931543 316.9154747292987 0.7489039680278092
20.829192711884957 318.7467750013686 0.7514129283925797
20.83442026683837 315.15586950489825 0.7469034475803183
20.839647821791786 315.779752481183 0.7470675425762437
20.8448753767452 317.1885590994577 0.7491115782421769
20.850102931698615 320.3862080018859 0.7529249414042288
20.85533048665203 321.94299105109667 0.7549425529734568
20.860558041605444 319.2200288296319 0.7510553538679345
20.865785596558858 317.97178758331586 0.7491229840414884
20.871013151512273 317.2149620929785 0.7479091784708691
20.876240706465687 318.27797925603437 0.7495356860850827
20.8814682614191 320.8921054230739 0.7519409649542901
20.886695816372516 323.2210330704743 0.7548327194350015
20.89192337132593 324.5914790820834 0.7558042070966247
20.897150926279345 324.1626330418919 0.7558673268325448
20.90237848123276 321.12498759019576 0.7526230660381303
20.907606036186174 318.7962050973629 0.750001558593244
20.912833591139588 318.13333323247616 0.7489019079487674
20.918061146093002 316.431871564578 0.7466664823525566
20.923288701046417 317.49135511553266 0.748106075620446
20.92851625599983 316.99020489675803 0.748223809535683
20.933743810953246 317.4922870695157 0.7488846821206216
20.93897136590666 314.0998728033396 0.7454131551542562
20.944198920860075 311.7998326175346 0.7428547490002337
20.94942647581349 310.4487880651114 0.7421449446224927
20.954654030766903 312.0361094382702 0.7435447643665655
20.959881585720318 313.85323059917187 0.7454153242267333
20.965109140673732 312.6874695676895 0.743024328627403
20.970336695627147 308.6359817250955 0.7385274452958561
20.97556425058056 304.65739665739557 0.7336147288657057
20.980791805533975 302.0067451988573 0.7308216183547529
20.98601936048739 301.56584811510896 0.7309199578617547
20.991246915440804 302.1337914544863 0.7319896741052961
20.99647447039422 299.39915221210646 0.7283823887968004
21.001702025347633 297.005662638785 0.7249560114256568
21.006929580301048 294.97918646460187 0.7228002949627254
21.012157135254462 292.8210422939534 0.7199516530632339
21.017384690207876 290.328433090183 0.7169107048287231
21.02261224516129 287.9225533806779 0.7127694911767344
21.027839800114705 290.0744836052921 0.7160790516160805
21.03306735506812 290.2101487057213 0.7164319522919932
21.038294910021534 289.9598887435921 0.7170193023123299
21.04352246497495 291.7818942438686 0.7195606533184951
21.048750019928363 293.194156348839 0.7215744572195244
21.053977574881777 292.9784343662 0.7214266487128669
21.059205129835192 291.11242982095666 0.7186497693658155
21.064432684788606 291.47133903181384 0.7185934040416707
21.06966023974202 289.68253462251846 0.715886956034726
21.074887794695435 286.12250311656214 0.7110846707132318
21.08011534964885 284.07198172787196 0.7084548197001408
21.085342904602264 284.69428380996385 0.7089359441208769
21.09057045955568 287.9705388427355 0.7125552006495429
21.095798014509093 290.3648062489939 0.7157046624872652
21.101025569462507 291.6967432378959 0.7171674232967754
21.10625312441592 291.7328914607073 0.7178011181455473
21.111480679369336 290.36768766114426 0.7149017523877403
21.11670823432275 288.9662963961668 0.7132138805213579
21.121935789276165 284.5197159943128 0.7079330545046364
21.12716334422958 282.8547239976096 0.7049985633002257
21.132390899182994 279.95280601794985 0.7003612163244702
21.13761845413641 283.7153709225923 0.7047161370558604
21.142846009089823 284.34218416171973 0.70629176340043
21.148073564043237 282.2349403000089 0.70460450791425
21.15330111899665 279.9960959845128 0.7014040343674166
21.158528673950066 281.469506989103 0.7029160476329704
21.16375622890348 284.34000822571375 0.7065061313992891
21.168983783856895 284.11703882500046 0.7057949504581484
21.17421133881031 282.3653397994231 0.7033989739476415
21.179438893763724 281.25763343061107 0.7004346108655706
21.184666448717138 278.78994961504986 0.6976097686419679
21.189894003670553 276.1048703544558 0.6930740389498171
21.195121558623967 277.30065487447916 0.6948229823694202
21.20034911357738 279.7282027284153 0.6977829712975511
21.205576668530796 279.0250929722624 0.6970280239992808
21.21080422348421 275.6019314479561 0.6925991903072729
21.216031778437625 276.04807137656 0.6926839924172106
21.22125933339104 277.09366866971493 0.6932755635870662
21.226486888344454 278.383011089765 0.694692598614767
21.231714443297868 278.7649600894426 0.6953217368775028
21.236941998251282 279.3949457377246 0.6966893394865971
21.242169553204697 281.3476836992839 0.7007314021379011
21.24739710815811 282.07146250651016 0.7019128047703521
21.252624663111526 283.6133544085531 0.7037192378547745
21.25785221806494 283.83753674471546 0.7023906954111254
21.263079773018355 281.5790898842698 0.6992312589766173
21.26830732797177 279.03366979834516 0.6961757467350597
21.273534882925183 276.51052298234845 0.6918994045795479
21.278762437878598 274.0137007869067 0.6891913417692105
21.283989992832012 276.00897939537015 0.6987598173598366
21.289217547785427 278.3725364269229 0.7126044129540141
21.29444510273884 277.44525861678966 0.7172431807504733
21.299672657692255 275.95952024972036 0.7201291418173478
21.30490021264567 274.7659993957117 0.7231612058439533
21.310127767599084 272.9658273022832 0.7253666265226624
21.3153553225525 272.3268882774086 0.7285816011211856
21.320582877505913 274.0243234679285 0.7360728239627188
21.325810432459328 277.52075205289253 0.7428396765750834
21.331037987412742 279.23326462336445 0.7477135518905913
21.336265542366156 279.22942949489993 0.7485088957904107
21.34149309731957 277.37578128158265 0.7484004383335804
21.346720652272985 274.14623065485404 0.7464659897963776
21.3519482072264 272.6634288631914 0.746504113659192
21.357175762179814 272.0670645579211 0.7495824643095499
21.36240331713323 272.81635037981533 0.7540755683230743
21.367630872086643 273.22778917402803 0.7570933165617091
21.372858427040057 272.80977592706023 0.7588063082525134
21.378085981993472 271.74364191782513 0.7596307924740112
21.383313536946886 271.2458030927843 0.7611767430687593
21.3885410919003 271.27386052643016 0.7621704477837216
21.393768646853715 271.1864889624096 0.762402770968477
21.39899620180713 271.65953324384265 0.7656957654728312
21.404223756760544 272.90022515891854 0.7705613534210632
21.40945131171396 274.83554963025824 0.7758755453456574
21.414678866667373 273.0874600729627 0.7758343934148842
21.419906421620787 273.2961947022235 0.7770192746043112
21.4251339765742 270.6532719361578 0.77609392301981
21.430361531527616 270.06391680857735 0.7768921924531214
21.43558908648103 273.15188273613956 0.7828784958637903
21.440816641434445 272.88922512634343 0.7831638985316833
21.44604419638786 271.80307426153325 0.7830639168690423
21.451271751341274 270.48052439361953 0.7828548119933035
21.45649930629469 277.8186902936109 0.7953805357203275
21.461726861248103 282.0779653245703 0.8027468634619066
21.466954416201517 286.01641911982745 0.8110258556053278
21.47218197115493 282.47122889204314 0.8076365913940226
21.477409526108346 284.04654809272586 0.8123264893644832
21.48263708106176 283.0259694381248 0.811337098133798
21.487864636015175 284.57113576918425 0.8151234464425663
21.49309219096859 283.077394412621 0.8147976392163928
21.498319745922004 280.84203428275964 0.8128618551978891
21.503547300875418 283.4776035408563 0.8184925328876975
21.508774855828833 283.33084750841925 0.8169318823203174
21.514002410782247 281.70590779012343 0.7975687310767839
21.51922996573566 281.86450817010234 0.78974950537731
21.524457520689076 284.6518477233965 0.7868573263538503
21.52968507564249 287.9282987567951 0.7866565836346239
21.534912630595905 289.84156734067824 0.7849046136760517
21.54014018554932 287.6823077578709 0.777557134035448
21.545367740502734 287.90310870923656 0.7756454737481476
21.550595295456148 283.73340500612215 0.7676757049007976
21.555822850409562 282.93809151332044 0.7649379977485574
21.561050405362977 284.2552306258305 0.7642672339751563
21.56627796031639 286.7394543355424 0.7653951535610382
21.571505515269806 289.3143743940021 0.766910384799036
21.57673307022322 289.9215941013025 0.7667746590639277
21.581960625176634 292.45138493978925 0.7686084620178588
21.58718818013005 294.6620448326262 0.770646984019329
21.592415735083463 295.73429589024335 0.7694524166240073
21.597643290036878 292.66353279658813 0.7647446519262279
21.602870844990292 289.672541837932 0.7597570658098949
21.608098399943707 292.71102325198393 0.763155681014926
21.61332595489712 294.2765397032377 0.7635956933139221
21.618553509850535 291.96747994190235 0.7596602037285365
21.62378106480395 287.60804271835303 0.7533943468087541
21.629008619757364 289.3619371916296 0.7548677584997002
21.63423617471078 291.88142088450326 0.756401395980259
21.639463729664193 292.0699476315315 0.7544811102121949
21.644691284617608 288.49035350390045 0.7483542482358019
21.649918839571022 287.36792207803194 0.7456271135578897
21.655146394524436 287.244913885136 0.7453856218903451
21.66037394947785 287.4250641235838 0.7452474476298058
21.665601504431265 288.4290435359824 0.7464846733472204
21.67082905938468 291.66909057242145 0.7497664716255654
21.676056614338094 295.8421023176745 0.7544963091825126
21.68128416929151 295.85590735690596 0.7540354073517581
21.686511724244923 295.9475422921176 0.7529783743311321
21.691739279198337 294.3507594615787 0.7506283492775792
21.696966834151752 294.52353180016433 0.7503624607714939
21.702194389105166 296.0864426223972 0.7532715777514313
21.70742194405858 298.7164265379093 0.7564634462530745
21.712649499011995 300.6934854334322 0.7580681053748821
21.71787705396541 303.0848951226412 0.7599193007786079
21.723104608918824 306.52943916374187 0.7636517669921404
21.72833216387224 308.3534593346227 0.7640031403290879
21.733559718825653 307.6897628755764 0.7628055682589592
21.738787273779067 310.93421846763226 0.7655879622117914
21.74401482873248 315.93330236700734 0.7726553821844663
21.749242383685896 319.6837193115912 0.7775656272580411
21.75446993863931 321.95767963898686 0.7804838505492189
21.759697493592725 318.905792098122 0.7764948915302324
21.76492504854614 319.78581904974715 0.7760790667355598
21.770152603499554 320.70557641224286 0.776831303312222
21.77538015845297 322.79856504699575 0.7785467487927626
21.780607713406383 323.3640195607162 0.77893040202051
21.785835268359797 326.70744520165357 0.7827015228605062
21.79106282331321 327.7421014239533 0.7834693599818853
21.796290378266626 329.35705720972686 0.7847609917310705
21.80151793322004 333.3931674071575 0.7893811406413574
21.806745488173455 335.1991916611369 0.791014196412743
21.81197304312687 335.7138777075565 0.7912776311296353
21.817200598080284 332.48801906502024 0.7880553395210964
21.822428153033698 331.9903121812027 0.7879588488714682
21.827655707987113 335.19979893733927 0.7920048779903386
21.832883262940527 339.002768482541 0.7964150220185585
21.83811081789394 342.67733034567834 0.8006942058205453
21.843338372847356 340.9760482718107 0.7991336350702658
21.84856592780077 339.38450678167703 0.7971586536174848
21.853793482754185 340.90812622284415 0.7990503339414899
21.8590210377076 340.3285480053466 0.796605304559903
21.864248592661014 347.61784297277035 0.8047461070733871
21.869476147614428 346.29400203475825 0.8034360215294806
21.874703702567842 346.9596260835043 0.8044253668301824
21.879931257521257 342.6255524781272 0.7999405134629552
21.88515881247467 338.93026749962996 0.7951123800094726
21.890386367428086 331.9009538088409 0.7860466645040232
21.8956139223815 325.3385649811606 0.7775098215520595
21.900841477334914 323.73334826493846 0.7742652805682462
21.90606903228833 321.90145337908245 0.7718839281359362
21.911296587241743 321.7796026686401 0.7712243115161874
21.916524142195158 322.639600773596 0.773116544912126
21.921751697148572 322.2219225381941 0.7736806415477818
21.926979252101987 321.1173550515796 0.7718622269573678
21.9322068070554 320.0911022327421 0.7700523450191108
21.937434362008815 322.8781427030899 0.7721297108331999
21.94266191696223 324.656651069865 0.773870214758576
21.947889471915644 322.9114408740831 0.7722361333245147
21.95311702686906 319.46977034628827 0.768045854227593
21.958344581822473 320.4969584903349 0.7695702986408249
21.963572136775888 323.1861733634343 0.7721274061719342
21.968799691729302 327.6076451736341 0.7766607068359511
21.974027246682716 329.71354648594803 0.7792822635331107
21.97925480163613 327.6604513281441 0.7764488849357933
21.984482356589545 325.55354581791755 0.7739906356233341
21.98970991154296 323.67046384291945 0.7713152282835344
21.994937466496374 325.0210406778718 0.7726078346806383
22.00016502144979 327.2783653982362 0.7755008792603814
22.005392576403203 328.8977296628582 0.7768469251553415
22.010620131356617 330.0287784888665 0.7778844977412736
22.015847686310032 330.7046751012325 0.779441842350754
22.021075241263446 333.1426244792989 0.7821586979602448
22.02630279621686 336.87049550909467 0.7867907225463584
22.031530351170275 340.0760502845736 0.7894705941568197
22.03675790612369 339.1976970463184 0.7884845808201537
22.041985461077104 341.66701178397835 0.7916597327264974
22.04721301603052 345.69337106956783 0.7953039341183076
22.052440570983933 349.26630737596946 0.7990011246944254
22.057668125937347 349.54693082578837 0.7982107723740894
22.06289568089076 346.4734726365634 0.7947390863954303
22.068123235844176 344.1042479887201 0.792003067753528
22.07335079079759 341.09770936073505 0.7889699279375332
22.078578345751005 340.68607880839386 0.7894884496401228
22.08380590070442 339.2287922419302 0.7878383099631819
22.089033455657834 339.85985741518357 0.7879131108664925
22.09426101061125 337.897806400212 0.7849410200357603
22.099488565564663 338.277260614148 0.7846844735458499
22.104716120518077 339.93005132611603 0.7864385944239379
22.10994367547149 344.38549381907956 0.791141879527227
22.115171230424906 343.2012556177304 0.7897047636158464
22.12039878537832 339.5795287248149 0.7861520344247195
22.125626340331735 335.78271013729136 0.7816747941982305
22.13085389528515 333.88697663278674 0.7803035587965471
22.136081450238564 334.9535273771283 0.7811055708557753
22.141309005191978 333.19634799531184 0.7783538584133235
22.146536560145393 331.93863444874717 0.7767432384290349
22.151764115098807 331.2074241221405 0.7752614324415249
22.15699167005222 330.7936622573058 0.7754782292734395
22.162219225005636 329.98369521289897 0.7746467819020467
22.16744677995905 326.4128016800386 0.7705436101116974
22.172674334912465 326.9362264983992 0.77107359623174
22.17790188986588 328.1199042011291 0.7709989773149066
22.183129444819293 325.20927271520435 0.7673194341059093
22.188356999772708 325.2739147644914 0.7673370694979231
22.193584554726122 326.84173907666616 0.7693066362336137
22.198812109679537 328.97652202293057 0.7723591628370594
22.20403966463295 328.56026147641734 0.7714988732313397
22.209267219586366 326.1997756306169 0.7684605198547245
22.21449477453978 325.38004302070647 0.7670439004893852
22.219722329493194 326.9031909966306 0.7681282015798956
22.22494988444661 327.8645047097205 0.7693405788967724
22.230177439400023 329.05859511219813 0.7700344617797491
22.235404994353438 329.47979537499805 0.7706484862987879
22.240632549306852 329.0176577317774 0.770670985359743
22.245860104260267 329.45112191428774 0.7712330249266536
22.25108765921368 326.68793122957726 0.7688277040978588
22.256315214167095 325.91726050574954 0.7668646146603656
22.26154276912051 327.08638860943574 0.7680060608244209
22.266770324073924 331.3690820119993 0.7733695647532054
22.27199787902734 334.4470523757119 0.7768347268499831
22.277225433980753 335.7985884482464 0.7790155365970347
22.282452988934168 330.67612158669175 0.7722499773878887
22.287680543887582 325.65733735358685 0.7664060590370055
22.292908098840996 321.62624346395717 0.7615607850137667
22.29813565379441 322.351546066928 0.7624784991204798
22.303363208747825 320.4113359379267 0.7604958207141771
22.30859076370124 317.38498423410346 0.7563358287538894
22.313818318654654 314.1048907957782 0.7518534812275804
22.31904587360807 311.44237249887857 0.7486298254266116
22.324273428561483 310.28382271355514 0.7473160185464685
22.329500983514897 312.3122218896679 0.7505212540386528
22.334728538468312 310.94510305873246 0.748352388956624
22.339956093421726 308.0578079767211 0.7450924959932728
22.34518364837514 306.01406190596947 0.7421350003970675
22.350411203328555 307.8331731997788 0.7448931795056773
22.35563875828197 306.62965474968763 0.7439970342958763
22.360866313235384 305.0669059116865 0.7418919660373532
22.3660938681888 302.2496209010987 0.7392454913330334
22.371321423142213 302.00929042724397 0.7390227333033633
22.376548978095627 302.3354484025749 0.7395784647676623
22.38177653304904 304.67826725999794 0.7416445282967541
22.387004088002456 303.7602881520901 0.7394065322689835
22.39223164295587 298.0073949297899 0.7328261641105954
22.397459197909285 294.93356498236204 0.7290174259048599
22.4026867528627 292.6094251030584 0.7259725304846018
22.407914307816114 294.87010638023884 0.7284533175698878
22.41314186276953 295.0025976822549 0.728690447648279
22.418369417722943 296.8013551135552 0.7312173933593528
22.423596972676357 296.1218410630263 0.731176610427722
22.42882452762977 295.79550068067874 0.730693689593756
22.434052082583186 291.86726240737795 0.7253835107145624
22.4392796375366 291.8836518241453 0.7250225053381147
22.444507192490015 290.5502911907346 0.7234541455399691
22.44973474744343 292.4347373247796 0.7255887130835006
22.454962302396844 289.30659284954413 0.72088397571708
22.460189857350258 286.4385148537054 0.7176589858077876
22.465417412303673 284.5052226477492 0.7149257364220355
22.470644967257087 287.8875221877942 0.7203154190689932
22.4758725222105 291.34028359304665 0.7249772258351556
22.481100077163916 293.43022509017624 0.727947765670768
22.48632763211733 291.5427776199142 0.724484313589587
22.491555187070745 286.8678132981809 0.7187274199289607
22.49678274202416 283.2315799502262 0.7132441518279998
22.502010296977573 282.6155065894421 0.7132457471657747
22.507237851930988 284.58353508890997 0.7154332331450477
22.512465406884402 284.72495007876455 0.7154858012860045
22.517692961837817 280.1539418038404 0.7094002327503132
22.52292051679123 276.55877684772 0.7042955231343053
22.528148071744646 280.5836479412211 0.7099163562459743
22.53337562669806 282.89228356353584 0.712116197904105
22.538603181651474 285.57104775382453 0.7163321074671328
22.54383073660489 281.2631115442413 0.7109504308298815
22.549058291558303 279.3208230753669 0.708333996023333
22.554285846511718 278.18077596921665 0.7074687777323018
22.559513401465132 279.7171779080359 0.709314133398038
22.564740956418547 277.44634918819196 0.7076643695743832
22.56996851137196 277.9928438699899 0.7089720322103602
22.575196066325375 277.4795077993877 0.7089621937435951
22.58042362127879 277.9904683890512 0.7084028932701201
22.585651176232204 276.26232603585834 0.7039343612914273
22.59087873118562 275.8666887276998 0.7037562190370303
22.596106286139033 274.7251280618581 0.7023498676314921
22.601333841092448 272.3196164094486 0.6997013832544552
22.606561396045862 272.39772327290865 0.7000126402842098
22.611788950999276 273.4980310220237 0.7016912551745562
22.61701650595269 277.8067264037283 0.7072548218282736
22.622244060906105 275.93696966490916 0.7037423494994509
22.62747161585952 274.23718776099844 0.7009650634406731
22.632699170812934 272.5289751069928 0.6994744331616759
22.63792672576635 275.98339027682204 0.7036567730496249
22.643154280719763 275.8531312739594 0.7032629773894221
22.648381835673177 276.4400470569409 0.7036293650848504
22.653609390626592 275.77409558914746 0.703017965404362
22.658836945580006 274.0061455210688 0.7008449258576062
22.66406450053342 270.2660028093283 0.6962368202578706
22.669292055486835 272.68073608799153 0.6985249068735934
22.67451961044025 277.4509531567573 0.7045080540939295
22.679747165393664 281.49887751250503 0.7090050603281349
22.68497472034708 280.6120515119386 0.7081642241222259
22.690202275300493 281.712668174346 0.7097188838958647
22.695429830253907 281.65417694037046 0.7099174556901522
22.70065738520732 279.21531899089814 0.7066076575489052
22.705884940160736 275.13544421979117 0.7010425381025231
22.71111249511415 276.1374189301909 0.7039706560659927
22.716340050067565 281.14270459984414 0.7105314040245889
22.72156760502098 286.6725981870448 0.7163108243999244
22.726795159974394 289.0553795541577 0.7180610255910563
22.73202271492781 286.81020879430645 0.714458476241618
22.737250269881223 283.5121737260529 0.7105489616594721
22.742477824834637 282.98780813428345 0.7111901161469666
22.74770537978805 285.22707685562136 0.7140787507140556
22.752932934741466 288.8609199373213 0.7178135161284008
22.75816048969488 289.8633884257133 0.7172703631237467
22.763388044648295 289.88680075652843 0.7176658547021093
22.76861559960171 290.6484704824778 0.7187810331014992
22.773843154555124 292.4772052917223 0.7211045227870311
22.779070709508538 292.7176638155188 0.721245330828191
22.784298264461952 291.7240251939357 0.7201752097211876
22.789525819415367 291.7418111467402 0.7200128811811527
22.79475337436878 294.015622041607 0.7219728578807321
22.799980929322196 297.035048721679 0.7248626924887742
22.80520848427561 296.40022425848554 0.7238157891623097
22.810436039229025 295.87747645461235 0.7229653661909134
22.81566359418244 294.7340171778827 0.7223124005952029
22.820891149135853 296.96525922459983 0.7256508475767549
22.826118704089268 293.8880270079752 0.7230623784340132
22.831346259042682 294.22614659238405 0.7239014481869095
22.836573813996097 294.3996090822254 0.72345780494136
22.84180136894951 298.12545474050256 0.7271394739129143
22.847028923902926 299.73954574365104 0.7281287547744649
22.85225647885634 299.87238110882987 0.7281505510323818
22.857484033809754 299.486613668976 0.7283194830256897
22.86271158876317 299.5196485711727 0.7280431726899314
22.867939143716583 300.98273851386466 0.7294294879890155
22.873166698669998 302.92746627759806 0.73198336486858
22.878394253623412 304.9820368881993 0.7338753343391775
22.883621808576827 305.40153528076394 0.7342104104323317
22.88884936353024 304.1209618823424 0.7322880108790185
22.894076918483655 300.6470665795956 0.728272207883091
22.89930447343707 300.74650437753996 0.7291656276945129
22.904532028390484 302.057809065832 0.7308067435918921
22.9097595833439 304.14411168967223 0.7329279141536167
22.914987138297313 304.03202852201173 0.7314063064215083
22.920214693250728 305.6947456162787 0.7337231991815536
22.925442248204142 307.27282649412916 0.7356614241237858
22.930669803157556 304.8662429427491 0.7333068737561022
22.93589735811097 302.48432764537876 0.7304160753712365
22.941124913064385 306.049786732675 0.734046866388336
22.9463524680178 308.48812990595013 0.7369548968820556
22.951580022971214 310.30163411638404 0.7386334485116823
22.95680757792463 307.7786736630517 0.7357677002476253
22.962035132878043 304.2141942971106 0.7321483057563317
22.967262687831457 304.5827963243431 0.7326696597524386
22.972490242784872 304.58411198531496 0.7324664556113136
22.977717797738286 305.95027672642755 0.7332698794350778
22.9829453526917 305.7206192761609 0.7338195751405386
22.988172907645115 307.64332685492474 0.7376064426637499
22.99340046259853 306.073161172511 0.7358008570993781
22.998628017551944 302.3065959250485 0.7314329497285053
23.00385557250536 298.1944228752949 0.7254679599797922
23.009083127458773 298.87961210799267 0.7262204189420226
23.014310682412187 300.58640614865163 0.7280798845294242
23.0195382373656 302.9245850829089 0.7306262278505595
23.024765792319016 305.08031924780556 0.732835521539099
23.02999334727243 305.13815571147904 0.7322958858990339
23.035220902225845 302.6192893972397 0.7289025844000216
23.04044845717926 298.85156062135894 0.7243142561643909
23.045676012132674 297.9581419856661 0.7226949958515626
23.05090356708609 297.3212410800989 0.7226375803499415
23.056131122039503 297.7250222992319 0.7240434402965744
23.061358676992917 299.42021368112006 0.7265126150930534
23.06658623194633 298.6448389564712 0.725337101030712
23.071813786899746 295.4764931493263 0.7220241257188933
23.07704134185316 293.9715024950336 0.7206129122413887
23.082268896806575 293.1590167687779 0.7188463869480837
23.08749645175999 293.4239081591894 0.7177616805917482
23.092724006713404 294.3609538526251 0.7191107222819918
23.097951561666818 297.6955362526432 0.7237194648128604
23.103179116620232 298.7319636907874 0.7251705676681849
23.108406671573647 298.9425262722701 0.7252414871810188
23.11363422652706 298.6587591140878 0.7244451165055228
23.118861781480476 297.95927108009874 0.7246639795282059
23.12408933643389 295.6646064432167 0.721727010564748
23.129316891387305 296.55342543002524 0.7222414829019304
23.13454444634072 298.54990318560493 0.7235471674991947
23.139772001294133 300.69302656658607 0.7266588994206338
23.144999556247548 302.0656480256573 0.7286991536693727
23.150227111200962 302.52645670161183 0.729324165995684
23.155454666154377 300.3451227289504 0.7272508089648212
23.16068222110779 298.5170588247249 0.7246328342135802
23.165909776061206 299.85196053085696 0.7257666291210105
23.17113733101462 301.3742924485866 0.7276759908069812
23.176364885968034 300.73857928404675 0.7266648653170144
23.18159244092145 297.5342710108195 0.7231548377930508
23.186819995874863 295.6324408465621 0.7203568110236055
23.192047550828278 296.29215599944587 0.7210511009868106
23.197275105781692 297.2718197109817 0.7212895299789289
23.202502660735107 297.6304322159354 0.7220085088174716
23.20773021568852 299.67227060827656 0.7255175915951136
23.212957770641935 298.9818942108871 0.7251184082346772
23.21818532559535 297.75417796460266 0.7231361250790945
23.223412880548764 294.75103607805 0.7188218127574223
23.22864043550218 295.58954136667273 0.7197875580492832
23.233867990455593 295.80603412337194 0.7201417200765154
23.239095545409008 296.95079758716304 0.7210163714005573
23.244323100362422 295.9481525989944 0.7204486236619055
23.249550655315836 297.58718268210015 0.722457286122532
23.25477821026925 298.78770146770995 0.7237797919213933
23.260005765222665 298.61876605030756 0.72347487575287
23.26523332017608 299.2441704588222 0.7245452620159136
23.270460875129494 297.90180332830414 0.7231631873068647
23.27568843008291 296.511232458691 0.7219748529677733
23.280915985036323 296.76855500381686 0.7221562723625559
23.286143539989737 299.8757716465403 0.7261648572976434
23.291371094943152 303.72029417615573 0.7291717012287127
23.296598649896566 306.2220790294688 0.7308375063966571
23.30182620484998 305.6900762812568 0.7308254917842116
23.307053759803395 305.94849418520107 0.7310857393042086
23.31228131475681 302.87975091297136 0.7274097862308531
23.317508869710224 298.1192476953426 0.7214667729404564
23.32273642466364 296.3585872248557 0.720023236147986
23.327963979617053 297.252925539363 0.7205189094927675
23.333191534570467 300.58544408030764 0.7241140985528256
23.33841908952388 301.63442714976384 0.7253502120978752
23.343646644477296 304.16735396926964 0.7284970485064798
23.34887419943071 306.3901754790877 0.7312573228333175
23.354101754384125 306.0667168692633 0.7314878988317215
23.35932930933754 307.65490579524413 0.7328655485645817
23.364556864290954 305.8363866525308 0.7313237698288126
23.369784419244368 306.1588467544843 0.731770496238448
23.375011974197783 306.2468051209096 0.7319035918168109
23.380239529151197 306.23962333656567 0.7308311942226693
23.38546708410461 303.3241210366781 0.7269186322833976
23.390694639058026 305.7837093632586 0.7302232814393377
23.39592219401144 307.156545862258 0.7328503790130414
23.401149748964855 309.830147368344 0.7371656825416789
23.40637730391827 308.514828390366 0.7356705307533086
23.411604858871684 307.0904953966228 0.7329352135944184
23.416832413825098 307.33719213151153 0.7319616265656161
23.422059968778512 308.27567802730795 0.7331502911399
23.427287523731927 308.1612250637598 0.7342908049649427
23.43251507868534 307.2479212171123 0.7330949818935728
23.437742633638756 306.7336558864149 0.731959757321095
23.44297018859217 306.5183883357997 0.731199254760767
23.448197743545585 308.4435221777324 0.7339225336290575
23.453425298499 310.5122549095355 0.7358188841623738
23.458652853452413 309.5902440401829 0.7347043527095763
23.463880408405828 307.12583919160136 0.7308932171374265
23.469107963359242 306.36885243924183 0.7298961614427439
23.474335518312657 308.1222675937802 0.731732246745048
23.47956307326607 310.231610320447 0.7345663405003898
23.484790628219486 311.10396798048896 0.7361800483289254
23.4900181831729 311.0195614209291 0.7359766198155846
23.495245738126314 310.30753251650845 0.7351982963239272
23.50047329307973 307.7680620123813 0.7318208730436976
23.505700848033143 305.37047302632874 0.7287109523788254
23.510928402986558 304.0845757753909 0.7264255301834324
23.516155957939972 302.841639658785 0.7247129445033909
23.521383512893387 300.6360152572946 0.7227149850244923
23.5266110678468 297.573617431726 0.7191443553435232
23.531838622800215 300.0123920291894 0.7214291051597322
23.53706617775363 303.5620141687394 0.7250320312923814
23.542293732707044 306.4218657739476 0.7276556685353679
23.54752128766046 308.73187096273614 0.7311636884231331
23.552748842613873 306.5883002571006 0.7288142631827419
23.557976397567288 304.7315921068457 0.7263910277061278
23.563203952520702 302.464368018155 0.7238634617356882
23.568431507474116 301.53880297379186 0.7222163411660003
23.57365906242753 301.2450106062731 0.7217523145711962
23.578886617380945 303.1115374973425 0.7229734543101259
23.58411417233436 304.5713880085918 0.7240522864594202
23.589341727287774 304.62025421966456 0.7235753135841927
23.59456928224119 306.6855547333551 0.7256702694955716
23.599796837194603 306.79062467066916 0.7252529960330629
23.605024392148017 306.92080309528177 0.7248141567510105
23.610251947101432 307.63216544661583 0.7259761165184806
23.615479502054846 309.50282827408483 0.7281447870968474
23.62070705700826 310.34753560576445 0.7291436274378702
23.625934611961675 305.65803012020916 0.7231337841378142
23.63116216691509 303.3087989853695 0.7191523081396747
23.636389721868504 300.9139829972998 0.7162028198213694
23.64161727682192 302.4776793371336 0.7176889079997428
23.646844831775333 301.87646602832973 0.7165793676092174
23.652072386728747 306.1141918767384 0.7214766890712047
23.65729994168216 307.5105990806525 0.7232419205081219
23.662527496635576 306.6985111226127 0.7227255340492637
23.66775505158899 305.30014797114154 0.7205174684927106
23.672982606542405 306.1034145372575 0.7211745828208834
23.67821016149582 308.8556246111317 0.723892514305468
23.683437716449234 309.6578440282273 0.7235409441921001
23.688665271402648 312.3841421339229 0.7265727985783181
23.693892826356063 314.2506801164745 0.7279364393051172
23.699120381309477 313.535917096821 0.726939882306487
23.70434793626289 316.02722882924223 0.7300068680669568
23.709575491216306 319.2239951248717 0.7335570004296819
23.71480304616972 322.58136721201276 0.7378776438493898
23.720030601123135 324.62625884117864 0.739151472649559
23.72525815607655 322.232965302897 0.7362943203737337
23.730485711029964 321.5058061368453 0.7347250074476337
23.735713265983378 318.2164590898993 0.7311507933220074
23.740940820936792 315.074818352739 0.727728309749893
23.746168375890207 314.461206590039 0.7265393593874305
23.75139593084362 314.6909376010639 0.7254961470345039
23.756623485797036 315.7585296694086 0.7260869460412656
23.76185104075045 317.17115399437597 0.7273912018907271
23.767078595703865 316.8335785646991 0.7277561155409238
23.77230615065728 318.7734536613992 0.7312765951432666
23.777533705610693 320.30396878918856 0.7330321671497626
23.782761260564108 324.7592802122726 0.7373392102197711
23.787988815517522 326.03607615689026 0.7366521217161797
23.793216370470937 326.320615890523 0.7364704508110709
23.79844392542435 327.3702330180576 0.7374794283906805
23.803671480377766 325.079884916355 0.7355533928336824
23.80889903533118 325.22803062510013 0.7355534303108271
23.814126590284594 327.71861720183387 0.7376958509242978
23.81935414523801 331.03240559533504 0.7408362866086692
23.824581700191423 332.88526750611777 0.7419992567867285
23.829809255144838 328.9936608290107 0.7377533079111516
23.835036810098252 328.49970000143315 0.7378205257294908
23.840264365051667 327.25368213351754 0.7360924259764763
23.84549192000508 330.7020446595735 0.7398945024636059
23.850719474958495 334.8962664816953 0.7445036811479046
23.85594702991191 335.6964357007335 0.7454165504289141
23.861174584865324 337.3885619462475 0.7474047572670854
23.86640213981874 332.18843227560683 0.7400453676395239
23.871629694772153 330.4945792260347 0.7375404722433593
23.876857249725568 324.3029254255986 0.7294939620240946
23.882084804678982 324.5720122209231 0.7298930951613779
23.887312359632396 323.7948076099701 0.7294260744272864
23.89253991458581 325.9751816035551 0.7318285262340299
23.897767469539225 323.5437850219017 0.7295440790185075
23.90299502449264 322.31475842504904 0.7277870830799127
23.908222579446054 322.26125945348156 0.7275005389170205
23.91345013439947 319.9035050641351 0.7243770808814523
23.918677689352883 319.43354027003403 0.7235729000407158
23.923905244306297 319.47496698175064 0.7240191602685984
23.929132799259712 325.31790326179237 0.7311784426053647
23.934360354213126 325.62641126317385 0.7318545275609153
23.93958790916654 323.5344780274512 0.7288247926100583
23.944815464119955 319.6445037211604 0.7237039969729855
23.95004301907337 318.62494647825196 0.7229015492821231
23.955270574026784 317.8619911030903 0.7225619837664503
23.9604981289802 317.7097358868978 0.7237855673807245
23.965725683933613 319.4300414010874 0.7250313358258853
23.970953238887027 319.8764830936989 0.7245587201375144
23.97618079384044 320.3047066490022 0.7241435142824817
23.981408348793856 318.3112422487229 0.7217271449089728
23.98663590374727 319.447498067586 0.7231521252945152
23.991863458700685 322.86797393377327 0.727449388000986
23.9970910136541 327.6375959006689 0.7329204756834913
24.002318568607514 327.8738258597276 0.7341506696482324
24.007546123560928 324.02763071317077 0.7292504849262419
24.012773678514343 320.43071015137116 0.724863666190791
24.018001233467757 320.9669480869298 0.7241828403022761
24.02322878842117 322.7609518769645 0.7259590910383553
24.028456343374586 321.40595366893916 0.7244386239357548
24.033683898328 321.9897202085063 0.7250215285346204
24.038911453281415 320.22796541119016 0.7242947340769821
24.04413900823483 321.0448010159641 0.7248565694591678
24.049366563188244 319.50230475826464 0.7238506687292384
24.054594118141658 322.50051077280114 0.7269640681443519
24.059821673095072 323.54299161395045 0.7281362450502121
24.065049228048487 323.87358130060903 0.7285111204963185
24.0702767830019 320.32264400137024 0.7380552623116997
24.075504337955316 320.83907235635434 0.7489459815416223
24.08073189290873 320.8748216676575 0.7554369598717696
24.085959447862145 322.4967758461962 0.7635621265982031
24.09118700281556 325.67771834019817 0.771552544596287
24.096414557768973 326.12188437914733 0.7764745635703048
24.101642112722388 327.76841554776036 0.7815189881514282
24.106869667675802 329.17048254802603 0.7877400249143132
24.112097222629217 330.31056568744526 0.7937695105641542
24.11732477758263 330.4528301575181 0.7979553722496606
24.122552332536046 327.19878029717995 0.7972753250949909
24.12777988748946 329.6612767244367 0.8030268478011946
24.133007442442874 330.4934609241748 0.8075638234084898
24.13823499739629 333.6024699699026 0.8142898209024351
24.143462552349703 331.31099368845304 0.8145326156871456
24.148690107303118 331.1675034256977 0.8166861693298613
24.153917662256532 328.0612270704745 0.8162981852295722
24.159145217209947 327.318101573008 0.8187514566755668
24.16437277216336 327.5767340438188 0.8228864159150617
24.169600327116775 326.7757277910815 0.8251613546453509
24.17482788207019 324.9841602597196 0.8263371456066871
24.180055437023604 324.34752415000503 0.8288015331912797
24.18528299197702 324.09378657196146 0.8308427626167368
24.190510546930433 322.4419888313046 0.8318947199513331
24.195738101883848 318.4406023977952 0.8297171172652889
24.200965656837262 318.2880099123325 0.8319289067420644
24.206193211790676 317.1702732669714 0.8319079242398746
24.21142076674409 314.61849250561676 0.8306791615988198
24.216648321697505 312.1529763262142 0.8305739061160284
24.22187587665092 311.7384035651382 0.8330911185805497
24.227103431604334 311.60185333689543 0.8355459868951961
24.23233098655775 308.386279008283 0.8346440007424251
24.237558541511163 306.205560405492 0.8340496317332263
24.242786096464577 305.2886773444887 0.8356822923534002
24.248013651417992 307.6797193127908 0.840118939479636
24.253241206371406 306.85096958346594 0.8409451022153148
24.25846876132482 305.2658668195271 0.8413338397658946
24.263696316278235 302.52027121131954 0.8409481818520896
24.26892387123165 302.175475559005 0.8426586645385751
24.274151426185064 307.58041150315876 0.8518717147100667
24.27937898113848 313.8064256145218 0.8621335131135658
24.284606536091893 316.3188681605808 0.8674799797276147
24.289834091045307 309.13860923574623 0.8596651763026508
24.29506164599872 304.6368119138779 0.8550276283953848
24.300289200952136 304.06569469821494 0.8556950536475727
24.30551675590555 305.3672839817638 0.8604496253700019
24.310744310858965 301.79006552866645 0.8577653211541646
24.31597186581238 296.9600044219227 0.854050706869603
24.321199420765794 297.29135356003394 0.8577030999027043
24.326426975719208 302.8671139798215 0.8684958585549781
24.331654530672623 307.53807739192644 0.877575962421851
24.336882085626037 308.91784078136294 0.878313364800561
24.34210964057945 309.1879535296203 0.8794427585781797
24.347337195532866 303.8770509459311 0.8730466414166013
24.35256475048628 303.9078495463904 0.8763305242335451
24.357792305439695 301.5773729129424 0.8758938109022449
24.36301986039311 301.9624895080086 0.8806821339865534
24.368247415346524 302.43357357352255 0.8832758543142265
24.373474970299938 304.85586880997334 0.888253044626214
24.378702525253352 309.5444934804367 0.8953786563521361
24.383930080206767 310.4562600715445 0.8990262192107068
24.38915763516018 314.6960411721755 0.9079036324139268
24.394385190113596 317.1942918379681 0.9133995335819322
24.39961274506701 315.981485143158 0.9125701857786259
24.404840300020425 314.50862581335736 0.9125968054389259
24.41006785497384 316.04121689558553 0.9167493945985622
24.415295409927253 318.8152811859844 0.9238822296138121
24.420522964880668 318.00997554991346 0.9251030158087301
24.425750519834082 318.6027444903219 0.9289192032613354
24.430978074787497 317.17431032211954 0.9299452203460932
24.43620562974091 316.72416438784603 0.9319999291329015
24.441433184694326 311.10878323726314 0.9268555932537974
24.44666073964774 309.0813233222239 0.9265341899770885
24.451888294601154 311.86596903455654 0.9318546429901878
24.45711584955457 315.34309858987655 0.9377579525660561
24.462343404507983 319.2397489668423 0.9455157110774235
24.467570959461398 317.8990019765765 0.9474106349615984
24.472798514414812 317.12813871106994 0.9486041073531403
24.478026069368227 316.6540501935505 0.9502616786524657
24.48325362432164 312.78531899365896 0.9449015608045687
24.488481179275055 310.3308159379306 0.943131200974631
24.49370873422847 309.51539046644695 0.9440414191187919
24.498936289181884 313.32599310933483 0.9524262867241656
24.5041638441353 318.30445602108756 0.9629877658866665
24.509391399088713 318.98471705766985 0.9670297903685341
24.514618954042128 313.58421769849906 0.9623287219511598
24.519846508995542 309.9259633706001 0.9589392943790863
24.525074063948956 308.99325483420347 0.9588935345065069
24.53030161890237 313.88038298747136 0.9691643731274501
24.535529173855785 315.68192386303366 0.9743061233619456
24.5407567288092 315.62082634317574 0.9764975180683001
24.545984283762614 314.5184094102534 0.9768467304465338
24.55121183871603 317.819003797874 0.9835464869020016
24.556439393669443 323.34836539567726 0.994722935929847
24.561666948622857 326.45739722800363 1.001970341588265
24.566894503576272 322.60479430910596 0.9987467978797073
24.572122058529686 318.50956783087366 0.9951183616874976
24.5773496134831 314.9632709681604 0.9912708994093763
24.582577168436515 313.41082903263714 0.9902237255776206
24.58780472338993 315.040292393698 0.9949800854477593
24.593032278343344 319.17731262986234 1.0046586420546568
24.59825983329676 325.24133808555735 1.0173178832993524
24.603487388250173 322.48289463040123 1.0162667186619765
24.608714943203587 319.39324080144405 1.0126755226554895
24.613942498157 314.5013761934848 1.0064998165737982
24.619170053110416 315.5392660309789 1.0096501380697975
24.62439760806383 311.414523089229 1.0071170139920695
24.629625163017245 310.3943176442224 1.0090332008373724
24.63485271797066 311.2371838049232 1.01275689204232
24.640080272924074 310.2156120520663 1.0131531221423862
24.645307827877488 312.43017027922156 1.0191362399956079
24.650535382830903 311.41462814754556 1.0207028222379755
24.655762937784317 316.0519823007582 1.0301911367990182
24.66099049273773 319.3029609390133 1.0388441745294477
24.666218047691146 319.5276837640496 1.0421123578559484
24.67144560264456 319.1578984992601 1.0451606779252423
24.676673157597975 316.51004930863934 1.0420340991837111
24.68190071255139 310.72747113176564 1.0341089637403809
24.687128267504804 307.4946435099216 1.0297251293371148
24.692355822458218 308.3803110913218 1.0327521428892459
24.697583377411632 310.20666463920855 1.0391276583995774
24.702810932365047 310.6673044057444 1.0469391248387894
24.70803848731846 306.72407546808324 1.043963954870041
24.713266042271876 306.5856380378976 1.0479948071322038
24.71849359722529 310.7276220011877 1.0555381773456536
24.723721152178705 312.90540095682286 1.0616407322743964
24.72894870713212 312.04530242810745 1.0606838151052598
24.734176262085533 308.15012592263037 1.05558328348839
24.739403817038948 310.0250044862858 1.0613542059567986
24.744631371992362 311.59821410177005 1.0683617798223937
24.749858926945777 316.38768133420217 1.0785631772910484
24.75508648189919 313.20314673630065 1.0768607356049025
24.760314036852606 313.62543848649267 1.081400376079933
24.76554159180602 307.6864253788322 1.0750891731515142
24.770769146759434 306.8279900031677 1.0762021936038106
24.77599670171285 301.94251388780145 1.0696575228755465
24.781224256666263 298.5301781524769 1.0660499650793573
24.786451811619678 299.0823322546907 1.0707375652374809
24.791679366573092 301.04115387813357 1.0766857302824975
24.796906921526507 303.2533617242208 1.0840678832270187
24.80213447647992 304.3916739215206 1.0893040398568916
24.807362031433335 303.6650787940568 1.090789634764285
24.81258958638675 307.2318143900796 1.100123903313918
24.817817141340164 308.1751706045524 1.102910949301239
24.82304469629358 306.7840069673549 1.101523790884118
24.828272251246993 306.2547423973027 1.101061581084349
24.833499806200408 305.2109153917789 1.102520542547494
24.838727361153822 308.6114690326198 1.1120922410953935
24.843954916107236 306.5198940906617 1.1124505062515297
24.84918247106065 305.62828035365976 1.1124704417657905
24.854410026014065 305.4882179338137 1.115572324513005
24.85963758096748 306.87437405103054 1.1220668431472414
24.864865135920894 306.08998132220506 1.1254045704204034
24.87009269087431 304.6549902565262 1.1274760478346482
24.875320245827723 305.88937421350676 1.1331848073475126
24.880547800781137 311.0712294817011 1.1467596732020129
24.885775355734552 310.59864159256176 1.1470612924100767
24.891002910687966 311.8404690965599 1.1500624219896471
24.89623046564138 310.00624199206123 1.1474762052943386
24.901458020594795 313.7732941343776 1.1569914212338146
24.90668557554821 311.47911841113734 1.1561190057154271
24.911913130501624 309.36609700378597 1.154651128319574
24.91714068545504 309.080089686817 1.1569794300439669
24.922368240408453 310.59708441322954 1.1635188858799894
24.927595795361867 316.72907322147336 1.1804625332821181
24.93282335031528 319.0720961764962 1.189767209514557
24.938050905268696 322.0744384935337 1.1978636167985917
24.94327846022211 320.3541462984793 1.1957605799305375
24.948506015175525 317.91287623877133 1.1935137233484001
24.95373357012894 318.2240251514006 1.1993495615078822
24.958961125082354 319.4938339213752 1.206057325584426
24.964188680035768 320.89680139127745 1.2117338479067288
24.969416234989183 321.87261689488986 1.2153309531361494
24.974643789942597 321.2082437209805 1.2169371543431247
24.97987134489601 321.3338864234618 1.2193638688121888
24.985098899849426 319.96291914993213 1.2194765741493867
24.99032645480284 317.81763658808785 1.2183866703415942
24.995554009756255 317.4105261238416 1.2219186574995622
25.00078156470967 314.3622560547023 1.2195861828578125
25.006009119663084 315.3004329320581 1.2269151396190594
25.011236674616498 315.4907194484549 1.2323331681700227
25.016464229569912 317.87952635339707 1.2430103402173434
25.021691784523327 318.3000916411731 1.2473696870154387
25.02691933947674 318.4477049236215 1.2489136848166464
25.032146894430156 320.0114006169945 1.253564361277689
25.03737444938357 322.336083568306 1.262830153784467
25.042602004336985 319.9575666182334 1.2624667313246187
25.0478295592904 317.6955101385884 1.2618961341681905
25.053057114243813 317.01316620558976 1.2624800599190271
25.058284669197228 316.9251483568876 1.2664679884727466
25.063512224150642 318.4430154407314 1.2748212600761415
25.068739779104057 317.503038073509 1.277387768894356
25.07396733405747 318.5254373081298 1.2852659432832014
25.079194889010886 317.0298294296849 1.2870342606296938
25.0844224439643 315.6916855863688 1.2902009237460441
25.089649998917714 316.1395440654825 1.2940945593856386
25.09487755387113 321.57667878893915 1.307660793877965
25.100105108824543 326.497173422199 1.3209445543501823
25.105332663777958 327.74384261567195 1.328740578095091
25.110560218731372 331.860613250453 1.3410498925254069
25.115787773684787 329.22824509679754 1.3404809801814734
25.1210153286382 325.02442788911816 1.3364053028777376
25.126242883591615 320.2134706614426 1.3287139102568577
25.13147043854503 316.74347177065744 1.3258912860433016
25.136697993498444 319.5959115359564 1.3332866093425682
25.14192554845186 321.4378908609264 1.3416368156658582
25.147153103405273 323.1366022688755 1.3494530574508856
25.152380658358688 329.1006301991808 1.3646201207382467
25.157608213312102 333.4847758696198 1.3794546147905997
25.162835768265516 336.56465949029706 1.3912336925992113
25.16806332321893 335.0569314269356 1.3938253891600796
25.173290878172345 338.28224636952274 1.4075825759938998
25.17851843312576 338.6430433514376 1.4156774985919265
25.183745988079174 336.5392482972177 1.4176645072780878
25.18897354303259 333.2722851254487 1.4136305559752411
25.194201097986003 332.1132116002528 1.4141889637248006
25.199428652939417 336.2381291708904 1.424795232687979
25.204656207892832 329.2217218460801 1.4170341421097614
25.209883762846246 329.5384070542497 1.4230313783063706
25.21511131779966 322.44019647179437 1.414263347578162
25.220338872753075 328.1075255620952 1.429972721093602
25.22556642770649 328.2117859590309 1.432779647683172
25.230793982659904 329.53054768760774 1.4401112862931473
25.23602153761332 330.3526517059954 1.4439338937561599
25.241249092566733 327.7182495944939 1.4442630738366324
25.246476647520147 334.3780318221742 1.4620177450156255
25.25170420247356 340.5127216686857 1.481148457520931
25.256931757426976 343.61615725790165 1.4927156581458614
25.26215931238039 339.9446818524005 1.4911559798663967
25.267386867333805 337.77188820994496 1.494398626673288
25.27261442228722 335.44601362215116 1.4973740064820826
25.277841977240634 345.58941672764195 1.5253140431696706
25.283069532194048 348.0280144904921 1.532970385863574
25.288297087147463 353.86746690155843 1.5497354141632007
25.293524642100877 346.65974085153096 1.5393665489018227
25.29875219705429 339.80287030366816 1.5316603601234573
25.303979752007706 331.28266654052237 1.5171039915777278
25.30920730696112 324.13611679334764 1.5082169785297252
25.314434861914535 321.2733996998697 1.508743466231126
25.31966241686795 323.85986905752736 1.520258416177293
25.324889971821364 326.0230303877147 1.531629574252177
25.330117526774778 330.49402113975486 1.546559276585727
25.335345081728192 330.5471593714712 1.5539003400423799
25.340572636681607 331.71691434315323 1.5605908156831605
25.34580019163502 336.4819945670458 1.5765425370506936
25.351027746588436 330.91504157519427 1.56757479242326
25.35625530154185 329.46876960083137 1.5733636707071628
25.361482856495265 317.8571215053138 1.5541457639011582
25.36671041144868 314.0361552753057 1.5548074500063356
25.371937966402093 311.5716691454301 1.5534040109455622
25.377165521355508 319.1469806017465 1.576638466177799
25.382393076308922 324.74831460337543 1.5995131604023178
25.387620631262337 330.00359486678 1.622079448882112
25.39284818621575 320.79272408594903 1.6111313676738577
25.398075741169166 320.76510723657805 1.6136697435045757
25.40330329612258 322.4752725857042 1.6217186787171336
25.408530851075994 329.4470250290031 1.6391906300044394
25.41375840602941 334.2683146177517 1.6585917434528146
25.418985960982823 329.5252099956846 1.6551475983497952
25.424213515936238 324.99164317797425 1.654076343873433
25.429441070889652 320.2422781042556 1.6480780664790964
25.434668625843067 322.0842054546536 1.658600405557065
25.43989618079648 324.3207913065511 1.6707037703615948
25.445123735749895 325.6468451336021 1.683031296856223
25.45035129070331 329.09014046987977 1.6997635292356328
25.455578845656724 331.05847369533757 1.7116808683437568
25.46080640061014 331.57224756475665 1.7225440685319338
25.466033955563553 330.0225144735639 1.7256228208958793
25.471261510516968 337.1327057704583 1.7539713467829827
25.476489065470382 339.79875805589495 1.7669365940403035
25.481716620423796 340.9577866981994 1.785985517722029
25.48694417537721 334.9464248362986 1.7777155443539647
25.492171730330625 332.78008077002 1.7821451287015064
25.49739928528404 330.6806009590143 1.7815884912396356
25.502626840237454 334.8187345642722 1.8027362236886706
25.50785439519087 336.90414023439064 1.8175743963570472
25.513081950144283 342.60321513182504 1.8405466585825399
25.518309505097697 342.4657046509187 1.848817611831847
25.523537060051112 339.94268272626897 1.850430555334354
25.528764615004526 339.76812873406993 1.8609302367936613
25.53399216995794 333.7846092798459 1.8548456193310432
25.539219724911355 338.1690457117992 1.8810860132765763
25.54444727986477 331.7264851349145 1.8727391475474127
25.549674834818184 335.2479647554211 1.8913834572180523
25.5549023897716 337.8042232821735 1.9076242006901627
25.560129944725013 343.83997053924674 1.9353394545797253
25.565357499678427 348.1522391782372 1.9574814565386338
25.57058505463184 345.601403239305 1.967465501083274
25.575812609585256 346.2728393039532 1.98340870387849
25.58104016453867 339.2694802148191 1.9794543669268376
25.586267719492085 338.72361563471645 1.9839579067977509
25.5914952744455 338.38063032396104 1.9881031803033824
25.596722829398914 350.23737598556704 2.0342545124897184
25.601950384352328 354.61891401245845 2.0569857350311547
25.607177939305743 357.1991872440319 2.0809094707063314
25.612405494259157 347.3744065432686 2.0587708975325536
25.61763304921257 336.5704710161005 2.044448308886444
25.622860604165986 334.37255269324976 2.048651385793408
25.6280881591194 335.7524592836226 2.0671916131431662
25.633315714072815 346.05119391422954 2.1078539205270896
25.63854326902623 345.0973357003897 2.118934536339262
25.643770823979644 342.73423290729346 2.126705148996833
25.648998378933058 339.8617009515921 2.1299385315920616
25.654225933886472 344.3540680558942 2.1613189863774545
25.659453488839887 348.6046720354572 2.1875719176835244
25.6646810437933 355.0065371044338 2.230421671864281
25.669908598746716 350.96485357322837 2.233857216294096
25.67513615370013 346.0415207792904 2.2481274562449856
25.680363708653545 335.82630927030004 2.2244511371981295
25.68559126360696 338.4898059855514 2.248814722960524
25.690818818560373 345.88798474601646 2.278781916824722
25.696046373513788 352.69494619084765 2.3216992218522043
25.701273928467202 349.5722708787586 2.3307538865381843
25.706501483420617 345.0718331284881 2.3369082296063173
25.71172903837403 344.1679261534618 2.357244287318751
25.716956593327446 351.5731715151364 2.402828876711515
25.72218414828086 351.9304079766279 2.4243133315238725
25.727411703234274 356.34737272305625 2.4532638244204
25.73263925818769 345.09334897056 2.4342362501599943
25.737866813141103 336.37669183552487 2.4245913695539083
25.743094368094518 337.89492161591636 2.449104221336249
25.748321923047932 340.48084381695014 2.4852941509649504
25.753549478001347 345.9450595293924 2.528704014561696
25.75877703295476 343.0890254667211 2.5409884486403023
25.764004587908175 344.2707218409921 2.568101476821863
25.76923214286159 342.33669875997646 2.581425113532842
25.774459697815004 333.31735790056507 2.568042753954071
25.77968725276842 330.8555807494171 2.5847170563481963
25.784914807721833 330.5122635277067 2.599977723745454
25.790142362675248 341.5006948075582 2.6755707116246623
25.795369917628662 339.26604075409847 2.696860060754099
25.800597472582076 337.82483569188935 2.726902256597955
25.80582502753549 328.53518542210855 2.71346873490711
25.811052582488905 320.94845467502375 2.7087120314416815
25.81628013744232 312.1296070158193 2.697036675448351
25.821507692395734 317.1780781475007 2.751759216059542
25.82673524734915 322.7280733634806 2.8102429307874504
25.831962802302563 339.11820584392143 2.9122098074769234
25.837190357255977 344.421228766803 2.9771431092085043
25.84241791220939 349.9789995631989 3.0368114418637653
25.847645467162806 348.4561078386467 3.1110463253705096
25.85287302211622 347.17007873604456 3.142607365108375
25.858100577069635 349.2581506316541 3.20294455656159
25.86332813202305 353.6585425740488 3.234843251180152
25.868555686976464 357.79408261994456 3.3074243137841126
25.87378324192988 350.8868300369725 3.3186780859288683
25.879010796883293 346.7306285934577 3.3450467592963964
25.884238351836707 355.0284510549805 3.4308800910336004
25.88946590679012 337.89406873296207 3.4010663879904444
25.894693461743536 341.41319560235615 3.4825443984631352
25.89992101669695 322.64610510710907 3.4375332022014806
25.905148571650365 330.6619860488814 3.5528968519201336
25.91037612660378 349.04402214373476 3.7090121879660427
25.915603681557194 346.2174520212693 3.776842371986297
25.920831236510608 345.82530493281985 3.8407838052688774
25.926058791464023 330.22586547501277 3.8438541451915227
25.931286346417437 331.32026656086055 3.924089332845326
25.93651390137085 347.2009778163143 4.142954818568981
25.941741456324266 337.37795820578964 4.188660718919199
25.94696901127768 335.07810350142313 4.28571064722523
25.952196566231095 311.97056627075625 4.252158032753061
25.95742412118451 316.0711360441228 4.394358715196354
25.962651676137924 319.96167514547426 4.528800164063705
25.967879231091338 334.7904193686973 4.693737395279495
25.973106786044752 352.1002063426549 4.8584967638066905
25.978334340998167 360.4741509377541 4.992504091711295
25.98356189595158 348.57569181380495 5.003381195022914
25.988789450904996 328.19637190007677 4.9240836374377235
25.99401700585841 319.9329976545637 4.971405667687136
25.999244560811825 316.84519215644764 5.012537618394446
26.00447211576524 331.11353447650663 5.260151396124917
26.009699670718653 317.8286082264092 5.226204786328065
26.014927225672068 320.46654302732577 5.3877246791226225
26.020154780625482 327.3976392944362 5.54182200584902
26.025382335578897 329.9132035375345 5.710262090749053
26.03060989053231 321.6476729944118 5.762752858087608
26.035837445485726 295.65649054061265 5.669878729471651
26.04106500043914 288.6370797015656 5.755998928108926
26.046292555392554 305.5166064516381 6.07547442169131
26.05152011034597 316.32002823803936 6.393035050398973
26.056747665299383 286.4153804336838 6.238858788437575
26.061975220252798 260.05464849409924 6.1985520999775625
26.067202775206212 241.5482092569484 6.123806458238471
26.072430330159627 263.17185652305443 6.73693744102199
26.07765788511304 311.11444643329213 7.539974359710346
26.082885440066455 349.7572449690358 8.463853252844519
26.08811299501987 351.8950967952569 8.838665694547968
26.093340549973284 311.74973227681375 8.863846953211175
26.0985681049267 310.3445160153191 9.366229232458855
26.103795659880113 330.0322835971654 10.394302089371784
26.109023214833528 359.0326222294635 11.814750846783005
26.114250769786942 318.3623658308418 12.189523941082692
26.119478324740356 257.2066464234519 12.648375271402754
26.12470587969377 198.14728544450966 12.683224650850136
26.129933434647185 143.64929656693505 14.928378942280908
26.1351609896006 158.46277143578573 22.179764746901544
