# Supplementary material for: Unraveling metal effects on CO2 uptake in pyrene-based metal-organic frameworks
Source: Nat Commun. 2025 Feb 11;16:1516. doi: 10.1038/s41467-025-56296-w (PMC11814143; doi:10.1038/s41467-025-56296-w)
Supplement: Supplementary file 3 — Source Data [file 41467_2025_56296_MOESM3_ESM.zip › SourceCode/SuppInf/FigureS5_Ga-TBAPy_InSitu_VariableT_PXRD/Data/GaTBAPy_0052p.dat]

0.002613777476707968 19.491588021053545 4.969470047144284
0.007841332430123905 19.02199239177105 4.7526979051107
0.01306888738353984 19.93591793003066 3.8806994921708333
0.018296442336955775 15.754414230815337 2.8601923422304005
0.02352399729037171 15.378328595197777 2.7089202250508615
0.028751552243787646 16.26032964484271 2.5709555331805816
0.03397910719720358 21.090680824999954 2.61615661242905
0.03920666215061952 26.803648397110454 2.870859047818834
0.04443421710403546 28.54354669273816 2.680454438822305
0.0496617720574514 28.065729814432142 2.506790952698854
0.054889327010867336 22.856894320758396 2.238648464329558
0.060116881964283275 17.814840426967304 1.986591373040375
0.06534443691769921 14.666890110991577 1.785658420662133
0.07057199187111515 15.182349399307068 1.6809880264162742
0.07579954682453109 18.17422817501606 1.6607073899032745
0.08102710177794703 18.88648802274514 1.53066790085528
0.08625465673136297 18.27801685065198 1.4977590495486885
0.09148221168477891 18.853716989112637 1.3945087037425163
0.09670976663819485 20.002628361953573 1.3922161042871255
0.10193732159161079 21.071636540195488 1.461884121753552
0.10716487654502672 19.71507906204684 1.3912477588734462
0.11239243149844266 17.082448482227047 1.2742302961833774
0.1176199864518586 14.99784450828271 1.1667479381375463
0.12284754140527454 14.924411335399483 1.0719440256177375
0.12807509635869047 16.1555634930054 1.1022694000790605
0.1333026513121064 17.91402533816993 1.185982158657412
0.13853020626552232 18.28166117444766 1.1987004257670186
0.14375776121893824 20.137327772381877 1.3104696750293532
0.14898531617235417 19.721939343696018 1.3240733461758945
0.1542128711257701 19.04044289360311 1.2535226810074112
0.15944042607918602 18.669861644893473 1.2128906092745315
0.16466798103260194 18.77207900706112 1.1836230817349116
0.16989553598601786 19.503312329389246 1.1244830195409439
0.1751230909394338 18.786644412029027 1.0574479399084165
0.18035064589284971 19.603543752691458 1.059972429200831
0.18557820084626564 20.443248407852 1.0649155425719572
0.19080575579968156 20.63632052950167 1.0857278622415254
0.1960333107530975 20.60068091869284 1.0812136025371502
0.20126086570651341 19.506575793977557 1.0209243178297667
0.20648842065992934 18.372896910830068 0.9701467261373283
0.21171597561334526 17.719314354103602 0.9574123380768413
0.2169435305667612 18.757086345940092 0.9891378555207234
0.22217108552017711 19.760849703713347 1.0164879642268845
0.22739864047359304 22.15421606320321 1.117245379900178
0.23262619542700896 21.861600966130094 1.0509201980867653
0.2378537503804249 21.553192248667962 1.021528273759571
0.2430813053338408 21.678301617592677 1.0142387832239974
0.24830886028725674 20.145364446210813 0.9342032769634308
0.25353641524067266 19.389810656209423 0.9111594437318995
0.2587639701940886 18.53991558048801 0.9087818116268516
0.2639915251475045 18.710134175565635 0.9030761054809319
0.26921908010092044 19.334370569637304 0.9247618815688863
0.27444663505433636 20.876861198855448 0.9407361429460254
0.2796741900077523 20.670046529369976 0.9089382720802823
0.2849017449611682 20.108834820385006 0.8884182164572538
0.29012929991458414 19.933562829562685 0.8782319391891162
0.29535685486800006 18.317650539972867 0.8540098641381948
0.300584409821416 18.33446067616158 0.8301406951501319
0.3058119647748319 18.739913299004435 0.8236323257719735
0.31103951972824784 18.291996074904972 0.8207317993358078
0.31626707468166376 18.078732704622535 0.7935468237015255
0.3214946296350797 18.805488038865047 0.8131317035895079
0.3267221845884956 18.77445101557544 0.8174549808726121
0.33194973954191154 18.91412884091176 0.8185397620600355
0.33717729449532746 19.38044300606957 0.8497615450174508
0.3424048494487434 18.597472432476888 0.8268358309215962
0.3476324044021593 17.44545591214393 0.8063085522260041
0.35285995935557524 17.151913795966465 0.8213849608209911
0.35808751430899116 16.070284517925952 0.7925478423728948
0.3633150692624071 16.54309632135198 0.8088396982576584
0.368542624215823 17.542324000160075 0.8340622686895065
0.37377017916923894 16.719833515306927 0.7938496018245249
0.37899773412265486 16.905957403584427 0.805961165337629
0.3842252890760708 16.914678875172893 0.8087586328495411
0.3894528440294867 17.66384737457642 0.8191533029063307
0.39468039898290264 18.193275665682254 0.8202123065355928
0.39990795393631856 18.69542779249969 0.8164181467736317
0.4051355088897345 17.835201529624502 0.7920969114096923
0.4103630638431504 17.367200939126313 0.776413433414415
0.41559061879656634 16.863991582474032 0.7696589420372439
0.42081817374998226 18.125020315272423 0.795754537716711
0.4260457287033982 17.720430469087535 0.7734485423736918
0.4312732836568141 18.67764678746059 0.7772248512297775
0.43650083861023004 18.866417919303828 0.7755211238165329
0.44172839356364596 18.756905332556173 0.7931454682951281
0.4469559485170619 19.947168136033785 0.8199258514536157
0.4521835034704778 17.888635465914152 0.7779535372729586
0.45741105842389373 17.62031985388895 0.7741154027158816
0.46263861337730966 18.830781034503012 0.8091382124603393
0.4678661683307256 20.231323762670115 0.842928554326248
0.4730937232841415 22.02015458784246 0.8585408747603366
0.47832127823755743 22.444344933377767 0.8487987269592017
0.48354883319097336 22.12752210882958 0.8156663631544614
0.4887763881443893 20.498373189938285 0.7900542605684512
0.4940039430978052 19.803165745584806 0.7595750766644147
0.49923149805122113 19.825522398257768 0.7344021173394971
0.5044590530046371 19.217034126948228 0.7225004421214022
0.5096866079580531 19.895692547921076 0.7402435153722532
0.5149141629114691 20.649147465043207 0.7785495512856311
0.5201417178648851 20.284477000814924 0.7727892003556707
0.525369272818301 21.469239307193753 0.7835279374439647
0.530596827771717 20.73396327506112 0.7673401773878247
0.535824382725133 19.947988355455355 0.7476172677249185
0.541051937678549 19.17369781551787 0.7413868963122592
0.546279492631965 18.400221239405052 0.7402208222813792
0.5515070475853809 19.306583540565875 0.7617085515224852
0.5567346025387969 19.508679871187827 0.7512829024312353
0.5619621574922129 19.804260550707912 0.7353834346642173
0.5671897124456289 19.529491179326175 0.7202015931780144
0.5724172673990449 19.46197154513097 0.7150585432683165
0.5776448223524608 18.945679583177316 0.7016299546275871
0.5828723773058768 18.160937296286 0.6939720607082266
0.5880999322592928 17.757436867138026 0.6981160889033052
0.5933274872127088 18.41426049686351 0.725249521057567
0.5985550421661248 18.2967086926276 0.7328762040172003
0.6037825971195407 18.325759632909325 0.7433062141571884
0.6090101520729567 18.702536305394776 0.7720975529707041
0.6142377070263727 18.57210307713297 0.7590614709545492
0.6194652619797887 19.113179454091956 0.7538273987173244
0.6246928169332047 19.456677143560878 0.7623834705347444
0.6299203718866206 19.285116503584753 0.7287463424161487
0.6351479268400366 18.76492503379538 0.718702635179199
0.6403754817934526 19.88277364402079 0.7327911960634231
0.6456030367468686 20.429213003918083 0.7327495802218436
0.6508305917002846 21.16082088533651 0.7349663499019327
0.6560581466537005 21.52088433885058 0.7424561053046342
0.6612857016071165 20.550843778347975 0.7338125991403671
0.6665132565605325 20.454530798191687 0.7197105712169999
0.6717408115139485 19.420736083028107 0.699425960019057
0.6769683664673645 21.39177847277768 0.712703407719908
0.6821959214207804 20.28235035170293 0.6823222273915178
0.6874234763741964 21.101445069486374 0.6946291744287568
0.6926510313276124 21.788024252463707 0.6911602264740929
0.6978785862810284 22.528196184501216 0.7113271403654933
0.7031061412344444 23.229372837040415 0.7315513193781096
0.7083336961878604 23.797175169509146 0.7512632813646022
0.7135612511412763 22.122808325066604 0.7341604884445457
0.7187888060946923 21.387384329983522 0.7128349466301656
0.7240163610481083 22.915649801755816 0.7475265697727516
0.7292439160015243 23.26211211423002 0.7613712629321945
0.7344714709549403 25.1513136099755 0.7846577036314654
0.7396990259083562 24.660499953659283 0.7725590819974141
0.7449265808617722 24.387364766896262 0.7574742734195417
0.7501541358151882 25.081641030793612 0.7654593249659449
0.7553816907686042 25.67332815986785 0.7782290899272635
0.7606092457220202 27.071115326746543 0.8028705127782149
0.7658368006754361 28.726763986536568 0.8302690431653167
0.7710643556288521 28.773410906828843 0.8122091571908812
0.7762919105822681 29.335881923726586 0.7978661071028761
0.7815194655356841 30.566964064203475 0.7944571215093309
0.7867470204891001 30.311194345306856 0.79728167774912
0.791974575442516 30.647302008843873 0.8102804657673751
0.797202130395932 30.015204407188964 0.8095164012921001
0.802429685349348 30.783627973498774 0.8327743305237479
0.807657240302764 32.429159657137305 0.8507648414488691
0.81288479525618 36.610987782454266 0.9059162663033771
0.8181123502095959 40.254671215079405 0.9360799261095075
0.8233399051630119 43.19666588527338 0.9723338743887912
0.8285674601164279 46.89543167032498 1.0329330712985276
0.8337950150698439 48.423335497437975 1.0702653600842649
0.8390225700232599 53.62153551018894 1.1571141740002087
0.8442501249766758 57.64721870744736 1.2050182121457271
0.8494776799300918 58.14225125057133 1.214769418873193
0.8547052348835078 60.11216848908808 1.2255901030770457
0.8599327898369238 64.0530810504319 1.2717447761966134
0.8651603447903398 68.77005372011887 1.3203931394488724
0.8703878997437557 73.33277857064381 1.339752761649893
0.8756154546971717 76.82752380415994 1.3460929540137183
0.8808430096505877 78.5467236121073 1.3801982790069598
0.8860705646040037 83.52253448753964 1.4293104828306027
0.8912981195574197 84.55886946955462 1.46369943499793
0.8965256745108356 85.99684540711576 1.4914123820135483
0.9017532294642516 83.84203865160389 1.4626970296363957
0.9069807844176676 81.16899130530257 1.4088320399416678
0.9122083393710836 83.63697176038568 1.4170283308246008
0.9174358943244996 86.25063912530791 1.4303755194804137
0.9226634492779155 90.94774870115143 1.4659460583591835
0.9278910042313315 95.8750513728942 1.516933518462302
0.9331185591847475 93.21468470432181 1.4685044770575892
0.9383461141381635 92.56267671471532 1.4427584016852184
0.9435736690915795 95.69080130097602 1.4704953841934398
0.9488012240449955 96.6575729721543 1.4687000897889544
0.9540287789984114 100.79666997682419 1.5057927551440253
0.9592563339518274 103.7293754060776 1.525015329959926
0.9644838889052434 102.92542986193781 1.5106762472181952
0.9697114438586594 99.37499839849917 1.4708294878480521
0.9749389988120754 99.12727758423274 1.4623271303326377
0.9801665537654913 98.50379194173719 1.4435704265967864
0.9853941087189073 105.35350630012435 1.4944671372570386
0.9906216636723233 112.17363158513507 1.536611916797126
0.9958492186257393 112.42150451342204 1.5380916214784457
1.0010767735791553 112.21750876601713 1.538618748168449
1.0063043285325712 111.2173046430911 1.5417208382079366
1.0115318834859872 111.42140979105598 1.5657078610086157
1.0167594384394032 112.93768615291921 1.566632927065413
1.0219869933928192 113.8844997453018 1.5578427480685535
1.0272145483462352 115.68381969706905 1.5517270612886733
1.0324421032996511 123.66720007918317 1.6057942222666473
1.0376696582530671 130.366783947904 1.6293127071195976
1.042897213206483 134.90291730658507 1.6659979722400882
1.048124768159899 132.87575677451215 1.658548411317719
1.053352323113315 129.21566595020198 1.6427648719781773
1.058579878066731 127.35340874904738 1.6461463214357046
1.063807433020147 128.2795663569781 1.635014270573588
1.069034987973563 127.95346918431886 1.611262149878436
1.074262542926979 127.79304681147813 1.5954045082712818
1.079490097880395 131.225666880499 1.629921110928462
1.084717652833811 131.81671099322554 1.6553145753251381
1.089945207787227 135.55847041408438 1.6808284145620986
1.095172762740643 135.26958282129104 1.6625951126223546
1.1004003176940589 135.9452469527703 1.6450879843811241
1.1056278726474749 139.83475003062176 1.6854114594156195
1.1108554276008908 147.93521691587736 1.7585960590166207
1.1160829825543068 148.00549347149652 1.7615615770866244
1.1213105375077228 146.85816940138554 1.7295649603103125
1.1265380924611388 140.27724053573976 1.6684137806281045
1.1317656474145548 131.67351649841913 1.6004890151189397
1.1369932023679707 131.39674966640524 1.5997446335587349
1.1422207573213867 133.63860761323693 1.6336379296188115
1.1474483122748027 135.80415355371633 1.6537825348267945
1.1526758672282187 139.12034861998325 1.6570238844054763
1.1579034221816347 139.94495137933137 1.6533252959940639
1.1631309771350506 143.8448424521951 1.673405900312099
1.1683585320884666 148.91439572606967 1.7038138592198986
1.1735860870418826 153.15512442010817 1.7688833042617513
1.1788136419952986 147.76415186389613 1.737201173510638
1.1840411969487146 147.3889136129003 1.7256467844246512
1.1892687519021305 152.21775187443006 1.7559766485395572
1.1944963068555465 160.0679003771831 1.7809914785896193
1.1997238618089625 167.78755092985762 1.7859252309547617
1.2049514167623785 169.6223335274242 1.7985703420200734
1.2101789717157945 166.8113142512155 1.7738687473815995
1.2154065266692105 166.19563168456222 1.7661583635795526
1.2206340816226264 161.51005135146457 1.7470158924271295
1.2258616365760424 159.62368464478214 1.7480800648799169
1.2310891915294584 164.15958145176987 1.75833312806323
1.2363167464828744 165.93966216546207 1.7691510318141153
1.2415443014362904 168.9318715144613 1.7879070255826817
1.2467718563897063 170.11553510863965 1.7950949128774922
1.2519994113431223 167.8097522593146 1.784783093171388
1.2572269662965383 164.98881022474916 1.7489123367003887
1.2624545212499543 162.96859725436147 1.716228241978152
1.2676820762033703 163.38705311835352 1.7171636539391941
1.2729096311567862 161.65490471942596 1.7233928813876944
1.2781371861102022 163.9272091549963 1.7507890233685706
1.2833647410636182 168.042011766034 1.7971267232883412
1.2885922960170342 171.93906129588893 1.8323379863648361
1.2938198509704502 172.09614909439418 1.8185914742922822
1.2990474059238661 171.4154800052559 1.8034637941237885
1.3042749608772821 171.0942322213721 1.7785884515950243
1.309502515830698 168.3372614574358 1.7401664213981634
1.314730070784114 169.02851201518277 1.7493402021574436
1.31995762573753 171.56538848435258 1.7707780520532155
1.325185180690946 170.56272142679938 1.7697314880424981
1.330412735644362 172.40352350121836 1.783519103011156
1.335640290597778 169.7705338476721 1.7479127536651782
1.340867845551194 162.68212787854893 1.6824965337290507
1.34609540050461 164.12160789928984 1.6716728898174074
1.351322955458026 162.24305550983445 1.658453870307952
1.356550510411442 161.35144054714067 1.6675128140934576
1.361778065364858 161.47535253385865 1.6902324981525096
1.3670056203182739 160.30806591514448 1.6944570476890062
1.3722331752716899 156.61724052060924 1.6630914471053204
1.3774607302251058 163.3899792648413 1.6936630757088904
1.3826882851785218 174.13486356085141 1.7532207373885955
1.3879158401319378 179.19212656718065 1.7695923109927816
1.3931433950853538 179.30423130556542 1.7498295835458606
1.3983709500387698 175.80870220395724 1.720187955460222
1.4035985049921857 175.82164135776722 1.7300630462771607
1.4088260599456017 179.48795308262774 1.7976873384517298
1.4140536148990177 179.5840440289569 1.8333636060258118
1.4192811698524337 180.11332862458852 1.865673913865597
1.4245087248058497 172.94778466034091 1.791412470464095
1.4297362797592656 171.29250074449126 1.742381000459493
1.4349638347126816 164.09167242785992 1.6933957382074172
1.4401913896660976 163.07730571530246 1.6599350610301944
1.4454189446195136 163.25338878751305 1.645524752724964
1.4506464995729296 161.3303476196488 1.6353477800210852
1.4558740545263456 163.29762858686948 1.6430661587924607
1.4611016094797615 165.3687277684257 1.6728975452562522
1.4663291644331775 159.42929305405764 1.659523885886885
1.4715567193865935 160.00063179800176 1.663101670219935
1.4767842743400095 163.26422674851432 1.6929687470636692
1.4820118292934255 164.69664422909926 1.7005081776278628
1.4872393842468414 176.6173275058251 1.7645579205074633
1.4924669392002574 174.5356239108676 1.7381497936502326
1.4976944941536734 170.11846731927062 1.7175993183375569
1.5029220491070894 161.45567685240522 1.673583593559472
1.5081496040605054 152.40595585133272 1.6241295984154314
1.5133771590139213 158.01293266323776 1.6683455844947361
1.5186047139673373 161.7137093841658 1.6846121229184234
1.5238322689207533 168.47938018991613 1.7164983161165586
1.5290598238741693 173.7561494870978 1.7390723534972554
1.5342873788275853 169.72003161104917 1.7018839019355687
1.5395149337810012 165.27133320742962 1.6690264556148677
1.5447424887344172 166.8815371460599 1.6708328022714571
1.5499700436878332 163.37892210579255 1.6458486770900769
1.5551975986412492 167.0550146702569 1.6606934133875009
1.5604251535946652 173.01269838277693 1.6888409563417095
1.5656527085480811 181.05713915517484 1.7316660129997268
1.5708802635014971 189.94213755384604 1.7640079254913932
1.576107818454913 191.0055279765645 1.7859978530793545
1.581335373408329 189.66778286303537 1.782760202248167
1.586562928361745 192.96130096755206 1.7828817452151837
1.591790483315161 194.0639542336317 1.7976547394734923
1.597018038268577 202.52149379790748 1.8352957338228415
1.602245593221993 208.23232705588322 1.8751216810099764
1.607473148175409 208.0337013578292 1.8891367322375936
1.612700703128825 207.38511467065757 1.878287457175054
1.617928258082241 205.98603427635143 1.8620562251200803
1.623155813035657 202.7171372788277 1.8366437725126448
1.628383367989073 199.9804041846513 1.812896026220177
1.6336109229424889 203.29172307300234 1.8233693663575234
1.6388384778959049 204.7952510595488 1.810713122453407
1.6440660328493208 211.4471148351136 1.8256934407381604
1.6492935878027368 218.30976267013304 1.8548257176079117
1.6545211427561528 227.50360248239477 1.9142734453766017
1.6597486977095688 234.7032296805182 1.9598596862720923
1.6649762526629848 239.37324488068458 1.9809257528421655
1.6702038076164007 240.83112563165065 1.9593673399062561
1.6754313625698167 246.44247077950223 1.9545936058886744
1.6806589175232327 251.7297149771716 1.9634004693713727
1.6858864724766487 260.3874206087116 2.018951025637006
1.6911140274300647 264.93329852419254 2.057396785625879
1.6963415823834807 268.4507619123079 2.071064729428592
1.7015691373368966 261.7231257451849 2.0275839464865157
1.7067966922903126 259.8624378400209 2.0002840373393815
1.7120242472437286 261.9491106272712 2.0033103004842636
1.7172518021971446 254.85917367759606 1.949855000174797
1.7224793571505606 257.7592175367815 1.9453577598883542
1.7277069121039765 263.92417422566547 1.9706896251653039
1.7329344670573925 272.59114649496865 2.0039550885420407
1.7381620220108085 275.6531183867407 2.005837179251937
1.7433895769642245 283.85703200011477 2.032122365647732
1.7486171319176405 281.2286923955903 2.0141345706622666
1.7538446868710564 286.7201218925773 2.030986966338383
1.7590722418244724 292.4696777723665 2.044058724480313
1.7642997967778884 291.3124876550701 2.033668647614541
1.7695273517313044 294.0107488204102 2.0215995303455334
1.7747549066847204 293.2803012494815 2.0054634298003795
1.7799824616381363 290.0456245764395 2.0025778473139653
1.7852100165915523 297.48388304100644 2.0188003270998442
1.7904375715449683 302.94304232808474 2.035108229324689
1.7956651264983843 303.14877414343886 2.035132513073819
1.8008926814518003 309.24764829518904 2.046074227331654
1.8061202364052162 308.60872410632646 2.0403768062616408
1.8113477913586322 305.44800135518796 2.0096959248978687
1.8165753463120482 305.0098687288696 1.976164127852892
1.8218029012654642 307.1684138822234 1.9760442322077625
1.8270304562188802 302.3346062700495 1.942336377597245
1.8322580111722961 302.79734613276133 1.9356207054306207
1.8374855661257121 305.50032744352995 1.9381067538406052
1.842713121079128 309.21750183947086 1.9399571904651398
1.847940676032544 318.3684217367759 1.9609909167084665
1.85316823098596 325.7305626531569 1.9868159275159418
1.858395785939376 320.9067115802296 1.9579517209565438
1.863623340892792 319.2781681778513 1.9414522568299861
1.868850895846208 320.2424691205298 1.9295063001809551
1.874078450799624 318.4523306411333 1.9143985370880474
1.87930600575304 321.05388479188133 1.9166646555633207
1.884533560706456 314.9339376406237 1.8826813256354875
1.889761115659872 312.9596269639661 1.8812650685225352
1.894988670613288 313.095985612082 1.874916638596599
1.9002162255667039 318.917249462345 1.8924964791725392
1.9054437805201199 316.6021882024583 1.8648279367988532
1.9106713354735358 313.178081385361 1.8301432636540262
1.9158988904269518 309.507274039257 1.8152981008084124
1.9211264453803678 312.6799069510945 1.8136286643082553
1.9263540003337838 315.04908950086445 1.802773149876998
1.9315815552871998 320.0596677680325 1.8168334852867274
1.9368091102406157 315.1640027027806 1.7739470236502015
1.9420366651940317 301.3055230835331 1.7063931823540548
1.9472642201474477 291.75101706437874 1.6670388970773946
1.9524917751008637 284.93037963837384 1.629152247082299
1.9577193300542797 282.3000848679342 1.6223559571590285
1.9629468850076957 289.93864084802243 1.6574334591605933
1.9681744399611116 293.7216800700176 1.6571201503226216
1.9734019949145276 299.0984626669922 1.660884048959445
1.9786295498679436 292.6936409893997 1.6243695765051531
1.9838571048213596 289.47173081422534 1.5944054137740793
1.9890846597747756 287.26586019452 1.5814562737245188
1.9943122147281915 283.7442787187947 1.5796078637025042
1.9995397696816075 283.3822225060884 1.57713973945455
2.0047673246350235 278.83698540392896 1.561553533905194
2.0099948795884393 268.9955616829666 1.5193056279814299
2.015222434541855 269.5585085398268 1.5067551958754222
2.0204499894952708 273.21588309615424 1.517418255810391
2.0256775444486865 278.0996814080918 1.543310834707661
2.0309050994021023 276.52460249024324 1.530815263211489
2.036132654355518 278.19151052560994 1.5395952099875525
2.041360209308934 267.37905830420783 1.5033720326923166
2.0465877642623496 266.90847388985486 1.4870579025375077
2.0518153192157653 263.3630619493427 1.4746681879677708
2.057042874169181 265.28746425407843 1.4854500959794772
2.062270429122597 272.57958834049754 1.5151467065364226
2.0674979840760126 269.1542648784839 1.504811604791228
2.0727255390294284 268.8696310809907 1.5040549520481485
2.077953093982844 276.0269194415488 1.5399912027692095
2.08318064893626 272.7580628024465 1.534807638080459
2.0884082038896756 274.352958990959 1.5492707464915387
2.0936357588430914 270.3613843866148 1.5388885999767372
2.098863313796507 272.61798546848627 1.5548170287191445
2.104090868749923 278.27912779925 1.5723616983502393
2.1093184237033387 278.3055608672293 1.5605273642340265
2.1145459786567544 275.9634915578137 1.541732740496036
2.11977353361017 273.0663892490565 1.511882785504131
2.125001088563586 273.86165100322864 1.5147378807353844
2.1302286435170017 271.57531010647455 1.5004297363537842
2.1354561984704175 265.1383627080294 1.473781736403405
2.140683753423833 266.438262529902 1.4793922482315418
2.145911308377249 270.9516520728487 1.5081482532470536
2.1511388633306647 269.1747794149899 1.5100301960765106
2.1563664182840805 279.5124648654872 1.5514710923982553
2.1615939732374962 272.91205542966094 1.5185253468394817
2.166821528190912 269.6839864285194 1.5054016028029342
2.1720490831443278 273.5923768394383 1.5247918650776389
2.1772766380977435 267.8888835533522 1.5015921125279643
2.1825041930511593 272.39216391443574 1.5152772893857713
2.187731748004575 268.77012410783334 1.4911328110825859
2.192959302957991 262.4274724168721 1.4616334301486602
2.1981868579114066 255.83300307985832 1.4370349887449014
2.2034144128648223 253.1184135260191 1.439456739113627
2.208641967818238 255.3088220441978 1.4478192400472496
2.213869522771654 257.9765009075723 1.4557605725810745
2.2190970777250696 265.021351526088 1.4863143891166093
2.2243246326784853 267.1035915126057 1.4861945234191325
2.229552187631901 271.7006317598364 1.5092803793677765
2.234779742585317 266.99990665041514 1.4908559322198496
2.2400072975387326 262.1518902961268 1.4763936813115
2.2452348524921484 262.6485447122994 1.4716822748384237
2.250462407445564 263.39356379604186 1.4648644485767495
2.25568996239898 260.14660506043583 1.4494924013044699
2.2609175173523957 257.5173141218096 1.4357549406372414
2.2661450723058114 252.63870918823105 1.4149665679881267
2.271372627259227 248.74086604492132 1.4056421369557792
2.276600182212643 255.25953356460852 1.4364193644506131
2.2818277371660587 257.8614505392594 1.447134801638837
2.2870552921194744 261.8437162741046 1.4662997238327413
2.29228284707289 262.2323971007004 1.463735931741227
2.297510402026306 258.90790395600857 1.4520587478810003
2.3027379569797217 256.8137798111695 1.4384897571424764
2.3079655119331375 260.8467001146569 1.449477200446861
2.3131930668865532 260.11163323308904 1.4548046966433574
2.318420621839969 264.0870512236218 1.4685234392860476
2.3236481767933848 267.7787621679787 1.4857693277557371
2.3288757317468005 262.11292402876404 1.4541104427921254
2.3341032867002163 263.9871381330129 1.4511796283632177
2.339330841653632 264.23829854015924 1.4410760954680046
2.344558396607048 268.6052464405742 1.4589949805934135
2.3497859515604635 273.910084159855 1.4751858141050516
2.3550135065138793 269.32495494705597 1.4542553808044039
2.360241061467295 269.5251597488001 1.4609640658598864
2.365468616420711 265.961760187865 1.452557829674028
2.3706961713741266 271.5698632039475 1.4686671392351416
2.3759237263275423 277.10190535641584 1.496308442757836
2.381151281280958 270.90895980645894 1.4730764208812794
2.386378836234374 265.18578903390136 1.4434609681211124
2.3916063911877896 260.55478484449327 1.431980569905969
2.3968339461412054 256.1472828263258 1.4217777550970991
2.402061501094621 257.5543139119756 1.427505981215057
2.407289056048037 260.15064507902906 1.4420560207398583
2.4125166110014526 256.968986658538 1.4322113168418165
2.4177441659548684 263.33603423923665 1.4525624392131837
2.422971720908284 259.1660441443973 1.4216667933683989
2.4281992758617 259.1251039556523 1.4135625996464927
2.4334268308151157 253.04857938147146 1.3783002848243622
2.4386543857685314 256.88754616674015 1.3818815232134098
2.443881940721947 259.95265446103394 1.3761585182521578
2.449109495675363 265.0130028260263 1.3843782448830286
2.4543370506287787 274.21900044284064 1.4119747398094944
2.4595646055821945 275.3668550971031 1.3998382770819975
2.4647921605356102 290.6193576261228 1.4194577222739904
2.470019715489026 302.7565425740643 1.4061267975234242
2.4752472704424417 343.6797975422861 1.4584835190263
2.4804748253958575 427.07477010030544 1.593034492879836
2.4857023803492733 565.9641257815639 1.793466459863633
2.490929935302689 787.4404545306377 2.093855163422068
2.496157490256105 1115.4146422818492 2.4882835477469203
2.5013850452095205 1515.3770503195037 2.893749862447221
2.5066126001629363 1913.3055455840301 3.244001962763882
2.511840155116352 2291.854553376826 3.5497593848248097
2.517067710069768 2625.5310444277757 3.7901364791247905
2.5222952650231836 2918.1609259460693 4.004137166773862
2.5275228199765993 3266.867227717789 4.24026725552053
2.532750374930015 3626.792657646484 4.460332808922991
2.537977929883431 4147.254498985678 4.766352760441782
2.5432054848368466 4771.495302379018 5.107879937546598
2.5484330397902624 5432.83288560168 5.446742427481853
2.553660594743678 5971.635283954485 5.704821197063242
2.558888149697094 6286.775847733596 5.841607690052213
2.5641157046505096 6357.210549739564 5.867895261175478
2.5693432596039254 6180.440684342376 5.784229613190386
2.574570814557341 5839.160088232253 5.620268365257579
2.579798369510757 5332.782374765929 5.346376088305736
2.5850259244641727 4796.6797251590415 5.0547214036721
2.5902534794175884 4244.370107708742 4.753813732896128
2.595481034371004 3657.133251193207 4.4195107537095915
2.60070858932442 3024.980998982309 4.013457255155636
2.6059361442778357 2390.850520275955 3.573860786753501
2.6111636992312515 1800.5822426918048 3.1017559345883794
2.6163912541846672 1331.2508810877964 2.672333860747928
2.621618809138083 952.9615454328163 2.2666091387054146
2.6268463640914987 698.6453165502651 1.942541762281129
2.6320739190449145 531.5006577972825 1.708623529053991
2.6373014739983303 436.4567441774568 1.5694681928242566
2.642529028951746 379.89015360563474 1.4926265705274766
2.6477565839051618 335.8016862985514 1.426431755692502
2.6529841388585775 310.5111770855853 1.3887310096898013
2.6582116938119933 291.3604404605196 1.3557837981965015
2.663439248765409 282.5797043460603 1.347405279362678
2.668666803718825 272.736688078756 1.332572644913056
2.6738943586722406 266.48040362111703 1.3197468583506515
2.6791219136256563 265.696324936904 1.329869353053765
2.684349468579072 262.2766281730285 1.3334458048194224
2.689577023532488 266.4384321532478 1.3615813540848734
2.6948045784859036 261.87391555017035 1.3485905150552875
2.7000321334393194 257.19118181129295 1.334311006983545
2.705259688392735 258.4489958109333 1.3519632933374615
2.710487243346151 260.371917259117 1.3651489188982118
2.7157147982995666 265.7868473601391 1.3966359832060893
2.7209423532529824 267.0139333808012 1.4098144165826432
2.726169908206398 261.3733178837612 1.3856167767395569
2.731397463159814 259.0281583635427 1.3847454077999028
2.7366250181132297 257.8298148373818 1.396279568054888
2.7418525730666454 253.7369830351927 1.3881648665990538
2.747080128020061 256.49084434741496 1.4184739041886314
2.752307682973477 257.04738621433546 1.4223605703379032
2.7575352379268927 258.19763571740134 1.4269041780987544
2.7627627928803085 259.00447955622843 1.4380273462658293
2.767990347833724 256.78790895497184 1.4295498068932415
2.77321790278714 255.30503365085204 1.4275599863101527
2.7784454577405557 256.1450202734618 1.4290598809836204
2.7836730126939715 258.50228976844477 1.432952171395605
2.7889005676473873 257.49730307464785 1.4366383698512486
2.794128122600803 261.0207717044119 1.452216577329209
2.7993556775542188 265.98303575332204 1.4676527546669527
2.8045832325076345 267.39434889295364 1.478328896221222
2.8098107874610503 268.0631284975798 1.4714478883470348
2.815038342414466 263.21973765106185 1.4545640866463347
2.820265897367882 259.015477226896 1.442569550331504
2.8254934523212976 253.7933884714465 1.427139267486356
2.8307210072747133 254.2037397192899 1.435885744623435
2.835948562228129 253.42713793555032 1.4326630946493872
2.841176117181545 256.93605258173517 1.4532051487514475
2.8464036721349606 267.72271117821697 1.4933775475872015
2.8516312270883764 265.9244147630573 1.4864180089366206
2.856858782041792 262.4985281393929 1.4671339492351165
2.862086336995208 260.68117259746253 1.4566845686474537
2.8673138919486236 257.70910105018623 1.4566215624033667
2.8725414469020394 258.441360294636 1.458653051569355
2.877769001855455 263.7975974446288 1.4783713703918433
2.882996556808871 265.2171429859333 1.4807777147686585
2.8882241117622867 263.2967996813194 1.4718646008390155
2.8934516667157024 260.4291220780594 1.4513361731185213
2.898679221669118 262.2863801995032 1.4550245424886405
2.903906776622534 258.1155152214529 1.430398154568621
2.9091343315759497 265.7048850381431 1.4503847407734953
2.9143618865293655 266.2432381633104 1.4569751754359297
2.919589441482781 266.13793256702826 1.4548241572920229
2.924816996436197 260.4398844202605 1.4324834639279942
2.9300445513896127 261.03333128819037 1.4351245848885594
2.9352721063430285 258.5073402555777 1.4239631445616754
2.9404996612964442 260.6675676268061 1.4287892644734168
2.94572721624986 265.82599168000974 1.4467016522627292
2.9509547712032758 269.62684672677085 1.458780493780979
2.9561823261566915 269.25431618549766 1.457284262175548
2.9614098811101073 259.6986868754061 1.4138826827030675
2.966637436063523 253.73876565755947 1.3949394071704997
2.971864991016939 257.0404923848706 1.417575982158478
2.9770925459703546 258.49847776908865 1.4227576275563263
2.9823201009237703 260.0528575044651 1.4297488417611461
2.987547655877186 263.4834879668827 1.4299334018135068
2.992775210830602 261.6880874771437 1.4125114637195062
2.9980027657840176 259.7872738684117 1.395387410359727
3.0032303207374333 258.18284013532787 1.3815848067363528
3.008457875690849 259.6467993026096 1.3961123525950425
3.013685430644265 266.44128663101606 1.4119805001631822
3.0189129855976806 269.1628342134688 1.42136347496064
3.0241405405510964 263.2726134754625 1.3876907615589946
3.029368095504512 261.6490814728071 1.3740398168126788
3.034595650457928 258.7929381229117 1.3677034676906905
3.0398232054113437 261.29547440454616 1.3762274719161927
3.0450507603647594 260.91575125728525 1.362862559760296
3.050278315318175 256.65329949596446 1.3366271878749334
3.055505870271591 256.03892786848564 1.324811662132568
3.0607334252250067 260.29163160261686 1.3425049400142668
3.0659609801784224 265.9862985954724 1.3702529158444736
3.071188535131838 271.1473884669606 1.383736332961122
3.076416090085254 274.94035087305724 1.3933736132976946
3.0816436450386697 274.6976240498263 1.3692510078659246
3.0868711999920855 271.62084074020987 1.3282068404380116
3.0920987549455012 274.935408183871 1.331566981454245
3.097326309898917 282.89891183060024 1.347239729335829
3.1025538648523328 286.89341255614045 1.359252890107675
3.1077814198057485 289.43857345206465 1.3634797908252994
3.1130089747591643 288.4730044916207 1.3447090085134172
3.11823652971258 284.69357166008785 1.3257308775451324
3.123464084665996 285.73438826706735 1.3139568013021168
3.1286916396194115 290.47060702258915 1.3098725655652985
3.1339191945728273 297.6673434319988 1.3242819658861258
3.139146749526243 311.08301325394535 1.3446902917263817
3.144374304479659 318.87436425013055 1.348577614987545
3.1496018594330746 325.2100988857245 1.3529063460450992
3.1548294143864903 329.2316589847709 1.3568013187556938
3.160056969339906 335.427621731588 1.3577743199282057
3.165284524293322 340.86046987079294 1.356755094919502
3.1705120792467376 356.72666874820874 1.376531297327986
3.1757396342001534 371.85104892765276 1.3923008145329254
3.180967189153569 392.9085286945671 1.4275643287522686
3.186194744106985 412.10976094195627 1.4557180239763692
3.1914222990604006 434.53325301988406 1.4906946868985047
3.1966498540138164 455.3650246604172 1.5227043012387378
3.201877408967232 480.2923271015612 1.561627829065122
3.207104963920648 504.632908733203 1.5946189444226417
3.2123325188740637 523.2809166795033 1.6149045706039444
3.2175600738274794 546.8526738566974 1.6424158509715947
3.222787628780895 567.5398699355151 1.6697252805110545
3.228015183734311 589.7779209760112 1.7002146810487049
3.2332427386877267 614.3139836777185 1.7324357710648601
3.2384702936411425 643.5073595261263 1.7690118167510795
3.2436978485945582 675.4554834007627 1.810195945249194
3.248925403547974 709.6944569422822 1.8588707702718565
3.2541529585013897 745.063815566203 1.900621061177015
3.2593805134548055 776.695345147612 1.9371329227330247
3.2646080684082213 807.5173882573717 1.9713396431550163
3.269835623361637 843.632119218999 2.0108289162628488
3.275063178315053 878.510430902224 2.0558334336711113
3.2802907332684685 906.6458678052489 2.086007076249139
3.2855182882218843 938.601893082567 2.1200886913291237
3.2907458431753 958.5472261784577 2.142668370057954
3.295973398128716 982.759589036834 2.1669450547523943
3.3012009530821316 999.2695725782637 2.1854907836332322
3.3064285080355473 1001.9610232955393 2.1878627943107927
3.311656062988963 984.1514361017165 2.1645652202318426
3.316883617942379 936.4726551041839 2.1039485388384884
3.3221111728957946 883.5725822067991 2.0424811619419994
3.3273387278492104 811.7086412940773 1.9531253025594897
3.332566282802626 740.3400197559506 1.8606372572815857
3.337793837756042 673.5270489685781 1.772632312736659
3.3430213927094576 601.6431182355615 1.6781159152638505
3.3482489476628734 539.3361126584794 1.5932208115633837
3.353476502616289 485.9886797588839 1.5179161501869938
3.358704057569705 444.06091130654113 1.4568633699587152
3.3639316125231207 408.703543656985 1.4060364724368535
3.3691591674765364 381.3772570268363 1.3653516722778722
3.374386722429952 361.9963434497911 1.3434710817914262
3.379614277383368 338.00686865321387 1.3026372437543907
3.3848418323367837 318.7849159247312 1.26974960007476
3.3900693872901995 306.3009062039057 1.2505589100032786
3.3952969422436152 291.1871448188688 1.224480969963443
3.400524497197031 287.1935610654468 1.2259640766729532
3.4057520521504467 281.30507424059977 1.2295023293006662
3.4109796071038625 278.62388855712163 1.2475055405719622
3.4162071620572783 271.78775453645216 1.2385782809835086
3.421434717010694 269.1115428480022 1.2377401579010692
3.4266622719641098 262.1089692533507 1.2145021349344847
3.4318898269175255 267.46668862331717 1.238183750551522
3.4371173818709413 267.6346573776023 1.249481056514469
3.442344936824357 268.1986659597801 1.2587580263061013
3.447572491777773 262.7436069509688 1.247257861997925
3.4528000467311886 256.39763043817464 1.2256067515958415
3.4580276016846043 251.43440382827393 1.2133999460445988
3.46325515663802 247.81544630134155 1.1940402960291436
3.468482711591436 246.1731326837407 1.18616640192828
3.4737102665448516 246.32327917112048 1.192593235552169
3.4789378214982674 246.11624694991036 1.184550313190849
3.484165376451683 247.66967196371246 1.205171065897076
3.489392931405099 250.48756615562462 1.2217371550864986
3.4946204863585146 251.95694090351114 1.2229577918881138
3.4998480413119304 258.4355088373991 1.2366434200549021
3.505075596265346 260.06850522460917 1.2308478008622328
3.510303151218762 267.4022338007507 1.2433850660759784
3.5155307061721777 276.975497495116 1.2557841722222698
3.5207582611255934 278.47773241323216 1.2538254624200427
3.525985816079009 284.7907405127531 1.24813018942046
3.531213371032425 285.8742345205396 1.2283569496178117
3.5364409259858407 295.3663644088041 1.2291833637328167
3.5416684809392565 310.6753753244274 1.2411778192973484
3.546896035892672 336.92558611831043 1.2755442093435843
3.552123590846088 382.86049298800657 1.3480142331046638
3.5573511457995037 465.97013386994 1.4745793963461897
3.5625787007529195 613.8141954626398 1.6831116819800664
3.5678062557063353 876.1347186446455 2.0047989736577985
3.573033810659751 1373.4063165625698 2.5074807387751346
3.5782613656131668 2297.6604759779157 3.2450571463847564
3.5834889205665825 3947.2585673537487 4.254647005351445
3.5887164755199983 6675.613872416102 5.532668851199158
3.593944030473414 10398.852665474667 6.860425892425941
3.59917158542683 14176.64109318909 7.981038504118141
3.6043991403802456 17202.35422073304 8.761690623718142
3.6096266953336613 18383.769237564517 9.033703234297297
3.614854250287077 17450.094073760592 8.776409047409517
3.620081805240493 14907.36050229524 8.102600773317176
3.6253093601939086 11547.376334353146 7.14188114383825
3.6305369151473244 8299.302174609118 6.04780992512955
3.63576447010074 5499.228493787369 4.916508172765412
3.640992025054156 3578.133683489478 3.9562572397490987
3.6462195800075716 2232.707862737841 3.121579458894879
3.6514471349609874 1424.9543557916868 2.489703870155451
3.656674689914403 951.850758637212 2.0358210279796847
3.661902244867819 697.6749634646541 1.7431470895773393
3.6671297998212347 551.3539741967066 1.5528605789910757
3.6723573547746504 468.56261353794224 1.4396250586496449
3.677584909728066 415.91911196931386 1.3627513622212601
3.682812464681482 384.16274422829696 1.3137018997010357
3.6880400196348977 361.7047502975456 1.2853240099249288
3.6932675745883135 343.7386357982852 1.2508979957974964
3.698495129541729 327.69443080663723 1.228410509201767
3.703722684495145 312.015926718337 1.1971017724403414
3.7089502394485607 305.0029389846476 1.1856575502493183
3.7141777944019765 304.53570302389 1.1903914287021333
3.7194053493553922 301.9604822806573 1.1880927336052716
3.724632904308808 299.65932068576325 1.1857831315691598
3.7298604592622238 292.8370658868196 1.174887994782194
3.7350880142156395 286.2271183735589 1.1660913008623148
3.7403155691690553 280.52793402154134 1.1514751315998604
3.745543124122471 277.4289685968856 1.15135650685367
3.750770679075887 277.2217104721835 1.1549946538226161
3.7559982340293026 281.7866777549329 1.1659583623705276
3.7612257889827183 283.014919399686 1.1735440397555164
3.766453343936134 284.05228680565773 1.1705705209006738
3.77168089888955 286.0299119955486 1.168640691855266
3.7769084538429656 284.3692956501061 1.165140739674202
3.7821360087963813 284.92013712162486 1.158518592556905
3.787363563749797 285.30200616609324 1.1525297413096163
3.792591118703213 291.59273229481124 1.1606623606337938
3.7978186736566286 296.22854959148333 1.162697264291773
3.8030462286100444 304.20268838735694 1.169194808530321
3.80827378356346 306.0191889512254 1.1578543276794728
3.813501338516876 306.0088565102446 1.1488479676975933
3.8187288934702917 308.2304878609648 1.1509057840385375
3.8239564484237074 308.4780046061527 1.1552628275158794
3.829184003377123 311.2125189902089 1.1654256607022366
3.834411558330539 309.4126544106963 1.169167628419229
3.8396391132839547 309.2044840594046 1.1718400016669224
3.8448666682373704 309.787333832735 1.1738917064830872
3.850094223190786 305.4360048065245 1.1694853446582905
3.855321778144202 300.71925688612555 1.1590015882797315
3.8605493330976177 295.41193981903126 1.1484963089049436
3.8657768880510335 290.90428448696656 1.1398253903050892
3.8710044430044492 288.81294299941146 1.1388046755012755
3.876231997957865 287.1006388051513 1.1386427336367095
3.8814595529112808 285.8459800983677 1.1367235192435865
3.8866871078646965 286.2458409814232 1.1376706682528155
3.8919146628181123 287.17285657758026 1.13621262284797
3.897142217771528 286.7512785447073 1.1279363303506718
3.902369772724944 285.8428441077601 1.1267230579616856
3.9075973276783595 289.21784879848 1.1277644860385556
3.9128248826317753 296.5702265753965 1.1380803090878122
3.918052437585191 300.37588907756265 1.14372702135234
3.923279992538607 302.4540318577205 1.1407735374485761
3.9285075474920226 309.43165634460127 1.1478284884638132
3.9337351024454383 312.7814293081068 1.1493794652396598
3.938962657398854 320.320150706409 1.1579906732796428
3.94419021235227 326.3347606786193 1.1629007204985975
3.9494177673056856 334.6041679509224 1.1724999580814153
3.9546453222591014 341.6499919167016 1.1791048394309829
3.959872877212517 349.6701701160592 1.1899966227711607
3.965100432165933 355.3807321531096 1.1949275703492495
3.9703279871193486 371.86546804684167 1.2198706916055082
3.9755555420727644 387.9026429913644 1.2374451132827193
3.98078309702618 406.84101029767675 1.2636892386452558
3.986010651979596 430.5141113861615 1.298517937179462
3.9912382069330117 452.4437987822442 1.328844280287688
3.9964657618864274 471.7339877593984 1.3571760515660072
4.001693316839844 492.27687848701714 1.3832701466880517
4.00692087179326 522.4893386589172 1.4213328139917683
4.012148426746676 554.4182545554684 1.4670034347179968
4.017375981700092 585.3466171968173 1.5250870396763503
4.0226035366535084 630.3415683968647 1.592822753989134
4.027831091606925 678.8817146759004 1.658491400034349
4.033058646560341 735.0408430134394 1.72955080193601
4.038286201513757 798.7361429740399 1.8014540581922318
4.043513756467173 871.5438391486846 1.8854006994529395
4.0487413114205895 950.2278732451981 1.968635364038454
4.053968866374006 1040.828856181202 2.061186343422656
4.059196421327422 1141.9355950232264 2.1634679813982682
4.064423976280838 1249.2089579553865 2.2633111978656997
4.069651531234254 1380.9822553488457 2.375805148150053
4.0748790861876705 1522.0677704804784 2.4972598818744474
4.080106641141087 1680.123540367096 2.625510257375506
4.085334196094503 1854.8299826940033 2.7563310475496574
4.090561751047919 2037.9373024804884 2.8916013694739107
4.095789306001335 2249.1369269882953 3.034622559131555
4.1010168609547515 2500.304138192213 3.207962525349411
4.106244415908168 2749.4534512686605 3.3708177365914107
4.111471970861584 3017.298575422333 3.5331643920912708
4.116699525815 3277.1806796347264 3.6769255051473713
4.121927080768416 3521.2131651071363 3.7636901570933605
4.1271546357218325 3758.903546112678 3.8463390153317
4.132382190675249 3999.472406071213 3.9516953917434527
4.137609745628665 4235.9434579873705 4.049948714329893
4.142837300582081 4461.808702129178 4.146682060404077
4.148064855535497 4634.155577789398 4.221014870107087
4.1532924104889135 4766.0233504126345 4.270514835792679
4.15851996544233 4861.3484287001065 4.303354567129807
4.163747520395746 4874.139892248937 4.295985212530891
4.168975075349162 4852.720762812094 4.279231824053497
4.174202630302578 4754.060640295894 4.230079335159079
4.1794301852559945 4590.495190634258 4.1630812121703356
4.184657740209411 4352.425979200601 4.048582244148714
4.189885295162827 4061.59710272629 3.9069353695314724
4.195112850116243 3757.8003945629403 3.7594339043917953
4.200340405069659 3435.064504152205 3.589250062342437
4.2055679600230755 3108.1309227716442 3.4105950228559325
4.210795514976492 2805.5803361530834 3.2355324995802652
4.216023069929908 2520.029854130056 3.063088122297465
4.221250624883324 2246.3670535807187 2.8866066498835403
4.22647817983674 2024.9185936577653 2.74367634042127
4.2317057347901565 1806.4539927189096 2.5879187681770897
4.236933289743573 1615.416023774766 2.446933474912091
4.242160844696989 1443.4852080589876 2.309954260832252
4.247388399650405 1291.7266729399375 2.1845879012836527
4.252615954603821 1160.135009175828 2.0681577294231595
4.257843509557238 1053.4268061775063 1.9695627661273993
4.263071064510654 951.2231203962227 1.8678907610781703
4.26829861946407 862.1545720105051 1.7739304488506427
4.273526174417486 788.1305001641264 1.6938586993262088
4.278753729370902 730.6775647633124 1.6320036385522425
4.283981284324319 671.9247307053505 1.5666352617579202
4.289208839277735 618.2613186678925 1.5031732262535895
4.294436394231151 568.8652157950153 1.442144919181226
4.299663949184567 528.1967486965584 1.3907616226038175
4.304891504137983 498.4597131038344 1.3516899713377315
4.3101190590914 469.52038506266126 1.3106239188821227
4.315346614044816 442.2181409531424 1.2718484925109814
4.320574168998232 419.28466982630823 1.2365159118804516
4.325801723951648 401.967862008667 1.2132724040372873
4.331029278905064 383.75027915753833 1.1909894718484244
4.336256833858481 371.9403761565986 1.1783226618726872
4.341484388811897 359.3711125977439 1.1589843270107956
4.346711943765313 345.2864171637867 1.1336302246698906
4.351939498718729 336.75679168846085 1.121173168754778
4.357167053672145 324.5788289718409 1.1044594458110875
4.362394608625562 317.96496186151677 1.1007513700328404
4.367622163578978 318.4758197767639 1.0997990562500817
4.372849718532394 312.7921208689127 1.0910114021937583
4.37807727348581 308.73547391289276 1.0834312923965703
4.383304828439226 302.7132338926444 1.0744500811759106
4.388532383392643 294.59531796146587 1.0642495303584008
4.393759938346059 290.135919510806 1.059333458584375
4.398987493299475 283.9187604137678 1.0532655877839958
4.404215048252891 279.06797605421235 1.048316702419198
4.409442603206307 274.9890622599708 1.0462517380395757
4.414670158159724 267.1759139438423 1.0354376704194186
4.41989771311314 261.6666316846748 1.0298303252581293
4.425125268066556 253.96199526842727 1.01346652967252
4.430352823019972 250.0024412232829 1.0105322177390665
4.435580377973388 248.0938082950545 1.00685613040654
4.440807932926805 246.4740554070485 1.0098334656393637
4.446035487880221 243.7580672480215 1.0153887659784342
4.451263042833637 240.78490312752882 1.013875025681551
4.456490597787053 234.23731331839377 0.9927325792703985
4.4617181527404695 225.35428171092272 0.9747192752473127
4.466945707693886 220.95393345760687 0.9651754541741133
4.472173262647302 219.5876859571334 0.9619625960155249
4.477400817600718 223.05388838018635 0.9743513895054372
4.482628372554134 222.7884381117878 0.9705042108984272
4.4878559275075505 226.55081754585711 0.9837241302928309
4.493083482460967 224.64346460767072 0.9800969137974274
4.498311037414383 218.38744517385794 0.9667797323195001
4.503538592367799 219.90825714599245 0.9789942155051463
4.508766147321215 217.19642213648353 0.9749218238417732
4.5139937022746315 216.10559560134334 0.9726312305959744
4.519221257228048 213.00862723299548 0.9686531395469631
4.524448812181464 206.7384212054305 0.9472505646092431
4.52967636713488 204.823745378237 0.9510919869390899
4.534903922088296 207.76318139348177 0.960162681223871
4.5401314770417125 211.21278874456686 0.9666721612495114
4.545359031995129 211.76764136028103 0.9737460062654738
4.550586586948545 211.85005710381142 0.9715233129740541
4.555814141901961 210.36392631160345 0.9631709927964919
4.561041696855377 212.01799895156614 0.9760653353208423
4.5662692518087935 213.60188682616203 0.9792294765997402
4.57149680676221 209.90647104634243 0.9655732339366224
4.576724361715626 210.99278913519254 0.97281645568576
4.581951916669042 208.94981382220658 0.9609810344827472
4.587179471622458 205.85827236413607 0.9551329678378924
4.5924070265758745 209.552698080222 0.9728933161744155
4.597634581529291 209.9421307532336 0.9783640132387813
4.602862136482707 208.32405439072377 0.9770609624163
4.608089691436123 207.07381940596284 0.9794432097029103
4.613317246389539 202.9041312764972 0.9758084638675241
4.6185448013429555 205.14541173033183 0.9846813768591837
4.623772356296372 207.35477986105008 0.9972856345901124
4.628999911249788 209.49974352584985 1.0061034435751914
4.634227466203204 204.77765903119334 0.9840956464069143
4.63945502115662 199.86138310829753 0.9604281400009376
4.6446825761100365 196.4454863908908 0.939060574382544
4.649910131063453 198.62299589127187 0.9457872520724888
4.655137686016869 202.38531011488132 0.9645552307583285
4.660365240970285 202.57473971476225 0.9669262674260226
4.665592795923701 203.3168456942418 0.9770443182625421
4.6708203508771176 202.99370683132722 0.9771097347121618
4.676047905830534 202.6883090572958 0.9755908413046872
4.68127546078395 201.02490872899645 0.9665467515479289
4.686503015737366 203.1884172004144 0.9799257408372051
4.691730570690782 204.3984557691913 0.9863846889545683
4.696958125644199 205.59726364520662 0.9856675179655782
4.702185680597615 202.86274002333965 0.9689292336492058
4.707413235551031 200.59813442451113 0.955975338237306
4.712640790504447 197.73675161178141 0.9497053880858903
4.717868345457863 195.3084097905623 0.949264743436009
4.72309590041128 193.78212751948746 0.9457703320088637
4.728323455364696 195.087097958213 0.9582020066148164
4.733551010318112 197.57795992947322 0.9590924908572944
4.738778565271528 201.87656298332436 0.9645000558565019
4.744006120224944 201.37437088122218 0.9554842634580767
4.749233675178361 201.51809199785302 0.9630811446345799
4.754461230131777 202.9959878614056 0.9676126334505096
4.759688785085193 200.64134860971143 0.9643804967267056
4.764916340038609 196.97960735256726 0.9575823344329397
4.770143894992025 194.07188532346362 0.9470205767393453
4.775371449945442 194.08428881818486 0.9523381377356231
4.780599004898858 196.25845737866177 0.9542995828184637
4.785826559852274 194.33588864900767 0.9440311637917159
4.79105411480569 191.92830799838077 0.9301378432206895
4.796281669759106 191.7012601163956 0.9275056484774538
4.801509224712523 197.32145199666027 0.9436521357667329
4.806736779665939 202.33255724785786 0.962846005173516
4.811964334619355 202.024785471767 0.9723987360968058
4.817191889572771 198.30369794644466 0.9617877696967495
4.822419444526187 193.62582236579155 0.947847666464156
4.827646999479604 191.62978594920546 0.936354630789375
4.83287455443302 193.08212303718554 0.9378009276306233
4.838102109386436 191.75335798278982 0.9343596788486723
4.843329664339852 192.27644422664187 0.935347673156539
4.848557219293268 192.75358985034387 0.9311627996473915
4.853784774246685 193.76065683761095 0.9321174765379405
4.859012329200101 194.37405688726813 0.9244121778894745
4.864239884153517 195.5430113131663 0.9279098827631878
4.869467439106933 194.99909786646447 0.9207864728123608
4.8746949940603495 194.64083418440416 0.9247720759704942
4.879922549013766 194.74213593686915 0.9292343043856645
4.885150103967182 194.2396799010593 0.9211432823188596
4.890377658920598 194.22674432451112 0.923322985294594
4.895605213874014 196.41335834918183 0.9249799648019216
4.9008327688274305 199.78589228290573 0.9350778927334812
4.906060323780847 197.19129249858474 0.9277475901132146
4.911287878734263 194.835856948393 0.9127893740831672
4.916515433687679 195.29380390773167 0.9122369773655636
4.921742988641095 191.88338236854617 0.8999787240521593
4.9269705435945115 195.44503631628206 0.9036425219602884
4.932198098547928 196.9274020838849 0.9150301722442146
4.937425653501344 198.27366747321943 0.9221998110722353
4.94265320845476 196.38787651060724 0.9237740313461791
4.947880763408176 194.86471657481917 0.9171611875804505
4.9531083183615925 196.37080596018328 0.9228418361397281
4.958335873315009 201.7089838202199 0.9395761920220597
4.963563428268425 204.55113043256367 0.9452914845548163
4.968790983221841 208.07329992608084 0.94542171974288
4.974018538175257 206.0554919035086 0.9335910534955844
4.9792460931286735 211.51398626783126 0.9392574588366256
4.98447364808209 219.0590588023116 0.9475817115850421
4.989701203035506 226.47215024513008 0.9420753490605279
4.994928757988922 241.95342194647844 0.9484860112118797
5.000156312942338 262.0765440668816 0.9583186530543117
5.0053838678957545 300.4408263257378 1.0005909625180842
5.010611422849171 347.1750324126269 1.0577582013475244
5.015838977802587 404.7072100684324 1.1234166936336683
5.021066532756003 461.6261655360176 1.1875692606021329
5.026294087709419 519.9653540104033 1.2534539022394515
5.0315216426628355 560.9799614684342 1.298063436519493
5.036749197616252 584.1715458975167 1.325458118096033
5.041976752569668 592.1542960906311 1.3336084837593847
5.047204307523084 586.5174900142433 1.3270097339089153
5.0524318624765 582.0740429612597 1.3226760395406947
5.0576594174299165 578.413147240571 1.3196503999646745
5.062886972383333 570.335155166023 1.3098761199759814
5.068114527336749 564.7250732859981 1.3030865572157921
5.073342082290165 566.9783994099117 1.3038286316459358
5.078569637243581 571.7118556981385 1.3070685390769456
5.0837971921969975 576.3581939805139 1.3095451753709133
5.089024747150414 589.709567695261 1.3243493113156866
5.09425230210383 604.7278959343633 1.3399848056010641
5.099479857057246 633.1216722169718 1.3718720107849949
5.104707412010662 663.619317092807 1.4026391613679434
5.109934966964079 693.6542096075614 1.4333051904015757
5.115162521917495 717.0276564783433 1.4569087713045077
5.120390076870911 732.9976061983069 1.4734116794531236
5.125617631824327 735.1725586061623 1.4744082982694509
5.130845186777743 721.4068737876385 1.4586423197310172
5.13607274173116 699.8052719228848 1.4353415082189136
5.141300296684576 665.3057255407924 1.3977843706845472
5.146527851637992 624.8237939178207 1.3535179377509732
5.151755406591408 573.5986184145851 1.2968531740835803
5.156982961544824 521.1554199605498 1.2382291901125848
5.162210516498241 472.44038959742807 1.1816307819077259
5.167438071451657 427.7974107704518 1.1306073403883554
5.172665626405073 393.06624999801966 1.0886909754191225
5.177893181358489 363.9524987819033 1.0520828821268782
5.183120736311905 339.0444432084578 1.0203253890133643
5.188348291265322 322.2010451709336 1.0012538150961496
5.193575846218738 305.6788843610585 0.9807936373235997
5.198803401172154 288.0328142315989 0.9536478010505118
5.20403095612557 274.5228712204361 0.9369892727712485
5.209258511078986 263.12725029359945 0.9267170661864896
5.214486066032403 252.4031331501879 0.9206624594767211
5.219713620985819 238.9303069803651 0.9100510478082257
5.224941175939235 225.5089010662624 0.8948153222318078
5.230168730892651 217.72739707730005 0.8899671778832887
5.235396285846067 216.77836601835875 0.8979330412553067
5.240623840799484 215.37445951954163 0.900113011441322
5.2458513957529 210.0505747067372 0.8965551678656257
5.251078950706316 203.60039864531538 0.8850179595466007
5.256306505659732 201.0537712058355 0.8863525053748006
5.261534060613148 203.8192231952221 0.8936776316411925
5.266761615566565 204.171685513823 0.8917318859842606
5.271989170519981 196.9680610946903 0.86950427034551
5.277216725473397 194.35221798269438 0.8614285433518483
5.282444280426813 190.1804324574817 0.8585126899845511
5.2876718353802294 193.7454124402141 0.8762509294274722
5.292899390333646 194.8270514749671 0.8817100860917669
5.298126945287062 188.47189514908635 0.8662009699874127
5.303354500240478 185.15572344741875 0.8510487048492226
5.308582055193894 185.91679759799055 0.8455091114272842
5.3138096101473105 189.3092190770804 0.8529321821028745
5.319037165100727 195.30764818934472 0.8655954029239337
5.324264720054143 195.49219266793682 0.8718820593831276
5.329492275007559 192.4630460831711 0.8691917800944297
5.334719829960975 188.48075637515774 0.8662890915652132
5.3399473849143915 187.4885243285135 0.8633329352372761
5.345174939867808 190.89917243561715 0.8700968751241417
5.350402494821224 193.06532302897867 0.8714184443041947
5.35563004977464 192.5816487302198 0.8706925142262939
5.360857604728056 196.15495864213133 0.8790988867931375
5.3660851596814725 198.666272678902 0.884806651174547
5.371312714634889 202.01843922680584 0.8923197449818682
5.376540269588305 205.56490931817197 0.8908601889868368
5.381767824541721 204.32563547474294 0.8867844291752622
5.386995379495137 200.66501162319796 0.8681336465954084
5.3922229344485535 198.57647816034603 0.8564937775519672
5.39745048940197 191.76084689481195 0.8407756334788183
5.402678044355386 191.81369203796362 0.8337799084408323
5.407905599308802 190.72126972024125 0.832048829088001
5.413133154262218 197.48263146796447 0.8456914484373808
5.4183607092156345 201.26317605407834 0.8474913709974665
5.423588264169051 206.06035246655014 0.8494644432396585
5.428815819122467 207.6528268047779 0.8414199772127148
5.434043374075883 209.87690738044944 0.8440712935735457
5.439270929029299 213.25659967348193 0.8511547428851264
5.4444984839827155 215.32955332765292 0.860003255857973
5.449726038936132 215.47116815815977 0.8631244815743834
5.454953593889548 216.11373617021573 0.866802578544587
5.460181148842964 213.6968071827632 0.8625790251304225
5.46540870379638 211.48750514192875 0.8624207345203375
5.4706362587497965 211.54047117282437 0.8643338179168183
5.475863813703213 208.03031736344425 0.8623828775089225
5.481091368656629 206.03371751627796 0.8580865564301499
5.486318923610045 203.8987907782773 0.852592063413269
5.491546478563461 199.60872048361654 0.8425855464968826
5.4967740335168775 198.9732493062283 0.8377696169714908
5.502001588470294 198.62295999675126 0.841482388771085
5.50722914342371 194.2150829782376 0.8341393035888163
5.512456698377126 194.9083039113862 0.8405460592219981
5.517684253330542 195.14678215748708 0.8420927796708046
5.522911808283959 194.37466797075564 0.8355277837693337
5.528139363237375 195.35926418667324 0.8375351388122996
5.533366918190791 196.205457170977 0.8365268111277573
5.538594473144207 192.1142860275638 0.828904512849411
5.543822028097623 190.3267215298662 0.8256197635200332
5.54904958305104 194.31045416024662 0.8341784523102458
5.554277138004456 198.50374173551378 0.841388314224442
5.559504692957872 201.1648615405204 0.8505586531255636
5.564732247911288 203.11236967293377 0.860376058769716
5.569959802864704 200.22618502492057 0.8520504106446948
5.575187357818121 196.840360465504 0.8391521258991392
5.580414912771537 197.3837478224672 0.8330095191863613
5.585642467724953 195.08150799493157 0.8251647967695152
5.590870022678369 194.75512447273212 0.8183122066009523
5.596097577631785 196.17099085772256 0.8208758530319709
5.601325132585202 201.35499366285174 0.8286456462462394
5.606552687538618 206.82999873711935 0.8310935244920913
5.611780242492034 212.72848804314933 0.835528001867067
5.61700779744545 215.8836372166845 0.8363509336654228
5.622235352398866 223.60435537178145 0.8439502899141417
5.627462907352283 235.67277446457237 0.8536401981089472
5.632690462305699 256.1088833094081 0.8757016094018335
5.637918017259115 291.62829658204106 0.9149722283035617
5.643145572212531 356.61604462741525 0.9952258111065698
5.648373127165947 442.3404883820032 1.0936590031429894
5.653600682119364 545.8071458692939 1.2057287842891695
5.65882823707278 646.8484833497458 1.3079188932802663
5.664055792026196 726.2061413646029 1.3844088116899778
5.669283346979612 788.2833137466099 1.4426648051398754
5.674510901933028 814.9888079429197 1.464565001996044
5.679738456886445 821.7341646520928 1.4690358458798123
5.684966011839861 805.822181692986 1.4530103798153777
5.690193566793277 785.2896614221613 1.4327037376417815
5.695421121746693 768.114396120874 1.4159154002870584
5.700648676700109 752.6125077151642 1.4010325165548914
5.705876231653526 731.2771441420127 1.38143198716657
5.711103786606942 711.3375424158871 1.3629877575058797
5.716331341560358 696.352153462294 1.348020428461696
5.721558896513774 691.1491847838632 1.3422688539339482
5.7267864514671905 694.9687022927014 1.344207556552257
5.732014006420607 704.2087770713202 1.352699883902837
5.737241561374023 715.2348566106813 1.3629827250943793
5.742469116327439 740.1732895160208 1.3880155505047984
5.747696671280855 776.0153224256168 1.4206574462772634
5.7529242262342715 821.0188395351739 1.4595057731555103
5.758151781187688 866.6692946510569 1.4973842799331585
5.763379336141104 909.1662493106425 1.5333793682770236
5.76860689109452 932.6279457893183 1.553855935240672
5.773834446047936 927.2380786542134 1.548720952318866
5.7790620010013525 880.9265670630402 1.5090412956918284
5.784289555954769 796.2638644386803 1.4323300410866782
5.789517110908185 701.3539744088285 1.343587049895916
5.794744665861601 600.0713743836784 1.2432585833191414
5.799972220815017 506.65775083064807 1.1472792919312398
5.8051997757684335 425.0637969724477 1.0605127576349724
5.81042733072185 361.8381440852385 0.9934761055120697
5.815654885675266 315.79154390348583 0.9441681441263311
5.820882440628682 282.2998599057219 0.9002693986247443
5.826109995582098 260.58280041449154 0.8728405598721128
5.8313375505355145 247.01836987867148 0.85652882422029
5.836565105488931 241.1196942316426 0.8542660795898307
5.841792660442347 234.60198460162283 0.8487913312761178
5.847020215395763 229.44464139191788 0.8398437600946429
5.852247770349179 228.0329368759321 0.833493383295708
5.8574753253025955 223.59528316286452 0.8267887059762176
5.862702880256012 220.155235468757 0.8223422287981279
5.867930435209428 225.18942748597226 0.8307007499209587
5.873157990162844 228.52196022528452 0.8330063510190394
5.87838554511626 230.21508327004506 0.8301066193262621
5.8836131000696765 228.05640286226196 0.8224267434849087
5.888840655023093 225.31937369558588 0.8174868230008269
5.894068209976509 222.90715698374572 0.8119370161868321
5.899295764929925 222.52643028957726 0.8097563577933907
5.904523319883341 223.4442523489386 0.8115277860591192
5.9097508748367575 228.0938323442776 0.8215081662691875
5.914978429790174 231.35009903121895 0.8280281641633619
5.92020598474359 234.81006364168013 0.828480963168851
5.925433539697006 237.0143611263876 0.8285794878127143
5.930661094650422 241.7295937091128 0.8326612785284094
5.9358886496038386 244.4242954029946 0.8337543450558216
5.941116204557255 248.72632976105226 0.8368336498013982
5.946343759510671 251.92393172881708 0.8400652139620943
5.951571314464087 257.51145713863815 0.8530750950122413
5.956798869417503 265.36220821332597 0.8700518861009283
5.96202642437092 273.9844892338187 0.8848825785142598
5.967253979324336 281.6781307711359 0.8971447669303082
5.972481534277752 295.3364924441857 0.9173809769564181
5.977709089231168 308.445048545788 0.9327476371486826
5.982936644184584 327.45054400738303 0.9590372676771753
5.988164199138001 346.3076530903302 0.9793837302346481
5.993391754091417 368.60368117680895 1.0085844161288895
5.998619309044833 395.1837553943804 1.0416900848813202
6.003846863998249 436.4968340920077 1.095688567118562
6.009074418951665 485.4629749825865 1.1567167460617185
6.014301973905082 542.5019133788535 1.2259437771343737
6.019529528858498 623.2744823884858 1.3136844041688458
6.024757083811914 719.5236352384728 1.4124104481645412
6.02998463876533 841.5524784723066 1.5276373385104016
6.035212193718746 997.862874620378 1.665415713941217
6.040439748672163 1163.2743171291263 1.8000338000661469
6.045667303625579 1322.2918214997999 1.9170656152809231
6.050894858578995 1480.1180655173957 2.0284798701199267
6.056122413532411 1585.6997543721254 2.098895913562618
6.061349968485827 1639.9241635041662 2.136933202923145
6.066577523439244 1650.8098137268757 2.14718833167178
6.07180507839266 1604.380023006037 2.12450477882071
6.077032633346076 1518.8989862255326 2.0710073487348692
6.082260188299492 1402.761583350842 1.9920678111284695
6.087487743252908 1281.782175815967 1.90612764417409
6.092715298206325 1163.6235116325033 1.8178863157312233
6.097942853159741 1054.137135836983 1.7333162708596215
6.103170408113157 952.9638323354635 1.6473251610996693
6.108397963066573 865.0329543572202 1.5695769159155297
6.113625518019989 784.5421691691448 1.4965384443351204
6.118853072973406 720.6094673033436 1.4408781121855305
6.124080627926822 660.0295790777069 1.3819762440057957
6.129308182880238 601.7206111671834 1.3232705863102243
6.134535737833654 547.6176647036709 1.2620626907910772
6.1397632927870704 499.9848485911686 1.2071776919941293
6.144990847740487 459.2114324951863 1.1595917040411696
6.150218402693903 423.8716759676808 1.1175201517947568
6.155445957647319 397.39621665534827 1.086510780285472
6.160673512600735 371.7708799542119 1.0537118976805555
6.1659010675541515 351.9805237381832 1.0308889005228823
6.171128622507568 339.0257618150696 1.014145326508514
6.176356177460984 325.7677820488687 0.9970825666808922
6.1815837324144 314.1466985729216 0.9859483159916222
6.186811287367816 303.01420077720377 0.9750066980300581
6.1920388423212325 298.75467260689527 0.9748148790190859
6.197266397274649 294.3944995888967 0.9734210864405255
6.202493952228065 292.9095268175718 0.9736628833008001
6.207721507181481 283.5054078876387 0.9481838600612932
6.212949062134897 278.1514016284119 0.9371774827419949
6.2181766170883135 267.48581689264023 0.9168985216550012
6.22340417204173 260.79189411826565 0.9051314219242593
6.228631726995146 255.2935285579807 0.892692385057536
6.233859281948562 252.69362190105554 0.8859782148948899
6.239086836901978 251.38456524950988 0.8783545926825442
6.2443143918553945 253.61357398277477 0.8785873878315306
6.249541946808811 254.02865754323557 0.8765138577171881
6.254769501762227 252.8027779969682 0.8727049427479212
6.259997056715643 250.738796784388 0.8679819834469638
6.265224611669059 242.04206034601128 0.8551268345062728
6.2704521666224755 233.6312340166152 0.84217113410788
6.275679721575892 229.93770337491392 0.8358815960427284
6.280907276529308 229.7737749080164 0.8372832517168752
6.286134831482724 233.7395317039346 0.8474446728063828
6.29136238643614 233.79896563390216 0.8455701758348372
6.2965899413895565 232.43352737386522 0.8422903061001816
6.301817496342973 234.63212973067652 0.8423210089880202
6.307045051296389 239.1907415873569 0.8509316952814427
6.312272606249805 242.43027683582454 0.8573112468654404
6.317500161203221 245.0687231562726 0.8594405059836424
6.3227277161566375 240.35305519714476 0.8491923284443852
6.327955271110054 237.4983547952933 0.8414422832846787
6.33318282606347 233.06127936090897 0.8310538344590911
6.338410381016886 228.05937230321746 0.8226973461011472
6.343637935970302 231.3029161345682 0.8280190361779115
6.3488654909237185 229.4698668912505 0.8225543206113992
6.354093045877135 234.17549156868824 0.8332211238239938
6.359320600830551 238.6656776323725 0.8404253917048686
6.364548155783967 240.7842186567328 0.8413335133684888
6.369775710737383 243.9324084917026 0.8446299262268441
6.3750032656908 240.62643327935066 0.8368504455849852
6.380230820644216 238.66848200642926 0.8391022492161103
6.385458375597632 239.13085544124166 0.8395698019162968
6.390685930551048 239.34738727269632 0.8396984065010833
6.395913485504464 239.77017310134895 0.8377052042860427
6.401141040457881 237.31020470564866 0.8312098677319986
6.406368595411297 234.51394725272874 0.8249598579219135
6.411596150364713 236.37848299922962 0.8296502680198532
6.416823705318129 236.06190547988882 0.8290595044865697
6.422051260271545 240.25970972639166 0.8359675538086856
6.427278815224962 241.28727893303386 0.8355242409878975
6.432506370178378 241.40906413390303 0.8328564358711393
6.437733925131794 239.15161395647297 0.8203931056433807
6.44296148008521 239.60557351781364 0.8172646211346688
6.448189035038626 241.0356973597921 0.817323614366242
6.453416589992043 244.7325074762122 0.825032276667994
6.458644144945459 248.89869347039829 0.8332283295833279
6.463871699898875 255.81659678446778 0.8458731035276719
6.469099254852291 260.4369553603788 0.856223595104865
6.474326809805707 263.11563329458363 0.8581786196787143
6.479554364759124 262.88580797473327 0.852757644146284
6.48478191971254 260.05013912624617 0.8429346146847037
6.490009474665956 262.46168537675476 0.8401105685722624
6.495237029619372 269.2556540618139 0.8496574752410708
6.500464584572788 276.38770922759693 0.8578998171640452
6.505692139526205 284.1143067817847 0.8657154949180681
6.510919694479621 295.3348466426297 0.8796237706043363
6.516147249433037 306.43899306340853 0.8910549654813813
6.521374804386453 322.2260784610975 0.9095264667213147
6.526602359339869 342.4278272730001 0.9329656862912574
6.531829914293286 372.645255176725 0.9681701549165682
6.537057469246702 410.106161403852 1.009889571084302
6.542285024200118 449.5883872378978 1.0523660465780535
6.547512579153534 491.7954777597445 1.0974195783665084
6.55274013410695 525.6030595776124 1.1315828109818022
6.557967689060367 558.1063203063368 1.164886978778545
6.563195244013783 574.7311291607987 1.1801529428479305
6.568422798967199 578.0822074862924 1.1823912732927429
6.573650353920615 567.5231088611838 1.168876586120625
6.5788779088740315 549.0485109563075 1.14776778814601
6.584105463827448 526.0853061569006 1.123770956294382
6.589333018780864 493.81731369354907 1.0910450235178368
6.59456057373428 467.8719374278739 1.0642455832141937
6.599788128687696 437.1490216185453 1.030070336907073
6.6050156836411125 409.90266737193946 0.9988835136411771
6.610243238594529 385.8048389769143 0.9715342750408197
6.615470793547945 365.966171693569 0.9480234100172054
6.620698348501361 351.87640214330133 0.9307801771942651
6.625925903454777 341.09593854349464 0.9189514692169869
6.6311534584081935 339.04517808839546 0.9203990167758442
6.63638101336161 328.4651982824557 0.9088541413684705
6.641608568315026 320.5477076594956 0.8985880092703616
6.646836123268442 309.3127190975111 0.8786906368066579
6.652063678221858 294.9708215085378 0.8563696952862144
6.6572912331752745 286.3399256657904 0.844664654569524
6.662518788128691 280.83724682995705 0.8414863592212017
6.667746343082107 280.3797336040267 0.8495188984648814
6.672973898035523 280.96647518891615 0.8542873458290113
6.678201452988939 278.9359058860227 0.8515728088529235
6.6834290079423555 276.9941923165703 0.8500890766366966
6.688656562895772 277.7703853099029 0.8498689266049602
6.693884117849188 273.7141383031474 0.8438400984849036
6.699111672802604 269.991932431808 0.8371050334810141
6.70433922775602 266.27012201719583 0.8284576968922017
6.7095667827094365 261.3326132652431 0.8206271551225386
6.714794337662853 262.94017830704325 0.8246159552588622
6.720021892616269 262.4386843327745 0.8227184366447451
6.725249447569685 264.63800782159103 0.8234190849768341
6.730477002523101 269.2769494689465 0.8285641079613698
6.7357045574765175 270.68845057087543 0.8293658119296653
6.740932112429934 270.8527681368983 0.8305348832753118
6.74615966738335 269.8456995057451 0.832465086113121
6.751387222336766 268.5312141216206 0.829147033710377
6.756614777290182 271.2934378429823 0.833436681019396
6.7618423322435985 271.99717387069 0.8327176079231593
6.767069887197015 274.8624853682635 0.8352635527028085
6.772297442150431 271.53364300172007 0.8312410955711874
6.777524997103847 270.90285051707144 0.8299280830984623
6.782752552057263 273.1384019910627 0.8308353757941873
6.7879801070106796 272.8570110578534 0.8309861549994605
6.793207661964096 272.1077336845019 0.8280672045458592
6.798435216917512 268.9355510901595 0.8228905961739625
6.803662771870928 268.95794757847 0.8208595703062199
6.808890326824344 271.5816329795719 0.8224716467371618
6.814117881777761 274.96545941965576 0.826061367037534
6.819345436731177 277.6205706799301 0.8290908282803292
6.824572991684593 278.3093363583409 0.8281622532130534
6.829800546638009 275.0664973278119 0.8245373758391328
6.835028101591425 273.2036083010064 0.8205491223454526
6.840255656544842 275.36538262992946 0.823312273587073
6.845483211498258 279.56054297099723 0.8286520511353755
6.850710766451674 284.09507959083777 0.8355226982543734
6.85593832140509 287.7159258777549 0.8387906687387343
6.861165876358506 289.14245847605395 0.8394729786328938
6.866393431311923 293.1561631291009 0.8428078802162839
6.871620986265339 297.6797376115533 0.8457916295772
6.876848541218755 298.35060149924897 0.8464253257760921
6.882076096172171 300.59463480210707 0.8505484877924027
6.887303651125587 299.23901174458365 0.8491848509347704
6.892531206079004 304.6952051692826 0.8550573924262347
6.89775876103242 309.670380613681 0.8572505614975793
6.902986315985836 316.5878673140768 0.8636282047681109
6.908213870939252 322.73109906748977 0.8693868898287535
6.913441425892668 326.0536459219486 0.8719133164071498
6.918668980846085 331.18884840192254 0.87748169360369
6.923896535799501 331.4582307419653 0.8771953175163548
6.929124090752917 336.14729918509926 0.8823072129101117
6.934351645706333 339.292967521661 0.8864435308448646
6.939579200659749 343.87364314964714 0.8901266056346344
6.944806755613166 349.11107519478037 0.8937882754644485
6.950034310566582 353.063025307348 0.8959783233640155
6.955261865519998 360.26316380202053 0.902219765256459
6.960489420473414 367.77427283100087 0.9094699637436823
6.96571697542683 379.94213282208574 0.9221662070527032
6.970944530380247 392.6591773575734 0.9369781281803319
6.976172085333663 409.58356058231607 0.9571586065780304
6.981399640287079 427.19734054323663 0.9758551114596021
6.986627195240495 449.5422212540301 0.9976584335052174
6.9918547501939114 479.8971414205617 1.0283598125842657
6.997082305147328 520.9264467619194 1.0696123281078005
7.002309860100744 581.1595499469006 1.1303057389631224
7.00753741505416 659.9255036811343 1.2037951422043107
7.012764970007576 765.4031510664537 1.2952930500236046
7.0179925249609925 887.0073094947495 1.3920683988740084
7.023220079914409 1016.8778150876635 1.4900634056859414
7.028447634867825 1131.2967630202245 1.5693756502897984
7.033675189821241 1212.9264188925677 1.6242053952076603
7.038902744774657 1258.6637586834077 1.6521415049964037
7.0441302997280735 1254.3502341479125 1.647815185300112
7.04935785468149 1217.2730990385217 1.6219278550028795
7.054585409634906 1162.2642264275894 1.5829663333001607
7.059812964588322 1094.200538316743 1.5352934575655919
7.065040519541738 1031.6121929518763 1.4907824872369884
7.0702680744951545 970.0592358392504 1.4451506506414766
7.075495629448571 914.2903760665108 1.402729786586015
7.080723184401987 862.102691430994 1.3609381789189154
7.085950739355403 819.6002323150863 1.3264530461328952
7.091178294308819 781.9167485756133 1.2943626678745879
7.0964058492622355 745.033467141451 1.2626497201322875
7.101633404215652 711.1808771108073 1.2338483100120081
7.106860959169068 674.6100774937129 1.2020446548722228
7.112088514122484 639.9971109050449 1.1718462531648426
7.1173160690759 606.0268912422034 1.1402765355676077
7.1225436240293165 576.3626950166782 1.1130116177226383
7.127771178982733 547.4365213882568 1.0853009848504398
7.132998733936149 526.0132517820738 1.0648668595746225
7.138226288889565 508.90050702959417 1.0474341604826647
7.143453843842981 497.3534909211403 1.0358633041430572
7.1486813987963975 488.2666009843903 1.0270752543145645
7.153908953749814 483.3076181941892 1.021647587022799
7.15913650870323 483.53523705227747 1.0195838212007202
7.164364063656646 489.09348549978296 1.0252508357222003
7.169591618610062 500.2528508985433 1.035503684970318
7.1748191735634785 521.808954878086 1.056764920975708
7.180046728516895 555.2497867348501 1.0895844888011803
7.185274283470311 613.6636391476234 1.1447307909004665
7.190501838423727 698.8821389262032 1.2206311315030929
7.195729393377143 817.950532295547 1.3188565112792985
7.2009569483305595 996.1834993643251 1.4539400818873351
7.206184503283976 1242.948320526881 1.6215478604776028
7.211412058237392 1589.5038388941632 1.8304454850439975
7.216639613190808 2024.9195017354168 2.0644108459826267
7.221867168144224 2522.720421958918 2.301510155346575
7.227094723097641 2994.577402364813 2.5062883161326885
7.232322278051057 3320.858887032707 2.6377218529804396
7.237549833004473 3428.6334491310895 2.6773032366901477
7.242777387957889 3264.0802289760104 2.6110259244959497
7.248004942911305 2903.4117580185875 2.457918925156221
7.253232497864722 2441.988629584442 2.252682866469501
7.258460052818138 1954.5154987535595 2.0149223431019117
7.263687607771554 1525.5480902038598 1.7808981564103352
7.26891516272497 1167.6590879782223 1.5580656162170712
7.274142717678386 904.1672347133552 1.3715862686807025
7.279370272631803 719.9973811514367 1.2243214706377523
7.284597827585219 593.5803739449235 1.1130670281280421
7.289825382538635 515.3548941873387 1.0388705447483757
7.295052937492051 469.0051267394645 0.9935201734324316
7.300280492445467 436.12055299485854 0.9612703759934471
7.305508047398884 411.6720651560398 0.9347487915479197
7.3107356023523 396.77219591639596 0.9183162837424533
7.315963157305716 383.0622806843649 0.9027310536390352
7.321190712259132 375.9267045033916 0.8939777719109591
7.326418267212548 371.30141474462835 0.8889928450502231
7.331645822165965 365.43950902954185 0.8828561317261127
7.336873377119381 360.2446928684321 0.8751409724647854
7.342100932072797 359.82228153892953 0.8738024507716766
7.347328487026213 357.4863971864393 0.8687246204105594
7.352556041979629 357.7452267351098 0.8703583954909785
7.357783596933046 356.91178709997104 0.8710977539308035
7.363011151886462 353.87609645490426 0.8694277130911787
7.368238706839878 352.69838971836737 0.8724110252007496
7.373466261793294 355.97562925404566 0.87539812160145
7.37869381674671 356.3889661727711 0.8756188159412728
7.383921371700127 353.6410538604448 0.869147417967641
7.389148926653543 353.5084003606705 0.8689292677023425
7.394376481606959 353.2930932486275 0.8670348725244115
7.399604036560375 352.95906285373684 0.8642351695033292
7.4048315915137914 353.2955368447119 0.863381008832694
7.410059146467208 353.02163510422304 0.8627046575288618
7.415286701420624 356.4208652077149 0.8671098333727176
7.42051425637404 358.4453206193793 0.8699115145376435
7.425741811327456 358.5665041865044 0.8697724356615311
7.4309693662808725 361.8436683670445 0.8730260443653555
7.436196921234289 364.1512661546263 0.8759298454625606
7.441424476187705 365.937335278491 0.8772455881007813
7.446652031141121 368.9431874195298 0.8792585285221816
7.451879586094537 373.1184134352083 0.884614478972673
7.4571071410479535 377.56232093120303 0.8896136086232771
7.46233469600137 380.7211118354229 0.8914476596214965
7.467562250954786 386.607536648531 0.896621708744523
7.472789805908202 390.64661956709193 0.8987529724988219
7.478017360861618 397.0898728723918 0.9056378797976339
7.4832449158150345 406.04718363659043 0.9154616735493613
7.488472470768451 412.5243123481432 0.9221799228051398
7.493700025721867 425.4004427396314 0.9364583063305191
7.498927580675283 436.4702195667483 0.9467903038997649
7.504155135628699 446.07443242341725 0.9549483627790594
7.5093826905821155 461.3994743621527 0.9700110106063023
7.514610245535532 475.40839875228215 0.984244618965141
7.519837800488948 491.76083521519104 1.0007316450569912
7.525065355442364 504.66987670675127 1.0123704232890194
7.53029291039578 513.8212033952162 1.0205256776135951
7.5355204653491965 522.8791517515396 1.0297734683921336
7.540748020302613 528.7262700895558 1.0355662797167902
7.545975575256029 530.1059664218565 1.0357326875574522
7.551203130209445 526.9733316221138 1.0313331689631877
7.556430685162861 525.8759268205138 1.029466980268745
7.5616582401162775 524.9107227827178 1.0279487292567793
7.566885795069694 520.7282025408667 1.0236213178275417
7.57211335002311 515.8805443878719 1.019060632513379
7.577340904976526 505.6964825162055 1.0074219173886059
7.582568459929942 498.0249877099066 0.9988766922783997
7.5877960148833585 490.86949446071156 0.991885059880044
7.593023569836775 483.5443274325589 0.9851934260736511
7.598251124790191 477.2159025552447 0.978515056818105
7.603478679743607 472.09601078258123 0.9728628153431303
7.608706234697023 471.09156966965503 0.9714369349892125
7.6139337896504395 467.4375781325073 0.9668956997079495
7.619161344603856 463.15963115597407 0.9636036894981398
7.624388899557272 463.9137833209934 0.9641043423619755
7.629616454510688 467.62431699388645 0.9669840790243008
7.634844009464104 469.7682404339983 0.9675163545703632
7.6400715644175206 471.7183716683546 0.968325190640613
7.645299119370937 478.6738561068591 0.9756921363915105
7.650526674324353 490.7714352877704 0.9872785329484906
7.655754229277769 502.29218491442924 0.999315176599954
7.660981784231185 507.1340358866106 1.0020826344129996
7.666209339184602 516.2613230052121 1.0101738660362956
7.671436894138018 522.6298980592723 1.0159279978385964
7.676664449091434 530.0649036326236 1.0229273265182333
7.68189200404485 533.8906063501536 1.025829753842906
7.687119558998266 538.6437839692006 1.0305459712746676
7.692347113951683 543.2706338219717 1.0341667269481745
7.697574668905099 544.7565397752437 1.0353401149174273
7.702802223858515 549.6831601002859 1.0384670114751968
7.708029778811931 550.9171441239713 1.0387578536343969
7.713257333765347 555.045329327985 1.0421128690140227
7.718484888718764 552.6399288604497 1.0392386827477889
7.72371244367218 550.3094551721798 1.0370890618557211
7.728939998625596 546.0406146738643 1.0319321946014708
7.734167553579012 543.8141151772992 1.0307896493958173
7.739395108532428 548.2905265028542 1.0357370859664674
7.744622663485845 550.0371630165223 1.037232276661267
7.749850218439261 554.0879308417287 1.041686078969811
7.755077773392677 558.0567915378517 1.045511995936728
7.760305328346093 552.1079849024675 1.0391584554664772
7.765532883299509 547.664055257938 1.0341986626883142
7.770760438252926 541.2255031451004 1.0268255925536605
7.775987993206342 535.7995502002852 1.0197253465252734
7.781215548159758 533.8002063692833 1.0175463194961165
7.786443103113174 531.6702479445738 1.0148286768170953
7.79167065806659 527.0840501860478 1.0096719766967124
7.796898213020007 522.2571840346046 1.004542367471726
7.802125767973423 518.0205660836742 1.0007687963545653
7.807353322926839 513.4678923175704 0.9970671383543731
7.812580877880255 504.0925671325589 0.9878010713711934
7.817808432833671 501.72923881419877 0.9838364589994585
7.823035987787088 503.8790935167462 0.9851618068298408
7.828263542740504 501.60717145826766 0.9831089127047212
7.83349109769392 502.4745834607087 0.9849436726328684
7.838718652647336 499.216595899028 0.9829236082108088
7.8439462076007525 498.49783722115075 0.9816180201100393
7.849173762554169 505.2329129830152 0.9866625961736242
7.854401317507585 513.8862615441578 0.9938623874966482
7.859628872461001 520.2721691138855 1.0001138640462264
7.864856427414417 527.0979402216295 1.006762630644927
7.8700839823678335 535.5208183256011 1.0141599081264931
7.87531153732125 543.007105965048 1.0198465099927152
7.880539092274666 546.7087253725605 1.0210457293919277
7.885766647228082 554.4798957976911 1.0270376100441734
7.890994202181498 564.0433708981385 1.0351634229420605
7.8962217571349145 573.5456233056765 1.0435215824559203
7.901449312088331 581.412434944556 1.0502141408505299
7.906676867041747 585.1638207802541 1.0542829021346338
7.911904421995163 583.8394876975191 1.053916966422878
7.917131976948579 585.7539044008768 1.055163698653531
7.9223595319019955 590.8379324912977 1.0592524786062782
7.927587086855412 590.7172728146736 1.05869442925097
7.932814641808828 597.3914385043344 1.0649413009545927
7.938042196762244 602.0528543208264 1.0687490146933885
7.94326975171566 602.4708501025175 1.0688971332442545
7.9484973066690765 610.4954481430707 1.074978529767349
7.953724861622493 616.0692647030316 1.078487705480516
7.958952416575909 623.3789758933341 1.0833305831092357
7.964179971529325 636.2273904313627 1.0948179449100741
7.969407526482741 644.3079404876753 1.1019586125509897
7.9746350814361575 653.2353349665127 1.1085125784434733
7.979862636389574 662.2443085971576 1.1153641414712039
7.98509019134299 676.3997222590527 1.125106330608936
7.990317746296406 690.8334745794181 1.1376052952805744
7.995545301249822 706.1863261141189 1.1503362366924343
8.000772856203238 713.5617566900307 1.1562030591533856
8.006000411156654 715.0190210887852 1.1578536609443557
8.01122796611007 718.1056499281736 1.1605384894821873
8.016455521063486 712.6347345859028 1.154319904325666
8.021683076016902 707.8461144117498 1.1493385000251337
8.026910630970319 704.7067796161076 1.1452123438758834
8.032138185923735 698.6022979964931 1.1395103062659748
8.037365740877151 698.5156012212682 1.139717151562862
8.042593295830567 702.3072749342118 1.1424427464101032
8.047820850783983 704.9403347144599 1.1464202488739552
8.0530484057374 707.2845250827932 1.148038121104658
8.058275960690816 706.3503789528824 1.1469424370196535
8.063503515644232 702.9842660206178 1.1436356524044202
8.068731070597648 704.7403976969894 1.1434656049711311
8.073958625551064 706.1757088913981 1.1443744563368294
8.07918618050448 702.6471571976058 1.1414024903638134
8.084413735457897 698.9380012528529 1.1385199628598037
8.089641290411313 698.14605145093 1.138342785463434
8.09486884536473 695.771117090567 1.135531888688549
8.100096400318145 695.1660935069051 1.1347088641376881
8.105323955271562 690.1371918332044 1.1289306641482109
8.110551510224978 685.5415536160929 1.1241013330600305
8.115779065178394 683.5746826515598 1.1225867125972604
8.12100662013181 676.7016098985489 1.1166050332413366
8.126234175085226 675.9679748979285 1.1156853499780888
8.131461730038643 677.2043040245485 1.1157681670538067
8.136689284992059 683.35660755223 1.1193976247965396
8.141916839945475 692.9482062235264 1.127097757809544
8.147144394898891 706.7268739963911 1.1381388582173404
8.152371949852308 722.7386484229755 1.1498155180693792
8.157599504805724 745.8980429351108 1.167025612031706
8.16282705975914 771.1052465976029 1.185767470138992
8.168054614712556 794.8168647404491 1.204273924789946
8.173282169665972 815.1275696841061 1.2189366954317538
8.178509724619389 829.3289590974555 1.2292360940789955
8.183737279572805 843.7676763507798 1.239658811950829
8.188964834526221 851.0590492460008 1.2435229248038284
8.194192389479637 852.2974515152531 1.244021352763439
8.199419944433053 848.6633087473845 1.240727625741933
8.20464749938647 837.2955321799551 1.23229293919303
8.209875054339886 820.3571486001065 1.2192773960400267
8.215102609293302 803.873083624223 1.2062969812418367
8.220330164246718 787.5432433818463 1.1943860467705842
8.225557719200134 773.6017524401644 1.1843848325832278
8.23078527415355 759.2194014644116 1.1739433616668602
8.236012829106967 740.845320662803 1.1591955879502438
8.241240384060383 731.3750385620281 1.150612795584479
8.2464679390138 724.9690828300288 1.1439247454509178
8.251695493967215 722.0361197857835 1.1405226056350581
8.256923048920632 720.4797064295682 1.1383299023781015
8.262150603874048 719.4103781165217 1.1383118942599697
8.267378158827464 721.9057522186197 1.140707985654153
8.27260571378088 726.3413701098871 1.1447694523677598
8.277833268734296 725.692708586868 1.1431158779023287
8.283060823687713 725.5149815280821 1.1429005715269756
8.288288378641129 721.0694172427729 1.1381704652166118
8.293515933594545 719.8290919028678 1.1370181076624855
8.298743488547961 720.3803316459747 1.1365502027322627
8.303971043501377 727.0952294050308 1.1419693021886375
8.309198598454794 733.4025895811899 1.1459507538606806
8.31442615340821 734.2835705681663 1.1459346736270972
8.319653708361626 738.2045306149057 1.1485458951369047
8.324881263315042 735.322147738362 1.1458774586792164
8.330108818268458 734.2881980763658 1.1452839557653638
8.335336373221875 736.1046636897042 1.146437300948896
8.34056392817529 739.7430328526202 1.1486274482624266
8.345791483128707 742.0406578293758 1.149705451870099
8.351019038082123 742.6218014414025 1.1492616055974503
8.35624659303554 739.9250631115779 1.1466141211254783
8.361474147988956 735.2412317033296 1.1426769884678385
8.366701702942372 735.234728530264 1.1418927910685523
8.371929257895788 733.9985480577283 1.1401840147495783
8.377156812849204 734.997909189578 1.1412401032716215
8.38238436780262 736.5842209995212 1.142719276539313
8.387611922756037 727.5620777630969 1.135214784128781
8.392839477709453 717.4247869458954 1.125755632656605
8.398067032662869 706.6369942238899 1.1184895754268227
8.403294587616285 694.3670526646496 1.108993442192411
8.408522142569701 691.03691645385 1.1063649485949136
8.413749697523118 683.7508850898939 1.0985040808963635
8.418977252476534 677.6662154787127 1.0933466615838578
8.42420480742995 665.5174617032354 1.0827001030458316
8.429432362383366 652.5678084568582 1.0719455734048553
8.434659917336782 643.7216376540769 1.0647950395043715
8.439887472290199 634.5545292215907 1.056807087446481
8.445115027243615 626.6711118509197 1.0504152548092678
8.450342582197031 619.0443308097427 1.0438162174736205
8.455570137150447 614.2063736449728 1.0396286607402365
8.460797692103863 611.2064417920521 1.0370935947573618
8.46602524705728 607.565164710589 1.032916617715341
8.471252802010696 603.0975481180103 1.0294052149079038
8.476480356964112 599.7280883884525 1.0262738661156685
8.481707911917528 596.6283296238014 1.0234060541611691
8.486935466870944 590.1680864469936 1.0175007435347108
8.49216302182436 587.7534820159883 1.0147218816986787
8.497390576777777 586.6313069535203 1.0127140048279009
8.502618131731193 584.0723586499896 1.0096764684197896
8.50784568668461 586.3759566894704 1.0112424825717925
8.513073241638025 586.3704537908033 1.0110368673492647
8.518300796591442 581.8069318064745 1.007171625360665
8.523528351544858 579.6070527553981 1.0057704286149056
8.528755906498274 576.1829882571149 1.0018050446691447
8.53398346145169 573.6710111547491 0.9978291598677711
8.539211016405106 569.2599745235517 0.9934001601747994
8.544438571358523 571.9743781184569 0.9964218229992615
8.549666126311939 571.278696608912 0.997071761796549
8.554893681265355 574.2438032556086 1.0003211507065
8.560121236218771 575.266234038083 0.9994072458772781
8.565348791172188 578.6846066218383 1.0011841395485053
8.570576346125604 581.785729236826 1.003281334817556
8.57580390107902 582.6727498482239 1.0034642869107142
8.581031456032436 581.946147168385 1.003457403876783
8.586259010985852 576.8648702961189 0.9983507217372514
8.591486565939269 574.9834907180829 0.9959934363503377
8.596714120892685 578.4674808711246 0.9980964597017068
8.601941675846101 580.0153906930846 0.9983643106926453
8.607169230799517 582.2575457422673 1.0001823751802474
8.612396785752933 582.0356960880113 1.0004609393864023
8.61762434070635 577.6258445346581 0.9969590369481083
8.622851895659766 579.7142650314731 0.99936460175813
8.628079450613182 583.9246112678358 1.0020621632228444
8.633307005566598 592.3733539009189 1.0088519553135975
8.638534560520014 600.5504696920998 1.0153145026451704
8.64376211547343 605.9260766558308 1.0197047572027569
8.648989670426847 612.8780763853258 1.0251327059928057
8.654217225380263 626.2459910180485 1.0357238578042578
8.65944478033368 635.6236269326397 1.0429423245691178
8.664672335287095 644.1417273821545 1.0482127593810673
8.669899890240512 652.4542251408855 1.054807432840233
8.675127445193928 663.9961784641355 1.064108793194831
8.680355000147344 678.346252441227 1.075483167120395
8.68558255510076 690.7851154018349 1.085273017702796
8.690810110054176 699.1233268541686 1.0914121933891874
8.696037665007593 707.7749174615944 1.0957821070033276
8.701265219961009 715.8576758512278 1.1002627770728601
8.706492774914425 728.270541157622 1.1094351194186152
8.711720329867841 733.6572841314306 1.1136605032065152
8.716947884821257 736.1005305406457 1.115001759692478
8.722175439774674 733.2445364736407 1.1124601555852964
8.72740299472809 724.6304325394519 1.106084960172458
8.732630549681506 719.376191580045 1.1028774999252553
8.737858104634922 716.2973729368899 1.1008533345300624
8.743085659588338 716.3404494737434 1.101787782473033
8.748313214541755 718.9912718049354 1.1042754257593335
8.75354076949517 717.3203966874065 1.103319180256591
8.758768324448587 713.5717765761916 1.10011380762862
8.763995879402003 704.8406845068878 1.0921820901363393
8.76922343435542 692.2967177837519 1.0814443388968795
8.774450989308836 681.2304632424855 1.0715454906310848
8.779678544262252 669.4804110030217 1.0612474817856774
8.784906099215668 656.6716421198006 1.0491466250314818
8.790133654169084 653.9258709488727 1.0471332441013297
8.7953612091225 649.5171580488135 1.043603218913903
8.800588764075917 646.695711778753 1.041817077618149
8.805816319029333 641.6977975385299 1.0369438071140016
8.811043873982749 635.3206781159313 1.0317662083813681
8.816271428936165 628.3734168303312 1.0264302714933038
8.821498983889581 626.8504233211729 1.025801628618594
8.826726538842998 624.2108934237493 1.0237510451408058
8.831954093796414 616.2755670829206 1.0159613302070116
8.83718164874983 609.9398542814721 1.0097966294901877
8.842409203703246 604.684455309321 1.0048011490976951
8.847636758656662 600.2452434619507 1.0006241460861387
8.852864313610079 600.8408180957367 1.0005141675071962
8.858091868563495 605.9458816645421 1.0041509684647936
8.863319423516911 608.7689970663326 1.0067052414902473
8.868546978470327 612.7103100466448 1.0106977099609744
8.873774533423743 613.0733913156165 1.010503845839074
8.87900208837716 608.4134729749503 1.0059089162231898
8.884229643330576 609.1477439947117 1.0050994049503446
8.889457198283992 608.0175942002536 1.0040497347882724
8.894684753237408 610.6949619283546 1.0075293597186992
8.899912308190824 618.1425468244009 1.0140437021008348
8.90513986314424 617.6977618663677 1.0126318718009086
8.910367418097657 616.8472943794441 1.011231193294803
8.915594973051073 618.2164213959188 1.0119177658853546
8.92082252800449 622.5472518901214 1.014275654196404
8.926050082957905 629.4443672258082 1.0201066289590488
8.931277637911322 636.0017729450014 1.0251239206831726
8.936505192864738 636.003857963418 1.0238314690760921
8.941732747818154 634.1202479007703 1.0217594050133791
8.94696030277157 634.7406945970229 1.0219530696479926
8.952187857724986 635.4109846339102 1.0229131037353758
8.957415412678403 640.2765442516978 1.0263377076414715
8.962642967631819 648.4437483277834 1.031920084427615
8.967870522585235 658.0674332345525 1.0387506109735982
8.973098077538651 660.9292156011475 1.0403509112345968
8.978325632492067 664.3084450033247 1.043502665355887
8.983553187445484 667.2418934136216 1.0457996572154966
8.9887807423989 672.9161778557154 1.0498787407709556
8.994008297352316 677.705761104192 1.0540008365023197
8.999235852305732 681.0612696355836 1.0571882086356195
9.004463407259149 688.8337340452765 1.0620681763259159
9.009690962212565 697.0976334760909 1.0678385518576248
9.014918517165981 712.9070152275175 1.07859204101568
9.020146072119397 727.8996962835394 1.0893989206718637
9.025373627072813 743.1571135543987 1.1001378646994597
9.03060118202623 756.3040312277591 1.109006172884292
9.035828736979646 768.9968835604888 1.1183263074332481
9.041056291933062 783.3794613301741 1.128242062083388
9.046283846886478 800.3752292068633 1.1401488203807886
9.051511401839894 813.2051137805078 1.1491559715678128
9.05673895679331 824.9193069057346 1.155777322853221
9.061966511746727 845.1160275559907 1.1695960398245995
9.067194066700143 869.5087850132958 1.1860394150453573
9.07242162165356 892.0690720214609 1.2006454543962122
9.077649176606975 911.156778182329 1.212731026814054
9.082876731560392 926.7979016780462 1.2228487681135132
9.088104286513808 944.1109278957001 1.233885437906256
9.093331841467224 960.4166428324863 1.244108196582568
9.09855939642064 968.946264014053 1.2489761822819512
9.103786951374056 971.5339909819808 1.249237778559636
9.109014506327473 971.1307236367802 1.2472036419302368
9.114242061280889 975.2232691272651 1.2503300636674286
9.119469616234305 981.0045311375469 1.2547064682205176
9.124697171187721 984.2295053100981 1.2568979449254902
9.129924726141137 988.7286623787182 1.2591688743745793
9.135152281094554 992.4107284997721 1.2613342382214052
9.14037983604797 1004.1500541673914 1.2694633085985099
9.145607391001386 1014.1057758604577 1.2747473133500287
9.150834945954802 1034.3465420825726 1.2866099960878492
9.156062500908218 1059.4961344266053 1.3021538161673272
9.161290055861635 1089.6760877710387 1.331863997381624
9.16651761081505 1127.5695808418914 1.3631462509190715
9.171745165768467 1160.7013954897432 1.3884957269799223
9.176972720721883 1180.5104858651687 1.4026150229983259
9.1822002756753 1189.4417140750527 1.4094389114365518
9.187427830628716 1191.8070243694099 1.4141297585480468
9.192655385582132 1182.984350034735 1.4110813735332226
9.197882940535548 1179.111551672055 1.4117535714564047
9.203110495488964 1166.0492626078892 1.406457357446923
9.20833805044238 1153.6866294923395 1.4020937776952498
9.213565605395797 1144.4553575472999 1.3986610157926942
9.218793160349213 1132.969942707073 1.3939228262641485
9.224020715302629 1128.5372269627642 1.3938824862414265
9.229248270256045 1129.4064441178198 1.396114058495285
9.234475825209461 1128.267631327724 1.397590312077487
9.239703380162878 1134.4802651740185 1.4033770841741988
9.244930935116294 1148.5598145902875 1.4132116549741842
9.25015849006971 1166.2807638545667 1.4262260622968865
9.255386045023126 1183.0822677149206 1.4365910528475427
9.260613599976542 1207.225401556634 1.45212380591586
9.265841154929959 1231.369233769717 1.4700825555378427
9.271068709883375 1258.1100255147244 1.4873174463883883
9.276296264836791 1283.9587603823727 1.5043447184762049
9.281523819790207 1299.8155740946038 1.5140449542982377
9.286751374743623 1305.7216417562017 1.518101670547867
9.29197892969704 1297.8642678668443 1.5157606341550829
9.297206484650456 1271.586069810046 1.501366647844696
9.302434039603872 1224.180570221288 1.4744008802661173
9.307661594557288 1162.0048253983975 1.4385605189386286
9.312889149510704 1093.2625631678616 1.3965079818818127
9.31811670446412 1022.612617213131 1.351474923229026
9.323344259417537 960.0424249126876 1.311484293221981
9.328571814370953 910.9130587002514 1.2795659659803087
9.33379936932437 865.9569515875578 1.2489642609600815
9.339026924277785 830.5577363333617 1.224340700121729
9.344254479231202 800.825705945192 1.2034569892524714
9.349482034184618 775.7996219258519 1.184585679899451
9.354709589138034 756.62936275333 1.1711228646782292
9.35993714409145 747.5605900460816 1.1661717500709297
9.365164699044866 737.011500667829 1.1594267046199283
9.370392253998283 724.6610236510592 1.1501337207344586
9.375619808951699 712.6260474411698 1.1396101478843657
9.380847363905115 705.6610528435677 1.1345578749935537
9.386074918858531 702.7663508560554 1.134251220840075
9.391302473811947 703.8847008855927 1.136743036173913
9.396530028765364 701.5612330587653 1.1355647730662966
9.40175758371878 701.6222251057864 1.1360427032462548
9.406985138672196 702.4608165253252 1.1375980341679217
9.412212693625612 702.6040481739403 1.1366973289874163
9.417440248579029 701.1250097438651 1.1238215104465272
9.422667803532445 697.2371035495812 1.1141544533745755
9.427895358485861 695.4036544625387 1.1092824515932393
9.433122913439277 692.6837338957972 1.1032583780733782
9.438350468392693 690.9541921101418 1.0994076196085973
9.44357802334611 691.0408115140635 1.0978225964385016
9.448805578299526 695.9457916572146 1.0991469157983156
9.454033133252942 695.5697885297999 1.0959273395541926
9.459260688206358 692.7069842086329 1.0914848694070851
9.464488243159774 691.1538816059799 1.0900330776214875
9.46971579811319 690.5874676970399 1.0882600364579003
9.474943353066607 687.8093290990389 1.0842146598214766
9.480170908020023 684.7541429585516 1.0787359104200913
9.48539846297344 683.5532485867818 1.0761356508033997
9.490626017926855 685.5698433770302 1.0757937243550426
9.495853572880272 686.8596285653292 1.075296415535364
9.501081127833688 690.5938484625625 1.0773622488626657
9.506308682787104 691.6657081548951 1.077765471404119
9.51153623774052 691.4837630488403 1.0778476098555794
9.516763792693936 687.7848250717234 1.0740683940556923
9.521991347647353 689.0168453942565 1.0738000453090322
9.527218902600769 692.2301953561894 1.0750737749834611
9.532446457554185 692.2327280478241 1.0742125266120905
9.537674012507601 689.7325284956408 1.0711278405559335
9.542901567461017 693.6590223534945 1.0731039709151788
9.548129122414434 691.2842020931072 1.0706033208363002
9.55335667736785 692.6460348691809 1.0710804899375055
9.558584232321266 694.5938322744023 1.0721097476822117
9.563811787274682 694.3211836217392 1.0712955790265835
9.569039342228098 696.4946160194299 1.072406515393611
9.574266897181515 694.2106697322423 1.0703111268180112
9.57949445213493 692.3048672193613 1.0674749054246349
9.584722007088347 687.6330843378627 1.0623071467335319
9.589949562041763 689.0853382781058 1.0626966624382974
9.59517711699518 687.5239633410306 1.0601420785965179
9.600404671948596 690.9418387487715 1.0624661910373876
9.605632226902012 691.2018848667835 1.061737988835084
9.610859781855428 691.9525769898768 1.0617397401685258
9.616087336808844 693.6980100843208 1.0628377451394189
9.62131489176226 698.2755787663243 1.065664917146986
9.626542446715677 697.7138856415454 1.0639773973885511
9.631770001669093 699.2783936227069 1.0650404254202595
9.636997556622509 697.1128380489009 1.062906735522033
9.642225111575925 702.7125451517089 1.0676751519533945
9.647452666529341 703.5246933278665 1.0680332982144185
9.652680221482758 702.3646141457133 1.0671427498549402
9.657907776436174 697.6556980747142 1.0607455589922357
9.66313533138959 696.3453910559056 1.0583499748232357
9.668362886343006 700.1850572000175 1.061154117437332
9.673590441296422 700.2322154994673 1.061289078531271
9.678817996249839 701.7834338548265 1.0609126184426465
9.684045551203255 701.1276415738675 1.059620412853809
9.689273106156671 702.5017957780245 1.0603041897231364
9.694500661110087 709.2340757405192 1.0645433100096173
9.699728216063503 715.5180523961114 1.0686945790451627
9.70495577101692 714.5516588681609 1.0669531207710534
9.710183325970336 719.7274915362335 1.0709669026527073
9.715410880923752 718.4075965684146 1.0691501749386474
9.720638435877168 716.8310832040835 1.0669196401591297
9.725865990830584 717.3270036555288 1.0670073944392482
9.731093545784 712.5761075876459 1.06334151169621
9.736321100737417 717.4518889251859 1.0668518334294144
9.741548655690833 715.9590824810192 1.065422707779177
9.74677621064425 713.6130630327791 1.0619325957794055
9.752003765597665 715.8918149439588 1.0627314831718209
9.757231320551082 717.9173330766343 1.0639604460567558
9.762458875504498 726.946086454288 1.0708406194918354
9.767686430457914 730.3154810680579 1.0738168239002517
9.77291398541133 731.0915484712211 1.0737608001161678
9.778141540364746 730.0871841837313 1.0703475773852436
9.783369095318163 725.8682776477152 1.0657845042185838
9.788596650271579 724.0970533303032 1.0642952981880398
9.793824205224995 725.2712366829653 1.0659275998069613
9.799051760178411 726.5160608220651 1.0658009030453977
9.804279315131827 725.090255637384 1.0640078239438537
9.809506870085244 724.6594048130813 1.06250158936046
9.81473442503866 726.5607767072396 1.0632132675774157
9.819961979992076 726.0420988404833 1.0618370786788847
9.825189534945492 727.2716793403805 1.062568887830179
9.830417089898909 730.3252686971858 1.064454651371316
9.835644644852325 730.4211162258784 1.0634262686006726
9.840872199805741 730.7991270238647 1.0630696834225035
9.846099754759157 730.9385050002162 1.0634663483937006
9.851327309712573 730.3597042511881 1.0629604674903441
9.85655486466599 729.5428136056288 1.0622105717129364
9.861782419619406 732.5486792132633 1.064083420572422
9.867009974572822 737.6653623838789 1.0669927369500016
9.872237529526238 743.2814330609199 1.0708426813294485
9.877465084479654 748.0363927219162 1.0742202099459577
9.88269263943307 749.5560812445874 1.0748312239475861
9.887920194386487 747.9076486320957 1.0726185680449727
9.893147749339903 747.4517745091994 1.072270209487384
9.89837530429332 750.5666952840844 1.0729957399549155
9.903602859246735 751.4311523231181 1.07310492034028
9.908830414200152 754.6218109788404 1.0749698336273996
9.914057969153568 761.8537538460831 1.0794400328803915
9.919285524106984 768.9444606766286 1.0841777710455207
9.9245130790604 775.5219247346142 1.0877424370804665
9.929740634013816 776.429599096096 1.0876756084725634
9.934968188967233 779.4490235702798 1.0893805661189926
9.940195743920649 776.9579084683147 1.086899616148137
9.945423298874065 777.9141542972689 1.087206808769987
9.950650853827481 776.0842542002264 1.0855762911690336
9.955878408780897 779.9972125696509 1.0891466382907207
9.961105963734314 780.2747667903312 1.0896677808754078
9.96633351868773 775.2740002113951 1.085954808626349
9.971561073641146 767.9999072785561 1.0789736786319355
9.976788628594562 764.4160985916424 1.0757405383521228
9.982016183547978 765.6622932617265 1.0763835047883585
9.987243738501395 768.0845603042492 1.0774793783825163
9.99247129345481 764.7987779123383 1.0740777932460288
9.997698848408227 759.2067438513265 1.0696499807091397
10.002926403361643 754.1960050153223 1.0646876923607238
10.00815395831506 750.8527945727251 1.061580179539281
10.013381513268476 748.3807216803538 1.0592983145514774
10.018609068221892 747.9517027840335 1.0591084276142777
10.023836623175308 745.0229770761018 1.0570008206156978
10.029064178128724 741.5962289260639 1.054025361309514
10.03429173308214 742.686810632042 1.0553389991158395
10.039519288035557 744.7136409962861 1.0567674528116795
10.044746842988973 750.7773851293274 1.0609935262507493
10.049974397942389 754.9188921503185 1.0640401509503576
10.055201952895805 754.8365766547457 1.0634536778124593
10.060429507849221 756.2857492522946 1.063718562423454
10.065657062802638 750.1122987145928 1.0582333033438582
10.070884617756054 748.7332613796706 1.0569611571011919
10.07611217270947 752.8863322962465 1.0598605160268404
10.081339727662886 754.9638754135188 1.0611027336936245
10.086567282616302 754.9372104742814 1.06117341904183
10.091794837569719 748.3765997447066 1.0560523732887988
10.097022392523135 744.532512005651 1.0521961848910846
10.102249947476551 747.8617613091396 1.0542544847619166
10.107477502429967 751.5500815195142 1.0554031593092241
10.112705057383383 753.1869013204844 1.0558538034821825
10.1179326123368 750.4016303435487 1.0539012084395352
10.123160167290216 747.6716758326536 1.051747160913674
10.128387722243632 745.4476122921524 1.0502885172684426
10.133615277197048 740.9442655128103 1.0466468906041935
10.138842832150464 744.0066001597885 1.0483981822262698
10.14407038710388 745.2849710084972 1.049308600400785
10.149297942057297 747.4271939551537 1.0505683399855668
10.154525497010713 743.6534551209371 1.0478234197026728
10.15975305196413 740.5878534213218 1.0453532029453914
10.164980606917545 738.760946099006 1.0434093236669741
10.170208161870962 735.797776378364 1.040451603862613
10.175435716824378 733.7992794581695 1.0390897947853037
10.180663271777794 732.3851567659877 1.0372157675078386
10.18589082673121 730.8106629254117 1.0361581755027303
10.191118381684626 728.9165693127253 1.0347909580533197
10.196345936638043 725.7231902011989 1.032933964789077
10.201573491591459 721.0203153683833 1.0293897496129147
10.206801046544875 715.4059268118064 1.025233120402289
10.212028601498291 712.4577710564432 1.021466572055925
10.217256156451707 714.867524300837 1.0230432088892936
10.222483711405124 713.9987764437691 1.0220699295750149
10.22771126635854 714.8754623628793 1.0230753703046835
10.232938821311956 709.492300032457 1.018982327435378
10.238166376265372 711.7554495582211 1.0204271324087668
10.243393931218788 712.4997906097109 1.0212937394796666
10.248621486172205 707.8558673102291 1.0177816441041154
10.253849041125621 706.7996915147843 1.0171113978664768
10.259076596079037 703.0160831291006 1.0147459395057277
10.264304151032453 700.9617880609643 1.0128341185032717
10.26953170598587 701.5728136829367 1.0119584788833162
10.274759260939286 700.4889212695986 1.0105986471712527
10.279986815892702 701.7264757882211 1.0113735420868342
10.285214370846118 701.5190568672068 1.0122518821032902
10.290441925799534 701.0038026176762 1.0111835325134504
10.29566948075295 698.5107866595557 1.009082778600764
10.300897035706367 695.5050237385327 1.0057162288014603
10.306124590659783 694.5031458837929 1.0047241055677953
10.3113521456132 687.65803011704 0.9996425386824747
10.316579700566615 691.2409485467447 1.0020822583696058
10.321807255520032 689.2952240737311 0.9999529083193804
10.327034810473448 694.3635141643646 1.003696503731145
10.332262365426864 694.7830151758487 1.0030941298373577
10.33748992038028 697.1357076950895 1.0043960313925804
10.342717475333696 697.3489165650141 1.0031831267191267
10.347945030287113 699.7451089983365 1.0043518404801406
10.353172585240529 705.9192119040896 1.0087872156419004
10.358400140193945 709.7042360943776 1.0120789730765911
10.363627695147361 713.8306836394635 1.0144873089171178
10.368855250100777 718.4996993654518 1.0178160278837045
10.374082805054194 723.0568756618493 1.0209627411984148
10.37931036000761 724.3973548209041 1.0212743490716467
10.384537914961026 726.7940042975663 1.0229628448124601
10.389765469914442 727.3107001673948 1.0219705910565884
10.394993024867858 733.2977310237505 1.0258651248824766
10.400220579821275 735.7467705913226 1.0275029226018084
10.40544813477469 733.6782517042984 1.0253824858507061
10.410675689728107 726.2223406075742 1.0200862666991612
10.415903244681523 721.8294064107087 1.0167573532242336
10.42113079963494 719.2101680976609 1.014058433682623
10.426358354588356 712.9893042285278 1.0093097114546534
10.431585909541772 707.8051804241878 1.0056882340513598
10.436813464495188 701.6167367761516 1.0023139481828385
10.442041019448604 689.4685966048636 0.9933438741108069
10.44726857440202 680.3668338274641 0.9853861011844032
10.452496129355437 671.9226997272218 0.9779774359485146
10.457723684308853 666.1037251057904 0.9736781862383261
10.462951239262269 658.9416616630804 0.9676415992239104
10.468178794215685 648.3286892387918 0.9595440226921235
10.473406349169101 640.3650440212245 0.9541136397851154
10.478633904122518 635.6607582711955 0.9501104440016386
10.483861459075934 638.1529498910091 0.952143769968604
10.48908901402935 634.6714303298982 0.949049633083247
10.494316568982766 633.8840765907094 0.9483622896231039
10.499544123936182 628.0944656319186 0.943946898352249
10.504771678889599 620.924818511231 0.9383353026209933
10.509999233843015 617.8285137162592 0.9359448466274788
10.515226788796431 617.8803878790333 0.9357771838181035
10.520454343749847 613.2599363766285 0.9315084227410759
10.525681898703263 612.6379991704822 0.9306693488873096
10.53090945365668 611.3629391037731 0.9293392192245833
10.536137008610096 609.4913491071663 0.92771461305908
10.541364563563512 610.0785761559212 0.9269317218286083
10.546592118516928 609.3459505141558 0.9261612511495716
10.551819673470344 606.3858579899902 0.9234780468489437
10.55704722842376 604.6336377249105 0.9225957347048592
10.562274783377177 600.5876528127495 0.9191993645263352
10.567502338330593 594.7206737826859 0.9148907665612982
10.57272989328401 592.621118571911 0.9124463807398286
10.577957448237425 591.7001775278403 0.9116397383228955
10.583185003190842 589.856377736808 0.9101655808640261
10.588412558144258 588.9900169491839 0.9093181575120652
10.593640113097674 587.5764078850846 0.9081744715317924
10.59886766805109 588.4460513467635 0.9084283377755565
10.604095223004506 584.7229415279079 0.9051135445668743
10.609322777957923 581.0353750122495 0.9024737892279753
10.614550332911339 582.8846417678634 0.9042228313053743
10.619777887864755 585.4615766055621 0.9057729902673819
10.625005442818171 586.9129608978467 0.9074377551429927
10.630232997771587 582.8546224173015 0.9034990338306377
10.635460552725004 580.4392167915968 0.9018231823293349
10.64068810767842 580.1947454843222 0.9006074375926059
10.645915662631836 580.0755958483624 0.899925557846154
10.651143217585252 584.9700799238182 0.9036132153422172
10.656370772538668 591.0225948909226 0.9073118642559385
10.661598327492085 592.7855084752786 0.9077833663545092
10.666825882445501 595.2022502427507 0.9097359456252286
10.672053437398917 597.9042381937727 0.911326950875886
10.677280992352333 601.7339111656348 0.9142991408986118
10.68250854730575 605.6838132518117 0.9177361345783895
10.687736102259166 613.0814516374954 0.9229432143488299
10.692963657212582 616.0705867182184 0.9249671463896711
10.698191212165998 620.8774909579681 0.9279642080781101
10.703418767119414 622.216754407199 0.9271295446395016
10.70864632207283 624.6918600671063 0.9287071277389082
10.713873877026247 631.5689344173214 0.9335527739201744
10.719101431979663 641.1689844477819 0.9414596284887973
10.72432898693308 650.8834568891035 0.9480904633744518
10.729556541886495 659.3294228628256 0.9539400180803396
10.734784096839912 664.6977469403347 0.958196490147655
10.740011651793328 663.0133437758203 0.956757184028714
10.745239206746744 660.3986324992911 0.9538152312756586
10.75046676170016 657.4965637404562 0.9515025055089888
10.755694316653576 656.1529411838278 0.9501957864777913
10.760921871606993 653.0388911674468 0.9473127481380565
10.766149426560409 657.2583934011171 0.9499767051905755
10.771376981513825 656.2867216493883 0.948929493005259
10.776604536467241 654.9907161970012 0.9483354849403669
10.781832091420657 654.9752314224755 0.9478058563561418
10.787059646374074 651.7509777359625 0.9448458909675048
10.79228720132749 649.1553757694865 0.9415337232365915
10.797514756280906 647.6330162820416 0.9397737726372987
10.802742311234322 651.3303745394124 0.9424286750177292
10.807969866187738 655.9391524716742 0.9462387778028883
10.813197421141155 663.8090382757903 0.9515039731515013
10.81842497609457 671.1995195392623 0.9568279971922051
10.823652531047987 680.5633545027808 0.9632862896355552
10.828880086001403 692.2134950937019 0.9711194756600204
10.83410764095482 709.2553349228067 0.9827662412097521
10.839335195908236 735.7370121943661 0.9997909233093267
10.844562750861652 767.1324968754642 1.0208242151334144
10.849790305815068 805.6328563720798 1.0449154464474246
10.855017860768484 845.5298561332243 1.0697748085719396
10.8602454157219 879.8482473371523 1.091365429777624
10.865472970675317 902.6893287616044 1.1049040440381623
10.870700525628733 907.1504604493412 1.1073554769528526
10.875928080582149 895.5390072942103 1.1002863775006908
10.881155635535565 865.0494414167644 1.0799513891143928
10.886383190488981 832.3079252156716 1.0587686604921211
10.891610745442398 799.9433179546872 1.038265843059596
10.896838300395814 768.488299732065 1.0180133922829593
10.90206585534923 737.7890509875474 0.9973811355645995
10.907293410302646 715.4057659452197 0.9816998422688579
10.912520965256062 694.4000936753265 0.9664172555182673
10.917748520209479 681.6756046933855 0.957464465781069
10.922976075162895 669.8968418260331 0.9494953791356633
10.928203630116311 655.8241693383269 0.9400178739663209
10.933431185069727 643.7907608230837 0.9312683194106064
10.938658740023143 634.8663602162294 0.9242988904928007
10.94388629497656 630.3509874341062 0.9206375255264823
10.949113849929976 627.9888079896559 0.9186882301486431
10.954341404883392 625.056684299913 0.9158842115491607
10.959568959836808 618.0698732179656 0.9102711069845643
10.964796514790224 612.577453556288 0.9061832183143976
10.97002406974364 610.2610658861817 0.9066007904401572
10.975251624697057 607.4355513913117 0.9071736850719182
10.980479179650473 601.2008069489755 0.9039382157663758
10.98570673460389 595.5331881629531 0.9006530419783922
10.990934289557305 594.4733599237986 0.9007287179648192
10.996161844510722 590.171382985817 0.8985111625793932
11.001389399464138 585.725731124793 0.8959608307151256
11.006616954417554 582.6262723638338 0.8939907026674645
11.01184450937097 579.978423084413 0.8926838723791523
11.017072064324386 579.6799022336221 0.8934634051447404
11.022299619277803 581.1769368774397 0.8955681046383661
11.027527174231219 579.4178134154532 0.8949169991864206
11.032754729184635 578.7629517061415 0.8941834820438629
11.037982284138051 575.0216002050282 0.8915874496388668
11.043209839091467 569.9209208153655 0.8875221709714779
11.048437394044884 566.8744303944962 0.8856011178115645
11.0536649489983 565.2784032890564 0.8852275390670293
11.058892503951716 567.01663544085 0.8869420020897307
11.064120058905132 567.6158489888232 0.8876822125199831
11.069347613858548 566.65229736165 0.8873445206544344
11.074575168811965 565.6379989596039 0.8864191920497538
11.079802723765381 564.3746730626098 0.8856286333873026
11.085030278718797 562.9638052918573 0.8849296741054604
11.090257833672213 563.2447551432439 0.8855433666266028
11.09548538862563 557.2711208609587 0.8810382820265594
11.100712943579046 550.4821317825617 0.8757276964758103
11.105940498532462 547.2304974481334 0.8728937263792644
11.111168053485878 547.1835218892311 0.8727545906780025
11.116395608439294 547.0390360887985 0.8732884172925603
11.12162316339271 545.0144009973105 0.8725649092544802
11.126850718346127 543.2224312839098 0.8717511332812428
11.132078273299543 542.8080284244311 0.8716695501638879
11.13730582825296 542.3908606306537 0.8711640336893507
11.142533383206375 540.6106100805359 0.8696521296184153
11.147760938159792 541.0138741498606 0.870330799480381
11.152988493113208 539.2158440711861 0.8690337849326376
11.158216048066624 539.268085481272 0.8692112532189494
11.16344360302004 540.3553310204352 0.8700410349241513
11.168671157973456 536.2733234522816 0.8664054464507122
11.173898712926873 538.541963083817 0.8687336861455087
11.179126267880289 537.1904937973968 0.867204911017545
11.184353822833705 535.1018675644171 0.8661278723508489
11.189581377787121 532.5043646042172 0.8644169649833995
11.194808932740537 526.4518757764362 0.8595102128000491
11.200036487693954 524.9419405367636 0.8586232198417783
11.20526404264737 525.1301206159804 0.8589158552432491
11.210491597600786 524.5052054071593 0.8586046218453832
11.215719152554202 521.5725814796593 0.8569587269060567
11.220946707507618 521.4520285738053 0.8569061157878023
11.226174262461035 519.2444100062742 0.8551600525215508
11.23140181741445 516.9528168536266 0.8537050256596151
11.236629372367867 513.6719503280973 0.8504873220411149
11.241856927321283 509.692758238168 0.8467573463684244
11.2470844822747 508.2215821808381 0.8451469410008821
11.252312037228116 509.8383036439435 0.8460886381766568
11.257539592181532 510.5995848661962 0.8467891162154433
11.262767147134948 511.05038939517175 0.8478875569523912
11.267994702088364 513.1731181680099 0.8501731856949226
11.27322225704178 513.3657781987708 0.8505388828901245
11.278449811995197 509.76326290205697 0.8473458960736124
11.283677366948613 505.0223436731963 0.8432365465065433
11.288904921902029 504.1928592148382 0.8424018296060944
11.294132476855445 503.2692675812256 0.8410681166059527
11.299360031808861 501.6920595182116 0.8397704590878996
11.304587586762278 502.65780512253417 0.8400873738414298
11.309815141715694 501.1998677601767 0.8384401181464877
11.31504269666911 498.42708111958507 0.8358113222888524
11.320270251622526 499.93881055249506 0.8368187682761506
11.325497806575942 496.12969433120765 0.8337925550640967
11.330725361529359 494.2807159162545 0.8322231423389655
11.335952916482775 496.15168320352154 0.8337241005441064
11.341180471436191 499.09586942848375 0.835943280092021
11.346408026389607 498.1383608158053 0.8346360383265984
11.351635581343023 495.23352949092896 0.8316743802448069
11.35686313629644 490.7440239280268 0.827817544108481
11.362090691249856 487.80774485490184 0.8254761797478607
11.367318246203272 488.51410177895895 0.826729450408957
11.372545801156688 488.28496374838704 0.8274959074442245
11.377773356110104 483.7786800821168 0.8233688098766456
11.38300091106352 482.7485519584501 0.823006540459508
11.388228466016937 480.5317135007703 0.82099372966818
11.393456020970353 477.7236682159777 0.8183587060426324
11.39868357592377 477.27107895749566 0.8188712324219262
11.403911130877185 473.14474053285954 0.8153825323026699
11.409138685830602 470.1509637553453 0.8129025761814476
11.414366240784018 466.9395708498534 0.8090669996380355
11.419593795737434 463.59618705963237 0.8055527797142731
11.42482135069085 463.412719625013 0.805391374853449
11.430048905644266 461.52242772514677 0.8034827192300548
11.435276460597683 459.1585899258559 0.8017805235396606
11.440504015551099 458.8849383587784 0.8019632442359148
11.445731570504515 456.5271976809033 0.7997815345819685
11.450959125457931 457.94248148993154 0.8007735287119199
11.456186680411347 461.85753234170255 0.8044553402950712
11.461414235364764 462.5195127985667 0.8056629363467511
11.46664179031818 460.9490221854189 0.8048909356492737
11.471869345271596 462.23511329557783 0.8067476832881612
11.477096900225012 462.48775552092195 0.8076967659746734
11.482324455178428 463.89817184502925 0.8152691920241122
11.487552010131845 469.22644694331643 0.8215651214799498
11.49277956508526 469.5968452870848 0.8229657128888737
11.498007120038677 473.47045293377647 0.8280334174313837
11.503234674992093 472.8446821118548 0.8283455171028551
11.50846222994551 474.76054564906104 0.8313253888321075
11.513689784898926 471.94590570774267 0.829226688176779
11.518917339852342 470.5105938675832 0.8287884416841943
11.524144894805758 467.9649333323162 0.8280431771032192
11.529372449759174 465.1617636161574 0.8267270862007333
11.53460000471259 464.2973233671466 0.8273515356417979
11.539827559666007 463.41368449566863 0.8276306212587868
11.545055114619423 464.7845532431099 0.8291565740598661
11.550282669572839 464.25968902087146 0.8293623587831945
11.555510224526255 463.08120664577285 0.8288064488521449
11.560737779479672 461.6413279198465 0.8281081115034681
11.565965334433088 463.45033232157357 0.8303287140148028
11.571192889386504 462.0355873543469 0.8296420072194217
11.57642044433992 458.5717825308744 0.8267072697190327
11.581647999293336 454.73618769180507 0.8239177276393519
11.586875554246753 451.7877756143751 0.8219324596757857
11.592103109200169 451.4989640579625 0.8223318364699519
11.597330664153585 452.5206775211076 0.8237111404904224
11.602558219107001 453.02202931282085 0.8246609169887908
11.607785774060417 451.60776389860433 0.8237599810679285
11.613013329013834 450.61770107553696 0.8232230379964108
11.61824088396725 443.47098209805387 0.8175333202896666
11.623468438920666 440.251175404455 0.8154254329012988
11.628695993874082 438.5617911036495 0.8143586481384961
11.633923548827498 436.67582209473045 0.8131937709218575
11.639151103780915 436.09413727273295 0.8134270191664456
11.64437865873433 433.25044178749414 0.8109019273478386
11.649606213687747 428.98733698937934 0.8071383581877564
11.654833768641163 423.42800118727627 0.8017591610871801
11.66006132359458 419.2686832415584 0.7978494342232875
11.665288878547996 416.7310335112617 0.7951090220096897
11.670516433501412 417.6603604592319 0.7962898592520006
11.675743988454828 418.98890761618213 0.7991002291976868
11.680971543408244 420.14980199956557 0.8011411866320924
11.68619909836166 421.92921498909277 0.8041493570929451
11.691426653315077 420.9199331022319 0.8038211265892564
11.696654208268493 422.58182898675204 0.8054429201373012
11.701881763221909 420.2879564884214 0.8038583117782135
11.707109318175325 419.29766738800316 0.8038018201341746
11.712336873128741 417.51554559797 0.8023224505317668
11.717564428082158 418.1218153540427 0.802892536081036
11.722791983035574 420.1558563283305 0.8047014980542773
11.72801953798899 420.516750439027 0.8058008915702088
11.733247092942406 421.5128837322818 0.8077052214656831
11.738474647895822 418.67337641262185 0.8051726913431517
11.743702202849239 416.47848521220504 0.8037040455323572
11.748929757802655 417.2856215014628 0.8043981732596652
11.754157312756071 419.1621875056123 0.8060045840193388
11.759384867709487 419.49552941499456 0.8077445156883064
11.764612422662903 420.4051330233298 0.8082882737641278
11.76983997761632 418.47418996894424 0.8060100653189795
11.775067532569736 416.3025059921811 0.8039156853261176
11.780295087523152 417.88215139319607 0.804936793714854
11.785522642476568 419.77347679009017 0.8071340894498596
11.790750197429984 420.8393246390878 0.8087495361526056
11.7959777523834 422.8934193761424 0.8103162196633087
11.801205307336817 424.8591047954422 0.8117058223323467
11.806432862290233 426.2123720696736 0.813107359596389
11.81166041724365 429.178893142833 0.8152736694252654
11.816887972197065 432.18759592831157 0.8183152690230788
11.822115527150482 432.24787342575473 0.8182847348031407
11.827343082103898 429.686407401071 0.8154920072659729
11.832570637057314 429.3806837038223 0.8158609429551594
11.83779819201073 427.45870068454053 0.8140135444298856
11.843025746964146 426.42646773131185 0.8130317139861347
11.848253301917563 429.355373324057 0.8157195483006503
11.853480856870979 431.2512905085698 0.8177872052223946
11.858708411824395 429.9262134931653 0.8160866567282602
11.863935966777811 427.1111065790531 0.813886872793047
11.869163521731227 425.8174577722561 0.8134442401345363
11.874391076684644 423.2935849992523 0.8112918134713051
11.87961863163806 420.4465534789659 0.8098562840713165
11.884846186591476 416.3864040761604 0.8056593024487757
11.890073741544892 409.65774207371265 0.7988951134864095
11.895301296498308 409.54236374759523 0.7988656362190154
11.900528851451725 407.9018961600141 0.797431767309835
11.90575640640514 407.7241437624497 0.7974512245197373
11.910983961358557 406.01845585634055 0.7960836325580826
11.916211516311973 406.9542082877064 0.7969958106821583
11.92143907126539 404.2363884015167 0.7949525908983207
11.926666626218806 402.4088336723075 0.7945314001822577
11.931894181172222 398.4437922309627 0.79136910806398
11.937121736125638 400.1606985231065 0.793278012422529
11.942349291079054 402.19553730385115 0.7954475908120403
11.94757684603247 402.19394746878675 0.7954668165702045
11.952804400985887 400.78198969542893 0.7941041335738669
11.958031955939303 402.48476623711855 0.7956072102153091
11.963259510892719 403.5551489043098 0.7965267514720737
11.968487065846135 403.45254231435763 0.797726190479238
11.973714620799552 403.355694558266 0.7978916498464441
11.978942175752968 402.93776596553795 0.7976725353749258
11.984169730706384 404.5596936892637 0.798924948758252
11.9893972856598 403.7267138452073 0.7973017334896784
11.994624840613216 405.79964385058656 0.8001674978546744
11.999852395566633 403.6196846412517 0.7992988802114109
12.005079950520049 402.16067737094266 0.7978943635826646
12.010307505473465 403.0226514677797 0.7992845661254969
12.015535060426881 401.8587065481689 0.7988734118022811
12.020762615380297 405.81650563342254 0.8018772609400813
12.025990170333714 408.4323373467931 0.8051849053019273
12.03121772528713 407.40761734817744 0.8040700323091436
12.036445280240546 408.0164538498805 0.8044729931714297
12.041672835193962 408.5421502624182 0.8057350216612612
12.046900390147378 410.83950126857053 0.8081160998501509
12.052127945100795 417.4316644747321 0.8135867117812328
12.05735550005421 428.2818998275137 0.8233928838370622
12.062583055007627 437.1713709079431 0.8323280960760704
12.067810609961043 446.94170684893004 0.8416204977452946
12.07303816491446 454.2740721981945 0.8483508878938942
12.078265719867876 466.6293060483943 0.859721165216332
12.083493274821292 484.8993798524487 0.8755058764879349
12.088720829774708 509.99122409040814 0.8979254247169893
12.093948384728124 540.826662816512 0.9247314039760205
12.09917593968154 575.6093777766898 0.954209789999071
12.104403494634957 610.2357888909349 0.98293701792771
12.109631049588373 646.1658756467785 1.0111290650240328
12.114858604541789 682.0857850730952 1.0388893833809723
12.120086159495205 717.9784881543733 1.0664744744091834
12.125313714448621 741.2294150980716 1.0834646313128076
12.130541269402038 756.4855558146841 1.0950293030399274
12.135768824355454 757.8038229630326 1.0963389637416918
12.14099637930887 747.2346591877034 1.088512547634765
12.146223934262286 731.1724488132671 1.0773647148946124
12.151451489215702 706.6897868702318 1.0593010142947852
12.156679044169119 674.4874308566616 1.0349098983546154
12.161906599122535 644.8264379159544 1.0125683235489753
12.167134154075951 612.4499532772423 0.9866791883494778
12.172361709029367 583.935057241027 0.9639119148206674
12.177589263982783 561.9741425519644 0.9467250686010444
12.1828168189362 535.365556920974 0.9239843394274632
12.188044373889616 516.5995973498791 0.9084589658698472
12.193271928843032 500.3032338288753 0.8943363245219307
12.198499483796448 488.7970167121543 0.8843234309559961
12.203727038749864 476.26285459179223 0.8737783092239546
12.20895459370328 463.6025166954247 0.8619220836786816
12.214182148656697 450.2179232444075 0.8491800097666876
12.219409703610113 439.0052481417556 0.8388885071698118
12.22463725856353 433.2065305951027 0.8334659306221228
12.229864813516945 430.0349282064955 0.8312674448178644
12.235092368470362 425.0868361736181 0.8269083152135904
12.240319923423778 417.4269995878957 0.819441446699422
12.245547478377194 409.0901241120761 0.8119659010153721
12.25077503333061 403.53227234915823 0.8063289396228158
12.256002588284026 400.46230437644573 0.8033569230326998
12.261230143237443 400.41047748387086 0.8033364734233054
12.266457698190859 397.11115564814907 0.8007328623948902
12.271685253144275 393.2620017882195 0.796577033031305
12.276912808097691 388.383261068432 0.7933545956286694
12.282140363051107 385.9633413631072 0.7913834602720451
12.287367918004524 383.37818766269726 0.7901089199977168
12.29259547295794 377.9446323256034 0.785079087070642
12.297823027911356 374.21407740978145 0.7810018672933411
12.303050582864772 372.14636460794685 0.778987985930887
12.308278137818188 372.34534130681465 0.7782840592306128
12.313505692771605 373.68176889554144 0.7832523228031423
12.31873324772502 373.9327456038995 0.7925314246478409
12.323960802678437 373.63736860243733 0.7965763557517079
12.329188357631853 373.03486401475635 0.7994897137173863
12.33441591258527 371.23228844154016 0.8000077083502494
12.339643467538686 370.43328003786144 0.8018368252098838
12.344871022492102 367.3231722312029 0.8021616019480257
12.350098577445518 366.74284427934276 0.8046846119644648
12.355326132398934 367.0558215746208 0.8075414474516567
12.36055368735235 367.9138206593507 0.810848559795189
12.365781242305767 363.69275643694226 0.8078695718269141
12.371008797259183 360.64432406692106 0.8060424492545922
12.376236352212599 359.9554571229582 0.8074670167937938
12.381463907166015 356.22925619155603 0.8055690892848001
12.386691462119432 358.8743676484282 0.8107134825060086
12.391919017072848 358.1710291575412 0.8124827365295929
12.397146572026264 355.0962686310827 0.8101474599685591
12.40237412697968 354.4104941508725 0.8112687691615514
12.407601681933096 350.39436434997805 0.8082328112767583
12.412829236886513 348.6497071742095 0.808572628250108
12.418056791839929 348.78741437878176 0.8103974752407931
12.423284346793345 349.2868912953032 0.8131848720084226
12.428511901746761 347.0065699617341 0.8120551965026085
12.433739456700177 345.6639900150523 0.810568900591241
12.438967011653594 345.4395736367284 0.810546430326871
12.44419456660701 345.00999594153944 0.8100141673138861
12.449422121560426 347.15365379965573 0.814210404108016
12.454649676513842 347.8565828777647 0.8177918141574712
12.459877231467258 346.58505927729504 0.8192998143764225
12.465104786420675 347.4403434032467 0.8229812163362267
12.47033234137409 347.38671923633865 0.8253715075638801
12.475559896327507 347.80964265462165 0.8261263231251463
12.480787451280923 348.10472530204885 0.8278441761203795
12.48601500623434 346.6664893973075 0.8263007076494668
12.491242561187756 346.97141958136035 0.8267234148792774
12.496470116141172 344.6965995343795 0.8249615570030546
12.501697671094588 346.28337055157044 0.826365379740148
12.506925226048004 347.2026091852723 0.8275134872694853
12.51215278100142 344.7054295537486 0.8268425954899429
12.517380335954837 343.1530170679242 0.8273440632522345
12.522607890908253 339.39867771468835 0.8252129235676624
12.527835445861669 338.1636841474449 0.8261540732022034
12.533063000815085 339.08663964375586 0.8268215488479852
12.538290555768501 336.6428674264579 0.824311194466869
12.543518110721918 337.99682646425174 0.8267296332987191
12.548745665675334 337.61946649240286 0.8279545786889754
12.55397322062875 338.4760189256072 0.831418400405734
12.559200775582166 340.3468335168164 0.8366735851407604
12.564428330535582 338.2247149902207 0.8296995742219291
12.569655885488999 332.7188315138495 0.8139732999804883
12.574883440442415 330.62408156374994 0.8051299556797383
12.580110995395831 330.62242663409336 0.800380454287018
12.585338550349247 330.09458879838843 0.7971659595577368
12.590566105302663 329.08857075247954 0.7943647687290237
12.59579366025608 330.816725370741 0.7961717897772272
12.601021215209496 329.718759561179 0.7942366045215573
12.606248770162912 328.8825027459814 0.7923654844422255
12.611476325116328 328.7389172175725 0.7912522557035916
12.616703880069744 328.0009430333573 0.7880569969560929
12.62193143502316 332.6666468610649 0.791963768497847
12.627158989976577 338.5964628011712 0.7982787910415322
12.632386544929993 339.15554088944015 0.7986244032561507
12.63761409988341 341.39610595520037 0.8006024514746566
12.642841654836825 337.74829965238973 0.7949554991535821
12.648069209790242 337.5625967185875 0.7946792529538115
12.653296764743658 336.83311892986836 0.7919503553691394
12.658524319697074 338.09523055607264 0.7924863606206968
12.66375187465049 342.2026540767667 0.7967513200851748
12.668979429603906 348.2842147481678 0.8021272853058672
12.674206984557323 356.6156772874727 0.8111417484643914
12.679434539510739 363.68770827435515 0.8181866538412671
12.684662094464155 370.1874966466804 0.8242304448343098
12.689889649417571 372.83943314658393 0.8262473512761358
12.695117204370987 378.2504029685975 0.8310760965478324
12.700344759324404 386.50423596820457 0.8397214851062953
12.70557231427782 393.55616907145463 0.8468865544251816
12.710799869231236 400.6078141580157 0.8533133131787076
12.716027424184652 407.05154142969724 0.859565997086594
12.721254979138068 412.3312390910511 0.8642298426457111
12.726482534091485 417.5470514023843 0.869584322765798
12.7317100890449 426.31767974809446 0.8792797489538807
12.736937643998317 432.30984988645537 0.8856996116838001
12.742165198951733 439.729102367265 0.8920910396101646
12.74739275390515 448.9830256470556 0.9003921168360167
12.752620308858566 458.60692959208205 0.9085628171719592
12.757847863811982 467.2816012792293 0.916651086110828
12.763075418765398 470.44316890707853 0.9199327857463824
12.768302973718814 469.3855934803938 0.9185783981176292
12.77353052867223 465.74827183317643 0.9144522361443193
12.778758083625647 464.29040620374246 0.9125971520956712
12.783985638579063 458.527494775798 0.9061683311799505
12.789213193532479 453.61244996143444 0.9012394107140833
12.794440748485895 441.99604881914024 0.8892840010025612
12.799668303439312 435.51762854120483 0.8817386178078026
12.804895858392728 432.4820766831071 0.87928898969174
12.810123413346144 428.5964673495224 0.8750720190952732
12.81535096829956 424.80973684450936 0.8710705824409469
12.820578523252976 422.0323846619183 0.8690809398545324
12.825806078206393 422.7253330520231 0.8697470920511488
12.831033633159809 428.8647583952041 0.8757957495063174
12.836261188113225 433.74493533414346 0.8804763105812636
12.841488743066641 443.1500403990363 0.888321213577379
12.846716298020057 449.9004887634956 0.8942639626958921
12.851943852973474 458.66455411964705 0.9026742430946583
12.85717140792689 469.02792369326244 0.9128118546849717
12.862398962880306 480.6529385571812 0.9234849134900437
12.867626517833722 485.9415122451037 0.928381595303604
12.872854072787138 486.2434494333679 0.9281670767348382
12.878081627740555 488.70763553452406 0.9299652389163813
12.88330918269397 480.6937397633798 0.9228188219088878
12.888536737647387 469.5128218111094 0.9124002021535196
12.893764292600803 452.9266674827522 0.895915318101467
12.89899184755422 435.25513463919185 0.8782319269228694
12.904219402507636 419.76430450111167 0.8618784312808918
12.909446957461052 405.30510053063057 0.8470855256752478
12.914674512414468 390.1421138930281 0.8320535506232776
12.919902067367884 376.94508119478223 0.8171641161345624
12.9251296223213 365.5366026296266 0.8040242230134885
12.930357177274717 360.6285615156296 0.7981774023037013
12.935584732228133 359.5409247090306 0.796794954013872
12.940812287181549 356.33906122140564 0.7935684252410766
12.946039842134965 356.5710676982291 0.79331531630621
12.951267397088381 349.80767466037133 0.7848089046313605
12.956494952041798 350.69403345881216 0.7861292884120825
12.961722506995214 348.3313255170983 0.7828866358462613
12.96695006194863 344.19106027522736 0.7794273176624852
12.972177616902046 344.9940795646143 0.780452165810666
12.977405171855462 341.60723428006355 0.7769440589486019
12.982632726808879 343.0900766201679 0.7783265093745318
12.987860281762295 347.8907074316088 0.7832857284095366
12.993087836715711 345.83078700072343 0.7809142953332816
12.998315391669127 344.2598608581182 0.778562746346846
13.003542946622543 342.8263133769309 0.777313116486236
13.00877050157596 341.2873021459374 0.7755092969869878
13.013998056529376 346.836969828678 0.7823533056109292
13.019225611482792 352.317537278243 0.7894802331846483
13.024453166436208 357.2801551954238 0.7962506529340325
13.029680721389624 358.99593153318966 0.7992045083355617
13.03490827634304 355.5393146751446 0.7941639933386806
13.040135831296457 350.81887888701357 0.7885515579057634
13.045363386249873 351.766108736818 0.7897006224538283
13.05059094120329 354.58721075865833 0.7934142333725921
13.055818496156705 357.3270187615033 0.7966717277475163
13.061046051110122 360.56202497153765 0.7993393974540265
13.066273606063538 363.42956716902756 0.801404651467245
13.071501161016954 367.67119706694234 0.8052986971899824
13.07672871597037 377.26544236457664 0.8140798593200043
13.081956270923786 387.3964305157283 0.8241322490584345
13.087183825877203 395.8702161453637 0.8331615474299497
13.092411380830619 399.01907912223965 0.8359437679866262
13.097638935784035 404.50430502635885 0.8411615233110227
13.102866490737451 406.11132135243946 0.8425612358423114
13.108094045690867 408.78077776451005 0.8448981757669755
13.113321600644284 412.676277732879 0.8491761237805104
13.1185491555977 413.3177379243486 0.8501147869205846
13.123776710551116 417.18454009685894 0.8538937464354955
13.129004265504532 416.4499146153345 0.8535725204189842
13.134231820457948 419.18363327777377 0.85605182456058
13.139459375411365 423.67194621669836 0.8610018847666812
13.14468693036478 430.3047562698306 0.8674701988979747
13.149914485318197 433.7034680639722 0.8704446172458814
13.155142040271613 438.6349762651781 0.8753969501310579
13.16036959522503 443.59706346112125 0.8805798024706435
13.165597150178446 448.2944751651223 0.8859418099033344
13.170824705131862 449.4726835314522 0.8878855441886337
13.176052260085278 447.526788619416 0.8862753572151526
13.181279815038694 442.3178668391888 0.8814449427357357
13.18650736999211 440.4819733906758 0.8794572882294008
13.191734924945527 436.83508615707046 0.8758546807095466
13.196962479898943 438.5665907020052 0.8775306264099586
13.202190034852359 434.46001841819674 0.8731601942436804
13.207417589805775 429.8504483048915 0.8691280546553154
13.212645144759191 425.7188246053568 0.8653902011536319
13.217872699712608 418.3062983666296 0.8583598709917125
13.223100254666024 409.34065033655963 0.849733186485611
13.22832780961944 400.4432804904402 0.8401990360580992
13.233555364572856 392.79166585950645 0.8323875568699702
13.238782919526273 385.76955926703096 0.824368523468798
13.244010474479689 379.15265677847447 0.8173861679558474
13.249238029433105 376.26821912734295 0.8151288733273503
13.254465584386521 374.71873328648877 0.8144807190237534
13.259693139339937 373.0203999581053 0.8134384652014961
13.264920694293354 367.7697659306806 0.8077979996747988
13.27014824924677 363.0437754292977 0.8025475419843364
13.275375804200186 357.51576761570965 0.7965155320660418
13.280603359153602 355.42562522605175 0.7950645148798088
13.285830914107018 352.0421456547674 0.7918429423890385
13.291058469060435 346.3598014986129 0.7857919167182915
13.29628602401385 346.34650554953055 0.7857202772673723
13.301513578967267 343.86150099961174 0.7831615134420166
13.306741133920683 339.0221717270394 0.7782920059489097
13.3119686888741 336.381268050979 0.7755573041518039
13.317196243827516 332.0771205959617 0.7720223184287515
13.322423798780932 331.03661108503877 0.7706702597783184
13.327651353734348 330.9168620370811 0.7700140120030667
13.332878908687764 328.6422948000191 0.7663433775259041
13.33810646364118 326.5385899644782 0.7637484375823531
13.343334018594597 324.61879538682695 0.7615130662035922
13.348561573548013 322.5473954730125 0.759181632141182
13.353789128501429 324.24537999737066 0.7606891448806841
13.359016683454845 322.64132995331715 0.7582543148801916
13.364244238408261 324.4837906474235 0.7590341196180638
13.369471793361678 327.4493396185443 0.7616910291694232
13.374699348315094 328.74681135661 0.7628583529006829
13.37992690326851 329.09051926684424 0.7645120370836209
13.385154458221926 331.1518807086994 0.7676051202805523
13.390382013175342 332.81029806144295 0.7702055605946099
13.395609568128759 333.19883523311734 0.7701723034564817
13.400837123082175 333.67373493367563 0.7698295887751828
13.406064678035591 329.95540485002124 0.7656134301653195
13.411292232989007 327.349114010937 0.7625594796376659
13.416519787942423 325.6262818205027 0.7604193136924464
13.42174734289584 328.55180978577823 0.7639749659272045
13.426974897849256 331.34918888008247 0.7664601564020393
13.432202452802672 334.43549171417624 0.770537842311071
13.437430007756088 333.34940734088804 0.7696585565011446
13.442657562709504 329.80464361540476 0.7662735805389316
13.44788511766292 328.2790334101525 0.7648711290460711
13.453112672616337 326.2904742528252 0.7628042233695861
13.458340227569753 328.5995609578923 0.7651942268444438
13.46356778252317 328.7539274878631 0.7643825821242257
13.468795337476585 326.0082412822188 0.7621062848570428
13.474022892430002 325.2644920297173 0.7615219648876238
13.479250447383418 325.4724123827212 0.7630530064048309
13.484478002336834 329.26661191937256 0.7692255312846793
13.48970555729025 329.5920172653795 0.7689402058963626
13.494933112243666 329.20794545748 0.7686628171356145
13.500160667197083 327.0967735017054 0.7660412746294062
13.505388222150499 323.96620171077603 0.76189230377993
13.510615777103915 323.27092687436647 0.7616270949580017
13.515843332057331 325.6869420638158 0.7634762543270356
13.521070887010747 329.2704888538398 0.767393203011423
13.526298441964164 329.477234423637 0.7665171751792343
13.53152599691758 326.3003967741608 0.7619215659483918
13.536753551870996 324.3593456909993 0.7598500508988475
13.541981106824412 321.41813501568606 0.756362134535734
13.547208661777828 321.2348063265987 0.7557512853285331
13.552436216731245 319.9137669988647 0.7546803387389635
13.55766377168466 319.003357396094 0.7535954634312553
13.562891326638077 315.8409500296941 0.7505635482848938
13.568118881591493 312.4115873695702 0.7476471152041021
13.57334643654491 308.6016919992001 0.743218102939696
13.578573991498326 304.0030480548928 0.7390128701160706
13.583801546451742 303.4071049544801 0.7397008793676687
13.589029101405158 297.8461591078215 0.7339246891618105
13.594256656358574 296.2786937548256 0.7324041034308607
13.59948421131199 294.6691546578647 0.7308649322162574
13.604711766265407 293.5520256950239 0.7286038348036559
13.609939321218823 291.6630571682497 0.7262719597528444
13.615166876172239 289.77548444991066 0.7243761407794733
13.620394431125655 286.6326102128468 0.7198822477571943
13.625621986079071 288.8857403521048 0.7235601731058731
13.630849541032488 289.5282164921477 0.7240008225937651
13.636077095985904 290.30235158113067 0.7250706609869322
13.64130465093932 289.8158374031739 0.7240433492646724
13.646532205892736 287.5191567193564 0.7209382479700261
13.651759760846153 288.04544043899097 0.7230859218559699
13.656987315799569 286.4418407070784 0.7202386544138096
13.662214870752985 285.6785513850591 0.7189504926878114
13.667442425706401 284.57919975541256 0.7167854056572408
13.672669980659817 285.26099766685286 0.7179427056243365
13.677897535613234 284.6007840323163 0.7169694370432848
13.68312509056665 288.360209784037 0.7216435740271717
13.688352645520066 296.5195203072757 0.7316940964076891
13.693580200473482 300.6219807082644 0.735839568703257
13.698807755426898 302.2786080746827 0.7391713953708937
13.704035310380315 304.61678259884087 0.7428840301097906
13.70926286533373 300.9675778871779 0.7387840202935317
13.714490420287147 299.75725631984744 0.7371497945251062
13.719717975240563 297.5306878532939 0.7333023222242591
13.72494553019398 295.6411490947461 0.7297917414774504
13.730173085147396 293.22822574157505 0.7265588384085938
13.735400640100812 290.87011788819905 0.722920794551447
13.740628195054228 288.99715014496405 0.720909834159031
13.745855750007644 289.28720175487484 0.7200088197214595
13.75108330496106 291.3586410488649 0.7233653425828371
13.756310859914477 290.11022458553197 0.7223749699577181
13.761538414867893 286.93896715331465 0.719856846054316
13.766765969821309 282.8382221166665 0.7158757911859372
13.771993524774725 282.068157584395 0.7162338098334584
13.777221079728141 281.76029475189813 0.7161963243462334
13.782448634681558 279.203705798423 0.713709072560325
13.787676189634974 278.02135697114056 0.7129542580233733
13.79290374458839 277.81525831145814 0.7120297126113397
13.798131299541806 284.37037509305304 0.7198049943550311
13.803358854495222 287.77498457788533 0.7226338630982581
13.808586409448639 289.8579795809024 0.7241655658089955
13.813813964402055 290.4279724034047 0.7261803453853724
13.819041519355471 291.7542358120906 0.7282173504289322
13.824269074308887 292.2319388016252 0.7278637002523967
13.829496629262303 293.7764498798913 0.7301021171902022
13.83472418421572 293.5203109133338 0.7291169939339088
13.839951739169136 298.3402760637388 0.734972969942945
13.845179294122552 301.23870357138486 0.7381862347430707
13.850406849075968 307.5536638478602 0.7447396343545489
13.855634404029384 310.5096319982662 0.7471836666268954
13.8608619589828 313.28840420318335 0.7501510410085552
13.866089513936217 312.76972471000397 0.7483967705814468
13.871317068889633 316.10472636604476 0.7523271729093809
13.87654462384305 319.191982599875 0.7557222550047716
13.881772178796465 319.38112046977136 0.7556755865340079
13.886999733749882 323.4672901762645 0.7598169846532083
13.892227288703298 327.63471979447786 0.7641379600673447
13.897454843656714 332.4954493119578 0.7687977649318349
13.90268239861013 341.1359133497442 0.7798253675235748
13.907909953563546 343.1320595415903 0.7830441561004637
13.913137508516963 343.49875698032224 0.7838416766855348
13.918365063470379 340.29227245941826 0.7805382468937617
13.923592618423795 333.25938373367507 0.771938131099461
13.928820173377211 330.1752644771776 0.7674172788217218
13.934047728330627 326.00130429448586 0.7628308336845869
13.939275283284044 322.9144447642832 0.7592955760798834
13.94450283823746 321.18076920830674 0.7587823858615176
13.949730393190876 313.60256222871897 0.7511306121033509
13.954957948144292 310.66116130895153 0.7483004123809353
13.960185503097708 309.08923799938975 0.7474287283884865
13.965413058051125 308.0760387285329 0.7460767079839926
13.97064061300454 307.3200403596807 0.7433287107179808
13.975868167957957 301.7392183079904 0.7367580248330459
13.981095722911373 300.01267816850117 0.7339983880630181
13.98632327786479 298.11747248819813 0.732291702218067
13.991550832818206 296.35150728011894 0.7321712426957767
13.996778387771622 296.3736435934964 0.7324404229087182
14.002005942725038 292.6884041444232 0.7280666922226835
14.007233497678454 293.6977109120327 0.7290921685351937
14.01246105263187 293.0369932070957 0.7277329379203776
14.017688607585287 292.7787526645408 0.7284214920258443
14.022916162538703 293.5243223312215 0.7286505171453459
14.028143717492119 292.9555653430668 0.7271887411132568
14.033371272445535 293.2311605117353 0.7270013745337393
14.038598827398951 292.630056662513 0.7250812586196718
14.043826382352368 294.99988742766664 0.7272805588733335
14.049053937305784 297.4961756135886 0.7303581498107554
14.0542814922592 298.40977542031425 0.7319311096507541
14.059509047212616 300.847242311807 0.7353263442906041
14.064736602166032 301.43769835480293 0.7361394276519283
14.069964157119449 305.46422030003015 0.7406970824696884
14.075191712072865 308.9979697199849 0.7458073104582147
14.080419267026281 313.096303628746 0.7513662572705632
14.085646821979697 318.990061778227 0.7578781131511159
14.090874376933114 320.8818579140903 0.7596023173239369
14.09610193188653 325.2102634976756 0.7641248990660109
14.101329486839946 329.0648415047381 0.7682835328060967
14.106557041793362 328.8085865702802 0.768041095100553
14.111784596746778 327.4180691184502 0.7660152309765996
14.117012151700195 324.4344466204287 0.7624088352017699
14.12223970665361 321.37526855139134 0.7591806715910568
14.127467261607027 320.93225905656357 0.7593493277825305
14.132694816560443 318.11190197131185 0.7572957778323852
14.13792237151386 312.92169312417724 0.7510753181058948
14.143149926467276 309.9536503356554 0.7469741281354243
14.148377481420692 309.3422981821731 0.7458802718315924
14.153605036374108 313.21110967728055 0.7512296927732662
14.158832591327524 312.18203590975867 0.7505437405535377
14.16406014628094 311.2848658330246 0.7503153635263102
14.169287701234357 308.3129854148846 0.7466463110035346
14.174515256187773 307.3223972945276 0.743231366450277
14.179742811141189 306.4778262421751 0.7411063996867113
14.184970366094605 306.67137407155286 0.7407636975008057
14.190197921048021 305.8839918731763 0.7402168331793503
14.195425476001438 304.5928022907803 0.7396217819729888
14.200653030954854 306.91612125634606 0.7415901577694084
14.20588058590827 309.7289806728243 0.7439329340767343
14.211108140861686 315.59615672219945 0.7512203831241369
14.216335695815102 320.07055868995843 0.7554544891007967
14.221563250768519 321.14369944037344 0.7563300080888194
14.226790805721935 321.38463771235223 0.756220033838645
14.232018360675351 317.71491374668176 0.750934876050208
14.237245915628767 317.6737558567431 0.7517763535108165
14.242473470582183 316.7973214867388 0.7510682006228775
14.2477010255356 316.4363952142116 0.7507357063511495
14.252928580489016 320.5570910605503 0.7554215845950416
14.258156135442432 324.7843157588174 0.7616736716985699
14.263383690395848 327.52479427163547 0.7652650019279054
14.268611245349264 325.9818631813113 0.7628644841204643
14.27383880030268 324.12687993634347 0.7590809991215585
14.279066355256097 323.05401320758443 0.7567717657088532
14.284293910209513 324.2189743796198 0.7578537983150778
14.28952146516293 327.89347899204085 0.760920747207112
14.294749020116345 332.39150950691817 0.7658675874279083
14.299976575069762 336.80761583483417 0.7703223040728832
14.305204130023178 339.03741426066546 0.7729181140962617
14.310431684976594 341.6391520792599 0.7762718790194917
14.31565923993001 344.09592392658215 0.7788509087386281
14.320886794883426 345.71475688845425 0.7809722645009114
14.326114349836843 348.7038251114911 0.7837270502667604
14.331341904790259 348.54828695571393 0.7824467632074136
14.336569459743675 347.8530131955457 0.7817294319348227
14.341797014697091 348.337737299226 0.7825945147543204
14.347024569650507 350.51260848088805 0.7853015397605468
14.352252124603924 351.53671319246416 0.7870779361615762
14.35747967955734 351.98934911556364 0.7881106966972284
14.362707234510756 349.3789778405573 0.7845769287624321
14.367934789464172 347.16159522377666 0.7823346449140867
14.373162344417588 348.89970082900095 0.7834230736131957
14.378389899371005 348.91999786663837 0.7847241572468223
14.38361745432442 347.1597255686465 0.7834380196127209
14.388845009277837 345.7266514210178 0.7812848454665385
14.394072564231253 342.71557964305674 0.7781005153780727
14.39930011918467 346.40991319568894 0.7815308644044722
14.404527674138086 350.37921696931045 0.7857566689758883
14.409755229091502 353.9271249215735 0.789927241942576
14.414982784044918 356.94267364265517 0.7931244539193892
14.420210338998334 360.127218206718 0.796591137669439
14.42543789395175 362.94082941560225 0.8003398550844222
14.430665448905167 361.28426933924067 0.7982197949490273
14.435893003858583 362.72947354915266 0.7994422515495936
14.441120558811999 363.9583854909051 0.8003306717953443
14.446348113765415 365.84291081376705 0.8019785458550381
14.451575668718831 368.0766162454304 0.8056761191694739
14.456803223672248 370.94046841533407 0.8092672118727796
14.462030778625664 374.3499706761444 0.8129311626772479
14.46725833357908 376.22287961599284 0.8145333801791229
14.472485888532496 383.0618797173978 0.8208277279628599
14.477713443485912 387.64055123531307 0.8256291632624487
14.482940998439329 396.1439426137133 0.8343503732001107
14.488168553392745 405.57610558817044 0.8440092748100434
14.493396108346161 418.86836347676086 0.8579599565933975
14.498623663299577 432.0551513829222 0.8713211710640866
14.503851218252994 442.7217438870823 0.881383922049886
14.50907877320641 449.54264404697506 0.8876512189981696
14.514306328159826 445.9833163821007 0.8836486162571154
14.519533883113242 434.56478057892343 0.8725112493765008
14.524761438066658 419.8276224153178 0.8582597862958606
14.529988993020075 402.2523798284889 0.841358268278162
14.53521654797349 383.52427814980217 0.8216409676060648
14.540444102926907 368.0610178010031 0.8053357718618019
14.545671657880323 353.4246482877134 0.7897821817805001
14.55089921283374 340.3540747695941 0.7756078753686607
14.556126767787156 333.556529507958 0.7690454622299976
14.561354322740572 327.4385872169225 0.7624091128511263
14.566581877693988 323.75145466899875 0.7580758945582627
14.571809432647404 319.9838913581359 0.7527751626353475
14.57703698760082 317.8738627129401 0.7493202755018091
14.582264542554237 317.14001013332046 0.7477341017222632
14.587492097507653 314.1500359246817 0.744546543624554
14.592719652461069 315.13822749787244 0.7456324648496149
14.597947207414485 315.4277132840155 0.746336443251906
14.603174762367901 319.1371869227508 0.7514037096839803
14.608402317321318 323.39534469181245 0.7563175217789975
14.613629872274734 325.27692013989054 0.7586299307330815
14.61885742722815 329.07917728302 0.7618501045485048
14.624084982181566 332.31666055516865 0.765508445119982
14.629312537134982 336.9964742887442 0.7704713117243819
14.634540092088399 343.10344848909745 0.7768332160989424
14.639767647041815 346.4342412943973 0.7805144717319488
14.644995201995231 347.83001106218313 0.7819427302616665
14.650222756948647 348.9826135648489 0.7821544076187512
14.655450311902063 351.5143313555277 0.7849178303913151
14.66067786685548 353.86216795000627 0.7872755961460003
14.665905421808896 356.5369339668229 0.7900154203539946
14.671132976762312 355.711564305092 0.7884145000680233
14.676360531715728 352.9280710261903 0.7848048335350895
14.681588086669144 350.210288168826 0.7817838840908594
14.68681564162256 350.0984843742471 0.781585287120937
14.692043196575977 350.7650633178773 0.7819330791777381
14.697270751529393 350.7099831174073 0.7811824555451317
14.70249830648281 350.6068960843889 0.7810158724806522
14.707725861436225 352.01674100417773 0.7826681137669957
14.712953416389642 351.19373620645115 0.7820585038626666
14.718180971343058 354.65001890898606 0.7868833855958391
14.723408526296474 354.1848979121835 0.7867853450368205
14.72863608124989 355.78108755725316 0.7888315701553853
14.733863636203306 357.5476678697873 0.7906477346273254
14.739091191156723 361.7457528947309 0.7950606524680385
14.744318746110139 362.3847765465174 0.7955262422184173
14.749546301063555 361.6723060104076 0.7939183712446012
14.754773856016971 354.6325857276547 0.7861904942145657
14.760001410970387 351.37901924301644 0.7826344426812135
14.765228965923804 347.47711542929164 0.7780842494031036
14.77045652087722 342.53431493945544 0.7723176115362994
14.775684075830636 340.9460870839755 0.7705820121608872
14.780911630784052 335.9581537734485 0.7647249271856156
14.786139185737468 335.6334372420871 0.765719171757036
14.791366740690885 336.84215742172063 0.7681549802687406
14.7965942956443 337.80633479885967 0.7693362058059957
14.801821850597717 340.02392850959905 0.7731136450428067
14.807049405551133 341.9912611900391 0.7744097975154598
14.81227696050455 345.38971483562045 0.7785287060919085
14.817504515457966 349.2602573394401 0.7816064253734347
14.822732070411382 353.59842364898077 0.7848947324555087
14.827959625364798 361.05117555917377 0.7926716681087352
14.833187180318214 370.37629250818054 0.8023362320329465
14.83841473527163 379.874001726821 0.8119656480768698
14.843642290225047 384.4269768533466 0.816838552494183
14.848869845178463 387.3290484123131 0.8196615098272707
14.854097400131879 389.68118670037074 0.8221367784201296
14.859324955085295 386.7501665765216 0.8201438903932464
14.864552510038711 386.954388049508 0.8202219135683241
14.869780064992128 385.18619912115713 0.8186118933574922
14.875007619945544 386.15798976724943 0.8195433675576393
14.88023517489896 387.1729222704753 0.8200918609657155
14.885462729852376 386.89711380517076 0.8205512419014639
14.890690284805792 383.36952657747355 0.8175811882539694
14.895917839759209 382.4631076493959 0.8166957999499909
14.901145394712625 381.94609916947 0.8160268199770766
14.906372949666041 381.8403938019869 0.8148271356351678
14.911600504619457 379.85925977057485 0.8122259062440531
14.916828059572873 376.36953172345244 0.8088444036275567
14.92205561452629 369.0690948510881 0.8013695182904099
14.927283169479706 363.5700155516793 0.7959074131422814
14.932510724433122 359.4845170214819 0.7925816807890649
14.937738279386538 357.24093368076717 0.7898695179235975
14.942965834339955 353.0544067716486 0.7858375292046078
14.94819338929337 349.1573385148016 0.7811349506236894
14.953420944246787 342.9672534275472 0.7741299938775736
14.958648499200203 339.78798512268037 0.7712735981150731
14.96387605415362 336.4602327295654 0.7669233988697727
14.969103609107036 334.48836123787436 0.7654670897532636
14.974331164060452 334.6147837275701 0.7660181529427679
14.979558719013868 332.5105831476798 0.763743003623593
14.984786273967284 329.47910694709356 0.7602973891060483
14.9900138289207 324.85575263710666 0.754574704503055
14.995241383874117 325.77277558643425 0.7553183452701375
15.000468938827533 330.85176791223523 0.7614381747745519
15.005696493780949 332.5702810634543 0.763765564204446
15.010924048734365 334.80908957954347 0.7668214409206233
15.016151603687781 334.60699441845003 0.7668061925910846
15.021379158641198 334.23205270804374 0.7655818418269283
15.026606713594614 333.8487112862969 0.765285211977364
15.03183426854803 336.75951776207694 0.7684169378581892
15.037061823501446 340.9387381593406 0.7726856299845997
15.042289378454862 344.9001610531327 0.77788330766105
15.047516933408279 343.60113803435786 0.7756652131480284
15.052744488361695 343.95357995852527 0.7757482391069818
15.057972043315111 345.03704944558 0.7768759644677421
15.063199598268527 342.67205211817907 0.7744156360701437
15.068427153221943 343.75726168442736 0.775155520165354
15.07365470817536 344.2562185434436 0.7760634794411263
15.078882263128776 347.6081841012773 0.7798995008685493
15.084109818082192 348.96534664182593 0.7806951487892093
15.089337373035608 351.6338536181427 0.7846044106755513
15.094564927989024 348.90215684745755 0.7817094326367889
15.09979248294244 344.16588740967205 0.7761060275547808
15.105020037895857 341.6701528345713 0.7726377491136609
15.110247592849273 334.1903416580729 0.7635268474277391
15.11547514780269 330.5432111094161 0.7600604094970984
15.120702702756105 328.90389708116015 0.758841997834304
15.125930257709522 327.2868758981221 0.7577063901134737
15.131157812662938 324.11219434167793 0.755388411708765
15.136385367616354 323.5542163847026 0.7555944194890251
15.14161292256977 320.8977219882587 0.7531545334582073
15.146840477523186 318.87184531014515 0.7515184582153812
15.152068032476603 315.8017121222079 0.7481862072232655
15.157295587430019 308.73778844346816 0.739779063919764
15.162523142383435 304.6066334611248 0.7341003887879242
15.167750697336851 305.23232826222454 0.7345617132455087
15.172978252290267 305.8993905346459 0.7347818796725665
15.178205807243684 304.1470592457642 0.7326264970377154
15.1834333621971 299.4126080330587 0.7267241071887037
15.188660917150516 295.52473497249355 0.7221146315430845
15.193888472103932 293.2159658645761 0.7196248457000038
15.199116027057348 289.89116078210697 0.7155506762711118
15.204343582010765 287.0075144425661 0.7129514348976861
15.20957113696418 288.3748990769595 0.7150875228555144
15.214798691917597 288.86424993693606 0.7153602541319574
15.220026246871013 287.9836315608266 0.7150926192978643
15.22525380182443 285.1485810953127 0.7108829966997148
15.230481356777846 286.009579906178 0.712587252075214
15.235708911731262 289.6608928072187 0.7176652982014589
15.240936466684678 289.6440456113126 0.7171213153744781
15.246164021638094 290.3223299184228 0.719411707419759
15.25139157659151 289.6807685305921 0.7179832463353795
15.256619131544927 288.1067786267332 0.7160904758806157
15.261846686498343 287.21415268330855 0.7151197536384424
15.267074241451759 284.89563246270905 0.7128054099890231
15.272301796405175 284.0808081025866 0.7125543870094578
15.277529351358591 284.12992450126126 0.7140492856186477
15.282756906312008 283.98825620381314 0.7128057714787709
15.287984461265424 286.02327581044983 0.7139770658967431
15.29321201621884 287.5608298489818 0.715663079771445
15.298439571172256 288.9226968537602 0.717043730462157
15.303667126125672 291.0130938279895 0.7206382544097502
15.308894681079089 291.0579766022475 0.719722896616883
15.314122236032505 292.85110746703157 0.7215009541165432
15.319349790985921 291.0094531555424 0.7192909299299571
15.324577345939337 293.91639230480627 0.7222543363066283
15.329804900892753 296.1863589449616 0.7251475672053452
15.33503245584617 299.2244911508532 0.7278962615378449
15.340260010799586 297.2846128428065 0.7247418133069156
15.345487565753002 297.00992943732916 0.7241657158032477
15.350715120706418 296.2476245528191 0.7235199912168034
15.355942675659835 298.0722407968971 0.7254886947772304
15.36117023061325 300.09911374400025 0.7279381973356877
15.366397785566667 300.2459592009416 0.7281549557746021
15.371625340520083 304.38913108900385 0.7332312915472489
15.3768528954735 304.32302126033755 0.7333444858965116
15.382080450426916 305.74643786174045 0.7343621698664115
15.387308005380332 305.765399683237 0.733719115489744
15.392535560333748 306.0537016032638 0.7347342983274295
15.397763115287164 305.25832560072325 0.7436176746428427
15.40299067024058 306.10666750111227 0.7523500062664847
15.408218225193997 303.03625010296577 0.7541175507050815
15.413445780147413 304.8174005335399 0.7596609467850868
15.418673335100829 306.82237871325935 0.7652771725221313
15.423900890054245 308.96589910888645 0.7702692246135464
15.429128445007661 309.4787902643505 0.7733666821476083
15.434355999961078 307.3327561488086 0.7738270283122779
15.439583554914494 304.07127170159407 0.7722148944041322
15.44481110986791 301.67597942150053 0.7724649652290325
15.450038664821326 299.20313786808634 0.7720872113837424
15.455266219774742 299.3959465001535 0.7758645268931469
15.460493774728159 300.96799648894256 0.7822373209145235
15.465721329681575 301.64050115735074 0.7852938620217985
15.470948884634991 303.22185527845585 0.7889437083894194
15.476176439588407 301.1364767781384 0.7862408533351599
15.481403994541823 298.23428138544335 0.7829145128646054
15.48663154949524 299.5274978817827 0.7871913682420868
15.491859104448656 299.72190594812207 0.789586168403923
15.497086659402072 301.73048263963256 0.7939699990585295
15.502314214355488 303.21915073465567 0.7983072856814657
15.507541769308904 303.0039349712554 0.8004126121823235
15.51276932426232 302.4319883508416 0.8025573223916862
15.517996879215737 302.81331248941876 0.8053507049348959
15.523224434169153 299.2457273083974 0.8004917425706155
15.52845198912257 298.3608467389953 0.8007190001493146
15.533679544075985 296.53383902716496 0.7984168371653667
15.538907099029402 299.9973354585882 0.804771571987867
15.544134653982818 302.9409589137576 0.8106358939626701
15.549362208936234 306.38887087596015 0.8173885505094894
15.55458976388965 308.2930600059815 0.8218441084597261
15.559817318843066 310.211349391835 0.8247617161869227
15.565044873796483 310.54787979833293 0.8264460190626475
15.570272428749899 313.7297255910431 0.8317162486380193
15.575499983703315 315.4735539162006 0.8356964245192978
15.580727538656731 316.4208765038802 0.8389855851796392
15.585955093610147 316.6751785649308 0.8412830229392392
15.591182648563564 314.27088202789673 0.8400067381353672
15.59641020351698 312.79986373743634 0.8405614133221444
15.601637758470396 312.9263126884372 0.842186537397716
15.606865313423812 313.5916306896542 0.8438628409282559
15.612092868377228 311.44094841458957 0.8431427955106819
15.617320423330645 311.0530502691657 0.8440761321752691
15.62254797828406 306.6409626616856 0.8405001742796296
15.627775533237477 305.0999423607892 0.8404820118211668
15.633003088190893 302.1976999316246 0.837768290934524
15.63823064314431 300.49904027682084 0.8330644786020986
15.643458198097726 298.0439406666461 0.816864024902367
15.648685753051142 299.0710371447097 0.8121670853150281
15.653913308004558 297.7639670791793 0.8060489738673463
15.659140862957974 298.3286805573995 0.8029084764858442
15.66436841791139 297.8463218342668 0.7988371941441393
15.669595972864807 297.0743214704413 0.7942733273322381
15.674823527818223 294.1366642019723 0.7882839479811826
15.680051082771639 293.7150999288792 0.7872769452627473
15.685278637725055 292.8124491862307 0.785377968267511
15.690506192678471 294.33899167877087 0.786716335568657
15.695733747631888 296.0783509220279 0.78788253041025
15.700961302585304 292.69732049915774 0.7812554145221488
15.70618885753872 289.4675506205016 0.7752822217462287
15.711416412492136 285.87181633965884 0.7694867737882667
15.716643967445552 285.01484075593 0.7673250938867608
15.721871522398969 284.998283405653 0.7659565404792835
15.727099077352385 286.4690349519433 0.7675200049490478
15.732326632305801 291.1334463031158 0.7728664247748559
15.737554187259217 294.25213892643524 0.7755853775378119
15.742781742212633 298.4740824675525 0.780255430725279
15.74800929716605 302.04739322571345 0.7848182576237288
15.753236852119466 301.98950018023373 0.7846425674407519
15.758464407072882 302.32489760307124 0.7836860963014041
15.763691962026298 299.67032091215094 0.7787746201910625
15.768919516979715 299.99960423966513 0.777174274815266
15.77414707193313 301.8160752705942 0.7777864486689761
15.779374626886547 305.20596834468085 0.7817708681132977
15.784602181839963 310.48579811293604 0.7870359657826115
15.78982973679338 314.17687837000886 0.7920413281585258
15.795057291746796 315.0587780310378 0.7930265537165471
15.800284846700212 316.5839339789142 0.7955609136607427
15.805512401653628 313.8140240570805 0.7912903101031232
15.810739956607044 315.84050487662694 0.791869396238108
15.81596751156046 315.97139255247845 0.789761556251563
15.821195066513877 316.725701656689 0.7895239451013454
15.826422621467293 319.4136788977629 0.792320148432193
15.831650176420709 319.63731241806596 0.7927131091219364
15.836877731374125 318.11018165877715 0.7902215347129342
15.842105286327541 313.7987162986786 0.7846405724099853
15.847332841280958 312.9165840248016 0.7848019360556504
15.852560396234374 307.90240341304514 0.7794475823585644
15.85778795118779 307.731221589938 0.779601570753707
15.863015506141206 306.6655709157332 0.7777225194946539
15.868243061094622 304.68890866512845 0.7732860416132538
15.873470616048039 301.31716236761383 0.7676635592168596
15.878698171001455 298.4797211497965 0.763478440850429
15.883925725954871 299.3641884256921 0.7633959290590975
15.889153280908287 297.2603309703906 0.7609298024150615
15.894380835861703 296.6529664054133 0.7615671336887516
15.89960839081512 293.184725663331 0.7569816982748651
15.904835945768536 295.14414579836875 0.759816254079789
15.910063500721952 296.60022562153824 0.7610481503721607
15.915291055675368 295.58087787856397 0.7591847667454447
15.920518610628784 293.2246592358575 0.7558981410190189
15.9257461655822 292.04525267253257 0.7536551642705588
15.930973720535617 293.7361055729264 0.7552401856532875
15.936201275489033 291.90156040746314 0.7525706501000432
15.94142883044245 291.1249968018784 0.7507958203837918
15.946656385395865 291.7752763583535 0.7510821991661559
15.951883940349282 293.90290976745314 0.7538664163899413
15.957111495302698 296.3497430800567 0.7573261694165045
15.962339050256114 296.93833899359475 0.7574301913548174
15.96756660520953 296.13488245909656 0.7554640938878151
15.972794160162946 294.5457364998092 0.754250235587734
15.978021715116363 296.32120391299264 0.7564472773173024
15.983249270069779 300.8867556812296 0.7625755247887613
15.988476825023195 301.84518358202075 0.7634324086129809
15.993704379976611 302.73775215013285 0.765004121934996
15.998931934930027 300.7113876632242 0.7629289523306001
16.004159489883442 300.4578446511365 0.7630609429536312
16.009387044836856 299.6880746827534 0.7616413864418359
16.01461459979027 296.15433651490355 0.7570651465416961
16.019842154743685 296.2017517074423 0.7568519958014696
16.0250697096971 296.0475510091295 0.7563886183175164
16.030297264650514 300.24124737597714 0.7613736120556437
16.03552481960393 302.71982780761056 0.7638550330108559
16.040752374557343 306.7180785888989 0.7686179042569692
16.045979929510757 307.67223895233127 0.7704352016239094
16.05120748446417 308.69680458561885 0.7707874640699531
16.056435039417586 310.92214890169305 0.7731201827348295
16.061662594371 314.4287536350433 0.7771411254901519
16.066890149324415 319.3843215237959 0.7822439822149855
16.07211770427783 321.2360620122697 0.7846157954323668
16.077345259231244 323.3223544474524 0.7871982845131467
16.08257281418466 323.3506879716217 0.7863018998191553
16.087800369138073 325.42919622766084 0.7883119474903784
16.093027924091487 324.69202699656154 0.7868117403138799
16.0982554790449 325.00519485601797 0.7864064597355667
16.103483033998316 329.2437229144518 0.7924590623372635
16.10871058895173 334.1748875863636 0.7982778917754552
16.113938143905145 334.56242318958283 0.7986363358224503
16.11916569885856 329.1350208546439 0.7913995437768738
16.124393253811974 325.68458741894216 0.7868460228344905
16.129620808765388 325.35293134110367 0.7864846410547489
16.134848363718802 326.02146976439565 0.7879092107815193
16.140075918672217 326.8579837587167 0.7893506963595248
16.14530347362563 326.4252204564369 0.789604869795352
16.150531028579046 326.86704337353785 0.7904894777347199
16.15575858353246 328.8820042013786 0.7930525337880884
16.160986138485875 327.5110701252734 0.7910413443993746
16.16621369343929 323.5563927937585 0.7855407453485299
16.171441248392703 318.6888889530265 0.7790887137349536
16.176668803346118 316.53418034147035 0.7757575858204365
16.181896358299532 316.1402818131218 0.7755641236486323
16.187123913252947 316.81601648136916 0.777041874506149
16.19235146820636 311.53393200036896 0.7709965995216842
16.197579023159776 306.55095565874745 0.7646552580762932
16.20280657811319 299.53788271324674 0.7558010974687478
16.208034133066604 295.6374039490426 0.7519995032965309
16.21326168802002 294.12385977668384 0.7516301825557382
16.218489242973433 292.8579475398661 0.751408645444208
16.223716797926848 290.1325782020343 0.7484809612634764
16.228944352880262 288.4101687244355 0.7457064459172147
16.234171907833677 285.77908316100365 0.742912705301717
16.23939946278709 284.45336818905304 0.7403477671726906
16.244627017740505 279.58941133257684 0.734350142710926
16.24985457269392 275.96983997996824 0.730178728506571
16.255082127647334 274.50061147991994 0.7289664056651629
16.26030968260075 273.09065701861783 0.7265924624135504
16.265537237554163 270.0255992785076 0.7217806951722344
16.270764792507578 266.9304371213043 0.7170680875073151
16.275992347460992 264.0357096299871 0.7130495338985788
16.281219902414406 263.38047067837107 0.7131690368425098
16.28644745736782 264.1854235353338 0.7139423610344168
16.291675012321235 264.9387102709906 0.7145276263555933
16.29690256727465 265.74261680160186 0.7143880196448117
16.302130122228064 264.4163014784578 0.71246287165978
16.30735767718148 265.87375752705833 0.714302188253697
16.312585232134893 268.408008828554 0.7170907278359222
16.317812787088307 270.1713980867898 0.7192308250681146
16.323040342041722 270.788426666613 0.720131431585423
16.328267896995136 268.1119548884418 0.7169305729390463
16.33349545194855 267.53641255688984 0.7159493534435524
16.338723006901965 263.9246405152352 0.7105477472621615
16.34395056185538 267.95561229398294 0.7146711087389841
16.349178116808794 272.2474669879375 0.7211177432357385
16.35440567176221 279.3189378662039 0.7296736872709532
16.359633226715623 286.8008502524291 0.7388344648181383
16.364860781669037 291.9534055562379 0.7444153628625547
16.37008833662245 302.83188538345485 0.7545726169014603
16.375315891575866 307.5743081388972 0.7596360338795245
16.38054344652928 311.04742047830194 0.7632326911051109
16.385771001482695 314.20959304138944 0.7674126681725513
16.39099855643611 317.98805924816384 0.7714122839666591
16.396226111389524 321.27772409589625 0.7734495877081213
16.401453666342938 321.27372785828356 0.7725380672481346
16.406681221296353 318.57217429121306 0.7698700407343587
16.411908776249767 313.4284095474743 0.7643986379658358
16.41713633120318 310.1396166299538 0.7611736948572724
16.422363886156596 305.5688290590243 0.7560759638458331
16.42759144111001 304.9775020654702 0.7537222940834972
16.432818996063425 303.8119067638673 0.7524417408126396
16.43804655101684 304.8501276517523 0.7535592298157575
16.443274105970254 304.54636080189607 0.7547028584503659
16.448501660923668 300.55349103120983 0.7497143472152367
16.453729215877082 299.6162683485886 0.7474637706501588
16.458956770830497 298.23010776078934 0.7458305967307439
16.46418432578391 299.7807047163335 0.7472774440792324
16.469411880737326 301.34875968696207 0.7479672027254405
16.47463943569074 304.0920632280377 0.7506738236145449
16.479866990644155 304.94774632597307 0.749611841093516
16.48509454559757 309.9506037254077 0.7561279208041348
16.490322100550983 312.597336735452 0.7599878530367219
16.495549655504398 315.05382019410393 0.7630491513187381
16.500777210457812 314.273612996821 0.7628993416381483
16.506004765411227 314.9731594815861 0.7631235729145843
16.51123232036464 309.3153317562541 0.7555782111752718
16.516459875318056 302.6499003363486 0.7481377953665395
16.52168743027147 294.30516435325825 0.7386843293780931
16.526914985224884 289.0438623861718 0.7335418659226643
16.5321425401783 286.6311977083751 0.7318795330865537
16.537370095131713 282.8329500692558 0.7264187975404394
16.542597650085128 275.30635196696477 0.7169346757846043
16.547825205038542 270.65091480427617 0.7109763280310792
16.553052759991957 270.9094775508547 0.7107035376004802
16.55828031494537 272.7511578660292 0.7155972957858968
16.563507869898785 273.373652887526 0.716657776358618
16.5687354248522 269.34334786400717 0.7116933675367759
16.573962979805614 266.81861714032465 0.7079252776365156
16.57919053475903 267.32420294755747 0.7069732012374842
16.584418089712443 266.31301841282686 0.7060873440045236
16.589645644665858 266.5769057565399 0.7066385942798844
16.594873199619272 266.71574408779503 0.7060706071367215
16.600100754572686 264.679649195343 0.7040018835371389
16.6053283095261 263.04301042757504 0.7016129990365142
16.610555864479515 264.05321070396406 0.7020011633469343
16.61578341943293 263.45649264830405 0.7010283673553537
16.621010974386344 266.0274410425572 0.7047148982962536
16.62623852933976 268.00908285950504 0.708821328063839
16.631466084293173 269.52674914719006 0.7104958429926078
16.636693639246587 272.12357926538834 0.7130982250439727
16.641921194200002 270.48460494237025 0.7097598370513905
16.647148749153416 269.64845275889655 0.7082895748446953
16.65237630410683 266.2486836090412 0.7032889738626827
16.657603859060245 264.85959684963046 0.7019529197574577
16.66283141401366 260.4544407944149 0.6963733030068923
16.668058968967074 258.1242611657866 0.6942613294327113
16.67328652392049 255.7115943828802 0.6909806420163603
16.678514078873903 254.0963777716536 0.6881362460023812
16.683741633827317 255.01754357524695 0.6898248216946574
16.68896918878073 254.96153988177844 0.6893204943448561
16.694196743734146 253.8247305281098 0.6892283505840802
16.69942429868756 251.24315915981785 0.686160127405388
16.704651853640975 252.1068772780551 0.6866281719913302
16.70987940859439 251.2817765252376 0.6840107820295673
16.715106963547804 249.92802928244686 0.6826674095017314
16.720334518501218 245.3085354110711 0.6763986458565554
16.725562073454633 244.5959039267061 0.6766614466008521
16.730789628408047 243.56658740288813 0.6750950791541205
16.73601718336146 244.09220192822463 0.6748910498658837
16.741244738314876 243.81434580516876 0.6736598034967205
16.74647229326829 241.7312179690433 0.6697769663862727
16.751699848221705 241.40198771539318 0.6689864501949968
16.75692740317512 238.55688279400545 0.6662337914003282
16.762154958128534 237.07983489168902 0.6646912518083039
16.767382513081948 234.89434052597397 0.6619952948836758
16.772610068035362 233.53421242691633 0.6604104017801895
16.777837622988777 233.69132577451012 0.6605871661271796
16.78306517794219 232.68354891741214 0.6592522102846776
16.788292732895606 233.38006263669743 0.6602183990028639
16.79352028784902 234.1196463254414 0.6618957344680665
16.798747842802435 236.0254804792116 0.6645011762127241
16.80397539775585 234.38360452427165 0.6625961479732007
16.809202952709263 231.83321223453342 0.6590911582001477
16.814430507662678 230.4017671600302 0.6582209580839411
16.819658062616092 229.89789233146948 0.6581958077866047
16.824885617569507 231.4840217235483 0.658730186406863
16.83011317252292 232.3536351526502 0.6584909362010055
16.835340727476336 232.11715046902594 0.6572063427876933
16.84056828242975 229.40783380109525 0.653314574060053
16.845795837383164 230.67768344467783 0.6558549054290386
16.85102339233658 229.6316234616661 0.6561189837208512
16.856250947289993 231.19095544715074 0.658816711551532
16.861478502243408 229.0899780914328 0.6568189515213912
16.866706057196822 227.0178804595218 0.6544951878205042
16.871933612150237 228.14417604192099 0.6555252789774899
16.87716116710365 227.43671351254812 0.6536502496247221
16.882388722057065 224.80478313513174 0.6493814960616069
16.88761627701048 224.54862048566878 0.6503695644395394
16.892843831963894 223.49364683709675 0.6503322611318144
16.89807138691731 224.15441649863823 0.6510836040004986
16.903298941870723 225.86676590768096 0.6541980213134971
16.908526496824138 227.57824479439853 0.6551344802237625
16.913754051777552 227.98590398680764 0.6551834635072449
16.918981606730966 226.03358906713095 0.6513195454149748
16.92420916168438 223.2125171172734 0.6465727197910128
16.929436716637795 218.9974350853571 0.6409898244876143
16.93466427159121 220.00758643677418 0.6437679815530665
16.939891826544624 222.32173411843996 0.646938263487994
16.94511938149804 223.04209207960727 0.6482070912133017
16.950346936451453 226.37077110214554 0.652271513680082
16.955574491404867 224.56742778656675 0.6494410992180636
16.960802046358282 225.41230984178418 0.6500716314916466
16.966029601311696 224.16790392901342 0.6470054146430289
16.97125715626511 223.3871096578747 0.6467120660548413
16.976484711218525 222.44044349579497 0.645065022816161
16.98171226617194 221.1703002354977 0.644418103572303
16.986939821125354 219.82875867307428 0.6436652960031712
16.99216737607877 219.97496371555278 0.6435028628284698
16.997394931032183 222.08104211157718 0.6468994509422734
17.002622485985597 223.9788955865648 0.6479188244356379
17.00785004093901 225.41644878339955 0.6487571049232513
17.013077595892426 226.61864915132645 0.6495498570781835
17.01830515084584 225.362548324614 0.64821892394626
17.023532705799255 224.37637136888316 0.6462606004884375
17.02876026075267 223.79326841910012 0.6460182099796214
17.033987815706084 226.3987000671935 0.6493875806109546
17.039215370659498 227.02736199771348 0.6513196288027701
17.044442925612913 226.84196861472117 0.6513586800420013
17.049670480566327 229.62249140499665 0.656149250653564
17.05489803551974 228.61712338781086 0.653680689740759
17.060125590473156 229.6785153274625 0.6547277221045987
17.06535314542657 228.9377346367646 0.6539956969277296
17.070580700379985 229.86447290212024 0.6554565530711798
17.0758082553334 230.29180440910116 0.6547509561920851
17.081035810286814 231.75478242553945 0.6550762531287798
17.086263365240228 233.71178203429207 0.6577551646193185
17.091490920193642 233.80043355630733 0.6586392803229792
17.096718475147057 232.93753845435717 0.6590487527883028
17.10194603010047 231.08761476064316 0.6577195461383826
17.107173585053886 230.06185681284293 0.6566490930704114
17.1124011400073 232.3848106122216 0.6592651868801573
17.117628694960715 234.84520295459225 0.6615037518930383
17.12285624991413 235.49643802279485 0.6612422591423454
17.128083804867543 233.91542229832743 0.6576186665007456
17.133311359820958 234.04473500505415 0.6580333769413487
17.138538914774372 233.93761616187717 0.6600499076304402
17.143766469727787 235.2037056620973 0.6607650642944864
17.1489940246812 235.94577752446568 0.6617040540570938
17.154221579634616 236.30072040106086 0.6608309830505044
17.15944913458803 237.07799921336812 0.6607947839208653
17.164676689541444 238.70674661752457 0.6627542581084838
17.16990424449486 242.22529144046777 0.6684051332685822
17.175131799448273 246.84623208964044 0.6741545058162547
17.180359354401688 245.82865499818996 0.6735892867724717
17.185586909355102 244.9336150423565 0.6720429875323539
17.190814464308517 242.96635772244954 0.6692788765421537
17.19604201926193 246.5764789854508 0.6728478733938258
17.201269574215345 248.19588072982125 0.6742614733804978
17.20649712916876 247.12377912330726 0.6727871222007838
17.211724684122174 247.62269967272567 0.6751435503939269
17.21695223907559 248.0566334661267 0.6752400128367368
17.222179794029003 250.41927001136514 0.6785715546652485
17.227407348982418 249.373449234784 0.6765805682224686
17.232634903935832 247.68947133425675 0.6749785978416498
17.237862458889246 248.00725665500272 0.6759479815229679
17.24309001384266 247.6088170944751 0.6757489088555584
17.248317568796075 248.7298334313892 0.6770841003904098
17.25354512374949 246.23479272930706 0.6725653447301698
17.258772678702904 244.8890023555362 0.6701988529945152
17.26400023365632 243.1010560983988 0.667626321703108
17.269227788609733 243.06386683668086 0.6674030409620657
17.274455343563147 241.08974417424312 0.6652570811334858
17.279682898516562 241.96227482857623 0.6669150495197637
17.284910453469976 242.09309566261777 0.6675634183240512
17.29013800842339 244.98578089501797 0.6705210875328498
17.295365563376805 246.7723976314685 0.6715872088694504
17.30059311833022 248.12460267349678 0.6739910840537776
17.305820673283634 244.65007896055488 0.6700878281830389
17.31104822823705 243.51510447564965 0.6691457484237714
17.316275783190463 241.35044984791529 0.6660520737873012
17.321503338143877 242.9265155507505 0.667341058694437
17.32673089309729 242.96327533335338 0.6669669443924797
17.331958448050706 243.16400528148546 0.6669453418169239
17.33718600300412 242.75577699949216 0.6664210485760087
17.342413557957535 242.53783585130458 0.6661951407138617
17.34764111291095 243.48628389346518 0.6678927068120754
17.352868667864364 243.82900846786615 0.6689550085436708
17.358096222817778 247.1587516310069 0.6724407590192009
17.363323777771193 247.9866150470018 0.6731592745424075
17.368551332724607 247.18623547855194 0.6719079569601994
17.37377888767802 246.75869296880538 0.6720460754609073
17.379006442631436 247.68150744496398 0.6739139632369754
17.38423399758485 248.56492541767375 0.6761211917919023
17.389461552538265 248.89213238505158 0.678071031693607
17.39468910749168 248.45143785848933 0.6773940241190335
17.399916662445094 248.19362108656392 0.6761430313086026
17.405144217398508 250.08168682567728 0.6779525491665369
17.410371772351922 248.71558385356983 0.6761200662005666
17.415599327305337 252.0419522030431 0.6798908138456982
17.42082688225875 249.36240505513692 0.6749409298644427
17.426054437212166 249.0334719948559 0.6736531044033093
17.43128199216558 248.58336717179023 0.673177367640579
17.436509547118995 249.01200967738896 0.6734602905066231
17.44173710207241 254.28800670287717 0.6808895358681447
17.446964657025823 256.53368161415455 0.6834534204294308
17.452192211979238 260.3580771607041 0.6902621788269052
17.457419766932652 258.6441124558693 0.6885405094313782
17.462647321886067 255.43265646112727 0.6836162767288966
17.46787487683948 253.3396785896909 0.6798121501823792
17.473102431792896 252.76538038315485 0.6783057942483398
17.47832998674631 253.66951266761885 0.6787821770481504
17.483557541699724 257.3249016347333 0.6831033296807949
17.48878509665314 258.71343845103536 0.6850170405032736
17.494012651606553 260.98217376797396 0.6892330373678343
17.499240206559968 262.2983594090089 0.6911772367366212
17.504467761513382 261.8414345883242 0.690916899586441
17.509695316466797 262.34103776838435 0.6901853498269536
17.51492287142021 261.55129740007084 0.6889933313551678
17.520150426373625 261.7420991548595 0.6901035127633016
17.52537798132704 263.4216328781702 0.6931296689150146
17.530605536280454 261.9366595987803 0.6911481338377791
17.53583309123387 262.0828688157217 0.690258977917088
17.541060646187283 261.2680704185623 0.6876084070086494
17.546288201140698 261.63129029727855 0.6894706250037652
17.551515756094112 260.64034482579825 0.6891460842638691
17.556743311047526 259.6167078110997 0.688429450066186
17.56197086600094 260.9281864007505 0.6891763593165995
17.567198420954355 262.3807557252706 0.6908804135031942
17.57242597590777 260.1753663529634 0.6873645394285282
17.577653530861184 258.81965633896465 0.6850400214868969
17.5828810858146 256.11748747915846 0.6806735482242517
17.588108640768013 256.98558905379815 0.6820101440159362
17.593336195721427 257.9925385385974 0.682879400511676
17.598563750674842 260.2319336314683 0.6858554690093913
17.603791305628256 263.7216222686031 0.6912395018808827
17.60901886058167 266.27975633744927 0.6950004550846015
17.614246415535085 266.34337010876567 0.6955468815914062
17.6194739704885 267.2438589262619 0.6963649297885023
17.624701525441914 268.21217045761205 0.6969394376758585
17.62992908039533 269.0669983531626 0.6978777478026885
17.635156635348743 271.44883904198076 0.7017919633631831
17.640384190302157 270.12676488308654 0.7008444715717088
17.64561174525557 270.82720863663167 0.7009025818003531
17.650839300208986 271.75204489692715 0.7010390025749446
17.6560668551624 271.8150177660267 0.699533974351293
17.661294410115815 273.49602671386066 0.7008929978655954
17.66652196506923 275.5138310487381 0.7031633056788694
17.671749520022644 279.7375802620165 0.7088768803738
17.676977074976058 286.3754766874872 0.7176681587452097
17.682204629929473 288.49294786816165 0.721367563664765
17.687432184882887 294.39946900591826 0.7277296739588406
17.6926597398363 297.2737343634211 0.7303708319410976
17.697887294789716 298.6262310987806 0.7311431997120825
17.70311484974313 298.975854700727 0.7321071428212267
17.708342404696545 300.16126115344815 0.7344435021719156
17.71356995964996 300.8714378614624 0.7361739592702942
17.718797514603374 306.53339007685304 0.7428445107085765
17.724025069556788 312.14325147542684 0.7490322251662801
17.729252624510202 315.5011349847814 0.7518062147027754
17.734480179463617 317.06061143882937 0.7533929914948579
17.73970773441703 315.6506942293652 0.7508600366465256
17.744935289370446 314.33399784291095 0.7499629388121398
17.75016284432386 315.0989062069985 0.7511294113553342
17.755390399277275 319.4868644752762 0.7558230721253716
17.76061795423069 321.0906147972735 0.757397480652935
17.765845509184103 320.18663920784473 0.7560929785426674
17.771073064137518 318.6201239253287 0.7539601042539057
17.776300619090932 317.2402666239587 0.7517003739510275
17.781528174044347 315.78601947267407 0.7493269754804986
17.78675572899776 313.3785171191124 0.7468919301216115
17.791983283951176 309.470125647453 0.7425035960592039
17.79721083890459 303.98712617887617 0.7362661906495003
17.802438393858004 299.1009103271292 0.7306566768181849
17.80766594881142 295.55262564579044 0.7259409151397169
17.812893503764833 294.8268320289616 0.7260679053199205
17.818121058718248 295.0192203416666 0.7270529146074252
17.823348613671662 293.5543933177439 0.7251337765425282
17.828576168625077 291.4689916760975 0.7223366179490243
17.83380372357849 287.8764705987305 0.7176292772768283
17.839031278531905 285.0646448164811 0.7156318753524658
17.84425883348532 284.1205857873514 0.7151775624447322
17.849486388438734 283.2249283276493 0.7137194054253638
17.85471394339215 282.25370526886496 0.7115160717489636
17.859941498345563 282.62559568168206 0.7128061258680065
17.865169053298978 282.6148715123099 0.7132678336829907
17.870396608252392 286.3046668404201 0.7183079649103543
17.875624163205806 287.5732822607176 0.7197280741009215
17.88085171815922 289.3155694917484 0.7224451229836722
17.886079273112635 286.82845729453226 0.7190882454903549
17.89130682806605 289.133612067555 0.7205282034512628
17.896534383019464 291.56955460255585 0.7230263160793047
17.90176193797288 294.64535124114377 0.7258478544062655
17.906989492926293 296.1491152765203 0.727420864513816
17.912217047879707 299.93649411281126 0.7333391975991023
17.917444602833122 306.8811346865571 0.741289755412141
17.922672157786536 311.27623153657413 0.7465748275384894
17.92789971273995 312.31141517042755 0.7468317069319118
17.933127267693365 312.6447817953801 0.7459184775926455
17.93835482264678 314.7208038414671 0.7492701926740735
17.943582377600194 315.95875365329437 0.7506503809757955
17.94880993255361 317.3724355802728 0.752733088237212
17.954037487507023 315.16121707469694 0.7503057367108845
17.959265042460437 314.8106097807622 0.7492759246110245
17.96449259741385 311.70411077310325 0.7459655105848554
17.969720152367266 306.20500791312304 0.7392129781884228
17.97494770732068 300.80260641144133 0.7324669814404211
17.980175262274095 295.023326331286 0.726488643284482
17.98540281722751 294.17952347352 0.7253814276381703
17.990630372180924 292.08086088073674 0.7239635607177437
17.995857927134338 289.36928647237943 0.7216368440028783
18.001085482087753 288.36776993106 0.7192868072987049
18.006313037041167 284.6738323262607 0.7151461528793907
18.01154059199458 284.84039331570267 0.7148854459421314
18.016768146947996 281.9571227533511 0.7118241601784471
18.02199570190141 281.1563871044342 0.7116366553411176
18.027223256854825 280.91518805139964 0.7097862516559441
18.03245081180824 278.47428822197065 0.7061562262713686
18.037678366761654 280.66611421290827 0.7088656376496992
18.042905921715068 282.6495118134949 0.7109991633790821
18.048133476668482 282.1216553530926 0.7117915577164504
18.053361031621897 280.1195038287381 0.7091207821829398
18.05858858657531 280.9548724211437 0.710450731301253
18.063816141528726 281.01111875494286 0.7105483629881176
18.06904369648214 280.45625787728403 0.7092803971260052
18.074271251435555 281.85598204407387 0.7114260340003566
18.07949880638897 281.59077313277817 0.7105956104338341
18.084726361342383 283.792549010023 0.7137223706809728
18.089953916295798 285.2751828803322 0.7154425964547763
18.095181471249212 286.0191165854639 0.7157624962415721
18.100409026202627 289.01307774317627 0.7190367350953871
18.10563658115604 290.9376367542399 0.7209907976364829
18.110864136109456 293.76707859733455 0.7249828775629854
18.11609169106287 299.35762085890366 0.7315090950712315
18.121319246016284 306.6650067430136 0.7394526422081255
18.1265468009697 313.2521898687053 0.7457633690974931
18.131774355923113 323.3277384622307 0.7574207601984739
18.137001910876528 331.526558591854 0.7669842425531732
18.142229465829942 345.4162306924399 0.7829280023224002
18.147457020783357 359.1691314785657 0.7982269511849325
18.15268457573677 375.76771197031775 0.8162195860492443
18.157912130690185 389.1334554394501 0.8305221018732493
18.1631396856436 397.7430860042061 0.8397955614805758
18.168367240597014 409.41724368714046 0.8515009732275087
18.17359479555043 417.64060669118356 0.8603365274523256
18.178822350503843 423.13255409436914 0.8653786132009297
18.184049905457258 413.64475451431593 0.8559544875727965
18.189277460410672 404.6805121668167 0.8464438990346752
18.194505015364086 394.02029983009453 0.8352659506917889
18.1997325703175 384.82029419473105 0.8261457975032663
18.204960125270915 379.61690663867705 0.820531405211051
18.21018768022433 376.4765172645056 0.8171799040668886
18.215415235177744 377.2811003444682 0.8180596119918402
18.22064279013116 377.79638194180404 0.8181316196048714
18.225870345084573 379.8040194956608 0.8200006389952799
18.231097900037987 378.4166942942291 0.8184284426610556
18.236325454991402 384.7921498624694 0.8249726049140034
18.241553009944816 387.3739635942377 0.8280657865315737
18.24678056489823 392.75205318386264 0.8334130493713787
18.252008119851645 396.98500157154734 0.8382582734500118
18.25723567480506 397.7926873153027 0.8389637828795943
18.262463229758474 396.91934510766885 0.8383584291178847
18.26769078471189 390.8595975471293 0.8320679850764439
18.272918339665303 382.8518248881138 0.8237453603945639
18.278145894618717 375.9098231605784 0.8163523281161217
18.28337344957213 366.3660614760517 0.8062182538520114
18.288601004525546 360.6858031978189 0.7997621947668624
18.29382855947896 352.66852436979667 0.7904248373188713
18.299056114432375 344.5076229158759 0.7809912013299317
18.30428366938579 334.1963667032905 0.7699946336033576
18.309511224339204 326.29754241408733 0.7615257531556697
18.314738779292618 320.7486080231776 0.7550496027548361
18.319966334246033 316.1599243688377 0.7505465253503374
18.325193889199447 311.22534800060424 0.7443987428321802
18.33042144415286 306.05035495546 0.7390692782002652
18.335648999106276 301.92935708739043 0.7337272070961747
18.34087655405969 297.30819903555175 0.7284292197433886
18.346104109013105 291.03252552806566 0.7205555347462854
18.35133166396652 292.6406267765728 0.7229527234174155
18.356559218919934 292.48623121385396 0.7220560613889649
18.361786773873348 293.74609346339986 0.7235576637654395
18.367014328826762 291.37883277474117 0.720560564009392
18.372241883780177 290.36390252944767 0.721297528010798
18.37746943873359 292.789572292415 0.7246875237413701
18.382696993687006 296.7579556649706 0.7300157682144752
18.38792454864042 301.6083274969902 0.7362321947066335
18.393152103593835 310.82437155854893 0.7581177735659126
18.39837965854725 319.42340404873255 0.7751501244411251
18.403607213500663 329.37491444044446 0.792116998424505
18.408834768454078 337.97312054007114 0.8072390571653345
18.414062323407492 350.22570218027414 0.8257427725388822
18.419289878360907 362.6122989008861 0.8438828034934485
18.42451743331432 374.30983337445514 0.860292360346725
18.429744988267736 380.1485404164013 0.8711389790792744
18.43497254322115 382.80182998839007 0.877063950211644
18.440200098174564 384.61314203213 0.8827773708656508
18.44542765312798 381.77779897982447 0.8831964765619632
18.450655208081393 376.65258763561303 0.8797984308641479
18.455882763034808 367.93015654362836 0.8730481256711233
18.461110317988222 362.97623466123446 0.8706377903167666
18.466337872941637 358.2199937427967 0.8673358808900078
18.47156542789505 357.0341491531641 0.8700864262243523
18.476792982848465 349.97719062786507 0.8640602775358294
18.48202053780188 341.8152555808984 0.8568374951304037
18.487248092755294 332.61082624303333 0.8476634000045483
18.49247564770871 329.4491502844311 0.8444657178400481
18.497703202662123 327.73489591015226 0.8449311955540072
18.502930757615538 329.73049354399467 0.8493768892278665
18.508158312568952 327.25839314355983 0.8480848131765434
18.513385867522366 326.2293159811676 0.8495500139001526
18.51861342247578 326.0895220258359 0.8513701824270947
18.523840977429195 323.4619827745088 0.8504937163707327
18.52906853238261 321.28425521150666 0.8502360751129627
18.534296087336024 315.2035509111513 0.8447456876800258
18.53952364228944 311.4424012065284 0.8431796107618331
18.544751197242853 311.0325523713539 0.8450739868927994
18.549978752196267 312.0907163917138 0.8481492733917884
18.555206307149682 313.79002148559556 0.8518681921754981
18.560433862103096 312.59921765812487 0.8511382614435509
18.56566141705651 311.92864117129113 0.8531480804958325
18.570888972009925 311.46522145312593 0.8541094180946034
18.57611652696334 311.6491264580496 0.8563382702417942
18.581344081916754 311.92238714869967 0.8588227544760879
18.58657163687017 313.29352535497344 0.8613002875785513
18.591799191823583 310.05440269724704 0.8589363241869298
18.597026746776997 314.7945704624587 0.8673717991201821
18.60225430173041 316.67592531539947 0.8719206269255051
18.607481856683826 320.813958072586 0.8799754506506818
18.61270941163724 320.9015764307815 0.8807285909110937
18.617936966590655 321.58759797082007 0.883307528198673
18.62316452154407 326.2841031960277 0.8897523182210285
18.628392076497484 331.7180966311534 0.8796176033775261
18.633619631450898 340.4124832913291 0.881990803979906
18.638847186404313 346.16375285631744 0.8819530311319573
18.644074741357727 350.7264371676126 0.883239748463246
18.64930229631114 351.21319472318737 0.8808750125261895
18.654529851264556 353.0570915160454 0.8780989972098932
18.65975740621797 358.08740443194904 0.8814888248201187
18.664984961171385 360.3349934241647 0.8802404181071928
18.6702125161248 362.1013407672238 0.878890229060643
18.675440071078214 363.394073283596 0.8783688796506169
18.680667626031628 365.19417283092656 0.8771160886499423
18.685895180985042 366.8769431049387 0.8766073393839289
18.691122735938457 364.742825497337 0.8724209048474124
18.69635029089187 366.7672037160985 0.8728910921862582
18.701577845845286 362.12211129261334 0.866102928883163
18.7068054007987 363.7735276402664 0.8663050962701613
18.712032955752115 365.6684365619582 0.8663632619514964
18.71726051070553 370.435308915269 0.8708630174340792
18.722488065658943 371.2173079552042 0.8701238443420297
18.727715620612358 366.9927541488711 0.8639955088633535
18.732943175565772 363.425094404047 0.8580955428882772
18.738170730519187 358.17262334640634 0.8502269753721612
18.7433982854726 358.37764769162465 0.8498486996770913
18.748625840426016 357.8810104465286 0.847971238658375
18.75385339537943 357.5143955942948 0.846784074497774
18.759080950332844 355.0187294114638 0.8431761268380716
18.76430850528626 354.8995297477766 0.8414741336805801
18.769536060239673 353.67367499936125 0.8397568815888803
18.774763615193088 350.40268005888186 0.834245156799363
18.779991170146502 345.0669492609932 0.8259730113173985
18.785218725099917 338.4489362286123 0.8166058729131738
18.79044628005333 337.0196919001667 0.8139720879236587
18.795673835006745 333.1463808484874 0.808963856860356
18.80090138996016 327.8674702587067 0.8025773794156276
18.806128944913574 324.71712359559916 0.7980541480532982
18.81135649986699 321.04300498814854 0.7929342299127137
18.816584054820403 321.9269094861118 0.7939928282502923
18.821811609773818 320.3944807875895 0.7915635815963505
18.827039164727232 318.2094911712838 0.7890992792888164
18.832266719680646 316.7223562978144 0.7861575560955631
18.83749427463406 311.73288679758906 0.7799658991211549
18.842721829587475 307.51886743683144 0.7745527021358223
18.84794938454089 302.258184992411 0.7684125771662248
18.853176939494304 300.14798866322644 0.7659773252020093
18.85840449444772 299.81787343744605 0.764722516666398
18.863632049401133 299.2863119388855 0.7630699540282746
18.868859604354547 300.24328677024323 0.7637959795218321
18.87408715930796 301.7546165004404 0.764472040782831
18.879314714261376 299.46621641238534 0.7616481238224821
18.88454226921479 296.29924525289385 0.7583518683697532
18.889769824168205 296.0556431290786 0.7570866733382239
18.89499737912162 296.0323305831251 0.7576784881159445
18.900224934075034 297.13885941397086 0.7578716599519616
18.90545248902845 293.7985198573069 0.753214673083406
18.910680043981863 291.7173819237262 0.7509795446121571
18.915907598935277 290.02745655456374 0.7484240878543584
18.92113515388869 289.8203638493251 0.7484668332262123
18.926362708842106 288.5078885552614 0.7460838990193994
18.93159026379552 289.6354931043482 0.7464392321197444
18.936817818748935 288.81564750567367 0.7448522590464158
18.94204537370235 288.5444057571906 0.7439118477688031
18.947272928655764 288.072039538256 0.7428776566337781
18.952500483609178 288.72734485467447 0.7431961565639229
18.957728038562593 287.29592201457416 0.742086433484863
18.962955593516007 287.0230004428543 0.7417202106564458
18.96818314846942 285.03247566915 0.7378863654277701
18.973410703422836 282.9639620819994 0.7343752609457073
18.97863825837625 280.788384748991 0.7307276372630308
18.983865813329665 279.7348219671719 0.7296482469461432
18.98909336828308 281.8354873811653 0.7334378748165978
18.994320923236494 287.37962386401784 0.7409575137044729
18.999548478189908 290.6737340370968 0.745465297972169
19.004776033143322 293.1178363095365 0.7480022948845504
19.010003588096737 299.72965244049976 0.7556532237618238
19.01523114305015 303.60483118775073 0.7604436603154886
19.020458698003566 302.88904918502476 0.7588810453627162
19.02568625295698 294.3337392307921 0.7479830756645893
19.030913807910395 287.56283809410786 0.7385776703988355
19.03614136286381 284.79739988452104 0.7345262261047102
19.041368917817223 281.76890112478674 0.7306871553129921
19.046596472770638 282.24587472579447 0.7310929646083225
19.051824027724052 281.24064674942036 0.7296436251276106
19.057051582677467 282.63966025860447 0.7314079231185604
19.06227913763088 282.314739381014 0.7304447290343762
19.067506692584296 283.95408510232784 0.7329451387654886
19.07273424753771 283.4979537896988 0.7309596889522479
19.077961802491124 284.3003610192076 0.732865652521118
19.08318935744454 284.51779235192333 0.7327563738238048
19.088416912397953 283.9965738450514 0.731526632290744
19.093644467351368 283.10793027378315 0.7295912285678144
19.098872022304782 281.9852222397801 0.7273942080793535
19.104099577258197 280.68758068588977 0.7251742064355919
19.10932713221161 283.9914313087578 0.729746858737314
19.114554687165025 283.6874357769486 0.7286099323288088
19.11978224211844 286.4093635751195 0.7315190303100778
19.125009797071854 288.80326008410486 0.7346833417378776
19.13023735202527 289.79334453312305 0.7359510133375482
19.135464906978683 289.4162536471371 0.7366803238017724
19.140692461932098 288.29603498962405 0.7349310093751341
19.145920016885512 289.39614996219944 0.7365040238413845
19.151147571838926 288.76311412191086 0.7340516057669547
19.15637512679234 283.46851106797453 0.7260423593218895
19.161602681745755 281.02874204363565 0.7237965783461086
19.16683023669917 277.7816447667305 0.72045851667788
19.172057791652584 278.3765302208265 0.722157193748343
19.177285346606 278.8928009498821 0.722888465465393
19.182512901559413 280.8798739489207 0.7246004628364829
19.187740456512827 281.95742378982675 0.7265442820619737
19.19296801146624 280.32970547793644 0.7244965901212822
19.198195566419656 277.4520952978471 0.7201626100031137
19.20342312137307 276.21719496720476 0.7179906709923655
19.208650676326485 274.98294386957116 0.7145708791000847
19.2138782312799 273.67508662985625 0.7131331358572837
19.219105786233314 275.2338878289327 0.7153520046734055
19.22433334118673 276.19003765362345 0.7167712978608445
19.229560896140143 279.60693699812896 0.7213008131567784
19.234788451093557 283.1718242351374 0.7249679070886942
19.24001600604697 284.6412355472593 0.727298602846362
19.245243561000386 282.4683771741834 0.7244790037006443
19.2504711159538 280.7737993480469 0.7213153108404402
19.255698670907215 278.87172645148013 0.719008139576309
19.26092622586063 276.5689103005404 0.7165314637857827
19.266153780814044 276.9411425597315 0.7172251736423173
19.271381335767458 278.28801886623796 0.719162976799338
19.276608890720873 281.3214783519488 0.7219086761683234
19.281836445674287 283.93040800835513 0.7258382419518835
19.2870640006277 282.60140986549766 0.7245723367908646
19.292291555581116 280.61788700146866 0.7224087566595129
19.29751911053453 277.4933338375166 0.7186022804141533
19.302746665487945 274.65581807725584 0.7140100668944578
19.30797422044136 278.69981509310554 0.7189717931897965
19.313201775394774 284.1250748561308 0.7258466809674932
19.318429330348188 290.9471790507436 0.7331423770787328
19.323656885301602 293.28361714295943 0.7355519308785426
19.328884440255017 292.415703100386 0.7336460860328001
19.33411199520843 295.228191213783 0.7369506081005078
19.339339550161846 297.6251660806167 0.7409685760513502
19.34456710511526 300.9128298069874 0.7447277722846107
19.349794660068675 305.82469307517937 0.7512309259293057
19.35502221502209 309.7911670035931 0.7549155842256643
19.360249769975503 315.4305357797026 0.7609921096637748
19.365477324928918 321.13373030209533 0.7676745881225366
19.370704879882332 326.0896649586602 0.7723691259022025
19.375932434835747 333.2732146680089 0.7808089813659802
19.38115998978916 334.72503951545065 0.7820607053039511
19.386387544742576 334.8241977445837 0.781478793939983
19.39161509969599 336.5924040258147 0.7833822092395847
19.396842654649404 339.6148806148069 0.7867722259404886
19.40207020960282 344.17976672498725 0.7920923672620941
19.407297764556233 344.4393615144077 0.7931976696542857
19.412525319509648 345.44073184103536 0.7935061226111078
19.417752874463062 344.55010324581383 0.7928600426848588
19.422980429416477 342.4323509029776 0.7902773216386986
19.42820798436989 337.8302881618543 0.7846799036046236
19.433435539323305 335.5730437409823 0.7829039111105238
19.43866309427672 333.025128945904 0.7800040832337403
19.443890649230134 331.2914539159439 0.7787515729623283
19.44911820418355 331.03281930675683 0.7778637926629556
19.454345759136963 334.3495823508804 0.7806958817281413
19.459573314090377 337.77373006592506 0.7844417729525435
19.464800869043792 338.573026068086 0.7851076164981255
19.470028423997206 341.454840624084 0.7882761476021951
19.47525597895062 341.7997119273128 0.788767513997752
19.480483533904035 339.88584761241265 0.7863601489496086
19.48571108885745 339.57817564545945 0.7863844105782838
19.490938643810864 340.3304427508736 0.7870574465588595
19.49616619876428 340.4326679601151 0.7865679156620827
19.501393753717693 341.2468047284608 0.7873176846317518
19.506621308671107 340.54346487412744 0.7869247841840497
19.51184886362452 338.5607844631638 0.7845173221562662
19.517076418577936 336.9907414961184 0.7825135817052128
19.52230397353135 338.24619225221466 0.7830648753541866
19.527531528484765 340.9167695252187 0.7860796323367343
19.53275908343818 341.47108957204006 0.7871639793001673
19.537986638391594 342.7458753923344 0.788792917355387
19.54321419334501 344.13592763575696 0.7909161152762294
19.548441748298423 348.5821510810313 0.796010128913205
19.553669303251837 349.24018175844645 0.7966644126866765
19.55889685820525 346.0881802037671 0.7927808388674819
19.564124413158666 344.2532577902635 0.7898380488496858
19.56935196811208 345.6238583056842 0.7915817066978982
19.574579523065495 348.747231172094 0.7951824189473528
19.57980707801891 353.5462429484685 0.8009755175768458
19.585034632972324 357.0572434463645 0.8054051274610897
19.590262187925738 359.02331371982456 0.8069689073880182
19.595489742879153 360.49398485255017 0.8087785051229271
19.600717297832567 360.623110035109 0.808690336043803
19.60594485278598 365.48837570271513 0.8136411874977266
19.611172407739396 367.44544298198576 0.8158440608925047
19.61639996269281 373.950177222447 0.8220267078298213
19.621627517646225 378.1713513849531 0.82685409389376
19.62685507259964 381.8607837064194 0.8306932109396897
19.632082627553054 384.50407178570384 0.8332770524762504
19.637310182506468 383.92390601526375 0.8321915611125243
19.642537737459882 386.3704578359481 0.83491378924162
19.647765292413297 389.4061499332394 0.837974900204482
19.65299284736671 393.394172827994 0.8424385182426931
19.658220402320126 395.8591189903834 0.8449439203656424
19.66344795727354 396.8342569457323 0.8463974209801202
19.668675512226955 396.4415407584696 0.8458931127792396
19.67390306718037 396.5557549778478 0.8460592635247852
19.679130622133783 396.83748969880156 0.8461016865894679
19.684358177087198 398.05824236313106 0.8472275259327887
19.689585732040612 398.5872910991693 0.847313402082107
19.694813286994027 401.8435575984351 0.8505989577700617
19.70004084194744 398.5790497424785 0.84701100441754
19.705268396900856 397.7572973018817 0.8460166489135413
19.71049595185427 396.0124093916401 0.8447741724401534
19.715723506807684 393.51480385829086 0.841701195819382
19.7209510617611 392.92153443608316 0.8416205516156682
19.726178616714513 389.85404738180233 0.8381772442408832
19.731406171667928 387.40555635817094 0.835419162457877
19.736633726621342 385.53139857045994 0.8337212422438071
19.741861281574757 383.5411783984546 0.8308077524346592
19.74708883652817 380.37859226362866 0.8272293348034251
19.752316391481585 378.1244999899767 0.8247447367650956
19.757543946435 373.71305391702 0.8196342570289878
19.762771501388414 369.2713667863852 0.8148187472128257
19.76799905634183 365.8918583099518 0.8111289587347983
19.773226611295243 366.0354132054346 0.8118889141025742
19.778454166248657 365.84559102954466 0.8126821527539412
19.783681721202072 363.9809089006661 0.8102078226214522
19.788909276155486 360.7556995148486 0.8067355911107085
19.7941368311089 355.7969082794064 0.8001983345265848
19.799364386062315 353.881209316642 0.7978115375441404
19.80459194101573 350.2409028026796 0.7937101499603785
19.809819495969144 347.3443942481683 0.7896628202798565
19.81504705092256 340.490544667885 0.7822641424881339
19.820274605875973 338.9882071817685 0.781074689772123
19.825502160829387 335.40476554515266 0.777540524541212
19.8307297157828 332.45804480464193 0.7741064324076423
19.835957270736216 327.2768938884688 0.7675989795543807
19.84118482568963 325.95965809939815 0.7652573237907866
19.846412380643045 329.87367859168694 0.770725376453504
19.85163993559646 330.86463187129107 0.7711583568059892
19.856867490549874 330.7406526783588 0.7719831511060484
19.86209504550329 326.0894153803771 0.7664037332031168
19.867322600456703 321.41091283343997 0.7612045826643922
19.872550155410117 320.2481729099373 0.7597542088220386
19.87777771036353 322.953884825465 0.7630924163055673
19.883005265316946 324.2877794330298 0.7641870823769001
19.88823282027036 325.00738163507646 0.7650819638322198
19.893460375223775 322.07135724268767 0.7619522212195289
19.89868793017719 323.4616242069102 0.7639420368312099
19.903915485130604 322.12897311610703 0.7618764993870458
19.909143040084018 318.8031433485479 0.7582367283805415
19.914370595037433 320.1533567678811 0.7598214797098083
19.919598149990847 319.1950616716928 0.7581208168317242
19.92482570494426 321.33790356334237 0.7605567597787013
19.930053259897676 318.7757665341083 0.75666234490296
19.93528081485109 318.3253501972834 0.7562860643615712
19.940508369804505 314.8896678344544 0.753214928182291
19.94573592475792 315.17731318049437 0.7542931985052402
19.950963479711334 312.06168952707077 0.7506242428899986
19.956191034664748 313.2658381858009 0.7507632142464535
19.961418589618162 314.099112993429 0.7507197667512734
19.966646144571577 313.4258006235882 0.7502784736844028
19.97187369952499 312.2072270570077 0.7492582218679352
19.977101254478406 310.62446176670386 0.7473917976288744
19.98232880943182 312.8472452357169 0.7499104352046518
19.987556364385235 316.2139009723001 0.754264337645101
19.99278391933865 319.5342905527606 0.758407479587858
19.998011474292063 320.08875569681 0.7585363385231211
20.003239029245478 321.8493282194392 0.7594107813672043
20.008466584198892 326.73497901126575 0.7652432275166481
20.013694139152307 335.49646689974225 0.7757174453271276
20.01892169410572 345.60267404099665 0.7875516168710732
20.024149249059136 354.9345982532773 0.7972112938706613
20.02937680401255 363.7048745843947 0.8060431591410903
20.034604358965964 369.240983324661 0.8121815798832036
20.03983191391938 373.2320838463156 0.816724399728761
20.045059468872793 375.0382109451099 0.81879705845995
20.050287023826208 375.3622326094191 0.8191181844044529
20.055514578779622 369.3014549624663 0.8117709153990778
20.060742133733036 362.90156209199154 0.8049806122099841
20.06596968868645 355.63997407594553 0.7970510436655991
20.071197243639865 353.4916319894057 0.794747963993871
20.07642479859328 349.1898212031426 0.7898585594293224
20.081652353546694 346.8720662276227 0.787190251764031
20.08687990850011 342.7577750954131 0.7829283353590569
20.092107463453523 340.42257455525106 0.78048101495307
20.097335018406937 340.6195397166207 0.7811026996404853
20.102562573360352 340.30242577862026 0.780958103061036
20.107790128313766 337.3586109247312 0.7768318717824153
20.11301768326718 337.60264516814993 0.7768742107881974
20.118245238220595 337.13356233647994 0.77573694930271
20.12347279317401 338.8813651133126 0.7776386111487056
20.128700348127424 339.50758806465905 0.778634734119358
20.13392790308084 339.64919622498235 0.7791235258063834
20.139155458034253 344.08085890763874 0.7843431713652401
20.144383012987667 346.77115079441484 0.7868443473357923
20.14961056794108 349.44788742362425 0.7895920399493489
20.154838122894496 352.88215485829807 0.7932911191481907
20.16006567784791 351.9573791919275 0.7927265276401669
20.165293232801325 348.07921282933034 0.7887314980846236
20.17052078775474 338.94936524024996 0.778670194808012
20.175748342708154 333.86929020033216 0.7736125919212478
20.18097589766157 330.7836533237325 0.7695980395893018
20.186203452614983 328.3011760500923 0.7666895889141909
20.191431007568397 324.33486339894466 0.7611324830841881
20.19665856252181 316.48600903170006 0.7518605826851192
20.201886117475226 312.5252704003606 0.7473377037539546
20.20711367242864 308.230634497085 0.7428540343610105
20.212341227382055 306.9302278229874 0.7415351001634026
20.21756878233547 306.07246301444036 0.7403242543817505
20.222796337288884 307.15599842091973 0.741902280106823
20.228023892242298 311.38563906632965 0.7480616095794169
20.233251447195713 310.7192911942119 0.747473416781358
20.238479002149127 308.50301172479243 0.7452374309919189
20.24370655710254 304.5420974306663 0.7400753439196102
20.248934112055956 302.0859394117263 0.7366052176333819
20.25416166700937 304.7775110110345 0.738873164138272
20.259389221962785 307.74523448383013 0.7414511299971368
20.2646167769162 312.7696234716418 0.7472713911776645
20.269844331869614 314.207804620033 0.7491630789392805
20.275071886823028 310.53264396880314 0.7447427753420354
20.280299441776442 303.8549075594612 0.7370683928303878
20.285526996729857 302.8879310909487 0.7364599399588665
20.29075455168327 306.49223398340064 0.7408032555670582
20.295982106636686 309.33856773393717 0.7440938273855295
20.3012096615901 310.41847786112425 0.7447514749273099
20.306437216543515 309.8971115600082 0.7445848199094617
20.31166477149693 309.9875524321216 0.7451777544482713
20.316892326450343 310.89368354136474 0.7458650815148031
20.322119881403758 305.05887212398756 0.738840678698727
20.327347436357172 303.99258599816915 0.7376966314551542
20.332574991310587 302.4940637101056 0.7356455794730336
20.337802546264 303.2450727507635 0.7361331670974975
20.343030101217416 302.24887993140914 0.7340337615105585
20.34825765617083 302.4838261236006 0.7343659149250323
20.353485211124244 301.5355226074875 0.7332851708044453
20.35871276607766 303.46366308393505 0.7356882374068587
20.363940321031073 303.95116048672134 0.7366216269248159
20.369167875984488 304.92252930910604 0.7375602500846546
20.374395430937902 306.1941028219113 0.7397577098218877
20.379622985891316 306.75535111651453 0.740803049341931
20.38485054084473 307.2490122490175 0.7416427482690853
20.390078095798145 306.8885630975692 0.7410239557103491
20.39530565075156 306.8468255903433 0.7404887656061426
20.400533205704974 305.13475183263455 0.738331420416089
20.40576076065839 305.0214452290726 0.7377413722177127
20.410988315611803 302.79958336139543 0.7350360664751006
20.416215870565217 299.88848483561173 0.7317679093416937
20.421443425518632 296.7614639085459 0.7278126490716595
20.426670980472046 296.3098767822987 0.7272082469947958
20.43189853542546 296.1485468884448 0.7266461324140543
20.437126090378875 298.3793593814847 0.7300008039024666
20.44235364533229 296.52341649735064 0.7281493033737787
20.447581200285704 298.8577821776462 0.7314885147473442
20.45280875523912 296.7060484619373 0.7282062321883644
20.458036310192533 298.7354855952772 0.7301894122994671
20.463263865145947 297.8121392320969 0.7282960124091191
20.46849142009936 295.1498169076882 0.7253965265144741
20.473718975052776 294.45806268653826 0.7247219292745198
20.47894653000619 294.5329911727984 0.7242317356985121
20.484174084959605 298.09520118233394 0.7300068558337234
20.48940163991302 300.70119696828397 0.7326817311054189
20.494629194866434 300.1172318171975 0.7321475858109877
20.49985674981985 299.21964694026263 0.7312224468367355
20.505084304773263 297.0145928387916 0.7276401875488389
20.510311859726677 298.6481685426307 0.7295161935413369
20.51553941468009 296.4834173269837 0.7271054692520706
20.520766969633506 291.4430491777098 0.7202628500790601
20.52599452458692 290.7118953590695 0.7201718449161637
20.531222079540335 291.84326849271395 0.7202958718693073
20.53644963449375 296.74829265700475 0.7272983031722783
20.541677189447164 295.5153468644023 0.7264901961716729
20.546904744400578 295.34652472108564 0.7267514063603137
20.552132299353993 293.7798674562234 0.7248627466026225
20.557359854307407 296.16512787531485 0.726747432714824
20.56258740926082 298.22562370022837 0.7294610277885909
20.567814964214236 296.85162121668753 0.7282011710398925
20.57304251916765 293.77680750230917 0.724337696329155
20.578270074121065 294.4190927504768 0.7247586691725583
20.58349762907448 297.6989648437496 0.7275521880942635
20.588725184027894 300.83912641519527 0.7309917606301622
20.593952738981308 299.562891577375 0.7300421185770027
20.599180293934722 300.02483515674766 0.730592139991257
20.604407848888137 298.2620121011763 0.7291993279639503
20.60963540384155 298.8182790544409 0.7290272442605416
20.614862958794966 296.96348701584486 0.726914981590801
20.62009051374838 297.0742787896557 0.7274550019247974
20.625318068701795 295.7385926377815 0.7255647788826557
20.63054562365521 293.7778955886208 0.7233908695322451
20.635773178608623 292.0595160635163 0.720458455451104
20.641000733562038 292.4323383123121 0.7205979166766056
20.646228288515452 295.4162878249577 0.7257725635247577
20.651455843468867 297.6146158520532 0.728778782645508
20.65668339842228 299.0189992959385 0.7310856779051832
20.661910953375695 300.4670276983767 0.7317961156758811
20.66713850832911 298.729198120676 0.7290794617073492
20.672366063282524 298.7437362647238 0.7289451718811791
20.67759361823594 298.4824246341392 0.7286885930062389
20.682821173189353 297.52044297099445 0.7281312060464507
20.688048728142768 296.52090376718 0.727705182502646
20.693276283096182 295.9524733466193 0.7259283467959196
20.698503838049596 293.16917335608053 0.722974715918957
20.70373139300301 294.96213407970583 0.7243341922439872
20.708958947956425 296.119942302393 0.7259522807796739
20.71418650290984 299.1232584207312 0.7286225238196208
20.719414057863254 301.97014239362437 0.7316213588915561
20.72464161281667 302.8234046077967 0.7333708591189169
20.729869167770083 300.82480483541684 0.7305999710146811
20.735096722723497 300.7114267738832 0.7308557771624377
20.740324277676912 300.61887196415324 0.7314036294955812
20.745551832630326 299.48209493752523 0.7299061078486
20.75077938758374 296.3936115456949 0.726676173181738
20.756006942537155 292.5165096567783 0.7220767767281364
20.76123449749057 294.26865458967137 0.7235896874515851
20.766462052443984 295.2437404780624 0.7251469463931184
20.7716896073974 298.7770585328464 0.7286642658447923
20.776917162350813 301.50883584764995 0.7313070418489764
20.782144717304227 302.5709679248563 0.7323764132359887
20.78737227225764 301.747374443457 0.7312424086972827
20.792599827211056 298.30402868116204 0.7277234213712385
20.79782738216447 299.24033471540713 0.7292287597725872
20.803054937117885 299.41789339399537 0.730067926472025
20.8082824920713 304.22219979255976 0.7349844144467347
20.813510047024714 309.47193569603763 0.740273789639345
20.81873760197813 313.8484625816413 0.7453550035721694
20.823965156931543 315.22596991395733 0.7470563139661395
20.829192711884957 316.78113605217794 0.7491231979780049
20.83442026683837 318.00152806957715 0.7508962044421842
20.839647821791786 318.3223710152416 0.751292915600122
20.8448753767452 319.3814625572179 0.7531017745133303
20.850102931698615 319.0700434347823 0.7527663401571986
20.85533048665203 320.40065278743634 0.7539753004427553
20.860558041605444 320.2476022656524 0.7529509281210364
20.865785596558858 320.9545350049013 0.7533895928937215
20.871013151512273 319.4755020123421 0.7511699486765069
20.876240706465687 317.653080238813 0.7493492746417686
20.8814682614191 317.35762147706464 0.7489491035258068
20.886695816372516 316.05263267728935 0.7483888436354896
20.89192337132593 318.0957434863958 0.750824870721929
20.897150926279345 316.67862098084674 0.7488961964227453
20.90237848123276 315.61723968583993 0.7466904921670933
20.907606036186174 315.3588247337844 0.7458203098157257
20.912833591139588 318.98564839941554 0.7502761312935637
20.918061146093002 319.4243539461129 0.7510423134972672
20.923288701046417 316.36811808639317 0.7477549439457464
20.92851625599983 314.98370927572057 0.7463184803638334
20.933743810953246 312.20609561566744 0.7435753709560319
20.93897136590666 312.90273602614855 0.7445867916772019
20.944198920860075 310.18725349168096 0.741713866852354
20.94942647581349 309.37108791911857 0.7401970209556766
20.954654030766903 304.30128036826517 0.7344891863251919
20.959881585720318 303.4864701485541 0.7339475159049341
20.965109140673732 302.5826465686084 0.7330334397930817
20.970336695627147 304.25345991223753 0.7354593702648159
20.97556425058056 301.7617047541481 0.7311936602652084
20.980791805533975 300.8224535258884 0.7299458833255404
20.98601936048739 296.8936332251085 0.7242088870166368
20.991246915440804 295.60512905451736 0.7227583009104408
20.99647447039422 291.458665062924 0.7177784635348482
21.001702025347633 289.2322962254408 0.7152120528840996
21.006929580301048 288.4377124898317 0.7140921450841874
21.012157135254462 291.0999731342724 0.717627309376581
21.017384690207876 291.7337554498589 0.7192529309161694
21.02261224516129 291.83732075259326 0.7201992186766968
21.027839800114705 288.97440311784294 0.7169535049338263
21.03306735506812 288.50930021824166 0.7157323102225671
21.038294910021534 288.1294227673134 0.7148444388278924
21.04352246497495 286.2115959706207 0.7116388196568811
21.048750019928363 285.3818976318691 0.7104312782676384
21.053977574881777 287.9310437448574 0.7140508793163765
21.059205129835192 292.96952252449046 0.7209740229582484
21.064432684788606 295.4133473285001 0.7241378101225815
21.06966023974202 294.54526710458947 0.7221630684572834
21.074887794695435 290.868692779471 0.7167358265902735
21.08011534964885 287.11274026777784 0.7123974253692726
21.085342904602264 283.3737334869613 0.7080093680929702
21.09057045955568 284.63720678574975 0.7092810181762593
21.095798014509093 287.3448309575097 0.7121454122066979
21.101025569462507 288.855094753746 0.7125397975577837
21.10625312441592 287.81074328915196 0.7109408604092885
21.111480679369336 284.29660630885274 0.7065998149446875
21.11670823432275 281.15500705375365 0.7037129360257914
21.121935789276165 279.8087290501459 0.7026458974816943
21.12716334422958 281.01355931394266 0.7030751298011682
21.132390899182994 282.2591843761872 0.7034417628001575
21.13761845413641 285.74932389870025 0.7069922386022877
21.142846009089823 286.41496466290664 0.7078505083290331
21.148073564043237 284.23000247749013 0.7056520360211086
21.15330111899665 283.005556876377 0.703958156081099
21.158528673950066 279.3901844926768 0.6999221685206365
21.16375622890348 278.8016823952775 0.6985084484027234
21.168983783856895 277.69819804278154 0.6970657515911355
21.17421133881031 276.33751437545334 0.6955570182912925
21.179438893763724 275.3570110376508 0.6945918635383357
21.184666448717138 275.6130702259752 0.6957439717913358
21.189894003670553 277.679194124333 0.6979755908294899
21.195121558623967 279.34864261080656 0.7000075570393172
21.20034911357738 277.7565893745 0.6976508787050798
21.205576668530796 273.87084813038 0.6926301900746563
21.21080422348421 272.3620790073033 0.6895817036203741
21.216031778437625 273.9554701068274 0.691015753470364
21.22125933339104 275.36011156746554 0.6916335212506429
21.226486888344454 273.927300292159 0.689359412106669
21.231714443297868 274.0340600294651 0.6889228666023247
21.236941998251282 274.51623138322714 0.689463694810015
21.242169553204697 274.80039146263465 0.6906863940108537
21.24739710815811 275.1326531301339 0.6918857721309861
21.252624663111526 273.22767579665714 0.6897525271865315
21.25785221806494 275.46611616059846 0.6909597892574899
21.263079773018355 274.91161127253383 0.6894622708165192
21.26830732797177 276.88167819510556 0.6919200715073196
21.273534882925183 276.96749588966765 0.6915794466103331
21.278762437878598 278.19396453283673 0.6943854488104653
21.283989992832012 278.77904386341083 0.7030604472727088
21.289217547785427 277.4509744888298 0.7121203709532554
21.29444510273884 273.80977759973354 0.7128715269311022
21.299672657692255 269.0614628492818 0.7107986534610556
21.30490021264567 268.94540547277325 0.7153172516852094
21.310127767599084 270.1555838671095 0.721385333219208
21.3153553225525 272.01544027366634 0.72772623019147
21.320582877505913 272.6028184842844 0.7324679321465962
21.325810432459328 272.2286718950618 0.7349949191954642
21.331037987412742 274.80952401426663 0.7416579929970432
21.336265542366156 275.69977957659296 0.746921380948014
21.34149309731957 274.46686425792893 0.7484392348131461
21.346720652272985 271.5251441879178 0.7471903926719329
21.3519482072264 269.6215611406056 0.7449551109493873
21.357175762179814 270.531747810339 0.7485175675053704
21.36240331713323 271.4686258183077 0.7534445791586586
21.367630872086643 270.9522159807683 0.7553863468694891
21.372858427040057 270.8944131068405 0.7572015865037024
21.378085981993472 270.71736600704287 0.7574428351334189
21.383313536946886 272.7558689261518 0.7614968709003546
21.3885410919003 271.1135219723736 0.7613839344889526
21.393768646853715 272.97835982747625 0.7664065778017923
21.39899620180713 269.8348857904998 0.7648390766808228
21.404223756760544 271.84908835647497 0.7691648413249661
21.40945131171396 271.3985316802818 0.771002288951767
21.414678866667373 270.8252794005117 0.7724575441814445
21.419906421620787 272.760403530965 0.7768587646812111
21.4251339765742 272.9079916431059 0.7789841107061147
21.430361531527616 273.7010922381913 0.7803808568313197
21.43558908648103 272.4182534356884 0.7804432526201002
21.440816641434445 272.6243219717328 0.7829145998102995
21.44604419638786 273.0506245004501 0.7857869580867384
21.451271751341274 274.3674960175505 0.7899306872823164
21.45649930629469 279.0505489385143 0.7974401307447152
21.461726861248103 281.8813492331222 0.802451114933969
21.466954416201517 281.5065262208746 0.8030448875077807
21.47218197115493 277.8942986720609 0.8012983955137412
21.477409526108346 276.59284708715455 0.8019799725726154
21.48263708106176 277.629201812465 0.8055097279528276
21.487864636015175 280.85335765919655 0.8117492737587843
21.49309219096859 280.0538095350668 0.811916448583285
21.498319745922004 282.18129235370566 0.8171960401169623
21.503547300875418 283.66047208926545 0.82200844232876
21.508774855828833 289.5604149587068 0.8292129307688038
21.514002410782247 297.8808244918456 0.8241340690712099
21.51922996573566 303.21585451410806 0.8219948867285745
21.524457520689076 315.5084957860635 0.8300384150330413
21.52968507564249 319.71923933223366 0.829224379592351
21.534912630595905 318.22212017548503 0.8221595279793297
21.54014018554932 309.6282012332492 0.8068691450606157
21.545367740502734 300.3112952437809 0.7923702566247003
21.550595295456148 293.94184648585053 0.7818884573267902
21.555822850409562 291.45563636651735 0.776346197448312
21.561050405362977 290.67579186273446 0.7732276520472255
21.56627796031639 290.93585893724804 0.7704909535790552
21.571505515269806 289.71652259586796 0.7678758717926121
21.57673307022322 289.1442544191693 0.7655640335028344
21.581960625176634 288.29412337916904 0.7630419211836297
21.58718818013005 287.9564000582597 0.7608006006352478
21.592415735083463 288.7378372487803 0.761349164995182
21.597643290036878 291.4374495838948 0.7639124880889065
21.602870844990292 290.31964362442784 0.7616201083135009
21.608098399943707 293.3942885183537 0.763960890400646
21.61332595489712 294.3266773501258 0.7634115005893813
21.618553509850535 294.819315283702 0.762305045576481
21.62378106480395 295.38181365094647 0.7619594162920367
21.629008619757364 293.35758661661157 0.7582814655490743
21.63423617471078 290.8378083560391 0.7539006328433624
21.639463729664193 288.36936775584843 0.7500381502667195
21.644691284617608 287.84744258771616 0.7500640938450338
21.649918839571022 285.13494616577873 0.7454770539173272
21.655146394524436 284.7144288301373 0.7441115450042581
21.66037394947785 283.4269980835666 0.7396641434817184
21.665601504431265 284.8398105059656 0.7410694963898806
21.67082905938468 288.67649610158145 0.7445698608177512
21.676056614338094 290.9416071924384 0.7469481348028331
21.68128416929151 294.46530626908844 0.7519038359432968
21.686511724244923 296.05058619438677 0.7536666286941879
21.691739279198337 297.63935279264854 0.7557849140187739
21.696966834151752 299.2601485742201 0.7576611531622663
21.702194389105166 299.9518719642723 0.7582264525149641
21.70742194405858 300.21366047744255 0.7577529014233981
21.712649499011995 300.29631144753165 0.7560917338059652
21.71787705396541 303.3223000022773 0.7587808034671292
21.723104608918824 306.2585792650254 0.7626067513536258
21.72833216387224 307.60714408886133 0.7638277309472573
21.733559718825653 305.84348224448206 0.76202944972483
21.738787273779067 307.5015747869322 0.7630077212693347
21.74401482873248 311.72125483240677 0.7683332440835361
21.749242383685896 316.6266829394719 0.7742451723241492
21.75446993863931 320.36982703765364 0.7788170785546825
21.759697493592725 320.695494040195 0.7784203582109841
21.76492504854614 319.5325844565336 0.7757322207724447
21.770152603499554 318.6752656950319 0.7743971515632687
21.77538015845297 316.492848087743 0.7712385836130358
21.780607713406383 318.6234751842144 0.7734112379053846
21.785835268359797 324.87208235158243 0.7809424584578151
21.79106282331321 331.5424595992945 0.7886616208480182
21.796290378266626 335.8946270653743 0.7935113450453667
21.80151793322004 334.5106944581614 0.7917474993938006
21.806745488173455 333.98754369089284 0.7910670185292613
21.81197304312687 330.4410199526594 0.7870521880117238
21.817200598080284 333.8690288158424 0.791739826185609
21.822428153033698 334.94489515474794 0.7917879469732984
21.827655707987113 335.57227921407576 0.7921016780147438
21.832883262940527 335.9709197673818 0.791952516448359
21.83811081789394 338.3837356851304 0.7950859718408193
21.843338372847356 339.0977698523376 0.7959140457096459
21.84856592780077 337.2409226897251 0.7933214214409682
21.853793482754185 338.4951863248949 0.7950868729946171
21.8590210377076 341.43310677736474 0.7982401124337004
21.864248592661014 348.83603324049557 0.8071050422668281
21.869476147614428 347.8571437271349 0.8054283507565357
21.874703702567842 345.3490715514908 0.8017699671300542
21.879931257521257 335.8306840763622 0.7897320017508944
21.88515881247467 333.37488434467764 0.786862409050094
21.890386367428086 329.5392828062833 0.7829641285641193
21.8956139223815 326.4994225431801 0.7794683001547745
21.900841477334914 324.53737794230784 0.7766233782142942
21.90606903228833 323.80356537149856 0.7747319214418871
21.911296587241743 322.09217410323913 0.7718615215383067
21.916524142195158 321.64535215634817 0.771434406361058
21.921751697148572 321.71272718893096 0.772649086455689
21.926979252101987 321.2874885610023 0.7726059127420564
21.9322068070554 321.5819359893125 0.7728458069945948
21.937434362008815 323.0758009446234 0.772836906694078
21.94266191696223 326.096406225039 0.775698519883436
21.947889471915644 325.4240807932498 0.7747902122961311
21.95311702686906 323.58685813207086 0.7726961224398867
21.958344581822473 324.199212651882 0.773169897102549
21.963572136775888 323.24391744142474 0.772108971562862
21.968799691729302 321.81036477777934 0.7701616421312908
21.974027246682716 321.28834932416913 0.7695124284438712
21.97925480163613 322.60924153249204 0.7706949330542527
21.984482356589545 321.86323624840986 0.7696936054367186
21.98970991154296 320.1402900231059 0.7672447779740962
21.994937466496374 322.74149343625544 0.7696721232929232
22.00016502144979 325.66527702398696 0.7737628073136904
22.005392576403203 327.20291264038735 0.7756683947434149
22.010620131356617 326.079159748237 0.7748379955754257
22.015847686310032 328.9055933175973 0.7777880984396128
22.021075241263446 331.6573665562306 0.7800477051121514
22.02630279621686 335.48595389822646 0.7842194637036806
22.031530351170275 335.7844000824879 0.7842802205268018
22.03675790612369 337.4188972885042 0.786701800809553
22.041985461077104 338.171498362831 0.7872247334625809
22.04721301603052 342.31221832563955 0.790883831987167
22.052440570983933 345.86052240418053 0.7947441400153558
22.057668125937347 344.5607139675589 0.7932363581779743
22.06289568089076 346.7652842749262 0.7955356661316457
22.068123235844176 343.9503773572703 0.7920002431959031
22.07335079079759 343.9497707987101 0.7921371608326386
22.078578345751005 338.4787986926395 0.7862716281739278
22.08380590070442 336.89975197669935 0.7839186569441228
22.089033455657834 336.0743936963542 0.782519400159088
22.09426101061125 338.2820794964478 0.7852678753680823
22.099488565564663 339.1491684312224 0.7866862747107654
22.104716120518077 341.1482488465681 0.7888727007743602
22.10994367547149 340.28654091556 0.7869242253041763
22.115171230424906 337.43796911193306 0.7830582345197742
22.12039878537832 334.7496068056408 0.7797402191085595
22.125626340331735 329.893591580181 0.7737241638725547
22.13085389528515 325.0438592272389 0.7682864221422437
22.136081450238564 323.3937240713156 0.7664144474596268
22.141309005191978 322.48968310525055 0.7655765284317984
22.146536560145393 324.97646386897486 0.7689939277820556
22.151764115098807 327.0755812036812 0.770618479266125
22.15699167005222 325.88274878476426 0.7691581778487918
22.162219225005636 326.8498088720672 0.7702321626753041
22.16744677995905 323.22070212892623 0.7662993858347453
22.172674334912465 325.06313270829 0.7685798535778392
22.17790188986588 328.696933795039 0.7719945228456624
22.183129444819293 329.62214888472505 0.772452567173781
22.188356999772708 326.2072030849229 0.7675086685582212
22.193584554726122 323.5340929830352 0.7644293525547086
22.198812109679537 323.5298221175589 0.7653574941608272
22.20403966463295 325.6894827461685 0.7680324993208872
22.209267219586366 329.26779486319407 0.7726298256378034
22.21449477453978 328.920645880248 0.7716603311301247
22.219722329493194 328.5208290054496 0.7710243206780996
22.22494988444661 322.75583129337315 0.7642968691428716
22.230177439400023 322.8085741325009 0.7631228497055808
22.235404994353438 322.2786843662454 0.7630020083383819
22.240632549306852 324.08457588477245 0.7646430192386419
22.245860104260267 326.25864090073384 0.7668339063263865
22.25108765921368 326.5421282486586 0.7675388690552732
22.256315214167095 324.833788065728 0.7656893633168939
22.26154276912051 323.4688519713649 0.7646522919624137
22.266770324073924 325.4546129956356 0.766488732874977
22.27199787902734 331.2068423624727 0.7725488710147532
22.277225433980753 333.1480001428602 0.7758640243599791
22.282452988934168 333.7549663171113 0.7767988731818927
22.287680543887582 329.54044213368445 0.7719661413787886
22.292908098840996 325.81675057457375 0.7668804030150931
22.29813565379441 321.28979505996386 0.7611029902920475
22.303363208747825 317.0810156765596 0.7564532792416597
22.30859076370124 315.1664857673056 0.7539410471600794
22.313818318654654 314.5829079374228 0.7524371518477967
22.31904587360807 315.7030629594137 0.754204781690749
22.324273428561483 315.92479772034613 0.7541562987761173
22.329500983514897 312.55881940377844 0.7500282143093407
22.334728538468312 310.9376485593638 0.7477479913468452
22.339956093421726 309.9100526954427 0.7474455386432081
22.34518364837514 308.71591156985295 0.7461804124677228
22.350411203328555 304.3258298778579 0.7403191149609634
22.35563875828197 298.00962610010123 0.7321904199371018
22.360866313235384 298.5216405392216 0.7327879524598976
22.3660938681888 300.4207034546964 0.7359403376965228
22.371321423142213 301.4259543222343 0.7370125393153314
22.376548978095627 299.4628675364429 0.7343651685429335
22.38177653304904 298.72079289847824 0.7341313928831696
22.387004088002456 297.8675688772103 0.7338088686365548
22.39223164295587 301.6852338726521 0.738757992475465
22.397459197909285 300.88663120096436 0.7368224145723676
22.4026867528627 298.6854637597983 0.7327143813641894
22.407914307816114 294.4387180658588 0.7282736206047793
22.41314186276953 290.86185128919186 0.7237776257007075
22.418369417722943 291.6404493839284 0.7237746670949331
22.423596972676357 289.4652431558432 0.7204293328908098
22.42882452762977 289.07304003367494 0.7208605039263557
22.434052082583186 288.20969374291184 0.7208674908585317
22.4392796375366 290.42447491176387 0.7227641831178524
22.444507192490015 289.32330817143725 0.7205985319241577
22.44973474744343 286.2247270666581 0.7177482666180756
22.454962302396844 284.26645140371505 0.7170035841493326
22.460189857350258 284.02551834381075 0.7184040059734773
22.465417412303673 284.5126450863916 0.7174108542468753
22.470644967257087 285.46614886010326 0.7173283256445973
22.4758725222105 284.0595892244062 0.715012209418339
22.481100077163916 284.3644185394144 0.7153722138462154
22.48632763211733 287.2872026457846 0.7193259852447077
22.491555187070745 285.2500402951009 0.7163698544893224
22.49678274202416 282.49451141449214 0.7120904825028357
22.502010296977573 277.8020623419699 0.7065436645693192
22.507237851930988 280.27142077971627 0.7103401374404411
22.512465406884402 283.6842612376181 0.7150764483147689
22.517692961837817 282.4160335587303 0.7123911654045171
22.52292051679123 280.6431582168585 0.7104353925982937
22.528148071744646 278.45321267996724 0.7084019202748397
22.53337562669806 279.9082734317141 0.7099963855910703
22.538603181651474 280.8709039871927 0.7113157875675828
22.54383073660489 283.0625223715029 0.7132640471510637
22.549058291558303 282.82140614260607 0.7140442787335995
22.554285846511718 281.57687351650605 0.7126684181171485
22.559513401465132 280.26212970040234 0.711130668817534
22.564740956418547 278.7587195042985 0.708928558244019
22.56996851137196 276.74271885074637 0.7057735700147366
22.575196066325375 272.7938095317138 0.7009768692817734
22.58042362127879 271.75541663871195 0.6992314993755983
22.585651176232204 273.9290919362471 0.7015687562575887
22.59087873118562 274.42748421540733 0.70201166853371
22.596106286139033 275.2985137336886 0.7028025805034224
22.601333841092448 276.50247209934724 0.7040990556434621
22.606561396045862 279.1992594779886 0.7076269884338867
22.611788950999276 278.076389205688 0.706560115306332
22.61701650595269 276.62085877667016 0.7045099167473363
22.622244060906105 274.333719006419 0.7016909039296116
22.62747161585952 272.21030850164533 0.6987742799803675
22.632699170812934 272.5950636965365 0.7005058603669931
22.63792672576635 272.9479862765773 0.7005483351436635
22.643154280719763 275.0481902880585 0.7028149358437364
22.648381835673177 274.91978610556254 0.7009782055664462
22.653609390626592 273.58044802432374 0.6998243169534292
22.658836945580006 272.05486812139463 0.6982033801750441
22.66406450053342 269.9041393361692 0.6958187199210809
22.669292055486835 272.8860059200559 0.6988891754209252
22.67451961044025 273.9852942455588 0.699910787966277
22.679747165393664 277.1679867443469 0.7029491344040825
22.68497472034708 276.81330982912266 0.7019875753112478
22.690202275300493 274.648321130898 0.6992738729832673
22.695429830253907 274.1421103396264 0.699980060022765
22.70065738520732 276.7951140812979 0.7046234407461679
22.705884940160736 278.9886616259846 0.7070101495066542
22.71111249511415 281.08870908561306 0.7092942722611242
22.716340050067565 282.53371995072655 0.7105833768878966
22.72156760502098 285.97083778661454 0.7146886773273534
22.726795159974394 285.69711572079797 0.7138710598835006
22.73202271492781 286.29361150507737 0.7141029386218404
22.737250269881223 285.800127237657 0.7158317625948943
22.742477824834637 286.7806536019101 0.7177445252116665
22.74770537978805 286.7097268739829 0.717635612946408
22.752932934741466 287.7173793917713 0.7170591784257297
22.75816048969488 287.2956862160499 0.7163215618286206
22.763388044648295 287.0201064231601 0.7161117714359676
22.76861559960171 288.66789495660936 0.7177352068700313
22.773843154555124 290.28897754783424 0.7186088737513249
22.779070709508538 293.2784914534096 0.7223693084145463
22.784298264461952 294.7393342808141 0.7234785473256762
22.789525819415367 294.086932459223 0.723392879303433
22.79475337436878 293.85344253623634 0.7230952403096634
22.799980929322196 293.6576641291756 0.7223701310675718
22.80520848427561 296.04137463170264 0.7236552447464216
22.810436039229025 299.95172213428253 0.7275295628804156
22.81566359418244 298.9750067189519 0.7272872458114555
22.820891149135853 301.1630238795025 0.7316269101758699
22.826118704089268 299.7918068414877 0.7302683034958561
22.831346259042682 302.2159342089867 0.7326866155379959
22.836573813996097 300.4674733496652 0.7294144587602256
22.84180136894951 301.4970329114867 0.7306383105233051
22.847028923902926 301.4991269738219 0.730211766383166
22.85225647885634 301.0161360945809 0.7296422348596701
22.857484033809754 300.6513230085987 0.7293120070974505
22.86271158876317 300.30484567486934 0.7295994565725156
22.867939143716583 300.8507550466818 0.7306699642662715
22.873166698669998 301.55128144104344 0.7316739694386107
22.878394253623412 304.0509833891889 0.7340849251867747
22.883621808576827 304.11331645093657 0.7337819170582586
22.88884936353024 300.6854081724115 0.7291421992308329
22.894076918483655 300.2651780470199 0.7288279304741146
22.89930447343707 301.7977608962379 0.731317081660289
22.904532028390484 304.3496665658896 0.7335137607051025
22.9097595833439 303.13651173423204 0.7316664070569856
22.914987138297313 301.978437516083 0.7298103648590144
22.920214693250728 302.6722185423824 0.7313323419371572
22.925442248204142 306.5301134014909 0.7364957809298524
22.930669803157556 308.48756357685585 0.7389542075348088
22.93589735811097 307.8156518188386 0.7379751152702234
22.941124913064385 306.98968723615354 0.7355788071624139
22.9463524680178 306.42690527098796 0.7345194687372518
22.951580022971214 306.9280779023851 0.7360490312391028
22.95680757792463 302.53044014912444 0.7311461499903694
22.962035132878043 296.5472712369294 0.7252572086152113
22.967262687831457 294.4909544137529 0.7223154080573255
22.972490242784872 300.73878082898165 0.7302014773691994
22.977717797738286 306.53744324643276 0.7362325544017497
22.9829453526917 307.447294557679 0.7366370541953107
22.988172907645115 305.01116820363364 0.7330201588700107
22.99340046259853 302.7112367600019 0.7293636767895423
22.998628017551944 300.1158345507896 0.7260940260751119
23.00385557250536 298.52919480549286 0.7243218769999498
23.009083127458773 296.30777555036514 0.72216660394489
23.014310682412187 297.05700242264425 0.7237692122955415
23.0195382373656 298.2454197735977 0.7250489072921893
23.024765792319016 300.35077590862767 0.7268985852323692
23.02999334727243 301.1998382282309 0.7270573781397502
23.035220902225845 302.2780935401609 0.7282267363893516
23.04044845717926 301.7703704363483 0.7281171239358216
23.045676012132674 301.57762258759055 0.727508390363266
23.05090356708609 299.7057833789493 0.7258066805896021
23.056131122039503 298.50438789694005 0.7246634626428285
23.061358676992917 297.0838627240852 0.7235290929358245
23.06658623194633 299.1593572712747 0.7259907855838932
23.071813786899746 298.35586699944406 0.7249775242285382
23.07704134185316 298.03458866998585 0.7245538261115692
23.082268896806575 295.14968422730095 0.720552150332877
23.08749645175999 296.79531245035434 0.7222286610398218
23.092724006713404 297.21030360641174 0.722603684555155
23.097951561666818 298.5951193291819 0.7241180170284538
23.103179116620232 297.6550738025789 0.7236904882764061
23.108406671573647 298.87766653824247 0.7255422484112937
23.11363422652706 300.21283666041796 0.7279503519970933
23.118861781480476 298.42583558943295 0.7261529914446634
23.12408933643389 295.7052636384645 0.7226411504280982
23.129316891387305 295.3809836755878 0.7217616323736273
23.13454444634072 299.93862212412324 0.7262004780138238
23.139772001294133 301.33680337639237 0.727724980153689
23.144999556247548 299.8862322465328 0.7260252072211814
23.150227111200962 296.9703034752154 0.7226633417044153
23.155454666154377 298.43052265727914 0.7246775210590352
23.16068222110779 297.1001362641987 0.7225196611336062
23.165909776061206 296.3762885742685 0.7211227217132339
23.17113733101462 295.5053600447953 0.7207515526705192
23.176364885968034 297.0479659133871 0.722265163801903
23.18159244092145 296.84742723418793 0.7225338612257283
23.186819995874863 297.1906054792999 0.7221433574821713
23.192047550828278 296.4305897245726 0.7221822376872356
23.197275105781692 296.19646730476506 0.7220092830228543
23.202502660735107 294.41749843001975 0.7195195107457133
23.20773021568852 292.64200988719546 0.7164558988516662
23.212957770641935 292.50738441114044 0.7148067227360219
23.21818532559535 292.1457405707748 0.7143614012109515
23.223412880548764 294.59559890386595 0.7182366605610531
23.22864043550218 296.7362145393509 0.7207696622104429
23.233867990455593 298.0296101292602 0.7229681612303982
23.239095545409008 297.8079139907395 0.7219492372070816
23.244323100362422 296.82500508442774 0.7210449152403638
23.249550655315836 296.0188889119262 0.7204733667903461
23.25477821026925 296.19343748835223 0.7207334177730962
23.260005765222665 296.6962092586666 0.7216490420180178
23.26523332017608 296.9067928818411 0.7205691687999992
23.270460875129494 296.5898122535317 0.7201726686940648
23.27568843008291 298.7395586452279 0.7230972391733014
23.280915985036323 298.85097739218526 0.7232283022274916
23.286143539989737 296.6418027760658 0.7211186849322726
23.291371094943152 297.45602388204475 0.7211254238749248
23.296598649896566 300.3427622345223 0.7255445045546253
23.30182620484998 301.7658899321732 0.7271891662381332
23.307053759803395 298.2814503102189 0.7224726531660987
23.31228131475681 296.6412279718377 0.7198367860920779
23.317508869710224 294.560425702221 0.716897233498372
23.32273642466364 296.61327837951603 0.7198948759757922
23.327963979617053 299.80632853895537 0.7237333247626102
23.333191534570467 301.1915372247037 0.7257277294323536
23.33841908952388 300.0423111636087 0.7246178166728926
23.343646644477296 297.35225359763007 0.7215034585934362
23.34887419943071 299.318505655369 0.7231010604175897
23.354101754384125 301.5992374270087 0.7260827247199598
23.35932930933754 303.74347365703494 0.7284303830127343
23.364556864290954 303.226953311953 0.7278676703941177
23.369784419244368 300.37696249531655 0.7228855526422566
23.375011974197783 299.18800184208135 0.7212938766187048
23.380239529151197 301.8086875577518 0.7244547075860958
23.38546708410461 304.3372021019613 0.7283149712751655
23.390694639058026 306.58536045404986 0.7308714221164747
23.39592219401144 305.2600418938592 0.7283723021828263
23.401149748964855 302.9210300460418 0.725118256279259
23.40637730391827 300.62297202216223 0.7221534383419314
23.411604858871684 300.4554659506198 0.7226707156359479
23.416832413825098 303.9320722405254 0.7268199867245813
23.422059968778512 304.275520319712 0.7275805282392912
23.427287523731927 304.3365488422606 0.7280436144298006
23.43251507868534 303.122914755903 0.7271886124210992
23.437742633638756 302.7917089004516 0.7270814248072942
23.44297018859217 300.76186136043464 0.7244405151759522
23.448197743545585 301.34802803616276 0.7242604274206217
23.453425298499 303.9726320083671 0.726784093167614
23.458652853452413 308.27785383495626 0.7322372278264759
23.463880408405828 309.6026669176075 0.7337633037943444
23.469107963359242 310.81117615848603 0.7352296465098651
23.474335518312657 306.58132682509347 0.7304814064007109
23.47956307326607 306.11215950199426 0.7302163812809878
23.484790628219486 304.34936664093345 0.7278051513311466
23.4900181831729 306.91387075773645 0.731682415322816
23.495245738126314 306.434481612288 0.7313252073151879
23.50047329307973 308.56976806449865 0.7337494992533596
23.505700848033143 305.38437096274833 0.7295175009321726
23.510928402986558 303.83272822810926 0.7278160599513193
23.516155957939972 301.49138811716864 0.7249458567390256
23.521383512893387 302.66405800769303 0.7249857959387129
23.5266110678468 303.05905646578276 0.724161313396646
23.531838622800215 304.3695923993486 0.7256816875663752
23.53706617775363 302.91062929434634 0.7244062485272347
23.542293732707044 302.90015365788264 0.7239650797951643
23.54752128766046 303.1466675947034 0.7236908943641959
23.552748842613873 306.3081624748636 0.7270060126460046
23.557976397567288 304.74881690731587 0.7249941262106527
23.563203952520702 302.1162230241169 0.7220829368879647
23.568431507474116 303.0987624808646 0.7234152273082354
23.57365906242753 304.7895087745118 0.7255932900480355
23.578886617380945 301.7073798851017 0.7204754908512467
23.58411417233436 298.41405266472793 0.7165045550549756
23.589341727287774 296.99784000634327 0.7141325242984451
23.59456928224119 296.3851743910291 0.7131026957742774
23.599796837194603 298.1342311255754 0.7150736274845809
23.605024392148017 298.8434943992356 0.7154925862384797
23.610251947101432 303.18514997135236 0.7204922318860841
23.615479502054846 303.87898117184 0.7206931838084675
23.62070705700826 301.57273160135935 0.7177641967531554
23.625934611961675 300.01626834263914 0.7159022879417366
23.63116216691509 302.73199255776285 0.7185077207716634
23.636389721868504 305.307478792346 0.720834871478676
23.64161727682192 305.07624121500504 0.7206178956587436
23.646844831775333 303.80025948247305 0.7199558172790652
23.652072386728747 302.7034074065946 0.7194915765648335
23.65729994168216 303.14480382298416 0.7197122338284817
23.662527496635576 302.6929904328818 0.7195973312049605
23.66775505158899 301.67390302503975 0.7170703112376706
23.672982606542405 303.655049764561 0.7179330247555427
23.67821016149582 307.781403446785 0.7220342867346378
23.683437716449234 308.4794167847103 0.722950022400809
23.688665271402648 306.35503233298493 0.7204470108577792
23.693892826356063 307.3821517321042 0.7204793438603788
23.699120381309477 309.41083988436844 0.7218766591047078
23.70434793626289 313.16894724255786 0.726252891738022
23.709575491216306 315.77227215081655 0.72929956174356
23.71480304616972 318.5079157687647 0.7328234448509057
23.720030601123135 320.7229302982261 0.7349451276954271
23.72525815607655 319.37948613683994 0.7338184130390075
23.730485711029964 318.6374783561505 0.7329018936763185
23.735713265983378 313.4977282555529 0.7261253670332053
23.740940820936792 310.00934785109075 0.7224375047235504
23.746168375890207 308.22302468134984 0.7198199463229918
23.75139593084362 309.0599938736493 0.719887391680939
23.756623485797036 312.44460887481847 0.7235950088769408
23.76185104075045 316.8115529777084 0.7282140924851762
23.767078595703865 318.9133344216073 0.7303200509339325
23.77230615065728 316.999373305423 0.7268959982219224
23.777533705610693 315.68067722142365 0.7255520021787235
23.782761260564108 318.6086353904891 0.7293943965133043
23.787988815517522 319.7696349697884 0.730498429117814
23.793216370470937 321.6226983763974 0.7321855050306679
23.79844392542435 323.3510942854372 0.733828832237921
23.803671480377766 326.12724954959435 0.7361080692441637
23.80889903533118 327.2690640497565 0.7367634547520169
23.814126590284594 327.5935289468611 0.7359079304233431
23.81935414523801 328.41776181663016 0.7374790265935757
23.824581700191423 329.1849794753798 0.7386166265195351
23.829809255144838 328.3096509892032 0.7383609529534267
23.835036810098252 330.24195784150453 0.740091634627152
23.840264365051667 329.28145681242313 0.7381147538749081
23.84549192000508 330.4281945866274 0.7388131564705808
23.850719474958495 325.71457817423993 0.7322129515571946
23.85594702991191 321.5277422699057 0.727364536002972
23.861174584865324 324.07970838749833 0.7305951439355477
23.86640213981874 326.7459191927043 0.7338610952699121
23.871629694772153 326.2021223952761 0.733120036315268
23.876857249725568 323.2065731256489 0.7293570625036331
23.882084804678982 323.52654590724995 0.729001914875418
23.887312359632396 322.26189366024033 0.727553133325318
23.89253991458581 323.8605198992043 0.7289736876462815
23.897767469539225 320.90886200201624 0.7264282998862394
23.90299502449264 318.7505166670086 0.7241316979591478
23.908222579446054 316.75669692752905 0.7217673717635832
23.91345013439947 315.8177477148463 0.7205496141257391
23.918677689352883 317.00854956433614 0.7208938498253793
23.923905244306297 314.1507447508825 0.7178713932271279
23.929132799259712 317.2636987043953 0.7205192167938794
23.934360354213126 311.1272856053943 0.7135578832606415
23.93958790916654 312.4234120612787 0.7149917564676019
23.944815464119955 311.90781424042405 0.7141677123057517
23.95004301907337 313.9837825346162 0.7173506733938917
23.955270574026784 314.62366740829555 0.7183307388753041
23.9604981289802 313.28524945560537 0.7177999825048657
23.965725683933613 313.8408274586902 0.7176104232865379
23.970953238887027 314.35930588585614 0.717404787104838
23.97618079384044 317.10331718379905 0.7209331002462482
23.981408348793856 319.33080143912946 0.7231795005508638
23.98663590374727 321.29234128801426 0.7255768355644971
23.991863458700685 324.8776102729681 0.7287238160939179
23.9970910136541 324.7245024332822 0.7282002471453956
24.002318568607514 322.90402283853774 0.7259757569267513
24.007546123560928 320.91163126941393 0.7241978035217597
24.012773678514343 318.63935553861666 0.722334816921962
24.018001233467757 318.01729322524545 0.7216405627156847
24.02322878842117 315.91134477992046 0.7187851026144918
24.028456343374586 312.1628251300073 0.7148756563329156
24.033683898328 314.1223208182664 0.7171087098797416
24.038911453281415 316.315189352902 0.720459826101048
24.04413900823483 318.4010857209249 0.7223279635286571
24.049366563188244 317.36013992606735 0.721862551592494
24.054594118141658 320.38681784397374 0.7251089723776364
24.059821673095072 319.9024482418221 0.723792310287038
24.065049228048487 321.010172355005 0.7247279962286015
24.0702767830019 319.12046479901915 0.735869577962529
24.075504337955316 322.15890759401486 0.7492875957806284
24.08073189290873 322.5474328683296 0.7566831028184643
24.085959447862145 321.16463733232865 0.7612920077240788
24.09118700281556 322.30487650317053 0.7675364419780626
24.096414557768973 320.83179081315177 0.7702787194782611
24.101642112722388 319.7534570682538 0.7723499640557723
24.106869667675802 320.4538023150617 0.7777258005155768
24.112097222629217 321.43849807297437 0.7828737318200569
24.11732477758263 324.23079577101754 0.7894507502857432
24.122552332536046 324.43546806985654 0.7929998059291322
24.12777988748946 325.8725073454712 0.7983441924212191
24.133007442442874 326.64728626096047 0.8029115237643285
24.13823499739629 329.3735763668861 0.8096826105538697
24.143462552349703 327.7966614389564 0.8115978216281451
24.148690107303118 326.71937117598054 0.8134244848558058
24.153917662256532 321.5768155909172 0.8095125985002085
24.159145217209947 321.0642119652439 0.8110964630725981
24.16437277216336 320.6591142906736 0.8133381545580809
24.169600327116775 319.2423490905034 0.8151279539775401
24.17482788207019 318.9129391749703 0.8178946835368955
24.180055437023604 321.3511345359374 0.8249891253706941
24.18528299197702 321.17805802286813 0.827551730395903
24.190510546930433 315.1714730173654 0.8226071819671625
24.195738101883848 308.57347215577903 0.8159005140386938
24.200965656837262 310.3540227778457 0.8214767822306481
24.206193211790676 315.11647382679064 0.8305144553194362
24.21142076674409 318.3767014271653 0.8376477251749834
24.216648321697505 314.2251673656253 0.8342046793919303
24.22187587665092 309.9356951999795 0.8313712012030685
24.227103431604334 305.3579220020424 0.8283056932102649
24.23233098655775 301.13669775646724 0.824510501716732
24.237558541511163 302.54738077135346 0.8285019264924555
24.242786096464577 306.92669636940656 0.8369783807336574
24.248013651417992 311.20804170856627 0.8456501531272588
24.253241206371406 310.57571780286963 0.8488101069336629
24.25846876132482 307.8958552291476 0.848012226290593
24.263696316278235 306.66219049932084 0.8479688609783802
24.26892387123165 303.94306299012067 0.8456323934456658
24.274151426185064 303.3877263481717 0.8450710683174084
24.27937898113848 304.21815875923267 0.8478974509858919
24.284606536091893 306.4384569834697 0.8533588887210353
24.289834091045307 305.70331607201575 0.8549609060429401
24.29506164599872 303.26771064022086 0.8549196695497906
24.300289200952136 301.7798071323409 0.8542359905990942
24.30551675590555 298.26906980877374 0.8527219132701377
24.310744310858965 295.85993501098517 0.8519716537009405
24.31597186581238 295.4065352538475 0.8539237562039549
24.321199420765794 296.2384334282368 0.8558139840357771
24.326426975719208 299.03283055731765 0.8615102686706423
24.331654530672623 302.22253953103734 0.8684103390871505
24.336882085626037 303.5972118908287 0.8713432190528143
24.34210964057945 303.8609946011268 0.871743035925081
24.347337195532866 302.4789992410172 0.8706041547518005
24.35256475048628 302.5039186495565 0.8737039046456818
24.357792305439695 301.65800973946887 0.8752631019346554
24.36301986039311 302.10966223555124 0.8782073059589215
24.368247415346524 303.33673238190534 0.8823125238084268
24.373474970299938 311.56924086192265 0.8968777598745423
24.378702525253352 310.8887882761418 0.8990285169232489
24.383930080206767 313.1196538482326 0.9042877807880914
24.38915763516018 313.9385696736783 0.9075544361322472
24.394385190113596 318.7934114009266 0.9151953710410037
24.39961274506701 319.53276021776543 0.918382701225779
24.404840300020425 317.0140147188753 0.9166437387216156
24.41006785497384 317.51571509348327 0.9205089754325848
24.415295409927253 315.966446775026 0.9202385302974708
24.420522964880668 312.80325439090666 0.9175714097412189
24.425750519834082 310.7446200132186 0.9170453298798822
24.430978074787497 310.6664769290008 0.9195148083034195
24.43620562974091 312.8530304803384 0.9257443830984676
24.441433184694326 313.4432176952162 0.9288051458538221
24.44666073964774 315.97476077608326 0.9347353451712712
24.451888294601154 321.7196983587402 0.9455021258066582
24.45711584955457 322.64590819010283 0.9495328943130947
24.462343404507983 320.16787911240067 0.9472979330853838
24.467570959461398 313.18508452387596 0.9392206172442668
24.472798514414812 307.9626162229164 0.9321953257783
24.478026069368227 306.5857629226885 0.933829374128902
24.48325362432164 305.47751253414697 0.9338410821570482
24.488481179275055 307.87019791000273 0.9406538652613317
24.49370873422847 309.0171263264814 0.9449989825889893
24.498936289181884 309.1003605814953 0.9488525294097435
24.5041638441353 307.1746789509788 0.9476728733162016
24.509391399088713 309.3185362080753 0.9513770422673741
24.514618954042128 311.1249164721463 0.955675189687211
24.519846508995542 314.8538402166412 0.9647657578742427
24.525074063948956 315.1654795755495 0.969651650541205
24.53030161890237 314.3301365395628 0.9705787246104318
24.535529173855785 313.52027832281 0.9710999517073619
24.5407567288092 311.9106314814845 0.9703327810053393
24.545984283762614 313.82177452147596 0.9761092909457957
24.55121183871603 317.4077501708384 0.9828171888337364
24.556439393669443 321.7012375708142 0.9916673696035752
24.561666948622857 327.50756894288935 1.0019494882188702
24.566894503576272 327.5330359290971 1.0049477032190652
24.572122058529686 322.39436191802565 0.999061049048992
24.5773496134831 314.5574190131787 0.9894538009375414
24.582577168436515 310.2222916974112 0.9864794812456567
24.58780472338993 313.60618169174825 0.9943162149247746
24.593032278343344 317.9371282385433 1.004392470675767
24.59825983329676 319.8944426498692 1.0094819622390596
24.603487388250173 316.77349968643057 1.0072333120191561
24.608714943203587 313.0586749152707 1.0039531197160503
24.613942498157 314.3249601916247 1.0084980714422718
24.619170053110416 315.9419458079911 1.0132980489181458
24.62439760806383 316.2128920360369 1.0167272423765352
24.629625163017245 312.7709976336149 1.0135802837766263
24.63485271797066 313.2261947361058 1.016859441508355
24.640080272924074 312.64651308027123 1.0180488483307335
24.645307827877488 313.24604410054 1.0232062925585752
24.650535382830903 311.4266113937735 1.0238449093234105
24.655762937784317 314.73465317104007 1.032482696922153
24.66099049273773 316.6254480209024 1.0372637035690933
24.666218047691146 313.7749212319229 1.0365610701807777
24.67144560264456 307.8040135366334 1.029097683590313
24.676673157597975 305.9573300301673 1.0278824691519668
24.68190071255139 309.2645715777113 1.0342061724171538
24.687128267504804 312.37596057546494 1.0411057462490851
24.692355822458218 310.8056233828008 1.0417811420031622
24.697583377411632 309.05733999418095 1.040808206448636
24.702810932365047 308.0826010036215 1.0417920443237692
24.70803848731846 308.20218096757173 1.0446281467304008
24.713266042271876 309.3594556163968 1.0510105299949126
24.71849359722529 312.12110761540345 1.0579608220984855
24.723721152178705 312.7836136834056 1.062226156725445
24.72894870713212 311.08372729970085 1.0596797952783272
24.734176262085533 308.3547220539569 1.0569708557501194
24.739403817038948 308.4908221044531 1.0595426824618288
24.744631371992362 310.3216163081385 1.0643176798082614
24.749858926945777 310.78874145836346 1.067374184692155
24.75508648189919 307.525615622167 1.0646598948347468
24.760314036852606 307.0289965946032 1.068376533278398
24.76554159180602 307.6833710072852 1.0761793673192195
24.770769146759434 306.5652042617311 1.0767970577715393
24.77599670171285 307.8619850597102 1.0817628301695215
24.781224256666263 302.0486443634703 1.0716310373402362
24.786451811619678 304.6226824224365 1.0791555307611933
24.791679366573092 302.47333013810265 1.078276821031888
24.796906921526507 304.74279125211217 1.0844790708027843
24.80213447647992 303.5703463682188 1.086932882371465
24.807362031433335 300.1333900475175 1.084356811059242
24.81258958638675 297.33938768710766 1.0835695856527088
24.817817141340164 297.3338038378006 1.0846141052124196
24.82304469629358 297.6922449816218 1.0881084361530342
24.828272251246993 299.9934121087129 1.093762487097038
24.833499806200408 302.62201307165935 1.1016506776532058
24.838727361153822 306.3300193194135 1.109553341553074
24.843954916107236 307.66906869419046 1.1155803879354291
24.84918247106065 310.3604010026551 1.1227567431880474
24.854410026014065 313.2100316342309 1.131045533788126
24.85963758096748 312.9254234979892 1.1328849959506515
24.864865135920894 309.40582837486363 1.1282480187877693
24.87009269087431 303.9844429711273 1.1209377654897892
24.875320245827723 303.0004758916518 1.1227355865336202
24.880547800781137 304.64297271045206 1.1307466797623602
24.885775355734552 310.04589962433505 1.1463465573921814
24.891002910687966 311.62983331698734 1.1506112426678718
24.89623046564138 317.0947969460195 1.164631239104317
24.901458020594795 314.9986210615751 1.162038714778567
24.90668557554821 313.0345909528414 1.1619369796220103
24.911913130501624 309.4977347250124 1.1561593062386244
24.91714068545504 310.07180680658297 1.159888350866626
24.922368240408453 312.66694257406954 1.1688706267045756
24.927595795361867 315.7593347308989 1.1805025962089895
24.93282335031528 314.22142173916046 1.1833130625341195
24.938050905268696 316.7212912300005 1.192181083712294
24.94327846022211 313.8313143488456 1.1891977039008548
24.948506015175525 313.9475841556505 1.1933966619978005
24.95373357012894 309.5753052332083 1.18731507834701
24.958961125082354 311.4550121078447 1.194174540208054
24.964188680035768 314.80712151217426 1.2022206869484073
24.969416234989183 314.78699225187 1.2032099821015436
24.974643789942597 319.75323564539315 1.2164961110115147
24.97987134489601 319.8322323935255 1.2199387316679424
24.985098899849426 320.6430625934866 1.2269625600604694
24.99032645480284 317.2707516178493 1.2231749381310033
24.995554009756255 310.1374467733607 1.2123495877890749
25.00078156470967 309.8832386906281 1.2131410349289455
25.006009119663084 310.42239373412673 1.217947618504197
25.011236674616498 311.8469662928842 1.2245601055360735
25.016464229569912 313.58542785023116 1.2323643104620094
25.021691784523327 312.03325694333955 1.2320964198949396
25.02691933947674 319.18608881076017 1.2483267668487805
25.032146894430156 316.6653193039613 1.2486413208024458
25.03737444938357 318.0620338365044 1.2567526225412644
25.042602004336985 313.6708630334575 1.252591615325435
25.0478295592904 313.93885645411683 1.2572512722306513
25.053057114243813 317.1150435798809 1.266023790045952
25.058284669197228 316.7166967026427 1.267687732472198
25.063512224150642 318.42054475963033 1.2719403622321765
25.068739779104057 317.5867807235554 1.2749584543356796
25.07396733405747 314.56205819662966 1.2740790172145655
25.079194889010886 312.3674263823665 1.2743829330170766
25.0844224439643 312.7036838119228 1.2771420752334914
25.089649998917714 319.15587657808527 1.2951882092972276
25.09487755387113 321.178967116745 1.3041466955897338
25.100105108824543 323.0435732012814 1.3137874142318409
25.105332663777958 320.51403059848144 1.314712245740622
25.110560218731372 327.243661977146 1.3304502585193054
25.115787773684787 326.8881373838428 1.3331038313010084
25.1210153286382 324.928971542638 1.331467807618272
25.126242883591615 320.52720399795174 1.3293810975005425
25.13147043854503 322.18803151014527 1.3379237826242525
25.136697993498444 327.72834887284165 1.35549214953718
25.14192554845186 329.70810270388705 1.3626147398094826
25.147153103405273 327.2780798282151 1.3621869408220586
25.152380658358688 329.11426081437037 1.3681533471229086
25.157608213312102 329.93944796878475 1.3741452840591581
25.162835768265516 333.3151929133116 1.3877917983993269
25.16806332321893 333.35369449136954 1.3928210662144158
25.173290878172345 335.79478887873773 1.4040625208941517
25.17851843312576 331.85473756018746 1.4012348268716932
25.183745988079174 328.5136514089796 1.3999001613018918
25.18897354303259 324.80206424184365 1.3953983250661224
25.194201097986003 323.80403606303094 1.3971436346850612
25.199428652939417 327.4525201188059 1.4075932428613398
25.204656207892832 328.71410237075156 1.4150562279334942
25.209883762846246 334.23708438977513 1.4295427074540987
25.21511131779966 335.40644046792113 1.4356117345330337
25.220338872753075 332.0815276632728 1.4338726286396906
25.22556642770649 329.5428952535848 1.4329348911119764
25.230793982659904 326.58287797579226 1.4340459657394526
25.23602153761332 332.5682310016442 1.4514821782841472
25.241249092566733 330.8568511068397 1.453922393515035
25.246476647520147 334.55730921200853 1.4642817140627409
25.25170420247356 337.63426244674815 1.4760255801531061
25.256931757426976 339.2264766596923 1.4834740816416632
25.26215931238039 337.7301791929908 1.487478000514566
25.267386867333805 330.3270149054819 1.4774869054578763
25.27261442228722 328.98573167995823 1.4798127853307816
25.277841977240634 331.83336832124945 1.4918037630899672
25.283069532194048 336.7207355176865 1.5066400959321242
25.288297087147463 338.51253873804876 1.5184611959340144
25.293524642100877 339.39365595760773 1.5277736742335541
25.29875219705429 337.08078994620297 1.5312104658301426
25.303979752007706 331.1909703223902 1.5219836237765207
25.30920730696112 335.42072545976174 1.5387111732894712
25.314434861914535 336.3264803279202 1.5490755674540657
25.31966241686795 338.4002501049162 1.5596590901057408
25.324889971821364 331.59836960390146 1.551176773676435
25.330117526774778 320.9607736385011 1.5310716340455617
25.335345081728192 323.4046134875964 1.5436099281741082
25.340572636681607 326.58882960317425 1.5544783142840601
25.34580019163502 332.0391792754358 1.569490105222476
25.351027746588436 329.1394392112643 1.566536924314129
25.35625530154185 326.7167982223435 1.5673011168045519
25.361482856495265 321.61919541685376 1.5606146705728792
25.36671041144868 324.2311236295856 1.575785080117143
25.371937966402093 321.6792266399091 1.5794123153576751
25.377165521355508 322.491140876129 1.5880305445983862
25.382393076308922 316.0249654042502 1.580528412254671
25.387620631262337 318.7101519331189 1.5942187900887104
25.39284818621575 313.999727601049 1.5909979423610243
25.398075741169166 320.07644678189007 1.6105441569913304
25.40330329612258 319.3971579164218 1.6136300599849607
25.408530851075994 322.5147914877826 1.6256069231198427
25.41375840602941 328.90129203944906 1.651714152459738
25.418985960982823 328.3062877044391 1.655188334675825
25.424213515936238 333.33753066671727 1.6775495585738887
25.429441070889652 328.3469357459027 1.6717450096671318
25.434668625843067 325.77262961385003 1.673196902947893
25.43989618079648 321.30804672461653 1.665270745270171
25.445123735749895 321.0669100787245 1.6714521760555978
25.45035129070331 321.6868498799588 1.6811094532802973
25.455578845656724 325.03461703670837 1.7029249389153716
25.46080640061014 327.32434181348094 1.7189874927079858
25.466033955563553 332.5637785787469 1.7369150830773046
25.471261510516968 336.0678415876536 1.752505657124006
25.476489065470382 337.68441607545253 1.7684073575322583
25.481716620423796 335.15741803795913 1.777270622197798
25.48694417537721 332.3676595408368 1.7754484019317482
25.492171730330625 337.1383004534098 1.798182847087949
25.49739928528404 331.1350949722712 1.7882332397186842
25.502626840237454 329.6553473028239 1.7943446599463688
25.50785439519087 325.64890466197807 1.7892991785248158
25.513081950144283 328.2122582694211 1.8006638860214645
25.518309505097697 326.4178163918092 1.8049983477051939
25.523537060051112 322.8608483193999 1.8013634412202166
25.528764615004526 328.4348594494589 1.8269432002198207
25.53399216995794 332.6503037658121 1.8465458136260908
25.539219724911355 338.2228688616345 1.8749979907972982
25.54444727986477 343.8119869048507 1.8984644245868272
25.549674834818184 343.7088481887643 1.9137286921277012
25.5549023897716 341.1362511890944 1.9200106666257133
25.560129944725013 330.2530170214991 1.9086167913717695
25.565357499678427 333.87059637625214 1.9317163260613577
25.57058505463184 342.36395212958905 1.9685920444060874
25.575812609585256 351.8962564890882 1.999213782394119
25.58104016453867 344.76224739042067 1.9835836256478456
25.586267719492085 339.2966049297225 1.9752731334613414
25.5914952744455 329.4243321960874 1.9580907226398299
25.596722829398914 327.7019201884351 1.9680440303329363
25.601950384352328 325.12237222338456 1.969593542009533
25.607177939305743 331.77258001387315 2.0026125435071536
25.612405494259157 341.7388676237664 2.04068919480431
25.61763304921257 345.76615856484443 2.0680818178061497
25.622860604165986 346.95333145161885 2.0829055702079105
25.6280881591194 338.5971150209682 2.075849011562792
25.633315714072815 338.74970731347736 2.0928455477543815
25.63854326902623 338.81683889336813 2.1126483502154367
25.643770823979644 340.56554311463753 2.129454720092811
25.648998378933058 344.6156599022861 2.1518506280537966
25.654225933886472 336.2397702906523 2.135702715151791
25.659453488839887 332.3209332746407 2.138841276452258
25.6646810437933 327.2391173096428 2.1468504144722735
25.669908598746716 321.88168621253305 2.145517589665741
25.67513615370013 318.3660256054025 2.158649178167893
25.680363708653545 317.50724650760236 2.1638123602331483
25.68559126360696 322.7995637922096 2.194923709791544
25.690818818560373 333.16712961421206 2.242195039163416
25.696046373513788 334.83454003525725 2.27039910885485
25.701273928467202 337.1573709722068 2.3022643704686243
25.706501483420617 338.62677893784195 2.3195275191828455
25.71172903837403 342.3012575272883 2.3475374660693036
25.716956593327446 341.0030580174543 2.358191948047068
25.72218414828086 342.79348919408847 2.3893617053101566
25.727411703234274 350.6076814046533 2.4335242701545297
25.73263925818769 355.47300681586677 2.469793913101973
25.737866813141103 353.8989169591453 2.483422839038814
25.743094368094518 343.44454368507616 2.469107486705064
25.748321923047932 337.3678981761789 2.470140350441297
25.753549478001347 334.81657200359314 2.481553471892295
25.75877703295476 336.93658090967796 2.5105202613226507
25.764004587908175 344.59733923176015 2.5667380108871813
25.76923214286159 347.0843994642159 2.5993437753717865
25.774459697815004 342.6872227460832 2.6112884521972144
25.77968725276842 332.61038896858224 2.602258890107267
25.784914807721833 323.30944250398596 2.588284026808217
25.790142362675248 329.95006978789434 2.640975988710956
25.795369917628662 334.8695144503235 2.676863540116357
25.800597472582076 346.6705071777003 2.7527652120667456
25.80582502753549 340.14078645929146 2.751203897030086
25.811052582488905 341.62818723037634 2.7960461609621423
25.81628013744232 344.31508044591016 2.8432662885333277
25.821507692395734 347.44018238634004 2.89107083986666
25.82673524734915 346.0240111435614 2.9183025215010585
25.831962802302563 334.9989215822755 2.8944683939709406
25.837190357255977 343.4938188890692 2.9731321876479564
25.84241791220939 344.2563609453725 3.0078877611180306
25.847645467162806 359.737475868085 3.1222743864995532
25.85287302211622 357.21273356111914 3.145529303604112
25.858100577069635 360.28571406091106 3.21015352180679
25.86332813202305 346.84662141544663 3.1998305399973423
25.868555686976464 337.3913007902365 3.227585403629718
25.87378324192988 333.8314394015804 3.2534182460336134
25.879010796883293 335.46455448204125 3.316610743147689
25.884238351836707 344.78587881612725 3.4064025546163834
25.88946590679012 354.86966095197045 3.524105989061465
25.894693461743536 363.86969775245836 3.6272616023849196
25.89992101669695 359.1808444591963 3.64259047613474
25.905148571650365 344.6676865305992 3.6273607449700433
25.91037612660378 362.0448070035972 3.777455174565863
25.915603681557194 362.9701027204602 3.8671392351564062
25.920831236510608 365.81926143024543 3.9502516374599934
25.926058791464023 341.22542969070696 3.907347628019052
25.931286346417437 335.0779748091864 3.9637425061418186
25.93651390137085 339.6389738766043 4.109171959367774
25.941741456324266 349.13166017878564 4.260929541725499
25.94696901127768 349.6849312129553 4.403718340608725
25.952196566231095 358.32560694412524 4.599640450521658
25.95742412118451 364.9142795616823 4.814862880356062
25.962651676137924 352.81256139477784 4.8143686874227205
25.967879231091338 346.70698290375816 4.793685730733714
25.973106786044752 333.12823495714576 4.7659641912717925
25.978334340998167 336.7931957770481 4.87957388459952
25.98356189595158 332.2552058379312 4.941493287729874
25.988789450904996 335.1671152897891 5.007504993308668
25.99401700585841 340.88837134291737 5.131635238505852
25.999244560811825 363.5009339504605 5.40467109369438
26.00447211576524 377.2335591993901 5.69052138071621
26.009699670718653 361.4817904034768 5.651169410140548
26.014927225672068 349.6458919983673 5.6790613180712635
26.020154780625482 334.55798079735405 5.602095373079518
26.025382335578897 332.3773968668033 5.731548010925946
26.03060989053231 301.1851319350385 5.576433819528656
26.035837445485726 292.0287121640368 5.634985955103039
26.04106500043914 303.43520945368397 5.901706804723668
26.046292555392554 307.5291403734392 6.095452105753149
26.05152011034597 311.62656920982334 6.345428857683294
26.056747665299383 304.7598154568095 6.435552520176103
26.061975220252798 333.59021585221694 7.020444290857787
26.067202775206212 342.4459421289563 7.29147779465297
26.072430330159627 340.4531909846212 7.662517810289324
26.07765788511304 330.8140580542739 7.775024361831828
26.082885440066455 331.50706934317236 8.240074956173256
26.08811299501987 356.4825073109722 8.896090902114251
26.093340549973284 350.82304619684766 9.402931271721018
26.0985681049267 348.6347404655897 9.927229805097143
26.103795659880113 336.9161735671194 10.502146015940196
26.109023214833528 301.1937362298135 10.821328473672056
26.114250769786942 281.02356362152403 11.452419594238044
26.119478324740356 265.0501649435848 12.839783130988755
26.12470587969377 270.6924236269786 14.82428212936141
26.129933434647185 252.89667420597394 19.807627398115585
26.1351609896006 188.50692145803282 24.191174949307232
