# Supplementary material for: Unraveling metal effects on CO2 uptake in pyrene-based metal-organic frameworks
Source: Nat Commun. 2025 Feb 11;16:1516. doi: 10.1038/s41467-025-56296-w (PMC11814143; doi:10.1038/s41467-025-56296-w)
Supplement: Supplementary file 3 — Source Data [file 41467_2025_56296_MOESM3_ESM.zip › SourceCode/SuppInf/FigureS5_Ga-TBAPy_InSitu_VariableT_PXRD/Data/GaTBAPy_0053p.dat]

0.002613777476707968 32.81337345468452 8.894284401079338
0.007841332430123905 18.760943078391573 5.03245098058133
0.01306888738353984 22.632791228252653 4.846004674460263
0.018296442336955775 24.444717537712847 3.581685438341568
0.02352399729037171 22.543078687412386 3.311453231653539
0.028751552243787646 23.910214836639348 3.2791822417641274
0.03397910719720358 19.4966577991917 2.3565449922361568
0.03920666215061952 19.588874302564026 2.356143770869118
0.04443421710403546 19.64947941197023 2.2719719037691894
0.0496617720574514 22.116683129668708 2.3895128582386898
0.054889327010867336 23.353072655959487 2.476097106162392
0.060116881964283275 22.00381845140556 2.2447617598316536
0.06534443691769921 18.06282195569027 1.737984589735458
0.07057199187111515 17.4907295898423 1.5616232204732967
0.07579954682453109 16.11852752414014 1.4945079021744552
0.08102710177794703 18.207624453855555 1.516617900462431
0.08625465673136297 18.9029335930534 1.5829185290846346
0.09148221168477891 19.273460323456806 1.523446482181155
0.09670976663819485 17.304658739813615 1.3413017069948268
0.10193732159161079 16.111990436328043 1.2538010813646334
0.10716487654502672 16.08767190590218 1.2363640347874327
0.11239243149844266 17.05636511502127 1.278881404263224
0.1176199864518586 18.053316901708612 1.2816692922389519
0.12284754140527454 19.253422618210752 1.2556674286599783
0.12807509635869047 19.687452291179582 1.1923985662165169
0.1333026513121064 19.585731768552083 1.1993698078167587
0.13853020626552232 19.768410140202096 1.200951335938489
0.14375776121893824 17.96621411213832 1.146833101053723
0.14898531617235417 15.932175622873851 1.1108689975140047
0.1542128711257701 15.56331818314158 1.0954067286126323
0.15944042607918602 17.994501237053083 1.2001783809878588
0.16466798103260194 19.100073460724044 1.255513940341741
0.16989553598601786 19.95504306876728 1.219898662601798
0.1751230909394338 20.120928604311285 1.1982387341630436
0.18035064589284971 18.250849986716993 1.0761002108992819
0.18557820084626564 18.30017434500062 1.0525756671972988
0.19080575579968156 18.13672004594663 1.0150896817029527
0.1960333107530975 18.01166005350699 0.9985693459185174
0.20126086570651341 17.750329247325105 1.012396524644059
0.20648842065992934 17.537885834666223 0.9858253760715698
0.21171597561334526 17.357429762093357 0.9555230183291142
0.2169435305667612 16.505918494828933 0.8736393899824783
0.22217108552017711 17.061450106650543 0.8708527719248326
0.22739864047359304 16.980906498268887 0.8857811520925601
0.23262619542700896 17.60459378909229 0.9152316899433715
0.2378537503804249 18.278315006445144 0.9474269286831187
0.2430813053338408 18.146428256240412 0.9190517682192701
0.24830886028725674 18.951630300694596 0.9085734487751108
0.25353641524067266 20.01512692470101 0.9164103273341058
0.2587639701940886 21.161363234665135 0.9388175793119323
0.2639915251475045 23.131727563992904 1.016859329019531
0.26921908010092044 21.043009272182466 0.9591644891401517
0.27444663505433636 20.689010971308893 0.9596746829022815
0.2796741900077523 18.650184933754126 0.8862288119503188
0.2849017449611682 17.953494888370916 0.8466201812552367
0.29012929991458414 18.331387972111486 0.8435097711156828
0.29535685486800006 17.662787405427423 0.8155012376368241
0.300584409821416 18.586734327157313 0.8341958276867533
0.3058119647748319 17.189615111593913 0.799533515971469
0.31103951972824784 17.525108506679587 0.8059125510325205
0.31626707468166376 17.030314059049612 0.7827117039293079
0.3214946296350797 15.795681320472408 0.7429802774009899
0.3267221845884956 15.961825056922486 0.7345300852666664
0.33194973954191154 16.036634641776818 0.7513532038932693
0.33717729449532746 16.65775623977945 0.7709490600469291
0.3424048494487434 17.70526961846311 0.8112986825538084
0.3476324044021593 17.956209582141057 0.833774565639856
0.35285995935557524 16.91207825763895 0.810184324686443
0.35808751430899116 16.78806345546566 0.8066395416340719
0.3633150692624071 16.30161450395581 0.811410541447458
0.368542624215823 17.201519959584424 0.8225744424632964
0.37377017916923894 17.319712518535262 0.8023337170512698
0.37899773412265486 16.015411912760218 0.7680196574079556
0.3842252890760708 15.479313287825754 0.7565967366110131
0.3894528440294867 16.79353607820348 0.8039550800841508
0.39468039898290264 16.859784786165683 0.7915089878715981
0.39990795393631856 18.32531234570202 0.8039218130899103
0.4051355088897345 18.15613177214548 0.7738966752483999
0.4103630638431504 18.214435605003217 0.7629165361980927
0.41559061879656634 19.179607209131657 0.7876869474823873
0.42081817374998226 19.979279700981458 0.822252488431582
0.4260457287033982 19.16029219755955 0.8009576017695219
0.4312732836568141 20.21044433517193 0.8180760345316406
0.43650083861023004 19.721568368088022 0.8004369359684631
0.44172839356364596 19.759508262177345 0.804991748699014
0.4469559485170619 19.96551786382931 0.8060246351311244
0.4521835034704778 18.84762521596377 0.787195355346446
0.45741105842389373 18.793377722374125 0.7794265687813475
0.46263861337730966 19.111977390744745 0.7680032983181433
0.4678661683307256 20.32424298601763 0.797327897206018
0.4730937232841415 20.8395328155952 0.8142658086777742
0.47832127823755743 20.271022871970636 0.789095301327963
0.48354883319097336 19.437573696934255 0.7549499860786152
0.4887763881443893 18.52834749670125 0.7297717962800246
0.4940039430978052 19.624691205053143 0.7418320262606625
0.49923149805122113 20.121779038889834 0.758721754596226
0.5044590530046371 19.74362716880577 0.7858260814598006
0.5096866079580531 18.273476417065527 0.7415768902844522
0.5149141629114691 17.858701473818414 0.7538700799484886
0.5201417178648851 18.242983490156767 0.7599756321869223
0.525369272818301 17.71746908773968 0.7365994876196805
0.530596827771717 18.47336162084163 0.7530277894151998
0.535824382725133 17.953611116597394 0.7349668979996645
0.541051937678549 17.43665706308394 0.7240467852414847
0.546279492631965 17.606373783303937 0.7174497479634684
0.5515070475853809 17.36640719483452 0.7023918562446222
0.5567346025387969 17.764547434938144 0.6921949676224239
0.5619621574922129 18.318318456297334 0.6960461417146201
0.5671897124456289 18.15323552790631 0.6900382642493027
0.5724172673990449 17.6598498006339 0.6727824506011948
0.5776448223524608 17.24231001411572 0.6680993183055947
0.5828723773058768 17.63088520472124 0.6783912800049237
0.5880999322592928 17.390316415412606 0.6850061736460261
0.5933274872127088 17.820612239618452 0.7025171456797455
0.5985550421661248 17.845574482417838 0.6829155241216035
0.6037825971195407 18.77524871127531 0.7055885686489017
0.6090101520729567 20.47511561950493 0.7410269215931848
0.6142377070263727 20.141477318028212 0.7317317154240747
0.6194652619797887 19.080389733765067 0.7179600808544502
0.6246928169332047 17.933393584529114 0.6887674221894841
0.6299203718866206 18.679676970941614 0.6958954529224217
0.6351479268400366 19.556191222295773 0.713886191943293
0.6403754817934526 21.02046448006991 0.7376932546396943
0.6456030367468686 20.41296584550296 0.7218710322428245
0.6508305917002846 21.84752806325482 0.7487591914118856
0.6560581466537005 22.769948379767246 0.7470373391839932
0.6612857016071165 22.823309030398665 0.7518694082872525
0.6665132565605325 22.879895980592533 0.7501083445549531
0.6717408115139485 21.306143944249907 0.7369077555611344
0.6769683664673645 22.204870346683073 0.7433441481039799
0.6821959214207804 21.801447859809794 0.7263589215471572
0.6874234763741964 22.556120503839168 0.7333559619389994
0.6926510313276124 21.69301724880261 0.7141393712106469
0.6978785862810284 21.328321021260354 0.7121958447243675
0.7031061412344444 21.62299999902276 0.7230285722211507
0.7083336961878604 22.201262388063284 0.7416622829751559
0.7135612511412763 23.578887061803222 0.7720191720194017
0.7187888060946923 23.38781364479216 0.7616280506572922
0.7240163610481083 24.092327136848446 0.7679333689755968
0.7292439160015243 24.131636211831033 0.7534287045907663
0.7344714709549403 24.027972811012734 0.7405037807514053
0.7396990259083562 24.662076752695484 0.7479044904397197
0.7449265808617722 24.469901068558457 0.7585414250406673
0.7501541358151882 24.657051017866106 0.7559782329959689
0.7553816907686042 24.790368111076315 0.754485256698333
0.7606092457220202 25.981685165058963 0.7734132347452962
0.7658368006754361 26.09248494766669 0.7633912935644663
0.7710643556288521 27.871071707199196 0.7797988467195002
0.7762919105822681 29.387316205998516 0.7947663812499116
0.7815194655356841 29.69144222735603 0.7879123630526544
0.7867470204891001 31.011421960061092 0.8156793702756877
0.791974575442516 31.39058103738733 0.8293484269994577
0.797202130395932 30.923599457448685 0.8250297184189137
0.802429685349348 32.32857766249782 0.8547534744666789
0.807657240302764 34.47688123467437 0.8823032933645981
0.81288479525618 37.69839494568881 0.9301162761735392
0.8181123502095959 39.727437194852314 0.9423290234637098
0.8233399051630119 41.618386949622774 0.9698136591003936
0.8285674601164279 46.381193564661025 1.0382972736804337
0.8337950150698439 48.50260153773297 1.0758280745341449
0.8390225700232599 53.24123456969257 1.1493099420085675
0.8442501249766758 56.02414646570087 1.1796256409978816
0.8494776799300918 55.648520034320235 1.1785268974769971
0.8547052348835078 57.46022001249976 1.2046624278432088
0.8599327898369238 60.77519351818794 1.2344140684466534
0.8651603447903398 63.611404485975896 1.265392560501476
0.8703878997437557 69.58434887400949 1.3196916354386128
0.8756154546971717 75.55213254287538 1.3585179756773438
0.8808430096505877 77.32949969604189 1.3633233276170098
0.8860705646040037 81.59540247770772 1.3766686208156247
0.8912981195574197 81.83791426986168 1.3818349437593453
0.8965256745108356 84.40155231479234 1.4023383967422673
0.9017532294642516 86.63318893738632 1.4479264529155313
0.9069807844176676 85.36200348824764 1.4318792264167028
0.9122083393710836 87.68120512354005 1.4698624505261015
0.9174358943244996 88.22890637121054 1.4461650836998716
0.9226634492779155 87.37308407612328 1.4252974983059663
0.9278910042313315 89.84779814679888 1.4510812022768158
0.9331185591847475 91.83008783696575 1.474152963162039
0.9383461141381635 94.08756539715597 1.492089076970196
0.9435736690915795 92.79071395794274 1.4760637394698546
0.9488012240449955 90.01324458802438 1.4082745989527226
0.9540287789984114 89.59491186872751 1.4051362274733465
0.9592563339518274 88.41437409543731 1.393256862260746
0.9644838889052434 91.19416422611927 1.4230941603813607
0.9697114438586594 91.04982876633001 1.4157299526770803
0.9749389988120754 99.46489715292213 1.4754406658921908
0.9801665537654913 107.870435560842 1.5528075016480183
0.9853941087189073 112.48616401909868 1.5850893471437286
0.9906216636723233 111.12449376211663 1.5760608472140079
0.9958492186257393 108.24180407139309 1.5336342124424784
1.0010767735791553 109.21806602884382 1.525951778545418
1.0063043285325712 110.98467059174186 1.531896521176493
1.0115318834859872 115.16134387423378 1.571473047337425
1.0167594384394032 116.44317262124524 1.572980534144581
1.0219869933928192 124.89873376925073 1.630729356949941
1.0272145483462352 125.30971032544767 1.635582131675449
1.0324421032996511 127.07053679693173 1.6491178984786907
1.0376696582530671 129.666743277884 1.6555076422333102
1.042897213206483 130.77406501513266 1.6572151309160865
1.048124768159899 130.59653301764484 1.6637215119279576
1.053352323113315 128.5678798387104 1.6382250025331826
1.058579878066731 122.22354685280732 1.5787851568878484
1.063807433020147 119.32952784652497 1.5432504150246038
1.069034987973563 123.55972913437904 1.5489301458583824
1.074262542926979 126.77146337325836 1.5706807847841349
1.079490097880395 131.45441922675624 1.6055588632801494
1.084717652833811 130.62595568367524 1.6100553840115557
1.089945207787227 128.85726285452358 1.6092099633867618
1.095172762740643 133.7434156778166 1.630322252110955
1.1004003176940589 132.2493965510103 1.6210389556789486
1.1056278726474749 130.24060359524188 1.601064476783464
1.1108554276008908 133.02016842712712 1.6321102190208592
1.1160829825543068 130.91596843903974 1.6115989749543078
1.1213105375077228 133.88604292752328 1.621844785885061
1.1265380924611388 138.53246523720293 1.6638399246321711
1.1317656474145548 135.20960014727655 1.6244725997631755
1.1369932023679707 131.00261094914984 1.5846873239470962
1.1422207573213867 136.12843330835778 1.6212985590301179
1.1474483122748027 137.0094585497197 1.634973528548461
1.1526758672282187 144.71597002343105 1.6806088025920172
1.1579034221816347 147.70718885760607 1.711050050807936
1.1631309771350506 143.95797226720472 1.675369507219153
1.1683585320884666 147.1050807465399 1.6877607426131005
1.1735860870418826 146.01118903227305 1.6921538115022254
1.1788136419952986 149.89034205334403 1.73562910817353
1.1840411969487146 148.67168797458396 1.7045333454653568
1.1892687519021305 147.55904948696607 1.7020062073398794
1.1944963068555465 148.5169678050294 1.6953807867247372
1.1997238618089625 148.4977147154883 1.673438859531298
1.2049514167623785 147.38787437034418 1.6787840126479239
1.2101789717157945 150.04123803192468 1.688774599574039
1.2154065266692105 153.5735230494073 1.6986638175779918
1.2206340816226264 155.64837600179717 1.713857873876311
1.2258616365760424 159.22265895485944 1.7421549123712607
1.2310891915294584 162.94208032552848 1.7504203244531282
1.2363167464828744 164.09625406438408 1.7577682834342638
1.2415443014362904 168.02398580003302 1.777951949849184
1.2467718563897063 163.50750702404991 1.7544275384079393
1.2519994113431223 161.807919884183 1.7475394682096335
1.2572269662965383 159.16957942612922 1.7142613084525145
1.2624545212499543 160.41806166157932 1.7044173078534464
1.2676820762033703 156.99439530756558 1.6687468017310825
1.2729096311567862 152.8639989130178 1.6516226689642726
1.2781371861102022 155.8638443335982 1.689797851735627
1.2833647410636182 157.8136458394605 1.7266966136379045
1.2885922960170342 164.34601106345045 1.7802166194008968
1.2938198509704502 165.14461124335273 1.7802162192212212
1.2990474059238661 165.06472691843314 1.7676894292553573
1.3042749608772821 163.4047158038322 1.7192829146467135
1.309502515830698 167.74258327590692 1.7183085703367609
1.314730070784114 170.1990819326703 1.731531468527799
1.31995762573753 173.26455468534587 1.7627235927039013
1.325185180690946 176.17120788696045 1.8189281598711895
1.330412735644362 172.13826120778796 1.7983703453840887
1.335640290597778 164.31312831933687 1.7237805730429185
1.340867845551194 161.56525419839534 1.6811468447098727
1.34609540050461 161.6887027367615 1.6728555175458504
1.351322955458026 160.23388632210418 1.660023243489588
1.356550510411442 161.891827868729 1.660395097298193
1.361778065364858 161.6544236998933 1.6764219606562452
1.3670056203182739 161.424917807647 1.681730741728205
1.3722331752716899 163.62663480287088 1.713118930705346
1.3774607302251058 164.6262922989218 1.723141121572215
1.3826882851785218 172.08781480022628 1.7490573916305605
1.3879158401319378 175.96875120360102 1.7567295907366982
1.3931433950853538 180.7436018385161 1.791123227201521
1.3983709500387698 185.1877759070951 1.8182146696081936
1.4035985049921857 182.46685220779568 1.8082250369805741
1.4088260599456017 180.26953930801608 1.7986986340722562
1.4140536148990177 178.1094296762174 1.774979621942164
1.4192811698524337 179.46990002218536 1.796392429158824
1.4245087248058497 177.20464428531432 1.778528664834094
1.4297362797592656 178.9526494525098 1.7925873831614791
1.4349638347126816 175.79985095644153 1.7779774965016726
1.4401913896660976 172.99036663825945 1.7606949859242833
1.4454189446195136 170.82664418686707 1.7493793040865109
1.4506464995729296 167.0663698594157 1.7300505309734049
1.4558740545263456 161.66310129921354 1.6827923101195799
1.4611016094797615 158.16928858761395 1.6539406743909781
1.4663291644331775 157.6910538184612 1.6483205085884958
1.4715567193865935 152.9147256905959 1.5959333281108339
1.4767842743400095 157.4630989837731 1.6148516971401565
1.4820118292934255 156.11187470115715 1.624596339318653
1.4872393842468414 160.92310832273637 1.6580742544808966
1.4924669392002574 166.99888326087515 1.7188780932085275
1.4976944941536734 167.8210057405604 1.7329325551638575
1.5029220491070894 169.19718573838642 1.7197027409940442
1.5081496040605054 173.38765502075503 1.7251771420698083
1.5133771590139213 180.69494928630115 1.7800829345938392
1.5186047139673373 186.57863318208445 1.8318785124530064
1.5238322689207533 184.12844249901337 1.8172002516349393
1.5290598238741693 178.06205636285353 1.7738457521389748
1.5342873788275853 174.97696288973444 1.7301326407789732
1.5395149337810012 166.78549706589743 1.6734050721350062
1.5447424887344172 166.2721764830669 1.6783704302963829
1.5499700436878332 171.7546627639899 1.6972274619261993
1.5551975986412492 172.16883706552147 1.6944489136328156
1.5604251535946652 183.0763069254403 1.7699078590063901
1.5656527085480811 191.02389238303533 1.8222926947395441
1.5708802635014971 196.68290177350698 1.8359717353843197
1.576107818454913 202.4761254744475 1.8714304166547513
1.581335373408329 193.32288835152394 1.8056034807119998
1.586562928361745 191.81007579819564 1.7946034909396165
1.591790483315161 191.70479075190485 1.8197532278861135
1.597018038268577 188.20807504446194 1.7960600152722817
1.602245593221993 198.59110378136143 1.8435629030711076
1.607473148175409 208.96299817391002 1.9002147689948934
1.612700703128825 206.42130435354326 1.8697693525906205
1.617928258082241 202.77198260882153 1.8413356457322025
1.623155813035657 202.9421944557061 1.8309994705175958
1.628383367989073 206.38587636323462 1.832440051829715
1.6336109229424889 219.32279682297752 1.8860399529485563
1.6388384778959049 226.64491922074515 1.9238998790445496
1.6440660328493208 224.45942117344273 1.925130715452616
1.6492935878027368 232.5722098221714 1.9822127024499971
1.6545211427561528 229.13979858585174 1.9649676475900368
1.6597486977095688 235.59447322028652 1.9866120606539202
1.6649762526629848 247.6919015683716 2.018770700749278
1.6702038076164007 253.83698935305213 2.032763923047706
1.6754313625698167 258.90548971544615 2.039747006446145
1.6806589175232327 261.71307883542795 2.0637511733996265
1.6858864724766487 261.6381333747602 2.0566697466941104
1.6911140274300647 260.8445160235063 2.0295040273089864
1.6963415823834807 266.04178319975796 2.0301281706937018
1.7015691373368966 259.9453729143859 1.982158934565457
1.7067966922903126 256.8545328289458 1.9537895069432245
1.7120242472437286 255.83052347981229 1.97278306860074
1.7172518021971446 247.9072496544418 1.9157060963085808
1.7224793571505606 255.9993477822256 1.9418006822029104
1.7277069121039765 272.08070335349635 2.0222610095311095
1.7329344670573925 283.6495834381986 2.0758473783124356
1.7381620220108085 283.1664318445348 2.06786677611913
1.7433895769642245 284.2524838801273 2.070680900885377
1.7486171319176405 285.7286180079424 2.0738291834962976
1.7538446868710564 296.4711697656551 2.108599367999669
1.7590722418244724 297.102518898346 2.0936766347933964
1.7642997967778884 298.90921821975286 2.10090202711596
1.7695273517313044 299.3388645398123 2.0828028465075237
1.7747549066847204 300.5343085447848 2.082550973317735
1.7799824616381363 298.38108786274285 2.0597255238236416
1.7852100165915523 300.66691019354755 2.046230816580198
1.7904375715449683 295.4016089194362 2.0132005610333
1.7956651264983843 298.07655896222735 2.02148925383338
1.8008926814518003 297.13107391004513 1.984565991468581
1.8061202364052162 296.05167645063267 1.962438188069849
1.8113477913586322 296.0862804701475 1.9423453413696414
1.8165753463120482 297.5499142452732 1.9183445800051908
1.8218029012654642 296.584705145626 1.9129644382598117
1.8270304562188802 297.3077151868122 1.9188891800641366
1.8322580111722961 298.74757502413524 1.9177780440609002
1.8374855661257121 298.6652579631695 1.910262389505717
1.842713121079128 295.761269292445 1.8823659776382942
1.847940676032544 300.78027864893954 1.8880476148978633
1.85316823098596 310.3198307141405 1.9302073279011893
1.858395785939376 305.6820751278772 1.9049897029955078
1.863623340892792 310.17207262792704 1.9238226185155882
1.868850895846208 307.67145453149107 1.8957982530626474
1.874078450799624 302.04226433944586 1.8470709114821382
1.87930600575304 301.82343186641424 1.8329218629304964
1.884533560706456 296.74244919997847 1.7882446536638559
1.889761115659872 295.35503432664336 1.7694365452012064
1.894988670613288 300.15187800967686 1.7835697193718891
1.9002162255667039 310.15075868156424 1.8305658491993941
1.9054437805201199 310.7382827504179 1.8426863361564156
1.9106713354735358 307.8559300028098 1.816436777991592
1.9158988904269518 296.9774957343117 1.7633125006702621
1.9211264453803678 290.6209968674986 1.729481784720416
1.9263540003337838 293.48962533450674 1.7428664128384883
1.9315815552871998 297.3762810994302 1.7686270281318512
1.9368091102406157 298.2170534589361 1.7638430380382601
1.9420366651940317 298.35982098896653 1.751480098152149
1.9472642201474477 290.7837433888851 1.7102459816524975
1.9524917751008637 287.65144549847486 1.6935836389673509
1.9577193300542797 287.30756853933354 1.687024142317652
1.9629468850076957 289.2256589458756 1.6969761851507563
1.9681744399611116 296.543393113845 1.7112430949978747
1.9734019949145276 303.1073762215047 1.7258303820336867
1.9786295498679436 294.6348545206478 1.6827508616340583
1.9838571048213596 290.984178000489 1.6417302943923306
1.9890846597747756 287.70172738823925 1.6228068632328814
1.9943122147281915 285.7943465488157 1.621741256902653
1.9995397696816075 287.5378653958725 1.6211948008180166
2.0047673246350235 279.09551712407216 1.5805070866353863
2.0099948795884393 272.2331908334626 1.548323877746343
2.015222434541855 267.7431739308307 1.5190680889473438
2.0204499894952708 267.133371261655 1.5129354418547118
2.0256775444486865 268.06745237165507 1.5168840612869101
2.0309050994021023 265.28008045747214 1.4915134211405463
2.036132654355518 273.2144499240643 1.5218152978041324
2.041360209308934 272.5399368315042 1.523880035075789
2.0465877642623496 272.5678055843796 1.5263054296270637
2.0518153192157653 266.25979253693407 1.5023038313882187
2.057042874169181 259.30479872951827 1.477882197764688
2.062270429122597 260.712574686761 1.481995016643592
2.0674979840760126 262.3671441224668 1.4977423324186558
2.0727255390294284 267.7448246363544 1.528801012933739
2.077953093982844 270.75802081481237 1.5277323311962983
2.08318064893626 269.73033967834425 1.5420482327538199
2.0884082038896756 266.4004803009318 1.518405071180689
2.0936357588430914 262.7651810994948 1.4933510297272512
2.098863313796507 270.6296262583268 1.5328084632445098
2.104090868749923 270.3683023207653 1.5286966564701825
2.1093184237033387 267.30298452619013 1.510523603491484
2.1145459786567544 261.9748684444165 1.4926216591044599
2.11977353361017 256.5820006419467 1.457346101401036
2.125001088563586 264.38129643363453 1.481533927392071
2.1302286435170017 265.23627391733174 1.489759362239781
2.1354561984704175 265.75459357263554 1.4861856653839638
2.140683753423833 264.00863193380803 1.4860085782615409
2.145911308377249 258.0707366311842 1.4661742764327135
2.1511388633306647 255.7373962524919 1.4522612880280565
2.1563664182840805 257.5920251482775 1.454636552487793
2.1615939732374962 258.32641552156946 1.4661161050214815
2.166821528190912 261.0088090089641 1.482807161553977
2.1720490831443278 269.10892523247315 1.5203653898773746
2.1772766380977435 261.3045270543949 1.4795184845061664
2.1825041930511593 264.43921921843804 1.480650233608476
2.187731748004575 266.92850569163755 1.4906361967832367
2.192959302957991 271.08709969048664 1.5064553561116656
2.1981868579114066 276.16089436962363 1.543936292363922
2.2034144128648223 277.4212531915051 1.5558109443001638
2.208641967818238 274.40044121486517 1.5535527513434235
2.213869522771654 268.4563863662377 1.527476431811054
2.2190970777250696 265.57422632433514 1.5109939162662027
2.2243246326784853 266.02598614326496 1.5199837248699881
2.229552187631901 264.59461506728906 1.508611189857329
2.234779742585317 267.1388643297806 1.5132131550831402
2.2400072975387326 261.42333788345894 1.4846903256851414
2.2452348524921484 262.3766148245517 1.4801157930155364
2.250462407445564 258.788721733534 1.4635194460998442
2.25568996239898 259.44749234745586 1.4768964719233912
2.2609175173523957 259.94170673059153 1.4770785119777012
2.2661450723058114 258.50107323764155 1.4619255157499846
2.271372627259227 256.2002383845987 1.4567994122806496
2.276600182212643 259.6700731085876 1.469858790830731
2.2818277371660587 256.75018374812913 1.466420829815625
2.2870552921194744 254.22381350846078 1.4684314355740598
2.29228284707289 254.94913892148244 1.4640100439059403
2.297510402026306 257.8484027169752 1.4657407009351788
2.3027379569797217 262.39265970952766 1.4703787899926064
2.3079655119331375 268.62734603093384 1.4879376384804521
2.3131930668865532 271.2214566697074 1.4972679619812177
2.318420621839969 271.6058186959081 1.5068155402452263
2.3236481767933848 271.4456680612067 1.509839442110454
2.3288757317468005 266.170235721911 1.4935292464833874
2.3341032867002163 263.98374457559 1.4786890740008851
2.339330841653632 262.18666398656245 1.4628203604536236
2.344558396607048 261.376297822908 1.4686265101288023
2.3497859515604635 265.35675842353385 1.489614448677853
2.3550135065138793 267.1094193064836 1.495647241314863
2.360241061467295 276.0757379444064 1.5263739282726076
2.365468616420711 269.5334153605756 1.4777258808504161
2.3706961713741266 272.2812262116689 1.47611963282936
2.3759237263275423 267.02177680979787 1.4516683431879727
2.381151281280958 260.7426823040338 1.4243861859604674
2.386378836234374 261.6321487031532 1.4281433546703677
2.3916063911877896 261.7129383611341 1.4441452125379717
2.3968339461412054 262.94328732032204 1.4683011835843371
2.402061501094621 267.32067650581234 1.486451148357746
2.407289056048037 265.4944258896614 1.4756738731208396
2.4125166110014526 257.6939519409328 1.44690624586657
2.4177441659548684 254.00819715208274 1.416940095171559
2.422971720908284 255.34699897908777 1.4151483335640003
2.4281992758617 256.46281942565093 1.413309286044574
2.4334268308151157 256.75392914849846 1.405143403628985
2.4386543857685314 254.49312094513797 1.3859662483989659
2.443881940721947 253.67803568474986 1.362893601203037
2.449109495675363 263.13093051020985 1.376372648956454
2.4543370506287787 271.2034765928016 1.385339322092932
2.4595646055821945 279.4994591714255 1.4000202903679109
2.4647921605356102 291.439724850925 1.4140908551755238
2.470019715489026 302.34452966672876 1.399618123782351
2.4752472704424417 343.36209929483704 1.4630786979048656
2.4804748253958575 420.5155489221403 1.5804225918635348
2.4857023803492733 563.227769714386 1.795312382474517
2.490929935302689 784.2225929003771 2.097872201431569
2.496157490256105 1106.4949687818687 2.4834579431665893
2.5013850452095205 1501.5351796682114 2.891442515182869
2.5066126001629363 1894.304797771209 3.2523639453964566
2.511840155116352 2260.964713851732 3.5550963438491534
2.517067710069768 2576.202745352537 3.7788147021651666
2.5222952650231836 2832.7031980852335 3.9409057037078017
2.5275228199765993 3194.661596926418 4.183951478766379
2.532750374930015 3576.112139127393 4.419788845948378
2.537977929883431 4116.47861983721 4.7427139951148
2.5432054848368466 4744.012626294754 5.084234184621924
2.5484330397902624 5347.335678813842 5.366174768697787
2.553660594743678 5852.756441017853 5.59750167503433
2.558888149697094 6177.5742047099375 5.746030002924983
2.5641157046505096 6250.260048781032 5.780887229394538
2.5693432596039254 6088.242799691485 5.716207796502056
2.574570814557341 5728.753212464368 5.541912603129599
2.579798369510757 5295.731288252334 5.338892029734107
2.5850259244641727 4790.475739083747 5.071035394919128
2.5902534794175884 4250.125276901317 4.769087727212483
2.595481034371004 3659.130609205647 4.413450261887815
2.60070858932442 3079.161074650214 4.060552527280088
2.6059361442778357 2439.552660641129 3.6141470974656382
2.6111636992312515 1850.7178969400154 3.1492179246033496
2.6163912541846672 1379.193785186526 2.721765557901498
2.621618809138083 992.3721470530759 2.314884687065167
2.6268463640914987 729.276608786759 1.9908867516467341
2.6320739190449145 542.854382006463 1.7255245165505386
2.6373014739983303 436.3946311267713 1.5675600983956697
2.642529028951746 376.77658793478093 1.4879458235873024
2.6477565839051618 332.0604195479009 1.4256007238237278
2.6529841388585775 302.3807382232666 1.3695874357911264
2.6582116938119933 283.6136164627469 1.3284275633333258
2.663439248765409 279.00696023679217 1.328976147533889
2.668666803718825 280.1850389919922 1.3435761091321734
2.6738943586722406 278.6818754648664 1.3598316543830653
2.6791219136256563 269.2584384700335 1.3367219433662696
2.684349468579072 261.7724749237932 1.3202516325807758
2.689577023532488 260.69167770848406 1.3282762648327566
2.6948045784859036 265.8195749283825 1.355805443869416
2.7000321334393194 270.0750359211873 1.395596623613971
2.705259688392735 271.7886362087109 1.4167844472798592
2.710487243346151 266.24596855445446 1.4012548970970105
2.7157147982995666 266.572601577168 1.4029386129417916
2.7209423532529824 261.0894897351254 1.385359590725712
2.726169908206398 262.01035234353117 1.394610532544309
2.731397463159814 262.5246432418743 1.410177322687135
2.7366250181132297 256.0075517830982 1.4086579628113134
2.7418525730666454 252.7997899750822 1.4131726707687875
2.747080128020061 251.53103516104954 1.4166097203540284
2.752307682973477 257.7760109354733 1.4380078266937846
2.7575352379268927 262.3863177168174 1.4532577586461808
2.7627627928803085 258.1398366964391 1.4390127851311183
2.767990347833724 257.9040380789426 1.4448328204321872
2.77321790278714 254.59149568749552 1.4428981872112963
2.7784454577405557 258.1788785227338 1.4587806611409722
2.7836730126939715 260.5108108954643 1.4633159099964224
2.7889005676473873 259.2373448528575 1.4519499483978182
2.794128122600803 259.8280172271073 1.451095487103122
2.7993556775542188 256.03407348300937 1.425876092468651
2.8045832325076345 260.0744621158347 1.4391221184606144
2.8098107874610503 262.8988253570508 1.4421924361744756
2.815038342414466 265.37336105992273 1.4597919056614364
2.820265897367882 269.75477046999947 1.4896489318292352
2.8254934523212976 269.97696334085083 1.4969032366380908
2.8307210072747133 273.0221965152426 1.5214089246356712
2.835948562228129 270.6784116360893 1.5049732986403357
2.841176117181545 265.9531122122905 1.4925678649356597
2.8464036721349606 263.5576452969232 1.4803079284178884
2.8516312270883764 257.3372425934113 1.462334745695053
2.856858782041792 250.45421723465174 1.4306170764354595
2.862086336995208 254.22068937529508 1.4379916747996564
2.8673138919486236 251.35746359240363 1.4357785008373423
2.8725414469020394 252.6320376625512 1.4421588793118265
2.877769001855455 256.43864593032725 1.4624170352019887
2.882996556808871 254.95812054432398 1.4616903819647922
2.8882241117622867 255.32898775607998 1.4531481868340537
2.8934516667157024 255.76634844670994 1.4510475582600142
2.898679221669118 257.4065867178504 1.4524169250047818
2.903906776622534 259.3346324575605 1.4490630945906326
2.9091343315759497 267.0993393062776 1.480918026085789
2.9143618865293655 273.2597020082125 1.4997955623817836
2.919589441482781 271.2905973150035 1.489166620716962
2.924816996436197 268.17413110563774 1.4743646245765663
2.9300445513896127 265.16035092183125 1.4598214134875447
2.9352721063430285 262.71259133537103 1.4513596833918405
2.9404996612964442 261.6379778077698 1.4472970781092553
2.94572721624986 262.63632360287227 1.4554513513446168
2.9509547712032758 265.9684121242105 1.4790581363640012
2.9561823261566915 270.1471804109706 1.4946362807443172
2.9614098811101073 267.4205567868714 1.4557875459673972
2.966637436063523 267.85598112299715 1.4504676549197129
2.971864991016939 261.7348527648706 1.4187052101766335
2.9770925459703546 255.91301742400404 1.3914343138840741
2.9823201009237703 254.0092112453081 1.3936788991778126
2.987547655877186 254.33552879295763 1.3838493520972115
2.992775210830602 253.46731160716783 1.392410684173529
2.9980027657840176 256.49879496281824 1.4088603124779764
3.0032303207374333 253.47795254443008 1.3862524609926459
3.008457875690849 251.96133402712 1.3764741003934173
3.013685430644265 253.77810683126154 1.3708199298497228
3.0189129855976806 257.61236870271813 1.3721748774094473
3.0241405405510964 256.3415473017509 1.3736204336966151
3.029368095504512 256.79441637914283 1.3657358929084153
3.034595650457928 258.6666011669239 1.373205352637064
3.0398232054113437 259.8577194778853 1.3730201410344383
3.0450507603647594 260.10175360535726 1.3642084581273517
3.050278315318175 256.1899797064748 1.339601256452496
3.055505870271591 256.58677028142716 1.3375792997000604
3.0607334252250067 258.3024604949188 1.339550583997587
3.0659609801784224 262.0743816707442 1.3447779068692818
3.071188535131838 264.2417858841174 1.3625195084971824
3.076416090085254 268.6409060784859 1.3876816625437023
3.0816436450386697 271.54248080733146 1.3884068362678421
3.0868711999920855 271.18927101676184 1.361698979732271
3.0920987549455012 271.1425960511893 1.3390539879763856
3.097326309898917 273.6510377920287 1.322096122404923
3.1025538648523328 275.3684211578499 1.3175790384793569
3.1077814198057485 276.9950347442356 1.320249841541744
3.1130089747591643 278.2955876588732 1.3133359414913521
3.11823652971258 282.51537931221947 1.3204260868006397
3.123464084665996 288.94126766817396 1.3343749387186588
3.1286916396194115 292.8987207886175 1.3267065889092975
3.1339191945728273 295.6553183809465 1.3249086031246147
3.139146749526243 301.833092465844 1.3286899765492974
3.144374304479659 311.04109475312816 1.3407218866141826
3.1496018594330746 315.67793504125603 1.3379443558320268
3.1548294143864903 325.681313337299 1.3552288722092773
3.160056969339906 329.245580127576 1.3554350816537823
3.165284524293322 335.0702896942381 1.3589537685366335
3.1705120792467376 346.90317246645265 1.3726288860924636
3.1757396342001534 365.373906952681 1.3875310510868688
3.180967189153569 379.37645583333716 1.3993848506990025
3.186194744106985 399.44656611775065 1.427438160097804
3.1914222990604006 421.6105630371387 1.465531390299139
3.1966498540138164 437.55935868660134 1.4923939457495887
3.201877408967232 457.8487071242586 1.524445823848722
3.207104963920648 487.8110796397551 1.567028853410374
3.2123325188740637 509.18638236997043 1.593103555738244
3.2175600738274794 539.6362220881822 1.6388446807584311
3.222787628780895 566.9276915300959 1.675461603556933
3.228015183734311 586.8265595644866 1.7022013544373915
3.2332427386877267 613.3417117687709 1.7345568824253732
3.2384702936411425 646.6558787004432 1.7766295758361978
3.2436978485945582 670.8585353772506 1.8036908000435188
3.248925403547974 705.2363292743388 1.8487100122605657
3.2541529585013897 737.0738264449828 1.8841527520644976
3.2593805134548055 766.9351039890585 1.9193352520122522
3.2646080684082213 803.4945998616367 1.9649647871910771
3.269835623361637 840.881037453857 2.0128371784332395
3.275063178315053 876.5596457539705 2.0565793630106253
3.2802907332684685 909.1074546879744 2.0876485310688433
3.2855182882218843 939.3792445617818 2.118043552546013
3.2907458431753 972.9866683890415 2.156824113176273
3.295973398128716 1004.5213291526593 2.191431753952406
3.3012009530821316 1013.9425525054211 2.1942890552517182
3.3064285080355473 1005.4917602697973 2.1812883307567614
3.311656062988963 984.5926314499993 2.155788541739819
3.316883617942379 940.9201414767493 2.106292078849991
3.3221111728957946 888.0219727219397 2.045204112670845
3.3273387278492104 829.726891280183 1.9740390254849876
3.332566282802626 758.8462030652186 1.8855160940721092
3.337793837756042 694.2226863349405 1.8039449203552844
3.3430213927094576 623.5134295394965 1.7087059957496085
3.3482489476628734 555.0430208741266 1.6127161426535814
3.353476502616289 500.6256089028594 1.5354646041739248
3.358704057569705 457.6484943655444 1.473602326227338
3.3639316125231207 416.4792130471937 1.413794892050392
3.3691591674765364 392.3879017369806 1.3865655423060028
3.374386722429952 367.0197800266807 1.351566312661544
3.379614277383368 344.07804436584416 1.3225672423127153
3.3848418323367837 324.7935312537413 1.295980554138527
3.3900693872901995 312.37014211553236 1.2808596779408696
3.3952969422436152 300.6661949558761 1.2650456580655347
3.400524497197031 288.45514531646194 1.2473473460094022
3.4057520521504467 280.8641229514244 1.2399000055705267
3.4109796071038625 273.35996709687026 1.24321654993545
3.4162071620572783 270.4699291767094 1.2472055019142
3.421434717010694 265.5967570427914 1.2400561323979478
3.4266622719641098 259.70895833118004 1.219617082409714
3.4318898269175255 262.01037543622385 1.219474190004557
3.4371173818709413 257.8745385986181 1.2224721827761569
3.442344936824357 256.16169534455105 1.22742238212808
3.447572491777773 253.60898486345317 1.2248801869331445
3.4528000467311886 248.3715543096007 1.2140660854988388
3.4580276016846043 244.71937975945 1.2093433984757445
3.46325515663802 244.46116185085958 1.2082579246211638
3.468482711591436 244.27307908755466 1.211653146305505
3.4737102665448516 241.3961884071116 1.2023160589700523
3.4789378214982674 240.37000163791612 1.1830285175177209
3.484165376451683 241.75413874020592 1.1768775131944473
3.489392931405099 249.85685223944822 1.21234482184614
3.4946204863585146 255.9271149829375 1.2224669608918755
3.4998480413119304 263.0794830691044 1.2376214803327303
3.505075596265346 268.23227803594625 1.2545181449807055
3.510303151218762 274.517821845736 1.26501983598543
3.5155307061721777 275.52924949382793 1.2544432843071291
3.5207582611255934 275.12491617493725 1.2479062728789823
3.525985816079009 280.0860891173989 1.2379487876485573
3.531213371032425 284.5579120436535 1.2293288447755486
3.5364409259858407 296.38033048414275 1.2362871413671108
3.5416684809392565 312.1535725567244 1.2430511140676952
3.546896035892672 338.7513074378995 1.2760497445130532
3.552123590846088 384.6865845629251 1.3475286277817942
3.5573511457995037 468.25994097842255 1.476772021041448
3.5625787007529195 616.7107965522365 1.6874803460431773
3.5678062557063353 875.6799477711571 2.004773187219443
3.573033810659751 1372.8887805173872 2.5070539451783103
3.5782613656131668 2292.7339280239653 3.24157632129351
3.5834889205665825 3946.9386414508454 4.254474581966529
3.5887164755199983 6673.215277571215 5.531674798553928
3.593944030473414 10406.775349956888 6.874539269465491
3.59917158542683 14201.22777216664 7.994368426846886
3.6043991403802456 17280.584126913654 8.788591776705534
3.6096266953336613 18487.718174547088 9.05866745730208
3.614854250287077 17688.869323811792 8.860286003400812
3.620081805240493 15147.09357490759 8.190010105414231
3.6253093601939086 11711.425198072997 7.19735754101287
3.6305369151473244 8415.244865714278 6.083091752617339
3.63576447010074 5584.647677478651 4.947575901862547
3.640992025054156 3652.2130629726685 3.996947572142641
3.6462195800075716 2282.81707083482 3.1529300404422127
3.6514471349609874 1450.3466330074475 2.5085648020567692
3.656674689914403 960.9297038143185 2.035719335426851
3.661902244867819 704.8881425962683 1.7428947332173435
3.6671297998212347 561.4671920576105 1.558958899278647
3.6723573547746504 482.4969596897648 1.4567937096072692
3.677584909728066 426.99327388640523 1.3741540525688212
3.682812464681482 390.42391737982035 1.3151496874200892
3.6880400196348977 364.155570561788 1.277575770658235
3.6932675745883135 346.8578831725605 1.25544263975718
3.698495129541729 328.2981181352509 1.2356807212214613
3.703722684495145 318.5235527752409 1.2229458987042139
3.7089502394485607 308.09147694205586 1.201210463747992
3.7141777944019765 302.63169698979345 1.1839865134857774
3.7194053493553922 301.15314645531356 1.1822522581402204
3.724632904308808 295.5521213835621 1.166915383540281
3.7298604592622238 293.4554077225371 1.1703076990935217
3.7350880142156395 286.36026720454385 1.1549256141367061
3.7403155691690553 281.27350115040946 1.1492505582079933
3.745543124122471 280.03237943753163 1.1553558792350844
3.750770679075887 280.3771558631973 1.1566472783647945
3.7559982340293026 284.9972664290156 1.170553205809817
3.7612257889827183 283.20568498360404 1.163318408950954
3.766453343936134 283.8316841346477 1.161150889553845
3.77168089888955 285.6456758581715 1.1617688755402455
3.7769084538429656 286.0499622010136 1.1626117433182472
3.7821360087963813 286.95999984181253 1.165308535429192
3.787363563749797 286.74296226910786 1.1635693254229071
3.792591118703213 288.45957125207633 1.1615314173063198
3.7978186736566286 290.0088509303741 1.1551448590434443
3.8030462286100444 298.84271254735734 1.1626700310003582
3.80827378356346 303.65181918603474 1.1555030899086751
3.813501338516876 308.54812984619645 1.156303436470536
3.8187288934702917 315.0913399218201 1.1692946384157619
3.8239564484237074 312.4191611160375 1.1655003316633388
3.829184003377123 310.31434735730863 1.1697303521733218
3.834411558330539 302.8156870644044 1.1602389209913662
3.8396391132839547 300.27067406059075 1.1574302528321643
3.8448666682373704 301.22068303182476 1.1603441575838729
3.850094223190786 300.70263450071246 1.1639259459607953
3.855321778144202 295.86865339567015 1.1585333098786779
3.8605493330976177 284.22254724518666 1.1401247898490856
3.8657768880510335 279.4423644086551 1.128350060594209
3.8710044430044492 276.22823695337365 1.1165265377817957
3.876231997957865 280.0066103415138 1.1211296506477784
3.8814595529112808 281.69894159357636 1.1155072665681256
3.8866871078646965 284.9869860073619 1.1202753627069346
3.8919146628181123 282.22559802679643 1.116193229308905
3.897142217771528 280.2680463609081 1.1106872459686639
3.902369772724944 281.91347093794707 1.1182860328475017
3.9075973276783595 288.0266049812808 1.1273278963590834
3.9128248826317753 292.2517418336639 1.133851904175275
3.918052437585191 292.3595577655996 1.1269236824569575
3.923279992538607 294.1572185559739 1.1252818988761732
3.9285075474920226 300.31379670717547 1.1282184232951953
3.9337351024454383 304.2308355850557 1.132095586377797
3.938962657398854 315.0247228683209 1.151954428691534
3.94419021235227 321.7248732703185 1.1600922786531433
3.9494177673056856 328.0394898235484 1.1705949219827536
3.9546453222591014 332.37854860329895 1.1739945419711102
3.959872877212517 343.27464958819075 1.1855008396148634
3.965100432165933 352.8358890395068 1.1961968928186408
3.9703279871193486 369.70836664558914 1.2162496359051682
3.9755555420727644 385.14976853454783 1.2315871132350902
3.98078309702618 405.05988927460197 1.2599986754923007
3.986010651979596 426.4012995261351 1.2881543164107099
3.9912382069330117 448.6154034656117 1.3205585381205962
3.9964657618864274 469.4879541835254 1.3492535623289512
4.001693316839844 492.61388588337064 1.3796512730217025
4.00692087179326 520.719620295835 1.4145671068720718
4.012148426746676 550.5506023871669 1.4614654013836053
4.017375981700092 583.4348605087665 1.5227884069065156
4.0226035366535084 625.9229770731629 1.5866852396544273
4.027831091606925 671.9064790807417 1.6480955150804726
4.033058646560341 726.556362207232 1.717120189992755
4.038286201513757 788.2900271152956 1.7878217211176077
4.043513756467173 859.9487707989747 1.8757379733726345
4.0487413114205895 938.7980630826706 1.9598613374122604
4.053968866374006 1027.5963817513154 2.048589984087725
4.059196421327422 1119.9324396990257 2.1377763397785
4.064423976280838 1231.684576493613 2.244793552183249
4.069651531234254 1356.792169769737 2.3551550532337413
4.0748790861876705 1485.2107135610684 2.462375401085827
4.080106641141087 1634.2568327383099 2.58140800639285
4.085334196094503 1804.0996643856133 2.7070341993227336
4.090561751047919 1997.0830148789075 2.8532545167625822
4.095789306001335 2218.1012350332812 3.0090234453294733
4.1010168609547515 2471.9066081471556 3.1886577206365363
4.106244415908168 2713.9306068604606 3.3477648063029855
4.111471970861584 2971.791178050923 3.4995794351593497
4.116699525815 3215.1714771789 3.627548013770161
4.121927080768416 3451.4261483956466 3.7088624198708997
4.1271546357218325 3705.4011406827603 3.8073569163340166
4.132382190675249 3979.9393668484827 3.9467207722099418
4.137609745628665 4251.351588697824 4.075325137414026
4.142837300582081 4499.415629100287 4.181602817459868
4.148064855535497 4679.454573435683 4.250556000553191
4.1532924104889135 4845.559872875648 4.313494097647184
4.15851996544233 4967.694615728035 4.359621888653598
4.163747520395746 5015.802942733511 4.375327949835229
4.168975075349162 4986.634746441735 4.3493956267064355
4.174202630302578 4891.726091785205 4.298509831981314
4.1794301852559945 4732.018685393112 4.2282140700451265
4.184657740209411 4513.010050299263 4.1235115370982625
4.189885295162827 4237.5214185492405 3.997389568195164
4.195112850116243 3929.6622186440313 3.846916806506371
4.200340405069659 3594.6020977037847 3.6716075237035373
4.2055679600230755 3258.270923103269 3.489641980860006
4.210795514976492 2938.502984860951 3.3089709694085028
4.216023069929908 2653.3525385236167 3.144569039120819
4.221250624883324 2362.553175796829 2.9602917912605884
4.22647817983674 2123.4154195917586 2.8077367939844167
4.2317057347901565 1897.123969999153 2.652515285658601
4.236933289743573 1685.5293172774311 2.4972290399354033
4.242160844696989 1505.435615875767 2.358999513848937
4.247388399650405 1348.8781762242115 2.228911308419322
4.252615954603821 1210.0859694401129 2.109751974813184
4.257843509557238 1104.5808245799426 2.0170770899245825
4.263071064510654 1001.6728860412982 1.9185764549208313
4.26829861946407 901.6007541921907 1.8164162088532219
4.273526174417486 816.9682916897722 1.7254080264807388
4.278753729370902 744.5659674406899 1.6470363564959491
4.283981284324319 682.2082309378842 1.5804354690821714
4.289208839277735 626.1806427100785 1.5152524481897467
4.294436394231151 581.4673022330368 1.4605000638298844
4.299663949184567 538.0618598324324 1.402207871100344
4.304891504137983 508.5879046500077 1.3610047113807198
4.3101190590914 482.9379826283418 1.3269288146281246
4.315346614044816 452.9968758989625 1.2880965954238017
4.320574168998232 428.8008013982349 1.2534607187672366
4.325801723951648 405.14196382566325 1.2203807839466452
4.331029278905064 383.206143490338 1.1869423372887746
4.336256833858481 368.2247401697078 1.1667436224234058
4.341484388811897 356.54034222844064 1.1479708306904635
4.346711943765313 347.8277793082624 1.1361949303049867
4.351939498718729 340.1773968261085 1.1260121204107132
4.357167053672145 333.9098159817811 1.1172840123162069
4.362394608625562 323.8709965603217 1.1039862339065338
4.367622163578978 320.7720870924461 1.1026580248518387
4.372849718532394 311.35248674594874 1.087540459843453
4.37807727348581 305.3529783625319 1.079499535934732
4.383304828439226 302.3679159269308 1.0769407747738347
4.388532383392643 299.34567428574195 1.073719289834277
4.393759938346059 296.70106309754595 1.0756386027455804
4.398987493299475 287.39217116052527 1.0603019774806763
4.404215048252891 279.4521051627204 1.0455263266275463
4.409442603206307 272.5103681467876 1.0341202280229542
4.414670158159724 263.5963456099844 1.0208311050854468
4.41989771311314 256.9864356942582 1.0117898876146707
4.425125268066556 254.40662802756364 1.0159726007897205
4.430352823019972 251.317047986093 1.0164812440675282
4.435580377973388 245.85310363190982 1.0057066139284103
4.440807932926805 240.5414018951785 0.9958327153183841
4.446035487880221 235.19301513668512 0.9906533594897813
4.451263042833637 226.86501008915954 0.9770490886323998
4.456490597787053 225.50826001115726 0.974203641917455
4.4617181527404695 221.81865800219268 0.972478078064843
4.466945707693886 221.1234996840743 0.9714942709668603
4.472173262647302 218.93981167680545 0.9695526324703523
4.477400817600718 220.80387646789873 0.9752173997822129
4.482628372554134 221.98254812674097 0.975801662049203
4.4878559275075505 225.28093818551656 0.9858049640119183
4.493083482460967 227.63878811847678 0.9933600151061667
4.498311037414383 225.1839640859657 0.9920824420378728
4.503538592367799 223.5024376135104 0.9955326686221667
4.508766147321215 215.32413876188394 0.9807530796519347
4.5139937022746315 204.85214440698383 0.9572598682920695
4.519221257228048 202.64516895759473 0.9516587855036427
4.524448812181464 200.19784346390142 0.9391415064577446
4.52967636713488 204.1724015913312 0.9624161296189411
4.534903922088296 211.8449157981754 0.9849199994153571
4.5401314770417125 213.82265094543038 0.9893902324550716
4.545359031995129 210.56883776091553 0.9750422310042688
4.550586586948545 209.5815137504976 0.9681519930745894
4.555814141901961 206.71810798759785 0.9557723718655908
4.561041696855377 206.87835697338645 0.9525316528217892
4.5662692518087935 211.49654950654892 0.9573593507922008
4.57149680676221 211.15511929415442 0.9570776696148461
4.576724361715626 206.25170014618084 0.9465644621248032
4.581951916669042 205.99398431237253 0.9488168726981542
4.587179471622458 204.07309679277617 0.9486947774872325
4.5924070265758745 207.7484150302889 0.9640506403203508
4.597634581529291 210.92385593126377 0.9817622827784331
4.602862136482707 209.44798593551687 0.9873742717074714
4.608089691436123 207.02680637347552 0.9883871316216116
4.613317246389539 202.7868077344509 0.9720446206607866
4.6185448013429555 200.9042179149495 0.9640520776845976
4.623772356296372 202.49706672791285 0.9644049247991857
4.628999911249788 207.14644758531125 0.9773281892332081
4.634227466203204 209.7931192436994 0.9885051209087626
4.63945502115662 206.59977755643735 0.9794013508403265
4.6446825761100365 207.07234148221883 0.9813966658325435
4.649910131063453 203.30685972411393 0.9683859897420465
4.655137686016869 202.39989448875247 0.9641891032602159
4.660365240970285 197.35249331624914 0.9472440108566703
4.665592795923701 190.8548441208972 0.9297972774539399
4.6708203508771176 186.96688022166038 0.9248528498956462
4.676047905830534 187.73217346723266 0.9330224381044718
4.68127546078395 192.03897532859716 0.9545667658395611
4.686503015737366 191.91253613871078 0.9629303941198906
4.691730570690782 191.14803253651408 0.9593109117752838
4.696958125644199 187.8708179553358 0.943436587366312
4.702185680597615 188.5694481011905 0.9368075281614621
4.707413235551031 188.15663768242396 0.9225498230171507
4.712640790504447 189.7808190776332 0.9316427942314336
4.717868345457863 192.44996583827952 0.9438327531163092
4.72309590041128 192.7212493439315 0.9431881459359844
4.728323455364696 193.54109459464027 0.9508217999157493
4.733551010318112 193.54141640315197 0.9505641406278541
4.738778565271528 195.85774957725238 0.9518507177676427
4.744006120224944 197.89255606905022 0.9576193151250153
4.749233675178361 199.4241202397398 0.9639008192926727
4.754461230131777 200.29683425185723 0.9621062542484996
4.759688785085193 199.87749112261753 0.9664980818498193
4.764916340038609 197.16826017327693 0.9625582098893731
4.770143894992025 193.41588311133032 0.9535140192945553
4.775371449945442 192.35043419006638 0.9413202935651623
4.780599004898858 192.2275540691919 0.9307640200850398
4.785826559852274 191.3954170197203 0.9238068265313593
4.79105411480569 189.8014752575518 0.9209562234161996
4.796281669759106 192.09379095626957 0.9360931856309991
4.801509224712523 192.63470892032072 0.9463400465754991
4.806736779665939 196.9742936037081 0.9639479273536955
4.811964334619355 201.80132619107567 0.9722554136598794
4.817191889572771 200.56321465714262 0.9635787597885385
4.822419444526187 198.92775529693233 0.9558534009632152
4.827646999479604 197.99204392316062 0.9502884037348647
4.83287455443302 198.30430889209188 0.9583080579697673
4.838102109386436 195.72501371548097 0.9456213928430204
4.843329664339852 196.4749759389928 0.9410055384369286
4.848557219293268 194.0893214814854 0.9291765827689569
4.853784774246685 192.07896141097797 0.9271539292649983
4.859012329200101 192.43940952202627 0.931046238368567
4.864239884153517 189.70138831207527 0.9236557071306852
4.869467439106933 187.06595484691167 0.9145138691971456
4.8746949940603495 184.60965222597497 0.9056311307837535
4.879922549013766 184.41800040842116 0.9046291569095976
4.885150103967182 185.71726474988316 0.9057924314962162
4.890377658920598 191.8185734605243 0.9145964034982345
4.895605213874014 192.5015024276486 0.9132373449195451
4.9008327688274305 194.69288474623662 0.9219135352708631
4.906060323780847 192.49954266493575 0.9180863028886823
4.911287878734263 190.386004584692 0.9104403650323496
4.916515433687679 188.29075051263533 0.9084891339170459
4.921742988641095 190.2545007641817 0.909431480379129
4.9269705435945115 195.78623901161615 0.9213950180555142
4.932198098547928 196.14310449004898 0.9217115367135212
4.937425653501344 198.41435417528416 0.927923912864939
4.94265320845476 196.48573640385501 0.9224350232800272
4.947880763408176 190.84440421835743 0.9078207786704126
4.9531083183615925 192.56775076162936 0.9190897821430409
4.958335873315009 193.24911427133236 0.9270862389577383
4.963563428268425 198.6620840353375 0.9438659144305896
4.968790983221841 201.94124259074303 0.9410391633004191
4.974018538175257 201.9149496513301 0.9240749792188464
4.9792460931286735 207.2735467840933 0.9278282733492816
4.98447364808209 212.17287942954633 0.925665943319033
4.989701203035506 219.4729837521409 0.9227045487630073
4.994928757988922 232.97815188693838 0.9307060705643023
5.000156312942338 254.53356996052344 0.940047167681468
5.0053838678957545 283.257044009853 0.9619101624015145
5.010611422849171 324.02968771020016 1.0127483863804125
5.015838977802587 376.65616572397886 1.0754276182553948
5.021066532756003 428.87567561141105 1.1406922998540903
5.026294087709419 481.138538990826 1.2057265025828103
5.0315216426628355 519.6856969152061 1.2511175118636941
5.036749197616252 540.6478441044201 1.2756348017931394
5.041976752569668 553.5930198902266 1.288226097755459
5.047204307523084 557.536150404091 1.2916373637622205
5.0524318624765 556.6288044120608 1.2911819557680566
5.0576594174299165 551.999818052957 1.2870657223543294
5.062886972383333 547.4272008859817 1.2818458108085418
5.068114527336749 545.0642488898837 1.2787873665655787
5.073342082290165 549.9746349882462 1.284391058895852
5.078569637243581 557.2767414523224 1.291324809930667
5.0837971921969975 565.0223298491657 1.300343372655943
5.089024747150414 576.7943048097862 1.3131475932325964
5.09425230210383 596.9390969230403 1.3341241228580405
5.099479857057246 625.0809556174439 1.3661134593833464
5.104707412010662 650.4835469223577 1.3919921352923268
5.109934966964079 679.2898444037504 1.4210154152820618
5.115162521917495 698.119625611537 1.4376056009730365
5.120390076870911 713.10915823936 1.452007953968774
5.125617631824327 716.9475807824879 1.4538741592431554
5.130845186777743 704.014994025815 1.4398621778461314
5.13607274173116 682.038489006123 1.4163682041696675
5.141300296684576 643.750624980099 1.375578545375704
5.146527851637992 603.6270419833503 1.3319165383709932
5.151755406591408 551.7653294511304 1.273618099202456
5.156982961544824 497.0729903904964 1.2102968259317128
5.162210516498241 451.2899165755349 1.1577463878751413
5.167438071451657 411.9031905140348 1.112306866163412
5.172665626405073 380.00728390527223 1.0768611233400034
5.177893181358489 355.9286445363181 1.049360672638625
5.183120736311905 332.5618201388804 1.0212334297846362
5.188348291265322 311.60256962211264 0.9923094887882871
5.193575846218738 291.0479315322245 0.965743305253602
5.198803401172154 278.3272488956622 0.9518244246905282
5.20403095612557 267.4693953150272 0.944375983538997
5.209258511078986 259.9012147688673 0.9438849862144385
5.214486066032403 250.81518140759468 0.9372819896463497
5.219713620985819 235.40837713225017 0.9221693793119669
5.224941175939235 225.5151164814465 0.9061033058907154
5.230168730892651 216.01619908229006 0.8937265437086309
5.235396285846067 211.07918956926167 0.8890147578635402
5.240623840799484 209.3418955152154 0.8861940995597444
5.2458513957529 205.5778344921314 0.8858322176139081
5.251078950706316 204.194951403002 0.8877344224199384
5.256306505659732 203.6500730982565 0.8970323617837842
5.261534060613148 202.4245032679616 0.9030837635916249
5.266761615566565 200.0995055011954 0.8967424846107459
5.271989170519981 197.73589232119969 0.8903649412010683
5.277216725473397 195.13979523025034 0.8855453340735535
5.282444280426813 192.59297816680328 0.8820263941903308
5.2876718353802294 192.82513078665087 0.8821107180382742
5.292899390333646 195.58087489838564 0.8828088166968985
5.298126945287062 194.14208812192578 0.8747397882032539
5.303354500240478 196.26441741468273 0.880223526886863
5.308582055193894 195.71772902065652 0.8787025286605677
5.3138096101473105 194.1516614858139 0.8790734812305074
5.319037165100727 195.27758160921692 0.878311280481642
5.324264720054143 194.54304035696057 0.8771549178683259
5.329492275007559 190.89131599623775 0.8689712223375008
5.334719829960975 190.86519888181442 0.8736565826234002
5.3399473849143915 188.8042971749486 0.8708004300367679
5.345174939867808 191.86871444414285 0.8834785683463171
5.350402494821224 194.89646962855463 0.8830043420463285
5.35563004977464 194.29594063252145 0.8783530315260893
5.360857604728056 195.5671035494062 0.8828404102684736
5.3660851596814725 199.6626224465353 0.8915733011396072
5.371312714634889 199.92246452418308 0.8858710451822618
5.376540269588305 198.25476737398847 0.8759513532325566
5.381767824541721 196.84948418259282 0.8672476553922557
5.386995379495137 193.60866173191383 0.8626720673436307
5.3922229344485535 191.87978532291336 0.8575762980702822
5.39745048940197 188.11500668927533 0.846845446006264
5.402678044355386 191.628660135384 0.8502497162252173
5.407905599308802 200.37661823828498 0.8627885848390454
5.413133154262218 206.21847814126605 0.8695733114177236
5.4183607092156345 211.1180381459875 0.8721582840495342
5.423588264169051 210.92573441890852 0.8601182402808478
5.428815819122467 210.35940078122744 0.8506230045126948
5.434043374075883 211.82405466358296 0.8471428940375502
5.439270929029299 210.52286411380885 0.8433103545895158
5.4444984839827155 211.72798827244384 0.8455729135771629
5.449726038936132 213.89515781712373 0.8528477951745653
5.454953593889548 218.607163394314 0.86988569037154
5.460181148842964 220.75494125075244 0.8801035556039123
5.46540870379638 215.399470979609 0.8731750647929228
5.4706362587497965 209.8692692533341 0.8616284510684473
5.475863813703213 204.71928634096574 0.8527373453433231
5.481091368656629 204.53829501239196 0.8580457542510543
5.486318923610045 204.51953167137916 0.8632673766288906
5.491546478563461 204.35323038112236 0.8679057197710328
5.4967740335168775 202.864856941828 0.8577898295110399
5.502001588470294 203.14601045063384 0.8585298508560719
5.50722914342371 199.35174188506807 0.8547024963370383
5.512456698377126 197.9811688153126 0.8550080900101737
5.517684253330542 197.69416883436875 0.8628765660234562
5.522911808283959 194.49186619407226 0.8542041868723065
5.528139363237375 195.8198622806436 0.852024222410749
5.533366918190791 197.2161949370017 0.8547701210458529
5.538594473144207 194.9575634010941 0.8550797256733067
5.543822028097623 197.75624279224235 0.8621541751788543
5.54904958305104 195.67730359930889 0.8559473858337948
5.554277138004456 195.23054993375914 0.8491144130902093
5.559504692957872 197.88170154581175 0.8544425172849702
5.564732247911288 197.67753728235468 0.8553546593606337
5.569959802864704 196.6548969695318 0.8515912225660862
5.575187357818121 197.32297889200674 0.8482723328679519
5.580414912771537 199.3223515669316 0.8444657542292544
5.585642467724953 199.84591688756402 0.8449214182494946
5.590870022678369 202.03148581406919 0.8405216777301324
5.596097577631785 201.64535655183315 0.836040500044883
5.601325132585202 201.7844978084128 0.830570713695306
5.606552687538618 207.53243527553158 0.8366654437617791
5.611780242492034 214.16605434289676 0.8428985060400535
5.61700779744545 219.69937001255812 0.8539815537140495
5.622235352398866 222.51971123658325 0.8510108497930269
5.627462907352283 231.04103015409382 0.8526701388517811
5.632690462305699 250.83401261218697 0.8697097494773137
5.637918017259115 292.8834045924045 0.9225766670976566
5.643145572212531 359.02858244331105 1.0025816574644968
5.648373127165947 442.4445623350564 1.0988315436892713
5.653600682119364 543.1461822995383 1.20816040526322
5.65882823707278 639.2460617583358 1.3039620148811462
5.664055792026196 718.3277788090599 1.3778738462531634
5.669283346979612 780.244479713054 1.4354339842575083
5.674510901933028 804.7219100137933 1.455112572543878
5.679738456886445 811.4479596409313 1.4608777323595201
5.684966011839861 805.1625684717894 1.4542268618563539
5.690193566793277 788.918646044345 1.4381578945196403
5.695421121746693 770.6476551432344 1.4197893141272027
5.700648676700109 749.6939557081753 1.3994825615860729
5.705876231653526 728.3055627471438 1.3790432378406121
5.711103786606942 708.2172032462602 1.360450853651123
5.716331341560358 696.3969322532588 1.348125511261838
5.721558896513774 688.5180761737157 1.339382872578575
5.7267864514671905 689.3268169325876 1.3390025308791045
5.732014006420607 697.6253703842888 1.3467478098703425
5.737241561374023 714.0257766666867 1.3621457762877156
5.742469116327439 739.3506733352332 1.3859537896807772
5.747696671280855 781.17895546893 1.4241583529918505
5.7529242262342715 827.9500168757179 1.4653691319752487
5.758151781187688 870.4132109646073 1.5021755323829311
5.763379336141104 907.1909698308677 1.5323606997633712
5.76860689109452 918.7501617362578 1.5390577042658102
5.773834446047936 913.7036651132157 1.5332676535779108
5.7790620010013525 878.543729630617 1.5033468636885945
5.784289555954769 808.7400414593717 1.4444424287018078
5.789517110908185 719.4611682791841 1.3608492900281233
5.794744665861601 618.7440948229802 1.2630358251343083
5.799972220815017 522.8106039082356 1.1654881011298206
5.8051997757684335 436.6770264698962 1.0728871733856185
5.81042733072185 368.583101263681 0.9964771566936897
5.815654885675266 321.305027648483 0.940662487082
5.820882440628682 284.2513965514533 0.8955663923384204
5.826109995582098 263.16512451248786 0.8706723241831048
5.8313375505355145 247.43297017727767 0.8523584004234382
5.836565105488931 235.49621979424884 0.8353141717389657
5.841792660442347 227.7932816214168 0.8257203678826186
5.847020215395763 226.0583305737861 0.8258497729564244
5.852247770349179 224.90359244333916 0.8239927435840612
5.8574753253025955 226.65018447952562 0.8274583735042169
5.862702880256012 225.43889529154123 0.8264441382301183
5.867930435209428 228.98383627630275 0.8349971893944651
5.873157990162844 231.30747213836483 0.8371829357830569
5.87838554511626 230.43959061227025 0.8343107575998089
5.8836131000696765 227.72581362898586 0.8270415635709204
5.888840655023093 230.6787248554584 0.8346280983484229
5.894068209976509 227.70932310846197 0.8273875043092644
5.899295764929925 232.45374722516024 0.8375530646341816
5.904523319883341 232.72654736098642 0.8371196436425872
5.9097508748367575 234.50522135919607 0.837920353882594
5.914978429790174 236.0627277019869 0.8408692743496178
5.92020598474359 236.6839484940907 0.8348568006308337
5.925433539697006 239.3397642239571 0.8381875190199878
5.930661094650422 240.3214202163187 0.8359522740649014
5.9358886496038386 242.1701370371323 0.8375207276199507
5.941116204557255 245.04982615247195 0.8419276625045401
5.946343759510671 249.17428785974167 0.8458445685733567
5.951571314464087 253.29552949166907 0.8554127992980138
5.956798869417503 258.59605241060837 0.8613517483435086
5.96202642437092 268.2120554610981 0.8774576276869733
5.967253979324336 277.7011331470961 0.8933457022411281
5.972481534277752 294.86427531628885 0.9160727078269585
5.977709089231168 307.39942417778866 0.9316694190351723
5.982936644184584 320.40616206832044 0.9463084118120642
5.988164199138001 338.97038898288685 0.9694518094164559
5.993391754091417 358.65171518027563 0.9953892825613729
5.998619309044833 384.95974774129536 1.0300398749471886
6.003846863998249 422.33679645747986 1.0783744153477959
6.009074418951665 473.83968046040843 1.1438454408012249
6.014301973905082 538.3018322623418 1.2223794785309872
6.019529528858498 622.2343547711632 1.3141698904021644
6.024757083811914 719.616721619463 1.4131037172518988
6.02998463876533 835.2421371659955 1.5197026386683785
6.035212193718746 980.9041569599913 1.6481704846376046
6.040439748672163 1148.5398167110545 1.787471126506841
6.045667303625579 1314.5387217670966 1.9140687205882796
6.050894858578995 1476.3574592493267 2.030233819518773
6.056122413532411 1586.0947058962731 2.1034267892925924
6.061349968485827 1636.7730374840933 2.1366201191921124
6.066577523439244 1648.7998926622683 2.145715481182735
6.07180507839266 1596.4589220697912 2.114905602028973
6.077032633346076 1513.2864434782687 2.06315337292824
6.082260188299492 1399.6652549346336 1.9865956962481468
6.087487743252908 1276.0884009246781 1.8963419796018905
6.092715298206325 1157.9625937725823 1.8060444319859987
6.097942853159741 1050.436964669973 1.7222973197221172
6.103170408113157 963.2162067579036 1.6563165488928406
6.108397963066573 879.9194726079456 1.5857447720433726
6.113625518019989 802.7029818945202 1.5168101145210577
6.118853072973406 734.7928582076393 1.4519650605364458
6.124080627926822 673.4692660490394 1.3908759433273241
6.129308182880238 618.0842894854135 1.3345766158237093
6.134535737833654 556.6601030931542 1.2669973723508643
6.1397632927870704 504.39600363104665 1.2084200911584722
6.144990847740487 461.1020406711515 1.1598064232515082
6.150218402693903 428.1963429764291 1.1253745885114228
6.155445957647319 401.19688607961467 1.0925246203535364
6.160673512600735 377.19671130148026 1.0646144939255722
6.1659010675541515 359.03773331204155 1.0437918791406413
6.171128622507568 345.6066612959326 1.029780478920932
6.176356177460984 335.23788980809866 1.0196149474862553
6.1815837324144 317.71977131172906 0.995302296545743
6.186811287367816 302.5530216878447 0.974846742818643
6.1920388423212325 296.14281731078705 0.9678784208363003
6.197266397274649 289.05046129409965 0.961705974950771
6.202493952228065 286.612713306859 0.9619934805575497
6.207721507181481 279.4239598969873 0.9449332885572909
6.212949062134897 272.19007878030976 0.9281201135233698
6.2181766170883135 266.5025166496845 0.9170014571686584
6.22340417204173 259.21332741966665 0.9017774496645727
6.228631726995146 256.0960579774103 0.894284185310057
6.233859281948562 258.64750160346296 0.8990612327963919
6.239086836901978 257.11969641485837 0.8915442738052437
6.2443143918553945 257.06015495935804 0.8907117286993106
6.249541946808811 256.9720797868348 0.8879235468962676
6.254769501762227 252.52175198976857 0.8778448223501694
6.259997056715643 251.7808864971892 0.8746211238370722
6.265224611669059 247.87501337550236 0.8715867356583621
6.2704521666224755 243.11725387809412 0.8663598747072224
6.275679721575892 240.13684524677842 0.8585326602463131
6.280907276529308 237.67545839396482 0.8571093285099495
6.286134831482724 237.02048604274862 0.8575324040250089
6.29136238643614 235.41680588247726 0.8559665512722073
6.2965899413895565 236.26384489613653 0.8562169117794609
6.301817496342973 238.080625203021 0.8594438594514819
6.307045051296389 239.37859917676147 0.8587375018906963
6.312272606249805 237.83798459099043 0.8559142002106463
6.317500161203221 238.2179424556437 0.8577646235538404
6.3227277161566375 236.94516464615134 0.8518455796259014
6.327955271110054 240.370936794184 0.8573585052145286
6.33318282606347 242.3951830558381 0.8572198487131651
6.338410381016886 240.98298223505785 0.8540017080333454
6.343637935970302 243.0080583561172 0.8572524393985368
6.3488654909237185 238.5072567400228 0.847845510344578
6.354093045877135 237.25285671489448 0.8451639150845097
6.359320600830551 237.38877907465553 0.8406776852246709
6.364548155783967 236.64747289455923 0.8372094458525658
6.369775710737383 239.90156234608204 0.8387803953859142
6.3750032656908 233.7678000606185 0.8255044172676698
6.380230820644216 232.3997046668741 0.8243948575464956
6.385458375597632 233.87841652649246 0.8256099501733755
6.390685930551048 234.7831230814436 0.8315339928034737
6.395913485504464 238.13934294830662 0.8393749291074931
6.401141040457881 238.22544676587486 0.8401735273920552
6.406368595411297 237.6310252849715 0.8375693166839622
6.411596150364713 238.89725923237248 0.8351695025241788
6.416823705318129 240.09632109433892 0.8347651680561494
6.422051260271545 241.70558467319557 0.8385945945449452
6.427278815224962 241.05989290823396 0.8352680720769207
6.432506370178378 240.69614757731634 0.832569446032504
6.437733925131794 239.7160248742679 0.8283346959716211
6.44296148008521 241.22763413115567 0.8244948015434646
6.448189035038626 241.50536374769845 0.8237903968967074
6.453416589992043 243.25813036313903 0.8234775907700389
6.458644144945459 243.11884265508314 0.8192589316895272
6.463871699898875 244.17735186305708 0.8198518378205106
6.469099254852291 245.90824820042496 0.8235397418979657
6.474326809805707 249.63999093053664 0.8282123594258015
6.479554364759124 255.53016477081317 0.8375754421170488
6.48478191971254 261.5124189667598 0.8472087971196396
6.490009474665956 264.507916164164 0.8457474840216284
6.495237029619372 268.59497494393435 0.849934440319031
6.500464584572788 276.0381987720173 0.8589341118795861
6.505692139526205 281.6079523398692 0.8636731857400374
6.510919694479621 293.335042783274 0.8760791518904123
6.516147249433037 301.8934867121619 0.883493887443191
6.521374804386453 311.1557763167778 0.8908546178010522
6.526602359339869 325.05566865297925 0.9068032545086209
6.531829914293286 350.1971996647269 0.9360560837886074
6.537057469246702 385.5538596488811 0.9767977715530785
6.542285024200118 431.1766816744752 1.0296862034258425
6.547512579153534 472.13492742600124 1.0723661037524415
6.55274013410695 506.78760090946344 1.1088831432584856
6.557967689060367 535.2670547814829 1.137845656602174
6.563195244013783 554.485822049101 1.158386160738752
6.568422798967199 562.5623595838689 1.1674650408711136
6.573650353920615 557.8095414158021 1.161596900146647
6.5788779088740315 544.514031480772 1.1475707236772346
6.584105463827448 519.2090758101556 1.1213637088864898
6.589333018780864 486.24697017844164 1.0854981811345523
6.59456057373428 459.2681338083898 1.054973740357504
6.599788128687696 429.60715875276617 1.0222789341751122
6.6050156836411125 405.2002293371702 0.9932919721891696
6.610243238594529 382.01157863495524 0.968187071042653
6.615470793547945 360.26899604037976 0.9404878054657655
6.620698348501361 347.9973119804873 0.9260343176452124
6.625925903454777 333.2303648736788 0.9091736564447017
6.6311534584081935 325.03311118677016 0.9011275188229944
6.63638101336161 315.6342156396155 0.8914848481783277
6.641608568315026 307.3555476282039 0.8776717407265343
6.646836123268442 304.9010050425374 0.8739862002890175
6.652063678221858 294.819275939868 0.8578569239067257
6.6572912331752745 290.88050139775277 0.8555787314674362
6.662518788128691 282.6799941077712 0.8461522462213973
6.667746343082107 274.10185882039946 0.8355414510072646
6.672973898035523 271.58934711164295 0.8321636899054458
6.678201452988939 264.77514109427455 0.8231610125625705
6.6834290079423555 263.2140355150463 0.824754671570562
6.688656562895772 264.7962804262642 0.8278084134821644
6.693884117849188 266.40136492446044 0.8300468377149929
6.699111672802604 265.7792592731709 0.8289420207052736
6.70433922775602 261.18434757380334 0.8216683077843965
6.7095667827094365 258.34260117129065 0.8195842338760221
6.714794337662853 259.5401143939863 0.8241981491821051
6.720021892616269 261.01256479877657 0.8263095087112827
6.725249447569685 260.64564896999036 0.8238515924037496
6.730477002523101 259.0796145206261 0.8161249170229045
6.7357045574765175 261.90986637036457 0.8190920202432769
6.740932112429934 265.9585458307522 0.8241268963427705
6.74615966738335 267.4193626396454 0.8266469151433775
6.751387222336766 268.5154121257364 0.8284384313071997
6.756614777290182 268.40649466469097 0.8289893647507421
6.7618423322435985 268.98714490872493 0.8323712786333274
6.767069887197015 267.6828837131039 0.829129356143825
6.772297442150431 267.39559010751987 0.8281220417605906
6.777524997103847 264.2776123411951 0.8182949187558805
6.782752552057263 266.2307035189527 0.8192051562867709
6.7879801070106796 268.6662167018787 0.8241072176220898
6.793207661964096 270.9163279249703 0.8293767447770921
6.798435216917512 270.4327744366579 0.8311159776830582
6.803662771870928 272.44373375109853 0.8325774069022107
6.808890326824344 270.4288573521302 0.8249381065744973
6.814117881777761 271.89873311415107 0.8228216256793189
6.819345436731177 271.1158843845524 0.8163201112780972
6.824572991684593 270.6256969488637 0.8189736796113537
6.829800546638009 273.6011158856257 0.8245700711360736
6.835028101591425 273.8114899944779 0.8286617925011797
6.840255656544842 273.97315726984016 0.8274881428710752
6.845483211498258 275.5712557957629 0.8280015044847917
6.850710766451674 276.72140459728 0.827358921251052
6.85593832140509 280.1712969155275 0.8295819825386929
6.861165876358506 284.7436952098161 0.836363226936334
6.866393431311923 289.8208481892822 0.8424868807172764
6.871620986265339 296.0808233152856 0.8499284019372513
6.876848541218755 297.6134291850319 0.8481866539221772
6.882076096172171 298.3628445784958 0.8486324044119612
6.887303651125587 296.4480859494524 0.843360994957966
6.892531206079004 297.47264513064545 0.8446724970318289
6.89775876103242 302.24087788978903 0.8529223979861444
6.902986315985836 303.3289257492744 0.8507552819656855
6.908213870939252 308.73017827050705 0.855172256962746
6.913441425892668 311.22971165371297 0.8553249504359871
6.918668980846085 315.2502161230383 0.8585405839040896
6.923896535799501 321.2737474934811 0.8653966698205734
6.929124090752917 328.66111667204405 0.8727362382871361
6.934351645706333 331.079695672868 0.874360517892099
6.939579200659749 338.37154740514046 0.8847199397744128
6.944806755613166 340.4339769665051 0.885186489985095
6.950034310566582 346.36418981914596 0.8893996346259689
6.955261865519998 351.0101746265629 0.8890674077468512
6.960489420473414 360.51639440100564 0.8988103470962053
6.96571697542683 372.211563820131 0.912100083092378
6.970944530380247 384.35140121743615 0.9253680530926183
6.976172085333663 399.1308144886228 0.9425083707492331
6.981399640287079 415.93422583876713 0.9611188960015025
6.986627195240495 439.0870742697365 0.9864629451180966
6.9918547501939114 468.9620489055614 1.017828937286111
6.997082305147328 510.8484952308521 1.0602735378896286
7.002309860100744 563.7830441640493 1.1112961215448551
7.00753741505416 643.4856007695463 1.1857321607633498
7.012764970007576 750.8403938001078 1.2810628346014385
7.0179925249609925 883.1305612613047 1.3907399145627388
7.023220079914409 1019.1523142195127 1.494461010264379
7.028447634867825 1131.6373896025616 1.5714879133741624
7.033675189821241 1211.8978009098923 1.6233849790460473
7.038902744774657 1254.986991799326 1.6492517071754054
7.0441302997280735 1250.1221156474483 1.6452133448980217
7.04935785468149 1216.725147100913 1.622157891389718
7.054585409634906 1163.0743427737482 1.5840132003886906
7.059812964588322 1092.0684610250441 1.5341321481986807
7.065040519541738 1025.1185366630302 1.4859374879824916
7.0702680744951545 960.4407050551597 1.4374599441645055
7.075495629448571 906.6587138353183 1.3956090817816236
7.080723184401987 858.1924012967418 1.3574860037773349
7.085950739355403 817.0312095705153 1.3246450403781922
7.091178294308819 780.7821720525292 1.295728334814319
7.0964058492622355 743.7775246403818 1.2635863124592208
7.101633404215652 705.1987223474392 1.2297799209354365
7.106860959169068 669.575952369912 1.197954257745477
7.112088514122484 634.0281542545312 1.1669440297716327
7.1173160690759 604.9608478161744 1.140505072338777
7.1225436240293165 581.1645850644182 1.118692066096734
7.127771178982733 554.128679230245 1.0919484757825917
7.132998733936149 534.6326153273886 1.0735931061974455
7.138226288889565 509.2571379460128 1.048171832987014
7.143453843842981 494.10321463802615 1.0332285884266188
7.1486813987963975 482.95267676243367 1.0215916396906017
7.153908953749814 476.86717327270895 1.0138012665589917
7.15913650870323 478.7565193038632 1.0143875058507923
7.164364063656646 483.786586434824 1.018583433374637
7.169591618610062 495.62805482593546 1.0295448451841585
7.1748191735634785 515.0663626833135 1.0489528103717594
7.180046728516895 549.4382372521543 1.0828726252810386
7.185274283470311 603.0900041120784 1.1334148436859666
7.190501838423727 685.3144079312641 1.2075361819248298
7.195729393377143 806.6944800151663 1.3078894032621358
7.2009569483305595 988.6062167131784 1.4473659939043195
7.206184503283976 1235.6029362380923 1.6163733705595127
7.211412058237392 1578.3327124031584 1.8232424437350083
7.216639613190808 1999.7911771662098 2.0510979863536707
7.221867168144224 2485.6200403200723 2.284849549901546
7.227094723097641 2950.2013143167433 2.489364817851699
7.232322278051057 3272.3061120869766 2.6194588398713767
7.237549833004473 3385.922286435028 2.6598176271738745
7.242777387957889 3233.881618163031 2.597216339419864
7.248004942911305 2885.7777800328995 2.4498103780471805
7.253232497864722 2436.0574487278946 2.2499324752757004
7.258460052818138 1958.836411894107 2.0174777768418024
7.263687607771554 1527.1619358031305 1.7827347824222022
7.26891516272497 1169.3783152334563 1.5597905806922165
7.274142717678386 905.455641984468 1.3734622504514713
7.279370272631803 717.9243457136499 1.2232058001561805
7.284597827585219 590.8608088901221 1.1118373017673073
7.289825382538635 512.2852642850445 1.036922814691162
7.295052937492051 462.4608514593368 0.9866998669184045
7.300280492445467 430.5259861071607 0.9542541799003275
7.305508047398884 407.08921029500743 0.9300186884336797
7.3107356023523 393.5218187501888 0.9148674525036572
7.315963157305716 385.1882409617715 0.9059866095420336
7.321190712259132 374.9792259941777 0.8942248977304639
7.326418267212548 369.8406613166935 0.8880044169517954
7.331645822165965 363.17636632999 0.8804912153012743
7.336873377119381 354.60774671060994 0.8698010174144678
7.342100932072797 356.209078973111 0.8701251267461962
7.347328487026213 358.56900495744026 0.8730758691295626
7.352556041979629 358.8178873309872 0.8737241899367453
7.357783596933046 358.88912485360237 0.8736984389483794
7.363011151886462 356.5283584647694 0.8701900738801168
7.368238706839878 350.950186095301 0.8625173911523399
7.373466261793294 352.24253876959153 0.8632722990926958
7.37869381674671 346.97289297622126 0.8569495300705107
7.383921371700127 345.60815657443675 0.8562799403629121
7.389148926653543 345.5089143323535 0.85753822703517
7.394376481606959 345.74772773176835 0.8569804342593008
7.399604036560375 348.34539664329475 0.8597150849368947
7.4048315915137914 350.71903892688056 0.8624725337050085
7.410059146467208 350.5144570835642 0.8633687205074405
7.415286701420624 349.73248387345257 0.8611273109999653
7.42051425637404 350.6077228303867 0.8615196240748708
7.425741811327456 352.42422525161004 0.8645503720740789
7.4309693662808725 353.12903318009984 0.8648352573336449
7.436196921234289 350.56759863193855 0.8622468784166003
7.441424476187705 352.2349692320241 0.8618136046780283
7.446652031141121 356.88268815633916 0.8651854734840562
7.451879586094537 364.6078907423345 0.874891027762134
7.4571071410479535 374.61099003247085 0.8890781539680566
7.46233469600137 375.89437347167757 0.8889556267882303
7.467562250954786 382.79447841777124 0.8955412364944721
7.472789805908202 385.5506817670944 0.8956285380614789
7.478017360861618 392.8822836181469 0.9025032618885034
7.4832449158150345 403.6473880917975 0.9133349746188616
7.488472470768451 413.0429493103269 0.9214688174560979
7.493700025721867 422.642486887101 0.9315422869642838
7.498927580675283 434.484512605607 0.9435919802518473
7.504155135628699 446.88478092373185 0.9559731983417733
7.5093826905821155 460.32076497477647 0.9688578373808487
7.514610245535532 472.63763253945234 0.9807173532719637
7.519837800488948 488.734522810837 0.9977866423051129
7.525065355442364 500.1415850241792 1.0084161618806744
7.53029291039578 509.7659270166486 1.0166474815979667
7.5355204653491965 512.3401833773345 1.0169124179435123
7.540748020302613 515.851837021374 1.0199859711188866
7.545975575256029 515.2975827806846 1.0180505241101991
7.551203130209445 516.1995668969716 1.01916540630198
7.556430685162861 514.7835191113538 1.018093517082712
7.5616582401162775 512.1766574969075 1.0155323538440788
7.566885795069694 508.9638326232243 1.0126842048360234
7.57211335002311 503.51560275315876 1.0069065912355029
7.577340904976526 495.79000154957185 0.9973348040301073
7.582568459929942 487.43322402940305 0.9871515980956013
7.5877960148833585 483.44864364379936 0.9831381714263195
7.593023569836775 476.99709012918606 0.9767514099322385
7.598251124790191 474.04467832366396 0.9739428109723964
7.603478679743607 466.78987073913544 0.9671568361708192
7.608706234697023 462.40837822806503 0.9630861385378341
7.6139337896504395 461.1374668403428 0.9627665609904551
7.619161344603856 461.65787111869764 0.9638607597562333
7.624388899557272 465.08194934625413 0.9669020285855621
7.629616454510688 466.8470564768051 0.9685566200374021
7.634844009464104 471.1542336841069 0.9726766502537205
7.6400715644175206 473.11274821357824 0.9740314490158647
7.645299119370937 476.8753839619666 0.9766874957867574
7.650526674324353 484.2533659177517 0.9832988603707142
7.655754229277769 491.3279997995283 0.990804594003636
7.660981784231185 496.08061617918054 0.9938251838908172
7.666209339184602 504.98638456582574 1.0014034848236668
7.671436894138018 514.4698492258634 1.0092943421299037
7.676664449091434 527.2292153549412 1.020058544270933
7.68189200404485 534.98009878571 1.0264234957623684
7.687119558998266 543.5815719728847 1.0344247606047097
7.692347113951683 546.8635072201441 1.037254235577387
7.697574668905099 547.4338568938741 1.0381474963836221
7.702802223858515 549.4987050721855 1.0384927041082808
7.708029778811931 552.9329278456048 1.0414637145243888
7.713257333765347 554.6856593095421 1.0431539227961075
7.718484888718764 555.2327819606583 1.0440746367152691
7.72371244367218 554.2172842267336 1.0444643952937904
7.728939998625596 553.202593404945 1.0426991734444433
7.734167553579012 548.1056702247756 1.0362003334221992
7.739395108532428 543.3273384905424 1.030245587974587
7.744622663485845 539.1109373095597 1.0248431078145128
7.749850218439261 539.1213283265446 1.0240713411954516
7.755077773392677 539.7501456334452 1.0246677241724436
7.760305328346093 541.6931096689531 1.0278184368082477
7.765532883299509 538.4719638763294 1.0249580166661678
7.770760438252926 533.8845034094883 1.0196125786053416
7.775987993206342 527.4502643697366 1.0129660684252466
7.781215548159758 522.07024752988 1.0068161311864656
7.786443103113174 523.3940874694288 1.0083190302465306
7.79167065806659 521.5352978118605 1.0059743924372129
7.796898213020007 515.3666431237019 0.9993696913387433
7.802125767973423 511.01349698227074 0.9954929483446912
7.807353322926839 506.45069752196747 0.9921032726228127
7.812580877880255 503.20516631059706 0.9892219959793634
7.817808432833671 500.6857796188884 0.9855420955915885
7.823035987787088 497.6278583165118 0.9809846586497922
7.828263542740504 493.3874791445391 0.9765926249116255
7.83349109769392 490.87570961920295 0.9738077931995226
7.838718652647336 488.20327766922946 0.9713799823311028
7.8439462076007525 490.2975568577341 0.9728837064243088
7.849173762554169 495.6995560547507 0.977518296469984
7.854401317507585 502.7845996894299 0.9848523072000103
7.859628872461001 508.8366573718433 0.9910813646008994
7.864856427414417 518.2243672193794 1.0000623900127261
7.8700839823678335 525.75813486276 1.0060043801895722
7.87531153732125 537.182524571089 1.0150071260451128
7.880539092274666 544.7560963406519 1.0192167961177192
7.885766647228082 552.2561416946198 1.0250222254146542
7.890994202181498 555.188984847045 1.0281535518787246
7.8962217571349145 561.34643237704 1.034744625891034
7.901449312088331 568.5144731947853 1.041576472387226
7.906676867041747 572.8574750101915 1.045345280921063
7.911904421995163 576.94878230585 1.0490659373045783
7.917131976948579 577.3463699202603 1.0490007032678819
7.9223595319019955 582.0964588803021 1.0522674235535847
7.927587086855412 586.5458358316694 1.056303037575868
7.932814641808828 588.1745105443176 1.0558253787932605
7.938042196762244 590.6634489584164 1.058585156764542
7.94326975171566 591.936486390686 1.0594982333352727
7.9484973066690765 594.3638749745305 1.0607157039586752
7.953724861622493 602.4210486322638 1.066771714599276
7.958952416575909 611.954990883129 1.07501400221101
7.964179971529325 625.3269445911205 1.0871699034135176
7.969407526482741 637.8269060261599 1.0969156645507638
7.9746350814361575 648.2106122959017 1.10418230612643
7.979862636389574 660.2816673714785 1.1148299399831143
7.98509019134299 671.1437099275785 1.1227003388102028
7.990317746296406 683.2073951326544 1.1327843872771448
7.995545301249822 697.5401371952436 1.1443949493814634
8.000772856203238 707.7737172883034 1.1513882779442284
8.006000411156654 711.975204964257 1.1548589948730577
8.01122796611007 711.7817606102208 1.1538960070376953
8.016455521063486 705.5410944164985 1.1487073594153057
8.021683076016902 700.3270446077643 1.1433072569296345
8.026910630970319 697.6446553795929 1.139554054484507
8.032138185923735 695.3947500184164 1.1360898731826512
8.037365740877151 696.2354536084866 1.1377109959598797
8.042593295830567 700.4692156922063 1.1413131965770245
8.047820850783983 698.7645265176686 1.1401209574902451
8.0530484057374 703.2023623896931 1.1422358811632272
8.058275960690816 703.6683831196734 1.1422515313209232
8.063503515644232 708.681452185663 1.1474972160543175
8.068731070597648 713.4672712745144 1.1505846131457431
8.073958625551064 710.4067212709991 1.1477010602793107
8.07918618050448 706.018093637621 1.1424781346352837
8.084413735457897 702.7948467223151 1.1393876402267122
8.089641290411313 703.0680948922982 1.1393353322898876
8.09486884536473 700.3947985145502 1.1373795492757481
8.100096400318145 698.4761233878253 1.1360508523285684
8.105323955271562 689.777169026524 1.1286065175980637
8.110551510224978 680.9131997927149 1.119967600012509
8.115779065178394 671.8212754295824 1.1120750282168945
8.12100662013181 667.1349567818996 1.1077830555594008
8.126234175085226 669.7261236234963 1.110298307125778
8.131461730038643 672.5552275520428 1.112083326791774
8.136689284992059 682.2745204813717 1.1186378531657597
8.141916839945475 694.2082565112738 1.1277260385022874
8.147144394898891 705.2019853752566 1.1361058042957455
8.152371949852308 721.1830398894974 1.1477266389475584
8.157599504805724 739.2059039219747 1.1620565654324508
8.16282705975914 761.1267191817724 1.1791753455944614
8.168054614712556 784.2410749806477 1.197528208570675
8.173282169665972 805.7462142523921 1.2131869548272696
8.178509724619389 818.0698546439555 1.2220065420647117
8.183737279572805 834.6453644488009 1.2343735907176823
8.188964834526221 839.2204120942754 1.2362304722163269
8.194192389479637 839.5679636623045 1.235156637879736
8.199419944433053 835.4039146432378 1.2320036206975555
8.20464749938647 824.2544491220203 1.2246523758556802
8.209875054339886 810.2811754704959 1.2143895936426066
8.215102609293302 791.9541162117389 1.1995906488637909
8.220330164246718 773.4770159313914 1.1834229619845225
8.225557719200134 763.2377696707572 1.1750038979066897
8.23078527415355 750.6454042242037 1.1643857428776598
8.236012829106967 739.755965462771 1.156104718423771
8.241240384060383 727.8079075256287 1.1462415501790462
8.2464679390138 720.0521101687924 1.1398744623249664
8.251695493967215 713.6032252745024 1.1349067118403526
8.256923048920632 714.4061246454721 1.1352192293496954
8.262150603874048 716.2216367128294 1.136362156148763
8.267378158827464 716.1791158080146 1.1360873333559691
8.27260571378088 717.2093031841174 1.1362542384324457
8.277833268734296 715.8382794564496 1.1338171197777644
8.283060823687713 712.4846654140815 1.1309869484950885
8.288288378641129 710.84224434091 1.1286684910740292
8.293515933594545 712.6100787846607 1.1300083771905918
8.298743488547961 714.1707401593457 1.1303277547182442
8.303971043501377 723.2469125534657 1.1376173021742095
8.309198598454794 727.2595734747906 1.141025325360025
8.31442615340821 728.621323436436 1.141810530397033
8.319653708361626 729.4737493911042 1.1428192051973822
8.324881263315042 729.4155993936855 1.1416426077069406
8.330108818268458 730.3051312280627 1.1422008731301647
8.335336373221875 727.958418262927 1.1390836315291557
8.34056392817529 733.0673416918282 1.1425865552788386
8.345791483128707 729.5100182670491 1.1389615395436996
8.351019038082123 727.2933276217485 1.1361159602624529
8.35624659303554 727.6877288857437 1.1366026396528777
8.361474147988956 725.39903757564 1.1346734302619221
8.366701702942372 723.7337731555588 1.1326775568994976
8.371929257895788 722.2268565873081 1.1301801427299754
8.377156812849204 721.5908529886016 1.1294560385677035
8.38238436780262 720.6384003756865 1.1286566980773984
8.387611922756037 713.5651418030316 1.1229924232969786
8.392839477709453 710.6926632054665 1.120446477691769
8.398067032662869 705.0185633781155 1.1173239959505188
8.403294587616285 698.3771776438164 1.1121581870713828
8.408522142569701 691.7380606977648 1.1065080876721192
8.413749697523118 677.6625058103216 1.093645208686299
8.418977252476534 666.9816834577093 1.0846647497280004
8.42420480742995 654.0366106289954 1.0728558300287254
8.429432362383366 645.4268305076741 1.0659500469903715
8.434659917336782 639.3844625112737 1.060883421807857
8.439887472290199 633.957429686427 1.0558324775779178
8.445115027243615 624.6974630966602 1.0473549849070292
8.450342582197031 613.9289310795259 1.0384192625696518
8.455570137150447 606.1409662714273 1.0325253361434252
8.460797692103863 603.8331666300476 1.031459355126319
8.46602524705728 602.1783911462034 1.029283435656799
8.471252802010696 597.6338348247766 1.024603292382991
8.476480356964112 596.5531055107359 1.022963209280392
8.481707911917528 592.5838226105532 1.018968410779672
8.486935466870944 587.5452903013717 1.0144137380302636
8.49216302182436 587.5152948344387 1.0144566703156372
8.497390576777777 584.4800932671823 1.011348917283535
8.502618131731193 582.5779808839861 1.0087860390466779
8.50784568668461 578.5587208897466 1.0044795638912218
8.513073241638025 576.331689814603 1.0023729695329435
8.518300796591442 574.629729836718 1.0014844214222653
8.523528351544858 570.8134601938232 0.9981049655376266
8.528755906498274 568.88511834476 0.9952164366301641
8.53398346145169 565.8613049366586 0.9915156813468609
8.539211016405106 563.8588467389801 0.9898155083132395
8.544438571358523 566.4636204765277 0.9925933815970842
8.549666126311939 563.6169565258245 0.9898689419728525
8.554893681265355 565.8495761485352 0.9919786711721321
8.560121236218771 564.1979709363161 0.9891011255369216
8.565348791172188 562.2343999630074 0.987114202266505
8.570576346125604 566.1845474838184 0.9902235483662593
8.57580390107902 573.3905009970077 0.9950964422539808
8.581031456032436 573.539604112272 0.9953433198126959
8.586259010985852 570.0459050125564 0.9923084902988989
8.591486565939269 567.1146472123008 0.9907241109246561
8.596714120892685 567.3524122108073 0.9906877948402275
8.601941675846101 566.220803956904 0.9881217546146163
8.607169230799517 566.911243904225 0.9882738334781048
8.612396785752933 565.4809186125673 0.986088317772832
8.61762434070635 568.0555921001269 0.9885262524264495
8.622851895659766 572.444753586054 0.9922006571890969
8.628079450613182 577.11693780896 0.995725198774744
8.633307005566598 578.1619589526435 0.9957548523883383
8.638534560520014 580.4486951707322 0.9973125814577517
8.64376211547343 588.9208293350273 1.0043529075829272
8.648989670426847 601.500647187809 1.0148232483568163
8.654217225380263 614.0647588898593 1.0249266047027505
8.65944478033368 628.9745782426485 1.036904829131742
8.664672335287095 639.5832668123189 1.0449076776178414
8.669899890240512 653.3932712854393 1.0558552044050207
8.675127445193928 661.7766485413852 1.0621282646364958
8.680355000147344 671.4033576252227 1.0702929011318798
8.68558255510076 678.6211325834669 1.0751626912110999
8.690810110054176 687.9586649879494 1.0823504725742392
8.696037665007593 697.7664228430015 1.0881588640874518
8.701265219961009 711.8514812424498 1.0996264179617226
8.706492774914425 725.0716545862824 1.109362376524556
8.711720329867841 728.3454910120302 1.1113403317175714
8.716947884821257 728.4829165549387 1.1095852934973318
8.722175439774674 724.424485802773 1.1059777727967526
8.72740299472809 722.8447751602872 1.1054787927682839
8.732630549681506 720.818005892143 1.1051712379510235
8.737858104634922 718.2636896328653 1.1035035535913267
8.743085659588338 716.4639305205487 1.1027108210294188
8.748313214541755 714.7003581534566 1.1016062399659272
8.75354076949517 713.1370402262635 1.1004712876264873
8.758768324448587 711.3736738521541 1.0987292589250621
8.763995879402003 704.6084609641679 1.0923510209112135
8.76922343435542 691.7669754645441 1.0811190855426356
8.774450989308836 679.0400291647883 1.0702707325326042
8.779678544262252 663.898662443004 1.0570237054135199
8.784906099215668 657.187552651482 1.0513499171673617
8.790133654169084 651.6896466641417 1.046555964030658
8.7953612091225 647.2819766692597 1.0430560855184967
8.800588764075917 642.5502621726337 1.0391385122260022
8.805816319029333 635.0751225598187 1.032308807682181
8.811043873982749 623.1758594974802 1.0223699343904014
8.816271428936165 617.0036956928213 1.016664734385941
8.821498983889581 612.529335937824 1.012801269891011
8.826726538842998 610.8796175326027 1.012072792093137
8.831954093796414 614.6051508026192 1.014965467820531
8.83718164874983 613.5018953302767 1.0137509962436022
8.842409203703246 610.9912918203481 1.0110076255746947
8.847636758656662 604.0920006379453 1.0054922064267529
8.852864313610079 600.1751712984117 1.0021135697930923
8.858091868563495 601.0051901521358 1.0020986787840012
8.863319423516911 603.8672864295771 1.004903213822414
8.868546978470327 599.7899723126014 1.000860243873647
8.873774533423743 599.4503793134771 0.9996351641322551
8.87900208837716 594.4966065982463 0.9946593197725515
8.884229643330576 593.0711277100191 0.9922346046872339
8.889457198283992 598.9098075431856 0.9971725221148962
8.894684753237408 601.823799553976 0.9992708028812481
8.899912308190824 602.694007766526 0.99996439458427
8.90513986314424 602.5483439091765 0.9986837763371408
8.910367418097657 601.9254976718299 0.9981244304165109
8.915594973051073 610.0191815488416 1.0047456439372797
8.92082252800449 618.3416381889391 1.0105782404246222
8.926050082957905 623.1028557487333 1.015068196314015
8.931277637911322 629.4737619761297 1.0195266353323291
8.936505192864738 628.5971471697728 1.0176073789269608
8.941732747818154 628.2367753667198 1.0170032757883385
8.94696030277157 629.2777600007818 1.0169757516710312
8.952187857724986 633.9836803359891 1.0205937822999966
8.957415412678403 635.5167926073735 1.0215245644712887
8.962642967631819 641.8459754933436 1.0259887369951481
8.967870522585235 644.8304768301208 1.028741526108855
8.973098077538651 646.2008093840614 1.0298800036759146
8.978325632492067 651.5923561085342 1.0343420861759833
8.983553187445484 656.4777249217652 1.0379906389406328
8.9887807423989 665.327532131298 1.043557106105779
8.994008297352316 669.2830495214615 1.0467293271887754
8.999235852305732 673.421134197438 1.0502022440372083
9.004463407259149 679.048372687187 1.054253925039717
9.009690962212565 687.3327934732301 1.0608976269280912
9.014918517165981 699.148442662296 1.0683663608829959
9.020146072119397 713.6575429137929 1.0791282740590595
9.025373627072813 727.7807393026667 1.0893496188183527
9.03060118202623 742.5361455712291 1.099988247579609
9.035828736979646 756.2682814624391 1.109948022886352
9.041056291933062 770.7670515206617 1.1188317504909806
9.046283846886478 788.8093451345214 1.131808412336568
9.051511401839894 802.2491848341582 1.1410729911451194
9.05673895679331 819.7986879613079 1.1531940387140722
9.061966511746727 838.6981260776361 1.1665520402577458
9.067194066700143 860.6575253927947 1.1815294039076218
9.07242162165356 882.3321280942325 1.1953340353440953
9.077649176606975 900.0160107574167 1.2055992130643527
9.082876731560392 921.0695833677355 1.2190857254051277
9.088104286513808 939.4688222537347 1.229758367544159
9.093331841467224 953.3187479713679 1.238112053897832
9.09855939642064 962.3190025931771 1.2434076005548829
9.103786951374056 965.7027014875915 1.2463485055368466
9.109014506327473 967.6742390431708 1.2463333346391148
9.114242061280889 970.4494624304799 1.2482665748127315
9.119469616234305 969.6366056722062 1.246810576727675
9.124697171187721 971.2743073103898 1.2479053781689258
9.129924726141137 973.7838569149353 1.2497672675533162
9.135152281094554 977.379421660952 1.2514688030771908
9.14037983604797 985.918408285102 1.257222351790492
9.145607391001386 1001.8089457685393 1.2665390453173972
9.150834945954802 1024.2415418712083 1.279893296625066
9.156062500908218 1052.0905359252163 1.2976139970224008
9.161290055861635 1075.1342099365334 1.321240530671405
9.16651761081505 1106.4282973890736 1.3477599023697877
9.171745165768467 1137.5078002134564 1.3718767489221901
9.176972720721883 1161.2864678554697 1.391337131098529
9.1822002756753 1175.5556213065943 1.4035925207624365
9.187427830628716 1182.0403752574152 1.4108393334904137
9.192655385582132 1174.1495070888682 1.4088879673942676
9.197882940535548 1166.8747353284896 1.4080649462484904
9.203110495488964 1150.5432143002824 1.3999767551383753
9.20833805044238 1134.1406521586957 1.3895926461513155
9.213565605395797 1124.8164126516804 1.3845829026024905
9.218793160349213 1115.789833480125 1.3820620875495155
9.224020715302629 1116.181698627683 1.3864752813446015
9.229248270256045 1114.1694152927905 1.38708693394574
9.234475825209461 1116.9790082354564 1.3906913920887962
9.239703380162878 1121.9714744276323 1.3945111301918256
9.244930935116294 1133.254959157321 1.4025341043590993
9.25015849006971 1147.251243207998 1.4134953505567698
9.255386045023126 1165.6338903532258 1.427501087312578
9.260613599976542 1186.5389604842196 1.4417634867058897
9.265841154929959 1208.1111175773863 1.4567261886323404
9.271068709883375 1229.7345263865861 1.4685353258350229
9.276296264836791 1258.1374703054428 1.486896374788949
9.281523819790207 1273.9094033956333 1.4980506733141103
9.286751374743623 1279.0710551650839 1.502975789308975
9.29197892969704 1274.6121895860786 1.5025610555197764
9.297206484650456 1252.3170022914207 1.4903006273480248
9.302434039603872 1211.6908088452117 1.4668589881046512
9.307661594557288 1155.726310573605 1.4347530177482797
9.312889149510704 1088.8641264805344 1.393728035537678
9.31811670446412 1020.7467130698108 1.3502451914059397
9.323344259417537 960.3516633738286 1.3109907356855213
9.328571814370953 907.6012965203976 1.2754963194362052
9.33379936932437 862.7039360744244 1.2450600687470923
9.339026924277785 825.3879890771968 1.2196567370498994
9.344254479231202 793.7574704351854 1.1974041399704844
9.349482034184618 773.345758320595 1.1822588016381874
9.354709589138034 757.0028288644897 1.1707879331560167
9.35993714409145 741.071363396 1.159636188426479
9.365164699044866 726.9582213925476 1.1493561716742235
9.370392253998283 711.970904500318 1.1375261536495451
9.375619808951699 703.3254025341379 1.1303274746682546
9.380847363905115 698.3160443855005 1.1269421406202627
9.386074918858531 695.1905083628486 1.126097405513813
9.391302473811947 697.5372362684885 1.130475410763707
9.396530028765364 694.2041097201682 1.129235220446715
9.40175758371878 693.1221289403562 1.1295044693670395
9.406985138672196 692.8573291114789 1.1290687256086311
9.412212693625612 691.3181706811775 1.126628415742374
9.417440248579029 689.1612790133065 1.1137265066859725
9.422667803532445 684.5206379757278 1.1033253283939402
9.427895358485861 684.7746672296961 1.1000571211729817
9.433122913439277 685.7626711816035 1.0979335523228975
9.438350468392693 682.2466210749336 1.0929278909654687
9.44357802334611 678.5982363035549 1.0875046709333838
9.448805578299526 675.4334325766297 1.0812459803034002
9.454033133252942 675.4626569964464 1.0789993050564382
9.459260688206358 681.7877040056001 1.0826108160599643
9.464488243159774 686.700302060519 1.0856160483440627
9.46971579811319 690.065968100083 1.0865229537405046
9.474943353066607 687.3653197270535 1.0829372426927228
9.480170908020023 686.5508927850542 1.0814243157363133
9.48539846297344 684.3046048818064 1.0784975655301594
9.490626017926855 682.2359282073854 1.0751696649972815
9.495853572880272 684.6044502620645 1.0763723801096796
9.501081127833688 683.2310886602874 1.0743255540846521
9.506308682787104 683.9760993858171 1.0729594722661047
9.51153623774052 680.6151295253026 1.0686716865887533
9.516763792693936 677.9253694577051 1.0656655089189218
9.521991347647353 678.7609879315411 1.0644760411780463
9.527218902600769 679.6954403262908 1.0637181308694945
9.532446457554185 682.462081196489 1.0651973727859496
9.537674012507601 681.7781708890859 1.0641959785978008
9.542901567461017 679.3031833514813 1.0606467603717185
9.548129122414434 681.455721247324 1.0615656607386608
9.55335667736785 683.4963165871045 1.0620082309148466
9.558584232321266 688.250646918099 1.0653768491892521
9.563811787274682 690.2461372082564 1.0667536900906742
9.569039342228098 690.0536859515528 1.067031490361
9.574266897181515 685.0400487636359 1.062948781295991
9.57949445213493 682.9266810855528 1.060229179992148
9.584722007088347 678.6300864506668 1.0558649819391928
9.589949562041763 682.1287541845687 1.0577650491328194
9.59517711699518 682.3033634951129 1.0568354469564687
9.600404671948596 684.3292683161955 1.0582755733281497
9.605632226902012 686.2931606784452 1.0589852827907502
9.610859781855428 684.8420632408003 1.0573490695374472
9.616087336808844 685.2770544572769 1.0573346705724178
9.62131489176226 686.5843916722214 1.0574659680550496
9.626542446715677 685.7062286304531 1.0553356705286836
9.631770001669093 691.0419308040327 1.058549087337906
9.636997556622509 691.5220007203795 1.05820570725878
9.642225111575925 693.782773805343 1.058896434042721
9.647452666529341 694.2400755876097 1.0587420827038845
9.652680221482758 694.1745948604739 1.0587582302967649
9.657907776436174 694.6442525851326 1.0586780049347195
9.66313533138959 695.4542455840702 1.0585934988117047
9.668362886343006 697.5773322714256 1.0603823854046848
9.673590441296422 694.4443811694288 1.0576328240865907
9.678817996249839 694.9295846939738 1.0565235892477713
9.684045551203255 690.3848219883153 1.052557842461243
9.689273106156671 691.5988204952915 1.0525644882649088
9.694500661110087 697.729182086822 1.0563114756474095
9.699728216063503 699.9531594540606 1.0583197486978433
9.70495577101692 704.9870312701571 1.062224798383734
9.710183325970336 709.6449914510126 1.065994192841925
9.715410880923752 715.953129027449 1.0691321603803887
9.720638435877168 719.5930255055873 1.0700769721009442
9.725865990830584 718.1730252601774 1.0687456318069286
9.731093545784 711.8298951067364 1.0624858519450084
9.736321100737417 709.2761499723941 1.0599681623459807
9.741548655690833 708.0540565342825 1.0586527741748242
9.74677621064425 709.7170027579855 1.058790159220094
9.752003765597665 714.0569024118585 1.0619014203415809
9.757231320551082 718.2452013648578 1.0647048400089276
9.762458875504498 719.8203964889079 1.064978642089741
9.767686430457914 723.8258238556615 1.0679594180208332
9.77291398541133 725.4300773808737 1.0686517985851094
9.778141540364746 725.4979768563398 1.0671596806063997
9.783369095318163 719.4826115014288 1.061115829231344
9.788596650271579 717.1005918695124 1.0589493830270273
9.793824205224995 718.0264315404933 1.0602996682429287
9.799051760178411 723.0398906737258 1.0635879784787226
9.804279315131827 723.7165246353575 1.06355728040421
9.809506870085244 720.9834115243475 1.0609279771112536
9.81473442503866 719.6423021434231 1.0591197906568453
9.819961979992076 723.5046895343008 1.0607073284000232
9.825189534945492 726.804535602637 1.0622703551911028
9.830417089898909 730.0440149858007 1.0643685306716555
9.835644644852325 729.7446268140179 1.0633672263172138
9.840872199805741 729.2112618367224 1.0632388437803815
9.846099754759157 728.3975175925301 1.0625918915027528
9.851327309712573 728.2097054499428 1.0618897264750382
9.85655486466599 729.1194169439611 1.0613484785291305
9.861782419619406 731.355906001329 1.0624211862966269
9.867009974572822 734.8650502310619 1.063975720353429
9.872237529526238 736.9950122293152 1.0651637586217992
9.877465084479654 734.704593999973 1.0635117434860542
9.88269263943307 735.8367272745713 1.0642013861133193
9.887920194386487 736.7904807616391 1.064848502081939
9.893147749339903 737.126265880228 1.064804507720909
9.89837530429332 740.4501651143806 1.0651400396514816
9.903602859246735 744.5863264109367 1.0673657635252918
9.908830414200152 748.6934669640424 1.0698105142348624
9.914057969153568 757.6252649232181 1.0759378708000633
9.919285524106984 764.9921542320332 1.0806256046622436
9.9245130790604 769.2562788361787 1.0828965288245505
9.929740634013816 771.2270871843044 1.0840539501472013
9.934968188967233 768.7954172076468 1.0820453888723267
9.940195743920649 767.3368616630156 1.0809654804790194
9.945423298874065 772.7560515183009 1.085201340886837
9.950650853827481 773.4918555066104 1.0854634842364421
9.955878408780897 779.437106292403 1.0894827895935173
9.961105963734314 776.5970934935507 1.0876604316359402
9.96633351868773 771.6585761785676 1.084007259887819
9.971561073641146 765.2076273488015 1.0773636929326436
9.976788628594562 760.8356029264127 1.0723810117864916
9.982016183547978 758.0923029728501 1.0698848578072588
9.987243738501395 753.6712305498661 1.065743146767016
9.99247129345481 750.7948385082159 1.0631506777168125
9.997698848408227 750.1135364159303 1.0623176752396903
10.002926403361643 748.5069657927153 1.059860488717415
10.00815395831506 741.7038261930977 1.0543744037586016
10.013381513268476 736.908210283316 1.0505469565769983
10.018609068221892 734.2465291228455 1.0485061721457942
10.023836623175308 731.8924831679234 1.046649013482494
10.029064178128724 732.7906051742284 1.047235207249896
10.03429173308214 737.3589963308252 1.0516047474882428
10.039519288035557 738.9507288095039 1.0527781110069567
10.044746842988973 742.7245581538706 1.055025278890828
10.049974397942389 745.1820416901465 1.0558701647034188
10.055201952895805 746.5645703201467 1.0565469017657074
10.060429507849221 743.9165492658635 1.0540002543070235
10.065657062802638 739.6061156982494 1.0504802725523399
10.070884617756054 741.3010772672533 1.0516392929238916
10.07611217270947 742.5485264865174 1.0519759540140305
10.081339727662886 748.4325336210692 1.055927531275928
10.086567282616302 749.9656182782021 1.0570005907896736
10.091794837569719 746.1775530828892 1.0543035092669533
10.097022392523135 741.9117217965854 1.0501646588911675
10.102249947476551 742.9464679153152 1.0510802758518887
10.107477502429967 745.5035973195057 1.0527922171899025
10.112705057383383 747.4833762033053 1.0537766203347425
10.1179326123368 743.9065043654882 1.0510455870047208
10.123160167290216 744.5515498037655 1.0522207927168286
10.128387722243632 741.9080354110072 1.0502557328761686
10.133615277197048 737.5713156012539 1.0462731905827751
10.138842832150464 735.2599653830217 1.0424949831967119
10.14407038710388 735.6272942363518 1.0426648272909789
10.149297942057297 738.4953121662533 1.0446572382110728
10.154525497010713 736.6917301727838 1.043186095446865
10.15975305196413 735.669265957183 1.0423272142723705
10.164980606917545 732.6471881925157 1.0397887793137608
10.170208161870962 728.821909074853 1.036878794598409
10.175435716824378 726.5215940457506 1.0352411688240746
10.180663271777794 726.0318136219983 1.0342144565641973
10.18589082673121 725.79249499159 1.0336500778443658
10.191118381684626 724.5104252892247 1.0325023554172543
10.196345936638043 724.5307199758552 1.0321655002843002
10.201573491591459 720.3967292235347 1.029275520485723
10.206801046544875 714.8839119742487 1.025421470791164
10.212028601498291 709.0006679977181 1.0201710336895908
10.217256156451707 706.9972222760543 1.0182422275085126
10.222483711405124 706.9084456142892 1.0181416537750767
10.22771126635854 706.027172339808 1.017655690054258
10.232938821311956 708.4139008672737 1.0192088153299077
10.238166376265372 709.5330384176406 1.0195947469928854
10.243393931218788 712.3463044132804 1.021258507597113
10.248621486172205 706.5208718694756 1.017011440408941
10.253849041125621 701.7394475668333 1.0130539239905094
10.259076596079037 692.6867626465893 1.0064649949885032
10.264304151032453 688.0124373077052 1.002871821962369
10.26953170598587 689.9479777942897 1.0038035602351885
10.274759260939286 689.1200551000258 1.0025543947199365
10.279986815892702 693.2465811375065 1.0052979003626867
10.285214370846118 693.6333511410884 1.005551790648611
10.290441925799534 692.7452169122657 1.004415817761062
10.29566948075295 694.6155169855863 1.005779928458535
10.300897035706367 691.7279598223525 1.0034350371111116
10.306124590659783 693.2582053918354 1.0041849564969711
10.3113521456132 689.860204229959 1.0012245895322291
10.316579700566615 691.813242087954 1.0012203693614536
10.321807255520032 691.6563465321979 1.0004165231256033
10.327034810473448 691.8733816656514 1.000444942226619
10.332262365426864 695.1570659766402 1.002991274035123
10.33748992038028 699.2758517201678 1.005706109195531
10.342717475333696 698.1476247661684 1.0040067199136735
10.347945030287113 697.014159621319 1.0018222014940628
10.353172585240529 703.0349397061924 1.0061112999972928
10.358400140193945 709.7907025189334 1.0116982740089422
10.363627695147361 716.0447230673096 1.0165475231343808
10.368855250100777 720.4437849810985 1.0195906579147287
10.374082805054194 721.0748171728617 1.0192752889808057
10.37931036000761 722.6330920850758 1.0200906199265727
10.384537914961026 721.3600088574468 1.0190940649213882
10.389765469914442 725.5062244154956 1.0203813940402429
10.394993024867858 728.091314669021 1.0213645565368028
10.400220579821275 729.1012258169239 1.0220954430219094
10.40544813477469 722.8753795830635 1.0175305570376583
10.410675689728107 717.8212668104552 1.0138837486507772
10.415903244681523 712.8134919194147 1.0101016740303823
10.42113079963494 708.983974940349 1.0064299525614422
10.426358354588356 701.9720027800653 1.001226914046179
10.431585909541772 695.0643793308775 0.9964047948078015
10.436813464495188 689.006706158346 0.9928538068794737
10.442041019448604 681.0754833927593 0.987347610730263
10.44726857440202 673.4539688322377 0.9809027340427732
10.452496129355437 662.5821932098474 0.9717884348984976
10.457723684308853 657.9290736353395 0.9681232964588532
10.462951239262269 655.8240024189588 0.9663183005265839
10.468178794215685 649.6575833831653 0.9620688432776321
10.473406349169101 643.8831368954271 0.957673348041427
10.478633904122518 639.0256153275305 0.9534787375497452
10.483861459075934 633.9422728059374 0.9494420415345127
10.48908901402935 630.9433227801311 0.946999514280316
10.494316568982766 623.616286256578 0.9410091656017658
10.499544123936182 619.1571902232026 0.9371541861801818
10.504771678889599 611.4208691205924 0.9309712620306267
10.509999233843015 609.2083719595986 0.9295460006844346
10.515226788796431 614.2869771579107 0.9335000275110595
10.520454343749847 611.9948628182514 0.931454628084677
10.525681898703263 610.2309102633404 0.9295662907831254
10.53090945365668 608.2283188527707 0.9273986950451216
10.536137008610096 605.595418721817 0.9251901834888427
10.541364563563512 600.2684719820486 0.9198461693343354
10.546592118516928 598.2926918340077 0.9182466788159828
10.551819673470344 597.7472860343138 0.9183117730393654
10.55704722842376 600.3250420948783 0.9212474687347179
10.562274783377177 598.409131072555 0.9196199273465048
10.567502338330593 592.2991986035993 0.914127197144382
10.57272989328401 587.3640072361733 0.9093565756855819
10.577957448237425 583.6040962101074 0.9062505642103961
10.583185003190842 587.8485077917994 0.908946899915622
10.588412558144258 586.2841857418637 0.9070108178867143
10.593640113097674 585.9462363296509 0.9065039708998418
10.59886766805109 583.2287245617102 0.9040888166889254
10.604095223004506 576.8313443595129 0.8984749188844514
10.609322777957923 575.0466022075057 0.8975089449513427
10.614550332911339 573.2938182681099 0.89577602166041
10.619777887864755 572.5606101704672 0.8952740960840714
10.625005442818171 575.5429594415319 0.8979820197401431
10.630232997771587 576.7844461066489 0.8983337645612822
10.635460552725004 577.4883584549283 0.8986296772542787
10.64068810767842 576.192133586054 0.89680340969365
10.645915662631836 576.0091716513634 0.8967502053531202
10.651143217585252 576.9067895500324 0.8975201027090155
10.656370772538668 578.1499126544043 0.8969811957445154
10.661598327492085 581.3768556274398 0.8988871346303665
10.666825882445501 585.0254951550352 0.9021662350221558
10.672053437398917 586.5309130219387 0.9029094325517302
10.677280992352333 596.8968449173198 0.9111561920963909
10.68250854730575 599.0880728467708 0.9123259853571333
10.687736102259166 606.556655309128 0.9171351891328893
10.692963657212582 609.9998387356677 0.9195457668067449
10.698191212165998 614.0222593782352 0.9222845429552491
10.703418767119414 616.2076503114513 0.923542901453775
10.70864632207283 616.4167681052941 0.9233456571155445
10.713873877026247 623.9050519046577 0.9285345231401645
10.719101431979663 630.397957385754 0.9332612169850707
10.72432898693308 642.6184362393695 0.9417317482729914
10.729556541886495 650.8675131147378 0.9469536518557868
10.734784096839912 654.4917846579525 0.9491653684846323
10.740011651793328 654.2530279017956 0.9488646807237788
10.745239206746744 652.6187244635868 0.9470348153188627
10.75046676170016 650.243680295988 0.9449677233658943
10.755694316653576 649.7737895080397 0.9441912150427968
10.760921871606993 647.1197162445164 0.9415689493077262
10.766149426560409 650.2446604085827 0.9431961882908978
10.771376981513825 650.7688938969283 0.9432645382918408
10.776604536467241 648.1367064267674 0.9418873025754194
10.781832091420657 646.0081058141469 0.9402431950837234
10.787059646374074 640.5105013489432 0.9363014677001744
10.79228720132749 639.622440956331 0.9344313066352831
10.797514756280906 641.5842186215136 0.9355684105675387
10.802742311234322 646.8191527831475 0.9395325037751143
10.807969866187738 653.5932986359811 0.9450678546220367
10.813197421141155 661.2590432286304 0.9502857613903947
10.81842497609457 667.5883405810661 0.9545813240581473
10.823652531047987 676.0520606617563 0.9597001732641741
10.828880086001403 688.443197191185 0.9680142307694758
10.83410764095482 706.4141447238854 0.9805932293302483
10.839335195908236 732.636225274977 0.9980739873795659
10.844562750861652 763.8936796891843 1.0190842602688388
10.849790305815068 798.5043201260829 1.0411087289953833
10.855017860768484 832.7226179711735 1.0621822061691384
10.8602454157219 864.7737887795622 1.0824895893828426
10.865472970675317 884.2959571247121 1.094136933102181
10.870700525628733 886.6143393823864 1.095267877145954
10.875928080582149 875.2386006400488 1.0883550056081182
10.881155635535565 847.2526824193886 1.069382765751163
10.886383190488981 820.4510151503779 1.0519431732565363
10.891610745442398 790.4857564074912 1.0326484806046128
10.896838300395814 762.6056863361433 1.0139265659217052
10.90206585534923 734.9736342245052 0.9953636270993037
10.907293410302646 707.5072523497154 0.9760817419399457
10.912520965256062 685.9415717576546 0.9608485542537034
10.917748520209479 668.6225312203281 0.948503490669721
10.922976075162895 653.601659326382 0.9376786817303598
10.928203630116311 642.6316621134971 0.9294204913487223
10.933431185069727 635.5076806571858 0.9241942476430993
10.938658740023143 630.9242135327997 0.9200873082443888
10.94388629497656 626.9785726128162 0.9170567620287798
10.949113849929976 621.3529910594116 0.9128656899847345
10.954341404883392 611.2151050574386 0.9044378503076876
10.959568959836808 606.5426796707605 0.900703396931042
10.964796514790224 603.586777510049 0.8983991830743441
10.97002406974364 601.9857028851882 0.900247079742386
10.975251624697057 599.4851603529124 0.9012370791677438
10.980479179650473 590.4969186234456 0.8962251757432095
10.98570673460389 586.9646015451486 0.8944405244449445
10.990934289557305 585.3963024735582 0.8936212620248262
10.996161844510722 581.7685315992287 0.8917675839867081
11.001389399464138 580.888977914528 0.8915892258340099
11.006616954417554 576.6630278194858 0.8892485442089154
11.01184450937097 572.9290612407149 0.8872856289248927
11.017072064324386 572.8683319923686 0.8877334158921487
11.022299619277803 570.7362967411041 0.8866814467570368
11.027527174231219 568.7700266659814 0.88522718738138
11.032754729184635 568.1847150588712 0.8851323324501563
11.037982284138051 565.3581222383265 0.8835450884373194
11.043209839091467 560.91059387568 0.8807784097701258
11.048437394044884 557.4441688597043 0.8787094011259207
11.0536649489983 558.4376379451486 0.8801973413033148
11.058892503951716 559.1503901518533 0.8809212545061031
11.064120058905132 561.1798109260748 0.8823808423145416
11.069347613858548 561.4269491889365 0.882903143171199
11.074575168811965 555.6662860202813 0.8788943738625011
11.079802723765381 553.9129505898019 0.8778360792566886
11.085030278718797 553.1748476290105 0.8776147341623052
11.090257833672213 550.3168336071636 0.8749683060801987
11.09548538862563 550.4199260276856 0.8749515425123612
11.100712943579046 552.725596225546 0.8770739287745265
11.105940498532462 548.9735012412217 0.8742759648899666
11.111168053485878 546.7171647768134 0.8725054463203308
11.116395608439294 542.273938703007 0.8694152309817801
11.12162316339271 538.3123654838354 0.8664434190265444
11.126850718346127 539.3126039426012 0.8676931680259673
11.132078273299543 540.9866078239854 0.8692240427863706
11.13730582825296 538.1957969142506 0.866789430393122
11.142533383206375 535.9511229044992 0.8653061576833595
11.147760938159792 535.6412001701335 0.8653385442362145
11.152988493113208 537.6315984470205 0.8674927242158917
11.158216048066624 536.9627546197584 0.8674093333402676
11.16344360302004 535.3615940022687 0.8658692130259711
11.168671157973456 531.687247651018 0.8625150579617816
11.173898712926873 533.4930291533891 0.8642870440004354
11.179126267880289 531.3067004575206 0.862542012115171
11.184353822833705 530.2945785989705 0.8616198082428641
11.189581377787121 525.7585615359204 0.8585161903765522
11.194808932740537 521.5799468495775 0.855342849077275
11.200036487693954 519.41542109372 0.8540949824745434
11.20526404264737 519.8118240075669 0.8552829272444634
11.210491597600786 517.3793957869025 0.8532210075954467
11.215719152554202 514.4112167037133 0.8510270013953142
11.220946707507618 512.2448390552347 0.848754258342018
11.226174262461035 512.3564303803744 0.8486484514142503
11.23140181741445 511.66661668843454 0.8482910691598343
11.236629372367867 508.482265311081 0.8451310200458698
11.241856927321283 506.6797385252276 0.8439838060479479
11.2470844822747 504.9914438941446 0.8431389681491543
11.252312037228116 507.25895666838403 0.8449756436680526
11.257539592181532 507.66241568631494 0.8451467794346195
11.262767147134948 506.15411612139883 0.8441647722037305
11.267994702088364 502.8081190550972 0.8411773143118222
11.27322225704178 501.2062312842173 0.8399771313406496
11.278449811995197 498.3828194265658 0.8376197969529735
11.283677366948613 498.820934107024 0.8374825098732172
11.288904921902029 499.6146306104535 0.8379095073630857
11.294132476855445 498.4407514972944 0.83679410177549
11.299360031808861 494.36367124994064 0.8338703062227844
11.304587586762278 493.6471612434524 0.8330050551931717
11.309815141715694 490.71035880309313 0.8298298855069487
11.31504269666911 493.5583762097226 0.8318283990482304
11.320270251622526 496.19688963424227 0.8334916737354147
11.325497806575942 493.43810007481534 0.8312911797895373
11.330725361529359 493.8603318104572 0.8318342917680751
11.335952916482775 495.583126269795 0.833141540029775
11.341180471436191 493.51647207380864 0.831316917297742
11.346408026389607 494.349016894197 0.8323420868503646
11.351635581343023 493.41043306324696 0.8313420468906602
11.35686313629644 490.5108753217326 0.8289898042773541
11.362090691249856 488.2373702759832 0.8265318822354986
11.367318246203272 484.40907571927545 0.8234621656355525
11.372545801156688 481.33580025826444 0.8214197329890114
11.377773356110104 477.68120468723464 0.8185862673023121
11.38300091106352 475.9137372062975 0.8173159635759139
11.388228466016937 475.6384908911085 0.8169059306053138
11.393456020970353 473.28087846967094 0.8152772809890834
11.39868357592377 468.99854099823204 0.8119184567808942
11.403911130877185 464.54771696385905 0.8078993997072748
11.409138685830602 461.99760018701073 0.8057855747819562
11.414366240784018 463.7644127662642 0.8074392318109727
11.419593795737434 463.9243919757506 0.8075653424191868
11.42482135069085 460.91719648169453 0.8050795210904976
11.430048905644266 458.21337297469694 0.8020732686940601
11.435276460597683 457.43813033629016 0.8005991071653936
11.440504015551099 458.1729998572355 0.8015081937526455
11.445731570504515 461.4832779724808 0.8041160076704725
11.450959125457931 461.28237980262423 0.8038043167362542
11.456186680411347 462.31023646617814 0.8052892915173888
11.461414235364764 461.27157631608065 0.8044533014695228
11.46664179031818 455.3662648972171 0.7993466457683238
11.471869345271596 455.15889256330615 0.7992469491427515
11.477096900225012 456.211265996689 0.801168979066825
11.482324455178428 458.92219786281623 0.8097447144558866
11.487552010131845 464.78032052613196 0.8169844417248184
11.49277956508526 466.1810211781616 0.8197746137208802
11.498007120038677 466.6433459260661 0.8223674929697018
11.503234674992093 466.36467481401587 0.8230059383043293
11.50846222994551 467.21690226586907 0.8249005805136184
11.513689784898926 469.7730790343518 0.8283463953557071
11.518917339852342 467.36045056464167 0.8268170919143758
11.524144894805758 464.9583947449349 0.8268702214886043
11.529372449759174 460.4510679992217 0.8238102288316287
11.53460000471259 459.79245801176194 0.8241042252119627
11.539827559666007 462.0978527181585 0.8263123893371864
11.545055114619423 464.0718335776325 0.8281612007766456
11.550282669572839 463.83513169281315 0.8286431040477888
11.555510224526255 462.0396533010532 0.8282707144217533
11.560737779479672 458.3373692788171 0.8257239407444685
11.565965334433088 457.5247408780031 0.8254516351750631
11.571192889386504 456.9313262423822 0.8251295616691687
11.57642044433992 453.5542821956444 0.8228599755032778
11.581647999293336 447.932533892871 0.8188854699209244
11.586875554246753 443.8515858808615 0.8156596047037475
11.592103109200169 443.2333372525521 0.8155281656004243
11.597330664153585 443.4524469894084 0.8157218242848159
11.602558219107001 444.97865272987565 0.8175864058235439
11.607785774060417 443.5025078405533 0.8170268216840153
11.613013329013834 441.1039845404864 0.8158654322613964
11.61824088396725 436.2526418254871 0.8122409863432132
11.623468438920666 429.56298950055435 0.8059910884214697
11.628695993874082 425.62591266234847 0.8025580827270958
11.633923548827498 423.11617101557454 0.8003800526759706
11.639151103780915 427.177431331024 0.8043432785875647
11.64437865873433 423.52194803421577 0.8016779385733531
11.649606213687747 424.867452996122 0.8036115871612636
11.654833768641163 418.68856651668113 0.798950307328273
11.66006132359458 415.36412620143636 0.7963546645988051
11.665288878547996 415.39207441396997 0.7964043081339222
11.670516433501412 412.0576212899979 0.7931769254689182
11.675743988454828 411.5119361824849 0.793276297055332
11.680971543408244 413.54779298896614 0.7944101044984573
11.68619909836166 417.91092925320385 0.7995015447078072
11.691426653315077 420.26088930522667 0.8025091894544214
11.696654208268493 420.46315260713203 0.803888438820275
11.701881763221909 414.34825118487214 0.7986044706819035
11.707109318175325 408.79461180169784 0.7940300244023438
11.712336873128741 409.0656342756502 0.7943217588829006
11.717564428082158 411.9598189123383 0.7973515211973657
11.722791983035574 413.20635886657453 0.7988440639488581
11.72801953798899 413.53484790166056 0.7987192125088428
11.733247092942406 409.6604363183765 0.7957833423440862
11.738474647895822 411.68227385456385 0.7979702607060858
11.743702202849239 414.4770534235038 0.8015401077557927
11.748929757802655 414.63553503788535 0.8028211445857127
11.754157312756071 414.9055821355675 0.8027379281660545
11.759384867709487 412.8996478286566 0.8012156043831689
11.764612422662903 413.80402667052965 0.8020636717615407
11.76983997761632 412.37435106457053 0.8000365880337745
11.775067532569736 410.22964042315465 0.7982355772079259
11.780295087523152 410.97681253982677 0.7987970042912121
11.785522642476568 412.5247490438339 0.8002119321227641
11.790750197429984 415.61925873534005 0.8033399108519134
11.7959777523834 415.20586186632625 0.80279349424387
11.801205307336817 415.22066754570733 0.802687660249869
11.806432862290233 417.01641374505095 0.8050661694774272
11.81166041724365 423.16234168881823 0.8110390234787997
11.816887972197065 424.98871982221414 0.8128449068110867
11.822115527150482 424.4914992222645 0.8123103779064357
11.827343082103898 423.59350408973677 0.8107140274104031
11.832570637057314 421.72307992150473 0.8085770923391362
11.83779819201073 422.46338604864013 0.8097957744889496
11.843025746964146 422.6987254606432 0.8100819864099932
11.848253301917563 424.17885491916957 0.8114600282412697
11.853480856870979 425.2465196198799 0.8119733157158171
11.858708411824395 424.5675007324667 0.810713110173983
11.863935966777811 424.0449930342125 0.8103205189943603
11.869163521731227 425.2387732434462 0.8123219833727814
11.874391076684644 420.0808139303266 0.8084444089034947
11.87961863163806 415.40045585338487 0.8051273912170596
11.884846186591476 410.81672763620264 0.8011098845688718
11.890073741544892 404.63691710808854 0.7956913056078784
11.895301296498308 406.1319545164609 0.7973235915119568
11.900528851451725 403.12836799076115 0.7944712168187809
11.90575640640514 401.3719950185498 0.7925515749994044
11.910983961358557 402.2348587484463 0.7939892027287185
11.916211516311973 401.27802552228957 0.7938804272866202
11.92143907126539 399.6225398135544 0.7925208776932546
11.926666626218806 399.19911385064864 0.7928157040026157
11.931894181172222 399.28548838830807 0.7925187685455806
11.937121736125638 402.44966140601935 0.7961661284370446
11.942349291079054 403.88462678588934 0.7976116061779518
11.94757684603247 402.5082001534129 0.7963766732663222
11.952804400985887 400.22199147901296 0.7946906931617673
11.958031955939303 399.5786812780681 0.7942580939614133
11.963259510892719 397.07362916389394 0.7926370286527319
11.968487065846135 397.7481808198352 0.7922979394567338
11.973714620799552 399.2543303449679 0.7934997148169768
11.978942175752968 402.71536337841184 0.7965048226591825
11.984169730706384 404.238943341058 0.7976169567063054
11.9893972856598 401.613954051763 0.7953438971116344
11.994624840613216 400.4617492165407 0.7952799790789963
11.999852395566633 398.1273187639219 0.7935789396006585
12.005079950520049 402.4721620430804 0.7980685952593626
12.010307505473465 403.0986790797254 0.7990891017071307
12.015535060426881 401.52371859435203 0.7972888924693518
12.020762615380297 402.5339573519435 0.7984347658779384
12.025990170333714 403.95920366418545 0.8001351778615391
12.03121772528713 405.0336915183431 0.8012715018449728
12.036445280240546 407.65865103100344 0.8034963313502069
12.041672835193962 410.60303854699026 0.8062277861274839
12.046900390147378 411.1764514727285 0.8064620528199173
12.052127945100795 414.76402910493255 0.8094007560373137
12.05735550005421 421.2218419932275 0.8157303440454525
12.062583055007627 427.21899152985776 0.8216768281924979
12.067810609961043 438.90808456147033 0.8338302121220413
12.07303816491446 447.95109304010555 0.8429764949250795
12.078265719867876 464.0913421478703 0.8581004208676284
12.083493274821292 483.6810788806328 0.875265052648155
12.088720829774708 508.8078479041369 0.8976885116279772
12.093948384728124 536.1684893593304 0.9210783754459467
12.09917593968154 562.5582078138109 0.9434522499550232
12.104403494634957 592.1771534132354 0.9683720904182341
12.109631049588373 626.3862356645519 0.9954029446972693
12.114858604541789 665.041152164633 1.0258174758198964
12.120086159495205 700.4451978479278 1.0533721459368954
12.125313714448621 725.0781001055042 1.0715953243449434
12.130541269402038 740.5845303097361 1.0834596425264493
12.135768824355454 743.8921022816548 1.08631431006621
12.14099637930887 733.8684730888987 1.07898835794531
12.146223934262286 719.6875834783278 1.0691229895979468
12.151451489215702 694.4074916012752 1.0503040231283425
12.156679044169119 665.9489545908621 1.028343707629625
12.161906599122535 637.3367604932438 1.0066706431549945
12.167134154075951 604.8998109500308 0.9805449877114875
12.172361709029367 578.40662672894 0.9590733648906896
12.177589263982783 553.0225259690062 0.9385592452111033
12.1828168189362 529.4837046287533 0.9186523829978621
12.188044373889616 508.3524171655346 0.9007117136835358
12.193271928843032 488.76946673613463 0.8837857321226966
12.198499483796448 470.9135095205579 0.8674030970338256
12.203727038749864 456.8108704412317 0.854804765096484
12.20895459370328 450.60486748212935 0.8492484729362342
12.214182148656697 443.21648230083304 0.8427873295537182
12.219409703610113 436.87905591985566 0.8376305613071354
12.22463725856353 430.3678895260312 0.8315293403186882
12.229864813516945 419.63027832677164 0.8215519757076398
12.235092368470362 412.0778425367244 0.814600906119062
12.240319923423778 406.67325647070663 0.8095968109338111
12.245547478377194 400.2030065176036 0.8042300726610573
12.25077503333061 397.0797764622388 0.8022246553951177
12.256002588284026 391.60497355699295 0.7967930382669226
12.261230143237443 385.5733575295895 0.7905789747739279
12.266457698190859 383.4488870604586 0.7881961457567987
12.271685253144275 382.6395655245283 0.7865344154825015
12.276912808097691 380.88410138623414 0.7857614069505164
12.282140363051107 377.8569679148485 0.7825348165878587
12.287367918004524 374.27874452160586 0.7784848504869879
12.29259547295794 371.7367331223305 0.7767010919300481
12.297823027911356 369.9636489531409 0.7745388148715077
12.303050582864772 368.3781988031367 0.7739343475760065
12.308278137818188 369.2773314436905 0.7763638011216523
12.313505692771605 371.82892938372595 0.7819968808521701
12.31873324772502 371.45068390520726 0.7908871644145002
12.323960802678437 370.7204515989312 0.7943377194815617
12.329188357631853 370.1273383877283 0.7967660480674805
12.33441591258527 366.5941703161354 0.7961527037637157
12.339643467538686 365.00712516520343 0.798520242445196
12.344871022492102 360.48327890174653 0.797293084733628
12.350098577445518 359.8903579931341 0.8002809314170247
12.355326132398934 360.2375434574222 0.8032164821413992
12.36055368735235 360.21168071102966 0.8032432668133377
12.365781242305767 361.5746056056846 0.8061989410196551
12.371008797259183 359.34102525077293 0.8042754411721368
12.376236352212599 357.7195465146191 0.8042321039177076
12.381463907166015 355.060808485455 0.8045432268604149
12.386691462119432 357.5091156383927 0.8090365337184163
12.391919017072848 354.7629691856423 0.8087572062784472
12.397146572026264 354.8437188424744 0.8105982534419993
12.40237412697968 353.58354335286873 0.8103306762241551
12.407601681933096 351.41574419650556 0.8118079913285414
12.412829236886513 352.70262386829944 0.8151571469821041
12.418056791839929 350.2684620255958 0.8136619804730104
12.423284346793345 350.2345992593519 0.8141933277739092
12.428511901746761 346.71300658376373 0.8100339674811612
12.433739456700177 344.526317291456 0.809512405421736
12.438967011653594 347.40619699276147 0.8146585748866977
12.44419456660701 347.0472061605417 0.8160833280169314
12.449422121560426 348.1047940317339 0.8181617409705514
12.454649676513842 346.52658363093224 0.8167896888736964
12.459877231467258 343.6151562476777 0.8151158754398693
12.465104786420675 341.5369465912971 0.8136057002141328
12.47033234137409 339.27065153536074 0.812724200201901
12.475559896327507 340.1810804555 0.8142077586595418
12.480787451280923 339.73606495219275 0.8150789529239013
12.48601500623434 337.42896125194807 0.8139734488626579
12.491242561187756 338.2480468311919 0.8167418681685664
12.496470116141172 340.360935459041 0.8222143280640282
12.501697671094588 344.93912825032214 0.8288857349766319
12.506925226048004 347.9139528111862 0.8341266575635129
12.51215278100142 344.1639667799791 0.8313595616914549
12.517380335954837 336.4619156804172 0.8227403102455659
12.522607890908253 333.14656661190764 0.8198892543984085
12.527835445861669 331.3141920159704 0.8177793768145762
12.533063000815085 331.6031822066302 0.8171503004324998
12.538290555768501 333.32533557307687 0.8196776420731451
12.543518110721918 336.0132225342496 0.8235379489219653
12.548745665675334 335.7176944803753 0.8249143926911281
12.55397322062875 336.1457696463807 0.8280404442479151
12.559200775582166 333.0078547444598 0.8261579755707389
12.564428330535582 328.99769533618013 0.8169856993852039
12.569655885488999 324.16703007331836 0.8026271319510365
12.574883440442415 324.81503683028484 0.7996455627853838
12.580110995395831 326.68672522414244 0.7970096718939784
12.585338550349247 326.3149539008462 0.7944352361907909
12.590566105302663 326.2284544898903 0.794250016822183
12.59579366025608 326.58042809219194 0.7926859790080402
12.601021215209496 328.2838587150985 0.7931749289730049
12.606248770162912 328.94243139924373 0.7911643598444834
12.611476325116328 329.392914897435 0.7898151261409339
12.616703880069744 327.43091060399746 0.7875195068254041
12.62193143502316 330.0873363081318 0.7897515485690246
12.627158989976577 333.32540161123103 0.792835847737134
12.632386544929993 332.6551555254211 0.7912060772587794
12.63761409988341 333.1919762094609 0.7902221648664767
12.642841654836825 333.3669303560188 0.7896396554612992
12.648069209790242 336.53062174948286 0.7934355460232744
12.653296764743658 338.4335563928497 0.7948092473905074
12.658524319697074 341.1994282869869 0.7970292540111539
12.66375187465049 342.09262141418577 0.7969644146921651
12.668979429603906 345.07880843055256 0.7988428773477753
12.674206984557323 354.3258593994221 0.8085078693937245
12.679434539510739 362.0810658985477 0.816041153159187
12.684662094464155 368.93736769050616 0.8223129619804749
12.689889649417571 371.1003179393395 0.8240118074173307
12.695117204370987 374.84967468943955 0.8274280217451812
12.700344759324404 384.07581519078775 0.8369401087789774
12.70557231427782 391.7251097992725 0.8449973922250952
12.710799869231236 399.7392927403983 0.8529558724902923
12.716027424184652 404.96774741688745 0.8573297416671284
12.721254979138068 408.40841774322934 0.8606370976392782
12.726482534091485 416.94015603996223 0.868355686270132
12.7317100890449 424.01732476366055 0.8749780663201701
12.736937643998317 431.81190244957 0.882498455991569
12.742165198951733 436.1556923014233 0.8860281717376959
12.74739275390515 444.22864954576477 0.8938139934637281
12.752620308858566 453.4340469005799 0.9027559491571552
12.757847863811982 462.506360894252 0.9115612129690608
12.763075418765398 466.8991737008932 0.9161150373966818
12.768302973718814 465.95044049925895 0.9150904949059688
12.77353052867223 463.9515855018011 0.9126402250336897
12.778758083625647 457.6067462672958 0.9060698867959184
12.783985638579063 449.44075259533224 0.897345365832593
12.789213193532479 443.7951657612637 0.8912704037620577
12.794440748485895 434.7243757483822 0.8827228029586656
12.799668303439312 430.74694920509467 0.878011506478085
12.804895858392728 424.5371779770731 0.8717212326563473
12.810123413346144 421.94980665829195 0.8684938436035834
12.81535096829956 418.81323341367704 0.864578137111332
12.820578523252976 419.17584877947485 0.8651488013565406
12.825806078206393 421.93623747301586 0.8677951219275813
12.831033633159809 424.1039022998658 0.869448160653638
12.836261188113225 428.2865507972508 0.8729114345468647
12.841488743066641 435.24299995057623 0.8795065900302764
12.846716298020057 443.3552421693885 0.8879143462044156
12.851943852973474 453.6270830872312 0.8981592986478736
12.85717140792689 462.6461965538853 0.9065103573884894
12.862398962880306 473.8948524429202 0.9168071443199786
12.867626517833722 477.6329042002646 0.9201317998014115
12.872854072787138 481.97891551571354 0.9236463885234013
12.878081627740555 485.3747422598697 0.9265773619173056
12.88330918269397 482.05147813589986 0.923376524819
12.888536737647387 473.4623632164106 0.914657655235122
12.893764292600803 453.9994764745194 0.8957976082777618
12.89899184755422 432.9936809689187 0.8749169924007617
12.904219402507636 415.91206366656814 0.857806302450855
12.909446957461052 400.05339113789546 0.8414702656030555
12.914674512414468 389.3309492420396 0.8302876896705284
12.919902067367884 379.4328424508047 0.8192276577960375
12.9251296223213 369.40551992259924 0.8079893032814807
12.930357177274717 365.0132554155116 0.8033763184706171
12.935584732228133 360.40617048569317 0.7980144197864456
12.940812287181549 358.0305115386432 0.795414673535596
12.946039842134965 352.3633979991953 0.7889090839510929
12.951267397088381 347.22795507641894 0.7839298037374437
12.956494952041798 343.801927863709 0.780590551009899
12.961722506995214 341.88942953458775 0.778012578779941
12.96695006194863 342.632394392563 0.7795263650490428
12.972177616902046 342.6044815619982 0.7785214942272182
12.977405171855462 339.7439619130303 0.7744371333332111
12.982632726808879 342.7552713508423 0.7768005874845307
12.987860281762295 345.25293628702457 0.7793126371136048
12.993087836715711 343.77471430134085 0.7773951854426254
12.998315391669127 344.8286754248662 0.7789695016790844
13.003542946622543 342.6287273188908 0.7770892749766951
13.00877050157596 340.8617516069196 0.7759663688855073
13.013998056529376 342.536507345256 0.778845221264613
13.019225611482792 342.24204150184096 0.778806548425499
13.024453166436208 344.1920648414582 0.7809650584078899
13.029680721389624 344.273912184183 0.7812785347645227
13.03490827634304 344.7694646583337 0.7818010968034309
13.040135831296457 346.05853542774645 0.7834712385453594
13.045363386249873 349.29931806209595 0.7872538513734236
13.05059094120329 351.33714555786094 0.7886854319518626
13.055818496156705 353.75124343397164 0.7911170407972695
13.061046051110122 356.76082105113807 0.7943195360973533
13.066273606063538 359.2703111684224 0.7963875680600047
13.071501161016954 365.84536962635514 0.8029017339554705
13.07672871597037 372.9051077528392 0.8097856404708343
13.081956270923786 382.37163977993595 0.8191649804921817
13.087183825877203 393.3809399574355 0.8314343876187624
13.092411380830619 400.72257656687754 0.838400261373385
13.097638935784035 407.9646199064017 0.8456054985978054
13.102866490737451 411.0446344195139 0.8490696634036005
13.108094045690867 411.3987455347583 0.8491357762457948
13.113321600644284 409.1481655280293 0.8473382226225417
13.1185491555977 410.2123647664261 0.8482971911909907
13.123776710551116 412.6624264957028 0.8500364357758097
13.129004265504532 414.4486491939262 0.8517223644508222
13.134231820457948 420.3986951011417 0.8577928484575077
13.139459375411365 425.8999923405727 0.8636377256872161
13.14468693036478 426.57801668595033 0.8643016075715388
13.149914485318197 427.09475911876393 0.8643692558549068
13.155142040271613 430.2167461657157 0.8673371458917525
13.16036959522503 432.77914788766725 0.8697362869859673
13.165597150178446 437.12850898161815 0.8744357991786846
13.170824705131862 438.30114295635065 0.8760714857038012
13.176052260085278 438.7956631716146 0.8767293052192291
13.181279815038694 437.6225594687175 0.8758279045014925
13.18650736999211 434.7177930538953 0.8730134058314337
13.191734924945527 432.0208928545207 0.8703305431455218
13.196962479898943 430.10986095649116 0.8685478124210034
13.202190034852359 427.3540540394604 0.8665825426354213
13.207417589805775 425.6466626401294 0.864871030705808
13.212645144759191 418.1278893702744 0.8570762343348656
13.217872699712608 408.9076284441765 0.8476840425415287
13.223100254666024 402.03272793394103 0.8403311880897526
13.22832780961944 394.7130081644005 0.8328446518248726
13.233555364572856 389.72056500694106 0.8284840639086395
13.238782919526273 384.61243942056603 0.8231867840953876
13.244010474479689 377.7127593439254 0.8157028738294667
13.249238029433105 371.94555029581494 0.8097921237355649
13.254465584386521 368.8679207441913 0.8052712724461614
13.259693139339937 365.9673486798424 0.8025751168116078
13.264920694293354 361.96717717242046 0.798923023005292
13.27014824924677 354.0417391966603 0.7908327774651569
13.275375804200186 349.76809279165764 0.7871070313396576
13.280603359153602 343.40449466950713 0.7802638960889072
13.285830914107018 341.48542331505223 0.7789056830157569
13.291058469060435 338.0047986788221 0.7754850216852718
13.29628602401385 337.71237480396104 0.7745768561707593
13.301513578967267 339.224733099867 0.7755972712476569
13.306741133920683 336.1641513551276 0.7723499454980924
13.3119686888741 332.90798613487794 0.7683180550266301
13.317196243827516 329.44189046031363 0.7666453510354531
13.322423798780932 325.387639899996 0.7622745426976406
13.327651353734348 323.56075051182916 0.7591780729873332
13.332878908687764 323.14646702437994 0.7589413725239935
13.33810646364118 320.9712933252431 0.7561681312110426
13.343334018594597 318.51178668964684 0.7541518929849647
13.348561573548013 316.4648836348024 0.752151524907943
13.353789128501429 318.7291893935509 0.7547663540187829
13.359016683454845 319.0262209183161 0.7547297988813699
13.364244238408261 319.200375065143 0.7544437080834311
13.369471793361678 322.4847170964964 0.7581768739779484
13.374699348315094 325.154011294409 0.7619853779399095
13.37992690326851 325.9841570846782 0.763949807511971
13.385154458221926 327.3155092901686 0.7655815665205129
13.390382013175342 328.43800595431594 0.7673342073567698
13.395609568128759 329.1388538069251 0.767786591559866
13.400837123082175 331.27516082016535 0.7693824568399338
13.406064678035591 332.6963978268221 0.7699776199517471
13.411292232989007 333.0031310951598 0.7695623182950739
13.416519787942423 331.10768680239846 0.7676566535931414
13.42174734289584 328.48346442390766 0.7642083503538079
13.426974897849256 326.88648509725914 0.7625167204357735
13.432202452802672 325.51229465865 0.7608089177380908
13.437430007756088 324.4012581805644 0.7598589874611312
13.442657562709504 323.6090267899467 0.7601685667248905
13.44788511766292 321.511791618577 0.7573288067600098
13.453112672616337 320.6529470952805 0.7567876113360091
13.458340227569753 323.9987375594282 0.7592526206894011
13.46356778252317 324.70469030912403 0.7604921781338488
13.468795337476585 324.8572697148552 0.7616072685289769
13.474022892430002 324.7531924237868 0.7615101181519192
13.479250447383418 323.1917580752182 0.7593444846675881
13.484478002336834 324.4760871185681 0.7602974126211156
13.48970555729025 326.26556919973376 0.762189808118169
13.494933112243666 324.76579755541104 0.7607695463870244
13.500160667197083 323.88009496827715 0.760282438431936
13.505388222150499 323.48405509433223 0.7617550568704566
13.510615777103915 323.47773946649517 0.7626692383172995
13.515843332057331 324.68480842743924 0.7630967792984694
13.521070887010747 323.15401041985666 0.7597228692660787
13.526298441964164 322.5552221098433 0.7566931493507231
13.53152599691758 323.1687797683205 0.7575644045741942
13.536753551870996 324.8680118669864 0.7605248996753704
13.541981106824412 324.1041739718764 0.7617301429895618
13.547208661777828 320.44512562398427 0.7571018940909697
13.552436216731245 316.64051025942604 0.7523087550359511
13.55766377168466 316.0381097983262 0.7523917502726115
13.562891326638077 314.1710239374958 0.7502976511196664
13.568118881591493 311.56246883445243 0.7489728366693317
13.57334643654491 307.8499966381507 0.7442407001436284
13.578573991498326 301.7466150897531 0.7359747609865295
13.583801546451742 297.39727483998536 0.7308455241399273
13.589029101405158 293.8712572172294 0.7263810670352172
13.594256656358574 292.31189154343707 0.7257799402775725
13.59948421131199 291.4532034901625 0.7261898854362298
13.604711766265407 289.9744341913371 0.7244970007457994
13.609939321218823 287.8686340419149 0.7224420843856618
13.615166876172239 284.5653012315609 0.717587615752056
13.620394431125655 285.42735223711384 0.7184923009496125
13.625621986079071 286.03224667188147 0.7196957485535738
13.630849541032488 289.73384534390755 0.7244638477735791
13.636077095985904 291.1679509971903 0.7263532383121792
13.64130465093932 292.45376395308904 0.7280630447927007
13.646532205892736 289.8130046904762 0.7242686454304911
13.651759760846153 285.9633929461071 0.7191213703630929
13.656987315799569 285.49570959411386 0.7180767297679695
13.662214870752985 287.72871869743625 0.7217652490698448
13.667442425706401 289.2267921515944 0.7236361192678097
13.672669980659817 291.609150378547 0.7271326941678021
13.677897535613234 290.4950695530718 0.7257365839257213
13.68312509056665 289.51061479732783 0.7241607785102536
13.688352645520066 289.7443924730316 0.7238529267856606
13.693580200473482 291.21021891146313 0.7249114514050731
13.698807755426898 291.5271554604898 0.7261030702897077
13.704035310380315 293.5326512827171 0.7286898886730208
13.70926286533373 293.2177489001682 0.7285214567403812
13.714490420287147 291.26512255681354 0.7271226677803261
13.719717975240563 290.2599316035176 0.7258145112746677
13.72494553019398 292.2942430439372 0.7293393075668926
13.730173085147396 291.2689560005402 0.727447806525632
13.735400640100812 290.508428999285 0.7266371456902911
13.740628195054228 287.8027702872358 0.7247271258742445
13.745855750007644 290.3335938507808 0.7276466158853654
13.75108330496106 290.1315378751041 0.7276301913769889
13.756310859914477 288.69618802435997 0.7259084367673551
13.761538414867893 284.22267542191025 0.7193503392751267
13.766765969821309 282.88204439684483 0.7168403659948954
13.771993524774725 282.88567354270856 0.7162341538986311
13.777221079728141 281.8318309613038 0.7147043040001895
13.782448634681558 278.9989337155565 0.7122589970117881
13.787676189634974 277.53132309778323 0.7121802823176435
13.79290374458839 277.23038585700357 0.7116432240799955
13.798131299541806 280.8284211340468 0.7158010115743927
13.803358854495222 280.936678060152 0.7157812020087276
13.808586409448639 283.4087170039535 0.7174073175817105
13.813813964402055 285.5203370435146 0.7200235619271375
13.819041519355471 288.28080112886676 0.7237209369648214
13.824269074308887 289.39263411986883 0.7249997846227623
13.829496629262303 292.87411719069905 0.729607315057827
13.83472418421572 294.58114702928447 0.7310190264356539
13.839951739169136 299.18473040739934 0.7341005163453629
13.845179294122552 299.3830697039851 0.7336753069453038
13.850406849075968 301.62469522671006 0.7358868559336685
13.855634404029384 305.5712320303796 0.7404615813011247
13.8608619589828 308.14042643621013 0.7442179794135823
13.866089513936217 311.4323679074409 0.7480610603999555
13.871317068889633 313.1143194255287 0.7505675181495131
13.87654462384305 313.1472189781325 0.7518745662034203
13.881772178796465 316.0145581526752 0.7552866218192297
13.886999733749882 321.9734608553009 0.7606722869046988
13.892227288703298 326.7315542228668 0.7652803308055842
13.897454843656714 331.29066939566343 0.7689627121594717
13.90268239861013 335.8878508232129 0.7749560256678529
13.907909953563546 336.46090147574796 0.7757460000397493
13.913137508516963 337.08813454736605 0.776968641197436
13.918365063470379 335.8276336171081 0.7761931211273987
13.923592618423795 331.4449864882254 0.7710143803607029
13.928820173377211 329.67341654768614 0.7695372631364392
13.934047728330627 327.20573924442334 0.7674733750299287
13.939275283284044 321.0228085699257 0.759834724234003
13.94450283823746 315.4349827182307 0.7542736629842778
13.949730393190876 310.6581459735093 0.749399041462702
13.954957948144292 308.08729912891306 0.7456199985460161
13.960185503097708 307.99579304741656 0.7459809093546091
13.965413058051125 306.81749082498214 0.743419310232384
13.97064061300454 305.1348891477862 0.7407793884815087
13.975868167957957 301.23624248082956 0.7371169000151865
13.981095722911373 297.85600693403666 0.7325235673081578
13.98632327786479 294.9838811871832 0.7296880415573588
13.991550832818206 293.09596147539787 0.7277943832484698
13.996778387771622 289.4080089808572 0.7233441665303135
14.002005942725038 287.96567329980235 0.7219522237165188
14.007233497678454 288.75210923010275 0.7233968650931091
14.01246105263187 289.25401473313167 0.7235131864477679
14.017688607585287 290.137262915605 0.7237100265580709
14.022916162538703 291.3687384872016 0.7244596606667209
14.028143717492119 293.8297165640395 0.7277352420216331
14.033371272445535 294.03297862690096 0.7283049650682228
14.038598827398951 295.04216880659743 0.7307166143596119
14.043826382352368 296.53683078391606 0.7321722103455028
14.049053937305784 297.92354688305016 0.7330111973027837
14.0542814922592 296.1669580831101 0.7307115872442971
14.059509047212616 297.9539763172543 0.7326892721695708
14.064736602166032 301.12341661073947 0.7375353449640105
14.069964157119449 305.3848554297519 0.7431953158711344
14.075191712072865 312.49615605496103 0.7513073826011223
14.080419267026281 316.0221637583139 0.7551758977512762
14.085646821979697 318.17280110202387 0.7556246804154476
14.090874376933114 317.2377200543038 0.7535310765311551
14.09610193188653 317.3904699792045 0.752727989099471
14.101329486839946 320.39523108017215 0.7562630451441238
14.106557041793362 322.14371477104964 0.7580194444291759
14.111784596746778 323.0370125137762 0.7591632802615258
14.117012151700195 321.69967591799883 0.7603714590868478
14.12223970665361 318.3146025693023 0.7574865028847839
14.127467261607027 314.0193966850089 0.7535895671706515
14.132694816560443 310.8538410640783 0.7489510676963459
14.13792237151386 310.537997603361 0.7477127092707687
14.143149926467276 311.04495789059575 0.7479000426060751
14.148377481420692 310.95301592176133 0.7483620338951705
14.153605036374108 310.5418060715116 0.7488257745639408
14.158832591327524 307.75959766138465 0.745818049998787
14.16406014628094 308.8491319866918 0.7466554004135246
14.169287701234357 308.6570345199081 0.7455109112255112
14.174515256187773 308.6081771664952 0.7449564700270418
14.179742811141189 308.54264626647495 0.7442474453437089
14.184970366094605 308.7707383027753 0.744596546313977
14.190197921048021 309.41714516898713 0.7456674442385152
14.195425476001438 309.18094698190896 0.7464032616234196
14.200653030954854 312.519031848235 0.7510824196661471
14.20588058590827 313.379678685512 0.7513589803163536
14.211108140861686 316.577513767829 0.7541523254348338
14.216335695815102 317.35688604521783 0.7533057846386246
14.221563250768519 318.7167439191425 0.7544310146709734
14.226790805721935 319.83138270497545 0.7568976402765033
14.232018360675351 317.4558782860727 0.7537240053071331
14.237245915628767 317.778736507521 0.7533254021633006
14.242473470582183 319.8171809118229 0.7557427610921068
14.2477010255356 318.704454717532 0.7543511124177873
14.252928580489016 314.99679878678575 0.7505697527847801
14.258156135442432 312.55336194442185 0.7480203863889947
14.263383690395848 315.4449246446422 0.750245631846907
14.268611245349264 321.4665825140275 0.7560567102255775
14.27383880030268 323.8623783997391 0.7575317252685381
14.279066355256097 323.2916390081639 0.7569680581777821
14.284293910209513 323.5003000093996 0.7575964251639618
14.28952146516293 326.5448573758587 0.7607415239152252
14.294749020116345 330.92493401816205 0.7653645174643154
14.299976575069762 330.78529330284357 0.7643557046684403
14.305204130023178 329.6330383599446 0.76186663396998
14.310431684976594 330.51187393151815 0.7629842635031602
14.31565923993001 333.1809483102256 0.765884952343049
14.320886794883426 336.5953421209097 0.7700353124721866
14.326114349836843 341.3571277712939 0.7757801901021366
14.331341904790259 343.68559190161983 0.7776849293238178
14.336569459743675 344.0804436009594 0.7780007516426121
14.341797014697091 342.5208200083297 0.7757215477236724
14.347024569650507 343.0963282605659 0.7767140125111391
14.352252124603924 341.693689580997 0.7758027304619748
14.35747967955734 342.6028888934478 0.7776707187415457
14.362707234510756 340.7407116290663 0.775240256741083
14.367934789464172 340.6295158669802 0.7752880241333382
14.373162344417588 343.1000668577742 0.7777303488072123
14.378389899371005 345.12078854601293 0.7809886912994911
14.38361745432442 345.39031742302507 0.7822186172396601
14.388845009277837 342.44047266625097 0.7784805031461032
14.394072564231253 338.9006165804364 0.7745113292830867
14.39930011918467 340.2396138560963 0.7756107269738238
14.404527674138086 344.5744839434452 0.7799827461612543
14.409755229091502 350.64831446824905 0.7871336834520458
14.414982784044918 353.20269941077413 0.7896438942744299
14.420210338998334 354.29874421832017 0.7902604252255904
14.42543789395175 357.7122448714094 0.7941979696888385
14.430665448905167 357.6322307430898 0.7934633067570666
14.435893003858583 358.71125865648656 0.7942817125944005
14.441120558811999 358.99623234224254 0.7951927240513819
14.446348113765415 359.1949750525234 0.7950613053323415
14.451575668718831 360.8573144854162 0.7972103898125777
14.456803223672248 363.7883207361327 0.8000583101846128
14.462030778625664 367.5644147927046 0.803462593365132
14.46725833357908 369.7129738683217 0.8055558198002934
14.472485888532496 373.4211414554245 0.8093554453741147
14.477713443485912 378.3315747883548 0.8147161472384522
14.482940998439329 385.8371914956274 0.8231972942126545
14.488168553392745 396.4199086361014 0.8343034475350444
14.493396108346161 411.0319510337226 0.8491189523125422
14.498623663299577 425.44130998885873 0.8638276276723226
14.503851218252994 436.5094710645998 0.8745309208997181
14.50907877320641 442.4111318547362 0.8806061881955267
14.514306328159826 438.9176179933728 0.8771752090267796
14.519533883113242 430.1138948172153 0.8683729344249265
14.524761438066658 416.53076427734163 0.8546772457919576
14.529988993020075 400.0508851604337 0.8381051989127777
14.53521654797349 383.18928652908306 0.8205387138867767
14.540444102926907 367.0509677558612 0.8041100915695994
14.545671657880323 352.79964344235515 0.7891654896783031
14.55089921283374 339.13671956664524 0.7748200158193195
14.556126767787156 327.0768121945576 0.7613216342042
14.561354322740572 320.8967910441639 0.7549574138018957
14.566581877693988 317.60157272339774 0.7519137856642691
14.571809432647404 316.85771467331136 0.750636238877321
14.57703698760082 315.1715535156267 0.7483757960551343
14.582264542554237 314.59384917196 0.7461604129299808
14.587492097507653 315.492767407678 0.747090991028929
14.592719652461069 318.43402430720283 0.7496417596356661
14.597947207414485 317.9924982215208 0.7484459579209459
14.603174762367901 317.3574953227938 0.7475165108787967
14.608402317321318 317.0209789662779 0.7473556651167487
14.613629872274734 317.5264794801567 0.7481981787387253
14.61885742722815 324.63420037312306 0.7566143427336964
14.624084982181566 329.33417473950357 0.7613839453487321
14.629312537134982 335.3945245527682 0.7675319102215755
14.634540092088399 342.79828251963954 0.7748535065817239
14.639767647041815 343.55006931405336 0.7752623140787068
14.644995201995231 344.3362811028059 0.7763560292792564
14.650222756948647 345.2596818393148 0.7771516513265763
14.655450311902063 346.2232786885321 0.7779460988601994
14.66067786685548 347.9421204004467 0.7795160279381211
14.665905421808896 351.11626446285226 0.7831491059482988
14.671132976762312 353.10660091734854 0.7853729596581204
14.676360531715728 352.6108229321424 0.7844053618531461
14.681588086669144 350.11122343269784 0.7810588713952752
14.68681564162256 349.16218782901416 0.7802089591208844
14.692043196575977 347.58229308560243 0.7784926972320647
14.697270751529393 344.0686302527378 0.7743414160441543
14.70249830648281 345.9663065269655 0.7762657249430392
14.707725861436225 348.05878334833704 0.7781147616766518
14.712953416389642 348.6496155352199 0.7790661126324373
14.718180971343058 349.55729825036724 0.7798794557461556
14.723408526296474 349.0741944644693 0.7792214435209263
14.72863608124989 353.2364670518894 0.7845964857415716
14.733863636203306 357.50587115226824 0.789933640043836
14.739091191156723 360.72658754822453 0.7939350645995925
14.744318746110139 359.91902421050105 0.7932488026829628
14.749546301063555 357.62269141301647 0.789912399937346
14.754773856016971 350.5103701124066 0.7816871049274
14.760001410970387 343.9463002546116 0.7737465681342549
14.765228965923804 341.2361334541876 0.7705792093201265
14.77045652087722 341.7950414641122 0.7723828582954523
14.775684075830636 340.5967575219098 0.7711869990993538
14.780911630784052 340.2180909530273 0.7703484557320385
14.786139185737468 339.62072820640975 0.7697546148604884
14.791366740690885 338.20379679138216 0.7685318487102707
14.7965942956443 337.8489264964064 0.7683773504415187
14.801821850597717 339.92778216873876 0.7723392128038137
14.807049405551133 338.96792174829613 0.7711319189660983
14.81227696050455 342.07039930778467 0.7751986635916784
14.817504515457966 348.3333194299163 0.7814105008324113
14.822732070411382 354.36629438815584 0.7868767146173307
14.827959625364798 360.402742720663 0.7923522515287125
14.833187180318214 364.13945260180236 0.7959001161652133
14.83841473527163 370.5401448794842 0.8021436070110795
14.843642290225047 375.9606203261437 0.8080272448420203
14.848869845178463 379.9208955563042 0.8127081626766464
14.854097400131879 382.9361900354752 0.8160348241396577
14.859324955085295 383.0665361312342 0.8169662811613383
14.864552510038711 384.2281360856948 0.8180253880860973
14.869780064992128 384.9127681360016 0.818823083380903
14.875007619945544 383.4356753545648 0.8172990936420005
14.88023517489896 383.15349282042797 0.8169776482558342
14.885462729852376 382.21017751650453 0.8162212993298963
14.890690284805792 381.8359227905728 0.8158254169467984
14.895917839759209 379.394426833263 0.8123709308262596
14.901145394712625 376.6714758030617 0.8100510310697463
14.906372949666041 374.4252679437183 0.8071983695964533
14.911600504619457 370.45296407303016 0.8030150053890721
14.916828059572873 370.191089651904 0.8025545450697208
14.92205561452629 365.18425778973454 0.796934567214843
14.927283169479706 362.47081040554554 0.7945295290414413
14.932510724433122 356.72019702722685 0.789214988533011
14.937738279386538 354.7407426160979 0.787267994216088
14.942965834339955 352.7063814587866 0.7853241438621281
14.94819338929337 347.99049842549977 0.7797672864944059
14.953420944246787 342.75293400483 0.7745981474359014
14.958648499200203 337.65503783134363 0.7690736012225083
14.96387605415362 334.2952587377558 0.7648939740555972
14.969103609107036 330.4083573176556 0.7609167444607436
14.974331164060452 330.2004682091303 0.7614770686169269
14.979558719013868 328.9618119088237 0.7608148494629577
14.984786273967284 328.02302551916733 0.7603779940956933
14.9900138289207 326.6400345744426 0.7588888536598948
14.995241383874117 327.82119735864 0.7594870509811567
15.000468938827533 328.04481701835283 0.759688645047367
15.005696493780949 329.7523684605114 0.7610445105065098
15.010924048734365 327.89867043093466 0.7591896814652839
15.016151603687781 328.2472074954256 0.7591676553433104
15.021379158641198 330.7000517104882 0.7609284878583056
15.026606713594614 330.26923708862984 0.7605099608983502
15.03183426854803 333.3021350664285 0.7635195698345087
15.037061823501446 333.93817028570555 0.7649559711912371
15.042289378454862 334.2738902208024 0.7649288850556311
15.047516933408279 335.27277096372495 0.7665856241226309
15.052744488361695 338.49030787206044 0.7697792137318099
15.057972043315111 340.1406183265927 0.7715504064339398
15.063199598268527 342.88929591945254 0.7744656325708345
15.068427153221943 341.68549281579453 0.7730377918752165
15.07365470817536 345.89528399566 0.7779199610593461
15.078882263128776 346.3102157553977 0.7789334065230928
15.084109818082192 344.0031102025511 0.7759174580029704
15.089337373035608 344.4410100874882 0.7761093972826819
15.094564927989024 343.09460968199227 0.7744044185763669
15.09979248294244 342.78949144112556 0.7742915924450507
15.105020037895857 338.31159799962035 0.7700914239953706
15.110247592849273 331.13892697330965 0.7619217457546171
15.11547514780269 326.35443210564137 0.7571533647603836
15.120702702756105 324.75676210035306 0.7557520679940075
15.125930257709522 323.6838302940822 0.7546126050767986
15.131157812662938 321.6169354493654 0.7528983342752447
15.136385367616354 316.408472813786 0.746221860535489
15.14161292256977 312.14101293725787 0.7415816782352983
15.146840477523186 308.7971355133151 0.7373814931338899
15.152068032476603 307.6889661930982 0.7360338053975372
15.157295587430019 308.931033990955 0.7373451814094857
15.162523142383435 309.1313394684233 0.7381798214278105
15.167750697336851 308.71707336516477 0.7381468298687512
15.172978252290267 306.34303092938 0.7358097607609397
15.178205807243684 299.66615781445915 0.7281217062343293
15.1834333621971 295.23357770562023 0.7227014786910801
15.188660917150516 290.73345330909046 0.7179994942190144
15.193888472103932 290.0194625156533 0.71905064923733
15.199116027057348 288.60989164696787 0.7189699975063648
15.204343582010765 288.8630969142956 0.7194287626739048
15.20957113696418 287.846204626707 0.7160433790937734
15.214798691917597 286.25391612618745 0.7117587225036162
15.220026246871013 284.58292157167926 0.7090292504146366
15.22525380182443 282.84357422746035 0.7067109213396795
15.230481356777846 283.29214851498455 0.7081691701067565
15.235708911731262 283.16342164909673 0.7093762787697483
15.240936466684678 282.8782848013789 0.7085497183933094
15.246164021638094 283.8101283475566 0.7106406160650757
15.25139157659151 283.7576234238049 0.70987876162836
15.256619131544927 283.78202303380465 0.7092817772211713
15.261846686498343 282.4376427405515 0.7083280488786677
15.267074241451759 282.6805609274358 0.7080051201527949
15.272301796405175 280.90426556734104 0.7070660007249301
15.277529351358591 280.2031611702996 0.7067647859890113
15.282756906312008 280.049131077583 0.7068907718109647
15.287984461265424 281.36429505573443 0.7080914314630474
15.29321201621884 282.5932070894723 0.708324599191308
15.298439571172256 280.56012908958945 0.7049498764884724
15.303667126125672 280.88275838067943 0.7052113837310094
15.308894681079089 282.0391039150199 0.707811953069915
15.314122236032505 283.69773784073675 0.7095565859266639
15.319349790985921 286.69320737299427 0.7145913774749052
15.324577345939337 287.5116652382852 0.7157844825463915
15.329804900892753 287.8126657515576 0.7151212484825662
15.33503245584617 291.79837426750385 0.7207403283243452
15.340260010799586 290.04415098443894 0.7179060655035729
15.345487565753002 289.1030092168363 0.716195389107686
15.350715120706418 290.21245818223497 0.7175267961894187
15.355942675659835 291.65902233771925 0.7186555106208973
15.36117023061325 296.95415977861137 0.7255495986636371
15.366397785566667 297.85680599829146 0.726856343030671
15.371625340520083 300.758541378332 0.729327217218191
15.3768528954735 301.12971469064587 0.7296960263498553
15.382080450426916 303.2363215448194 0.7307658669905064
15.387308005380332 306.06700381805524 0.734028584621021
15.392535560333748 304.7097869171502 0.7329822074761335
15.397763115287164 304.089248071436 0.7413371929907638
15.40299067024058 302.3989237565701 0.7464467023604757
15.408218225193997 302.1893897091099 0.7509178619218068
15.413445780147413 302.2645984773619 0.7543934555398978
15.418673335100829 302.33301062678083 0.7588073175077898
15.423900890054245 302.84030932186306 0.7629914936305741
15.429128445007661 303.9678692476038 0.7688669756140989
15.434355999961078 302.58711957840876 0.7700897696615553
15.439583554914494 303.0230791947034 0.7737432002079209
15.44481110986791 302.2827307615378 0.774143854900485
15.450038664821326 304.6026555898583 0.7796905355381867
15.455266219774742 301.2780171749187 0.7769741082609288
15.460493774728159 297.3902468671123 0.774250305098608
15.465721329681575 295.16402146565247 0.7731566899341615
15.470948884634991 294.176918190857 0.7734326956320478
15.476176439588407 296.3801948964751 0.7776210668358305
15.481403994541823 296.01906189523106 0.7794849528475031
15.48663154949524 296.1844571717845 0.7825003214242156
15.491859104448656 297.3701182942183 0.7861571523980849
15.497086659402072 300.0027768230115 0.7926657758860768
15.502314214355488 301.66626739734556 0.7968880599714654
15.507541769308904 304.07174297669656 0.8019179743994443
15.51276932426232 299.33287089449 0.7980649139535347
15.517996879215737 296.68542888579884 0.7957000590707131
15.523224434169153 294.1433387057386 0.7936738350657818
15.52845198912257 295.2386380821769 0.7972220416970329
15.533679544075985 297.099607899359 0.8019861298672073
15.538907099029402 301.15024367073204 0.8085357866446966
15.544134653982818 303.44186449912826 0.8132924377602162
15.549362208936234 308.95032782079767 0.8212773861475441
15.55458976388965 307.6795673919151 0.8209689363152322
15.559817318843066 305.84086158683414 0.8201000992818798
15.565044873796483 305.28302392043764 0.8195584592817078
15.570272428749899 307.2641427173845 0.8240051920798503
15.575499983703315 310.709936692053 0.8291990121183143
15.580727538656731 313.43767922294984 0.8344703163342265
15.585955093610147 312.99511080731634 0.8363737026944327
15.591182648563564 308.5517859293999 0.8321382307962142
15.59641020351698 306.96778557061924 0.8329911822994983
15.601637758470396 307.9364527048459 0.8357711099495558
15.606865313423812 308.5496335295008 0.8382006135419421
15.612092868377228 309.23091787657046 0.840132800056611
15.617320423330645 305.76453899427014 0.8356614465019924
15.62254797828406 302.4086928485873 0.8325808150283693
15.627775533237477 301.33995029048225 0.8330315650410025
15.633003088190893 299.36580338656944 0.8319117371116603
15.63823064314431 297.85880299248214 0.8284263691354268
15.643458198097726 295.8101450425601 0.8130846750187027
15.648685753051142 293.7829924881693 0.8035549677613544
15.653913308004558 292.2681999732007 0.7977114920849995
15.659140862957974 290.15555303867086 0.7905814805482397
15.66436841791139 290.0977775392871 0.7881890083701059
15.669595972864807 292.9514880165859 0.7916198762090612
15.674823527818223 294.12903640106674 0.7930054131821218
15.680051082771639 292.61278853454627 0.7900508263545624
15.685278637725055 294.86606827965187 0.79078274183646
15.690506192678471 294.7930243626402 0.7881670723741924
15.695733747631888 296.4609520345846 0.7869649472608381
15.700961302585304 292.407556452429 0.7789712725239536
15.70618885753872 291.8440884295125 0.7769438337444781
15.711416412492136 289.66197540081777 0.7733566744337574
15.716643967445552 288.9792413145199 0.7731658217697371
15.721871522398969 290.5627140207156 0.7752038767209002
15.727099077352385 289.23045571774696 0.7724617292365342
15.732326632305801 288.5966511174878 0.7697194992295838
15.737554187259217 290.37932860823355 0.7713663216381883
15.742781742212633 290.48122650716005 0.7711855395285941
15.74800929716605 294.54593979454893 0.7763271333888634
15.753236852119466 293.6313467966397 0.7745426830420657
15.758464407072882 295.01538554319814 0.7739578439179532
15.763691962026298 294.8544497156905 0.7719075717811622
15.768919516979715 295.332535396776 0.7704392767481328
15.77414707193313 299.4702462893909 0.7756143836736938
15.779374626886547 301.1258245455268 0.7763611644363225
15.784602181839963 303.4718456501961 0.7791058223355042
15.78982973679338 302.7454669276133 0.7777970621670355
15.795057291746796 301.2667739218217 0.775060723979941
15.800284846700212 302.40279136523145 0.7761666402042556
15.805512401653628 304.21271485559276 0.7773531311340868
15.810739956607044 310.0444526413605 0.7837199084405249
15.81596751156046 310.83792972023184 0.7828578448828631
15.821195066513877 312.3620157738384 0.7846067284101871
15.826422621467293 312.3489340896163 0.7844527475819272
15.831650176420709 315.1517100795745 0.7888932082103076
15.836877731374125 315.31299700948455 0.789498890981638
15.842105286327541 314.66885527361467 0.7894166671372849
15.847332841280958 313.32499054023685 0.7864141318678745
15.852560396234374 310.66827742223455 0.7825316316285679
15.85778795118779 307.08395932987065 0.7761375221238955
15.863015506141206 304.5186253191829 0.772388669492984
15.868243061094622 302.4186391828472 0.7702011483346614
15.873470616048039 298.7268914433372 0.7657068642500611
15.878698171001455 297.6333381258732 0.7638638835486568
15.883925725954871 297.5459329375326 0.7625068361732169
15.889153280908287 296.8040041165642 0.7608089371289258
15.894380835861703 296.9054558923551 0.7610001125726903
15.89960839081512 292.6585624119319 0.7554079851501183
15.904835945768536 293.83321970353444 0.7563539942188058
15.910063500721952 295.4047990406544 0.7573080216467315
15.915291055675368 296.651673349296 0.7595235154489768
15.920518610628784 295.27806891094644 0.7583032366927089
15.9257461655822 292.6578500038566 0.7552391613156705
15.930973720535617 292.35273278027216 0.7544182804236981
15.936201275489033 290.47866372002517 0.7518995433202458
15.94142883044245 293.59152563179725 0.755760917930688
15.946656385395865 292.0973884417783 0.7526846252698788
15.951883940349282 288.9765743112176 0.7474180332749969
15.957111495302698 290.06460828474695 0.7475545325097014
15.962339050256114 290.20099515345373 0.7478896277447147
15.96756660520953 291.5439139409268 0.7488764919144051
15.972794160162946 291.0993071995125 0.7473545820403017
15.978021715116363 292.308959336189 0.7495316402777707
15.983249270069779 295.5396618346063 0.75359625863344
15.988476825023195 299.0932520200631 0.7591305905523944
15.993704379976611 300.6111409422527 0.7628767161074427
15.998931934930027 300.73892463419077 0.7632005170539118
16.004159489883442 299.1681423494803 0.7620330750625179
16.009387044836856 301.01009712234196 0.7629595492272264
16.01461459979027 301.09762032097626 0.7612977997434843
16.019842154743685 303.97459567611105 0.7644418420825848
16.0250697096971 301.34940528027647 0.7602743940160992
16.030297264650514 302.28007083523204 0.7610169183383976
16.03552481960393 300.4457538840343 0.7591799200717368
16.040752374557343 302.55716980522897 0.7620969396287317
16.045979929510757 303.4871653943783 0.7635386665196917
16.05120748446417 306.08937486821776 0.7663272581982192
16.056435039417586 310.17119663870494 0.7703082236409725
16.061662594371 312.3705044989697 0.7722451304403277
16.066890149324415 318.1130996822778 0.7788860925398895
16.07211770427783 320.1377894914794 0.7804057291446076
16.077345259231244 321.2807961804835 0.7819648813170423
16.08257281418466 322.3492862797026 0.7832791030297598
16.087800369138073 323.83108515936215 0.784941053092129
16.093027924091487 324.2957650556716 0.7857469799750616
16.0982554790449 326.73151741869583 0.7887845756961394
16.103483033998316 328.70654988852795 0.7924349172160599
16.10871058895173 327.0727447109016 0.7906937169067044
16.113938143905145 328.4771466344621 0.7925131672845409
16.11916569885856 326.5167570115668 0.7899109109204749
16.124393253811974 328.5205789529491 0.7929433549294339
16.129620808765388 326.8713866668647 0.7913609789318493
16.134848363718802 324.5628213684283 0.7887017999633765
16.140075918672217 323.36646647373004 0.7863938876617913
16.14530347362563 321.3878130039181 0.7839150457577223
16.150531028579046 319.67715001063874 0.781854062202477
16.15575858353246 322.7603967971569 0.785598100889212
16.160986138485875 324.33039762669983 0.7868175487148661
16.16621369343929 323.50289560077385 0.785492989967985
16.171441248392703 319.34588165250005 0.7805717112379057
16.176668803346118 316.5328692890417 0.7772940392086308
16.181896358299532 314.8802532361619 0.7752259347586665
16.187123913252947 313.1292398490765 0.7728141990751861
16.19235146820636 309.5637740895015 0.7678068787004564
16.197579023159776 304.21021581366205 0.7608180198872262
16.20280657811319 298.30986723765625 0.7543765002943058
16.208034133066604 295.40093642468037 0.7519869606952281
16.21326168802002 289.5667107118578 0.7445531993332697
16.218489242973433 285.1652020634672 0.7395019357037985
16.223716797926848 283.68634561874666 0.7374828959186788
16.228944352880262 280.99568027537003 0.7339860627481387
16.234171907833677 279.39281959896306 0.7311960925292119
16.23939946278709 277.6507774724016 0.7287545981076167
16.244627017740505 274.9544545063277 0.7262377382689146
16.24985457269392 272.58801710823093 0.7240187913394054
16.255082127647334 269.6202730357255 0.7202649355260647
16.26030968260075 268.5377722819916 0.7187160531521951
16.265537237554163 269.6506061726683 0.7210522643615281
16.270764792507578 271.69066944521296 0.7243272967473463
16.275992347460992 271.5575457692059 0.7256044588869114
16.281219902414406 268.1383242509012 0.7199271169207861
16.28644745736782 264.5811161415863 0.7143574411540052
16.291675012321235 263.6497571948727 0.7123711286690417
16.29690256727465 264.31238901592315 0.7122870339284927
16.302130122228064 265.7748852956156 0.714470528345848
16.30735767718148 266.6694660993835 0.7156126798700997
16.312585232134893 266.0270903877721 0.7145337713078922
16.317812787088307 265.98648748068257 0.7142244043931307
16.323040342041722 266.4466356160195 0.7145167541506003
16.328267896995136 268.3193876844729 0.7167273824810636
16.33349545194855 267.2849023441388 0.7141545860318963
16.338723006901965 265.2409478223146 0.7120075561323159
16.34395056185538 267.66143746023914 0.714264283067695
16.349178116808794 270.8330112573649 0.7182592725128694
16.35440567176221 277.7082361547168 0.7250161983993328
16.359633226715623 285.08364965122576 0.7341273170135666
16.364860781669037 289.6093790359866 0.7411259715313516
16.37008833662245 297.63831466643217 0.7499057597700852
16.375315891575866 302.8590728877697 0.7563312828473877
16.38054344652928 306.48951546787805 0.7594071788468068
16.385771001482695 311.51454235058446 0.7640354550229039
16.39099855643611 316.6748911282629 0.7692184032739738
16.396226111389524 317.35215954926935 0.7692460609657279
16.401453666342938 317.3078318892726 0.7690236083616994
16.406681221296353 316.5700956270306 0.7686948895198883
16.411908776249767 313.96791578697577 0.7658816122812582
16.41713633120318 310.86911844489623 0.7621009890832381
16.422363886156596 305.99743481056464 0.7555316068413115
16.42759144111001 300.902838733509 0.7478851376780642
16.432818996063425 297.31527951516966 0.7434101683446626
16.43804655101684 297.82811123053875 0.7447653255776696
16.443274105970254 297.10186394726554 0.7442187869312018
16.448501660923668 295.3621948926373 0.7427107338892012
16.453729215877082 295.1925424060857 0.7410014909616288
16.458956770830497 297.5796574579159 0.7438327498897745
16.46418432578391 299.2280941730184 0.7464862491164861
16.469411880737326 302.3754867596539 0.7503833291861987
16.47463943569074 302.67446671630535 0.7514813413543421
16.479866990644155 302.2500552109729 0.7502819228676038
16.48509454559757 303.64482118773776 0.7523778182902455
16.490322100550983 305.5438318247989 0.7541754914975499
16.495549655504398 308.75005878482824 0.7576905883261665
16.500777210457812 308.5724542940366 0.7576360235044928
16.506004765411227 306.94238654846544 0.754881548794791
16.51123232036464 303.4334933653704 0.7501861754827707
16.516459875318056 300.0280183109881 0.7472516174628145
16.52168743027147 294.3226144448548 0.7398194826203266
16.526914985224884 288.8899190399271 0.734590608427534
16.5321425401783 283.4900378254751 0.7288730634260158
16.537370095131713 278.25480061235714 0.7224406867009913
16.542597650085128 274.07991362553486 0.7177422204508335
16.547825205038542 270.676615392898 0.7116964145885454
16.553052759991957 270.67168409143983 0.7106284936205542
16.55828031494537 267.18428543339405 0.7062639831044618
16.563507869898785 268.6108051484407 0.7075989195879294
16.5687354248522 269.1917773956549 0.7087968711954076
16.573962979805614 269.95287501458057 0.7105702320041816
16.57919053475903 270.9987163413746 0.7133225127734302
16.584418089712443 268.33320688212785 0.7120035399972466
16.589645644665858 266.7871360445504 0.7107690539629253
16.594873199619272 264.3897132540506 0.706977331829128
16.600100754572686 262.7927033013549 0.70423725815497
16.6053283095261 264.57114640191855 0.7065542354206451
16.610555864479515 264.31353468915967 0.7042897976488464
16.61578341943293 263.24069043752144 0.7024475342471577
16.621010974386344 262.4555357517914 0.7010134658410435
16.62623852933976 263.2618283579036 0.7015752877016237
16.631466084293173 263.72705615349156 0.7012924275542196
16.636693639246587 266.17593047184477 0.7033801906723597
16.641921194200002 267.0513456448171 0.7057466791456923
16.647148749153416 269.2038099476328 0.7082465309472968
16.65237630410683 269.36290484815066 0.7083270292720311
16.657603859060245 268.25480040574314 0.7053727432239428
16.66283141401366 264.98108334020924 0.7017534008623344
16.668058968967074 261.00772431043094 0.6974743785161144
16.67328652392049 256.0382246797137 0.6916320470283219
16.678514078873903 253.14373780945678 0.6871009165149329
16.683741633827317 252.53790982033277 0.6858256491142255
16.68896918878073 253.19853766151135 0.6860220743181488
16.694196743734146 253.57845575888408 0.6869052612875414
16.69942429868756 253.48956030546069 0.6864390929829527
16.704651853640975 252.66831050560006 0.6857416499268807
16.70987940859439 248.88200181254342 0.6804410244116392
16.715106963547804 244.94817428016447 0.6751772229300684
16.720334518501218 242.63767098933891 0.6708802479759851
16.725562073454633 242.09495844248022 0.6705766742378736
16.730789628408047 241.39535126034815 0.67056183914504
16.73601718336146 241.26164237979998 0.6731433921673328
16.741244738314876 243.78032868607255 0.678145755350162
16.74647229326829 243.33749073257437 0.6759863326648969
16.751699848221705 242.68702070979904 0.6749565710988383
16.75692740317512 237.76182884771433 0.6672642275592188
16.762154958128534 236.41066783813625 0.6644442399370916
16.767382513081948 232.6260553823512 0.6579336764008437
16.772610068035362 232.97684354905286 0.6573268394080642
16.777837622988777 232.42039008508615 0.6576525940383504
16.78306517794219 233.77426514591053 0.6617888362437421
16.788292732895606 235.14283258172847 0.6645983434537305
16.79352028784902 236.309804361761 0.6679980404438314
16.798747842802435 235.79053963099042 0.6651913688741906
16.80397539775585 235.68583067383153 0.6644267162077181
16.809202952709263 235.58719265200895 0.6630177672576957
16.814430507662678 235.0995512689897 0.6635068184063402
16.819658062616092 232.2065396173205 0.660822434705102
16.824885617569507 229.35440709882891 0.6558544843356788
16.83011317252292 227.410482498396 0.6522303953508678
16.835340727476336 229.418286750476 0.6538669328536814
16.84056828242975 227.67599952218052 0.6505026503726016
16.845795837383164 227.21511764646323 0.6498270084518856
16.85102339233658 225.09346870332627 0.648942591836804
16.856250947289993 224.74875153797714 0.6495702682136937
16.861478502243408 225.57761717167793 0.6522656935156392
16.866706057196822 227.81963905754833 0.6565198408869634
16.871933612150237 226.70232625018002 0.653840354781584
16.87716116710365 226.7917523512836 0.6537888088660491
16.882388722057065 224.5891116943414 0.6494459658652171
16.88761627701048 224.4401933199816 0.6494028982998457
16.892843831963894 221.3876869294069 0.6434705051975221
16.89807138691731 221.61530154358803 0.6437755945988132
16.903298941870723 219.03498878225932 0.6396680927645289
16.908526496824138 220.6204182956673 0.6410186429104902
16.913754051777552 221.5486992715507 0.6423021496464769
16.918981606730966 224.4041337614369 0.6460074274583957
16.92420916168438 224.2176834473207 0.6461972076089599
16.929436716637795 223.904192330743 0.6472540005354759
16.93466427159121 221.4108988388296 0.6423757640481601
16.939891826544624 218.99230063274712 0.6413422632418018
16.94511938149804 220.33030633537896 0.6438938583218927
16.950346936451453 219.5046939316531 0.6428449095973179
16.955574491404867 218.65647933920422 0.6421815605265173
16.960802046358282 217.30318921534078 0.6405934626334685
16.966029601311696 216.1623883123882 0.6392895526005239
16.97125715626511 218.8121452982761 0.6433020622384308
16.976484711218525 219.70676539835327 0.643921566127984
16.98171226617194 221.18175601758588 0.6467857953935007
16.986939821125354 218.6668431432165 0.6441168805735625
16.99216737607877 217.57614141594587 0.6416533020428218
16.997394931032183 219.45604963440496 0.6446411610263516
17.002622485985597 221.07307983275805 0.6458256912015918
17.00785004093901 224.15557784375784 0.6481875095203878
17.013077595892426 226.85925548093377 0.6522231257931902
17.01830515084584 227.3291241240718 0.6517855916860628
17.023532705799255 227.11185108228904 0.6514412134144277
17.02876026075267 222.54406517944503 0.6450739962370255
17.033987815706084 224.6991007160898 0.6461886594540238
17.039215370659498 227.08353586611756 0.6508254943597573
17.044442925612913 229.92396217786168 0.6543794986243645
17.049670480566327 232.28395218112286 0.658251425394654
17.05489803551974 229.59729636234135 0.6551741953010467
17.060125590473156 230.80652490462728 0.6549497151894355
17.06535314542657 228.36267325487322 0.6510126106023322
17.070580700379985 228.06184614630348 0.6487012266910764
17.0758082553334 225.0694138305262 0.6436144685708424
17.081035810286814 225.01790040825924 0.6436562615048113
17.086263365240228 227.51351753489945 0.648199482043422
17.091490920193642 228.32237705406052 0.6498526488023448
17.096718475147057 229.56051475824157 0.6529024927221939
17.10194603010047 229.03331221754544 0.6529896422252339
17.107173585053886 229.73868920645953 0.6538923145651304
17.1124011400073 228.66855631314957 0.6514731215221028
17.117628694960715 229.9721398432484 0.6519544258361334
17.12285624991413 230.67879657086164 0.6514951817920482
17.128083804867543 234.49908269779516 0.6583065364929392
17.133311359820958 235.42722571800516 0.6596489701774143
17.138538914774372 231.0422279208719 0.6541835128205892
17.143766469727787 231.256024308325 0.6543075786888087
17.1489940246812 230.9236830166855 0.6532610929385239
17.154221579634616 232.3523432820049 0.6548394535813952
17.15944913458803 233.80186827215778 0.6560673562837681
17.164676689541444 237.71172580507914 0.6605133791145468
17.16990424449486 241.8221432956621 0.6658432496711203
17.175131799448273 244.96111468360994 0.6698633521607634
17.180359354401688 243.11866321338024 0.6675030716453664
17.185586909355102 241.90856532451855 0.6659053766700778
17.190814464308517 242.06297321859407 0.6668737544399527
17.19604201926193 243.8264419403648 0.6695891610195359
17.201269574215345 242.25825305152236 0.6662962239721567
17.20649712916876 242.65445938786164 0.6669125127863343
17.211724684122174 244.14073231023588 0.6693966605410295
17.21695223907559 246.98036114536467 0.6727064458771753
17.222179794029003 250.4442653297207 0.6777206904124992
17.227407348982418 248.5183441014228 0.674785548939951
17.232634903935832 248.19236306239216 0.6754608764932466
17.237862458889246 246.1953726667324 0.6732495397720551
17.24309001384266 245.17176676918726 0.6717447335197109
17.248317568796075 246.8841569365185 0.674021759687265
17.25354512374949 246.91076087110767 0.6736019668712232
17.258772678702904 249.05876833718673 0.6758167320637405
17.26400023365632 246.07408641991975 0.6715955479391272
17.269227788609733 244.02815293775407 0.6690124564365606
17.274455343563147 241.3862901808908 0.6658444172203575
17.279682898516562 243.36477156171412 0.6693697775143297
17.284910453469976 243.637583511043 0.6691571316975878
17.29013800842339 244.3015984910851 0.6706255878777092
17.295365563376805 243.51391206285894 0.6693089984715617
17.30059311833022 243.1113748195371 0.6685993815326495
17.305820673283634 243.40676745775448 0.6685176141066149
17.31104822823705 243.64056214707512 0.6683276858815318
17.316275783190463 245.30944538778022 0.6706260036469516
17.321503338143877 246.1863015029366 0.6733615160660339
17.32673089309729 248.4361463349756 0.6778197754253116
17.331958448050706 247.45054814486102 0.6772981074890174
17.33718600300412 246.9721295854788 0.6759927136851587
17.342413557957535 244.6943261280936 0.6727152938569708
17.34764111291095 243.93746701810545 0.6700443722875918
17.352868667864364 242.67154405952007 0.6679743786604314
17.358096222817778 242.80043818448766 0.6674611362622662
17.363323777771193 242.9620906883065 0.667272062229359
17.368551332724607 243.01335930468912 0.6666753406329796
17.37377888767802 245.23926285485007 0.668890932977826
17.379006442631436 246.5759668176073 0.6709085487576616
17.38423399758485 247.75711285623538 0.6727750270196605
17.389461552538265 245.481800462077 0.6706186848636938
17.39468910749168 244.52399846066174 0.6700943775434078
17.399916662445094 244.81214040925082 0.66912405056557
17.405144217398508 246.17358967553272 0.6702040321889162
17.410371772351922 247.26224873619717 0.6720705616043763
17.415599327305337 247.23829998283716 0.6721241084946435
17.42082688225875 248.6632331251222 0.6754543077772283
17.426054437212166 248.38410600417114 0.6757893620736544
17.43128199216558 247.39302809708641 0.673722721908415
17.436509547118995 248.40747189850813 0.6746744725571439
17.44173710207241 250.53444888561597 0.6770725726349591
17.446964657025823 254.0603169119111 0.6834487368802111
17.452192211979238 253.4802806219846 0.6822669961007928
17.457419766932652 252.86243229977933 0.6808996233142734
17.462647321886067 252.8602412243713 0.6789975963222062
17.46787487683948 252.11344875710876 0.6781781720325131
17.473102431792896 251.76516072157003 0.6789783967117239
17.47832998674631 249.5187004076156 0.677193250298239
17.483557541699724 250.44411609385259 0.6775819049010856
17.48878509665314 250.9146785670399 0.6771996679780619
17.494012651606553 253.00956329515003 0.6791789580791073
17.499240206559968 256.65519248991643 0.683587820380956
17.504467761513382 257.69649566971634 0.6841378946376567
17.509695316466797 259.2147635277242 0.6843918119576875
17.51492287142021 256.14736852102675 0.6793086699141312
17.520150426373625 254.5791064816921 0.6768219338881581
17.52537798132704 256.9311039715684 0.6806110329955949
17.530605536280454 258.1400815922895 0.6837048389055097
17.53583309123387 256.9517490956324 0.6831603163132619
17.541060646187283 257.0365699032317 0.6846079231925749
17.546288201140698 255.9846369655037 0.6839687355252352
17.551515756094112 259.03303880045746 0.688073545986174
17.556743311047526 261.0606993117661 0.6896564403881777
17.56197086600094 261.97146361706416 0.6892229038729295
17.567198420954355 262.62043187403157 0.6890549037046871
17.57242597590777 261.0884275343192 0.6859766689672104
17.577653530861184 257.6319091195306 0.6826056464380079
17.5828810858146 257.8918785029886 0.6833968749069171
17.588108640768013 257.17883948078355 0.6827459930396037
17.593336195721427 258.5676594997341 0.685218837829921
17.598563750674842 261.287271810725 0.6889738076487901
17.603791305628256 260.9600660004804 0.6889695036868771
17.60901886058167 263.85244230898473 0.6912906867996093
17.614246415535085 266.6989991339639 0.6934211827935617
17.6194739704885 269.5331052314153 0.6968287907379502
17.624701525441914 269.812356123965 0.6969372977802761
17.62992908039533 268.80365578498106 0.6962427854164099
17.635156635348743 271.2651187873066 0.6996888656745304
17.640384190302157 272.1484939351921 0.7006757854913949
17.64561174525557 271.53779700739744 0.701611732207057
17.650839300208986 271.5866992617518 0.70226681565539
17.6560668551624 273.45980400865386 0.7053279675859655
17.661294410115815 274.7303210661474 0.7069799964247941
17.66652196506923 278.3462518127385 0.7109035093752886
17.671749520022644 280.7513165700747 0.7133822976582631
17.676977074976058 284.76881975214366 0.7174555290283972
17.682204629929473 288.77011373014625 0.7216446589844306
17.687432184882887 293.18774442634873 0.7262146846739213
17.6926597398363 297.3103236018673 0.7305639931233353
17.697887294789716 300.4167346221893 0.7335966766184157
17.70311484974313 299.5481881936167 0.7322774109349454
17.708342404696545 300.88249811264296 0.7338700737638457
17.71356995964996 303.0033375752093 0.7366037938683394
17.718797514603374 306.6736953788798 0.7408663192814691
17.724025069556788 307.7471635438388 0.7419319883682933
17.729252624510202 310.0564755602931 0.7449872564145741
17.734480179463617 311.3470579447162 0.7470759917724898
17.73970773441703 311.9401467798798 0.7475677937107527
17.744935289370446 311.09753158504316 0.7467968048899664
17.75016284432386 313.796463463858 0.7495011078383469
17.755390399277275 315.96520466054164 0.7513945930607202
17.76061795423069 318.5643012953368 0.7539267003007509
17.765845509184103 318.17371836260037 0.7530907174521825
17.771073064137518 318.832992788146 0.7546598593772118
17.776300619090932 317.1575702514079 0.7535582630900346
17.781528174044347 315.72025853234544 0.7520652833652319
17.78675572899776 311.35272077494056 0.7469314123014077
17.791983283951176 306.8435575559499 0.740951037064627
17.79721083890459 304.0471729867534 0.7375284571846421
17.802438393858004 299.7878277021418 0.7332980817530336
17.80766594881142 299.4889577688243 0.73247423257552
17.812893503764833 296.4127813158147 0.7287378187109047
17.818121058718248 295.02474363464154 0.7255838422290446
17.823348613671662 294.6936528318453 0.7255228565015392
17.828576168625077 291.9476643450852 0.7230226771461808
17.83380372357849 286.81910766878525 0.7170009683388362
17.839031278531905 282.31938242502474 0.71175146609242
17.84425883348532 280.04339943129526 0.708949174495721
17.849486388438734 284.4313129959223 0.7138322496059022
17.85471394339215 287.674774208201 0.7177781749036761
17.859941498345563 287.8821264788466 0.7180305953146786
17.865169053298978 286.4748241002004 0.7172244967622702
17.870396608252392 284.7868023467958 0.7158216807261835
17.875624163205806 281.8908414633394 0.7114867041740632
17.88085171815922 282.6151317241689 0.712135474372264
17.886079273112635 286.12562512290594 0.716581750416208
17.89130682806605 292.96007725985606 0.7249755341809384
17.896534383019464 294.2329441052506 0.7256492174390288
17.90176193797288 297.12553050999776 0.7292132086941051
17.906989492926293 300.30766628381696 0.7328949888046745
17.912217047879707 305.80823366294743 0.739823997923641
17.917444602833122 308.1471398034978 0.7422063428341553
17.922672157786536 309.69759224978486 0.7439361881963393
17.92789971273995 308.74058487932 0.7431818687635203
17.933127267693365 310.90424494467345 0.7455119786704134
17.93835482264678 312.43238348812196 0.7480239420641387
17.943582377600194 313.0031162849034 0.7479863490802338
17.94880993255361 311.2111538264623 0.7452290680308327
17.954037487507023 310.9171239022782 0.7455495946608803
17.959265042460437 310.0498348535 0.7442609022294425
17.96449259741385 309.0831929847552 0.7436964536994078
17.969720152367266 308.73928243119815 0.7432391629984211
17.97494770732068 304.212427380592 0.7373572777591705
17.980175262274095 300.6964045609308 0.7337247860214617
17.98540281722751 294.8694727223782 0.7261407138052131
17.990630372180924 290.04563157605605 0.7207310855794612
17.995857927134338 288.14091903114036 0.7189019173311597
18.001085482087753 287.8096065162505 0.7176807220374826
18.006313037041167 284.75176933766255 0.7149058403441776
18.01154059199458 282.2040665746487 0.7121263670568576
18.016768146947996 281.6964165287904 0.7120426389013944
18.02199570190141 281.51292922135497 0.7116504853720438
18.027223256854825 279.5892277512098 0.7085106459600555
18.03245081180824 277.9737599581268 0.706671195474971
18.037678366761654 277.72098244259246 0.7080449145022343
18.042905921715068 277.57172823191405 0.7072820388757171
18.048133476668482 276.0101741825099 0.7048236896970281
18.053361031621897 277.44229189490284 0.7052152192722863
18.05858858657531 278.6597167297578 0.7066097785641982
18.063816141528726 277.74653901892805 0.706662897356287
18.06904369648214 276.45842473669654 0.705583783704969
18.074271251435555 277.53720105164456 0.7070566301287161
18.07949880638897 279.03420804534255 0.7091004281598087
18.084726361342383 280.6409678660158 0.7100106956085401
18.089953916295798 279.6986013016436 0.7087642826045142
18.095181471249212 278.66030833220293 0.7059724103104273
18.100409026202627 281.51305387669703 0.709292663002541
18.10563658115604 285.10239179245355 0.7131354592322529
18.110864136109456 291.24606718454737 0.7204166498285721
18.11609169106287 299.89011339312486 0.730378805902128
18.121319246016284 309.296730285631 0.7420932219070158
18.1265468009697 316.0939659920505 0.7497563102839998
18.131774355923113 321.65377382498974 0.7561534399118567
18.137001910876528 327.8163567934044 0.7627462170421223
18.142229465829942 337.553956730791 0.7735077908909248
18.147457020783357 350.31442305992687 0.7878935923750705
18.15268457573677 366.96240846111374 0.8059828609600346
18.157912130690185 382.4564867967033 0.823206012941012
18.1631396856436 395.95470339141923 0.8375252148478707
18.168367240597014 407.67556482076844 0.8496569492456707
18.17359479555043 411.8566990746406 0.8542942932756068
18.178822350503843 411.7975088076118 0.853830418200933
18.184049905457258 405.03169381833624 0.8467521370920822
18.189277460410672 398.5947909258631 0.8398658676366352
18.194505015364086 396.50255960541523 0.8378856943395453
18.1997325703175 386.54933303666394 0.8278369779686672
18.204960125270915 379.97619056291705 0.820639904318303
18.21018768022433 370.51976546754713 0.8099107498965151
18.215415235177744 368.6767833328264 0.8077237744924375
18.22064279013116 371.5604843190845 0.8111882276830482
18.225870345084573 374.71461638566444 0.8148981545394947
18.231097900037987 375.69548334004696 0.8159383216070818
18.236325454991402 379.3625640923274 0.8195870072038046
18.241553009944816 383.9185437340247 0.8242852332196141
18.24678056489823 391.1210820406788 0.8314848361895685
18.252008119851645 395.18343957009887 0.8359817056265408
18.25723567480506 395.03385802248016 0.8356914487664998
18.262463229758474 389.7522699688121 0.830236332937985
18.26769078471189 383.89615371274147 0.8240171519559832
18.272918339665303 377.52123130842347 0.8172994181233613
18.278145894618717 367.6241752268391 0.8063454184882197
18.28337344957213 357.965571168589 0.7960659547804532
18.288601004525546 349.83537269526227 0.7872500475338129
18.29382855947896 343.8943686537109 0.7808268260611341
18.299056114432375 336.8652519638707 0.772739441559267
18.30428366938579 330.74823439578677 0.7661623086434604
18.309511224339204 324.8561970568673 0.7591795357578494
18.314738779292618 319.59870347660325 0.7537168607651903
18.319966334246033 313.4340359004226 0.7474199315034498
18.325193889199447 307.97186989292027 0.7408339835573924
18.33042144415286 301.3335322973669 0.7332105056790773
18.335648999106276 298.7246578255292 0.7300124107688056
18.34087655405969 293.53252822241114 0.7242989955298559
18.346104109013105 292.1373456188771 0.7227009768012033
18.35133166396652 289.50107931068675 0.7195862119204396
18.356559218919934 290.6883256370937 0.7207083082228208
18.361786773873348 291.15644614688654 0.7221553718623739
18.367014328826762 290.7979856429377 0.7213596666549809
18.372241883780177 289.7179683421811 0.7200355248389322
18.37746943873359 291.2583104957808 0.7209059391826808
18.382696993687006 291.3969472705651 0.7204210068823167
18.38792454864042 297.9525326732597 0.7308982321298498
18.393152103593835 304.8151402773898 0.7509371962985303
18.39837965854725 314.56894613077463 0.769866477965751
18.403607213500663 321.2091364046939 0.7831572898801156
18.408834768454078 333.2502871472453 0.801486969985649
18.414062323407492 347.32257699464213 0.8222666739246258
18.419289878360907 360.915090912256 0.8416082231055064
18.42451743331432 373.6001529588318 0.8591105759391848
18.429744988267736 379.76098999120234 0.8701778054818058
18.43497254322115 382.4289652303963 0.8762144831865527
18.440200098174564 380.46045367956344 0.8775778257628509
18.44542765312798 377.21436406585684 0.877635256849766
18.450655208081393 374.20010614656917 0.8769811078879405
18.455882763034808 367.4387399414216 0.8725885753505205
18.461110317988222 363.9607011811877 0.871583769365575
18.466337872941637 356.75843720821973 0.8654748903709548
18.47156542789505 350.7380167574221 0.8609338204866748
18.476792982848465 344.19918392247706 0.8546065638282162
18.48202053780188 336.77765183287755 0.8480504522994728
18.487248092755294 335.4041254491992 0.8490999975208722
18.49247564770871 333.89266330811324 0.850333374441798
18.497703202662123 330.9837561264361 0.8498036231895514
18.502930757615538 328.3515633377215 0.8481143989254739
18.508158312568952 320.5517777107628 0.8395899787314128
18.513385867522366 315.1828475252647 0.8347407754611185
18.51861342247578 315.24668501159795 0.8375970999009298
18.523840977429195 315.07516460989433 0.8410164337003434
18.52906853238261 315.29642130254166 0.8434344476918373
18.534296087336024 314.9126900631386 0.8449907631748903
18.53952364228944 310.65969715571197 0.8418113666822226
18.544751197242853 308.66960493044434 0.840274929659003
18.549978752196267 307.1437525910183 0.8404705080829878
18.555206307149682 302.9466080071244 0.8361447294436946
18.560433862103096 303.12582821230956 0.8384945477358119
18.56566141705651 303.01724649201805 0.8403643014271385
18.570888972009925 307.3678420640404 0.8487084602381288
18.57611652696334 311.673583319504 0.8564988544980392
18.581344081916754 313.0390417375427 0.861789373576407
18.58657163687017 313.5442764891501 0.8639895239168333
18.591799191823583 313.21327990933236 0.8651499550118406
18.597026746776997 315.2704454204099 0.8690094380491986
18.60225430173041 316.66505702179705 0.8719091164745274
18.607481856683826 318.6131124623268 0.8780892222922007
18.61270941163724 317.81374951103476 0.8778906201290301
18.617936966590655 321.51939147915533 0.885967306831059
18.62316452154407 321.44525531036464 0.884974658571102
18.628392076497484 324.7981107615027 0.8715938568946073
18.633619631450898 330.2613320607413 0.8699494423486224
18.638847186404313 336.96484433469413 0.8706831798056839
18.644074741357727 344.82132187431085 0.8754806922432499
18.64930229631114 344.3338814544079 0.8712377532838261
18.654529851264556 349.2289408680538 0.8723944116217399
18.65975740621797 355.3381268243701 0.8774068517891185
18.664984961171385 363.4241848136517 0.8839767639183359
18.6702125161248 363.9611073445032 0.8816831308273431
18.675440071078214 363.1865571857393 0.8785157065389554
18.680667626031628 360.35269453701835 0.8714425136453579
18.685895180985042 361.25282784796667 0.8702628291057181
18.691122735938457 360.8602329240672 0.8679556725294133
18.69635029089187 362.9096081257338 0.8680099057281986
18.701577845845286 363.87622495920306 0.8672585622579193
18.7068054007987 365.7390229015841 0.8678473136555693
18.712032955752115 367.8591877604108 0.868454107847256
18.71726051070553 368.27125227943975 0.8684096757766724
18.722488065658943 369.69991043891497 0.8684789386819418
18.727715620612358 367.39492067422447 0.8647792763048635
18.732943175565772 363.3415498458403 0.858651329258239
18.738170730519187 361.06475863613827 0.8548361011373481
18.7433982854726 360.65169095407316 0.8538529374230134
18.748625840426016 361.3662801236355 0.8526832581823948
18.75385339537943 360.39051030441806 0.8502024283654824
18.759080950332844 357.7480549573265 0.8464206640507711
18.76430850528626 353.72872534202344 0.8401515731439858
18.769536060239673 349.1001971226601 0.8338035164787394
18.774763615193088 344.46793475660326 0.8265346685521304
18.779991170146502 339.82321435395085 0.8191618673810221
18.785218725099917 333.4090593463876 0.8105363930928697
18.79044628005333 329.7907827709885 0.8047246388003597
18.795673835006745 328.05572687693433 0.8022667727734709
18.80090138996016 323.388743753716 0.7962807339463179
18.806128944913574 320.90745209767744 0.7925757183958706
18.81135649986699 319.53767640919125 0.7906151018861117
18.816584054820403 320.20764953808987 0.791333569076149
18.821811609773818 318.073660030714 0.7881313385065425
18.827039164727232 313.2783661608034 0.78202413684031
18.832266719680646 310.35834833512433 0.7774546598633045
18.83749427463406 304.77938499389273 0.7703035615118233
18.842721829587475 304.555195930224 0.770623795982359
18.84794938454089 302.13565703722713 0.7679272961517604
18.853176939494304 302.45312903600745 0.76847029628313
18.85840449444772 301.5649101447373 0.7666162223689852
18.863632049401133 299.2294311460323 0.7616601038456587
18.868859604354547 296.95146928512327 0.7583415483217686
18.87408715930796 298.9845238658942 0.7599117155989413
18.879314714261376 295.41628719979224 0.7549397305858526
18.88454226921479 292.4182427399621 0.7526686969334954
18.889769824168205 289.80132348412224 0.7494209460855779
18.89499737912162 287.66651051536905 0.7468731128948215
18.900224934075034 291.87634750186066 0.7508352606004102
18.90545248902845 291.7859451761654 0.7505077816301338
18.910680043981863 290.4382191120906 0.7489561938351916
18.915907598935277 288.85847189297755 0.7469313916661607
18.92113515388869 286.34161477062514 0.7442803108139683
18.926362708842106 284.2194771402254 0.7410957641799603
18.93159026379552 281.90473568127516 0.7375001157416127
18.936817818748935 280.7941961720972 0.7356505512219456
18.94204537370235 283.59429256605875 0.7385109452932255
18.947272928655764 284.6067584564464 0.7390609475377171
18.952500483609178 286.17487643686536 0.7406265934634277
18.957728038562593 282.51295400255503 0.7354533300608496
18.962955593516007 280.4652531183579 0.7324965098969907
18.96818314846942 278.4416102567767 0.7292583012355315
18.973410703422836 281.14005877559765 0.7324056117131716
18.97863825837625 284.44081189540134 0.735746556017889
18.983865813329665 285.2544462921759 0.7367146428672802
18.98909336828308 286.34758421091453 0.7387196195621448
18.994320923236494 289.0918365595047 0.7423906940173906
18.999548478189908 291.9756364277585 0.7463294845255448
19.004776033143322 292.4939962935229 0.7468519763738706
19.010003588096737 296.94100562469595 0.7511076032128436
19.01523114305015 296.03464404454974 0.7493000974344461
19.020458698003566 292.86493619762587 0.7450687187654887
19.02568625295698 285.19246154539513 0.7347015991118724
19.030913807910395 284.8306833779235 0.734662761429463
19.03614136286381 286.04023406744574 0.7356282681266932
19.041368917817223 283.27100369053016 0.7314229889242214
19.046596472770638 279.94092695574125 0.7270666279046084
19.051824027724052 279.6846868526367 0.7269975904491787
19.057051582677467 281.3141503118109 0.7284033504572688
19.06227913763088 282.3365525271059 0.7301980413965828
19.067506692584296 281.9564813331534 0.7291437871961385
19.07273424753771 280.7043591408915 0.7259074375270117
19.077961802491124 280.15954196257434 0.7251266839157667
19.08318935744454 281.1397220317025 0.7253347353827966
19.088416912397953 281.6343981243551 0.7267662247414028
19.093644467351368 283.62579928520887 0.7299581395188384
19.098872022304782 285.2449338345226 0.7324522879889661
19.104099577258197 285.13410096772367 0.7322962001611066
19.10932713221161 286.7668388164296 0.7335442088163086
19.114554687165025 285.7264413181994 0.7323181195632088
19.11978224211844 284.25305510562623 0.7316319517572473
19.125009797071854 285.3814963190442 0.7324465102172667
19.13023735202527 286.79612851171737 0.7331355497959297
19.135464906978683 285.3243893361478 0.7295753494005297
19.140692461932098 283.20865228903455 0.7264291122508788
19.145920016885512 282.1939268262926 0.7257200255713451
19.151147571838926 284.0831266999273 0.7286798062447171
19.15637512679234 285.91674324163637 0.7309634355985264
19.161602681745755 283.3439261735074 0.7289546123958612
19.16683023669917 280.30415288897666 0.7245890830902761
19.172057791652584 278.9892042011505 0.7236505618540089
19.177285346606 275.9680080992672 0.7192009856829944
19.182512901559413 277.6863437722881 0.7198338792809796
19.187740456512827 276.29560200088616 0.7182853130934246
19.19296801146624 276.3947033497606 0.717344294035022
19.198195566419656 274.36897018258543 0.7148615221133922
19.20342312137307 277.24807186283095 0.7206759212131447
19.208650676326485 278.5629604814481 0.7226206204426963
19.2138782312799 280.7688592090341 0.7257347046178745
19.219105786233314 282.29487718218127 0.7252479074508709
19.22433334118673 282.1448851101334 0.7241391075164052
19.229560896140143 280.6426569333334 0.7221321933938792
19.234788451093557 283.5602512546508 0.7259384505249884
19.24001600604697 281.51111994258684 0.7231386550098127
19.245243561000386 280.63729938314754 0.7218508266457846
19.2504711159538 276.15812128051255 0.715025637790429
19.255698670907215 274.5398554728427 0.71395013529344
19.26092622586063 276.6125824920896 0.7174661664289056
19.266153780814044 278.33967804346474 0.7204743394648344
19.271381335767458 277.96832873298473 0.7203201850034224
19.276608890720873 275.11775082069516 0.715549396684665
19.281836445674287 274.5926784223982 0.7141155550049142
19.2870640006277 276.3206623797683 0.7159284465284861
19.292291555581116 277.4512404658436 0.716725829486875
19.29751911053453 277.86112676931305 0.7173329810570577
19.302746665487945 278.95396958430564 0.7184824606975164
19.30797422044136 281.8319258293628 0.7221500728824077
19.313201775394774 283.9106383664303 0.7249210121698516
19.318429330348188 285.41797871776805 0.7259610098229814
19.323656885301602 287.4822351519054 0.7293562724609788
19.328884440255017 290.43766072535976 0.7328295393564969
19.33411199520843 295.78218096253414 0.738416056644149
19.339339550161846 295.31417661062477 0.737451503180527
19.34456710511526 300.02977408644983 0.7419672565978966
19.349794660068675 305.8592535491469 0.7496039710526322
19.35502221502209 312.1321189240109 0.7570013922168799
19.360249769975503 316.7636386187731 0.7615995763652608
19.365477324928918 322.23413819260685 0.7685698089196644
19.370704879882332 325.5198676890492 0.7723577404652094
19.375932434835747 328.9245389962046 0.7762984021095999
19.38115998978916 331.76345663001933 0.7790878418228109
19.386387544742576 334.548185696893 0.7815754085963271
19.39161509969599 337.60790428071175 0.7856260711391799
19.396842654649404 338.61542877553717 0.7866820966805181
19.40207020960282 340.93928222269125 0.7888936949056575
19.407297764556233 340.4071165152452 0.7881223210739847
19.412525319509648 338.54014613887443 0.7849314600029629
19.417752874463062 335.01637985326573 0.7810154764058221
19.422980429416477 333.860271438933 0.7799531813856108
19.42820798436989 334.08406739278234 0.7802857186698053
19.433435539323305 333.90710818012013 0.7809500706317177
19.43866309427672 334.9969037991727 0.78188917625862
19.443890649230134 335.7410311436365 0.7825958833272963
19.44911820418355 334.8539304489313 0.7812757856173703
19.454345759136963 337.3231656947779 0.7835530515604398
19.459573314090377 341.20240466208946 0.7882573787226428
19.464800869043792 343.0958122513688 0.7902866361661628
19.470028423997206 343.44497216573336 0.7908613676908994
19.47525597895062 340.93011992180624 0.7880312690608192
19.480483533904035 333.64441433011683 0.7787432414581066
19.48571108885745 332.0567790329015 0.7766626564967885
19.490938643810864 333.3769447642096 0.7781954246706799
19.49616619876428 334.8500155001581 0.7796654772893233
19.501393753717693 334.99091016428474 0.7800297026358992
19.506621308671107 336.22440976559216 0.7813692561345246
19.51184886362452 336.15275770584253 0.7821647464492587
19.517076418577936 337.52668701252367 0.7846695536390613
19.52230397353135 336.9522238425987 0.7836421588752388
19.527531528484765 337.2232171000128 0.7830236354149674
19.53275908343818 337.65140301192486 0.7826875736726508
19.537986638391594 338.51495946425354 0.7834062600653305
19.54321419334501 342.10394298086203 0.7880715227537498
19.548441748298423 343.8481858002228 0.7901345439217269
19.553669303251837 344.4646804623294 0.7908864359024134
19.55889685820525 347.26101622860114 0.7942598523812913
19.564124413158666 349.423297754062 0.7967169060480446
19.56935196811208 349.77696009433026 0.796931047765846
19.574579523065495 351.8796614737511 0.7985005056492304
19.57980707801891 351.8663307764901 0.797525008382597
19.585034632972324 351.7700992009147 0.7977211888707767
19.590262187925738 354.2972437008517 0.8003482600565784
19.595489742879153 355.24495873983034 0.8019585974666282
19.600717297832567 359.5988281676715 0.8069462447091349
19.60594485278598 364.3538009663592 0.8124562188088156
19.611172407739396 369.092622014373 0.8179115773031167
19.61639996269281 372.2271492589576 0.8209645932213293
19.621627517646225 376.6875202444953 0.8258388030103159
19.62685507259964 378.7167088918472 0.8282484426112845
19.632082627553054 384.669718598098 0.8345211349190307
19.637310182506468 386.0684084868308 0.835732868997118
19.642537737459882 390.3079841906794 0.839918959890193
19.647765292413297 391.5048303655396 0.8405494327528835
19.65299284736671 395.2385965906786 0.8443433969935501
19.658220402320126 396.851834250146 0.845995866964714
19.66344795727354 396.0904237793275 0.8453616529814119
19.668675512226955 392.1424719857684 0.8409640052028382
19.67390306718037 387.6376638384145 0.8358186766926029
19.679130622133783 388.64056789092785 0.8371660566605167
19.684358177087198 393.06032818763083 0.8418834624675806
19.689585732040612 401.25012454346347 0.8504638796015339
19.694813286994027 402.43816777411763 0.8515153953229392
19.70004084194744 400.96237572711016 0.8499085242372528
19.705268396900856 396.82713466958967 0.8454873356390772
19.71049595185427 397.65382646557094 0.8465003387462742
19.715723506807684 393.0674462099192 0.8410874995490513
19.7209510617611 393.2390727926621 0.8415638236147782
19.726178616714513 387.62406886595807 0.8356416709975623
19.731406171667928 385.16496187426134 0.8331911418985435
19.736633726621342 381.5338418296864 0.8297515266697209
19.741861281574757 380.06954711590345 0.8279555273962581
19.74708883652817 376.29742718600426 0.8236052709331214
19.752316391481585 376.0260165482259 0.8229983421286147
19.757543946435 371.91145709433795 0.8182689427285322
19.762771501388414 368.55864689583206 0.8147426218431664
19.76799905634183 366.227060958457 0.8122541466265462
19.773226611295243 365.01299965811495 0.8107859230917013
19.778454166248657 361.69429367279116 0.807205534021479
19.783681721202072 359.2042335709409 0.8038518812573864
19.788909276155486 357.08459252284854 0.8018532249991618
19.7941368311089 356.18934149940463 0.8009462092993024
19.799364386062315 352.5885322489098 0.7966690435777487
19.80459194101573 350.5554829695861 0.7945941153281507
19.809819495969144 349.8615727958529 0.793040190096586
19.81504705092256 346.95486876340624 0.789571178030885
19.820274605875973 342.30098372902637 0.7841216952578711
19.825502160829387 339.09142757720326 0.7802889724762962
19.8307297157828 337.74627431648315 0.7795498590736603
19.835957270736216 333.91220177841876 0.7753230818741184
19.84118482568963 331.3059985884982 0.7721441301818075
19.846412380643045 328.1379398662997 0.7683799920111618
19.85163993559646 327.7540287840961 0.7674186929601995
19.856867490549874 326.41392161139527 0.766081121354308
19.86209504550329 324.95960601650984 0.7642983914386641
19.867322600456703 323.63687293623406 0.7629920861129735
19.872550155410117 324.94778857662976 0.76558511106055
19.87777771036353 326.8813881614167 0.7677281482794188
19.883005265316946 326.9199750135094 0.7675259235549107
19.88823282027036 325.89059572351925 0.7663092977100159
19.893460375223775 321.5127319579134 0.7608400442365357
19.89868793017719 320.45643953757184 0.7599736633187089
19.903915485130604 317.9900174687397 0.7569509443974329
19.909143040084018 316.457905402998 0.7554578711035922
19.914370595037433 317.29815105024767 0.7569684208033556
19.919598149990847 317.1457194331987 0.756880321498291
19.92482570494426 317.94641718593806 0.7574431329565121
19.930053259897676 317.8788389150965 0.7571917194561302
19.93528081485109 316.76280616950214 0.7556631583179317
19.940508369804505 314.24035128775006 0.7533258937975822
19.94573592475792 310.5924849342485 0.7486325771229208
19.950963479711334 308.03363272792535 0.7457361303073742
19.956191034664748 308.97338653718475 0.747336476403258
19.961418589618162 311.83552988167526 0.7500783856577381
19.966646144571577 315.00241813724494 0.754350156507679
19.97187369952499 315.3319740451487 0.7542618846390023
19.977101254478406 316.81525710840714 0.7556375110779706
19.98232880943182 316.60320327631473 0.7551733858736636
19.987556364385235 315.0871964739618 0.7526421737573141
19.99278391933865 316.1739719700878 0.7536886784563526
19.998011474292063 318.6883225577733 0.7566604483747938
20.003239029245478 322.93808903853596 0.7616273675589915
20.008466584198892 326.1297309139554 0.7656490306194438
20.013694139152307 332.9827183771258 0.7727024275741587
20.01892169410572 341.52395212771586 0.7814439613546251
20.024149249059136 352.62397584660425 0.7937130568257764
20.02937680401255 363.5892156312756 0.8056865157902126
20.034604358965964 369.581936162612 0.8125256980066434
20.03983191391938 372.59136681401435 0.8156815799182268
20.045059468872793 372.8770913397056 0.8162204604264245
20.050287023826208 369.60615086214733 0.8130395831141685
20.055514578779622 363.3593521852702 0.8060066989814572
20.060742133733036 357.87232129189124 0.8004614226879245
20.06596968868645 352.6215846735517 0.7944413309695926
20.071197243639865 345.92480857909413 0.7868997309086647
20.07642479859328 340.50774264998665 0.7806736404047806
20.081652353546694 340.0482738699613 0.7801909561409776
20.08687990850011 339.4105426491171 0.7796846104648891
20.092107463453523 336.9317907440729 0.7766759710104565
20.097335018406937 336.8130817613809 0.7762693948622341
20.102562573360352 339.4147379891719 0.7791757891200042
20.107790128313766 342.4954250670566 0.7829983063902138
20.11301768326718 342.7954235995976 0.7837699963935476
20.118245238220595 340.54791064560123 0.7817253508399172
20.12347279317401 340.60590933852876 0.7817012736712179
20.128700348127424 342.1159864109324 0.7828626529083165
20.13392790308084 343.93270632704866 0.7850308159930444
20.139155458034253 347.5217185176086 0.7883933961953009
20.144383012987667 349.06804855516003 0.790422728055062
20.14961056794108 351.0318671462296 0.7922745743891042
20.154838122894496 349.4294754872918 0.7903201575840446
20.16006567784791 347.39355862129054 0.7876463533734038
20.165293232801325 344.7031575026717 0.7844227630130146
20.17052078775474 340.7160956383474 0.7802961822460192
20.175748342708154 333.9651459291474 0.772598119538797
20.18097589766157 328.7811786471858 0.7663403366127771
20.186203452614983 324.78704364109853 0.7616808880345682
20.191431007568397 322.4122665195515 0.7586411827840783
20.19665856252181 319.0126960516252 0.7550242345876917
20.201886117475226 313.8676921879785 0.7492411215466849
20.20711367242864 309.6099285562114 0.7447168442093606
20.212341227382055 306.3335890081042 0.7409111152514511
20.21756878233547 306.4069736297248 0.7415185743752863
20.222796337288884 305.3449349928101 0.7401035744301823
20.228023892242298 306.171450158182 0.7412534415665503
20.233251447195713 303.8825414670319 0.7370093166941021
20.238479002149127 301.7694230440877 0.7345943881743093
20.24370655710254 300.3982040869786 0.7325809880685096
20.248934112055956 299.9178154751072 0.7320166311013578
20.25416166700937 306.3021923400885 0.7401273690201293
20.259389221962785 310.47379852041905 0.7449343872029041
20.2646167769162 313.15749067211476 0.7484424249866016
20.269844331869614 310.4113720829186 0.7454256648503139
20.275071886823028 308.73944151055133 0.7432843018391813
20.280299441776442 307.24479084524177 0.7419656964628415
20.285526996729857 304.059521434664 0.7378514061427915
20.29075455168327 303.8391064206429 0.7373280131611079
20.295982106636686 303.53073540431114 0.7373367609551106
20.3012096615901 308.21719417481955 0.7426356973447981
20.306437216543515 307.4269581967795 0.742167709951056
20.31166477149693 312.57309541302635 0.7483304815072066
20.316892326450343 310.0906432340368 0.7441035644087018
20.322119881403758 306.442545752297 0.7395850363841607
20.327347436357172 300.3686042265315 0.732064349309681
20.332574991310587 299.0976427720188 0.7305785658252343
20.337802546264 302.0701702369282 0.7348318644749123
20.343030101217416 303.0111704785558 0.7358884640650399
20.34825765617083 303.4060410246749 0.7366517596658358
20.353485211124244 303.88725837183733 0.7376370903145496
20.35871276607766 302.9692288600439 0.7358834117528338
20.363940321031073 302.3754132394954 0.7352337902474494
20.369167875984488 300.9426459526667 0.7330920782810894
20.374395430937902 300.8760646275409 0.7331966976651595
20.379622985891316 300.8442473812745 0.7333876577653592
20.38485054084473 300.6915052077552 0.7328258753044495
20.390078095798145 300.320576599635 0.7328615104192447
20.39530565075156 298.9531094926381 0.7300387772001804
20.400533205704974 297.0880408960067 0.7277849909743265
20.40576076065839 295.16103091037974 0.7245835228589687
20.410988315611803 295.0150104257293 0.724385323180613
20.416215870565217 294.49874978840194 0.7249560343475254
20.421443425518632 294.23654232030196 0.7255402394664022
20.426670980472046 295.02562660987775 0.7272662528072557
20.43189853542546 296.9166153109341 0.7290372521895067
20.437126090378875 297.6338733447471 0.7287246224703499
20.44235364533229 296.1594289729687 0.726741191573847
20.447581200285704 292.6762793807177 0.7226862628290851
20.45280875523912 293.6035370896786 0.7249996967844268
20.458036310192533 294.7546075705146 0.7277598948237242
20.463263865145947 295.04466808676835 0.7270108967896401
20.46849142009936 294.23256160107286 0.7254905422655525
20.473718975052776 292.5485777517974 0.7225131798460029
20.47894653000619 294.24401531493186 0.7245009905548914
20.484174084959605 292.07775282679626 0.7219345323572199
20.48940163991302 294.26337301100546 0.7241174513298261
20.494629194866434 293.5449955128194 0.723491031813915
20.49985674981985 294.734686305179 0.7251356338890008
20.505084304773263 294.0028108076781 0.7245557457034477
20.510311859726677 293.2211737216174 0.7241832918166016
20.51553941468009 293.7687809977857 0.7242987691683662
20.520766969633506 294.45384482296794 0.7243184845344274
20.52599452458692 292.72600617059936 0.7219536416360514
20.531222079540335 292.14057129448327 0.7207333383696466
20.53644963449375 290.42974269531425 0.7189264207708476
20.541677189447164 291.71700515052316 0.720477818134115
20.546904744400578 292.8697590816634 0.7228083233663859
20.552132299353993 294.1368060759445 0.7259753750686956
20.557359854307407 294.115017313099 0.7256595224948414
20.56258740926082 293.5109304551467 0.7245235377511348
20.567814964214236 294.23657990227923 0.7249607892194169
20.57304251916765 293.64387488492906 0.7243807517401146
20.578270074121065 297.0873948579439 0.7293515302453338
20.58349762907448 295.25409845278875 0.7261372388923172
20.588725184027894 296.48358208169657 0.7273657490376925
20.593952738981308 296.2116116647133 0.7275133581271599
20.599180293934722 297.226329837873 0.7290100182989845
20.604407848888137 297.4784159245815 0.7298715187840749
20.60963540384155 299.087493536026 0.730574788777547
20.614862958794966 295.1008215341502 0.7247030349793527
20.62009051374838 294.06577476497324 0.7239354700538682
20.625318068701795 292.0597580077676 0.7216607257570227
20.63054562365521 294.95957116486585 0.7259970990736863
20.635773178608623 295.55926538323894 0.7266160356175589
20.641000733562038 295.96897187558545 0.7259769984346347
20.646228288515452 298.43750857921725 0.7284602596299162
20.651455843468867 297.43407140972727 0.7270489398923916
20.65668339842228 295.8657661726851 0.7262168213746789
20.661910953375695 293.085477236846 0.72302729493058
20.66713850832911 291.1829846919279 0.7203567636133662
20.672366063282524 292.65038199421997 0.7223280751664578
20.67759361823594 296.8837688221768 0.7275655310828502
20.682821173189353 299.721142620706 0.7318430819577288
20.688048728142768 299.9022774040698 0.7315898123785172
20.693276283096182 297.8944481592852 0.7280182559429258
20.698503838049596 295.3945661695198 0.7258974345274581
20.70373139300301 296.457056674916 0.7275493280465863
20.708958947956425 296.83477363209585 0.7277532412901127
20.71418650290984 295.13583539428686 0.7248069600634611
20.719414057863254 291.9746526260827 0.7199939366730846
20.72464161281667 294.02852276759194 0.7228350558391358
20.729869167770083 296.37736138317786 0.7255017499043469
20.735096722723497 299.13234631112715 0.7286363083026164
20.740324277676912 299.4472014915173 0.7292078656453527
20.745551832630326 298.2510883319536 0.727900569606932
20.75077938758374 296.2479962705177 0.7270647929097829
20.756006942537155 294.94340827140627 0.7255780765281729
20.76123449749057 296.20257192842524 0.7264947743385552
20.766462052443984 294.2926640537193 0.7233528018630364
20.7716896073974 295.56569281073314 0.7248170599432858
20.776917162350813 297.2569359754074 0.7271995426682244
20.782144717304227 301.0847364508408 0.7309318635441213
20.78737227225764 303.34752571722754 0.733111637271136
20.792599827211056 297.85623018978436 0.7268981222235921
20.79782738216447 296.8093575548163 0.7260064587406606
20.803054937117885 297.1176569531771 0.7265112604918347
20.8082824920713 303.2218220453324 0.7335940185901249
20.813510047024714 304.7469388130751 0.7343656338350272
20.81873760197813 306.5835462490558 0.7364383822482857
20.823965156931543 310.3120136131539 0.740549280675518
20.829192711884957 312.700758259587 0.7431897327090206
20.83442026683837 316.4824870588803 0.7478390012929566
20.839647821791786 317.44860230151085 0.7495537009525589
20.8448753767452 318.53201772608924 0.7516068673687009
20.850102931698615 318.7863617566362 0.751765333843956
20.85533048665203 321.1565115942821 0.7540653772999332
20.860558041605444 321.64464175083253 0.7549351700811601
20.865785596558858 319.8066691754379 0.7525718477745256
20.871013151512273 312.9552964789396 0.7443466145116194
20.876240706465687 309.99231238816776 0.7410988866510206
20.8814682614191 311.5778418662923 0.7430013430657268
20.886695816372516 312.1575086545231 0.7441190135841891
20.89192337132593 314.3136566837941 0.7462253308387315
20.897150926279345 314.52187965220156 0.7464771402766817
20.90237848123276 316.17098842819854 0.7480074159374093
20.907606036186174 314.4145564035609 0.7458865939225882
20.912833591139588 315.8594316368715 0.7475958308343438
20.918061146093002 313.69898199207074 0.7442534554289818
20.923288701046417 311.2632638849014 0.7412850304259895
20.92851625599983 310.7679468585083 0.740055887404987
20.933743810953246 310.98449284224114 0.7414077844430043
20.93897136590666 311.3908783153337 0.7413068518690142
20.944198920860075 305.70660654325866 0.7352714344060987
20.94942647581349 306.5849492831034 0.7356750131688925
20.954654030766903 306.0391552463832 0.7361782207680378
20.959881585720318 307.6224562472253 0.7387153769617437
20.965109140673732 307.14545635210663 0.7381227123068917
20.970336695627147 304.94674053868863 0.7344823147071877
20.97556425058056 301.50535886108725 0.7293320373583979
20.980791805533975 299.5560345835505 0.7273206888633807
20.98601936048739 298.16546347973656 0.7260624059243704
20.991246915440804 295.459915334726 0.7238855019707372
20.99647447039422 291.319384200687 0.7186301706230209
21.001702025347633 290.0861012759127 0.7171958956722785
21.006929580301048 290.1711639737996 0.7159612141487367
21.012157135254462 289.6501813691623 0.7152687568985547
21.017384690207876 288.83502973162746 0.7144641498294503
21.02261224516129 288.1066004273422 0.7143811163127355
21.027839800114705 289.18167390722914 0.7162211091565155
21.03306735506812 288.94205023618827 0.7150018495669922
21.038294910021534 286.19620947001806 0.711265004920811
21.04352246497495 282.47218872842745 0.7060932685869019
21.048750019928363 283.1014422298587 0.7081334007840193
21.053977574881777 285.6195164895286 0.7117345428451715
21.059205129835192 287.49123087924033 0.7137014734679576
21.064432684788606 289.527133978316 0.7156171232674182
21.06966023974202 287.839795465356 0.7132346444964458
21.074887794695435 287.65730268690356 0.71414584518778
21.08011534964885 285.6849799079962 0.7114695174566715
21.085342904602264 283.573488651318 0.7080990011347442
21.09057045955568 284.10773030859747 0.7073463770442247
21.095798014509093 284.913625645394 0.7088290848566213
21.101025569462507 287.53177922523173 0.7123805946414461
21.10625312441592 286.80028634581157 0.7124730713761465
21.111480679369336 285.22105229714145 0.7099719790400565
21.11670823432275 284.2923053060059 0.708232737113702
21.121935789276165 282.70379642659555 0.705724815257243
21.12716334422958 281.0910614735785 0.703325593169203
21.132390899182994 280.69316576183985 0.7030156795749263
21.13761845413641 281.376270587981 0.7032928862715714
21.142846009089823 281.42068018676065 0.7035720277288513
21.148073564043237 278.3997256637734 0.6994171733352407
21.15330111899665 274.87301737532863 0.6948060066115345
21.158528673950066 275.0268116548264 0.6952433287702762
21.16375622890348 276.75792249218557 0.6972330662060742
21.168983783856895 280.06171546218894 0.7009559594766429
21.17421133881031 278.07008204084707 0.6977629991619158
21.179438893763724 275.81690917932804 0.6944917078874744
21.184666448717138 272.83746733008417 0.6910851825754146
21.189894003670553 271.75253277513696 0.6895085971238908
21.195121558623967 271.63523665508245 0.6890262570670534
21.20034911357738 274.1430896166933 0.6918303180371558
21.205576668530796 275.6193970849531 0.6941333087864833
21.21080422348421 276.008470411865 0.6967092063131896
21.216031778437625 274.5345794305292 0.6949995639929373
21.22125933339104 273.13531748965335 0.6921008448136426
21.226486888344454 273.0348202383515 0.6908257247009574
21.231714443297868 273.4541934756987 0.6907490828705954
21.236941998251282 274.2436796958227 0.6913476633466524
21.242169553204697 273.15793455124765 0.6893010092743914
21.24739710815811 270.58341829583213 0.6855819664672582
21.252624663111526 269.99861292476913 0.6846885672298182
21.25785221806494 274.4073216658013 0.6896824147886081
21.263079773018355 276.0164613685906 0.6906902690035401
21.26830732797177 275.3645463471031 0.6901807756758331
21.273534882925183 275.44738298028403 0.6905244715834062
21.278762437878598 273.53326758880786 0.6889921078572883
21.283989992832012 273.88157507917924 0.6967852387356682
21.289217547785427 274.3872371682097 0.7082343479114162
21.29444510273884 274.25025771467944 0.7148317136755415
21.299672657692255 272.4286641825658 0.7173448803723541
21.30490021264567 273.8674180514423 0.7238336212547082
21.310127767599084 274.5567763152668 0.7287619666774434
21.3153553225525 273.28493889852297 0.7311525887287308
21.320582877505913 273.3322646195586 0.7350243196848244
21.325810432459328 273.4576126220852 0.7368763570568001
21.331037987412742 274.9063988506822 0.741093789704821
21.336265542366156 274.3663058722065 0.7424641357540545
21.34149309731957 271.5347848460751 0.7410384660206746
21.346720652272985 270.6841765595928 0.7430591531523028
21.3519482072264 265.1926472583207 0.7373299417199309
21.357175762179814 263.43026658889016 0.7368956956917988
21.36240331713323 262.8197623876913 0.7395036904609038
21.367630872086643 265.8991988635566 0.7461089723206443
21.372858427040057 270.5003082077666 0.7563685057622872
21.378085981993472 272.0689568901572 0.7596983182964
21.383313536946886 272.57975963220673 0.7631690849205163
21.3885410919003 272.4583535013697 0.7654408985742975
21.393768646853715 273.97612793278915 0.7697951224043859
21.39899620180713 271.9192279810869 0.7688089656404616
21.404223756760544 271.34401370332097 0.7687536720978062
21.40945131171396 269.3347991528991 0.7677457125713899
21.414678866667373 268.7426283671686 0.7694132400260973
21.419906421620787 270.4942915904008 0.7737637107355834
21.4251339765742 269.09547520084357 0.7743240301532145
21.430361531527616 272.6008601517832 0.7801359432526077
21.43558908648103 274.33772343043745 0.7843673495088013
21.440816641434445 273.835738767585 0.7855199181664956
21.44604419638786 273.1662703986114 0.7859269567413908
21.451271751341274 271.53414102176373 0.7858989397480118
21.45649930629469 275.1740385442647 0.7916815278394075
21.461726861248103 277.4921569725387 0.797337598696356
21.466954416201517 276.5590684646301 0.7982281933384489
21.47218197115493 275.76583066285946 0.79984431676522
21.477409526108346 272.9502738717271 0.7974053168317923
21.48263708106176 275.0554131919216 0.8027804673562126
21.487864636015175 278.55789661579195 0.8095640673948566
21.49309219096859 281.60392190912967 0.816116127566312
21.498319745922004 286.7551369253111 0.8246749219432182
21.503547300875418 291.1089235228148 0.8327916454480044
21.508774855828833 299.30572544395733 0.8423333346104894
21.514002410782247 310.64782206890226 0.8386703590289482
21.51922996573566 318.48514370038424 0.8388534040136676
21.524457520689076 333.3804456950501 0.850842464555841
21.52968507564249 334.97606499414525 0.8486898662497986
21.534912630595905 334.256415700585 0.8431384166427554
21.54014018554932 316.92150973725387 0.8171945531861685
21.545367740502734 304.4737315055471 0.7986390424417947
21.550595295456148 293.8141415377031 0.7821307274238294
21.555822850409562 287.0411705465974 0.771430971004699
21.561050405362977 286.3036197819858 0.7672886976012204
21.56627796031639 285.94421783717706 0.7640680833143147
21.571505515269806 286.51013813835823 0.7621737656333311
21.57673307022322 289.11583291952934 0.7642973031236892
21.581960625176634 290.6117970047234 0.7653405546694109
21.58718818013005 290.0409711090208 0.763725460218193
21.592415735083463 290.5918672581234 0.7629585116149822
21.597643290036878 291.0909260019174 0.7625039540902692
21.602870844990292 289.564742618085 0.7592912033544384
21.608098399943707 286.66662482307424 0.7534935143763725
21.61332595489712 283.1513185300059 0.7466019227786602
21.618553509850535 284.4588600560225 0.7470918522344104
21.62378106480395 287.926930748645 0.7517449824779792
21.629008619757364 292.9900303158153 0.7585486948319006
21.63423617471078 291.08066742183 0.7553246346306615
21.639463729664193 288.9974925446595 0.7517650970525396
21.644691284617608 285.7921087444464 0.7471214629660964
21.649918839571022 285.2017253615931 0.7446652978166018
21.655146394524436 285.4779938221106 0.744874131115745
21.66037394947785 284.24203736450187 0.7419971983807162
21.665601504431265 284.93247487127707 0.743102562006893
21.67082905938468 285.9122606624893 0.742925411444132
21.676056614338094 287.7831024611042 0.7440687292079444
21.68128416929151 289.1484238957588 0.7452831463956089
21.686511724244923 292.8031225442369 0.7493479542749951
21.691739279198337 297.72434009996283 0.7560274847274375
21.696966834151752 302.45314736388804 0.7621088215434819
21.702194389105166 303.06652045195483 0.7631054024656954
21.70742194405858 301.04120524791267 0.7597956007302827
21.712649499011995 299.19999839779024 0.7555571904061293
21.71787705396541 301.03199760453623 0.7566909844792872
21.723104608918824 305.1164805000682 0.761923020653741
21.72833216387224 308.73380343714564 0.7667464008171591
21.733559718825653 306.29771167512274 0.7637451487392509
21.738787273779067 306.7145684806076 0.7625174100876663
21.74401482873248 309.10334208433596 0.7642106849359606
21.749242383685896 314.2992823495078 0.7702761403997876
21.75446993863931 318.78560000929366 0.7764985258288479
21.759697493592725 319.0374711387771 0.7775964052734105
21.76492504854614 319.15617054475183 0.7770808193698768
21.770152603499554 315.8416871818427 0.772491377868091
21.77538015845297 314.15827864383976 0.7693171713533979
21.780607713406383 315.92020000140843 0.7718355739312138
21.785835268359797 322.0128696694986 0.7784197691720146
21.79106282331321 325.22322775812427 0.7812552412906292
21.796290378266626 324.75595254407335 0.7798136756474817
21.80151793322004 324.73718400200846 0.7793208969692718
21.806745488173455 328.8265107957128 0.7839162319565752
21.81197304312687 332.173664962794 0.787975933619569
21.817200598080284 331.7105857983722 0.7870194098393614
21.822428153033698 333.54437857909386 0.7892643336207856
21.827655707987113 334.00072174474064 0.790546440290151
21.832883262940527 335.0079194548147 0.7919817023635604
21.83811081789394 334.80634039664324 0.7915325302503419
21.843338372847356 335.0634379259059 0.7910138052326366
21.84856592780077 338.2380647113347 0.7944846243436985
21.853793482754185 339.97704664517676 0.7967801199717791
21.8590210377076 342.44453859559474 0.7990226473110654
21.864248592661014 346.7207574897125 0.8037254055901937
21.869476147614428 346.2065744948153 0.8023629305384714
21.874703702567842 344.5139515177666 0.8008341236383658
21.879931257521257 337.22685418691816 0.7924797680871951
21.88515881247467 334.12938006708424 0.7890528119114927
21.890386367428086 326.2309667527589 0.7795423400512572
21.8956139223815 320.04154722124053 0.7716699676619363
21.900841477334914 317.9218689484123 0.7683470556683403
21.90606903228833 318.3183813525605 0.7683050372701108
21.911296587241743 316.8700595345996 0.766643214151383
21.916524142195158 317.3301163612196 0.7673325189551714
21.921751697148572 314.16557505956087 0.763630222654285
21.926979252101987 313.9337737007768 0.7623578393216127
21.9322068070554 312.0337635858215 0.7592893922091877
21.937434362008815 316.6925288676859 0.764351805028078
21.94266191696223 320.0551135296463 0.7684299893479596
21.947889471915644 320.095759115328 0.7689974917005442
21.95311702686906 317.64188026302986 0.7660912547943707
21.958344581822473 316.7428157922137 0.7649153391930502
21.963572136775888 316.7097261013581 0.7639281307270298
21.968799691729302 317.34535788035413 0.7640756573921893
21.974027246682716 319.5736619690181 0.7669811400982726
21.97925480163613 321.2682287061023 0.7692546897877652
21.984482356589545 321.13848140773047 0.7692774254604086
21.98970991154296 321.89566187298635 0.770113582907101
21.994937466496374 320.89139005486606 0.7680600776014553
22.00016502144979 322.45470481657475 0.769816023491186
22.005392576403203 322.47442815180045 0.7688232665528726
22.010620131356617 322.7078623979517 0.7694885560664305
22.015847686310032 321.0189423639859 0.7673401398549619
22.021075241263446 322.83741671565036 0.7688287875454894
22.02630279621686 328.7613413796274 0.7760936244446426
22.031530351170275 333.8825037713427 0.7813196002266349
22.03675790612369 333.12212275597034 0.7807798660928611
22.041985461077104 333.60479867656966 0.7812831414604696
22.04721301603052 333.24964336809404 0.7804027172513898
22.052440570983933 339.8704796537353 0.7879461560494299
22.057668125937347 344.96498359746727 0.7932400232132171
22.06289568089076 347.3452502944379 0.7955427322614337
22.068123235844176 344.15951054450704 0.791660669903857
22.07335079079759 338.48501158728726 0.7845857646799244
22.078578345751005 335.15429891152746 0.7807723631903083
22.08380590070442 334.87690217229414 0.7802341928501051
22.089033455657834 333.1573397827531 0.7784061497792544
22.09426101061125 332.52923588520525 0.7783952889633657
22.099488565564663 332.7655813978419 0.7792833219324568
22.104716120518077 333.8475664571844 0.780458887967625
22.10994367547149 333.84341155973783 0.7794872736840902
22.115171230424906 333.46837193250224 0.7781788091943297
22.12039878537832 332.2418457119431 0.776717132399956
22.125626340331735 333.66701005761877 0.7781752547366265
22.13085389528515 331.24051928862366 0.7755971157501826
22.136081450238564 330.12994087021826 0.7745182381687603
22.141309005191978 326.36592432715094 0.7699009661049533
22.146536560145393 326.8086814071508 0.7707911066369559
22.151764115098807 324.9757337233923 0.7686401109801546
22.15699167005222 325.0119541505087 0.7693278818926812
22.162219225005636 325.41428783631966 0.7703092472328062
22.16744677995905 323.2941786787255 0.7670251493992467
22.172674334912465 322.68866916662165 0.7657446709060619
22.17790188986588 320.6363444477353 0.7620823610151382
22.183129444819293 321.3379927857786 0.7634553897412967
22.188356999772708 324.2970712817535 0.7678391728961921
22.193584554726122 327.42609099445576 0.771533437982589
22.198812109679537 328.23238239647543 0.77255848243091
22.20403966463295 327.0725167368227 0.770497491782275
22.209267219586366 326.80781588502987 0.7707150057019801
22.21449477453978 325.2069662512562 0.767928956015461
22.219722329493194 323.539934750747 0.7646332860240459
22.22494988444661 326.091886091262 0.7672101135152375
22.230177439400023 328.503694284155 0.7699656212999451
22.235404994353438 329.87257745108786 0.7720275971279574
22.240632549306852 327.2244837543182 0.7692098750947945
22.245860104260267 324.20115814037047 0.7658098532218146
22.25108765921368 322.2201518775101 0.7643981974890751
22.256315214167095 322.0786711956697 0.7629583897129291
22.26154276912051 320.80703754815414 0.7609948160657568
22.266770324073924 323.3922005309163 0.7635861660869353
22.27199787902734 328.0277730751384 0.7687627715042324
22.277225433980753 330.1686190211915 0.7712159260593751
22.282452988934168 327.8464869751036 0.7676284709320509
22.287680543887582 321.6097614945285 0.7608532936317
22.292908098840996 318.35335551187154 0.7569596861209954
22.29813565379441 317.9404255248517 0.7562948048340257
22.303363208747825 317.37128982020414 0.7555198808584194
22.30859076370124 315.63660033212585 0.7529471900763957
22.313818318654654 314.42606672740345 0.7517435633861245
22.31904587360807 316.5648980818216 0.7542749422481659
22.324273428561483 314.3051664797774 0.7515298906339802
22.329500983514897 312.24750152241035 0.750315364393838
22.334728538468312 307.9085464205096 0.7454922774636136
22.339956093421726 304.6486321514789 0.7422425401729114
22.34518364837514 303.9246191651359 0.7405657999989349
22.350411203328555 302.27720281665313 0.7376975510163359
22.35563875828197 301.7828954445649 0.7374874056722829
22.360866313235384 299.8761399068768 0.735108065470518
22.3660938681888 296.9864200635913 0.7320311166125834
22.371321423142213 296.52227819943664 0.7311764204978969
22.376548978095627 297.32050777765403 0.7316214556567693
22.38177653304904 297.07315262830787 0.731281719727573
22.387004088002456 295.6196239730589 0.7287090564971457
22.39223164295587 294.8202390965344 0.7283023808425031
22.397459197909285 294.7325180176319 0.7286000977385724
22.4026867528627 293.55096390918663 0.7274166760849358
22.407914307816114 295.25025086841373 0.7298442533015314
22.41314186276953 294.9372180493549 0.7282583046934565
22.418369417722943 294.1471148940873 0.7262186801245103
22.423596972676357 289.2455127263313 0.7199744558892249
22.42882452762977 286.5533956986994 0.7166140971213828
22.434052082583186 285.66078033081277 0.7167710516730349
22.4392796375366 288.59940947401856 0.7208818743169906
22.444507192490015 288.56282903469264 0.7206136717480104
22.44973474744343 288.34986360746495 0.720111609241348
22.454962302396844 286.18386584505174 0.7165519260227938
22.460189857350258 285.18062195011447 0.7160270202855306
22.465417412303673 282.7335390140032 0.7131966088870543
22.470644967257087 282.5766294497863 0.7136533645234595
22.4758725222105 283.33656159935754 0.7148177158618919
22.481100077163916 284.7493287868596 0.7169901241814451
22.48632763211733 286.83133107434065 0.7192704375306309
22.491555187070745 284.85268620650913 0.7164934347778572
22.49678274202416 282.54547222210545 0.71313519687907
22.502010296977573 279.88441409175255 0.709631602694147
22.507237851930988 278.24668223756197 0.7072196491405638
22.512465406884402 279.0194688424213 0.707674352068886
22.517692961837817 280.1131808855525 0.710065701110303
22.52292051679123 281.6246314373603 0.7121151541343117
22.528148071744646 281.8227442796123 0.7129037256144566
22.53337562669806 279.95690270514916 0.7091487975511243
22.538603181651474 278.12505421943655 0.7069811957497913
22.54383073660489 278.8199695280845 0.706957099137247
22.549058291558303 277.9979238676974 0.7069693258395368
22.554285846511718 276.20710267049765 0.7049782521080562
22.559513401465132 272.1221111580523 0.6995909407572654
22.564740956418547 268.7349343792917 0.6947318014882928
22.56996851137196 267.5322935816366 0.691934490316198
22.575196066325375 268.7048305887757 0.6936552635915522
22.58042362127879 270.20674125454804 0.6963998400120075
22.585651176232204 270.0557337033611 0.6963352872466383
22.59087873118562 270.36759176433424 0.6967471996693356
22.596106286139033 271.4294256621894 0.6985484047239634
22.601333841092448 271.8429709137441 0.6994229119778874
22.606561396045862 270.9025815267943 0.6969578921707685
22.611788950999276 270.8584065931507 0.696261775247128
22.61701650595269 274.32919628164393 0.7005492569909659
22.622244060906105 274.9163534490987 0.7015814349153647
22.62747161585952 272.27038606291705 0.6980548960116099
22.632699170812934 270.5432253902572 0.6958327266738478
22.63792672576635 270.54224906433143 0.6955501368698829
22.643154280719763 271.4056554160293 0.6966345161216588
22.648381835673177 274.0177249935224 0.7001596760114002
22.653609390626592 273.7294332897774 0.6998842378924999
22.658836945580006 274.34540268878135 0.7006639949513315
22.66406450053342 273.32171711231 0.6992738927639712
22.669292055486835 274.53587457063526 0.7015267635549762
22.67451961044025 275.7445501659566 0.7022757460311378
22.679747165393664 277.6976317450986 0.7037511911256902
22.68497472034708 277.52068476737287 0.7034710003315378
22.690202275300493 277.6630443755479 0.7042060234549884
22.695429830253907 276.96450605880585 0.704331560339623
22.70065738520732 277.2476271496439 0.705459227704326
22.705884940160736 276.10950344987305 0.7032300806297369
22.71111249511415 278.4487137887531 0.7056692845688597
22.716340050067565 278.9940140505939 0.7051441350117923
22.72156760502098 279.35449217961417 0.7050102477733772
22.726795159974394 277.40575138118004 0.702486318396274
22.73202271492781 280.7166684425272 0.7070323203785961
22.737250269881223 279.11359549587024 0.7056474154345248
22.742477824834637 280.3228331988711 0.7067092185340855
22.74770537978805 281.2599532628988 0.7073419655834178
22.752932934741466 286.2455037017744 0.7135707605918749
22.75816048969488 289.67323506538736 0.7177813772702106
22.763388044648295 289.2833775960512 0.7170578596925035
22.76861559960171 290.34195814404876 0.7179945110332718
22.773843154555124 290.8251764340033 0.7183592945475223
22.779070709508538 291.2287242806865 0.718846694184629
22.784298264461952 288.8231132750727 0.7159786647298811
22.789525819415367 286.9609099570236 0.7132388213409939
22.79475337436878 287.0698809570295 0.7135697784505199
22.799980929322196 290.03865788394177 0.716351403526731
22.80520848427561 294.2441737683102 0.7215185352305442
22.810436039229025 298.05425159039817 0.7258285965749562
22.81566359418244 296.9059799309422 0.724656279310313
22.820891149135853 295.5057884970761 0.7231419623366867
22.826118704089268 292.5884280190426 0.719735568142294
22.831346259042682 291.7888128278933 0.7192569283251019
22.836573813996097 294.4814671718581 0.7217636322293959
22.84180136894951 296.0783796094734 0.7234024143037465
22.847028923902926 295.82113628721487 0.7224012513525098
22.85225647885634 295.5451855418623 0.7230585406362788
22.857484033809754 296.6808203772235 0.7244006824209708
22.86271158876317 298.3389511388938 0.7255828228011363
22.867939143716583 295.9077114985026 0.7214571401550313
22.873166698669998 296.4293474087653 0.7225793857703363
22.878394253623412 298.0944168919153 0.725699517048145
22.883621808576827 299.15566289254474 0.7282215590468225
22.88884936353024 297.6664993147955 0.7256657697487798
22.894076918483655 296.74886253428605 0.7247101189333952
22.89930447343707 296.939936916751 0.7252985854051335
22.904532028390484 299.94295364125963 0.7300228365403071
22.9097595833439 302.55214481368466 0.7332772418690349
22.914987138297313 301.06118490337775 0.7310286696112896
22.920214693250728 300.78865862454893 0.7294091351675924
22.925442248204142 298.5023398829429 0.726019139061478
22.930669803157556 299.73596371907604 0.727346210742127
22.93589735811097 299.75195318718073 0.7285486440525171
22.941124913064385 299.90705913982384 0.7280197662809766
22.9463524680178 299.62606868351344 0.7282741278137727
22.951580022971214 302.0277098899843 0.7305849195241418
22.95680757792463 303.3264679969502 0.7321414339444033
22.962035132878043 299.9988970608666 0.7280217421950975
22.967262687831457 298.13152023742896 0.7259120979013649
22.972490242784872 298.70278939371764 0.726200224430424
22.977717797738286 300.21749755179985 0.7275364071775973
22.9829453526917 299.46337980791697 0.7256657971238762
22.988172907645115 298.3470318895118 0.724492570739889
22.99340046259853 298.0211167993305 0.7237947990860849
22.998628017551944 294.9989811084636 0.7208637890645007
23.00385557250536 293.60488715617373 0.7196967376403883
23.009083127458773 291.9634097154184 0.7189324594303904
23.014310682412187 296.3838170094684 0.7245600089572215
23.0195382373656 299.7716489998974 0.7278791115781681
23.024765792319016 302.64292756482826 0.7299047018644059
23.02999334727243 302.07724181061553 0.7282388981955854
23.035220902225845 301.3560990894736 0.7267688489517237
23.04044845717926 297.81354474962484 0.7234668038547241
23.045676012132674 294.67017410750424 0.7192969051959412
23.05090356708609 293.3153169216502 0.7191791264137429
23.056131122039503 293.60945757886145 0.7202371349934704
23.061358676992917 293.36319997286506 0.7199597773619605
23.06658623194633 293.6873372217778 0.7200479561249681
23.071813786899746 290.95715882808133 0.7163491470898915
23.07704134185316 290.3256787639329 0.7162286330038882
23.082268896806575 287.7260545637865 0.7122785820005703
23.08749645175999 290.0861740927092 0.7142083261042167
23.092724006713404 291.5003843978631 0.715690788060371
23.097951561666818 296.64382978390324 0.7216198586841022
23.103179116620232 296.14940369895874 0.7209348574601862
23.108406671573647 295.23574308185766 0.7191493529092747
23.11363422652706 293.91511336089985 0.7178647786886826
23.118861781480476 293.1442928096194 0.7181667747778511
23.12408933643389 291.68173199009635 0.7169313962550466
23.129316891387305 294.15668096837203 0.719532567310064
23.13454444634072 298.33306415740464 0.7238988760688777
23.139772001294133 300.25579180787025 0.7253891188216407
23.144999556247548 299.86569848166437 0.7249666940468958
23.150227111200962 298.6725255280952 0.7232813691582797
23.155454666154377 298.69794751768995 0.7243221708317424
23.16068222110779 297.82630155297846 0.7249281416997644
23.165909776061206 296.67861741743553 0.7230343208152423
23.17113733101462 294.3077002423501 0.7193080735670571
23.176364885968034 294.1402622645769 0.7180284480557684
23.18159244092145 294.1299243696256 0.7188889230879795
23.186819995874863 294.5424700871093 0.7196628625850787
23.192047550828278 295.54786611215997 0.7209841554978683
23.197275105781692 297.53785521307066 0.7228237808624928
23.202502660735107 294.00613116190124 0.7186637294854428
23.20773021568852 292.8721325819524 0.7173778238423419
23.212957770641935 292.50756385406726 0.7163010782292304
23.21818532559535 296.01448131134856 0.7210112261328457
23.223412880548764 297.915502813329 0.7234321722753173
23.22864043550218 297.7215243060595 0.7232220941460779
23.233867990455593 295.0406174711632 0.719543656572719
23.239095545409008 293.4046087972986 0.7174182670220814
23.244323100362422 295.13284098117526 0.719800710111471
23.249550655315836 295.73746326150933 0.7199008858150786
23.25477821026925 295.7740144845327 0.7198584795703012
23.260005765222665 293.6270885763759 0.7179804193632179
23.26523332017608 293.148479393082 0.7168161141843555
23.270460875129494 294.4123774700691 0.7176763143749375
23.27568843008291 296.6382360888613 0.7195801995298318
23.280915985036323 296.91638844732796 0.7191043574770262
23.286143539989737 295.91804513403497 0.7185745952698461
23.291371094943152 296.77976720610116 0.7194869155653411
23.296598649896566 297.1966149102327 0.7205882054123516
23.30182620484998 297.09151306170645 0.7203830081882486
23.307053759803395 295.48973501610897 0.7188480581942803
23.31228131475681 296.4601560015922 0.720767836029762
23.317508869710224 296.5313668934828 0.7207905816390521
23.32273642466364 297.76678265362074 0.7219919749753222
23.327963979617053 299.96686746960916 0.7248170229596
23.333191534570467 300.421804696867 0.7254340662552832
23.33841908952388 301.3938829459846 0.7266334702811112
23.343646644477296 301.60923887610835 0.7268189642941324
23.34887419943071 302.0858237302951 0.7273227249342114
23.354101754384125 300.08623774505196 0.7251926027115976
23.35932930933754 300.3731576539867 0.7248421980860316
23.364556864290954 299.9462046840974 0.7255780991072093
23.369784419244368 301.51745123436353 0.7265989309136961
23.375011974197783 300.4709611307726 0.7252657186397302
23.380239529151197 301.4195270016612 0.7251391078424606
23.38546708410461 298.60420023782535 0.7219979500063004
23.390694639058026 301.404902765579 0.7252808012175421
23.39592219401144 303.0855806097202 0.7273283782219756
23.401149748964855 300.28177550014055 0.7237523765247175
23.40637730391827 297.8396858185202 0.7206581081593156
23.411604858871684 297.8475027649164 0.7209157173989933
23.416832413825098 300.1032878208292 0.7239555932998074
23.422059968778512 298.5467976293511 0.7223126527809268
23.427287523731927 299.7021319371914 0.7241737449404215
23.43251507868534 300.44220379382807 0.7255050993688709
23.437742633638756 300.9243167704995 0.7256599928335044
23.44297018859217 300.1028022032879 0.7236384440818023
23.448197743545585 302.1743651466134 0.7244963378345833
23.453425298499 307.0749480830138 0.7300102127764696
23.458652853452413 308.63968908158654 0.7322485717418359
23.463880408405828 306.9383082798844 0.731020392188963
23.469107963359242 303.1692930707946 0.7265041311968355
23.474335518312657 303.2021031035477 0.7262945776790904
23.47956307326607 304.6168549552848 0.7283927862698192
23.484790628219486 304.88409096489073 0.7291688087661279
23.4900181831729 303.0105755664123 0.7263209644860277
23.495245738126314 300.2595053058519 0.7227525440016078
23.50047329307973 298.0496985204956 0.7195346903885028
23.505700848033143 296.45066793391936 0.7182036526211012
23.510928402986558 298.3114463421964 0.7203341741872765
23.516155957939972 299.1348142016984 0.7213406218781693
23.521383512893387 299.806243758964 0.721704071782647
23.5266110678468 300.152115451533 0.7225636711083047
23.531838622800215 300.647082231275 0.7219462839749039
23.53706617775363 299.5184616340244 0.7200887744509719
23.542293732707044 298.9358147025289 0.7185658361761074
23.54752128766046 301.2702106602317 0.7214937558923331
23.552748842613873 304.81294235332365 0.7256941131699841
23.557976397567288 309.00769564275106 0.7299765097482308
23.563203952520702 307.11812781888875 0.7276610848510401
23.568431507474116 306.2751676792374 0.7260437633146095
23.57365906242753 303.2473306674663 0.7225479734281055
23.578886617380945 299.5672486469838 0.7175469832854241
23.58411417233436 297.11017892839243 0.7156078454923486
23.589341727287774 299.1080842868259 0.7171054711430046
23.59456928224119 300.2067981493297 0.7185501158771975
23.599796837194603 299.81082013297936 0.7182105226453593
23.605024392148017 299.08988616301536 0.717041566857547
23.610251947101432 302.139261779305 0.7202612338284028
23.615479502054846 305.69001160117426 0.723908761702774
23.62070705700826 304.32593917921855 0.7219890722366442
23.625934611961675 301.8155735117364 0.7186100858765045
23.63116216691509 301.12186002305623 0.717391693328706
23.636389721868504 302.6363814166573 0.7188733711854333
23.64161727682192 300.7457550925814 0.7162987188696597
23.646844831775333 300.7900047107524 0.7162567552186133
23.652072386728747 300.98840075695205 0.7166217291220617
23.65729994168216 300.8544634364697 0.7157085380353309
23.662527496635576 300.4592906007445 0.7152845860279265
23.66775505158899 300.03148779067675 0.7141414254524983
23.672982606542405 303.0580552209826 0.7176699311205617
23.67821016149582 304.86257332206384 0.7186890999290112
23.683437716449234 306.2948355075699 0.7193257809980323
23.688665271402648 304.44575348156343 0.7171128130393135
23.693892826356063 306.71325880358927 0.7198070658206538
23.699120381309477 306.5795548925217 0.7206557320289756
23.70434793626289 312.881344211723 0.7272819588431085
23.709575491216306 317.49036334581444 0.7314899117846126
23.71480304616972 321.70119093314025 0.7351724509577111
23.720030601123135 320.0604946471081 0.7336357243655107
23.72525815607655 318.1921203087716 0.7313913678556139
23.730485711029964 315.6217622725448 0.7283687981370712
23.735713265983378 313.39997019872607 0.7260209358389864
23.740940820936792 310.74622625811134 0.7232482900170512
23.746168375890207 313.9847000005634 0.7262829912406072
23.75139593084362 316.3275845089141 0.7284582140005763
23.756623485797036 316.23575330046896 0.7288453005103874
23.76185104075045 315.27685204819335 0.7275095698181557
23.767078595703865 313.35402833080093 0.7252317633394343
23.77230615065728 312.6216101472478 0.7234000081865577
23.777533705610693 309.1046120338559 0.719000890327224
23.782761260564108 311.7985202297289 0.72188050414326
23.787988815517522 317.18377167530474 0.7273792831050553
23.793216370470937 321.3677394990108 0.7316652762489252
23.79844392542435 322.0169462920405 0.7321448743576243
23.803671480377766 322.12256401995444 0.7324002936979294
23.80889903533118 325.54633636206285 0.7369889809355309
23.814126590284594 326.00658139654 0.7366178176411149
23.81935414523801 326.25145140348894 0.7361815947263796
23.824581700191423 324.68727645032357 0.7329313142699887
23.829809255144838 324.53051022440525 0.7327030469685565
23.835036810098252 325.9239599566809 0.7342438328505837
23.840264365051667 328.9815015028246 0.7373786007941642
23.84549192000508 328.3495184067831 0.7370108819332042
23.850719474958495 328.9305551599793 0.7366781590026528
23.85594702991191 328.1986171943312 0.7362402255149975
23.861174584865324 331.2819358850259 0.7400603999585222
23.86640213981874 331.0086492314209 0.7395203330729853
23.871629694772153 327.4886479268931 0.73549171070466
23.876857249725568 322.6329174945905 0.7289457338702907
23.882084804678982 320.28126540646923 0.7260348129255844
23.887312359632396 320.73635228130064 0.7265055754989105
23.89253991458581 323.1125264125708 0.7286459494236995
23.897767469539225 321.20467312719836 0.7271343103673334
23.90299502449264 317.0784975972508 0.7217110447839884
23.908222579446054 314.08627459619817 0.718404260844514
23.91345013439947 313.78655632214833 0.7172806135969885
23.918677689352883 311.9914980010081 0.7146576196209552
23.923905244306297 307.24930741127434 0.7094637476525998
23.929132799259712 312.4528048329861 0.7153166729966823
23.934360354213126 314.357129448191 0.718051905435962
23.93958790916654 318.257659674829 0.7220873729189212
23.944815464119955 316.241045276302 0.7200536797327477
23.95004301907337 317.00072137232013 0.7211343943120522
23.955270574026784 313.73267333374076 0.7170876236345769
23.9604981289802 310.0824527014248 0.7127424840200655
23.965725683933613 308.96764154057365 0.7112642780639656
23.970953238887027 311.41885790363483 0.7143278692163381
23.97618079384044 315.52619924399636 0.7194857171444985
23.981408348793856 316.41062069036207 0.721205118196801
23.98663590374727 318.1685885205081 0.723358785636187
23.991863458700685 319.2713870558538 0.7240259300299813
23.9970910136541 319.8562228856878 0.7238992599729331
24.002318568607514 318.41470087149855 0.7217551414485556
24.007546123560928 318.0211830487173 0.7210802272054991
24.012773678514343 319.65791587938514 0.723768128861897
24.018001233467757 320.64364362605147 0.7246587506708451
24.02322878842117 322.6005981754122 0.7271469499114999
24.028456343374586 323.54606071790766 0.7277729007729951
24.033683898328 323.5660801310812 0.7280013606328799
24.038911453281415 321.71832215851293 0.7262531908383738
24.04413900823483 319.3895683817641 0.7235704751963866
24.049366563188244 314.5125536315864 0.7184601497856337
24.054594118141658 316.21521083727777 0.7205603919352561
24.059821673095072 313.7809287459547 0.7169703765823947
24.065049228048487 312.6096092900505 0.7149974532572311
24.0702767830019 310.35769987816695 0.724550823162981
24.075504337955316 316.0605157197498 0.741059168560324
24.08073189290873 318.3107985153578 0.7505283831865084
24.085959447862145 318.42822554711694 0.7564039565205183
24.09118700281556 315.4980554576728 0.7578343165927597
24.096414557768973 314.0966004376697 0.7601833782572327
24.101642112722388 317.9904918841106 0.7687248530201012
24.106869667675802 322.821757175597 0.7790617416413119
24.112097222629217 325.9341778578911 0.7878952690154527
24.11732477758263 327.143116728171 0.7931252824663843
24.122552332536046 326.96674182483076 0.7963188402828866
24.12777988748946 325.30228072914275 0.796782029114303
24.133007442442874 323.4606907216158 0.7975242772861928
24.13823499739629 324.0143085267347 0.8015823026590809
24.143462552349703 324.983599571144 0.8064334764386926
24.148690107303118 323.8508076736603 0.8086317034008125
24.153917662256532 322.4523778848754 0.811058094516607
24.159145217209947 320.5204875326886 0.8109504416380585
24.16437277216336 319.1225451770735 0.8126627882936247
24.169600327116775 319.14543635261714 0.8150791306539668
24.17482788207019 317.8386680532141 0.8166861696966826
24.180055437023604 318.4007596163418 0.8198165863421214
24.18528299197702 318.4795468206386 0.8228091770289064
24.190510546930433 314.5612805522965 0.821111934511654
24.195738101883848 311.65936377466005 0.8207423142996791
24.200965656837262 310.57541499179337 0.8224031971514921
24.206193211790676 312.4778844349117 0.8260367716065257
24.21142076674409 312.6747436976867 0.8281193666829464
24.216648321697505 311.46951363643046 0.8301930168038911
24.22187587665092 310.1118566478741 0.8330638779822568
24.227103431604334 310.1510687791185 0.8371929102573572
24.23233098655775 306.862650224427 0.8355806943933254
24.237558541511163 304.4007646918081 0.8323441653828796
24.242786096464577 302.0660983147611 0.8304686007297485
24.248013651417992 303.2064982843315 0.8332524175501875
24.253241206371406 304.45254914839785 0.8385703715814187
24.25846876132482 304.2474860327791 0.8423384791784503
24.263696316278235 299.9146954712408 0.8397515579733108
24.26892387123165 297.54945783995373 0.8381437686822648
24.274151426185064 299.8495958056657 0.8409566631296034
24.27937898113848 304.26691893993757 0.8476342490981298
24.284606536091893 306.41443354243626 0.8525211799416972
24.289834091045307 308.15845260013754 0.8575017393998439
24.29506164599872 304.39807313064387 0.8550205709239491
24.300289200952136 303.4057299627733 0.8560320814862511
24.30551675590555 300.35879372763947 0.8547930026159721
24.310744310858965 301.8208104277204 0.8584507816634769
24.31597186581238 302.96171344308584 0.861757637176264
24.321199420765794 301.30963655338036 0.8613653536249007
24.326426975719208 299.16138389891063 0.8616592431889725
24.331654530672623 300.3656136887906 0.8648997175789
24.336882085626037 302.37492014252604 0.8681280275852925
24.34210964057945 304.45372343667304 0.8716586387527023
24.347337195532866 302.4127492138064 0.8708915728538628
24.35256475048628 301.89279943307605 0.8744823887438403
24.357792305439695 303.29483768102574 0.8798010416509454
24.36301986039311 305.4316888310239 0.8858115301400369
24.368247415346524 305.5945968210619 0.8862167493898109
24.373474970299938 305.39238907633 0.8871751995557985
24.378702525253352 305.6987134089818 0.8891398208688652
24.383930080206767 310.6642318244357 0.8986873508274196
24.38915763516018 312.6045034685841 0.9038324083530205
24.394385190113596 312.5038332832846 0.9054293593454288
24.39961274506701 310.06666001084244 0.9046676522487677
24.404840300020425 309.96165069216426 0.9059968011479458
24.41006785497384 315.8298626158542 0.9172023128749766
24.415295409927253 313.7536750960522 0.9159674554572711
24.420522964880668 310.9580593443117 0.9150522903662547
24.425750519834082 307.7583756665671 0.9128066223325835
24.430978074787497 309.490061151316 0.9184474512201256
24.43620562974091 311.07959193813633 0.9222202794530002
24.441433184694326 311.27548580842165 0.9251337917335039
24.44666073964774 307.72383712452006 0.9223719253610143
24.451888294601154 309.6643632945567 0.9276357109496244
24.45711584955457 312.86634151366593 0.9354318768218578
24.462343404507983 315.33510006878845 0.941883355864552
24.467570959461398 313.96182158053966 0.9429121091267837
24.472798514414812 311.34072069084317 0.9395529013897238
24.478026069368227 311.61012059298366 0.9415551755802186
24.48325362432164 312.9137565310218 0.9464230735019514
24.488481179275055 312.72247178475527 0.9487386617587499
24.49370873422847 312.41145914470076 0.950204593223539
24.498936289181884 311.5485096485759 0.9500136522718192
24.5041638441353 312.6370269754555 0.9543478798999275
24.509391399088713 311.91516973069855 0.9558441658157185
24.514618954042128 313.39547836553857 0.9618998025516419
24.519846508995542 313.44556832531043 0.9641411309541595
24.525074063948956 312.8604199010956 0.9652524260759203
24.53030161890237 313.7648202138313 0.9683799223142686
24.535529173855785 315.5045717415471 0.9760138260688034
24.5407567288092 318.77813757927777 0.9843348330143935
24.545984283762614 319.9133979524393 0.9893995972124077
24.55121183871603 317.7170783910685 0.9851224843394943
24.556439393669443 315.9486652136394 0.9841248905520994
24.561666948622857 320.7123269929585 0.9926318405668973
24.566894503576272 319.58821579126936 0.9943465036876622
24.572122058529686 316.1280422668441 0.9913521619750515
24.5773496134831 310.97893159569134 0.9868302257772622
24.582577168436515 308.5684651129741 0.9859393071497483
24.58780472338993 312.9851187032999 0.9947278785171533
24.593032278343344 313.03956594589425 0.9963459471321443
24.59825983329676 315.2133195843181 1.0004231794014133
24.603487388250173 312.31463899765913 0.9984577926562755
24.608714943203587 308.3940982044688 0.9954180912165578
24.613942498157 309.43907017248307 1.0007721626693291
24.619170053110416 310.73918073902524 1.0045675738442688
24.62439760806383 313.5441901542119 1.0099440201833685
24.629625163017245 312.8972866361711 1.0103904988688868
24.63485271797066 312.40641415793226 1.0125197148996485
24.640080272924074 309.44201519500774 1.0106334499611171
24.645307827877488 308.45109124813547 1.0120843588240755
24.650535382830903 308.2241779161885 1.0159609817263966
24.655762937784317 307.78623659661565 1.0187180971803227
24.66099049273773 304.80394877168004 1.0163307284129985
24.666218047691146 301.88283289805787 1.0142630074321084
24.67144560264456 301.44779241371674 1.0165781298354426
24.676673157597975 301.26798560316394 1.0175703954280593
24.68190071255139 304.0235792813576 1.0226419326544507
24.687128267504804 306.98680375144306 1.0289529209132935
24.692355822458218 310.49800107260006 1.0395681318560233
24.697583377411632 310.57130454324215 1.0445594963478162
24.702810932365047 306.7838842520629 1.0415624187436674
24.70803848731846 306.10522868915484 1.0440056051948792
24.713266042271876 302.55035542822935 1.0396796970616353
24.71849359722529 303.7999883251977 1.0440406396307278
24.723721152178705 305.38160396517736 1.0491726381813176
24.72894870713212 310.2016153707559 1.059252515315806
24.734176262085533 307.75323778842 1.0571692206462338
24.739403817038948 307.5587460270464 1.0579121438362644
24.744631371992362 303.23419384232204 1.053763776851808
24.749858926945777 303.8742144653753 1.0565887138747079
24.75508648189919 303.57024127583935 1.0592354103966388
24.760314036852606 305.36291739570385 1.063865651542674
24.76554159180602 308.65190172613967 1.0731282292948654
24.770769146759434 305.32782999180114 1.0712827314827418
24.77599670171285 302.8421756399325 1.0699611897700214
24.781224256666263 296.9176894208291 1.0632007612358978
24.786451811619678 298.11872865315434 1.0678393792638958
24.791679366573092 298.5987712873282 1.0713537060801441
24.796906921526507 301.7650141267756 1.0790769180859552
24.80213447647992 303.9277296052804 1.084181747267565
24.807362031433335 305.4901305559794 1.0891975445906557
24.81258958638675 309.404183842733 1.100170606838061
24.817817141340164 310.6311671663802 1.1056515386777603
24.82304469629358 305.91061583796653 1.0998546981586728
24.828272251246993 301.50659080072876 1.094249879159348
24.833499806200408 299.42383018907503 1.094591194763694
24.838727361153822 299.4030909709683 1.0999045151087266
24.843954916107236 301.30532852071866 1.1066908584002062
24.84918247106065 302.06317232303155 1.1091228107848496
24.854410026014065 303.2528747030071 1.112435277195219
24.85963758096748 303.7564793088258 1.1165108932763546
24.864865135920894 302.3683152255696 1.1176722473425156
24.87009269087431 303.1719022777586 1.1219056560506335
24.875320245827723 306.4148086679069 1.1295959554920536
24.880547800781137 305.1336725640438 1.1324405373227007
24.885775355734552 306.10840220800634 1.1370420825436716
24.891002910687966 302.9754023341089 1.1344869376833695
24.89623046564138 305.75066514253785 1.139904047385462
24.901458020594795 305.53257501135437 1.1421431154070512
24.90668557554821 305.80355134972916 1.1461374110458447
24.911913130501624 305.8334967333818 1.1505455218724907
24.91714068545504 307.0898255359233 1.1563461617271389
24.922368240408453 308.8057113260244 1.1618724261950795
24.927595795361867 311.53911105267497 1.1694303517758797
24.93282335031528 310.4228340531451 1.1688257628197358
24.938050905268696 310.47772516929933 1.1725732151387573
24.94327846022211 310.30069026529634 1.1783308042915588
24.948506015175525 311.0797106016269 1.1864356794497002
24.95373357012894 308.9939196451247 1.186363381308993
24.958961125082354 307.3001326117709 1.1846338239815235
24.964188680035768 308.04095985373544 1.1873127490343347
24.969416234989183 312.0366117666762 1.1982865644578118
24.974643789942597 313.4541493724252 1.204088050524842
24.97987134489601 313.6816104493672 1.2067668073838393
24.985098899849426 312.91603422080476 1.2092843574804821
24.99032645480284 315.24303224061566 1.2161402266026922
24.995554009756255 317.28612032004156 1.2248769157336024
25.00078156470967 317.7265680175601 1.2307211243486746
25.006009119663084 315.105730764217 1.2295862669782232
25.011236674616498 312.3866980122073 1.2277379813652851
25.016464229569912 310.1141849656924 1.2248029737536625
25.021691784523327 312.4428960418245 1.2327826215928595
25.02691933947674 315.4536237516941 1.2422968988266696
25.032146894430156 316.8091224936898 1.2479940711528303
25.03737444938357 313.9284689612246 1.2455268463924634
25.042602004336985 309.5815957554239 1.239082513149209
25.0478295592904 307.702978520773 1.2391672203499162
25.053057114243813 311.10774976688134 1.2495409250283371
25.058284669197228 309.64955236511213 1.2521810701288887
25.063512224150642 309.2650556019195 1.2577265227113177
25.068739779104057 308.26286616774274 1.2640124922165819
25.07396733405747 311.7642532171319 1.2751588081872511
25.079194889010886 314.91869585774526 1.2835179488563235
25.0844224439643 319.477164791838 1.2953711703916977
25.089649998917714 322.42088598854514 1.3059041844197796
25.09487755387113 326.05886216842833 1.3174082349988403
25.100105108824543 325.39034490404845 1.3168405563399113
25.105332663777958 319.1450938066238 1.309509469824489
25.110560218731372 320.194281517788 1.3153447572347352
25.115787773684787 322.89191696990144 1.3280552799804601
25.1210153286382 323.4962739707183 1.330725926049975
25.126242883591615 319.60964271667086 1.326798652994784
25.13147043854503 312.9611825982525 1.3174500967222766
25.136697993498444 315.87916598624753 1.3293102800977121
25.14192554845186 317.6854355065446 1.3363896107484816
25.147153103405273 314.6463493847956 1.333413103320594
25.152380658358688 317.3306072916705 1.3429930588508887
25.157608213312102 316.23109179409806 1.3472102294007622
25.162835768265516 325.79505072383074 1.3716555213122765
25.16806332321893 329.8029713732532 1.3862767260061422
25.173290878172345 332.74296245546043 1.39696556225301
25.17851843312576 333.52363498424415 1.4042306452866868
25.183745988079174 330.83082759987644 1.4019716683476313
25.18897354303259 326.6087863235192 1.3953738337125783
25.194201097986003 321.0171693450944 1.3888875135616718
25.199428652939417 315.6457279855703 1.3794432893081994
25.204656207892832 316.92567985495333 1.3875312987077273
25.209883762846246 320.7801749642396 1.4018310638213851
25.21511131779966 324.52185234632185 1.4151108339018528
25.220338872753075 323.63614391063027 1.419300460354638
25.22556642770649 320.01825806488387 1.4140478181896867
25.230793982659904 321.4176619249806 1.4226594032025817
25.23602153761332 327.50120257916785 1.4387000440814246
25.241249092566733 330.09266136492045 1.449417800387934
25.246476647520147 332.36656781401297 1.4583805933129823
25.25170420247356 332.13741636361397 1.4643069342011836
25.256931757426976 336.03453054509214 1.477782642716035
25.26215931238039 334.2359193800251 1.4814088330197333
25.267386867333805 327.68658995423783 1.4728516555089042
25.27261442228722 321.92411540088625 1.4692122201331208
25.277841977240634 323.18101614764385 1.4765076052797899
25.283069532194048 325.04654565663463 1.4829217737011307
25.288297087147463 334.22252334982784 1.5075041192743817
25.293524642100877 339.49188656256604 1.522332913106024
25.29875219705429 345.3653861359171 1.5455207512074898
25.303979752007706 335.55160467229103 1.529682726060109
25.30920730696112 327.83820595063753 1.5209648188477642
25.314434861914535 322.94025325647397 1.513516719518668
25.31966241686795 323.4996180013108 1.5190956962920676
25.324889971821364 326.4415820196534 1.5306492656348203
25.330117526774778 326.17316775603695 1.5356884437000151
25.335345081728192 329.64395067893946 1.5512567367753116
25.340572636681607 327.1919623920125 1.5513371072657747
25.34580019163502 325.7526611789974 1.5560915551395602
25.351027746588436 319.27077753749205 1.5523481716962335
25.35625530154185 319.6125758029182 1.5613787068930072
25.361482856495265 321.0097896031212 1.5698340047573864
25.36671041144868 324.58127823174 1.5799612622369714
25.371937966402093 327.13649170631356 1.589629326008311
25.377165521355508 327.5833561732636 1.5996389337479362
25.382393076308922 328.105981987685 1.607738149993364
25.387620631262337 324.1856386556639 1.6079733395858486
25.39284818621575 318.01555080833253 1.6048978213359069
25.398075741169166 317.9094005498402 1.6129060576513856
25.40330329612258 320.1228957166901 1.6295096389749515
25.408530851075994 325.3186738302036 1.6462111250123423
25.41375840602941 331.7308327328046 1.6650146380440947
25.418985960982823 331.95293335422457 1.6650420337060468
25.424213515936238 328.98335297211923 1.661539730538909
25.429441070889652 321.0128952670127 1.6497552103013178
25.434668625843067 314.7776119797556 1.64268833821841
25.43989618079648 319.1768683893271 1.6603738232215077
25.445123735749895 319.93105894954175 1.668871036122155
25.45035129070331 321.82448719486405 1.6854858955612646
25.455578845656724 320.52552945675524 1.6927735973409463
25.46080640061014 320.3985130095588 1.7032149018917135
25.466033955563553 324.1835798373799 1.7163150918167183
25.471261510516968 327.1211282526381 1.7312736870264913
25.476489065470382 328.6730112533222 1.7410747290305342
25.481716620423796 326.5254519075264 1.7464941786394734
25.48694417537721 326.51712698117575 1.7513714656073318
25.492171730330625 324.0446305825259 1.7525190970169648
25.49739928528404 318.0526032906227 1.7448797852314073
25.502626840237454 320.34795417569785 1.7634188579151244
25.50785439519087 323.9252926918077 1.7811711229604075
25.513081950144283 334.32012420191387 1.8170075591601793
25.518309505097697 335.1603327855608 1.8311213245080522
25.523537060051112 334.69201802596143 1.8390787037444665
25.528764615004526 334.6195491597039 1.8522470474249633
25.53399216995794 333.58357102377425 1.8539412592488953
25.539219724911355 333.0847638813969 1.8637531502150615
25.54444727986477 332.17036247013897 1.8694523587066485
25.549674834818184 330.3362152051134 1.8787912177854387
25.5549023897716 333.80702203740225 1.8975061451590782
25.560129944725013 335.1701802946337 1.9140393814209629
25.565357499678427 336.1185909461597 1.9237615264150525
25.57058505463184 334.3825712540422 1.9306680471477808
25.575812609585256 337.12558539945195 1.9491324153646283
25.58104016453867 338.19236844590824 1.9656156229240875
25.586267719492085 341.33558249706766 1.987299730523222
25.5914952744455 333.93317362016336 1.9754664249925968
25.596722829398914 335.9640972939344 1.992845661142861
25.601950384352328 333.8993151186387 1.9959330194075278
25.607177939305743 342.3534733601778 2.0337413439363585
25.612405494259157 338.660013001703 2.0326386110732115
25.61763304921257 342.0352030766649 2.064890657729531
25.622860604165986 341.41120602310633 2.075718181678643
25.6280881591194 344.6789630227623 2.1024681819485336
25.633315714072815 342.144100972883 2.1042859925675024
25.63854326902623 333.0083764247193 2.0935169699752527
25.643770823979644 326.21192630234566 2.0880492081139392
25.648998378933058 329.43092203544694 2.1075962486215065
25.654225933886472 341.2082440436002 2.15729288858721
25.659453488839887 339.7682255678612 2.1580721639752567
25.6646810437933 330.51649203920454 2.1473889523268466
25.669908598746716 315.2613341115798 2.1081266780399535
25.67513615370013 318.6635100732648 2.1393030038008405
25.680363708653545 325.3020011615356 2.17413846638795
25.68559126360696 337.2234162994407 2.2321617135210174
25.690818818560373 334.5702976652429 2.2384752225052336
25.696046373513788 333.3316665083123 2.2516151635916417
25.701273928467202 339.4538189944125 2.290122270870648
25.706501483420617 350.95240585873717 2.3450239097388974
25.71172903837403 350.8197690505193 2.3708084172232704
25.716956593327446 339.4681362846213 2.3490271701456313
25.72218414828086 325.8633508960042 2.3253384348431894
25.727411703234274 331.11861737427574 2.3544740488750255
25.73263925818769 330.19474652128986 2.380072516030343
25.737866813141103 326.3255379226949 2.3885155222186416
25.743094368094518 321.6257143917106 2.400158459035555
25.748321923047932 319.6909788694035 2.4093600695061648
25.753549478001347 323.58267448105306 2.438478414107003
25.75877703295476 322.40507430064054 2.452576038931764
25.764004587908175 324.4446718290452 2.479125005982499
25.76923214286159 316.13416656341184 2.473091903668321
25.774459697815004 309.2350186869124 2.465855304727002
25.77968725276842 307.78116162906184 2.489388772222101
25.784914807721833 318.8506015559307 2.553697540022515
25.790142362675248 334.7902938449863 2.6491531544947455
25.795369917628662 341.5790681419296 2.697888270550578
25.800597472582076 338.6167345932485 2.7206014927933166
25.80582502753549 325.1403186492162 2.6898547911656125
25.811052582488905 323.48507756098553 2.7175641897185634
25.81628013744232 324.9054945851548 2.7619172156159855
25.821507692395734 330.64982951540264 2.8202999296757842
25.82673524734915 333.419700825008 2.867575907497756
25.831962802302563 336.86570653493976 2.9150068457532567
25.837190357255977 344.64511111346894 3.0022207204826334
25.84241791220939 346.8595683924202 3.0577678433700997
25.847645467162806 345.2295960284164 3.0871249432676358
25.85287302211622 340.37624398304575 3.0884217545376984
25.858100577069635 342.9159117823924 3.132391529051409
25.86332813202305 342.4450128337518 3.1663024510822986
25.868555686976464 352.90879115028423 3.2689643348987962
25.87378324192988 351.9099154159948 3.3071008607337196
25.879010796883293 355.81128728022384 3.381002307601243
25.884238351836707 354.57913924517254 3.428708401728645
25.88946590679012 347.7145986397842 3.465815480761855
25.894693461743536 353.9822418865105 3.56623720600533
25.89992101669695 340.7993359445971 3.5536349426546514
25.905148571650365 324.36500489633164 3.525729415170515
25.91037612660378 333.0313268928326 3.6229363324851165
25.915603681557194 329.41826994640815 3.6840729631650313
25.920831236510608 336.30622408994344 3.7875548422492393
25.926058791464023 320.71261939429036 3.7880820819541827
25.931286346417437 333.36655709778347 3.940005367206917
25.93651390137085 347.7652458253228 4.158072134172251
25.941741456324266 356.14492014135743 4.303547913561425
25.94696901127768 340.2867408979182 4.318854536547777
25.952196566231095 312.0709692289418 4.215053641626015
25.95742412118451 307.64291330654794 4.293921636320416
25.962651676137924 305.8974093482795 4.38375604745539
25.967879231091338 320.1348394142816 4.558557523533006
25.973106786044752 323.7912841147692 4.659092738171423
25.978334340998167 316.0759197610929 4.674951082516533
25.98356189595158 309.73449796707007 4.716391333414407
25.988789450904996 301.46314133763053 4.7192788914492185
25.99401700585841 300.53656308875935 4.81834999729048
25.999244560811825 305.26374082659277 4.920074684270144
26.00447211576524 313.1617524273994 5.115571213400531
26.009699670718653 299.99350275824446 5.077452330455566
26.014927225672068 300.70669958665405 5.218979593997215
26.020154780625482 299.5488180078684 5.3008877297017944
26.025382335578897 309.8962500119193 5.534321111121282
26.03060989053231 313.7104470140796 5.691205646004726
26.035837445485726 299.96876454565756 5.71107782725105
26.04106500043914 297.6026092753481 5.844710583295327
26.046292555392554 293.2640313306754 5.952401071662847
26.05152011034597 290.38543219180644 6.125353435838872
26.056747665299383 285.1732689964605 6.225315909095599
26.061975220252798 307.66561009190184 6.7421346648347855
26.067202775206212 318.06675378552757 7.02714125618798
26.072430330159627 313.14255127016736 7.348756126066368
26.07765788511304 311.9556485873297 7.550160902262273
26.082885440066455 327.37899523540074 8.188609690099652
26.08811299501987 351.87872053381835 8.838460028163947
26.093340549973284 322.36783916660903 9.013533106647534
26.0985681049267 299.09684790250736 9.19493498845242
26.103795659880113 290.57393785986557 9.75316231298953
26.109023214833528 278.9131159839062 10.413388729703007
26.114250769786942 230.10282578359917 10.363032472589735
26.119478324740356 218.98741524514918 11.670869897929345
26.12470587969377 243.57716867600962 14.062220722829384
26.129933434647185 231.41284570331447 18.947618432912883
26.1351609896006 226.52515181230262 26.518657049303997
