# Supplementary material for: Unraveling metal effects on CO2 uptake in pyrene-based metal-organic frameworks
Source: Nat Commun. 2025 Feb 11;16:1516. doi: 10.1038/s41467-025-56296-w (PMC11814143; doi:10.1038/s41467-025-56296-w)
Supplement: Supplementary file 3 — Source Data [file 41467_2025_56296_MOESM3_ESM.zip › SourceCode/SuppInf/FigureS5_Ga-TBAPy_InSitu_VariableT_PXRD/Data/GaTBAPy_0054p.dat]

0.002613777476707968 14.0581489260203 4.344995795727169
0.007841332430123905 15.154457080855863 4.520166042187179
0.01306888738353984 15.98182746829784 4.070258063303704
0.018296442336955775 21.259242045511574 3.386207442733185
0.02352399729037171 24.95242137009359 3.3245461340731093
0.028751552243787646 24.47383836120349 2.8999290049147626
0.03397910719720358 22.61105225582358 2.3511752511706736
0.03920666215061952 21.701992570275095 2.251191510721851
0.04443421710403546 20.663115341252773 2.1604410760810198
0.0496617720574514 20.96174902104728 2.035629859820425
0.054889327010867336 22.561765891142876 2.1131351326276633
0.060116881964283275 21.982955734158832 2.043239098471861
0.06534443691769921 21.482106981866988 1.9286230361812304
0.07057199187111515 19.482714922386172 1.8182683167073717
0.07579954682453109 17.457847834556883 1.6468694276024072
0.08102710177794703 16.4710205984546 1.5290542028009733
0.08625465673136297 17.7695000581507 1.5508292522320168
0.09148221168477891 17.991171987468952 1.471816728649309
0.09670976663819485 18.56097159111572 1.3572711041429
0.10193732159161079 17.899673098904742 1.2993486539628063
0.10716487654502672 17.297796840262222 1.28111188124966
0.11239243149844266 16.746314028835336 1.255555897025423
0.1176199864518586 16.80836856029582 1.3326771211899593
0.12284754140527454 17.66933522181613 1.3269468642275508
0.12807509635869047 17.040757042178534 1.24296459468365
0.1333026513121064 17.766547716725782 1.2573935764813013
0.13853020626552232 17.92401285247927 1.1826123337747474
0.14375776121893824 19.550026982018565 1.1927870792295725
0.14898531617235417 21.07557607768057 1.250587871068297
0.1542128711257701 22.20485227578747 1.268397359606547
0.15944042607918602 21.60978472988274 1.2509273177135318
0.16466798103260194 19.734049203100195 1.1490383054872753
0.16989553598601786 18.433273704575914 1.109958672179321
0.1751230909394338 17.29778421099333 1.0597584829509985
0.18035064589284971 16.06998680224393 1.0227495755451277
0.18557820084626564 18.052272368736958 1.0668557488295116
0.19080575579968156 17.404548219529513 1.0371760263021916
0.1960333107530975 17.3999833376639 0.9978961900448968
0.20126086570651341 19.526412908513578 1.0276975984831875
0.20648842065992934 18.133911474249416 0.9658180639210667
0.21171597561334526 18.503410080963985 0.9548955761248444
0.2169435305667612 18.123450866956663 0.9140227256330734
0.22217108552017711 16.578681026775232 0.8438879501250678
0.22739864047359304 16.363415148182167 0.8326712477771894
0.23262619542700896 16.170540456333196 0.8244932825742557
0.2378537503804249 17.746064110732778 0.8715492908095847
0.2430813053338408 19.977586277453884 0.9530996655008993
0.24830886028725674 21.800445207095695 0.9918066240044706
0.25353641524067266 20.627879194332383 0.9295839373908289
0.2587639701940886 18.747402551463356 0.8619775770052469
0.2639915251475045 17.482336534920417 0.8309836732696145
0.26921908010092044 17.107898141143735 0.8296762320175335
0.27444663505433636 17.638948229887113 0.8621308370993119
0.2796741900077523 17.839190996984684 0.8523392586210156
0.2849017449611682 17.56784116970879 0.8291415133102414
0.29012929991458414 17.213589880467925 0.7745511613760465
0.29535685486800006 17.419285298247342 0.7862113608187814
0.300584409821416 17.734964144062264 0.777822957656061
0.3058119647748319 16.977823656815193 0.7582888353492319
0.31103951972824784 17.590575879055212 0.7993934350652747
0.31626707468166376 17.544724841324033 0.7985183474413314
0.3214946296350797 18.896697911303562 0.8443915647687774
0.3267221845884956 19.000601922039426 0.8618797788460486
0.33194973954191154 18.601725978689597 0.836425295746297
0.33717729449532746 17.985451070271246 0.8241820361824226
0.3424048494487434 16.93827788436516 0.7855889221834508
0.3476324044021593 17.233251234626003 0.7931902112980767
0.35285995935557524 17.658031927270162 0.8147978036841944
0.35808751430899116 18.561935168887604 0.8320141097713608
0.3633150692624071 18.129244689555502 0.8162784573990792
0.368542624215823 17.54592766698692 0.8028666509222743
0.37377017916923894 17.07430343841217 0.7822169527737113
0.37899773412265486 15.573441478787037 0.7430353252860071
0.3842252890760708 16.41682548572893 0.7891723291833518
0.3894528440294867 15.892360280841485 0.7772870075775861
0.39468039898290264 16.649961307336667 0.7930158371884914
0.39990795393631856 19.781126950488975 0.8558960167712012
0.4051355088897345 20.228376410576395 0.8217641336805582
0.4103630638431504 21.226035819753236 0.8307671677592392
0.41559061879656634 21.322397542326453 0.8268761830450253
0.42081817374998226 19.86028466002863 0.8175316932503791
0.4260457287033982 19.867304542726696 0.8325782622946224
0.4312732836568141 19.83741117827885 0.8406864279916604
0.43650083861023004 18.963615495992986 0.8033691596109961
0.44172839356364596 18.69719570987656 0.7837625407527913
0.4469559485170619 19.319211447873418 0.7852068140370804
0.4521835034704778 18.422683980433145 0.77670051470715
0.45741105842389373 19.697786379813756 0.8039924331736031
0.46263861337730966 18.950704543506124 0.776778785957703
0.4678661683307256 19.568811610985893 0.7722125684156484
0.4730937232841415 19.524888771231947 0.7731224257971784
0.47832127823755743 19.16926698224855 0.7535312414990396
0.48354883319097336 19.782406343793514 0.7599657530979835
0.4887763881443893 19.81309905607296 0.7640111516449893
0.4940039430978052 19.668256274453217 0.7554189317396152
0.49923149805122113 19.003713572685555 0.741007138922415
0.5044590530046371 18.81944324275957 0.7487506703511507
0.5096866079580531 18.57075121194079 0.7381016860739882
0.5149141629114691 18.966448770095113 0.747038457177046
0.5201417178648851 18.529666989032236 0.7411813286527261
0.525369272818301 18.178359435202523 0.7280830610135882
0.530596827771717 17.799331823801516 0.726595838164251
0.535824382725133 17.711002072911423 0.719127316384812
0.541051937678549 17.917632897101367 0.7313225960682845
0.546279492631965 18.800592133198478 0.7617320259961738
0.5515070475853809 19.34836974125176 0.774611313307162
0.5567346025387969 19.90029878349787 0.7724763610714389
0.5619621574922129 19.13491574950938 0.7235619906051906
0.5671897124456289 19.19545443543702 0.7153116072657506
0.5724172673990449 19.456246275161263 0.717326108677596
0.5776448223524608 19.77426884344895 0.7249908979500879
0.5828723773058768 20.64241429420598 0.7472513846789332
0.5880999322592928 20.44402596370983 0.7660755048403485
0.5933274872127088 19.91372852387339 0.7647636159731399
0.5985550421661248 18.85041648678806 0.7714508001937548
0.6037825971195407 18.062598611704885 0.7658422521182479
0.6090101520729567 17.926923017444608 0.7466775673307771
0.6142377070263727 18.93046066263087 0.7394208916548439
0.6194652619797887 19.91898798572287 0.7386367214398691
0.6246928169332047 20.263768002766867 0.7425034450427275
0.6299203718866206 21.589889420847168 0.7518591676818641
0.6351479268400366 21.671228283670334 0.7581714789838055
0.6403754817934526 21.841513543340067 0.7553079593618673
0.6456030367468686 20.68461500649798 0.7325007575750914
0.6508305917002846 20.463104804224066 0.7251106071756149
0.6560581466537005 20.571434613939036 0.7201959667069611
0.6612857016071165 20.306787713272442 0.713983570600351
0.6665132565605325 20.24359052745689 0.7106510170828653
0.6717408115139485 19.480306029888393 0.6915137299993034
0.6769683664673645 19.032160580276894 0.6680461899152256
0.6821959214207804 19.93860738385152 0.6854868630902432
0.6874234763741964 20.236155313781527 0.6863978315945881
0.6926510313276124 20.46190156881524 0.6858711931184283
0.6978785862810284 19.880902281975786 0.6608483127601205
0.7031061412344444 20.758448930893135 0.6806776953596057
0.7083336961878604 21.621808719621043 0.7056637867934874
0.7135612511412763 21.605922053744443 0.7036421977500611
0.7187888060946923 22.49444468656628 0.7322739968400419
0.7240163610481083 22.294881039699238 0.7263926696045758
0.7292439160015243 23.3053757280527 0.7423789554093485
0.7344714709549403 24.034866737897833 0.769218013357578
0.7396990259083562 25.66499298973076 0.7911410184975314
0.7449265808617722 27.013864152192404 0.8211680133488459
0.7501541358151882 29.660382688856895 0.8602759948972364
0.7553816907686042 30.553177601463855 0.8548650818045322
0.7606092457220202 30.557615906986058 0.8421319320245977
0.7658368006754361 29.066982074151184 0.8240872674030509
0.7710643556288521 28.804607029123975 0.7988940587336502
0.7762919105822681 28.301862935873103 0.7913238479341996
0.7815194655356841 28.0610405763429 0.7710689581754615
0.7867470204891001 28.469687545234994 0.7719504653456727
0.791974575442516 27.3834563535692 0.7627552050448353
0.797202130395932 28.20981119677696 0.7722209671020646
0.802429685349348 29.92781642157558 0.8148585064329447
0.807657240302764 31.188114661220695 0.8361859113532929
0.81288479525618 35.49355973591142 0.9032570490011461
0.8181123502095959 37.8399915925972 0.9338958352526527
0.8233399051630119 41.01867063125953 0.9714152256260228
0.8285674601164279 44.86522031822253 1.0249753193298325
0.8337950150698439 48.418793133521376 1.073647439142116
0.8390225700232599 50.81570536937771 1.0866496583553191
0.8442501249766758 52.764376161351755 1.126993115707704
0.8494776799300918 54.38407806529607 1.1548421140390392
0.8547052348835078 53.42855068150172 1.1505754935870947
0.8599327898369238 58.003086688086206 1.2069646676447316
0.8651603447903398 59.14235018328043 1.2040788974109493
0.8703878997437557 65.1275788303105 1.254651692529106
0.8756154546971717 68.55779308211497 1.266794487778555
0.8808430096505877 68.60629028030176 1.2570378510113323
0.8860705646040037 72.17349860003681 1.2787372708566607
0.8912981195574197 74.26901857422759 1.303294655438869
0.8965256745108356 76.89996443584533 1.3307214278792694
0.9017532294642516 82.292574678597 1.3987254765556465
0.9069807844176676 82.88760023215559 1.3848261037473375
0.9122083393710836 84.50058294992316 1.4108011840709007
0.9174358943244996 85.61943653990971 1.3940063451495752
0.9226634492779155 85.0368307201319 1.3966976134534466
0.9278910042313315 88.10886332929297 1.4220742721155097
0.9331185591847475 85.27982377140867 1.396716885876233
0.9383461141381635 86.85841918430188 1.3965542430400577
0.9435736690915795 89.02258420511096 1.4112244366662823
0.9488012240449955 94.25266946874315 1.4451496008841525
0.9540287789984114 99.005345917044 1.4851007501627873
0.9592563339518274 100.12524155731556 1.498680870637743
0.9644838889052434 100.39378899799436 1.5149041652919975
0.9697114438586594 100.70283694249474 1.510176959640145
0.9749389988120754 104.54229927549568 1.51415390519956
0.9801665537654913 108.02571750904893 1.5129756542372825
0.9853941087189073 114.76089211011373 1.5558879642943246
0.9906216636723233 112.5300101531741 1.534200869788662
0.9958492186257393 113.23278597691245 1.5462531259959642
1.0010767735791553 108.73980918703619 1.5040541875722124
1.0063043285325712 108.6995041725474 1.5086837387683698
1.0115318834859872 108.37420397810573 1.4961559815760368
1.0167594384394032 108.9136288968012 1.4860782365426308
1.0219869933928192 115.41356314273072 1.5349882968991613
1.0272145483462352 119.42193019288398 1.5676361659681548
1.0324421032996511 120.83158658016045 1.595914885573704
1.0376696582530671 122.65774586193216 1.61629558667355
1.042897213206483 121.54348853361863 1.5966866950214758
1.048124768159899 120.37749469222662 1.592859591754724
1.053352323113315 125.99195076415671 1.6187666455893803
1.058579878066731 130.01901001645555 1.6563044956155137
1.063807433020147 131.5332871104201 1.6727618251658694
1.069034987973563 131.28129267798522 1.6455105249747044
1.074262542926979 128.83358485047617 1.6389523594647153
1.079490097880395 130.42168341430735 1.644259973897617
1.084717652833811 127.63822988280518 1.6246881846316843
1.089945207787227 125.00815325695615 1.6121611067828863
1.095172762740643 128.23167278482123 1.618168086170756
1.1004003176940589 126.92914233235675 1.597437174402985
1.1056278726474749 131.4309725859828 1.626053363513906
1.1108554276008908 136.220594115709 1.6635071629828253
1.1160829825543068 139.6802582281432 1.690464258992936
1.1213105375077228 143.28975532470315 1.7138111450414855
1.1265380924611388 139.63096933770075 1.6838978832827751
1.1317656474145548 137.46975448965347 1.6562718590445085
1.1369932023679707 135.83921197117442 1.6297479014574416
1.1422207573213867 137.9730531819847 1.6286867501819582
1.1474483122748027 142.53883158452743 1.6589376170432106
1.1526758672282187 151.02614932069253 1.6981795150958594
1.1579034221816347 154.90014076797883 1.7291272588517845
1.1631309771350506 155.0426243847355 1.7319146825260647
1.1683585320884666 155.1922686157422 1.714484290162826
1.1735860870418826 147.60477232478942 1.6879324774863416
1.1788136419952986 147.56176037292664 1.7023426805413198
1.1840411969487146 144.1299155665011 1.6668680937023048
1.1892687519021305 142.79314688503152 1.6713193926076382
1.1944963068555465 148.28883353898567 1.6966687433782999
1.1997238618089625 152.30011177464885 1.6908348413946919
1.2049514167623785 154.5812786818985 1.696587343536284
1.2101789717157945 153.27497756717628 1.6617162884928411
1.2154065266692105 156.54132144345826 1.6833315916221159
1.2206340816226264 151.48530114325084 1.6646788655757256
1.2258616365760424 154.33603685948052 1.7134431997055652
1.2310891915294584 165.42912741882498 1.767672517438322
1.2363167464828744 164.00311258682765 1.7611327752210997
1.2415443014362904 167.6380775553219 1.7741663230721858
1.2467718563897063 164.5113478192342 1.7566715846123262
1.2519994113431223 155.3282132072542 1.6917868736157413
1.2572269662965383 154.6715840191732 1.675842191383402
1.2624545212499543 154.82488063071733 1.6768885256798514
1.2676820762033703 156.81399494214216 1.688658186040573
1.2729096311567862 154.1592302926571 1.6754513533525535
1.2781371861102022 155.21909092548964 1.6685599865072755
1.2833647410636182 161.14477485823605 1.7025847837570285
1.2885922960170342 164.20059857440012 1.7282337213751267
1.2938198509704502 168.76267089566662 1.7566348021030314
1.2990474059238661 161.86726206295887 1.716534609517521
1.3042749608772821 157.35460494011124 1.65914096936796
1.309502515830698 160.85109255908552 1.6681291335573067
1.314730070784114 164.05630616690848 1.6965310982316566
1.31995762573753 173.85025998467802 1.7646872304442838
1.325185180690946 175.06680911010218 1.7861936878502533
1.330412735644362 175.35792429294185 1.8015511686162136
1.335640290597778 174.972996710079 1.7890152076749546
1.340867845551194 169.29170427510851 1.7508672825281437
1.34609540050461 166.8838699723901 1.7302781311076703
1.351322955458026 164.6879607212848 1.7101794733677411
1.356550510411442 160.790896416264 1.6854260282286673
1.361778065364858 161.12606112688013 1.684753869772334
1.3670056203182739 162.7679835993841 1.6815082582580305
1.3722331752716899 166.40062387454296 1.6962818261083241
1.3774607302251058 172.2651694693715 1.7229457537056077
1.3826882851785218 177.12821424418388 1.7553132153751612
1.3879158401319378 178.833424674182 1.7764095628589136
1.3931433950853538 172.8085799972241 1.7394391961905706
1.3983709500387698 167.4565292246023 1.6996509480713389
1.4035985049921857 166.114472377473 1.6826351810029254
1.4088260599456017 161.70653605449712 1.6707865946786529
1.4140536148990177 162.2824203785615 1.6899012653106298
1.4192811698524337 167.24021913721015 1.7419491766340607
1.4245087248058497 164.3669426462645 1.7131562518615937
1.4297362797592656 168.73617959656178 1.733181278003537
1.4349638347126816 169.83706620804233 1.7269364104557299
1.4401913896660976 172.81148565233195 1.74479528975975
1.4454189446195136 181.0954789598094 1.805735100769361
1.4506464995729296 178.52121098049332 1.7921491679390518
1.4558740545263456 172.28425690216824 1.7428530107298164
1.4611016094797615 167.54886757004275 1.7178880707339965
1.4663291644331775 164.16285469953957 1.694419262705066
1.4715567193865935 165.18847993746652 1.6772871789255783
1.4767842743400095 165.43067934933154 1.675017036508614
1.4820118292934255 167.3707414296601 1.7007048921948675
1.4872393842468414 167.17522061303825 1.7134325723906196
1.4924669392002574 166.09580131207775 1.7090326807749627
1.4976944941536734 164.69638311354478 1.6918741137082358
1.5029220491070894 160.1465163326527 1.6441449431548136
1.5081496040605054 167.71741719874572 1.6849487555298333
1.5133771590139213 171.6426582558822 1.7061705911352474
1.5186047139673373 178.4891784184392 1.7622179553612733
1.5238322689207533 179.19935582330052 1.7597094723810207
1.5290598238741693 178.4671618584767 1.759203657733959
1.5342873788275853 175.09912130169803 1.729727241359034
1.5395149337810012 177.74425653250984 1.7504203451716056
1.5447424887344172 183.7239202785898 1.7846011699698396
1.5499700436878332 186.6607173512393 1.817888227788178
1.5551975986412492 186.70081147495554 1.8139739222399147
1.5604251535946652 184.30379010541884 1.8078068907362657
1.5656527085480811 183.5582329054852 1.7804087341934722
1.5708802635014971 192.00680972911985 1.8204892590648238
1.576107818454913 191.45547641905088 1.8142581777261757
1.581335373408329 190.0301240341815 1.8048055269904986
1.586562928361745 195.59064061258897 1.822297928395025
1.591790483315161 194.70074043565407 1.812810181728821
1.597018038268577 203.43066417172895 1.8470464331395173
1.602245593221993 208.46379817210064 1.8631304227912209
1.607473148175409 205.3348182759375 1.8402979087105127
1.612700703128825 207.40933366757008 1.8357108383999452
1.617928258082241 208.1615862979857 1.8422919134304607
1.623155813035657 208.3368906955606 1.8464233216672732
1.628383367989073 211.36463328889258 1.852196920415817
1.6336109229424889 213.0442975279557 1.8696492164360528
1.6388384778959049 216.06521536560476 1.8714492268555754
1.6440660328493208 219.97726297124535 1.9017996990088633
1.6492935878027368 228.6122458516547 1.9564103430891018
1.6545211427561528 239.5397817210036 2.0284267421800646
1.6597486977095688 249.08504586512652 2.0694759843687343
1.6649762526629848 257.4796745223475 2.084335130852755
1.6702038076164007 256.3111988872251 2.0581461439411486
1.6754313625698167 251.2282256511495 2.0083821052622053
1.6806589175232327 244.5106069343611 1.966499161586088
1.6858864724766487 240.09921128852645 1.9412745679946253
1.6911140274300647 240.96370289871516 1.9332365672163936
1.6963415823834807 243.44675231889988 1.9355129132689215
1.7015691373368966 235.6194550654447 1.9006844437541632
1.7067966922903126 242.55560393565227 1.9292121661484078
1.7120242472437286 256.2621381847411 1.9966237934201367
1.7172518021971446 260.36253086708723 2.0047163326694704
1.7224793571505606 276.62864900495634 2.0622143019246693
1.7277069121039765 280.9678386137666 2.0822282528006637
1.7329344670573925 278.38787365575826 2.0433465863456446
1.7381620220108085 274.06557111762606 1.9860557484139445
1.7433895769642245 277.25201799460433 1.989935809292573
1.7486171319176405 272.9192450454642 1.9585937282929344
1.7538446868710564 275.48901019071826 1.9574896885998816
1.7590722418244724 275.8230670322266 1.958401837807474
1.7642997967778884 279.2313287690073 1.998756520537676
1.7695273517313044 288.69658019918415 2.0223041526106913
1.7747549066847204 291.46915978616704 2.031103727774434
1.7799824616381363 292.63627075355083 2.0305061729819514
1.7852100165915523 297.272008662465 2.0221173551556273
1.7904375715449683 301.70066182270335 2.0405604045887564
1.7956651264983843 304.5913281908744 2.0580903539757216
1.8008926814518003 305.0828799268742 2.0268558226185576
1.8061202364052162 304.68276294003846 2.0144311065345333
1.8113477913586322 303.68331818707725 1.9907505504636875
1.8165753463120482 298.57199261013125 1.9418462757380133
1.8218029012654642 297.4436949109246 1.9390602761354316
1.8270304562188802 298.125759916436 1.9481310525295366
1.8322580111722961 305.3125295342169 1.9587150637319612
1.8374855661257121 311.71218134683346 1.971671565227264
1.842713121079128 314.9088389696468 1.964432997754912
1.847940676032544 308.8907893962689 1.9121950892096171
1.85316823098596 313.4139184495291 1.9323341601408912
1.858395785939376 306.7272695643569 1.893669788305721
1.863623340892792 305.4842959298505 1.889559485812645
1.868850895846208 308.51340279719574 1.8964094094613215
1.874078450799624 307.0069606612711 1.8862283370193789
1.87930600575304 316.6706728221603 1.9156124906560625
1.884533560706456 316.81451682544434 1.8989409563728021
1.889761115659872 312.4863785334123 1.8582298233496142
1.894988670613288 311.71676272033284 1.8315764064049127
1.9002162255667039 320.283096388549 1.8630112615312717
1.9054437805201199 320.49964092522475 1.8571226805622414
1.9106713354735358 319.0414385999029 1.8443322738070014
1.9158988904269518 316.84818265117497 1.8317440007694767
1.9211264453803678 310.02071270919015 1.8001382049252295
1.9263540003337838 305.428958491103 1.7884733589461443
1.9315815552871998 302.83781355476634 1.7842208152428554
1.9368091102406157 296.09604641458014 1.7318398466535299
1.9420366651940317 299.18650807927133 1.7192930405916844
1.9472642201474477 289.8452223265899 1.6658586960251835
1.9524917751008637 291.75099139566316 1.659423933822674
1.9577193300542797 287.7578650869776 1.6492200377223298
1.9629468850076957 282.73390953846786 1.6320176885961204
1.9681744399611116 285.52849541508 1.6381556112844013
1.9734019949145276 284.9549327287363 1.6229139829284551
1.9786295498679436 281.2026146850524 1.5912012595472367
1.9838571048213596 280.27176066604244 1.5727066013869881
1.9890846597747756 281.2726736676601 1.567054626500855
1.9943122147281915 276.1273263193825 1.5607578772840982
1.9995397696816075 275.1969328903996 1.5575690425700925
2.0047673246350235 272.6245634184003 1.544244956740488
2.0099948795884393 271.36254399114546 1.5357565101270925
2.015222434541855 275.48054649558526 1.5389997544039082
2.0204499894952708 273.6099373147738 1.5330113194052357
2.0256775444486865 267.6641687081777 1.513660459482369
2.0309050994021023 268.9149036479601 1.5084934607865121
2.036132654355518 270.60070218723865 1.5171475273065298
2.041360209308934 270.3799019310091 1.5256439662078394
2.0465877642623496 273.96052586195975 1.5308423743306152
2.0518153192157653 271.65046452631543 1.520534414849146
2.057042874169181 267.76971485203137 1.5038781564966133
2.062270429122597 270.32097362875004 1.5060358899741917
2.0674979840760126 266.22202727371484 1.489327957800497
2.0727255390294284 265.375834071113 1.4945538843466235
2.077953093982844 267.49632760994257 1.49409409531281
2.08318064893626 270.50445349207234 1.5148304624255924
2.0884082038896756 271.4407977139424 1.5120691535042654
2.0936357588430914 266.10625049688645 1.4885276511561047
2.098863313796507 269.89961527618664 1.5070470754788443
2.104090868749923 267.8696587564998 1.5062191940340073
2.1093184237033387 268.7399730376703 1.51264402794067
2.1145459786567544 268.754681013013 1.51536794790701
2.11977353361017 262.64609841300626 1.4884692529396977
2.125001088563586 266.0473072344359 1.4920574440599692
2.1302286435170017 268.2352499489461 1.503591172921691
2.1354561984704175 274.92928665321045 1.5396806205631675
2.140683753423833 269.5216752783046 1.5157067241920106
2.145911308377249 263.70561930145806 1.494320876521377
2.1511388633306647 256.3273968839988 1.464156351199039
2.1563664182840805 260.18133992015004 1.4753807603401181
2.1615939732374962 265.1333414905684 1.4992106108645928
2.166821528190912 269.1358402255914 1.5246696689478165
2.1720490831443278 272.0798298617529 1.5257075933996813
2.1772766380977435 267.90653213252995 1.5205541362299675
2.1825041930511593 269.8416599324604 1.5191663470365044
2.187731748004575 272.1099178731406 1.5154828740887536
2.192959302957991 280.48616046623613 1.5558879854739336
2.1981868579114066 281.6079229663487 1.5614554474985718
2.2034144128648223 278.2886263347035 1.5549162843530033
2.208641967818238 273.01159190029824 1.5364150009357562
2.213869522771654 268.22877822731033 1.5120335094157966
2.2190970777250696 264.6988017051962 1.5011829773774066
2.2243246326784853 266.9986214142967 1.5235640329084257
2.229552187631901 266.5280100689507 1.5152300821682716
2.234779742585317 269.4473871026722 1.516511181593516
2.2400072975387326 267.1601981000081 1.496973618388303
2.2452348524921484 270.07211440951306 1.489029826364447
2.250462407445564 269.5719856191991 1.4898248209295992
2.25568996239898 264.34183838145094 1.4755330045395953
2.2609175173523957 264.5215035301177 1.4810517476581042
2.2661450723058114 266.60445663434234 1.495817480353266
2.271372627259227 260.87092548621604 1.46737218801301
2.276600182212643 259.2645822607049 1.4726423875149601
2.2818277371660587 257.7713142579879 1.4678625395091203
2.2870552921194744 258.16507630317415 1.4812942246190466
2.29228284707289 261.9794669183277 1.4978058603315936
2.297510402026306 267.8936027573308 1.5185108104558005
2.3027379569797217 264.43384400563235 1.4945778242575094
2.3079655119331375 268.9772921318585 1.502990744315998
2.3131930668865532 268.1924473056912 1.4945834320809965
2.318420621839969 270.3177885701301 1.504153848175001
2.3236481767933848 270.6949646483327 1.5048251294874024
2.3288757317468005 265.8527551553858 1.4828890315096508
2.3341032867002163 265.0893922136526 1.48478615590164
2.339330841653632 261.1449255250804 1.460697518314434
2.344558396607048 259.04891928822764 1.4586691936492466
2.3497859515604635 265.2735498605152 1.4784598388235637
2.3550135065138793 267.6536098059342 1.4601258650785798
2.360241061467295 266.59801140797725 1.447692381947168
2.365468616420711 264.0276098398562 1.4238307012448912
2.3706961713741266 264.45890995745214 1.4074136864851026
2.3759237263275423 268.6743163980754 1.436714609569507
2.381151281280958 268.4198830389858 1.4488215041130321
2.386378836234374 263.01085877008063 1.442684163945584
2.3916063911877896 258.5668665829226 1.447277414717029
2.3968339461412054 255.17278643203332 1.4277532441652119
2.402061501094621 256.92588580834683 1.4242607250453607
2.407289056048037 260.59487623022403 1.4396505200831435
2.4125166110014526 261.6626521025935 1.447744096821625
2.4177441659548684 255.72178597659152 1.4232150717364322
2.422971720908284 256.81574671754294 1.4222095586825987
2.4281992758617 260.95189755941556 1.4366025899157673
2.4334268308151157 263.9900930641967 1.4298818225923589
2.4386543857685314 266.8025202303559 1.4311886449124904
2.443881940721947 268.1604300139907 1.4196432118865991
2.449109495675363 266.8548965286211 1.3934185698069868
2.4543370506287787 273.0663758917158 1.4127630765059465
2.4595646055821945 280.07125318318606 1.4202141951479066
2.4647921605356102 299.18951386420196 1.4474465726196455
2.470019715489026 315.3809613844774 1.444950717075517
2.4752472704424417 356.7452032402065 1.4977209658039687
2.4804748253958575 434.7708597935013 1.6079797212733948
2.4857023803492733 577.9289988828082 1.81892529771464
2.490929935302689 799.0627841638602 2.121749973608606
2.496157490256105 1111.4279203624233 2.4982736845524944
2.5013850452095205 1482.265499896536 2.876509123603627
2.5066126001629363 1834.0275691264626 3.1838175075492137
2.511840155116352 2174.9560624180763 3.4643303308542457
2.517067710069768 2497.6497236382893 3.7079764418419465
2.5222952650231836 2789.7184021177172 3.920892302243784
2.5275228199765993 3168.79678695441 4.187396147308751
2.532750374930015 3569.5205039077846 4.43705563656456
2.537977929883431 4125.739866951683 4.760311390989752
2.5432054848368466 4780.341907145722 5.111846082604241
2.5484330397902624 5457.872073162275 5.447980288539028
2.553660594743678 5992.4933493487515 5.696566441423337
2.558888149697094 6305.370577932998 5.835193747032879
2.5641157046505096 6325.891206713572 5.833612124306644
2.5693432596039254 6112.703791879478 5.732670474861084
2.574570814557341 5728.371975074556 5.542434963107392
2.579798369510757 5249.253315608551 5.297885024115726
2.5850259244641727 4775.181596138544 5.054881222489069
2.5902534794175884 4282.45873163167 4.7829892117232164
2.595481034371004 3734.3909410539272 4.459870603989058
2.60070858932442 3152.4999709221893 4.095648817611166
2.6059361442778357 2545.8945747821704 3.685733900301392
2.6111636992312515 1960.134375117494 3.243259995291214
2.6163912541846672 1462.9226889650272 2.7985279470569395
2.621618809138083 1058.376185082489 2.3850481247384048
2.6268463640914987 773.474213276726 2.044533721848636
2.6320739190449145 577.3871831338429 1.7794753892153805
2.6373014739983303 457.61383214870625 1.6017206748851407
2.642529028951746 382.43834154427196 1.4778585952073642
2.6477565839051618 337.17553376461507 1.4076580769276834
2.6529841388585775 315.2117796315018 1.3776532507730723
2.6582116938119933 299.3475076912805 1.3648371276270461
2.663439248765409 286.1791998909185 1.3506509911962183
2.668666803718825 278.9183901644943 1.35028417921776
2.6738943586722406 270.96945697467663 1.345892637153992
2.6791219136256563 264.44244641384785 1.332398563702581
2.684349468579072 256.3744822403166 1.3116502464759194
2.689577023532488 255.12814792567394 1.326929573024688
2.6948045784859036 250.30003628208087 1.3210540900246888
2.7000321334393194 253.03237993622093 1.341936328925239
2.705259688392735 250.5079625562827 1.3329101642931223
2.710487243346151 248.77011925669777 1.3272032877106668
2.7157147982995666 248.8909260934134 1.3356123395481923
2.7209423532529824 247.50723798734683 1.3326531996040805
2.726169908206398 249.33458970717842 1.3551322900807172
2.731397463159814 252.77076463994746 1.36837213505121
2.7366250181132297 259.7401294659251 1.4011345322345627
2.7418525730666454 256.0174078601387 1.386963699382511
2.747080128020061 258.84284082418793 1.4206447677007614
2.752307682973477 255.34050551488122 1.4170468534410414
2.7575352379268927 253.31142730343964 1.4072700191777752
2.7627627928803085 253.16751790867298 1.4108463322813112
2.767990347833724 255.09677487382712 1.4114153627161166
2.77321790278714 258.89230274362467 1.4165553458936049
2.7784454577405557 257.0501009560334 1.409301663283865
2.7836730126939715 260.68016972779117 1.4256531565909567
2.7889005676473873 257.2227356291837 1.4193438372911826
2.794128122600803 257.0631945864609 1.4246649598177257
2.7993556775542188 259.3488894385463 1.4347718617027656
2.8045832325076345 259.24032604359496 1.43556291037666
2.8098107874610503 256.37424393476147 1.4193022335034478
2.815038342414466 254.73295825268136 1.4093094191286868
2.820265897367882 253.57969999095604 1.4155062393701576
2.8254934523212976 259.1442924379623 1.433233011344822
2.8307210072747133 260.2944954788328 1.4433016782574537
2.835948562228129 260.52595110394765 1.4528878698171903
2.841176117181545 256.02127782182527 1.4377143760251436
2.8464036721349606 258.9051478613262 1.450573737474081
2.8516312270883764 261.40316742327826 1.46735984752987
2.856858782041792 256.14243495826145 1.4381728335192878
2.862086336995208 260.30930150437257 1.4642812359778168
2.8673138919486236 255.39278633974655 1.450688838242222
2.8725414469020394 254.73980787526486 1.4418947962010613
2.877769001855455 264.01206455577807 1.474562683909072
2.882996556808871 256.41209793435587 1.446893837390985
2.8882241117622867 253.4603225200642 1.4275103697102096
2.8934516667157024 248.66697456605186 1.4163468699391706
2.898679221669118 250.79011689036741 1.425839608933844
2.903906776622534 255.6978030827631 1.4344398027753786
2.9091343315759497 264.5414434538076 1.4645252755451452
2.9143618865293655 266.48887979425325 1.4714366141347532
2.919589441482781 269.1899119773732 1.4819108553818126
2.924816996436197 265.3952188953133 1.4598547104091477
2.9300445513896127 266.31344744913304 1.4561768906948789
2.9352721063430285 267.8998087989726 1.464137756910887
2.9404996612964442 272.49394776741394 1.481275295139677
2.94572721624986 276.08448016237656 1.5000064474053578
2.9509547712032758 272.4035615421599 1.498617901138496
2.9561823261566915 265.389681457968 1.4701535416372458
2.9614098811101073 258.7815550556391 1.4327067585140314
2.966637436063523 258.4945947489232 1.4231104502707947
2.971864991016939 261.8043694964034 1.4375922695147718
2.9770925459703546 258.40356940508764 1.4090963121574087
2.9823201009237703 254.10006186498447 1.3884340117418834
2.987547655877186 248.62708293955993 1.3643716332560327
2.992775210830602 247.75469165837868 1.3557914294016733
2.9980027657840176 245.61475112808318 1.3539463304218744
3.0032303207374333 247.63712678711778 1.3531412341983164
3.008457875690849 251.34037279475146 1.3669142736207998
3.013685430644265 249.820791557552 1.3443956097125327
3.0189129855976806 251.7139364310052 1.3409134428400282
3.0241405405510964 250.51959298049633 1.3308703853921733
3.029368095504512 256.694461423137 1.3446271973530874
3.034595650457928 260.9759864807284 1.351191548034333
3.0398232054113437 261.43880934623564 1.3597534567519758
3.0450507603647594 259.1788861858671 1.3538766961241435
3.050278315318175 259.84290470407836 1.3691159978760157
3.055505870271591 261.47701291358123 1.3754825425863986
3.0607334252250067 257.48732027760593 1.354784559121716
3.0659609801784224 258.97619051874875 1.3485496765305487
3.071188535131838 257.37015190566734 1.3422638029651146
3.076416090085254 260.29712407443964 1.3467232237347257
3.0816436450386697 263.56045192683206 1.344823552213572
3.0868711999920855 266.72395883787925 1.3408478202944762
3.0920987549455012 269.1518236878625 1.3418707917906325
3.097326309898917 270.7085894042995 1.340928272570759
3.1025538648523328 270.39060612787586 1.3284117021338417
3.1077814198057485 273.8135367514059 1.3320420315395862
3.1130089747591643 278.27780494740904 1.3310285375812474
3.11823652971258 286.315254398597 1.3440384370688452
3.123464084665996 292.9518916170647 1.359433622446604
3.1286916396194115 297.3597960287896 1.3549883230114124
3.1339191945728273 301.7141748668716 1.3605969201447716
3.139146749526243 304.84380295637044 1.3538615899806463
3.144374304479659 310.0410252236306 1.3477622690344864
3.1496018594330746 312.69405039463663 1.3410180789622785
3.1548294143864903 318.5002591060396 1.3459065569086235
3.160056969339906 320.6680151488228 1.3389616088487866
3.165284524293322 328.436621242056 1.3448095099746213
3.1705120792467376 342.4539231574796 1.3674401160488203
3.1757396342001534 358.8736611646556 1.3825013459536863
3.180967189153569 373.6548996656652 1.4036971231276356
3.186194744106985 389.95205648485296 1.4274492935460512
3.1914222990604006 410.32208308112246 1.458079019177701
3.1966498540138164 426.54843632620185 1.4846062847123906
3.201877408967232 448.8276799948318 1.5169574347572077
3.207104963920648 468.63353338233867 1.5358056139039389
3.2123325188740637 489.7430694418583 1.5618270998279997
3.2175600738274794 517.1619656346128 1.6007375428568262
3.222787628780895 539.0609931326643 1.6308398544179665
3.228015183734311 564.9836947388536 1.6666343729195547
3.2332427386877267 599.041115042381 1.7121279223712869
3.2384702936411425 638.1207548240454 1.7638330766326553
3.2436978485945582 676.3122389324714 1.818376741731525
3.248925403547974 710.7324012593583 1.866514330096147
3.2541529585013897 741.5754089249813 1.9056655759217198
3.2593805134548055 765.4751059223906 1.9293689639725622
3.2646080684082213 795.4030675668589 1.959162378088878
3.269835623361637 830.7414708992388 1.9976446294747983
3.275063178315053 869.4050963245237 2.039849788545991
3.2802907332684685 908.603384986345 2.0810989765872976
3.2855182882218843 950.3093605681414 2.1250913447168354
3.2907458431753 991.1480396145839 2.1750737971814296
3.295973398128716 1027.9096417421829 2.214803013181948
3.3012009530821316 1042.0533969777857 2.2262872138319776
3.3064285080355473 1033.3933384843963 2.2097017385572433
3.311656062988963 1007.8852631938043 2.1784906517635676
3.316883617942379 966.0266241928622 2.1308471006403216
3.3221111728957946 917.0681921864247 2.07573921673218
3.3273387278492104 852.8705376353572 1.9994479812034691
3.332566282802626 779.4851815774824 1.9092855913360016
3.337793837756042 709.1186905879397 1.8208794168578417
3.3430213927094576 638.8411738574623 1.7282981946884188
3.3482489476628734 575.8884045569539 1.6430921403338379
3.353476502616289 519.7513269548092 1.563375330518046
3.358704057569705 475.20123179015906 1.4956576692877264
3.3639316125231207 431.63121470875063 1.4280327136603033
3.3691591674765364 399.5983489395285 1.3785187634966443
3.374386722429952 372.6177144535764 1.339401725522301
3.379614277383368 349.14849721040895 1.308321238364333
3.3848418323367837 336.4540161800632 1.2998607576674561
3.3900693872901995 322.9212429940247 1.2913140699523673
3.3952969422436152 309.16353767746085 1.2761002920993187
3.400524497197031 292.79427617530735 1.2438834823081684
3.4057520521504467 283.41306542709543 1.2302437031726368
3.4109796071038625 277.1245998328243 1.2357033972890128
3.4162071620572783 277.57461171785866 1.2462731387484811
3.421434717010694 276.1297713372159 1.2511306690933726
3.4266622719641098 270.9296257117317 1.2383275425362363
3.4318898269175255 273.33765891010364 1.2502776959330426
3.4371173818709413 267.2829226787982 1.2428544510619284
3.442344936824357 266.058538604682 1.2421231732830884
3.447572491777773 258.0584483210542 1.2268852211283827
3.4528000467311886 248.43611926107147 1.2090262517250887
3.4580276016846043 249.65171023060805 1.2125301832652036
3.46325515663802 248.46714554232898 1.2025568157661841
3.468482711591436 256.5064066358651 1.2216731727750798
3.4737102665448516 253.03980130752382 1.2176385058833024
3.4789378214982674 248.23353100756412 1.1997761685502812
3.484165376451683 247.7716101158104 1.1981390947114676
3.489392931405099 247.11147625089734 1.2013058046387173
3.4946204863585146 249.13171357686244 1.202506438765595
3.4998480413119304 254.66023372386164 1.209432869858452
3.505075596265346 256.4647045586846 1.2010766447327488
3.510303151218762 264.0008805731618 1.2109987983510206
3.5155307061721777 273.2129722570603 1.2358508750507207
3.5207582611255934 279.1650344362347 1.2479821271831293
3.525985816079009 288.3823447539301 1.2553153011039062
3.531213371032425 292.07325667169465 1.2479713906014198
3.5364409259858407 300.03157139024563 1.2404626341278813
3.5416684809392565 315.96122651992533 1.2508846194486423
3.546896035892672 341.1545768011015 1.2780623008710759
3.552123590846088 390.3741943146243 1.3496903611631252
3.5573511457995037 476.1874603995891 1.479851318610789
3.5625787007529195 634.7439945134181 1.7053106723668816
3.5678062557063353 908.7961661505304 2.040230333004111
3.573033810659751 1427.504235514044 2.556388105595833
3.5782613656131668 2370.7004240797887 3.296231923414477
3.5834889205665825 4065.3782816945336 4.317836837893881
3.5887164755199983 6836.8726891346405 5.59909478038505
3.593944030473414 10598.461674524548 6.9230304336973045
3.59917158542683 14430.354487993267 8.034713719151915
3.6043991403802456 17616.12010039104 8.847379317216925
3.6096266953336613 18934.828508795945 9.154300416386167
3.614854250287077 18149.362560611116 8.957054867061395
3.620081805240493 15579.17277840819 8.29383595511806
3.6253093601939086 12117.992249107541 7.32099709456767
3.6305369151473244 8775.296144427586 6.222825490947454
3.63576447010074 5836.702208331798 5.062682037517191
3.640992025054156 3803.0191697492987 4.071768617829397
3.6462195800075716 2372.372664656897 3.2056470858694817
3.6514471349609874 1509.30749712442 2.552022565206321
3.656674689914403 1003.7743523698931 2.082500562636112
3.661902244867819 730.7773287018712 1.7775109118475974
3.6671297998212347 572.8617211453579 1.5750684042747622
3.6723573547746504 486.2367391238147 1.45958455363376
3.677584909728066 432.26051462559224 1.3822848904362095
3.682812464681482 397.7902299802506 1.328686227236205
3.6880400196348977 373.2621713566898 1.2990708546908982
3.6932675745883135 355.1726875213975 1.2675662306584656
3.698495129541729 339.87032697896683 1.247679824292008
3.703722684495145 325.82614746807883 1.2227034705322173
3.7089502394485607 314.22412726103494 1.1986122205056806
3.7141777944019765 306.4527282807943 1.188400105606752
3.7194053493553922 299.80198763771466 1.178741703274868
3.724632904308808 297.1447069140609 1.177717892421623
3.7298604592622238 296.2092973154371 1.1838411709078094
3.7350880142156395 292.9933623526799 1.1785906477036092
3.7403155691690553 293.57248156804127 1.177541638226326
3.745543124122471 293.4975240208408 1.1833149902940128
3.750770679075887 290.7052677490606 1.1831590799626117
3.7559982340293026 287.89000364927057 1.1784413602265185
3.7612257889827183 281.87248966459015 1.1630563952178576
3.766453343936134 276.1136273185116 1.1457425580714358
3.77168089888955 284.40412850437787 1.1612761626884207
3.7769084538429656 285.78247622373254 1.162626160211708
3.7821360087963813 287.49311453773305 1.1615070127944642
3.787363563749797 289.6610458948631 1.1623881689524986
3.792591118703213 294.547683350035 1.1657852962297555
3.7978186736566286 299.4405681384436 1.16908539911024
3.8030462286100444 306.9469638811287 1.1733904538537734
3.80827378356346 312.5047297020861 1.1758225463331036
3.813501338516876 315.85033396349894 1.1755874649880658
3.8187288934702917 320.6636960409275 1.1842736592486949
3.8239564484237074 314.7233068641371 1.1740211533583462
3.829184003377123 308.8194188441416 1.1568842338314531
3.834411558330539 307.4203371234424 1.157948380788707
3.8396391132839547 304.51605188411634 1.1521113100119904
3.8448666682373704 305.3897229702316 1.1571315631719372
3.850094223190786 304.63632520159246 1.1635180650815518
3.855321778144202 300.4820983502105 1.163416900520633
3.8605493330976177 301.30173432595285 1.1770873044740264
3.8657768880510335 298.1420282369936 1.1677643944501654
3.8710044430044492 296.0230258786444 1.1647855623855825
3.876231997957865 292.71223120227364 1.1521235491995963
3.8814595529112808 287.51652367830496 1.135268596425309
3.8866871078646965 288.87551635970135 1.1380111868413216
3.8919146628181123 289.9457075377024 1.1366912561889615
3.897142217771528 292.201842485871 1.1354623342168828
3.902369772724944 290.17019098870185 1.1254560456686065
3.9075973276783595 290.8866700789631 1.121783168128731
3.9128248826317753 291.5259034506209 1.120401840131511
3.918052437585191 293.41437323318206 1.1211234680010438
3.923279992538607 295.3234213755512 1.1222514339628593
3.9285075474920226 302.38258593179916 1.1302335238052472
3.9337351024454383 306.7080867026627 1.1380966864447355
3.938962657398854 311.9511802141192 1.1410896566948243
3.94419021235227 314.33867439373256 1.1365700689128673
3.9494177673056856 318.82047145505294 1.1442317646436106
3.9546453222591014 326.5300028062627 1.151691634595503
3.959872877212517 337.8752378111832 1.1688172979462963
3.965100432165933 349.0509874228975 1.1849041502878508
3.9703279871193486 365.4506594100268 1.2095568824359415
3.9755555420727644 384.99878735109047 1.235847687266458
3.98078309702618 401.9267379950036 1.2564237348973297
3.986010651979596 420.8270222229302 1.2814667612752042
3.9912382069330117 440.35395438663113 1.308527768169994
3.9964657618864274 460.77243215903087 1.3369061864862415
4.001693316839844 487.73832599940215 1.3739299444301278
4.00692087179326 518.7568795777851 1.413705101843241
4.012148426746676 550.1289938515959 1.4593627148733057
4.017375981700092 577.4353043375658 1.5099833737417359
4.0226035366535084 618.8965192361529 1.573648589870925
4.027831091606925 665.3345647749044 1.639215326727424
4.033058646560341 721.3685534906592 1.7137592548128038
4.038286201513757 778.1044015768578 1.7777204524576453
4.043513756467173 844.6500852726282 1.855324261103485
4.0487413114205895 921.045466883365 1.9375569741645386
4.053968866374006 1006.8994461849574 2.0252987894303227
4.059196421327422 1102.7986795441395 2.12138450339808
4.064423976280838 1207.880474165575 2.21939925888376
4.069651531234254 1333.5026521696377 2.3302480462211332
4.0748790861876705 1469.8792125659695 2.4515906509425145
4.080106641141087 1613.2618698956353 2.5678693913352015
4.085334196094503 1784.9784968131028 2.7068006436240712
4.090561751047919 1958.6584406178683 2.8374341914401957
4.095789306001335 2170.903210261124 2.9910760831361887
4.1010168609547515 2408.4480282189616 3.1508681252541835
4.106244415908168 2647.0258020576607 3.3064025839523845
4.111471970861584 2903.908830054018 3.4591820370707285
4.116699525815 3161.454314376622 3.603863117750618
4.121927080768416 3397.8137767555195 3.6851347477529726
4.1271546357218325 3652.7107109800572 3.784839754656875
4.132382190675249 3923.5643326436902 3.912022019501136
4.137609745628665 4206.583757032919 4.0418650315927
4.142837300582081 4477.672606361044 4.15931792900023
4.148064855535497 4698.8372330014445 4.252525389307738
4.1532924104889135 4900.5118969834875 4.3330072616612245
4.15851996544233 5054.570007724307 4.391085855505149
4.163747520395746 5154.382546180534 4.430319797506687
4.168975075349162 5180.9787574876 4.4337396124205855
4.174202630302578 5135.426966535883 4.408191845076356
4.1794301852559945 4981.465384533183 4.336433735023798
4.184657740209411 4771.684567063281 4.239462227831919
4.189885295162827 4495.330419043353 4.108021819998525
4.195112850116243 4188.660562480091 3.9609707209271923
4.200340405069659 3849.989300083041 3.788806899302774
4.2055679600230755 3512.7221611715686 3.6160195595125932
4.210795514976492 3202.26158889199 3.458658718063798
4.216023069929908 2888.4233188266617 3.282630449488251
4.221250624883324 2583.003530658117 3.1001378140136904
4.22647817983674 2329.205717334631 2.94618615037904
4.2317057347901565 2079.292839871775 2.7801884331935516
4.236933289743573 1850.4167419776 2.6174871835990223
4.242160844696989 1642.1967963053362 2.4614585408274343
4.247388399650405 1464.248909194969 2.3220015761188173
4.252615954603821 1310.0734195642153 2.1960558380698023
4.257843509557238 1194.1942004486427 2.094479014775946
4.263071064510654 1089.434306330635 1.9992562933910416
4.26829861946407 981.7310627127403 1.8932660773801777
4.273526174417486 890.7006012768178 1.8036145822681302
4.278753729370902 807.4707013827474 1.7179589064205314
4.283981284324319 734.4187994399164 1.6394727447150912
4.289208839277735 675.3365830634415 1.5696363091611916
4.294436394231151 622.1451220247706 1.505016915508701
4.299663949184567 580.4279006947525 1.4537934311171223
4.304891504137983 543.8177851137434 1.4077562786624584
4.3101190590914 510.7424198911597 1.3646730466360741
4.315346614044816 478.293801223883 1.3200510363156643
4.320574168998232 448.11692380464194 1.2777990629203324
4.325801723951648 424.03798672955145 1.2429117450458822
4.331029278905064 408.51482609407014 1.2222077364493127
4.336256833858481 394.7874208970591 1.2016087384794154
4.341484388811897 378.32241767076414 1.1760114281401521
4.346711943765313 364.16956969073414 1.1571534657264726
4.351939498718729 350.56289983237605 1.135586324887205
4.357167053672145 342.1908477609074 1.1246758015744167
4.362394608625562 338.38019666999986 1.12407060847119
4.367622163578978 335.13628159295627 1.1220970631374456
4.372849718532394 326.2485974045594 1.107504649878528
4.37807727348581 319.69589481484064 1.096465482133733
4.383304828439226 314.16714541290884 1.0878844179549845
4.388532383392643 307.10170644048713 1.078041645795024
4.393759938346059 303.28042101683957 1.080525188439083
4.398987493299475 294.114409457552 1.0700010617190985
4.404215048252891 283.5692843968137 1.0522557169525204
4.409442603206307 276.2990977416868 1.0415973901648303
4.414670158159724 268.8077956433985 1.0274606808639815
4.41989771311314 261.09502066378286 1.0189736239121745
4.425125268066556 259.39666274261094 1.031867872144248
4.430352823019972 257.17163379882345 1.0360349346720363
4.435580377973388 256.63345271760727 1.0407535276887858
4.440807932926805 253.88706459547504 1.0324306398171015
4.446035487880221 245.47776597315135 1.0120205306044132
4.451263042833637 236.76505571430025 0.9890315978280669
4.456490597787053 231.57214746292658 0.9771886378293294
4.4617181527404695 227.4112141341291 0.9741787070653896
4.466945707693886 226.94574435796613 0.9789640399897326
4.472173262647302 225.1352284890369 0.9790174817273204
4.477400817600718 228.04162379335386 0.9895505881507991
4.482628372554134 225.15187926910974 0.9781955165935908
4.4878559275075505 224.1394603081549 0.9763487287118142
4.493083482460967 223.9657050552879 0.9789650789023944
4.498311037414383 222.8029672323214 0.983123170560839
4.503538592367799 224.87771956430993 0.9979978446068631
4.508766147321215 223.90824544102117 1.0046073922373693
4.5139937022746315 222.9624234707862 1.0053714395552675
4.519221257228048 216.06237492575508 0.9876878346821876
4.524448812181464 212.73283118466068 0.9742925825166987
4.52967636713488 209.23802771130073 0.9714329516198572
4.534903922088296 210.90847925981598 0.9783066315520125
4.5401314770417125 215.42099223004766 0.9892857237697436
4.545359031995129 213.9728743859414 0.9851626890304862
4.550586586948545 210.73327112174303 0.9752626347272523
4.555814141901961 207.29649904043563 0.9654682391738892
4.561041696855377 203.4347412470581 0.9559814419792874
4.5662692518087935 204.51685840752373 0.9529241888754351
4.57149680676221 205.27659522673702 0.950808844807785
4.576724361715626 204.7706143169751 0.944649821303593
4.581951916669042 208.0118721494323 0.9511960576344546
4.587179471622458 208.01287110933816 0.9564047189406895
4.5924070265758745 208.88170454516126 0.9666891032377884
4.597634581529291 207.0565155356107 0.9662718763630262
4.602862136482707 204.21998125636668 0.9600769290409362
4.608089691436123 204.16780320603743 0.9634778184549948
4.613317246389539 201.73718958836562 0.952501051032676
4.6185448013429555 201.27556602173902 0.9556590974971136
4.623772356296372 198.42152805196733 0.9490556770847995
4.628999911249788 197.37216627833297 0.946723095910752
4.634227466203204 196.0728053577888 0.9427716330183433
4.63945502115662 196.70690028348227 0.9410052241437086
4.6446825761100365 198.89585965105334 0.94558063991535
4.649910131063453 197.29191984982359 0.944502886608385
4.655137686016869 197.54621940958407 0.9505074511291218
4.660365240970285 198.8635587504277 0.9601994313748711
4.665592795923701 199.07404830378806 0.9640909483989795
4.6708203508771176 201.7936524582832 0.9672438961047093
4.676047905830534 202.74215297596572 0.9689887139193507
4.68127546078395 201.2745777934531 0.964355958667978
4.686503015737366 196.53470696791817 0.9541853839892774
4.691730570690782 196.52039550945034 0.9603549612101571
4.696958125644199 198.6565215496491 0.9629044944403939
4.702185680597615 198.98682785792275 0.9570807253827092
4.707413235551031 199.5950846222165 0.9606882154563384
4.712640790504447 198.84396456889428 0.9611804002726037
4.717868345457863 195.98893828830447 0.9615203097634222
4.72309590041128 198.05549011863462 0.9635326571116694
4.728323455364696 196.51073256330687 0.9564418710099056
4.733551010318112 196.7755723291862 0.9559562809099983
4.738778565271528 196.76944350360128 0.9561624828801187
4.744006120224944 196.3628747464053 0.9564970463957655
4.749233675178361 198.61581617877786 0.964386407193502
4.754461230131777 204.36565504856247 0.987504155885
4.759688785085193 202.013490568185 0.9804212266969944
4.764916340038609 197.76122735152904 0.9691982110131944
4.770143894992025 193.3006443732409 0.9529666945181543
4.775371449945442 193.8311349928587 0.9430937394623737
4.780599004898858 193.0213601530499 0.9332816495064716
4.785826559852274 193.7177722975639 0.9313976795989132
4.79105411480569 192.4418816439204 0.93010922087617
4.796281669759106 191.36540675976565 0.9287563490668224
4.801509224712523 195.94996813700902 0.9397151754406861
4.806736779665939 196.06051690358618 0.9419606288382547
4.811964334619355 195.73300779870144 0.9417879343440395
4.817191889572771 191.02260652173172 0.9320953923188058
4.822419444526187 187.09715621222495 0.9236296109163311
4.827646999479604 183.71674962584947 0.9118276167764187
4.83287455443302 184.81564916640016 0.921322344113837
4.838102109386436 189.3947050953889 0.9347654138077173
4.843329664339852 195.41181176069912 0.9532653885045225
4.848557219293268 194.43595707569986 0.9508048854564632
4.853784774246685 192.38444561765616 0.9406673890155565
4.859012329200101 189.34412250589008 0.9233130574209377
4.864239884153517 185.99734544319222 0.9104566213754458
4.869467439106933 184.3805134489953 0.9027751058070858
4.8746949940603495 180.12397565547127 0.8903917811536992
4.879922549013766 181.63467211518724 0.8953195116843464
4.885150103967182 187.25213843935143 0.9163695843169396
4.890377658920598 194.64030830818905 0.932364385707314
4.895605213874014 194.75333834919502 0.9284105627726248
4.9008327688274305 193.12318620888058 0.9201090374039911
4.906060323780847 192.04709859669867 0.91785598701899
4.911287878734263 190.3726389828151 0.9055202500856119
4.916515433687679 191.72469594525495 0.9168066241576222
4.921742988641095 192.67427607767905 0.9219566544143054
4.9269705435945115 193.56237889162517 0.9223105214171163
4.932198098547928 196.30349711465686 0.9329698293515556
4.937425653501344 198.61304303057398 0.9359543819795881
4.94265320845476 195.37956873782375 0.9323996577285857
4.947880763408176 194.02711409579948 0.920217848164646
4.9531083183615925 190.48060951821742 0.9094797297192104
4.958335873315009 188.5271003900007 0.9009589379773918
4.963563428268425 194.3090397675414 0.9074737388749788
4.968790983221841 198.15933630840598 0.9119546401159637
4.974018538175257 202.2662015936621 0.9179069662986572
4.9792460931286735 212.1086166858218 0.9348468801425285
4.98447364808209 215.16572930374997 0.9305594895204989
4.989701203035506 221.4406517752086 0.9266024134210669
4.994928757988922 231.4246066280954 0.9245741235869734
5.000156312942338 249.71758136471337 0.9362637893811843
5.0053838678957545 278.4495728953176 0.9669184624111217
5.010611422849171 313.8363579373069 1.0049057934862227
5.015838977802587 355.5711639543057 1.0525486789878415
5.021066532756003 397.03582316750106 1.0997798615021996
5.026294087709419 442.5777302786461 1.1545868062904805
5.0315216426628355 477.43867377921725 1.1968974551345006
5.036749197616252 497.8647090990119 1.2231163283402213
5.041976752569668 507.64885196258626 1.2357060535773843
5.047204307523084 504.71952023305835 1.2313421963834628
5.0524318624765 502.47171580473827 1.2302926909179304
5.0576594174299165 501.643786554904 1.2289860040497043
5.062886972383333 497.8626371507169 1.223648771025107
5.068114527336749 495.1377106832414 1.2194298140336546
5.073342082290165 500.7080223332562 1.2264825196767508
5.078569637243581 509.8998023373474 1.2357853615540428
5.0837971921969975 526.8989686975392 1.2566917880436745
5.089024747150414 544.6405695010168 1.2771145227506395
5.09425230210383 566.0782157073178 1.3000093919514417
5.099479857057246 600.8963985790939 1.3395404740746304
5.104707412010662 630.8825777456786 1.3697152686908038
5.109934966964079 665.1862847680316 1.406900622372525
5.115162521917495 684.2352660855261 1.426205339696224
5.120390076870911 694.2256489246199 1.4360432293960868
5.125617631824327 693.9723768487038 1.4329200446884145
5.130845186777743 681.2433036158111 1.4187653058696101
5.13607274173116 659.0385558151122 1.3951383721648714
5.141300296684576 622.296465329272 1.3547635610105742
5.146527851637992 577.7865742992134 1.3037707931020937
5.151755406591408 526.1152641162981 1.2433610974529345
5.156982961544824 477.75330658373576 1.1886205590154844
5.162210516498241 435.3705525388991 1.1416737154829837
5.167438071451657 398.3445953402554 1.1013469256913517
5.172665626405073 361.78068508855125 1.0551905537630548
5.177893181358489 332.5420630892172 1.0153984215171024
5.183120736311905 313.0486035200696 0.9907753485185273
5.188348291265322 299.12031967055276 0.9783256161502554
5.193575846218738 291.4336742282636 0.97047336760366
5.198803401172154 278.59939102670097 0.9553402622564919
5.20403095612557 266.8194205001712 0.9448897627911932
5.209258511078986 253.0268469937798 0.9281455998261593
5.214486066032403 238.88511376190488 0.9102887585523477
5.219713620985819 228.61488792138184 0.9002909430315611
5.224941175939235 221.05607951198147 0.8894254556923659
5.230168730892651 215.54532176340106 0.8862863001377129
5.235396285846067 212.31259714534824 0.8893857280390738
5.240623840799484 210.1092021814434 0.8856918994214915
5.2458513957529 205.55286290208716 0.8808396107491726
5.251078950706316 202.03580237912308 0.8748382390222746
5.256306505659732 199.91604916826188 0.8744050810713466
5.261534060613148 195.04974872601673 0.8684531871773128
5.266761615566565 196.96314541712067 0.880895569618683
5.271989170519981 194.4960430450573 0.8752962080782148
5.277216725473397 196.39479255825452 0.8785329247359521
5.282444280426813 193.43845531440613 0.8766574206397265
5.2876718353802294 189.6756657476067 0.867918306956615
5.292899390333646 194.2556769241712 0.879148718934901
5.298126945287062 193.71299979823345 0.8799356029889485
5.303354500240478 194.1302198332191 0.878639392405497
5.308582055193894 199.14538723971583 0.8974711670763036
5.3138096101473105 195.25412952360324 0.8837594275144965
5.319037165100727 198.1702772709727 0.8922146778088808
5.324264720054143 197.84380007810495 0.8891629226438964
5.329492275007559 195.50425538837166 0.8791912653650057
5.334719829960975 197.17184721183594 0.8902010467655207
5.3399473849143915 193.3723759544541 0.8799345227470508
5.345174939867808 188.1162146046811 0.8675390300461308
5.350402494821224 190.40730565284704 0.8691982294471527
5.35563004977464 191.380838931491 0.867540281462062
5.360857604728056 198.39945775726363 0.8807469010192763
5.3660851596814725 200.7091749733624 0.8851089285110443
5.371312714634889 198.8625276035942 0.8766217608894326
5.376540269588305 196.83724846083402 0.8661843811715991
5.381767824541721 194.5582035054662 0.8568719921002526
5.386995379495137 196.1317632124788 0.8603137625079428
5.3922229344485535 198.61919935759056 0.8643392746772627
5.39745048940197 197.01823434438575 0.8584646937066523
5.402678044355386 199.22139827407682 0.8590367376420085
5.407905599308802 200.66563201070375 0.8543204519382733
5.413133154262218 205.52638614910333 0.8625890466574939
5.4183607092156345 211.03464461308042 0.872762726500406
5.423588264169051 217.45585220286878 0.8828781422373885
5.428815819122467 217.63299132340444 0.8715632507989911
5.434043374075883 216.38770879994465 0.8656040798662523
5.439270929029299 215.1322256168799 0.8556279334917226
5.4444984839827155 213.19728147014283 0.8476229732866835
5.449726038936132 213.8727125038782 0.8498747698163407
5.454953593889548 215.5852728043875 0.8575876000605598
5.460181148842964 212.59047098076164 0.855751161742266
5.46540870379638 209.9471924226659 0.8597702625252835
5.4706362587497965 207.82508704113846 0.8578628363388039
5.475863813703213 207.2048307797334 0.8626161606547914
5.481091368656629 209.54658562821774 0.8714386491132593
5.486318923610045 209.54852903526432 0.8704240652017056
5.491546478563461 207.8569404676099 0.8666443169272224
5.4967740335168775 205.45489395745923 0.8617634791116013
5.502001588470294 199.26396781971994 0.8497290896548633
5.50722914342371 191.81461266183248 0.8341252904469467
5.512456698377126 192.022851103918 0.8335952601345171
5.517684253330542 191.03548276301197 0.8328243922829338
5.522911808283959 191.36483821789838 0.8322637536101031
5.528139363237375 194.11553031659759 0.8448885613361361
5.533366918190791 194.43819180805093 0.8480028461305203
5.538594473144207 197.08652985665145 0.8556891733865465
5.543822028097623 197.0056763596777 0.8453825131862175
5.54904958305104 198.11891581069497 0.8443806973645862
5.554277138004456 196.84533909078837 0.8423678164615869
5.559504692957872 196.81468997092634 0.8382160845289699
5.564732247911288 197.3947883976627 0.8386235804145834
5.569959802864704 194.47711577770733 0.829382566786472
5.575187357818121 195.43745348486289 0.8291599449079481
5.580414912771537 195.74942513976478 0.8250796889905873
5.585642467724953 202.73503363623223 0.8373579025125394
5.590870022678369 206.8091416323744 0.8435974581077244
5.596097577631785 205.83359174344642 0.8442195099666593
5.601325132585202 205.1003923878256 0.8367940859279991
5.606552687538618 208.38892963803033 0.8393231057353711
5.611780242492034 211.1600195198007 0.8338313776886079
5.61700779744545 214.0362102848343 0.833366580319016
5.622235352398866 223.65252942811327 0.841320166066076
5.627462907352283 235.99753820286733 0.8508649212426028
5.632690462305699 265.2004666182534 0.8869088738883473
5.637918017259115 313.0362316036805 0.9464370087023211
5.643145572212531 379.7769091362006 1.0251742983083059
5.648373127165947 464.41959472566043 1.121387873405679
5.653600682119364 561.3053930734081 1.2234547275260181
5.65882823707278 652.6983554285141 1.3143776812288301
5.664055792026196 724.5394470163054 1.3827237063602535
5.669283346979612 782.3748177657613 1.436998813287499
5.674510901933028 815.4093979220046 1.465776112146855
5.679738456886445 822.3602753777265 1.4735002538340987
5.684966011839861 812.0504095413227 1.463094005064079
5.690193566793277 785.8659092381091 1.4360342836329036
5.695421121746693 765.6994995191293 1.415586924321921
5.700648676700109 751.037036996205 1.402152505642544
5.705876231653526 737.5632705959091 1.3902555733312134
5.711103786606942 723.0868241933401 1.3747739048704337
5.716331341560358 711.3554585870661 1.3622962651931998
5.721558896513774 702.9087288439695 1.3525950713628072
5.7267864514671905 701.7815954553387 1.3514257696451284
5.732014006420607 704.7595257337332 1.354282362751499
5.737241561374023 719.0150594734471 1.3673135320975303
5.742469116327439 745.37049140851 1.3919270526805925
5.747696671280855 783.3544607947582 1.426167494350019
5.7529242262342715 834.8730999265923 1.474085577556457
5.758151781187688 879.3796490916695 1.510272108804463
5.763379336141104 925.7978128431843 1.5492292027204415
5.76860689109452 947.1492181186943 1.5631337912982
5.773834446047936 955.0500737047707 1.5693537129352066
5.7790620010013525 923.9181923107689 1.5433246691418174
5.784289555954769 854.0518480712536 1.4846100178754549
5.789517110908185 768.3294510170609 1.4081248784294764
5.794744665861601 664.2886180621483 1.3105926161770864
5.799972220815017 560.3258616066331 1.206060120094059
5.8051997757684335 470.4090920431879 1.1135006380452992
5.81042733072185 397.37217414146505 1.0368898877524773
5.815654885675266 338.96133426570503 0.9697684025774734
5.820882440628682 295.6555437245887 0.9151260429495257
5.826109995582098 267.1878969899915 0.8755373967463239
5.8313375505355145 253.46368398984774 0.8586533383071175
5.836565105488931 245.25056118918138 0.8487004908946576
5.841792660442347 238.28103275807 0.8434931365225536
5.847020215395763 236.00896225386163 0.8487793809765751
5.852247770349179 229.02473299258534 0.8382396082104556
5.8574753253025955 226.29504082734852 0.8325136737258523
5.862702880256012 222.3811457175837 0.8212547132577911
5.867930435209428 223.5456897820975 0.822135193625776
5.873157990162844 223.65866331932935 0.8215281509945471
5.87838554511626 224.63122671506187 0.8206616026647708
5.8836131000696765 223.0991651003991 0.81862755426575
5.888840655023093 225.16032248034196 0.8204799017902125
5.894068209976509 224.24476212253109 0.8202562724554747
5.899295764929925 227.52738206949715 0.8249727329345731
5.904523319883341 230.5495875033435 0.8262800177745605
5.9097508748367575 233.24060903798173 0.8281340855612875
5.914978429790174 237.53230412329506 0.8341153353049697
5.92020598474359 237.31906213946135 0.8314796953293799
5.925433539697006 238.62135069897394 0.8303467851744758
5.930661094650422 240.62470362060336 0.8284751234608495
5.9358886496038386 239.7473668696829 0.8241284829655584
5.941116204557255 242.0091976432101 0.8254296999448456
5.946343759510671 247.83066188102308 0.836728599521073
5.951571314464087 256.53495485075297 0.8556890238044262
5.956798869417503 265.42332657859305 0.8702073170641583
5.96202642437092 275.65438807441694 0.8847673435439052
5.967253979324336 280.86186792949064 0.891417585662635
5.972481534277752 291.9983760568161 0.9053641465750882
5.977709089231168 301.6767327539736 0.9215909949949956
5.982936644184584 317.4878238634318 0.9446448216044865
5.988164199138001 340.5468641713856 0.9749177085654029
5.993391754091417 366.0621080552608 1.0086846028336496
5.998619309044833 395.0097652576629 1.0457933582447991
6.003846863998249 435.88393530957626 1.0972193437239304
6.009074418951665 488.3893297691514 1.1615963262869167
6.014301973905082 546.9855110511729 1.2321927854268904
6.019529528858498 629.6220961652347 1.3223767039293362
6.024757083811914 723.9620041050571 1.4191705337776686
6.02998463876533 839.036143366994 1.5252049205320581
6.035212193718746 988.2760919510291 1.6559573295973167
6.040439748672163 1150.7810848964348 1.7881239150130301
6.045667303625579 1311.702495112036 1.908395125772634
6.050894858578995 1473.5886728372639 2.0252187183415145
6.056122413532411 1592.5460464580576 2.1085507184988095
6.061349968485827 1659.3126004121218 2.156759290983905
6.066577523439244 1666.6030117547011 2.1627182436359935
6.07180507839266 1620.9613452420515 2.1350839838716986
6.077032633346076 1536.9932501599314 2.080380476200822
6.082260188299492 1428.5727766344298 2.007964753184914
6.087487743252908 1316.3712233140916 1.9294489892904116
6.092715298206325 1198.984801861697 1.843281380892338
6.097942853159741 1087.170066794137 1.757308546481228
6.103170408113157 990.0834675696614 1.6823014828203138
6.108397963066573 901.1812728635837 1.6064784902713314
6.113625518019989 822.3822203890325 1.5355752112823469
6.118853072973406 750.1157257605427 1.4664676098789153
6.124080627926822 687.1592621702408 1.4049434874607247
6.129308182880238 627.4826737007472 1.3452514660561052
6.134535737833654 572.4311292085363 1.2874280788566403
6.1397632927870704 525.2674426869673 1.2340727682139245
6.144990847740487 482.39801269453255 1.1846510359928668
6.150218402693903 447.6138866577386 1.1477171795618368
6.155445957647319 412.5295010454099 1.1057523631758406
6.160673512600735 383.1900137538431 1.0711183796913584
6.1659010675541515 357.3254839310995 1.037472289737412
6.171128622507568 340.0420641212544 1.0133838232952086
6.176356177460984 329.61000475643056 1.0032829070688114
6.1815837324144 315.86630676548486 0.985212682810986
6.186811287367816 305.34850365932016 0.9737783916557705
6.1920388423212325 298.1977209577576 0.9703868750957555
6.197266397274649 289.48661018780166 0.9600928385314611
6.202493952228065 284.1431208087145 0.9550465114125269
6.207721507181481 272.81718433646154 0.9256836716968075
6.212949062134897 265.19999050755877 0.905238411867316
6.2181766170883135 262.09071953861763 0.8957613328143347
6.22340417204173 257.17320645095396 0.8851235633107001
6.228631726995146 258.9979449654646 0.8917750504950082
6.233859281948562 260.1400795236823 0.8954329884758305
6.239086836901978 259.8743030766519 0.8990561992608669
6.2443143918553945 259.16982294558323 0.8977516360884451
6.249541946808811 255.0600594189417 0.8865922836293416
6.254769501762227 249.12404681343975 0.8722497033336897
6.259997056715643 246.50243555022752 0.8590634260548259
6.265224611669059 242.1383126311862 0.8512727683428387
6.2704521666224755 238.86118525290283 0.8497602381424105
6.275679721575892 235.30076636714847 0.8446549585036656
6.280907276529308 232.88134189534836 0.8428770267434829
6.286134831482724 236.06400034841243 0.8509208403370717
6.29136238643614 236.1608000853302 0.8513821201822044
6.2965899413895565 238.11011531173818 0.854922250341054
6.301817496342973 236.75475744072 0.8529480614637998
6.307045051296389 235.63090607360232 0.8490274713727978
6.312272606249805 234.80620260452224 0.8451481886064134
6.317500161203221 233.57827492799836 0.8411534597037836
6.3227277161566375 234.36564110138656 0.8399242767552706
6.327955271110054 232.02737317548215 0.8335552781427507
6.33318282606347 232.25396645743456 0.8287408638504096
6.338410381016886 231.03104058640128 0.8276557375165722
6.343637935970302 236.6882602646376 0.837603189344487
6.3488654909237185 238.92354404271077 0.8464440280225906
6.354093045877135 239.00514659206476 0.8499678164373791
6.359320600830551 236.470355651452 0.8421353535194613
6.364548155783967 235.90961948889247 0.839387225656613
6.369775710737383 235.77488771169845 0.8371576665059611
6.3750032656908 235.2678182149749 0.8374932127147222
6.380230820644216 237.38682537796706 0.843424898978275
6.385458375597632 235.9016571106751 0.8398899533978025
6.390685930551048 235.6127597980886 0.8376301234465943
6.395913485504464 237.03549155913285 0.8387929701589064
6.401141040457881 237.71275244024045 0.8362599904503124
6.406368595411297 238.16335368276307 0.8385984142503756
6.411596150364713 236.47394306641544 0.8318944526750526
6.416823705318129 234.68177274890456 0.8260821229271478
6.422051260271545 235.21346904101 0.825687416036808
6.427278815224962 236.79521407141078 0.8296007383977279
6.432506370178378 239.83962133670462 0.834457853237772
6.437733925131794 238.939773606403 0.8303427302982863
6.44296148008521 237.75914223248014 0.8202826513531926
6.448189035038626 236.30967380329258 0.8171115854896539
6.453416589992043 234.51426517208228 0.8125469303451908
6.458644144945459 239.80488483331106 0.8247327336932487
6.463871699898875 245.18060916250198 0.8335405139935069
6.469099254852291 250.24290760227157 0.8402727602297605
6.474326809805707 253.4726642779771 0.8418946339976309
6.479554364759124 258.5840081052919 0.8462049759820301
6.48478191971254 258.31247291753357 0.8431604818389753
6.490009474665956 261.8165614464956 0.8452184495011738
6.495237029619372 263.7387133788801 0.845765816151009
6.500464584572788 268.0877808783783 0.8449395544382232
6.505692139526205 278.42056586645214 0.8559530000655791
6.510919694479621 292.3337073916599 0.8734808955877931
6.516147249433037 303.3757006893483 0.8868091967159333
6.521374804386453 312.7524400296003 0.8975051572577405
6.526602359339869 328.76659276338063 0.9155011598578601
6.531829914293286 352.90612328548525 0.9418338816354664
6.537057469246702 386.05694406867246 0.9780757379242522
6.542285024200118 424.45255379783885 1.0214423626719968
6.547512579153534 464.99330336520694 1.0659527746028767
6.55274013410695 501.94278968050486 1.1049944447623627
6.557967689060367 533.9339801083382 1.1381996735507147
6.563195244013783 554.4752826719302 1.1602783370234027
6.568422798967199 558.5917955608231 1.1652476215725573
6.573650353920615 546.1831138243202 1.1501001752516138
6.5788779088740315 532.7513749289378 1.1326630253818941
6.584105463827448 505.1456370502429 1.1023626776833433
6.589333018780864 477.0862159569649 1.071986707500466
6.59456057373428 453.4323250119651 1.0473132721377774
6.599788128687696 424.08721426205454 1.0145657091327362
6.6050156836411125 403.42084696872257 0.9912561557891321
6.610243238594529 380.54717146121465 0.9649797983941037
6.615470793547945 359.2377689538115 0.9393150776794293
6.620698348501361 348.62846146749695 0.9268424331617484
6.625925903454777 334.7825745721137 0.910190520649411
6.6311534584081935 328.75183853163776 0.9046249647851891
6.63638101336161 319.98480793843146 0.8957292193335001
6.641608568315026 312.45303043739244 0.8851554727180001
6.646836123268442 305.6653144427461 0.8760232006812324
6.652063678221858 299.37316675152647 0.867018326882853
6.6572912331752745 292.101890312361 0.8602863462588368
6.662518788128691 282.13250814265007 0.8473690682723642
6.667746343082107 276.71986048116673 0.841346210080368
6.672973898035523 270.37779239041765 0.833002040752089
6.678201452988939 268.26141141531207 0.8304157271952955
6.6834290079423555 263.9893971703108 0.8264896133749553
6.688656562895772 265.19176472450573 0.8292612436664354
6.693884117849188 264.1106816492765 0.8287903125191807
6.699111672802604 262.01239437214025 0.8263396212041704
6.70433922775602 260.2966811903971 0.8228514999998335
6.7095667827094365 258.30485865431945 0.8181628450054773
6.714794337662853 258.3305722592239 0.814949966725974
6.720021892616269 261.39844476572534 0.8194099140082257
6.725249447569685 261.65088135526486 0.8206984217307591
6.730477002523101 263.2681833974084 0.8224068225410498
6.7357045574765175 265.49805347513865 0.8261199645431702
6.740932112429934 265.4413218099735 0.8247380144491379
6.74615966738335 266.1952311863089 0.825272129656862
6.751387222336766 267.6299647726132 0.8285145530373389
6.756614777290182 270.12437368264136 0.8341585905771335
6.7618423322435985 271.2419249766775 0.8330486530837513
6.767069887197015 270.1393837025077 0.8316750695104843
6.772297442150431 268.4350624996621 0.8290147871490806
6.777524997103847 266.65243809129583 0.825698968030826
6.782752552057263 267.9989454612453 0.8310859324442255
6.7879801070106796 268.36269731895095 0.82890815403193
6.793207661964096 267.8707262503223 0.8256607923327781
6.798435216917512 266.95533168915483 0.8231655405399784
6.803662771870928 269.20939868023635 0.8271753493452023
6.808890326824344 269.96720135151554 0.8294594849198937
6.814117881777761 275.1985553776201 0.8349284054972183
6.819345436731177 271.4955284128529 0.8237109296029793
6.824572991684593 269.03539225493955 0.8163912064202001
6.829800546638009 268.01808600345885 0.81562363309406
6.835028101591425 268.52835505863953 0.8189917957206224
6.840255656544842 273.2629169379908 0.8281513360851946
6.845483211498258 276.749305272121 0.8311585680432393
6.850710766451674 282.3718623876344 0.8389276610667151
6.85593832140509 289.5944209071456 0.847115782451608
6.861165876358506 289.636098873994 0.8423933682702681
6.866393431311923 289.81624491125774 0.8395719374276784
6.871620986265339 291.55394182510514 0.8421846745038789
6.876848541218755 290.78756926397335 0.840819374063638
6.882076096172171 293.91255610879927 0.8436788487765094
6.887303651125587 295.509385222635 0.8419899141083742
6.892531206079004 299.1849558831783 0.8427186893742863
6.89775876103242 303.5432527419597 0.8453262171571739
6.902986315985836 306.58660811242186 0.8498744249263464
6.908213870939252 311.12479751351253 0.854761368418696
6.913441425892668 313.3862941851944 0.8552368527116213
6.918668980846085 315.88879441331324 0.8578048969818627
6.923896535799501 317.5339159146865 0.860250872130713
6.929124090752917 324.84625662805365 0.8716560470855624
6.934351645706333 326.48935321450193 0.8719840644930396
6.939579200659749 334.80216665828476 0.8803683282732709
6.944806755613166 341.1514505268058 0.8838315525390918
6.950034310566582 347.3632673188828 0.8907136377363699
6.955261865519998 355.63395445142845 0.899817770707953
6.960489420473414 361.78694714023203 0.9054851178396423
6.96571697542683 369.65641141341035 0.9128736550599452
6.970944530380247 380.28754940525994 0.9236139344857869
6.976172085333663 392.82602890063214 0.9381681112169413
6.981399640287079 410.8825182836903 0.9566237063295616
6.986627195240495 437.9514535913851 0.9846390048783225
6.9918547501939114 473.34431365220513 1.0224568784559855
6.997082305147328 516.8695327016785 1.0664929767509876
7.002309860100744 572.0352561408226 1.1205720653961626
7.00753741505416 652.3889483922317 1.194729668942363
7.012764970007576 759.4993247523745 1.2882690244933412
7.0179925249609925 886.9578230755174 1.3904729525569228
7.023220079914409 1021.3415932134887 1.4918010417072167
7.028447634867825 1140.536654680695 1.574781786624122
7.033675189821241 1231.1421615211966 1.6374239220417317
7.038902744774657 1278.508785281022 1.6658365692902894
7.0441302997280735 1276.8538548012807 1.6624731715125065
7.04935785468149 1237.6364481958706 1.635422875456449
7.054585409634906 1176.333560946241 1.5933787866871494
7.059812964588322 1101.7156013608087 1.5414398027213456
7.065040519541738 1029.8461115443786 1.489413446722676
7.0702680744951545 968.4434756100612 1.4447204159193965
7.075495629448571 911.1555039188489 1.4008124650739149
7.080723184401987 864.9309491848077 1.3633288396425207
7.085950739355403 821.018933489054 1.3270674639229132
7.091178294308819 787.1465405859157 1.2988699633070508
7.0964058492622355 753.346972381401 1.2703072946643241
7.101633404215652 716.5965739736469 1.239151525608584
7.106860959169068 681.0126568436664 1.207985237334496
7.112088514122484 646.2946806465335 1.1772516643269326
7.1173160690759 613.0570408608652 1.14613181118796
7.1225436240293165 584.6971407948089 1.1192336794332154
7.127771178982733 558.5254584935129 1.0940298578395664
7.132998733936149 537.6524383966303 1.0744117678998202
7.138226288889565 517.3174206837786 1.0554439004240255
7.143453843842981 502.1606149401348 1.0408430488761462
7.1486813987963975 489.1454590938948 1.0266440813708462
7.153908953749814 479.98530894709023 1.015580169623689
7.15913650870323 482.455770025972 1.0169063576537878
7.164364063656646 493.5055002808958 1.0278820068671866
7.169591618610062 507.0132634292197 1.0405936512258387
7.1748191735634785 529.6092712594716 1.0625794765465633
7.180046728516895 562.1041031574223 1.0940832197492134
7.185274283470311 613.9126341992561 1.1429463588634408
7.190501838423727 694.9849591608503 1.2152444425960638
7.195729393377143 810.756695624718 1.3105121110235305
7.2009569483305595 981.5808768176462 1.439232424314408
7.206184503283976 1219.8905618803772 1.60252022384419
7.211412058237392 1551.2748600028506 1.8050952636510675
7.216639613190808 1963.2256090708627 2.03157003147787
7.221867168144224 2434.798379758264 2.2605649719959646
7.227094723097641 2885.5786608758585 2.459611315205548
7.232322278051057 3211.9399137247583 2.594372336421358
7.237549833004473 3340.448437862174 2.642512180233456
7.242777387957889 3199.9385168269373 2.584509515010599
7.248004942911305 2869.196872404943 2.4433190865464818
7.253232497864722 2428.9205676214474 2.2473906023338466
7.258460052818138 1957.848362669449 2.018225642813602
7.263687607771554 1533.650903791348 1.7863190769154789
7.26891516272497 1176.718104019135 1.5643620751230116
7.274142717678386 915.1816739720623 1.3791124890014435
7.279370272631803 729.6163654842144 1.2328629065044618
7.284597827585219 599.4471654802345 1.1189786677271512
7.289825382538635 519.1943926646761 1.041951578626089
7.295052937492051 469.8620786661186 0.9913750148646663
7.300280492445467 437.29145291505245 0.9587509523040625
7.305508047398884 412.18611764965755 0.9316540585430036
7.3107356023523 397.9930240826644 0.9167792381549765
7.315963157305716 386.5393381042652 0.9039179558612899
7.321190712259132 380.6680786012554 0.8993528164767465
7.326418267212548 373.6073581192384 0.8918735306957638
7.331645822165965 366.70484366996726 0.88560305322197
7.336873377119381 360.63310280411685 0.8780590278384997
7.342100932072797 357.96587901627015 0.874069713287829
7.347328487026213 357.5754288265219 0.8723768122398164
7.352556041979629 357.6549398338826 0.8713687131516237
7.357783596933046 354.0403731932583 0.8678583096844706
7.363011151886462 350.6114778285148 0.8617971255400079
7.368238706839878 346.0694642698217 0.8568025596851735
7.373466261793294 347.0851010933807 0.8589221618791886
7.37869381674671 344.32247141969833 0.8566092568503633
7.383921371700127 345.76288911342994 0.8605350133494862
7.389148926653543 343.0664171876366 0.8576457562898124
7.394376481606959 343.91743925921094 0.8570321968258736
7.399604036560375 350.6942824870551 0.8648817845013639
7.4048315915137914 355.8327419772517 0.8681755135789421
7.410059146467208 355.7685844047185 0.8664147196232458
7.415286701420624 353.9667303192711 0.8635160346020664
7.42051425637404 354.1349016510372 0.8635647538102983
7.425741811327456 352.0731071277459 0.8625314092526941
7.4309693662808725 357.69340757435333 0.8693845627415632
7.436196921234289 358.15377609570766 0.8700822752696261
7.441424476187705 359.7693665398107 0.8711058458729962
7.446652031141121 361.23351275221256 0.8709043294745402
7.451879586094537 366.29170830673985 0.8754322010722021
7.4571071410479535 374.0156850792318 0.8836724418143277
7.46233469600137 378.40377220037163 0.8865490662868374
7.467562250954786 382.17871993282444 0.8891533671306207
7.472789805908202 382.93908929154117 0.8903082685619731
7.478017360861618 390.31771447918703 0.8988231465793897
7.4832449158150345 402.19497532700865 0.9111519613718858
7.488472470768451 413.8755803912424 0.9235014409101943
7.493700025721867 425.7455946581033 0.9373983936580216
7.498927580675283 436.5383484145438 0.9474114845528222
7.504155135628699 443.83378829826194 0.9529878616902672
7.5093826905821155 459.7677463256503 0.9675030264553286
7.514610245535532 473.574987699132 0.9793184510021894
7.519837800488948 489.74437447814717 0.9950775611429575
7.525065355442364 503.46749632403566 1.00825605467129
7.53029291039578 510.41301061111983 1.0153004046783862
7.5355204653491965 516.2637502054737 1.0203949860977866
7.540748020302613 519.8908578814651 1.024590714429063
7.545975575256029 518.0670933218164 1.0210614206487447
7.551203130209445 519.5334655589297 1.0230256567385945
7.556430685162861 518.3840787706617 1.022483805781657
7.5616582401162775 514.5753722104922 1.0179048962306032
7.566885795069694 509.69911735628966 1.0138650766921702
7.57211335002311 502.8904458892107 1.0055339816970228
7.577340904976526 497.0722317306422 0.9991890660388842
7.582568459929942 487.7608128091419 0.9881875604775848
7.5877960148833585 479.8335203500349 0.9801393221761749
7.593023569836775 470.9672465012166 0.9707432033895372
7.598251124790191 467.09134531188135 0.9670746140361789
7.603478679743607 466.4228255709704 0.9666704722391117
7.608706234697023 465.17746374146594 0.9656051696619976
7.6139337896504395 463.8977513397644 0.9640895623024363
7.619161344603856 459.974873426275 0.9605532766512962
7.624388899557272 460.2468533861316 0.9608974833331534
7.629616454510688 465.51783625252307 0.966605143788038
7.634844009464104 468.3636452737841 0.9683705349452928
7.6400715644175206 472.19038116034653 0.9712660179833847
7.645299119370937 477.19203660370295 0.9756536498850779
7.650526674324353 487.49333573819354 0.9848365118295295
7.655754229277769 496.7382796537956 0.9937134354496587
7.660981784231185 503.3586230996951 0.9995347969973095
7.666209339184602 507.62532745175736 1.0030795466128661
7.671436894138018 511.96259409896186 1.0061561700348587
7.676664449091434 517.9197081116178 1.0108449074552943
7.68189200404485 528.5146193982723 1.0201050151544515
7.687119558998266 536.9205134436326 1.0277150737755623
7.692347113951683 543.0895703287408 1.0331414941859134
7.697574668905099 548.341957296166 1.038062475980546
7.702802223858515 555.3444240443001 1.044372277608386
7.708029778811931 560.8203574760311 1.0494246341924256
7.713257333765347 561.291619550064 1.0486218050941793
7.718484888718764 553.3987220760782 1.0404712274990535
7.72371244367218 545.4227858554049 1.0334686614310205
7.728939998625596 542.1303997511922 1.0286804220647126
7.734167553579012 538.1545603809247 1.0247688006915052
7.739395108532428 538.842333505236 1.024746025463962
7.744622663485845 538.5798671086039 1.023869190469703
7.749850218439261 536.1495259655353 1.0208293685826213
7.755077773392677 538.9265073794703 1.023378765296031
7.760305328346093 535.7886285285188 1.020638841424307
7.765532883299509 532.5259997958723 1.0178735177878655
7.770760438252926 528.4094400583833 1.0135046714709324
7.775987993206342 525.8429957594988 1.010807662037577
7.781215548159758 521.9105871099571 1.007308443519926
7.786443103113174 518.4559768036896 1.004133752914116
7.79167065806659 516.080784501197 1.0017748904822608
7.796898213020007 509.57905651395413 0.9947751044390638
7.802125767973423 503.10280181229854 0.9882541435829378
7.807353322926839 497.14295190748237 0.9833420155552818
7.812580877880255 492.75717864004133 0.9792585779438804
7.817808432833671 490.9580427906957 0.9770918207941495
7.823035987787088 489.28337867688765 0.9746238871592299
7.828263542740504 485.85714459178047 0.9700902237473882
7.83349109769392 483.5519047722944 0.9674760853950791
7.838718652647336 482.3833799470741 0.9657696465021851
7.8439462076007525 485.53788156475093 0.9674280577837031
7.849173762554169 491.8735167857974 0.9725204423386103
7.854401317507585 499.1176299313731 0.9794978926334937
7.859628872461001 503.3438619773803 0.9839387211496838
7.864856427414417 509.18709326715145 0.9888213538333035
7.8700839823678335 514.1056206704307 0.9931339215271626
7.87531153732125 522.1684705052306 1.0011372231953874
7.880539092274666 526.9776136764997 1.00399271700388
7.885766647228082 533.4906106699793 1.0100065612227065
7.890994202181498 539.8574183249598 1.015255706563778
7.8962217571349145 547.1511855248962 1.021776092540652
7.901449312088331 557.5486671126062 1.0314223012700197
7.906676867041747 564.3844570105671 1.0372770841256425
7.911904421995163 562.1675958102711 1.0357999258346906
7.917131976948579 561.6179213459492 1.034179214875354
7.9223595319019955 566.039054450286 1.0376467491061927
7.927587086855412 568.9776373828028 1.0390467869111637
7.932814641808828 576.5890955070649 1.0449932927849284
7.938042196762244 580.2044079865406 1.047532814477083
7.94326975171566 584.5540559966906 1.0509645168312853
7.9484973066690765 587.5897027881305 1.0529983515320944
7.953724861622493 597.2172144855613 1.061218213629522
7.958952416575909 608.424412148568 1.0709913064166492
7.964179971529325 624.6012363824137 1.0854642768010403
7.969407526482741 637.1105892740665 1.0946122982813078
7.9746350814361575 645.6195331577692 1.1003861102548733
7.979862636389574 657.4230867340132 1.1104739872865528
7.98509019134299 666.7007647442939 1.1188031267649574
7.990317746296406 680.59814628793 1.1312753408519647
7.995545301249822 688.6942857418155 1.1375349699657562
8.000772856203238 692.6643584673232 1.1383429591229752
8.006000411156654 695.3054790773198 1.1403412362295215
8.01122796611007 700.0428028578489 1.144565487049313
8.016455521063486 698.4433850459868 1.1428365760266777
8.021683076016902 698.4020941063345 1.1429205133450115
8.026910630970319 696.592393680053 1.1406326256119732
8.032138185923735 697.2677357562927 1.1411004844969272
8.037365740877151 697.3450222490238 1.1399954526466236
8.042593295830567 702.2396469809255 1.1425390772432167
8.047820850783983 707.068409194273 1.1462685907327992
8.0530484057374 711.6554184820178 1.149664433113062
8.058275960690816 714.3719141221883 1.1519806406609538
8.063503515644232 714.1972867627132 1.1515260278948551
8.068731070597648 714.8655755248989 1.150783763688341
8.073958625551064 717.219785355926 1.1524791067715432
8.07918618050448 719.4344251095262 1.1544134158317367
8.084413735457897 720.4868362552405 1.1553155921367675
8.089641290411313 718.9204647787985 1.1536671279721475
8.09486884536473 711.8607562968683 1.1470108396466636
8.100096400318145 707.7934349817724 1.1436050344142175
8.105323955271562 700.7060947271207 1.1369044693283994
8.110551510224978 692.1208885205393 1.1284977397671097
8.115779065178394 689.2229941413391 1.1256721440611688
8.12100662013181 681.9464757887022 1.119283074944982
8.126234175085226 682.177206862322 1.1197334127159688
8.131461730038643 682.2674090142377 1.1192007498030223
8.136689284992059 690.1066500654971 1.1246895969566053
8.141916839945475 693.8433902137291 1.1270299671893658
8.147144394898891 704.7870947494812 1.1351574366674937
8.152371949852308 723.3874083517308 1.149803422531247
8.157599504805724 740.6978187917994 1.164043290077553
8.16282705975914 763.5386377959744 1.181503608398503
8.168054614712556 787.4496196968961 1.2001382721338825
8.173282169665972 806.4942326364833 1.2139479872058876
8.178509724619389 822.3013013365616 1.2257588987796688
8.183737279572805 834.2210193172041 1.2334932042117759
8.188964834526221 837.0254666160213 1.2333014998715173
8.194192389479637 836.1945870999191 1.2316724668032941
8.199419944433053 829.2952937669148 1.2255316463597763
8.20464749938647 816.9095604750116 1.2158476914742378
8.209875054339886 807.2309632032204 1.2090801060727028
8.215102609293302 791.3720186238384 1.1988280718450492
8.220330164246718 777.7819539618608 1.1886034889783432
8.225557719200134 763.2957887521029 1.177222618607073
8.23078527415355 745.3694757691633 1.161245062423105
8.236012829106967 737.9248055128986 1.15511901631321
8.241240384060383 728.0542824056145 1.1461280500913995
8.2464679390138 721.4191624566029 1.1408878133191984
8.251695493967215 719.1935701631937 1.1389434969274554
8.256923048920632 718.0323733324446 1.1380495051605133
8.262150603874048 715.0993636248961 1.1347816799731336
8.267378158827464 711.5573979156243 1.132025439026211
8.27260571378088 711.9066549537924 1.1314703552568166
8.277833268734296 716.127233518769 1.1346429708134214
8.283060823687713 717.2143667476612 1.1353983994381889
8.288288378641129 715.4983613932429 1.1333634613279693
8.293515933594545 714.3834434655846 1.1326848697371876
8.298743488547961 714.0124241117804 1.1316123349276532
8.303971043501377 720.4528465568904 1.1374583647422236
8.309198598454794 725.1011073863216 1.1405524481124052
8.31442615340821 727.310958175113 1.1418082124593028
8.319653708361626 725.2666054432023 1.1382750617883464
8.324881263315042 726.1694036003368 1.1376612660379817
8.330108818268458 730.0471295036259 1.139915708004707
8.335336373221875 731.9038688455533 1.1412838808856685
8.34056392817529 737.3041359823349 1.1451444289828847
8.345791483128707 741.0126049918713 1.1479979715998412
8.351019038082123 742.4307430176336 1.149629277876912
8.35624659303554 741.4489683299099 1.1490500207828318
8.361474147988956 736.3676303981813 1.1445230766359986
8.366701702942372 731.2181468920072 1.1396756722222017
8.371929257895788 730.518631163465 1.1386449187696723
8.377156812849204 730.3167206278425 1.1384956293807007
8.38238436780262 729.7555553110035 1.1383604913514687
8.387611922756037 722.3566629295881 1.1318099548850695
8.392839477709453 717.3599337603339 1.1274852044064794
8.398067032662869 709.7695906325118 1.1207663930581295
8.403294587616285 702.7185546903944 1.115336422041489
8.408522142569701 694.7283761705996 1.107799021799915
8.413749697523118 686.9082416403511 1.1012002795290778
8.418977252476534 678.0016036536974 1.0937353185662955
8.42420480742995 665.6891371802235 1.0822701631865992
8.429432362383366 654.1829614749045 1.0723308119561454
8.434659917336782 644.2439439940086 1.0643823429715251
8.439887472290199 640.0695284691019 1.062804511203284
8.445115027243615 634.9566595420047 1.0582169087017759
8.450342582197031 629.1512872358284 1.0528469639601286
8.455570137150447 626.1990280922802 1.049702656547621
8.460797692103863 620.7031055221314 1.0450377059063674
8.46602524705728 617.2921139827222 1.0416594183864671
8.471252802010696 611.9508590603865 1.0364955235018336
8.476480356964112 609.0089046326226 1.0333033857653984
8.481707911917528 608.1064762404418 1.0321171431614236
8.486935466870944 602.369296721334 1.0274098541151429
8.49216302182436 599.6286590327676 1.0246520736790947
8.497390576777777 592.812375287065 1.0182985648857703
8.502618131731193 591.824105027966 1.0165589081688022
8.50784568668461 593.1728434332573 1.0175267101867251
8.513073241638025 593.4282548058152 1.0175646071540232
8.518300796591442 591.5217836956697 1.0157107949948436
8.523528351544858 583.4955100974555 1.009149128930753
8.528755906498274 578.5581670305855 1.0039940015561364
8.53398346145169 571.7065766742481 0.9974423877804819
8.539211016405106 566.6602498785326 0.9928769105140862
8.544438571358523 570.5857186395909 0.9965927839415442
8.549666126311939 568.3004811000653 0.9941159185628375
8.554893681265355 569.9949070561721 0.9957320371261112
8.560121236218771 568.5983554073168 0.9928542340933468
8.565348791172188 568.1164642076577 0.9920997036309558
8.570576346125604 572.8844074861007 0.9957393031332156
8.57580390107902 573.194918761605 0.9957271885394455
8.581031456032436 573.0080428837297 0.994976920544988
8.586259010985852 570.8512059603067 0.9924087470955777
8.591486565939269 571.2806623481981 0.9924090200200819
8.596714120892685 572.1335831104551 0.9935614611792374
8.601941675846101 571.2100659837992 0.9925300866868568
8.607169230799517 571.3375496069131 0.9927401133917751
8.612396785752933 569.3636406632395 0.9899444507492882
8.61762434070635 569.583317515517 0.9897193557619878
8.622851895659766 572.9161511608436 0.9935246242843495
8.628079450613182 580.9791357963221 1.000094585681391
8.633307005566598 589.0042638440545 1.0065817787495543
8.638534560520014 600.974729864264 1.0163505301601383
8.64376211547343 610.2116473794626 1.0226341772231238
8.648989670426847 613.6548563678434 1.0244536742835721
8.654217225380263 618.2202483483502 1.0274162539399514
8.65944478033368 623.5795657393464 1.0322375432094035
8.664672335287095 634.0037538020183 1.041216919636882
8.669899890240512 647.3347347953755 1.0530337360589939
8.675127445193928 660.3598615261806 1.062711187568326
8.680355000147344 671.2801483496593 1.0705080330123615
8.68558255510076 682.0201572846497 1.0781072183075362
8.690810110054176 696.0145318901514 1.0888305963262106
8.696037665007593 708.348456241344 1.0980405358739582
8.701265219961009 719.3682026554867 1.1063473029529576
8.706492774914425 725.5279951454993 1.1110015272553506
8.711720329867841 723.9866825622453 1.1096342798245227
8.716947884821257 722.8653949533557 1.1075228022888126
8.722175439774674 718.1925362231784 1.1033418804417647
8.72740299472809 714.6324050942196 1.099378287968537
8.732630549681506 716.205754327689 1.1006643074926088
8.737858104634922 714.8770038335974 1.1003483940728327
8.743085659588338 716.7703516520957 1.103325339592708
8.748313214541755 718.2929731377136 1.1056829885510435
8.75354076949517 715.0569781791879 1.1029798725994797
8.758768324448587 710.4266382201802 1.09832703599292
8.763995879402003 701.3872718901215 1.0901258369012865
8.76922343435542 693.7152199930043 1.0832186982693366
8.774450989308836 683.7067609964853 1.0740795972656292
8.779678544262252 677.0128885388 1.0673713451936848
8.784906099215668 666.4592210896606 1.0573563643572137
8.790133654169084 660.4895476528571 1.0537182325032206
8.7953612091225 649.9451182691494 1.045451041629997
8.800588764075917 645.5843846474054 1.0430958322676838
8.805816319029333 641.1474465579284 1.038223129574375
8.811043873982749 634.5563313619439 1.0328889009574893
8.816271428936165 629.6905176373932 1.0280995389235625
8.821498983889581 622.8294553143529 1.0219922380050406
8.826726538842998 617.3740576690037 1.0171774788385146
8.831954093796414 614.1422070462243 1.0134213322311612
8.83718164874983 607.0957366370878 1.0065841331367613
8.842409203703246 605.2812552357096 1.0043435235308389
8.847636758656662 598.305154640012 0.997884006767697
8.852864313610079 596.4775289383565 0.9964145865917576
8.858091868563495 601.4244415698972 1.000874186602611
8.863319423516911 601.4877155278568 1.0011128152324391
8.868546978470327 602.3661786210463 1.0017933026677321
8.873774533423743 602.8351378810167 1.0014689180253284
8.87900208837716 600.0114340753131 0.9985925431835316
8.884229643330576 596.8063083038836 0.9954412278335117
8.889457198283992 600.9308843178874 0.9992057096758025
8.894684753237408 605.240966998913 1.003098795884999
8.899912308190824 610.7372128075698 1.007923250880271
8.90513986314424 612.9325478215861 1.008941164352339
8.910367418097657 613.6289121296975 1.0085813104266392
8.915594973051073 612.8643565819866 1.0070598279908336
8.92082252800449 612.6316883896636 1.0054006378015685
8.926050082957905 618.6446499547367 1.0110601885572437
8.931277637911322 621.3615506452492 1.0130841355337643
8.936505192864738 626.6526368039064 1.0167228778240212
8.941732747818154 630.875190450663 1.0200697739573692
8.94696030277157 633.645782005341 1.0216327876097937
8.952187857724986 638.1722545199103 1.0249526532206537
8.957415412678403 641.163408306374 1.0274662644627741
8.962642967631819 647.7579390352852 1.0320784941339287
8.967870522585235 651.5043701393565 1.0344937834263537
8.973098077538651 650.2565897139589 1.0324401345189258
8.978325632492067 651.0614281624394 1.0325033439455242
8.983553187445484 654.3700223821361 1.0348678992252054
8.9887807423989 663.6005517242686 1.0416110531333178
8.994008297352316 668.9359906098955 1.0458605110480297
8.999235852305732 672.4898494134654 1.0490808800358926
9.004463407259149 678.041858058276 1.0526530479987317
9.009690962212565 684.7072566552181 1.0571458072575137
9.014918517165981 697.9934836459091 1.0670088872346328
9.020146072119397 712.0816050043962 1.078163019872589
9.025373627072813 726.3023924029176 1.088889522931342
9.03060118202623 734.7248765414697 1.0935341844351993
9.035828736979646 748.5643064114784 1.102989735902903
9.041056291933062 760.8824054516107 1.110880949055649
9.046283846886478 778.9706687726016 1.1248778153080181
9.051511401839894 794.7891650427506 1.1360679172071209
9.05673895679331 811.0560873743116 1.1471693756096946
9.061966511746727 833.8887380334611 1.1629593847665392
9.067194066700143 860.3835469294452 1.1810391429014053
9.07242162165356 883.7011296203441 1.1949937948898792
9.077649176606975 901.0471989426362 1.2048915655474923
9.082876731560392 917.2507467135632 1.215303326500304
9.088104286513808 935.2186100839755 1.2272386122106123
9.093331841467224 951.3229344091129 1.2377958117928658
9.09855939642064 959.6457485524197 1.2429625497008145
9.103786951374056 958.5356668242067 1.24131342256597
9.109014506327473 954.4765595501781 1.2374748347698383
9.114242061280889 953.6765349762032 1.2371503379196949
9.119469616234305 956.5113660286082 1.2391656839695742
9.124697171187721 964.9287297680521 1.2441764183706878
9.129924726141137 969.2257599182242 1.2465320890992653
9.135152281094554 972.9576937160604 1.2481256955884705
9.14037983604797 979.4625943523326 1.2527553375388953
9.145607391001386 994.1279506405103 1.2610945405745133
9.150834945954802 1016.9405813972902 1.2749123307635202
9.156062500908218 1046.6282263026071 1.293878466499236
9.161290055861635 1079.3417198348782 1.3251399974239462
9.16651761081505 1117.630136343392 1.35754287697764
9.171745165768467 1151.4411082964507 1.3833235268544615
9.176972720721883 1169.2168395603137 1.3954547027490856
9.1822002756753 1177.503874656366 1.4020216852586944
9.187427830628716 1180.6050716232123 1.4072893552945371
9.192655385582132 1175.1707300726887 1.407212179564888
9.197882940535548 1162.212847086616 1.4016234008073687
9.203110495488964 1148.4726037536577 1.3956752881387986
9.20833805044238 1140.3361188093206 1.3946079775672113
9.213565605395797 1133.0228137141437 1.3924798078746417
9.218793160349213 1127.4692025129573 1.3915718950032223
9.224020715302629 1121.8943796572946 1.389992153933572
9.229248270256045 1113.6535715641273 1.3863686096726113
9.234475825209461 1109.3621695204677 1.385565913339363
9.239703380162878 1109.4276801885064 1.3871789840815854
9.244930935116294 1117.790088827558 1.3933542074984078
9.25015849006971 1131.0459218322983 1.4023630678290648
9.255386045023126 1144.7794145640087 1.4122337496129032
9.260613599976542 1164.544607106082 1.4261818306924068
9.265841154929959 1183.592039490369 1.440958230027863
9.271068709883375 1205.303353652706 1.4543390813287445
9.276296264836791 1231.303274247326 1.4713788703653718
9.281523819790207 1249.162120586644 1.4837331549124553
9.286751374743623 1260.9829535685878 1.4918139186288042
9.29197892969704 1263.1165850339298 1.4953279398992754
9.297206484650456 1246.7345349470536 1.4856969382451575
9.302434039603872 1213.4385890942078 1.467015122153151
9.307661594557288 1162.8329830121756 1.4381809108734205
9.312889149510704 1104.472075035726 1.4053484978998403
9.31811670446412 1038.3347010258708 1.363498331361389
9.323344259417537 977.9456361424452 1.3252561806459027
9.328571814370953 924.6248420127249 1.2888996763247995
9.33379936932437 880.3619610330094 1.258537875226777
9.339026924277785 840.4666295710517 1.2305008867928735
9.344254479231202 807.3511355860518 1.2065275725767335
9.349482034184618 778.5501529881882 1.1854789990038108
9.354709589138034 759.0738511211958 1.171676280524364
9.35993714409145 746.8935472677491 1.163914208613
9.365164699044866 736.6482086907537 1.1565264434349296
9.370392253998283 724.9207113710488 1.1483899163476385
9.375619808951699 711.7004567627532 1.137601257671799
9.380847363905115 706.8236688689669 1.134493311816632
9.386074918858531 700.4026852112117 1.130130549761336
9.391302473811947 699.1979931849797 1.1309905050386027
9.396530028765364 695.3737702755977 1.128924274387938
9.40175758371878 697.6009432613635 1.132900646017505
9.406985138672196 700.1156012147094 1.1354577757393822
9.412212693625612 703.5775161148929 1.1370921166441004
9.417440248579029 699.6879826943159 1.120729854932801
9.422667803532445 695.8291005861686 1.1108445346444191
9.427895358485861 692.5846551192324 1.1048304739771084
9.433122913439277 699.3802775587111 1.109326558775421
9.438350468392693 697.6917267124921 1.1063530907270258
9.44357802334611 694.7867651636941 1.1020771217271839
9.448805578299526 691.1977050159896 1.096868722927358
9.454033133252942 686.7025896909892 1.090219190511121
9.459260688206358 683.1671249455504 1.0849114830538527
9.464488243159774 685.2426939172591 1.084278384167302
9.46971579811319 689.8541462284848 1.0861157383151794
9.474943353066607 687.9840405482198 1.0835324236446826
9.480170908020023 686.6617462522042 1.0808206299053675
9.48539846297344 685.4929948903687 1.0788272845707279
9.490626017926855 682.1959898537701 1.0749327809221563
9.495853572880272 685.0147194891333 1.0774294682213426
9.501081127833688 685.6056822512421 1.0765822747032887
9.506308682787104 684.7484255365798 1.0736389612322694
9.51153623774052 681.7034506594952 1.0691244446344983
9.516763792693936 682.297806357605 1.0686225251520733
9.521991347647353 682.110869102845 1.0673717509001335
9.527218902600769 687.2886795398729 1.070941045294924
9.532446457554185 691.4102862415842 1.0736302178321604
9.537674012507601 693.7038942028177 1.0747360060179676
9.542901567461017 693.6917615905656 1.07311925319188
9.548129122414434 692.6037974506996 1.071985242616129
9.55335667736785 686.9042265217541 1.0663542064797413
9.558584232321266 686.2158514062547 1.0648924926730308
9.563811787274682 687.7919557130472 1.065863005526127
9.569039342228098 692.0557041221443 1.0686983125771987
9.574266897181515 687.1931518697735 1.0644784736863457
9.57949445213493 688.0577747361513 1.0638808345237603
9.584722007088347 683.6576219438244 1.0582073633765916
9.589949562041763 685.2254782159821 1.058533905960768
9.59517711699518 686.8307969992128 1.0591020186283364
9.600404671948596 686.7961049720568 1.0592170866882789
9.605632226902012 684.2188712234705 1.0565520110856002
9.610859781855428 684.1701095931121 1.055861544037671
9.616087336808844 683.4042798546295 1.0549347568936154
9.62131489176226 687.3539853057188 1.0572621883626578
9.626542446715677 690.7048392812134 1.0595068922300817
9.631770001669093 692.5796617833925 1.0613003113197566
9.636997556622509 694.5205669505152 1.0622027172479958
9.642225111575925 698.2344734575378 1.0630048358665296
9.647452666529341 695.5466592530864 1.0596763214512543
9.652680221482758 693.9296996851668 1.0582197757620795
9.657907776436174 692.1736602706405 1.0558640103453167
9.66313533138959 691.4169834820317 1.0541321294903654
9.668362886343006 693.046747802856 1.0557095589154164
9.673590441296422 696.8720974382156 1.0593143164712466
9.678817996249839 697.8421954009457 1.0587848252821512
9.684045551203255 698.14040399194 1.0578958632718545
9.689273106156671 699.5176773077162 1.0582355661655365
9.694500661110087 704.2352521151394 1.061207476527929
9.699728216063503 706.1977168844866 1.0625711999757759
9.70495577101692 706.8153584453364 1.0616983331150387
9.710183325970336 711.4602935387038 1.0649170845664861
9.715410880923752 712.0851035848065 1.0642468175474045
9.720638435877168 713.2473460121573 1.0646427229722064
9.725865990830584 712.8621209679144 1.0643574493739414
9.731093545784 710.8601849705741 1.0628119069792568
9.736321100737417 716.9047420838334 1.0669347729015883
9.741548655690833 722.18035294639 1.070597951353533
9.74677621064425 721.4660420104206 1.068131048439796
9.752003765597665 719.8438659284635 1.06675624766352
9.757231320551082 713.9184633291419 1.0621569382738267
9.762458875504498 715.8581859132381 1.0626743700496657
9.767686430457914 718.3158057195186 1.0639728739593048
9.77291398541133 717.8901830126947 1.062820150866164
9.778141540364746 716.1276275709672 1.0595329531916433
9.783369095318163 713.3561253754259 1.05683343546189
9.788596650271579 714.799528901634 1.0575555803573589
9.793824205224995 718.3022726011234 1.0609579337266766
9.799051760178411 720.910030075239 1.0617514943514645
9.804279315131827 722.6376856145276 1.0622975575485538
9.809506870085244 722.0120200792929 1.0617940473144003
9.81473442503866 722.2892946437537 1.06121646108476
9.819961979992076 726.9816628009013 1.0635976693803595
9.825189534945492 731.4355089012734 1.0656906618238045
9.830417089898909 734.9436675844024 1.0678125822194031
9.835644644852325 736.1026043519443 1.0671461086087917
9.840872199805741 732.1089509732631 1.063509697835131
9.846099754759157 729.2207703512552 1.0613556914220754
9.851327309712573 731.2994667995522 1.0631559527053258
9.85655486466599 729.3270272185774 1.0610598700083358
9.861782419619406 727.2593755612907 1.0592832588135335
9.867009974572822 726.68342456169 1.0568815797251596
9.872237529526238 727.7355148782367 1.0579881375485856
9.877465084479654 728.8925649193544 1.0590914687354667
9.88269263943307 732.6338185371314 1.062641615417021
9.887920194386487 737.0690579508885 1.0650109585180674
9.893147749339903 743.0101864877405 1.0687414409659126
9.89837530429332 742.9139618037426 1.0663136864624612
9.903602859246735 746.3654074988441 1.0683184042358518
9.908830414200152 751.2426427779916 1.0719859429009977
9.914057969153568 760.4119402164695 1.0786506520422052
9.919285524106984 768.4630036679688 1.0840089887616586
9.9245130790604 769.6907490382648 1.0838938734305597
9.929740634013816 773.1590460424978 1.0859093749135114
9.934968188967233 777.5856092846838 1.088701309591587
9.940195743920649 781.2334681533082 1.091162342402104
9.945423298874065 784.3375290304422 1.0929625982539248
9.950650853827481 781.012680612165 1.0904137674911072
9.955878408780897 780.4039506597197 1.0897323254915448
9.961105963734314 776.8317598779952 1.0872633383548744
9.96633351868773 772.7190656112002 1.0841926597439904
9.971561073641146 766.871545974598 1.0781066568433642
9.976788628594562 766.8060858983672 1.0766318825204202
9.982016183547978 761.6675957602968 1.072560005878076
9.987243738501395 759.5515995685514 1.0708462377041406
9.99247129345481 754.7347529561608 1.0673203338766541
9.997698848408227 751.4019608940216 1.064756743436465
10.002926403361643 749.9141083551262 1.062328303248006
10.00815395831506 748.3627507885452 1.0608088519450223
10.013381513268476 743.7737694170188 1.0570044532373144
10.018609068221892 738.581649107438 1.0526929335810555
10.023836623175308 735.6885377984606 1.050100581624637
10.029064178128724 735.1605625717309 1.0494455973494505
10.03429173308214 739.8780253357177 1.0530898020280008
10.039519288035557 746.1902888701724 1.0575872482079798
10.044746842988973 749.4720389979038 1.059199365193761
10.049974397942389 748.4541992886767 1.0582938405613367
10.055201952895805 745.4925634641568 1.0558291275995233
10.060429507849221 746.2325614477865 1.0553981873621165
10.065657062802638 745.8455191715631 1.054623977677537
10.070884617756054 749.7776979237383 1.0571984570191317
10.07611217270947 750.8101194665795 1.0583627469855508
10.081339727662886 751.1415888713265 1.0581489178195485
10.086567282616302 748.6026974304983 1.0563895961927894
10.091794837569719 744.4623180025433 1.0522140581209016
10.097022392523135 743.4957015488582 1.0504784798843694
10.102249947476551 748.3911460261506 1.0538885427940947
10.107477502429967 754.7766569985631 1.0585663907529803
10.112705057383383 756.2675027582568 1.0588915489979416
10.1179326123368 747.4461506708749 1.0528255904904484
10.123160167290216 740.9140594735936 1.0480209091006878
10.128387722243632 736.1774246835969 1.0446059342101908
10.133615277197048 735.0349530792715 1.0429673065374778
10.138842832150464 737.1330676700272 1.0432439653921695
10.14407038710388 734.1168526725249 1.0410215954244901
10.149297942057297 734.3331636146869 1.0408924825299464
10.154525497010713 731.3588363249784 1.0394246329744221
10.15975305196413 732.768500080895 1.0404718979478118
10.164980606917545 731.9505576367179 1.0387287832404308
10.170208161870962 733.7238167461203 1.0396049068256819
10.175435716824378 735.4069636537174 1.0407466124748963
10.180663271777794 732.8868392352091 1.0384631311315002
10.18589082673121 734.1587218766964 1.0386044627947877
10.191118381684626 727.8236980919254 1.034056127997992
10.196345936638043 725.7741376761119 1.0323091584054551
10.201573491591459 716.703780384385 1.0256050079010324
10.206801046544875 712.7688501191901 1.022909800564482
10.212028601498291 714.0000589396924 1.0234889551014896
10.217256156451707 710.2337462634755 1.0204819297611036
10.222483711405124 710.6321214804971 1.020213980456946
10.22771126635854 711.4132479169825 1.020556736520406
10.232938821311956 714.289355228367 1.0226341668641314
10.238166376265372 717.233150074072 1.024620095309907
10.243393931218788 716.6806930838117 1.0239453804791692
10.248621486172205 711.194598636867 1.0197829722347989
10.253849041125621 710.0422925054997 1.019136945064122
10.259076596079037 706.8850024083325 1.017387783062345
10.264304151032453 702.7460570726603 1.0140922680598285
10.26953170598587 699.7305022257467 1.010774592329135
10.274759260939286 699.1300568851922 1.0098185516210216
10.279986815892702 699.1494412618733 1.0095648968674564
10.285214370846118 700.3515447720904 1.011033515055472
10.290441925799534 702.970612351234 1.012152921204567
10.29566948075295 703.7244090389601 1.0126524556042333
10.300897035706367 703.6158835546779 1.0113402427499794
10.306124590659783 705.0084157544634 1.0118450993887318
10.3113521456132 700.0015979756802 1.0081771203699854
10.316579700566615 696.881263587997 1.0056595700031647
10.321807255520032 692.2110695688325 1.0018063995173037
10.327034810473448 692.3759449433347 1.0018151685922538
10.332262365426864 693.6830176548975 1.0025627787695077
10.33748992038028 701.0244227292721 1.0076695525955646
10.342717475333696 697.279294906599 1.004288208205451
10.347945030287113 697.0141171053987 1.0028277850335516
10.353172585240529 700.5990058755034 1.0051700842057623
10.358400140193945 704.6818386717198 1.0079208107475148
10.363627695147361 710.011458351262 1.011168957445115
10.368855250100777 713.683127044708 1.0136623424822908
10.374082805054194 718.2810521601884 1.0169364247999229
10.37931036000761 719.5749456604232 1.01767744697514
10.384537914961026 718.2855743463964 1.016750570624871
10.389765469914442 717.5591226890239 1.014847631851415
10.394993024867858 722.4438310057233 1.0185222914391994
10.400220579821275 728.4074417565746 1.0227359172990924
10.40544813477469 726.1117494429485 1.020265135261429
10.410675689728107 720.9034393312778 1.0158345861276503
10.415903244681523 713.5186031765915 1.0104337374280448
10.42113079963494 706.3569141342987 1.0058047968522938
10.426358354588356 698.5688540062267 1.0002170907291417
10.431585909541772 691.6799647458572 0.9950042363161996
10.436813464495188 687.7456874873264 0.9916990163763272
10.442041019448604 680.5453672529713 0.9867033937340907
10.44726857440202 669.8835090401589 0.9778794921450442
10.452496129355437 661.8019626508097 0.9716307922354818
10.457723684308853 655.7554757715706 0.9672356268643104
10.462951239262269 650.800677133413 0.962575337721095
10.468178794215685 647.1548165684734 0.9596272473274416
10.473406349169101 639.4130003787084 0.953638620230639
10.478633904122518 637.7954961661867 0.9527643014365241
10.483861459075934 635.8375112592064 0.951353898961235
10.48908901402935 629.507864037091 0.9461029025017514
10.494316568982766 626.1188099033308 0.9431410134660968
10.499544123936182 623.0479197903883 0.9403525106080239
10.504771678889599 619.9708749555004 0.9377785150302238
10.509999233843015 618.9613448563279 0.9357483923767634
10.515226788796431 618.3246300638812 0.9347275234456245
10.520454343749847 613.1033976121004 0.9302453193439577
10.525681898703263 610.1602043712545 0.9290027408862522
10.53090945365668 606.5564897833644 0.9258055303318423
10.536137008610096 606.3377998912264 0.9253419118628383
10.541364563563512 604.5269443276056 0.923567574075915
10.546592118516928 606.3786932331132 0.9250220882153392
10.551819673470344 605.4995041178023 0.924862723442344
10.55704722842376 603.0977706323615 0.9234558101345531
10.562274783377177 599.2650574872515 0.9205010469821983
10.567502338330593 592.7381268886073 0.915021292235239
10.57272989328401 587.5238600436306 0.9095353121597379
10.577957448237425 582.4475960548729 0.9051300463532178
10.583185003190842 582.2964072651038 0.9044176007222945
10.588412558144258 582.2557524970275 0.90428573123759
10.593640113097674 584.3759400573161 0.9061988416492114
10.59886766805109 582.9758425340078 0.9052799099817048
10.604095223004506 579.0655661709633 0.9015889933521704
10.609322777957923 575.515490328028 0.8988794450156998
10.614550332911339 572.2326405528179 0.895728206318401
10.619777887864755 576.13978170468 0.8981218918146082
10.625005442818171 575.5713690939185 0.8979646481869196
10.630232997771587 575.1939143228301 0.8970725178925696
10.635460552725004 574.6644783867486 0.8963615125357696
10.64068810767842 576.7104398529457 0.8977892447336784
10.645915662631836 579.720634239373 0.8999831304907262
10.651143217585252 583.4499925768172 0.9030725379937513
10.656370772538668 580.7046786705625 0.9003923470530829
10.661598327492085 580.3156553064883 0.899545274101399
10.666825882445501 582.9887601927079 0.9016331691694631
10.672053437398917 586.1321266525584 0.9017777461898672
10.677280992352333 593.5606238588282 0.9067717361153534
10.68250854730575 594.1135636609827 0.9071812750265276
10.687736102259166 602.8571931795667 0.9144038958180767
10.692963657212582 606.289833413392 0.9171948368291835
10.698191212165998 611.8850369233454 0.9211956984286622
10.703418767119414 617.8834593042282 0.9236681085858757
10.70864632207283 622.0809035109745 0.9259201578905557
10.713873877026247 630.5388931583955 0.9317245907930598
10.719101431979663 636.866326148296 0.9365473143423373
10.72432898693308 643.2048060982113 0.9411126118767443
10.729556541886495 647.3136158906174 0.9441893753294665
10.734784096839912 654.6381335500645 0.9498691352957772
10.740011651793328 656.464075505816 0.9509174749827166
10.745239206746744 654.8945748297792 0.9496429086465465
10.75046676170016 653.8092706158338 0.9490443011674032
10.755694316653576 656.5642588330533 0.9507443194574562
10.760921871606993 659.1802974224059 0.9515718961048691
10.766149426560409 661.8905163228522 0.9525831631304524
10.771376981513825 656.4770472880964 0.9481356446613975
10.776604536467241 648.346479323193 0.9421017472662876
10.781832091420657 646.6505753224156 0.9404929782399797
10.787059646374074 644.9361571732848 0.939187610357589
10.79228720132749 645.7294293610379 0.9391849776135823
10.797514756280906 646.9320016307485 0.9395915763568831
10.802742311234322 650.0928913985147 0.9419450993309888
10.807969866187738 655.3446822040435 0.9454519156392416
10.813197421141155 660.7597221112262 0.9488633476832739
10.81842497609457 666.2694820029452 0.9523975218743915
10.823652531047987 677.3601211691198 0.9596103584295262
10.828880086001403 691.8868221983764 0.9695223498934985
10.83410764095482 707.9800898472436 0.9810189219732043
10.839335195908236 730.2786277208245 0.9960349764880521
10.844562750861652 754.3755678808386 1.012303247967861
10.849790305815068 784.0145162211071 1.0312738233645609
10.855017860768484 820.7045246702185 1.0546993681207177
10.8602454157219 851.59395767245 1.07445943842026
10.865472970675317 872.4640221821328 1.0863342789631412
10.870700525628733 876.5993680384216 1.0882992571062546
10.875928080582149 868.6577700502943 1.0833936396178903
10.881155635535565 848.2697599057665 1.0692274647800386
10.886383190488981 819.7542975755363 1.0509941363358766
10.891610745442398 791.7451445303664 1.0332177588851381
10.896838300395814 764.0796065882055 1.0158987592761999
10.90206585534923 735.3853314595931 0.9966165434583221
10.907293410302646 711.9058564460738 0.9802016040370082
10.912520965256062 689.407266379125 0.9632887372732818
10.917748520209479 672.4445943652657 0.9512415400624494
10.922976075162895 659.4271403616106 0.9415710621005083
10.928203630116311 649.3158894572531 0.9344033183902334
10.933431185069727 640.6323316618901 0.928417758355035
10.938658740023143 632.0528346112944 0.9215241742756783
10.94388629497656 626.6705841994992 0.9169968584261693
10.949113849929976 619.6912491118962 0.9117097293729469
10.954341404883392 612.5690456172575 0.9053077260079844
10.959568959836808 607.7380773773203 0.9018360441884327
10.964796514790224 601.6332162523514 0.8971628340336955
10.97002406974364 605.8340632613631 0.9031268123244399
10.975251624697057 600.8158969947702 0.9018634434149286
10.980479179650473 595.2541362104706 0.8992514848757139
10.98570673460389 589.0192799879205 0.8957933035139785
10.990934289557305 587.2589632920036 0.8953752624395377
10.996161844510722 585.4302321849216 0.8949272007934006
11.001389399464138 586.8745717355803 0.896683013417836
11.006616954417554 583.5347834226842 0.8943100549994696
11.01184450937097 577.0148829352877 0.8901251050727458
11.017072064324386 573.5600309474986 0.8881759966513675
11.022299619277803 572.7624187280561 0.8880641383693318
11.027527174231219 569.0421916541356 0.8857495898545196
11.032754729184635 569.1328744272148 0.8861256718841726
11.037982284138051 564.3493214816923 0.8829999026247658
11.043209839091467 560.9230370659697 0.8807607338603752
11.048437394044884 562.1280590638917 0.8822051571733263
11.0536649489983 560.4479774665738 0.8812681965845125
11.058892503951716 560.7674188099481 0.8816313915095636
11.064120058905132 561.676056269476 0.8822243045976162
11.069347613858548 562.7075500434374 0.8833913147703809
11.074575168811965 559.7104162565697 0.8812429164781013
11.079802723765381 557.861643443436 0.880177408286764
11.085030278718797 557.6861638917587 0.8807723038801916
11.090257833672213 557.5049579769707 0.881018447167921
11.09548538862563 555.0698664362217 0.8790620543939254
11.100712943579046 552.8581436763416 0.8776008847661024
11.105940498532462 548.9636508980051 0.8745484384774639
11.111168053485878 547.5949001601113 0.8737311747765227
11.116395608439294 543.3252348111946 0.8708198741280571
11.12162316339271 541.0936265141755 0.8689027536528294
11.126850718346127 538.6735642616411 0.8670534940080654
11.132078273299543 536.8821000430828 0.8658337218573117
11.13730582825296 538.595844379069 0.8673348477132385
11.142533383206375 536.5562903794084 0.8662280734226598
11.147760938159792 538.4654225051913 0.8675319404839202
11.152988493113208 540.7388371737238 0.8695760365207216
11.158216048066624 538.016317546004 0.8675193922639666
11.16344360302004 537.4798145745204 0.8672681838222603
11.168671157973456 532.436628639547 0.863287367179877
11.173898712926873 532.6586920492578 0.8638050799500964
11.179126267880289 528.7212462408378 0.8605465059416638
11.184353822833705 530.8813832358002 0.8619702339992849
11.189581377787121 527.7066462500837 0.8597500316697056
11.194808932740537 522.5672318616645 0.8557001601432261
11.200036487693954 521.3338608977588 0.8549876384714704
11.20526404264737 520.6014913039614 0.8547074109709606
11.210491597600786 521.6961462347518 0.8556184551002866
11.215719152554202 522.2629835205918 0.8565499560560406
11.220946707507618 519.6528572987283 0.8545102103279155
11.226174262461035 518.5471126462188 0.8536741468372647
11.23140181741445 515.9090975414821 0.8524044189067511
11.236629372367867 513.7884422053681 0.8506758171519205
11.241856927321283 510.56300328279747 0.8479968119383487
11.2470844822747 509.7217428076752 0.8480517859941369
11.252312037228116 512.5451470086035 0.8501213616792876
11.257539592181532 513.362763851366 0.850985192344906
11.262767147134948 511.6688252276331 0.8492815269006507
11.267994702088364 509.86826038701986 0.8471294693728125
11.27322225704178 507.3010748054983 0.8453808985009982
11.278449811995197 505.6118224011334 0.8442826721144044
11.283677366948613 505.7675099880913 0.8445125785429859
11.288904921902029 505.22963318499586 0.8435515092531511
11.294132476855445 503.06716201401457 0.8407224467710424
11.299360031808861 499.27428768846755 0.8376423038974533
11.304587586762278 494.51067729987886 0.8334967116094689
11.309815141715694 493.2431482293213 0.832219660720685
11.31504269666911 494.3284345380945 0.83293470438857
11.320270251622526 498.7482763124277 0.836246501480731
11.325497806575942 501.310720478223 0.8379648248416351
11.330725361529359 503.4205481312243 0.839603303676101
11.335952916482775 504.506368795855 0.8403969285618212
11.341180471436191 500.688877886782 0.8375069838062433
11.346408026389607 495.50682628339166 0.8332248994636909
11.351635581343023 492.1365178842272 0.8303462065605745
11.35686313629644 489.4883222443283 0.8281056215600052
11.362090691249856 486.2607684961754 0.824651901246726
11.367318246203272 485.64978090707297 0.8244960492212241
11.372545801156688 483.0804589587109 0.8225983300293626
11.377773356110104 481.45949198281454 0.8213960263532752
11.38300091106352 478.4964644363386 0.8191255861693152
11.388228466016937 477.3293819829051 0.8177595404742624
11.393456020970353 475.1548196099276 0.8152854289616622
11.39868357592377 474.7717420918012 0.8158965825460652
11.403911130877185 472.64371526195634 0.8144237679053757
11.409138685830602 467.40230512538477 0.8099909341634854
11.414366240784018 467.9058213273185 0.8103843171003523
11.419593795737434 467.54004479045125 0.8098147136821326
11.42482135069085 465.9404005689414 0.8085640334740238
11.430048905644266 468.708733868116 0.8112710768733763
11.435276460597683 464.0475730466774 0.8075561035831649
11.440504015551099 462.5926069595299 0.8066709550333645
11.445731570504515 459.7205676582697 0.8035734673153376
11.450959125457931 459.63882745831006 0.8031232559160486
11.456186680411347 463.1070740821614 0.8061502658010188
11.461414235364764 462.6711503546912 0.8061795285453874
11.46664179031818 461.18933849816915 0.8049658961931978
11.471869345271596 461.1427162858486 0.8051266237900029
11.477096900225012 462.9949289521534 0.8071735701950935
11.482324455178428 464.329054432086 0.815024348861184
11.487552010131845 467.5859036374129 0.8198832643286528
11.49277956508526 468.29557814528596 0.8224857530022216
11.498007120038677 468.93111510114966 0.8243037825678402
11.503234674992093 468.6082696066594 0.8248286561437927
11.50846222994551 471.2611178270693 0.8281438921384527
11.513689784898926 471.9342186248875 0.8298691014901542
11.518917339852342 470.01135826126864 0.8287846687257552
11.524144894805758 466.8357616751983 0.8274293521576916
11.529372449759174 461.65565620152177 0.8235041986198371
11.53460000471259 457.26281845847177 0.8201645814686257
11.539827559666007 455.6298075834601 0.8195139983275407
11.545055114619423 457.6820867392367 0.8214883112436805
11.550282669572839 456.74669617142314 0.82161364252545
11.555510224526255 454.5440933065027 0.8205257600717956
11.560737779479672 451.8456079853504 0.8187115529394199
11.565965334433088 452.34834965427314 0.8193584222988627
11.571192889386504 453.420763133521 0.8204137697585966
11.57642044433992 456.22975569328116 0.8232902821257303
11.581647999293336 453.5818718637161 0.8216386537073515
11.586875554246753 451.1440198996407 0.8206575768646325
11.592103109200169 448.50825670125033 0.819107659080565
11.597330664153585 447.2135815300152 0.8190824021681777
11.602558219107001 448.8375588812495 0.8211643370075479
11.607785774060417 450.75862252588075 0.8236369637180265
11.613013329013834 446.8645817843934 0.8209764959843707
11.61824088396725 440.62128793903844 0.815505204457544
11.623468438920666 435.353201645678 0.811030735688774
11.628695993874082 429.8122041201269 0.8059516569178046
11.633923548827498 431.3721600757776 0.8073824417762534
11.639151103780915 431.5435319022544 0.8081968920756482
11.64437865873433 429.4608035184329 0.8067609066267468
11.649606213687747 428.69077235983906 0.8073119838155788
11.654833768641163 421.7187133721998 0.8016280844535629
11.66006132359458 421.974687698532 0.8024120747169505
11.665288878547996 421.021809361327 0.8013510750422096
11.670516433501412 419.97359660974854 0.8001769932986417
11.675743988454828 420.63862762964084 0.8019135093705129
11.680971543408244 418.16624239782163 0.7992386866253711
11.68619909836166 420.6016826660538 0.801727677432692
11.691426653315077 418.43396930535556 0.8010056240643625
11.696654208268493 414.85839192522684 0.7975634990978577
11.701881763221909 410.4545944161084 0.7938322242094227
11.707109318175325 409.4267817519356 0.7930869055517245
11.712336873128741 409.37904034307627 0.7930833543128866
11.717564428082158 410.0389143028248 0.7943107048043949
11.722791983035574 411.96036896394 0.7968455855284738
11.72801953798899 410.99331233541864 0.7967860698190808
11.733247092942406 412.07382797789893 0.7989755533275987
11.738474647895822 410.11021927684567 0.7979408660415851
11.743702202849239 408.2634177884475 0.7963211613460068
11.748929757802655 412.40308372311114 0.8009000054058408
11.754157312756071 414.453314278692 0.8027812430769784
11.759384867709487 420.94268638791476 0.8090541873731726
11.764612422662903 421.94220588287845 0.8103215960320506
11.76983997761632 419.3687902777603 0.8073222758048543
11.775067532569736 417.5129742007742 0.80496409720278
11.780295087523152 416.2628701472381 0.8030669786290296
11.785522642476568 418.54015984030474 0.805001599165317
11.790750197429984 419.7988485378761 0.8068455823235482
11.7959777523834 421.4713272700325 0.8092413553570427
11.801205307336817 422.63873751596367 0.8101788866914271
11.806432862290233 423.60426414258995 0.8108973082733493
11.81166041724365 426.2512227348713 0.8135175625385458
11.816887972197065 428.20662557170766 0.8156688060267542
11.822115527150482 426.51750861579404 0.8147105769525769
11.827343082103898 427.10728206948517 0.8146039321140256
11.832570637057314 427.6622886036328 0.8143186885604047
11.83779819201073 429.2493990381941 0.815384053728866
11.843025746964146 428.78769112853723 0.8149705068157279
11.848253301917563 429.07814780288777 0.8164296636273456
11.853480856870979 431.71262969904006 0.8202049160477187
11.858708411824395 427.76440706230994 0.8165882681848305
11.863935966777811 424.69576491728014 0.8133302885339667
11.869163521731227 421.4351310129026 0.8102208411498503
11.874391076684644 416.1523936335585 0.8057227062853807
11.87961863163806 417.5724043525928 0.8069291894232126
11.884846186591476 417.67444621817697 0.8076138801909298
11.890073741544892 415.3152673027543 0.8064325034785135
11.895301296498308 413.6096856442003 0.8050695074920049
11.900528851451725 408.48367160684836 0.7999784434170516
11.90575640640514 406.4798995727342 0.7986670934562639
11.910983961358557 407.78803466180074 0.8006451561959036
11.916211516311973 407.83793997082125 0.8007350902246031
11.92143907126539 406.2559628016725 0.7988902642420832
11.926666626218806 405.1197825747324 0.7974978064717284
11.931894181172222 403.2837087977195 0.7947216897197656
11.937121736125638 404.83494219226 0.7966915434970149
11.942349291079054 406.27490255141606 0.7981953908385507
11.94757684603247 403.893706504358 0.7965256572164828
11.952804400985887 404.1718834737239 0.7986365525344495
11.958031955939303 403.91164083893983 0.7986620434705151
11.963259510892719 405.4625880733538 0.8005942541604122
11.968487065846135 405.06045489800556 0.8006504704859337
11.973714620799552 404.0967290761501 0.7994615944774768
11.978942175752968 405.13321343134743 0.7995819254453181
11.984169730706384 404.43112933479927 0.7987434354388562
11.9893972856598 402.6867190775422 0.796599269176639
11.994624840613216 402.6083037698596 0.7971428484341002
11.999852395566633 398.3634396362317 0.7944145666008539
12.005079950520049 399.1188025508948 0.7955743493741882
12.010307505473465 398.5743319326463 0.7948909382781227
12.015535060426881 400.3687654282574 0.7968991231244863
12.020762615380297 404.4224646212089 0.8000833707138358
12.025990170333714 406.24665297673346 0.8023815578614458
12.03121772528713 405.9930637312294 0.8018992713744885
12.036445280240546 407.6154320411422 0.803727785963915
12.041672835193962 409.6181787075849 0.8060563654002574
12.046900390147378 411.770860876753 0.8083309362654267
12.052127945100795 415.8668386365644 0.8129596211682316
12.05735550005421 424.72559984147557 0.8210385847600212
12.062583055007627 431.4062368851755 0.8277941298377971
12.067810609961043 438.6284290799831 0.8341449803853032
12.07303816491446 446.9051100904341 0.8416735324117515
12.078265719867876 459.35538982718197 0.8533714199080945
12.083493274821292 479.1155726335876 0.8710828021519155
12.088720829774708 504.03511486051275 0.8931508400892139
12.093948384728124 532.4229406742026 0.917669460516112
12.09917593968154 557.4503560742098 0.9389339074207544
12.104403494634957 584.8227499830364 0.96202915306204
12.109631049588373 618.122441757463 0.9889087558261112
12.114858604541789 651.2067788153951 1.0151731074510446
12.120086159495205 686.5670773661891 1.0428845562552533
12.125313714448621 709.9372898125474 1.060347972002565
12.130541269402038 730.2821506682609 1.0758971670207365
12.135768824355454 735.8242351542749 1.080322688483416
12.14099637930887 727.1825461234266 1.0738080588900036
12.146223934262286 713.4354320381319 1.064216959617827
12.151451489215702 687.8586780233951 1.0450921629727024
12.156679044169119 658.9594023650451 1.0229277017411067
12.161906599122535 632.8159657631385 1.0030940015425254
12.167134154075951 601.7102153722535 0.9779563973080807
12.172361709029367 577.4850366871187 0.9584496082525802
12.177589263982783 553.477032643413 0.9389901327612811
12.1828168189362 530.3606712653286 0.9188583247743608
12.188044373889616 507.5788824448136 0.8996098386337895
12.193271928843032 491.83412694356457 0.8861385345463506
12.198499483796448 478.5305451761676 0.8741983831224679
12.203727038749864 467.941269329342 0.8656468833737827
12.20895459370328 457.4816339006114 0.8561396791908479
12.214182148656697 443.83799030519793 0.8435106507372415
12.219409703610113 434.27470379722325 0.8350381823061301
12.22463725856353 427.9332604273809 0.829159265433299
12.229864813516945 421.8656481139623 0.8238033136646611
12.235092368470362 416.7997465428902 0.8190303906457105
12.240319923423778 410.81261537499034 0.8129193076830551
12.245547478377194 407.22608880046386 0.810042636039343
12.25077503333061 402.5939343567679 0.8058001353036086
12.256002588284026 395.4552756274336 0.7987103438577213
12.261230143237443 390.98673217912324 0.7950890731857143
12.266457698190859 388.8508759886433 0.7931135256342189
12.271685253144275 390.7367289674005 0.7954704946331926
12.276912808097691 391.36214417679383 0.7966017847722471
12.282140363051107 385.9486962680967 0.7902746078195869
12.287367918004524 378.94795607106556 0.7836797724022637
12.29259547295794 371.04043845757394 0.7760221865978302
12.297823027911356 370.6903015945934 0.7766165584685372
12.303050582864772 368.8795460295001 0.775311934440255
12.308278137818188 371.33971688377716 0.7774915921282629
12.313505692771605 371.22609267517095 0.780623273649272
12.31873324772502 370.961929837907 0.7884089842077384
12.323960802678437 371.5651772114025 0.7937709936543912
12.329188357631853 371.62185278783915 0.7985275319132045
12.33441591258527 370.2721574803993 0.8012438087753795
12.339643467538686 369.33440826609365 0.8039307242532417
12.344871022492102 366.0258815200066 0.8037053442832914
12.350098577445518 367.60342979883103 0.8077683819261043
12.355326132398934 364.62944025785936 0.8060979562470368
12.36055368735235 364.8107059303534 0.8080453187905919
12.365781242305767 363.089942610801 0.807264542206417
12.371008797259183 360.6304656494108 0.8063192780295566
12.376236352212599 358.5150997254534 0.8056354079284205
12.381463907166015 353.8599068791839 0.8024435813334582
12.386691462119432 354.0407138737277 0.8046783935546933
12.391919017072848 352.66007367816644 0.8050853923108339
12.397146572026264 353.60642854195254 0.8093543672790209
12.40237412697968 354.576028757861 0.8122458530862393
12.407601681933096 352.10756716341456 0.8113359988868409
12.412829236886513 350.2705469004367 0.8112897736792397
12.418056791839929 349.21734131426985 0.8109136403884807
12.423284346793345 349.1040133512379 0.8123348766461992
12.428511901746761 344.21830725405323 0.8079749861827812
12.433739456700177 343.96147181577567 0.8093669786860828
12.438967011653594 343.98869028333746 0.8105390678106088
12.44419456660701 344.6946347498595 0.8129196780644768
12.449422121560426 345.8801051598149 0.8150696378400744
12.454649676513842 343.6882603209059 0.8125930986736515
12.459877231467258 342.2221254869686 0.8116762854410392
12.465104786420675 342.2963605551763 0.8126636504488552
12.47033234137409 342.236265236695 0.8151475342429214
12.475559896327507 342.5746718158594 0.817343192292084
12.480787451280923 343.11129239429283 0.8201429629834548
12.48601500623434 340.23634669899843 0.8187739737740998
12.491242561187756 339.44225978590697 0.8181750587303588
12.496470116141172 339.44346010984543 0.8191340912428353
12.501697671094588 341.40776068307554 0.8226580683268895
12.506925226048004 343.02931057934484 0.8245209931617645
12.51215278100142 342.27550481511645 0.8253058910433652
12.517380335954837 339.5406712213983 0.8247884852036452
12.522607890908253 336.9684046809501 0.8234803301651842
12.527835445861669 335.60066223316267 0.8234910522819626
12.533063000815085 337.6645939058662 0.8263398538907679
12.538290555768501 335.8446623671849 0.8253742224531734
12.543518110721918 336.53420522573356 0.8263822972371148
12.548745665675334 336.5401333302814 0.8270309220368017
12.55397322062875 334.1775343488825 0.8259948181128471
12.559200775582166 336.66004578622056 0.8299229301201475
12.564428330535582 333.718178588145 0.8218521736744038
12.569655885488999 332.2093945763868 0.8124021254467746
12.574883440442415 333.91735763284726 0.8089280872424033
12.580110995395831 336.64172745023615 0.807854035654304
12.585338550349247 336.5429181329219 0.8050446028513842
12.590566105302663 334.75006701552434 0.8014122717330388
12.59579366025608 333.31659438865876 0.7996446274721553
12.601021215209496 329.67953910681365 0.7944441146402299
12.606248770162912 330.7460297841323 0.7937867236721879
12.611476325116328 330.32508743133644 0.7921683056237242
12.616703880069744 330.1780575183111 0.7897325525514722
12.62193143502316 335.2052108305625 0.7951635457797785
12.627158989976577 337.99698774518674 0.7981578251607025
12.632386544929993 337.0212919952564 0.7952465531669474
12.63761409988341 338.69919530854503 0.796796478876814
12.642841654836825 336.31736539589264 0.7934341383284869
12.648069209790242 341.45468709934573 0.7982594308614874
12.653296764743658 344.5522744093593 0.8009292294619903
12.658524319697074 346.20855172324656 0.8023384940336433
12.66375187465049 347.3563980968797 0.8038958653845354
12.668979429603906 345.7972290137415 0.8014306911940271
12.674206984557323 352.15665003019944 0.8075519270399972
12.679434539510739 358.3957557086473 0.8126553459686187
12.684662094464155 366.93705154103986 0.8203634254736106
12.689889649417571 373.2813833592546 0.8277242739495637
12.695117204370987 379.4056703093653 0.833359976379883
12.700344759324404 392.07051378459994 0.846235008520552
12.70557231427782 396.4203842896295 0.8504951888272114
12.710799869231236 401.18267085909685 0.8536830639252695
12.716027424184652 406.9710814481723 0.8592849266722383
12.721254979138068 410.87102837592346 0.862850891898173
12.726482534091485 415.1452637847715 0.8660661950139296
12.7317100890449 423.33634829850996 0.8740902473797286
12.736937643998317 430.65759150252745 0.8811172651405216
12.742165198951733 441.2966146693869 0.8911495091193516
12.74739275390515 451.9575836302116 0.9014697699281768
12.752620308858566 460.62651106948323 0.9100754303265756
12.757847863811982 466.879054015728 0.9158292636992709
12.763075418765398 469.5478863693585 0.9188243395675141
12.768302973718814 468.96986291537013 0.9179907440115948
12.77353052867223 464.85072466373185 0.9132068794326769
12.778758083625647 460.02126779904023 0.90828455710359
12.783985638579063 452.23737933884405 0.8998706275440213
12.789213193532479 445.1176001413618 0.8925807473035942
12.794440748485895 435.09703579597624 0.8827700632813866
12.799668303439312 429.8938291299886 0.8766044434829323
12.804895858392728 427.1527368363086 0.8743369952272032
12.810123413346144 422.92888452420783 0.8696994602666419
12.81535096829956 416.27738869796195 0.8624309630390753
12.820578523252976 415.93918949831107 0.862255918707342
12.825806078206393 416.29815209224483 0.8621430380902153
12.831033633159809 419.9272914663966 0.8650075537777385
12.836261188113225 424.59712661495536 0.8697467765334124
12.841488743066641 431.9035279984087 0.8763870500348854
12.846716298020057 438.9490147798711 0.8833778339579531
12.851943852973474 449.6832403481374 0.8940984121904793
12.85717140792689 458.9101234137085 0.9030997401613335
12.862398962880306 467.3989561867052 0.9113841470695428
12.867626517833722 470.60147121149515 0.9142364732992141
12.872854072787138 476.28203165925373 0.9192549943811816
12.878081627740555 477.8526160073033 0.9201419583607063
12.88330918269397 477.4002093332832 0.919514136432359
12.888536737647387 469.8068974855986 0.9117032601745643
12.893764292600803 454.1564295521564 0.8964675529141477
12.89899184755422 440.9855358472251 0.8837432387854919
12.904219402507636 423.8398852580177 0.8662065037820321
12.909446957461052 407.894812058944 0.8500309721088561
12.914674512414468 393.0036085116063 0.8346486775586156
12.919902067367884 379.6174125511256 0.8203114966732807
12.9251296223213 370.8337046808014 0.8103000190873003
12.930357177274717 367.2509483224016 0.8058945854757946
12.935584732228133 364.3746064815134 0.8018677213831953
12.940812287181549 358.88998405116274 0.7958058015942161
12.946039842134965 352.4823019288871 0.7886448222604411
12.951267397088381 346.19094604455495 0.7822592243184547
12.956494952041798 344.37796382650987 0.7801903780184364
12.961722506995214 345.5256880975613 0.7802102299131884
12.96695006194863 345.04949075887265 0.7789475315611183
12.972177616902046 346.83625948635785 0.7813819306376178
12.977405171855462 348.38163118301327 0.7839957475154095
12.982632726808879 345.61231361630416 0.7814425902346912
12.987860281762295 346.0330957625962 0.7816308648632808
12.993087836715711 341.6339040388023 0.776365986460218
12.998315391669127 339.5784821443173 0.7739847121538965
13.003542946622543 338.5260569510734 0.7734780544914102
13.00877050157596 338.40606247376127 0.7731985341532005
13.013998056529376 340.79072699859194 0.7760447363226393
13.019225611482792 341.6394466108369 0.7761356700347596
13.024453166436208 343.6085644052788 0.7782402129491656
13.029680721389624 344.61640926382137 0.7803010009466386
13.03490827634304 346.62689532917864 0.7819584952589574
13.040135831296457 348.0937507857068 0.7839785066783124
13.045363386249873 350.23079471428696 0.7869918964804767
13.05059094120329 355.2858772231162 0.7917991863971441
13.055818496156705 357.36578481754555 0.7947643048568603
13.061046051110122 361.312916511295 0.7984816185037475
13.066273606063538 366.6807073124422 0.8039516391673597
13.071501161016954 372.7959744909155 0.8113746726099296
13.07672871597037 377.5472509906796 0.8162679716207026
13.081956270923786 385.19729331622966 0.823635755731686
13.087183825877203 389.60015159000113 0.8273242633667673
13.092411380830619 393.96343738131446 0.831108901758555
13.097638935784035 399.0507207322791 0.8363756582911867
13.102866490737451 404.2069624084475 0.8419616854212044
13.108094045690867 405.9833830120607 0.8436261099220442
13.113321600644284 407.9496141493683 0.846069841274338
13.1185491555977 408.28744465392276 0.8466779546484836
13.123776710551116 410.53510256568325 0.8486031007108947
13.129004265504532 412.81561434964857 0.8506985364534092
13.134231820457948 413.3957157436491 0.850299185478354
13.139459375411365 419.30050834282855 0.8569254698956241
13.14468693036478 421.05580864691143 0.8588503470749982
13.149914485318197 425.2724919882078 0.8633207379097335
13.155142040271613 429.92855806630456 0.8675156142529439
13.16036959522503 432.0439518776644 0.8694425401479636
13.165597150178446 435.0639496155743 0.872762690201982
13.170824705131862 435.2401044679647 0.8736893998384121
13.176052260085278 434.725985033599 0.8738910366831721
13.181279815038694 432.2778170557827 0.8715157022403046
13.18650736999211 431.488864747352 0.8712108749442812
13.191734924945527 427.02772593364955 0.866471643583847
13.196962479898943 424.48326265998725 0.8637447129934537
13.202190034852359 424.2854655812597 0.8639225571135462
13.207417589805775 423.51897844008454 0.8625540053200533
13.212645144759191 421.34283486927404 0.860636591854851
13.217872699712608 413.60588556779476 0.8526686350397374
13.223100254666024 406.43681467602437 0.8450066385537073
13.22832780961944 398.43359343649263 0.836863053607633
13.233555364572856 390.0502135185825 0.8286180013398603
13.238782919526273 385.13543868580194 0.8245833306420192
13.244010474479689 376.9327995156951 0.8164209249820534
13.249238029433105 374.0014564566855 0.8132042285351068
13.254465584386521 371.5256383569326 0.809664127339404
13.259693139339937 368.76593002903667 0.8064648624085375
13.264920694293354 364.46851211091797 0.8020795697890375
13.27014824924677 353.59898955233575 0.7900549083108949
13.275375804200186 348.70914158373756 0.7855831339956589
13.280603359153602 345.3676997638563 0.7821366207969492
13.285830914107018 343.3524584679047 0.7799556998595378
13.291058469060435 342.6610153027312 0.7798539539794943
13.29628602401385 340.21302240767875 0.7779243274954029
13.301513578967267 337.1362739072439 0.7756633841893601
13.306741133920683 333.6915089222604 0.7722331396608452
13.3119686888741 328.20727797775123 0.7661821575055952
13.317196243827516 325.44904888643475 0.763175864680846
13.322423798780932 323.21907253219126 0.7611868897424232
13.327651353734348 323.91079575521417 0.7624189415388327
13.332878908687764 320.843289473819 0.7587096447276501
13.33810646364118 317.7607728017614 0.7549605474445703
13.343334018594597 314.67547430821134 0.7501261897276928
13.348561573548013 314.91716888035023 0.7502022829996909
13.353789128501429 316.42441645356865 0.7519467407800849
13.359016683454845 319.61680944896636 0.7564455910392727
13.364244238408261 322.23437836275934 0.7599907347002745
13.369471793361678 323.7923443274982 0.7609511981229194
13.374699348315094 324.8098339122205 0.7617134436189855
13.37992690326851 327.01096902226726 0.7643704748624279
13.385154458221926 331.04589833194 0.7689210738813059
13.390382013175342 329.8772611587675 0.7666446880792966
13.395609568128759 328.7128227487698 0.764143791727353
13.400837123082175 327.16579557336615 0.7616061954948964
13.406064678035591 325.92974084940994 0.7599994265114589
13.411292232989007 328.5037740109865 0.7639543254947144
13.416519787942423 330.5809581746607 0.7662886159769889
13.42174734289584 329.8836222103876 0.7659221334604439
13.426974897849256 328.94657132422674 0.7645074162837195
13.432202452802672 327.5686395243907 0.7623510866241746
13.437430007756088 328.19865027711177 0.7637314959616429
13.442657562709504 328.9632529259342 0.7651032176726859
13.44788511766292 331.08576919931204 0.7679222799648036
13.453112672616337 330.3929076215996 0.7678593685404622
13.458340227569753 330.0416735499282 0.7672398931555338
13.46356778252317 326.98085609832236 0.764868591854237
13.468795337476585 324.18971214936204 0.7615345115354244
13.474022892430002 321.72228750792664 0.7580516423029746
13.479250447383418 323.963610228859 0.7595521734169116
13.484478002336834 325.50350949701885 0.7613757512089293
13.48970555729025 328.18817815925206 0.7655302436772077
13.494933112243666 325.3123539691049 0.7626213903222813
13.500160667197083 323.43624251222116 0.7600228231363532
13.505388222150499 322.8049255663303 0.7587184335529426
13.510615777103915 322.640764736863 0.7581947342653518
13.515843332057331 325.43584413705156 0.7612945629420764
13.521070887010747 325.04639072143925 0.7603819618970488
13.526298441964164 326.4245465489363 0.7619843225167972
13.53152599691758 323.59557121703267 0.7589081212697876
13.536753551870996 323.5163126529599 0.7605206307107678
13.541981106824412 322.7401194494885 0.7618447090461444
13.547208661777828 319.47068389866376 0.7573035582951415
13.552436216731245 318.61993898232873 0.7560455532876356
13.55766377168466 316.64297369696493 0.7532033986117589
13.562891326638077 313.55520442998557 0.7486389194254071
13.568118881591493 312.3747851962958 0.7489599474370712
13.57334643654491 310.33953317485714 0.7475188358791899
13.578573991498326 310.20549575684794 0.7469574128936537
13.583801546451742 309.92554500551165 0.7476848741944436
13.589029101405158 305.33891105731254 0.7418268969042964
13.594256656358574 298.47641122311705 0.7343241706641547
13.59948421131199 294.12874796278544 0.7308093476630237
13.604711766265407 291.80544334727335 0.7280674563701588
13.609939321218823 289.6297571370601 0.7244206706946767
13.615166876172239 291.0746007917889 0.7261420899771424
13.620394431125655 292.3416240674276 0.7279584080084881
13.625621986079071 291.87963050791825 0.7277811939844776
13.630849541032488 292.151326812975 0.728007128938728
13.636077095985904 293.12912566274264 0.728248682715716
13.64130465093932 293.63831785403033 0.7292213300942357
13.646532205892736 296.4068705974524 0.7334327723301342
13.651759760846153 295.6759324530432 0.7314726523967462
13.656987315799569 292.52297617979605 0.7271399094242318
13.662214870752985 291.73994616029285 0.7256354392664621
13.667442425706401 291.19896541281133 0.7242042314355609
13.672669980659817 288.8704308606644 0.7211719522933062
13.677897535613234 289.65327255769677 0.7211770213521871
13.68312509056665 290.41859666095525 0.7223237442114213
13.688352645520066 292.5778461860777 0.7257304941826098
13.693580200473482 294.46524057151703 0.7282913885060461
13.698807755426898 297.7999948302352 0.7334194728711906
13.704035310380315 301.825568215817 0.7392537818316234
13.70926286533373 299.4484448163018 0.73715461985925
13.714490420287147 297.94950218328023 0.7361973414349161
13.719717975240563 293.7594985075032 0.7292713904183294
13.72494553019398 295.79151140138225 0.7316074427096433
13.730173085147396 295.2180971295685 0.7310143379531413
13.735400640100812 292.11232420790316 0.7267361209402537
13.740628195054228 289.0978541663789 0.7230866746729848
13.745855750007644 288.1128524513544 0.7205982550572283
13.75108330496106 288.66209948527836 0.7226558114390704
13.756310859914477 285.7141124651664 0.719372604490783
13.761538414867893 282.9996699609524 0.7167253832628062
13.766765969821309 283.3171339108057 0.7169990996698705
13.771993524774725 285.98128833852485 0.721471816800031
13.777221079728141 289.24035972206383 0.7254597621695934
13.782448634681558 289.3123346203416 0.7260152370763228
13.787676189634974 288.17839898051335 0.7251485615120477
13.79290374458839 284.13234820992204 0.7182353650239783
13.798131299541806 283.86433340593953 0.7167766711485866
13.803358854495222 281.6643884401257 0.7141049420445607
13.808586409448639 287.37865644205 0.721307239554566
13.813813964402055 289.4154654693572 0.725512508153588
13.819041519355471 289.687797942804 0.7256301347973996
13.824269074308887 287.6108836349094 0.7213795296754776
13.829496629262303 287.55329318554254 0.7212831802681084
13.83472418421572 288.072856070647 0.7216912071545498
13.839951739169136 294.57247583367416 0.7288878751122071
13.845179294122552 296.9736989548944 0.7332139274674285
13.850406849075968 301.93441446232424 0.7385310687634091
13.855634404029384 305.4186128246224 0.742270228424906
13.8608619589828 305.8859638134583 0.7432023079174666
13.866089513936217 311.2718739883811 0.748886789628512
13.871317068889633 316.01997126965375 0.7537367811235105
13.87654462384305 319.61538505213684 0.7572964323616512
13.881772178796465 319.1533408506507 0.7553787114529205
13.886999733749882 321.72847298137 0.7582039091424503
13.892227288703298 326.9254084723615 0.7639234340165035
13.897454843656714 332.2577982533645 0.7700331869315596
13.90268239861013 335.6779052919731 0.7731657427385694
13.907909953563546 336.96097216628283 0.7736326419769645
13.913137508516963 334.61448842132785 0.7716786110510503
13.918365063470379 335.2804391762502 0.7730607974887274
13.923592618423795 329.3826808055663 0.7670493793960977
13.928820173377211 325.07084541036033 0.7633744042776338
13.934047728330627 320.86998251430606 0.759006544802946
13.939275283284044 318.19285208078844 0.7563239222562994
13.94450283823746 316.9351408899835 0.7546188559195885
13.949730393190876 314.6350136638526 0.7521620747820084
13.954957948144292 312.49718830669195 0.7488713521051018
13.960185503097708 312.6736052296498 0.749364930742257
13.965413058051125 310.4584126792327 0.7465607186721142
13.97064061300454 306.87671935787694 0.7434373920297283
13.975868167957957 300.9266610572056 0.7374796121651755
13.981095722911373 295.3958722525303 0.730353450089148
13.98632327786479 293.1364730993961 0.7276659947741564
13.991550832818206 289.5894623631378 0.7215146819192501
13.996778387771622 287.60558225879754 0.7190049022406948
14.002005942725038 284.93582267238435 0.7165699190104641
14.007233497678454 287.79345801316754 0.7205097133045864
14.01246105263187 288.9149658407315 0.7222923449737095
14.017688607585287 292.96767958182477 0.7276829742905603
14.022916162538703 295.9391433687655 0.73133454704547
14.028143717492119 296.66048807125236 0.7320037067661818
14.033371272445535 298.52846529079363 0.7339161283367922
14.038598827398951 299.96782620939473 0.736207885162006
14.043826382352368 299.84960939004344 0.7371439114994335
14.049053937305784 300.10594373329116 0.7368423468675278
14.0542814922592 298.34991562352167 0.7338495746646523
14.059509047212616 299.7548370395781 0.734700161087724
14.064736602166032 299.71786516107386 0.7349813956112495
14.069964157119449 302.0623826764389 0.738924420477757
14.075191712072865 303.839383200673 0.740637661709185
14.080419267026281 307.2684001812118 0.7444230042520601
14.085646821979697 313.13312898068835 0.7507480677166211
14.090874376933114 317.2599599456211 0.7562815435737053
14.09610193188653 319.030017988815 0.7570727129119852
14.101329486839946 318.14695655130254 0.7550902761011988
14.106557041793362 319.8263331736019 0.7566025904432189
14.111784596746778 320.33063140264943 0.7575023913347662
14.117012151700195 322.90702633335184 0.7609495588610827
14.12223970665361 321.7142256773866 0.7606694717286305
14.127467261607027 318.9004576227951 0.7569073420049668
14.132694816560443 316.02057450330835 0.752620953016966
14.13792237151386 313.5053859583341 0.7493063174835769
14.143149926467276 310.2065214476859 0.7449089499383112
14.148377481420692 310.2634910651821 0.745903238821829
14.153605036374108 306.9249156629628 0.7430887948628201
14.158832591327524 304.93117795117064 0.7412697448174805
14.16406014628094 307.7899053292533 0.7442539878879083
14.169287701234357 306.7692524165016 0.7430697104845205
14.174515256187773 305.43217405539735 0.7407525947700981
14.179742811141189 303.95533148106784 0.7392229063035248
14.184970366094605 305.62630140038607 0.7402816825881744
14.190197921048021 308.2478938494755 0.7433405250419782
14.195425476001438 307.43559963300595 0.743350418935141
14.200653030954854 307.3653301095151 0.7439413471552591
14.20588058590827 310.2111487288431 0.7477864970487208
14.211108140861686 313.60884835089934 0.7507961775118615
14.216335695815102 318.2715445453144 0.7548252951693084
14.221563250768519 316.6895464607325 0.7526446513025091
14.226790805721935 313.29777730499234 0.7490493331248848
14.232018360675351 311.12827846406776 0.7462172712786208
14.237245915628767 315.2079709184782 0.7503864390202377
14.242473470582183 315.43575465407514 0.7491274724235097
14.2477010255356 317.4722165157712 0.7505977719721914
14.252928580489016 317.4983345215023 0.7508006861088724
14.258156135442432 314.15898714721465 0.7476738327548549
14.263383690395848 315.631813081225 0.7493775911543559
14.268611245349264 316.491726757966 0.750241943870719
14.27383880030268 320.02210360970366 0.7533705748142121
14.279066355256097 320.7069508465769 0.7547285223014647
14.284293910209513 321.98566475766205 0.756282045579651
14.28952146516293 325.5394416405661 0.7597138982674851
14.294749020116345 329.3835962857684 0.7646338419385061
14.299976575069762 330.84791542556553 0.7647793976655507
14.305204130023178 334.92969490828057 0.7696071938263224
14.310431684976594 338.57274555368434 0.7736198550693523
14.31565923993001 342.2102960260857 0.7769871450558723
14.320886794883426 345.1931259912204 0.7801046843031478
14.326114349836843 344.84390009196164 0.7794342163693804
14.331341904790259 347.22417457534874 0.781255468636554
14.336569459743675 349.3770410267595 0.7841073156611459
14.341797014697091 345.3814290254535 0.7797567522984928
14.347024569650507 348.5937580234251 0.7833355286426675
14.352252124603924 346.17958048672284 0.7810448752907929
14.35747967955734 346.5332115514531 0.7813186246502993
14.362707234510756 344.74199530939234 0.7792560894722697
14.367934789464172 343.9313204248736 0.7791155605224409
14.373162344417588 345.56667117137226 0.7801520887043161
14.378389899371005 342.1043168699853 0.7763240306072449
14.38361745432442 342.5641184882344 0.7769812226880446
14.388845009277837 337.9722386826493 0.7721964274989904
14.394072564231253 337.6820402262422 0.7730858990972178
14.39930011918467 341.75445364196065 0.7775435442177497
14.404527674138086 344.28745454686134 0.7794332309250738
14.409755229091502 348.6602951156497 0.7833847983579116
14.414982784044918 351.37421078684304 0.7870233117247878
14.420210338998334 355.2160592753763 0.7917873593576753
14.42543789395175 358.70404889593885 0.7959375952935361
14.430665448905167 360.70629772044407 0.7977997836165428
14.435893003858583 361.20127764509164 0.7979859316877129
14.441120558811999 361.57978043879234 0.7977315673440063
14.446348113765415 361.8248877987905 0.7979222096989346
14.451575668718831 362.30528751404125 0.7991746433069409
14.456803223672248 361.1094488901944 0.7976220944885957
14.462030778625664 363.1374103336455 0.7993850273999085
14.46725833357908 367.42616476911235 0.8033597453620744
14.472485888532496 373.84602241616506 0.8101138016265872
14.477713443485912 379.0241674998444 0.816091906944835
14.482940998439329 386.160242178381 0.8238339711541509
14.488168553392745 396.58622983734506 0.8341928803956974
14.493396108346161 408.26438146614805 0.8457153345896272
14.498623663299577 419.4033903204975 0.8571386844959115
14.503851218252994 428.79849723030566 0.8667525326854568
14.50907877320641 436.32879653543574 0.8748541391595018
14.514306328159826 435.82732732317106 0.8741592208575181
14.519533883113242 427.8147919142658 0.8657185046094712
14.524761438066658 413.70910608573837 0.8512058237237485
14.529988993020075 397.6260911549054 0.8358389460411583
14.53521654797349 381.9572471762516 0.8200263861728938
14.540444102926907 367.2516851645545 0.8051082059780384
14.545671657880323 353.87503046692757 0.7912851595447492
14.55089921283374 341.14993570324833 0.7771971893876066
14.556126767787156 330.7369546096055 0.7661399439621521
14.561354322740572 325.1352620177232 0.7597605811930804
14.566581877693988 320.4566681886958 0.7542159966238762
14.571809432647404 318.7963965786445 0.7514844003514666
14.57703698760082 317.5295896110141 0.7499090335266186
14.582264542554237 316.5888219546558 0.7477208633825774
14.587492097507653 316.60725253998226 0.7483642434064766
14.592719652461069 317.6212059091872 0.750109332253194
14.597947207414485 318.50892175820854 0.7501731369179985
14.603174762367901 320.21419061669405 0.7523347122206597
14.608402317321318 323.96788520906824 0.7556298536246748
14.613629872274734 327.8335512479348 0.7590833183335313
14.61885742722815 333.781377402231 0.7656766701678714
14.624084982181566 336.81465734665704 0.7696079674958585
14.629312537134982 337.9300786810521 0.7707326195107523
14.634540092088399 342.6950040738193 0.7756061002941804
14.639767647041815 345.4845992438485 0.7782340436621755
14.644995201995231 345.7939448715747 0.7785532438408297
14.650222756948647 349.0656918635564 0.7822340712585554
14.655450311902063 351.75005262736556 0.7852650243961264
14.66067786685548 352.6161024543945 0.7861171811980057
14.665905421808896 351.64415255949905 0.7844679768371661
14.671132976762312 347.944477923071 0.7789756215091564
14.676360531715728 346.82511446343057 0.7765932284416355
14.681588086669144 346.48494609513244 0.7762681081946505
14.68681564162256 349.0345558207603 0.7806319205619775
14.692043196575977 349.1769713984355 0.7810735273094319
14.697270751529393 350.1629062576006 0.7823581863358451
14.70249830648281 348.5316604431419 0.7805080028887736
14.707725861436225 350.05750256814633 0.7809400182109012
14.712953416389642 351.46389324576785 0.7828801246025512
14.718180971343058 352.50574923760564 0.7840659063717795
14.723408526296474 353.7797339467986 0.7851908261273014
14.72863608124989 355.92457983905007 0.7882130961352695
14.733863636203306 357.3167678573255 0.7890892948381438
14.739091191156723 360.9016541877367 0.7925345767232065
14.744318746110139 359.21939295082086 0.7908762952021586
14.749546301063555 358.2782097458758 0.7896276180416422
14.754773856016971 353.56303843042906 0.7843310218811294
14.760001410970387 349.94600915106537 0.7811105459044344
14.765228965923804 347.2519755977594 0.7782250844181564
14.77045652087722 344.7505282911819 0.7753151731735087
14.775684075830636 344.69165827553866 0.7755096045343502
14.780911630784052 342.7986620136674 0.772230191237993
14.786139185737468 343.2822116666107 0.7727961477741805
14.791366740690885 343.0572617480837 0.7730850775679324
14.7965942956443 341.8187971752024 0.7720031891573405
14.801821850597717 341.514435005157 0.7727226502057303
14.807049405551133 341.78319306301324 0.7733558857621601
14.81227696050455 342.08095900494357 0.7740006018907994
14.817504515457966 346.40134010894116 0.7788476742062379
14.822732070411382 350.4866071530166 0.7828272478975802
14.827959625364798 356.4102228020232 0.7884716126865574
14.833187180318214 364.4899795624 0.7970932437930939
14.83841473527163 369.97441134346934 0.8022205588396403
14.843642290225047 374.8481817345368 0.8072456127251154
14.848869845178463 380.8365608404994 0.8132869713559631
14.854097400131879 386.4621383428495 0.8188716971396607
14.859324955085295 384.942837525957 0.8179815926923415
14.864552510038711 382.64756796958915 0.8148976451095793
14.869780064992128 379.8238183588369 0.8121653389932606
14.875007619945544 378.2781766488678 0.8105133269091064
14.88023517489896 381.12118646750224 0.8141743435662445
14.885462729852376 381.41880226864873 0.8151347445073734
14.890690284805792 379.93832805606365 0.8134966456122626
14.895917839759209 378.49576317971855 0.8114950091497553
14.901145394712625 378.481877062758 0.8116396039412994
14.906372949666041 379.05765902067037 0.8122937999726699
14.911600504619457 376.87502933992084 0.8104318190517777
14.916828059572873 373.98257210880604 0.8075888140284923
14.92205561452629 370.05256546077726 0.802949633149192
14.927283169479706 367.5317325652592 0.8008711120263292
14.932510724433122 361.6891049857171 0.7946780364602292
14.937738279386538 356.8223528759482 0.7893475160529062
14.942965834339955 351.0252536445539 0.78339007489502
14.94819338929337 346.31111291729394 0.7780894081692604
14.953420944246787 340.9872028265733 0.772825531032713
14.958648499200203 337.4438339924744 0.7697203466720418
14.96387605415362 335.1868202569629 0.7666534699893293
14.969103609107036 334.51300021587247 0.7661160410616052
14.974331164060452 334.4068307927528 0.7649670757009858
14.979558719013868 333.6212359652129 0.7640753773413188
14.984786273967284 328.98395090946394 0.7599803850478972
14.9900138289207 326.59074486145533 0.7573939074706939
14.995241383874117 327.32075709561514 0.7593042094236766
15.000468938827533 328.0483375653709 0.760385071862713
15.005696493780949 328.2903083352795 0.7610625519563676
15.010924048734365 330.4035898908275 0.7632344028555986
15.016151603687781 332.30735436521906 0.7643735111261095
15.021379158641198 334.78341471069086 0.766304076900931
15.026606713594614 334.05529871990973 0.7645708184144762
15.03183426854803 335.74883464242976 0.7661716585481031
15.037061823501446 338.2577759335324 0.7696553997441303
15.042289378454862 337.8343011106173 0.7694279912121552
15.047516933408279 337.0079221798889 0.7690611633254832
15.052744488361695 337.0285667113167 0.7685267216300223
15.057972043315111 341.5270498633139 0.7731092967073616
15.063199598268527 344.16016020923314 0.7762899757541569
15.068427153221943 346.3175285162362 0.778435557939093
15.07365470817536 346.3907426242591 0.7788563068407859
15.078882263128776 346.10426697523525 0.7783941292691025
15.084109818082192 343.9229286931129 0.7760655819740003
15.089337373035608 344.7705500800694 0.7773305830888851
15.094564927989024 343.5753981327385 0.7755456564243053
15.09979248294244 340.95863888836703 0.7720735700878001
15.105020037895857 336.3400113506832 0.7670728433780625
15.110247592849273 331.07058300029024 0.7612398669381212
15.11547514780269 324.84608159049014 0.7549280586308953
15.120702702756105 322.6060118303508 0.7537642806471456
15.125930257709522 320.644289908872 0.7514379914007341
15.131157812662938 319.5644200559685 0.750695307561483
15.136385367616354 317.54487043399024 0.7475496900381924
15.14161292256977 314.53175571306105 0.7434902774739389
15.146840477523186 311.2354265623163 0.7401141409917527
15.152068032476603 307.7970365212349 0.7358366070223483
15.157295587430019 306.8613599072615 0.7344135311803932
15.162523142383435 305.9046238520914 0.7336951788284146
15.167750697336851 302.4601055024308 0.7307529237800187
15.172978252290267 301.81829336633587 0.7302444092120248
15.178205807243684 297.80658749132033 0.7260077246202471
15.1834333621971 295.21705994410206 0.7216078263916789
15.188660917150516 289.43084344718255 0.7143345046008646
15.193888472103932 286.7124705279989 0.71176950412177
15.199116027057348 282.0522390507407 0.7060438344958968
15.204343582010765 282.1395329645923 0.7065721536297773
15.20957113696418 285.81150848303207 0.7107541803137887
15.214798691917597 288.6005745577481 0.7141595294225767
15.220026246871013 289.24095670492414 0.7145297152634027
15.22525380182443 286.44129350377546 0.7115715299249986
15.230481356777846 284.50245044307565 0.709918349840793
15.235708911731262 285.01671164615607 0.7119845949969417
15.240936466684678 283.7873671215231 0.7107498849794358
15.246164021638094 284.007322685024 0.7126802357190425
15.25139157659151 283.98244182413765 0.7133821945791297
15.256619131544927 283.65395979964626 0.7110143256798102
15.261846686498343 284.38545337420004 0.7110082483742799
15.267074241451759 283.3429375664155 0.7088692493663654
15.272301796405175 279.55133181180315 0.7042092380866137
15.277529351358591 279.2997863700172 0.7054971377021234
15.282756906312008 278.6003039604548 0.7041614879006028
15.287984461265424 281.1918981599599 0.7065143357180691
15.29321201621884 284.40877512633773 0.7102311604861534
15.298439571172256 285.0929515664777 0.7102118131250029
15.303667126125672 286.06860437730705 0.7112412701260585
15.308894681079089 285.6358421307232 0.7107661494187509
15.314122236032505 285.395525567566 0.7112708372759129
15.319349790985921 285.16497913689983 0.7124369289917426
15.324577345939337 287.4407138025441 0.7149823016507519
15.329804900892753 289.3947221815696 0.7171500463868907
15.33503245584617 291.7456620238944 0.7193659210638299
15.340260010799586 291.1740551014732 0.7179049251965202
15.345487565753002 291.5764451091869 0.7188483701849775
15.350715120706418 293.8696363482973 0.7215476639894303
15.355942675659835 300.09326065160263 0.7289813192164112
15.36117023061325 302.7854783309967 0.7312712904271635
15.366397785566667 301.2527323777598 0.7287023288330319
15.371625340520083 300.7775527628614 0.7288015550628937
15.3768528954735 302.3856182653602 0.7309198603584277
15.382080450426916 306.0222924471092 0.7356308036752472
15.387308005380332 307.7803808869403 0.7382854454129676
15.392535560333748 308.15603670212994 0.7386386806895794
15.397763115287164 308.97463502824564 0.7485992642836947
15.40299067024058 307.6266843400482 0.7535368854186493
15.408218225193997 307.0951048077438 0.7569719385571996
15.413445780147413 303.039891635456 0.7549127208468512
15.418673335100829 301.6197313304388 0.7571002604303273
15.423900890054245 302.3873646355686 0.7620515294454051
15.429128445007661 302.505022190875 0.766032486247442
15.434355999961078 304.87091843882297 0.7714677510988863
15.439583554914494 305.69944544381906 0.7758982734871871
15.44481110986791 306.26079932089056 0.7797311795447351
15.450038664821326 306.7760445398752 0.7824602647550402
15.455266219774742 303.645724894285 0.7805175718186182
15.460493774728159 300.43765687039314 0.778254765141995
15.465721329681575 301.02106353051647 0.7814896304877759
15.470948884634991 299.51151972837323 0.7826696111665604
15.476176439588407 298.318784360522 0.7820645389568499
15.481403994541823 299.3384039583713 0.7845952049438879
15.48663154949524 300.32610398001344 0.7891277058103926
15.491859104448656 302.54838181766996 0.7947824918060766
15.497086659402072 301.26724007024467 0.7958268836160644
15.502314214355488 303.197441416535 0.8000611254902023
15.507541769308904 302.2266458677975 0.7988101631299742
15.51276932426232 300.88205307957156 0.7987052793604127
15.517996879215737 298.9527204737068 0.7969822260807338
15.523224434169153 296.7365881463603 0.7953877940739957
15.52845198912257 298.0075612189153 0.7990392702961387
15.533679544075985 299.5616804576899 0.8042680235006949
15.538907099029402 301.0866685716428 0.8085029454260796
15.544134653982818 304.10111515287554 0.8143358636570472
15.549362208936234 306.20040928948356 0.8181579101754292
15.55458976388965 305.85429872261165 0.8177085225324014
15.559817318843066 307.3044774145611 0.820912569515638
15.565044873796483 305.44436066970695 0.8191488283214101
15.570272428749899 307.48180449730376 0.8233913400057394
15.575499983703315 311.2922493894225 0.8295431461907637
15.580727538656731 313.43479284706916 0.8339654484869619
15.585955093610147 313.86050534685717 0.8371496036515136
15.591182648563564 312.04874745090217 0.835332994118065
15.59641020351698 308.53827365072283 0.8328029512153977
15.601637758470396 306.9340509783828 0.8324374044960229
15.606865313423812 305.8108713081201 0.834246734011804
15.612092868377228 306.5636413728848 0.8385138319578217
15.617320423330645 306.99358896282934 0.8407988144554551
15.62254797828406 307.2981559909329 0.8427140150371452
15.627775533237477 303.17811108049773 0.8362326779297433
15.633003088190893 303.1202000718106 0.8380609952292128
15.63823064314431 300.59787624253073 0.8319038523564055
15.643458198097726 297.2163663852551 0.8152732222756016
15.648685753051142 295.94154959113115 0.8072121653336066
15.653913308004558 295.5805106364327 0.8022822468907977
15.659140862957974 293.8873543407113 0.7971226075304985
15.66436841791139 293.3576609964923 0.7946891765656113
15.669595972864807 292.2553482425991 0.7907842972100642
15.674823527818223 288.5925477520388 0.7833847427215108
15.680051082771639 286.9285923264202 0.7776031954685628
15.685278637725055 285.37938754627487 0.7732688293860566
15.690506192678471 285.6256132336103 0.7728457505680209
15.695733747631888 284.2477966313001 0.7694046843751402
15.700961302585304 281.375121130988 0.7649902200985722
15.70618885753872 280.36655083061794 0.7623039733387843
15.711416412492136 277.7623773019319 0.7572617181248198
15.716643967445552 282.7055463816059 0.7634334514288177
15.721871522398969 287.55997369851394 0.770234920978295
15.727099077352385 292.6389121993157 0.775426040774308
15.732326632305801 294.16722616180004 0.7768929734769049
15.737554187259217 292.49989035775195 0.7734315712522025
15.742781742212633 291.13034187390497 0.7712397337344298
15.74800929716605 292.9451089264594 0.7733971627754767
15.753236852119466 293.1335083059196 0.7732496063397959
15.758464407072882 296.64576612645493 0.7757589454730328
15.763691962026298 296.59459781956764 0.775408649551845
15.768919516979715 298.53990342709574 0.7763945814501823
15.77414707193313 299.41306836116564 0.7761887573455232
15.779374626886547 297.398743901757 0.7716614364901058
15.784602181839963 301.5935709345055 0.7749456125620274
15.78982973679338 306.04348941759343 0.7806950167354864
15.795057291746796 309.66631805523025 0.7850035868100033
15.800284846700212 309.74955360941664 0.7848485839978425
15.805512401653628 306.6925645508367 0.780416903431555
15.810739956607044 308.4287469823867 0.7808022198897249
15.81596751156046 311.92290060971345 0.785526216707044
15.821195066513877 312.1152099834915 0.786088371540661
15.826422621467293 317.683654596281 0.7920706846003304
15.831650176420709 317.4253326416672 0.791318008516034
15.836877731374125 316.96037632405483 0.7892613818379444
15.842105286327541 317.8988883953092 0.7909640043502214
15.847332841280958 319.52136496773846 0.7929372795442382
15.852560396234374 316.3674862754848 0.7887829618892569
15.85778795118779 312.4508763598649 0.7835992767289148
15.863015506141206 306.71097005858866 0.7767941106811557
15.868243061094622 301.37534096388634 0.7695126683713986
15.873470616048039 299.6466996811518 0.7677774886166032
15.878698171001455 299.3842163794995 0.7665238427138185
15.883925725954871 300.70238276601907 0.7670229527970421
15.889153280908287 300.62614253585696 0.7664860576253877
15.894380835861703 299.9813255477249 0.7650152498748338
15.89960839081512 299.6602935259325 0.7636965008331301
15.904835945768536 301.07271105609465 0.7641893115643816
15.910063500721952 301.07625040696706 0.7630789803009513
15.915291055675368 296.77782575809823 0.7583031732224988
15.920518610628784 295.5833248464808 0.7577932308474621
15.9257461655822 294.9247406442844 0.757821661705168
15.930973720535617 296.328276728108 0.7593756251132684
15.936201275489033 295.07205230725066 0.7576989717343722
15.94142883044245 292.8177549131237 0.7528966795762793
15.946656385395865 294.28825033438056 0.7536660297766805
15.951883940349282 293.9492437428919 0.7534664082571874
15.957111495302698 293.8673544191042 0.7543274040135699
15.962339050256114 295.0636393183123 0.7579940802413752
15.96756660520953 292.9886236698452 0.7548441911791514
15.972794160162946 293.65233096418183 0.754868387639392
15.978021715116363 293.4321795771724 0.7535196397447252
15.983249270069779 294.7638617703369 0.7551678749690635
15.988476825023195 296.9881993918545 0.7580387485708299
15.993704379976611 295.62946485992825 0.7558784987096492
15.998931934930027 295.5890323198637 0.7548731872163343
16.004159489883442 295.83974161269714 0.7562491863192805
16.009387044836856 297.174857489701 0.7584277424765562
16.01461459979027 296.45215221462286 0.7571133444816981
16.019842154743685 296.7658090510357 0.7564736541031285
16.0250697096971 296.62230736636377 0.7549565129034834
16.030297264650514 299.03539336713595 0.7573216028528365
16.03552481960393 301.6069625878102 0.7609835523383615
16.040752374557343 304.60762662042504 0.765025072466621
16.045979929510757 305.9167511377565 0.7660927631615992
16.05120748446417 307.1128243229204 0.76700558843418
16.056435039417586 308.47471167610155 0.7678735625458627
16.061662594371 311.363443118847 0.7713709881483163
16.066890149324415 316.7012836025673 0.7781804495002216
16.07211770427783 318.2576464871373 0.7800878711399827
16.077345259231244 322.28119100197773 0.7852084066578079
16.08257281418466 325.3333155342197 0.7881755901869648
16.087800369138073 327.6090573559448 0.7903452584647862
16.093027924091487 330.7316513204017 0.7941955759862905
16.0982554790449 328.9430807252042 0.7918204951411755
16.103483033998316 330.4879805772466 0.7950485995297149
16.10871058895173 331.9973622778507 0.7958680811859242
16.113938143905145 333.9251206845917 0.7991797973799628
16.11916569885856 333.6564137019236 0.7992531454051485
16.124393253811974 333.24647568339515 0.7984195637220759
16.129620808765388 331.98902699320274 0.7969684682182248
16.134848363718802 332.24173340744505 0.79667238512733
16.140075918672217 329.98205251750903 0.7943235854907975
16.14530347362563 329.28947100760985 0.7936756152164052
16.150531028579046 329.7658063220638 0.7931761465915178
16.15575858353246 330.2699413202083 0.793394948961862
16.160986138485875 330.5122574358811 0.7936582552744819
16.16621369343929 328.590015116049 0.7907914970532246
16.171441248392703 323.24855668880116 0.7844260590924675
16.176668803346118 316.8154394706479 0.7767288623639711
16.181896358299532 314.10645226111353 0.7742479957353149
16.187123913252947 312.39668367052354 0.773015983012993
16.19235146820636 310.39045837392524 0.7708042110555015
16.197579023159776 306.224913402076 0.7655114794902277
16.20280657811319 299.01935523665134 0.7560702222616373
16.208034133066604 293.46308162398793 0.7489945979082662
16.21326168802002 287.2222379396683 0.7401723307688102
16.218489242973433 285.1998904319552 0.7380867099902619
16.223716797926848 285.48006310635645 0.7391458744460858
16.228944352880262 286.0756423465748 0.7400545609856467
16.234171907833677 282.8266824770614 0.7365623293715607
16.23939946278709 278.72289507705494 0.7316949665393968
16.244627017740505 274.76701495064356 0.7269126038030659
16.24985457269392 272.29796407497946 0.7240888468752086
16.255082127647334 271.0770534029253 0.7221987919833446
16.26030968260075 267.8140919239943 0.7181713875543623
16.265537237554163 267.93443079195856 0.7189531551949359
16.270764792507578 268.6697887856657 0.7201954783008766
16.275992347460992 269.27812143356994 0.7226626076187788
16.281219902414406 267.9553330442257 0.7216488640321287
16.28644745736782 265.478843496791 0.7176565189760422
16.291675012321235 264.5591967668814 0.7150198306666796
16.29690256727465 265.60015554761395 0.7133856477968556
16.302130122228064 264.0370625401578 0.7111372973742562
16.30735767718148 265.879724533758 0.7133256369681781
16.312585232134893 266.0443042560031 0.7143110104252278
16.317812787088307 267.8202862532179 0.7176193215127308
16.323040342041722 269.4642070134652 0.7194325322756783
16.328267896995136 269.58707512292256 0.7185837129829037
16.33349545194855 269.0148665154609 0.7172502838635959
16.338723006901965 266.4506580010981 0.7133733399810605
16.34395056185538 269.85717344556195 0.716978078308515
16.349178116808794 275.273606180945 0.7244464169436821
16.35440567176221 282.8124526760019 0.7328978388374723
16.359633226715623 286.0794936781702 0.7359721674349345
16.364860781669037 289.93650738738853 0.7405988099663824
16.37008833662245 295.6179493896728 0.7457105510481745
16.375315891575866 301.229637274024 0.7531702056213718
16.38054344652928 306.3545262068852 0.7590524161615564
16.385771001482695 310.8439808745691 0.7642113170999225
16.39099855643611 313.45311985527286 0.7666889224420286
16.396226111389524 315.2869447741499 0.7677428887137799
16.401453666342938 314.5098526842794 0.766366996293316
16.406681221296353 313.9304540424544 0.7662811692729208
16.411908776249767 311.8073605414446 0.7640100537715466
16.41713633120318 309.46452453964537 0.7612275884816476
16.422363886156596 307.6962914783146 0.759125735742455
16.42759144111001 303.9001136901522 0.7535008844657939
16.432818996063425 302.15269629295886 0.7516838368181809
16.43804655101684 304.39270935566054 0.7546614617154458
16.443274105970254 304.14902542252696 0.7544621277950966
16.448501660923668 301.54544671418586 0.7506530639893699
16.453729215877082 297.8449215055598 0.7449047608154414
16.458956770830497 296.76588526254267 0.744882786142499
16.46418432578391 295.22440111119306 0.7433027902476275
16.469411880737326 298.63140821794116 0.7466474300270936
16.47463943569074 300.0479497591919 0.7475190744752507
16.479866990644155 300.0299684658013 0.7466815903806389
16.48509454559757 302.7939476750496 0.7507986997113513
16.490322100550983 303.381573728313 0.7527982275093782
16.495549655504398 306.1227019807917 0.7547634431277924
16.500777210457812 305.9931139058928 0.7546426970795811
16.506004765411227 306.77295119757525 0.7559295936161122
16.51123232036464 304.1821547998631 0.7532975544863141
16.516459875318056 301.6009723110691 0.7505383221200032
16.52168743027147 297.8284221756164 0.7456779463840212
16.526914985224884 291.84750277120594 0.7371795292692083
16.5321425401783 290.10828683346324 0.736136075523122
16.537370095131713 284.03028723261434 0.7271615072357984
16.542597650085128 277.3659700241883 0.7194349673827475
16.547825205038542 271.48279483259194 0.7119346498424968
16.553052759991957 270.2047744894377 0.7097610396088593
16.55828031494537 266.4265523805836 0.7072428533998502
16.563507869898785 264.3671625622191 0.7046369318259655
16.5687354248522 262.8416794881809 0.7040992994037237
16.573962979805614 264.50456955853195 0.7066734926603468
16.57919053475903 265.8529897572609 0.7073289425837058
16.584418089712443 267.68000202587206 0.7105233168698668
16.589645644665858 267.0333571238058 0.7085615117268363
16.594873199619272 266.66103319245343 0.7065990572926023
16.600100754572686 264.0680382343051 0.7029927848645738
16.6053283095261 262.37165277997684 0.7006606544479764
16.610555864479515 262.33171653994316 0.7013978514051353
16.61578341943293 263.6248937051441 0.703574793107678
16.621010974386344 264.0212606773214 0.704132111199684
16.62623852933976 262.918646106989 0.7016274974839544
16.631466084293173 263.42326844469443 0.7019181426557459
16.636693639246587 265.3246548343876 0.7041876183099285
16.641921194200002 268.0202713012349 0.7067789488115296
16.647148749153416 269.03305516035414 0.7078727938879944
16.65237630410683 269.38763568316534 0.7072496400367024
16.657603859060245 268.1087071509805 0.7051927723120516
16.66283141401366 263.3242731726662 0.700088242658387
16.668058968967074 260.34704469310543 0.6967752157284028
16.67328652392049 253.8776406833481 0.6890959000680363
16.678514078873903 252.9572495544243 0.6866106988669376
16.683741633827317 254.58849969255283 0.6884709243156273
16.68896918878073 253.1707527379277 0.6861446475735877
16.694196743734146 252.7060151899134 0.6871122056386655
16.69942429868756 253.13067534353095 0.6883879784794353
16.704651853640975 252.32311428369172 0.6873500644428441
16.70987940859439 252.72572130849684 0.6868866477983397
16.715106963547804 248.80251807899995 0.6809109103189688
16.720334518501218 245.8580463133101 0.6763562593053091
16.725562073454633 242.92571334194443 0.6722670516382956
16.730789628408047 242.87178611077772 0.6713295855536573
16.73601718336146 241.35090300351712 0.6685747184486361
16.741244738314876 240.64607507408988 0.6669007203099945
16.74647229326829 240.94746640413499 0.6678353654003155
16.751699848221705 242.2434135780719 0.6708643185698769
16.75692740317512 239.01444495868455 0.6683127150838509
16.762154958128534 237.64536671418807 0.6661950235077511
16.767382513081948 234.40966885133426 0.6600705275438238
16.772610068035362 233.84852726901502 0.6588499379905323
16.777837622988777 234.6091068333501 0.6595001291447518
16.78306517794219 235.72353825760007 0.6619017679938616
16.788292732895606 236.57655745373367 0.6632532744113545
16.79352028784902 234.67062155526068 0.6610444580263131
16.798747842802435 232.25280869273712 0.6576053667903999
16.80397539775585 231.369440626521 0.6570817283711863
16.809202952709263 230.59666256110862 0.6557967216398204
16.814430507662678 231.140148064592 0.6572748992111432
16.819658062616092 230.50733669973127 0.6558008829234943
16.824885617569507 230.7200195275785 0.6565088017583185
16.83011317252292 229.85213836372463 0.6553090137320176
16.835340727476336 229.877994295308 0.654652865614727
16.84056828242975 228.80703909407538 0.6528285697745576
16.845795837383164 228.11106920908892 0.651627883526802
16.85102339233658 230.55607239788827 0.6563094554375091
16.856250947289993 232.11941945141885 0.6578327546492133
16.861478502243408 230.97061207209245 0.6575116919763819
16.866706057196822 230.9103669231547 0.6580197730666116
16.871933612150237 228.71712193718372 0.6551002210407724
16.87716116710365 227.919033686473 0.6546265515564764
16.882388722057065 226.41934125551964 0.6517686415272673
16.88761627701048 228.1937030313528 0.6560812032706703
16.892843831963894 227.87048954002145 0.6559331032754866
16.89807138691731 228.11204470763388 0.6565429439638507
16.903298941870723 226.6945341631595 0.6541829462407375
16.908526496824138 227.027540602636 0.6538630746471653
16.913754051777552 225.88391993359517 0.6529028873103934
16.918981606730966 222.92427246301142 0.6477890510830077
16.92420916168438 221.12931002735783 0.6443067419686324
16.929436716637795 220.66732530046374 0.6430677566031585
16.93466427159121 220.4748045998354 0.64298838616778
16.939891826544624 221.53462348500716 0.6442125157379764
16.94511938149804 223.04479842545007 0.6453052224916593
16.950346936451453 224.13583733979095 0.6457475727423063
16.955574491404867 225.22575847781252 0.6492625200508078
16.960802046358282 224.54449471549376 0.6486494367135647
16.966029601311696 221.39505502953264 0.644815410307385
16.97125715626511 220.19569168829187 0.6425198112360118
16.976484711218525 219.05031479580686 0.639968386151475
16.98171226617194 218.966780920867 0.641658157105496
16.986939821125354 217.5134656331573 0.640695469248257
16.99216737607877 220.13135597932734 0.6458832838102726
16.997394931032183 221.5089705320697 0.6473440845942685
17.002622485985597 221.47923998024382 0.6464280742204193
17.00785004093901 221.59559520045758 0.6450582187787555
17.013077595892426 221.75385881510482 0.6441426799728365
17.01830515084584 222.0810011668998 0.6431501115756914
17.023532705799255 222.24704984192934 0.6423708139471895
17.02876026075267 223.29109074363464 0.6443462847537152
17.033987815706084 227.87906164265436 0.651080345624255
17.039215370659498 229.59779074394854 0.6536516983533818
17.044442925612913 227.62610685341974 0.650321999428969
17.049670480566327 226.38481141451103 0.6493327301486144
17.05489803551974 225.23417408887363 0.6479248485013186
17.060125590473156 226.65227300257152 0.6506344548492364
17.06535314542657 226.98575673821446 0.6509852946681086
17.070580700379985 228.36727719395063 0.6526196016286473
17.0758082553334 227.6375760157945 0.6508253301157833
17.081035810286814 226.97544357179757 0.648534275628377
17.086263365240228 227.58576860555993 0.648374421688213
17.091490920193642 229.81564674638545 0.6509878308034417
17.096718475147057 229.9516789781928 0.6521709810684132
17.10194603010047 231.65843425770535 0.6554028412333665
17.107173585053886 229.55229191532544 0.6532711246115512
17.1124011400073 231.94073553682307 0.6563804060537902
17.117628694960715 232.73778110388497 0.6571041033773399
17.12285624991413 234.73277371813026 0.6610249018992838
17.128083804867543 235.14507323410595 0.6610686192306107
17.133311359820958 233.05291954667783 0.6561989820863098
17.138538914774372 231.74469550600833 0.6528875930634468
17.143766469727787 229.10895620324885 0.6471364622311583
17.1489940246812 229.23663891759324 0.6480907683032218
17.154221579634616 230.6892743822635 0.6510161355001418
17.15944913458803 235.0856924843128 0.6584418504134796
17.164676689541444 237.28984813071045 0.6626112491935523
17.16990424449486 239.6497166364566 0.6649001786605334
17.175131799448273 243.15436081791208 0.6689103839878827
17.180359354401688 242.96951008414612 0.6680762587719269
17.185586909355102 242.49782641798885 0.6658655055727569
17.190814464308517 244.73047162912323 0.6677389281530836
17.19604201926193 247.39664019398438 0.671416853460339
17.201269574215345 248.02770728840306 0.6718675454813506
17.20649712916876 248.77284125890995 0.6742976769007467
17.211724684122174 246.76825211442426 0.6727102739773241
17.21695223907559 247.72303132927053 0.6737457723338399
17.222179794029003 248.02308722669335 0.6725904101578017
17.227407348982418 249.09512328802242 0.6746364014489918
17.232634903935832 251.8541892876582 0.679108606097959
17.237862458889246 253.61154811576816 0.6835303056417655
17.24309001384266 252.03723362499116 0.6813105904747937
17.248317568796075 251.8035735706696 0.680882083037648
17.25354512374949 249.00124393599478 0.6764896462967002
17.258772678702904 248.48376734620103 0.6754731995854114
17.26400023365632 245.9337259492008 0.6720175654121341
17.269227788609733 244.65010168149956 0.6701316303357625
17.274455343563147 240.36045318332646 0.663655487392368
17.279682898516562 242.00930693497907 0.6656624473642575
17.284910453469976 241.09941908502603 0.6640441657810299
17.29013800842339 243.04127737208321 0.6659719432275438
17.295365563376805 244.7152243115383 0.66813125957764
17.30059311833022 243.64970891885653 0.6664900559602774
17.305820673283634 243.59596033984724 0.6662578041664737
17.31104822823705 243.51109305292968 0.666605130556487
17.316275783190463 244.90220644429098 0.6691018494252227
17.321503338143877 244.34900391512616 0.6690681555154576
17.32673089309729 243.22956697545308 0.6686009238491052
17.331958448050706 243.59210912149618 0.6697925705104277
17.33718600300412 242.85267084007077 0.669762886752759
17.342413557957535 245.04934905202185 0.6716545447810875
17.34764111291095 245.5563093286343 0.6719695256537843
17.352868667864364 246.5463048261834 0.6724691109321108
17.358096222817778 247.43319306810704 0.6737415781367009
17.363323777771193 247.36220645278908 0.6738920236498793
17.368551332724607 247.41743416153432 0.6750963754101261
17.37377888767802 245.41274144346292 0.6736493345262131
17.379006442631436 244.60460488282354 0.6719264616617803
17.38423399758485 242.98670955170027 0.6692514487586495
17.389461552538265 242.39088630613725 0.6679292445198571
17.39468910749168 243.54441568498973 0.670522042236148
17.399916662445094 245.89767091190345 0.6737450042413917
17.405144217398508 247.31551489198412 0.6743574953722157
17.410371772351922 246.60556986905283 0.6729625633759835
17.415599327305337 246.15603496741227 0.6716978816534412
17.42082688225875 247.1142379528056 0.6735452350986352
17.426054437212166 247.92215477905717 0.6740849854317178
17.43128199216558 249.22803872741136 0.6749616660655858
17.436509547118995 249.1616298710504 0.6745917688919773
17.44173710207241 251.6498957918138 0.6767396437948417
17.446964657025823 251.96343160528116 0.6770652067647728
17.452192211979238 252.81080312680183 0.6779955779624274
17.457419766932652 251.97113940857008 0.6771862055894702
17.462647321886067 254.0875770727831 0.681052260787517
17.46787487683948 254.05117523223228 0.6812903905802304
17.473102431792896 253.35496580002746 0.6808948510757084
17.47832998674631 251.38387244081468 0.6785103703877932
17.483557541699724 252.57086219280745 0.6791354075749713
17.48878509665314 254.64237396979806 0.6807372419104194
17.494012651606553 256.57165096660424 0.6832487023420161
17.499240206559968 256.30268842768743 0.6817358424123204
17.504467761513382 256.4165568747266 0.6814957577912539
17.509695316466797 259.32284899759765 0.6854287885953252
17.51492287142021 258.7836442318344 0.6854400733695547
17.520150426373625 255.30853152699194 0.6813924015196529
17.52537798132704 252.17485278713804 0.6760303155684284
17.530605536280454 253.7866475049427 0.6777584908389209
17.53583309123387 257.06310089375523 0.682478177815709
17.541060646187283 258.9561505480927 0.6857395708623629
17.546288201140698 259.6437646622625 0.6876659500226097
17.551515756094112 258.69527252069486 0.6861780013922796
17.556743311047526 260.9752365614026 0.6902158415743593
17.56197086600094 261.2776430003186 0.6906294386774483
17.567198420954355 263.5741362444927 0.6938105880193849
17.57242597590777 261.757974243735 0.6902332709012713
17.577653530861184 257.6768807746891 0.6852508807844747
17.5828810858146 255.82943377628263 0.6836287709365397
17.588108640768013 255.47052615764593 0.6831994538194139
17.593336195721427 254.98414105163016 0.6820218876318386
17.598563750674842 258.47922372848893 0.6839458529181328
17.603791305628256 260.0996341757548 0.6865055983065309
17.60901886058167 262.9446376669023 0.690233914107297
17.614246415535085 265.2116319548729 0.6937008445915175
17.6194739704885 267.1000107337941 0.6965450096435579
17.624701525441914 267.6053448422395 0.6967764758156656
17.62992908039533 266.3873609179871 0.6938792512102641
17.635156635348743 267.35605980008256 0.6938669171990489
17.640384190302157 268.5502410558103 0.6965680332807028
17.64561174525557 269.4253111564038 0.6982641938979499
17.650839300208986 268.8368158962895 0.6983040279093236
17.6560668551624 268.00672889862864 0.6972368822508503
17.661294410115815 268.8459356071196 0.6974702006116592
17.66652196506923 273.9149146501319 0.7051414522954398
17.671749520022644 280.0317834584075 0.7124400340031123
17.676977074976058 283.9119490166145 0.7169485664380337
17.682204629929473 287.7006684141473 0.7197746046545932
17.687432184882887 291.4521391056697 0.7234661200577512
17.6926597398363 295.6251188871431 0.7281124768274235
17.697887294789716 298.26146035150276 0.7312394180436019
17.70311484974313 301.5697824933851 0.7351310437689152
17.708342404696545 302.868702604172 0.7362234912435828
17.71356995964996 304.1304374979228 0.7374185407728854
17.718797514603374 305.74065583201923 0.7394147296767142
17.724025069556788 309.85950096124515 0.7446598176959462
17.729252624510202 313.9242076157667 0.7506330769131793
17.734480179463617 316.59056719228255 0.7533738362906526
17.73970773441703 317.9707512659273 0.7545215503825795
17.744935289370446 313.73780831177237 0.7496749456279883
17.75016284432386 312.249497692275 0.7469800426217007
17.755390399277275 314.80710390883416 0.7498080646197521
17.76061795423069 317.91542156862846 0.7533963974492354
17.765845509184103 320.01866579758894 0.7554151435650668
17.771073064137518 320.02804510757875 0.7557015159546253
17.776300619090932 320.00901804964775 0.755285781155729
17.781528174044347 318.1157168281482 0.7528490987934655
17.78675572899776 316.86420019130287 0.7514652544956715
17.791983283951176 312.98774613196497 0.7466791933789398
17.79721083890459 309.69963274723773 0.7429306887614175
17.802438393858004 305.347539680003 0.7384806950295987
17.80766594881142 304.971125928865 0.7384806572487606
17.812893503764833 303.61516805374964 0.7382671971698374
17.818121058718248 300.7870514846089 0.7357357196488847
17.823348613671662 297.18873925675126 0.7308881586211888
17.828576168625077 293.5178169306373 0.7264009840177652
17.83380372357849 291.9774105678356 0.7243546376152891
17.839031278531905 291.41618749630095 0.7230031880084479
17.84425883348532 293.7248275954439 0.7260806484248523
17.849486388438734 294.8136428119873 0.7261826675371349
17.85471394339215 292.1437677254605 0.7235336669815096
17.859941498345563 289.3073888857409 0.7201016040400662
17.865169053298978 285.7448655006405 0.7155430417367596
17.870396608252392 287.2126227064042 0.7175554673850508
17.875624163205806 287.7669439786271 0.7172099273519233
17.88085171815922 289.32638585383603 0.7196122744358466
17.886079273112635 290.13658348548387 0.7210654367163665
17.89130682806605 293.2397560112257 0.7241800280020928
17.896534383019464 296.8237725765021 0.7285245956652963
17.90176193797288 303.58082366859884 0.7372529156510093
17.906989492926293 308.05061371047833 0.7425535923882489
17.912217047879707 312.75812168836666 0.748908089107009
17.917444602833122 315.34916350057597 0.751615728254961
17.922672157786536 316.3886812336766 0.7529407749314739
17.92789971273995 317.65889130993713 0.7542882816253423
17.933127267693365 319.8646013617684 0.7560257633915631
17.93835482264678 319.0560188636322 0.755358774210081
17.943582377600194 316.34928251637984 0.7520891168089773
17.94880993255361 315.41166596093575 0.7503100750590437
17.954037487507023 314.37151140350466 0.7491591542867381
17.959265042460437 312.8831880417525 0.7473965929316583
17.96449259741385 309.6117466073319 0.7441997567571341
17.969720152367266 304.24827107845215 0.7380098237822361
17.97494770732068 301.5267389480851 0.7342898933983151
17.980175262274095 301.03564670926556 0.7337573617172946
17.98540281722751 296.9085958249224 0.7294103683665314
17.990630372180924 290.96667216181316 0.7221714336117006
17.995857927134338 287.19623855399897 0.7178244840891377
18.001085482087753 284.16917163757233 0.7135946793298689
18.006313037041167 282.1451417221865 0.7116582296979189
18.01154059199458 279.4726847980471 0.7090742968258462
18.016768146947996 278.77899225164515 0.7080459785877118
18.02199570190141 279.3772101635977 0.7092506944762607
18.027223256854825 279.12937504066514 0.7079934534025472
18.03245081180824 280.05182312715374 0.708903879994049
18.037678366761654 279.87700045229315 0.7084330552305287
18.042905921715068 279.4740014838616 0.7075778094776892
18.048133476668482 279.90906964287655 0.7106405129495468
18.053361031621897 280.9441695161513 0.7121240828291204
18.05858858657531 280.9176495787721 0.7113967468149517
18.063816141528726 280.1811844222404 0.7094688045440699
18.06904369648214 275.909661508146 0.7030401428359078
18.074271251435555 276.7739030792503 0.7037328015546495
18.07949880638897 279.57618245365927 0.707771741214579
18.084726361342383 282.64395392190556 0.7109647850599439
18.089953916295798 282.5317112059527 0.7110061016052057
18.095181471249212 281.51334549078314 0.709645337489257
18.100409026202627 284.21870497941626 0.7135249139967913
18.10563658115604 287.82364771976114 0.7189664352185794
18.110864136109456 291.9766968283431 0.7236216915844295
18.11609169106287 297.7371971439953 0.731191897459651
18.121319246016284 302.12197026912935 0.7355283475797834
18.1265468009697 306.7819342660279 0.739787161135246
18.131774355923113 313.1543298085432 0.746469604260246
18.137001910876528 323.5812888555083 0.758086770853658
18.142229465829942 336.54668377004083 0.7727435512152911
18.147457020783357 349.9416504258813 0.7878894514271473
18.15268457573677 363.44043911330414 0.8025212201810326
18.157912130690185 378.289768941373 0.8192708534082999
18.1631396856436 391.44794860187545 0.8338911970775809
18.168367240597014 401.16797133654427 0.8433403994992765
18.17359479555043 408.2919464568994 0.8510176409878549
18.178822350503843 412.6045872382881 0.8545172227996191
18.184049905457258 412.21654442990365 0.8544076346823415
18.189277460410672 407.29518471922336 0.849169826888819
18.194505015364086 397.46344152890566 0.8385298607627234
18.1997325703175 384.92988474151997 0.8255264787286961
18.204960125270915 381.25672007749495 0.8216060948989727
18.21018768022433 378.0442696707187 0.8181858191370521
18.215415235177744 374.6056218390106 0.8145108428547776
18.22064279013116 374.78743997558485 0.8144296498131133
18.225870345084573 376.51725522026453 0.81617540460075
18.231097900037987 381.7392339760558 0.821832307600798
18.236325454991402 387.96693844268754 0.8288111339865875
18.241553009944816 391.8887689829307 0.8330741586656419
18.24678056489823 397.1537693113631 0.8384454690541667
18.252008119851645 397.40965802376274 0.838909891321536
18.25723567480506 396.70952827345855 0.8379859711961797
18.262463229758474 392.5756868258915 0.8339062945391539
18.26769078471189 386.7846374490686 0.8279032791937774
18.272918339665303 380.0615347705654 0.8206336668908119
18.278145894618717 368.48069787149564 0.8078830618091303
18.28337344957213 358.38191901583207 0.7969454343574589
18.288601004525546 350.3704704574754 0.7879052282605626
18.29382855947896 344.47578964781803 0.7824048917719078
18.299056114432375 337.09082170677766 0.7743876382450309
18.30428366938579 328.0792532175925 0.7646662429923669
18.309511224339204 321.2965513914677 0.7566320386936783
18.314738779292618 317.35055644800264 0.7514080417397802
18.319966334246033 312.4872199359625 0.7460935328592142
18.325193889199447 306.96243996120666 0.738544341634702
18.33042144415286 298.5387278114768 0.728899142527547
18.335648999106276 294.5867091652856 0.724401050376826
18.34087655405969 293.3789013130358 0.7241105872193535
18.346104109013105 292.7146128210087 0.7244783296000858
18.35133166396652 293.4170355310876 0.7256835736526349
18.356559218919934 293.21428581953825 0.7249254648813853
18.361786773873348 292.8285758495024 0.7234537449230657
18.367014328826762 291.61232438868416 0.721276648893996
18.372241883780177 290.537783431445 0.7190970479486248
18.37746943873359 292.2447394018038 0.7206174262891136
18.382696993687006 295.76385801128697 0.7247614765256517
18.38792454864042 302.2535096161513 0.7347372227122012
18.393152103593835 307.7188180899691 0.752868662750069
18.39837965854725 314.94679617111086 0.7692055045519137
18.403607213500663 322.68220155994345 0.784726319405384
18.408834768454078 337.33328452812236 0.8074423433030121
18.414062323407492 349.7695584975196 0.8261691979115346
18.419289878360907 364.366158403642 0.8468499088015822
18.42451743331432 372.21283204748585 0.8586986693917318
18.429744988267736 375.6527011232742 0.8667275914057384
18.43497254322115 374.0996561866914 0.8672251141113106
18.440200098174564 371.2124203063124 0.8670850382373759
18.44542765312798 371.4401698576827 0.8709263276763763
18.450655208081393 367.75891669459656 0.8697257848385354
18.455882763034808 361.99159770117876 0.8664766148844355
18.461110317988222 356.63437281790414 0.8633491681719873
18.466337872941637 351.1855957967863 0.858594687374193
18.47156542789505 350.61560178633033 0.8601945741320639
18.476792982848465 344.8109871448854 0.8553019041615066
18.48202053780188 337.8797126434943 0.850041665080301
18.487248092755294 332.9658032553883 0.8476723163352664
18.49247564770871 329.7146079259492 0.8458716287276971
18.497703202662123 325.94775868777856 0.8437047648652165
18.502930757615538 324.8319278078748 0.8436645846282358
18.508158312568952 320.3120271163046 0.839594109311858
18.513385867522366 319.76395167239207 0.841996399007216
18.51861342247578 319.78965618368665 0.8443918086202747
18.523840977429195 316.1156204457528 0.8430964479590872
18.52906853238261 314.69529046493193 0.8439511864673616
18.534296087336024 311.9296103293798 0.841584632467442
18.53952364228944 310.11460049066255 0.8412050956929585
18.544751197242853 308.1574202226365 0.8394833694517906
18.549978752196267 308.8484856304584 0.8424856721383368
18.555206307149682 307.88879260689 0.8431267366340619
18.560433862103096 307.7973075044216 0.8453242933265727
18.56566141705651 309.44217827966213 0.8506514152899526
18.570888972009925 311.35413386174724 0.8551209935498498
18.57611652696334 314.7946463317093 0.8618409055602713
18.581344081916754 313.6661777313812 0.8611247427258536
18.58657163687017 311.2974865827634 0.8602174967974203
18.591799191823583 310.03663960841146 0.8609610851554951
18.597026746776997 313.34074135049747 0.867451291857755
18.60225430173041 315.87874299371214 0.8715196755980789
18.607481856683826 316.4620521926877 0.8738259639580903
18.61270941163724 314.6357014124973 0.8724300461852064
18.617936966590655 318.6239121697426 0.88030025427316
18.62316452154407 322.5144248542461 0.8857617707943798
18.628392076497484 328.9920126213321 0.8768673484073101
18.633619631450898 332.55218016682164 0.8727114088251845
18.638847186404313 335.7131081899969 0.8705100840700483
18.644074741357727 340.85666688796573 0.872025613423398
18.64930229631114 341.6622682000688 0.8687613585933868
18.654529851264556 345.9583051616439 0.868813794329171
18.65975740621797 353.0386882370372 0.8750334295060256
18.664984961171385 360.3099907706118 0.8804044092694941
18.6702125161248 363.43091958245395 0.8816491273692603
18.675440071078214 365.690767598104 0.8825130313959352
18.680667626031628 365.6548500577361 0.8792230460877206
18.685895180985042 366.4662252584656 0.8773982644481673
18.691122735938457 365.70655223487313 0.8739989355776628
18.69635029089187 366.60031388355935 0.8722270470583195
18.701577845845286 361.82989988593135 0.8648514554575626
18.7068054007987 359.42552571273336 0.860157826708585
18.712032955752115 361.1287299438212 0.8608358976001077
18.71726051070553 362.2040038241218 0.861118301580378
18.722488065658943 361.3010881708063 0.8588862691387236
18.727715620612358 360.3409057127659 0.8569593710456714
18.732943175565772 360.7557633695792 0.8560337600919002
18.738170730519187 361.2855969268888 0.855443043168243
18.7433982854726 362.37056580009147 0.8555016941605129
18.748625840426016 361.20819404008296 0.8529573367357759
18.75385339537943 359.7776857853161 0.8500130145908512
18.759080950332844 359.6418414267412 0.848669572285188
18.76430850528626 360.32467815014604 0.8478599769034026
18.769536060239673 357.2810398139768 0.8436846011140143
18.774763615193088 352.78729525085885 0.8376358313525383
18.779991170146502 342.9512125861046 0.824144763105833
18.785218725099917 336.32316894354847 0.8147660743502017
18.79044628005333 332.9953404241161 0.8088348214680098
18.795673835006745 332.0261212137159 0.8073629862235776
18.80090138996016 328.1691420035273 0.8027478165842026
18.806128944913574 326.57019346021934 0.8007834054513194
18.81135649986699 324.7910245617104 0.798109873124141
18.816584054820403 320.25324662072927 0.7921019850304195
18.821811609773818 318.3695448966741 0.7888686800924706
18.827039164727232 318.05706930525554 0.7889964510322406
18.832266719680646 313.61268953940635 0.7830946579339845
18.83749427463406 310.1562776737547 0.7784511250307429
18.842721829587475 305.8453652057244 0.772638509168026
18.84794938454089 303.44594551171303 0.7685223749394059
18.853176939494304 302.9109652102167 0.7678244442279838
18.85840449444772 301.8785109886449 0.7653219855428387
18.863632049401133 303.71391086977525 0.767701079521827
18.868859604354547 304.6681548049708 0.7698119169710153
18.87408715930796 304.90209173185497 0.7698374536788117
18.879314714261376 302.70311113420524 0.7669707219782461
18.88454226921479 297.924429749991 0.7608293992189074
18.889769824168205 295.23924978705617 0.7556016811816223
18.89499737912162 293.4195651255946 0.7523788728383823
18.900224934075034 294.29256560942554 0.7518183438957166
18.90545248902845 294.13867404130934 0.7512426846728733
18.910680043981863 294.5591864946058 0.7521392244425237
18.915907598935277 296.31519039215476 0.7551646905138847
18.92113515388869 298.2092294841613 0.7588071413126389
18.926362708842106 296.9516622724163 0.7574698262128494
18.93159026379552 293.59623268651836 0.752590412455828
18.936817818748935 291.2505630747817 0.7502658033578216
18.94204537370235 289.1764431213028 0.7477573132762066
18.947272928655764 290.43539209146775 0.7488054614619466
18.952500483609178 291.0111875284845 0.74889356289673
18.957728038562593 289.99768020787377 0.7465155278952492
18.962955593516007 285.78721621436694 0.7410197126462915
18.96818314846942 283.1450989026392 0.7364706173468359
18.973410703422836 283.3998519193095 0.7351321516755974
18.97863825837625 287.922810461288 0.7398586643145041
18.983865813329665 290.80498042482424 0.7432351751686825
18.98909336828308 290.692683766849 0.742824100813357
18.994320923236494 294.84951925684646 0.7490631049078594
18.999548478189908 295.93137993816686 0.7502880462872696
19.004776033143322 294.7508514924407 0.7493420955276134
19.010003588096737 297.69001392639086 0.7520417643395039
19.01523114305015 295.91837395979115 0.7490995314164851
19.020458698003566 296.42926455782276 0.7486991497933619
19.02568625295698 292.113249646869 0.7434812666313445
19.030913807910395 289.0641726076173 0.7396836417224714
19.03614136286381 288.64834379920916 0.7393884817092715
19.041368917817223 287.43106794760195 0.7389050564647281
19.046596472770638 286.8286785397685 0.7387256627396888
19.051824027724052 285.8400216536652 0.7369685700731406
19.057051582677467 284.45391981651727 0.7335944304704831
19.06227913763088 283.252731611071 0.7303299588364617
19.067506692584296 284.2511907751437 0.7316255458050475
19.07273424753771 285.3961274108726 0.7329641589059406
19.077961802491124 283.7346160783209 0.7311249025546844
19.08318935744454 282.8617881207655 0.7294249502906796
19.088416912397953 281.7682494640933 0.727707555255004
19.093644467351368 282.4974380352027 0.728646936476528
19.098872022304782 282.8170031528628 0.7282650245854938
19.104099577258197 282.53596944280736 0.7273076158775195
19.10932713221161 281.9959678273765 0.7265302172465896
19.114554687165025 282.9088863290163 0.7280046145687612
19.11978224211844 282.87347044969096 0.7280483269145649
19.125009797071854 286.3658668746916 0.7321075881429076
19.13023735202527 286.6905298087895 0.7317074889710553
19.135464906978683 285.74455059597744 0.7300426397103732
19.140692461932098 283.2420730985485 0.7265528214204307
19.145920016885512 281.93103420202567 0.7256596206434441
19.151147571838926 281.6272244299446 0.7256754454199238
19.15637512679234 280.37150275858903 0.7233865496146088
19.161602681745755 279.68696775591627 0.722803472471694
19.16683023669917 278.6358491717931 0.7210812272797132
19.172057791652584 276.76254516315896 0.7194286595545832
19.177285346606 277.08387828911845 0.7190872592016343
19.182512901559413 276.75513105222154 0.7179921271220802
19.187740456512827 276.05061508849985 0.7174606283330409
19.19296801146624 275.4460600212048 0.7171255839081117
19.198195566419656 271.5708000265278 0.712713280544892
19.20342312137307 273.0060255696256 0.7140339714990277
19.208650676326485 274.59610282620264 0.7156807426859318
19.2138782312799 278.5018786039462 0.720974589547545
19.219105786233314 281.794968040182 0.7251478147181311
19.22433334118673 282.0266348552001 0.7251303054893824
19.229560896140143 282.34337857485207 0.7250197508118915
19.234788451093557 283.15483962429437 0.7258974158850235
19.24001600604697 280.7707125723813 0.7237431258744137
19.245243561000386 280.6224214272179 0.7242057341130429
19.2504711159538 278.9936570571497 0.7216072327616521
19.255698670907215 279.03623690536114 0.7214287534740982
19.26092622586063 278.02931476399124 0.7184317669070892
19.266153780814044 278.7480742215588 0.7192400837914574
19.271381335767458 278.43620504053723 0.720034240550018
19.276608890720873 277.84197966582815 0.7185748893838522
19.281836445674287 281.4704399300912 0.7239671046427508
19.2870640006277 281.1092515023949 0.7219008045727926
19.292291555581116 280.1560907091461 0.7204145515869406
19.29751911053453 279.051030172328 0.718630989362061
19.302746665487945 279.68587649721826 0.718859998902099
19.30797422044136 282.9229680643327 0.7236325290601892
19.313201775394774 284.3184031885079 0.7251642813522237
19.318429330348188 286.77559000004703 0.7279820345540524
19.323656885301602 288.7308981222371 0.7306818936481987
19.328884440255017 293.35896639492324 0.7356137015174952
19.33411199520843 297.85254916744265 0.7403880337764067
19.339339550161846 301.9866239127091 0.7450823257505879
19.34456710511526 304.56524019634855 0.7478275530994837
19.349794660068675 309.18964712398395 0.7540367330250919
19.35502221502209 315.48125944337363 0.7615148318414559
19.360249769975503 321.2364943866973 0.7679474369169997
19.365477324928918 323.159509945755 0.7698887995647329
19.370704879882332 324.60715663420433 0.7713114234030076
19.375932434835747 329.6824315510702 0.7775776748606245
19.38115998978916 334.3626645843349 0.7822159371906595
19.386387544742576 338.9390988205658 0.7869853369132669
19.39161509969599 342.962652563507 0.7914768097607069
19.396842654649404 343.88927849475795 0.7927209930590009
19.40207020960282 345.87208456356456 0.7954562556351902
19.407297764556233 345.25119231680264 0.7948537132667096
19.412525319509648 343.9664002907146 0.7929074186593306
19.417752874463062 342.5694968153321 0.7912142860397273
19.422980429416477 338.6162935727511 0.7867342809856248
19.42820798436989 338.73133347316855 0.7863423961631099
19.433435539323305 337.6702154503297 0.7852420983113451
19.43866309427672 336.1402367788872 0.7829239303509534
19.443890649230134 334.9223278964623 0.7814875130739802
19.44911820418355 333.63271482827844 0.7794627036584193
19.454345759136963 332.99290527315344 0.7778116558735813
19.459573314090377 336.3695529285664 0.781862063433858
19.464800869043792 337.14934780816117 0.7830284020592532
19.470028423997206 339.81883439153455 0.7862662312043269
19.47525597895062 339.4471358729717 0.7867965959736622
19.480483533904035 335.78843082687837 0.7820347951732961
19.48571108885745 334.097307715435 0.780310540512956
19.490938643810864 332.50386933623327 0.7776973636462576
19.49616619876428 333.6203047269587 0.7785693513716181
19.501393753717693 333.2670154426049 0.7778874836756112
19.506621308671107 335.0804444641685 0.7798720018396221
19.51184886362452 336.77935608750755 0.7815588822528617
19.517076418577936 338.45301923129006 0.7837527895682358
19.52230397353135 337.64949781183014 0.7825548388153099
19.527531528484765 338.82197430388715 0.784106508245494
19.53275908343818 336.56239257567523 0.7812427643230532
19.537986638391594 338.9545919714671 0.7842684120471327
19.54321419334501 341.4708734129665 0.7881055515124767
19.548441748298423 344.3705512612863 0.7919302474944067
19.553669303251837 344.5117855777087 0.7921663658604046
19.55889685820525 345.82561107305247 0.793880305615994
19.564124413158666 346.60449486726907 0.7939399847665095
19.56935196811208 350.59729693431814 0.7989151151973546
19.574579523065495 352.47684263931234 0.8003159325875012
19.57980707801891 352.621913305958 0.7996084290046109
19.585034632972324 352.6051986393095 0.7993753922595713
19.590262187925738 354.35246315230887 0.8005268041522704
19.595489742879153 358.81992663697844 0.8061122640759371
19.600717297832567 361.78714533993565 0.8093364003777149
19.60594485278598 364.7786667093681 0.8129146803428541
19.611172407739396 365.2623854558358 0.8132743274396134
19.61639996269281 367.6517821862705 0.8158135913814918
19.621627517646225 371.0518181354319 0.819769624657451
19.62685507259964 375.7087799941678 0.824776299781116
19.632082627553054 379.5730713591452 0.8284897637292387
19.637310182506468 381.35949081128075 0.8305195039363857
19.642537737459882 383.7449202325157 0.833178679663711
19.647765292413297 386.6606724406577 0.836227907179013
19.65299284736671 389.08283447345895 0.8386659630811817
19.658220402320126 393.5423688443441 0.8428450606324416
19.66344795727354 396.77468156002874 0.8460880044313608
19.668675512226955 395.42800717383477 0.8445059251901507
19.67390306718037 395.89423622256345 0.8448958831469723
19.679130622133783 393.72737118045916 0.8426649020183601
19.684358177087198 394.7699395983892 0.8436660590723016
19.689585732040612 399.306756205375 0.8483844355094551
19.694813286994027 401.15611900283733 0.8502628516011813
19.70004084194744 404.7399423743202 0.8538160639376562
19.705268396900856 402.19642216721013 0.851005597574914
19.71049595185427 402.5361069779068 0.852204213667648
19.715723506807684 399.7044540443518 0.848903760602813
19.7209510617611 397.3391229390494 0.8466886527190867
19.726178616714513 394.9002074674197 0.8438985333560006
19.731406171667928 392.84814371111435 0.8414028899482956
19.736633726621342 391.32555410528175 0.8398274332047062
19.741861281574757 387.9186899000948 0.8356554548847951
19.74708883652817 380.8010674914577 0.8276422761478781
19.752316391481585 376.2409100959251 0.822785253548883
19.757543946435 371.9073355432769 0.8178459477799903
19.762771501388414 370.9039258672379 0.8172913782678038
19.76799905634183 367.3128668781175 0.8138668202227847
19.773226611295243 364.0121114588032 0.8103322062899095
19.778454166248657 361.72100410818024 0.8080057586753948
19.783681721202072 360.87852547574613 0.8060084061359908
19.788909276155486 358.87829995772194 0.8040111029916519
19.7941368311089 356.2643060632823 0.8007914831345804
19.799364386062315 353.0656447638165 0.7971050108196555
19.80459194101573 350.0215165120105 0.794224098022768
19.809819495969144 350.11923298358465 0.7937951998445651
19.81504705092256 347.2434472549462 0.7907629063889048
19.820274605875973 346.26099129259666 0.7890841460501408
19.825502160829387 343.5323449971705 0.7861883297375282
19.8307297157828 340.81805109334385 0.7835465040479613
19.835957270736216 335.58802178411014 0.777749235472632
19.84118482568963 331.1323099673018 0.7728559978705722
19.846412380643045 329.545403956104 0.7714253401118174
19.85163993559646 331.7245014504051 0.7731613901332818
19.856867490549874 331.69456188383845 0.773092211399546
19.86209504550329 329.8689116699457 0.7704716355967999
19.867322600456703 326.1267017524157 0.7665799189674187
19.872550155410117 323.42399653680854 0.7638892206160288
19.87777771036353 321.1471202419161 0.7607667510030316
19.883005265316946 322.96108165593824 0.762346094800285
19.88823282027036 321.92039951788996 0.7609920491578048
19.893460375223775 319.6765586760407 0.7580671734998418
19.89868793017719 319.58558293908783 0.7579844226795838
19.903915485130604 319.7881383498632 0.7584035107029828
19.909143040084018 321.6562826907771 0.7603848142819274
19.914370595037433 324.1121326440934 0.7641755125368694
19.919598149990847 324.54063754784056 0.7641672127209486
19.92482570494426 322.4325153034474 0.7621448523237674
19.930053259897676 320.1040993527168 0.7590508807700109
19.93528081485109 318.79314679517324 0.757053159386441
19.940508369804505 317.48538666086165 0.7563070734211725
19.94573592475792 313.5692632183179 0.7509754113227962
19.950963479711334 308.85010008256296 0.7454704561944152
19.956191034664748 309.8067589545997 0.7463025193661443
19.961418589618162 309.43778078998116 0.7457148119978582
19.966646144571577 311.18037418474927 0.7479867324940482
19.97187369952499 311.78703895125665 0.7485753580939464
19.977101254478406 315.1600796572875 0.7517074978005625
19.98232880943182 318.0764113573333 0.7552529791357917
19.987556364385235 319.01547072757467 0.755530299776278
19.99278391933865 319.6686987232204 0.7568231688425447
19.998011474292063 319.2658960982685 0.7561194836443594
20.003239029245478 320.09224250376826 0.7567088869533003
20.008466584198892 324.30072571380504 0.7622480357368359
20.013694139152307 333.2246692695791 0.7724934109854381
20.01892169410572 343.75126308940685 0.7851916411074206
20.024149249059136 355.3371598370479 0.7977454167367768
20.02937680401255 364.9596078906765 0.8077903014066841
20.034604358965964 370.7707846454115 0.8139897276966406
20.03983191391938 375.58089886998954 0.8186322128172779
20.045059468872793 376.150068633601 0.8194022080992246
20.050287023826208 373.66600539178586 0.8171641122161121
20.055514578779622 365.37082248619345 0.8086998959894214
20.060742133733036 359.3916553976181 0.8024958119551734
20.06596968868645 354.17774034080503 0.7966232940414734
20.071197243639865 348.22540823288 0.789652606139302
20.07642479859328 343.3330775703665 0.7846104055781817
20.081652353546694 339.6150207406291 0.780909333468308
20.08687990850011 338.16906570244464 0.7794799182901292
20.092107463453523 336.0442773508451 0.7763846248640307
20.097335018406937 335.8815715988689 0.7750355969734958
20.102562573360352 336.2777157057914 0.7755454612753072
20.107790128313766 338.60467094263896 0.777930485885369
20.11301768326718 340.55563030357337 0.7807030852963706
20.118245238220595 341.12179549299776 0.7813910517131112
20.12347279317401 342.398440223691 0.7829418694514407
20.128700348127424 344.67652662872916 0.7855026931437464
20.13392790308084 349.19403215374723 0.7901915209357828
20.139155458034253 350.4969357062194 0.7910846578322864
20.144383012987667 348.6359778351316 0.7884702948664931
20.14961056794108 345.42284977907764 0.7847064012027505
20.154838122894496 344.60804127886115 0.7843925603207411
20.16006567784791 344.95757119276874 0.7852967660611611
20.165293232801325 340.8052727620585 0.7803561580187789
20.17052078775474 337.21689114345315 0.7767588033303964
20.175748342708154 332.95563523083 0.7712674204856332
20.18097589766157 332.09532679253516 0.7711249090292788
20.186203452614983 330.27894185482154 0.769175580878831
20.191431007568397 325.77434634716326 0.7638525371476698
20.19665856252181 320.45488806487566 0.7578115140988675
20.201886117475226 316.3299539251087 0.7519892095033862
20.20711367242864 314.0286199521153 0.7489536635841306
20.212341227382055 313.0353180833285 0.7477166699053175
20.21756878233547 310.29684806749924 0.7444821824225228
20.222796337288884 306.69617269224756 0.7407538746921771
20.228023892242298 304.255039803978 0.7386547596215189
20.233251447195713 303.9703461073721 0.7386678403983592
20.238479002149127 303.10898303071053 0.7374653048084571
20.24370655710254 299.6135319916659 0.7322031862571523
20.248934112055956 299.97231646790357 0.7320520158246149
20.25416166700937 303.42016435185315 0.7368820111755531
20.259389221962785 307.068946523361 0.741304959655802
20.2646167769162 308.94744578236435 0.7441945919308048
20.269844331869614 308.0765793043095 0.7431109460046809
20.275071886823028 306.695531238448 0.7407501713754376
20.280299441776442 302.4176704646271 0.7353327440674501
20.285526996729857 300.089611552575 0.732584917883367
20.29075455168327 299.84984465426504 0.733026281537028
20.295982106636686 303.6264512416114 0.7383655483030162
20.3012096615901 306.8521322073589 0.7415788707606292
20.306437216543515 310.0453876609822 0.745168372126775
20.31166477149693 312.44005617941997 0.747420697388478
20.316892326450343 309.8550858321451 0.7440933324458212
20.322119881403758 304.58087291126617 0.7380078320942766
20.327347436357172 301.68215393945826 0.7354596191207212
20.332574991310587 301.3994171659111 0.7359537105599662
20.337802546264 304.050447996894 0.7388750047491672
20.343030101217416 307.19414733385315 0.7414590939192809
20.34825765617083 307.5415672725975 0.7407020489124274
20.353485211124244 306.4341342480951 0.7397971665670994
20.35871276607766 303.29537890591905 0.735612790275326
20.363940321031073 302.43181554616064 0.7343129672768125
20.369167875984488 300.927324519056 0.7318947155006001
20.374395430937902 299.162817373924 0.7303630276904599
20.379622985891316 299.8058151189038 0.7319878489508801
20.38485054084473 300.6075036589061 0.7328275269884887
20.390078095798145 301.8010856679656 0.7344660228973094
20.39530565075156 301.27900619749005 0.7336213052731028
20.400533205704974 303.5026884748907 0.7373731006011951
20.40576076065839 304.34407806891255 0.7385649990904087
20.410988315611803 303.49697272911163 0.7366025478685344
20.416215870565217 298.52431418651577 0.7305976246119583
20.421443425518632 296.4251372784845 0.7281409482936764
20.426670980472046 295.5207036714044 0.727470769299019
20.43189853542546 297.2675178153582 0.7294580543599867
20.437126090378875 296.43389844092906 0.7274925130878036
20.44235364533229 298.4849483854975 0.7300332920601623
20.447581200285704 297.4194072742607 0.7294793948736418
20.45280875523912 297.1914034940444 0.7292459572877653
20.458036310192533 295.52436940810617 0.727455815132411
20.463263865145947 293.4416958654857 0.7242355205129477
20.46849142009936 292.14093282857766 0.7226954827343249
20.473718975052776 291.9138776163645 0.7224250947022942
20.47894653000619 295.81355679612744 0.7267459986660562
20.484174084959605 295.5574627212982 0.7266022377754047
20.48940163991302 296.99534800646705 0.7284088041033528
20.494629194866434 294.02159074936446 0.7255060358813208
20.49985674981985 293.4296784753631 0.7246592995720675
20.505084304773263 292.53519382831865 0.7231052355650917
20.510311859726677 295.6237403429016 0.7271894906203327
20.51553941468009 300.7326088609809 0.7325815291780581
20.520766969633506 303.3051907685126 0.7350741451425368
20.52599452458692 301.1992620423501 0.7331724435354748
20.531222079540335 300.1272824482844 0.7316635053696698
20.53644963449375 297.97139518672475 0.7298379154228881
20.541677189447164 293.81150067492615 0.724088036306307
20.546904744400578 291.8869241138622 0.7213957409054548
20.552132299353993 292.24150903379837 0.7220633834859225
20.557359854307407 294.2304889626508 0.724080229863047
20.56258740926082 298.88960466693266 0.7298939636263533
20.567814964214236 297.4452488196992 0.7276067575954477
20.57304251916765 297.09879423971483 0.7282425114104653
20.578270074121065 296.5687633216329 0.7283715271156143
20.58349762907448 295.06983828612414 0.7264404627242704
20.588725184027894 292.40711474348717 0.7221970223917433
20.593952738981308 293.87658309747457 0.7241768754331644
20.599180293934722 296.2448652049551 0.7267073824890712
20.604407848888137 297.5899038826293 0.7290393282965679
20.60963540384155 296.85974652356754 0.7274744534390862
20.614862958794966 293.5794648145021 0.7229334964858449
20.62009051374838 292.9416213326271 0.7220566341893567
20.625318068701795 293.42550855328665 0.722402247293826
20.63054562365521 295.4291217749838 0.7258370449377216
20.635773178608623 297.15760584014004 0.728326594913616
20.641000733562038 299.78903885066046 0.7311474613188462
20.646228288515452 298.03276495666057 0.7293477972646703
20.651455843468867 295.8978567178027 0.7257621269327861
20.65668339842228 293.4957400471211 0.7233659153355736
20.661910953375695 293.91474386038595 0.7234331853972666
20.66713850832911 293.59740122237224 0.7221537848463726
20.672366063282524 293.15659307283903 0.7219515927430995
20.67759361823594 294.97526896655256 0.7248113053634311
20.682821173189353 296.8991103724748 0.727975843603819
20.688048728142768 295.87239541498144 0.7269928186907931
20.693276283096182 294.984184257075 0.7256187204986649
20.698503838049596 294.61099327402803 0.7256083592362063
20.70373139300301 295.6680837639179 0.7265742399141031
20.708958947956425 297.2966661292074 0.728432861774169
20.71418650290984 298.57747055038686 0.7293800219133816
20.719414057863254 298.9877970405868 0.7286778399667193
20.72464161281667 298.0713973811283 0.7277347545340016
20.729869167770083 294.37989504086687 0.7235012008029676
20.735096722723497 293.5765799427108 0.7222987073981195
20.740324277676912 294.57432472191334 0.7232695293536684
20.745551832630326 293.7227427765525 0.7222175720636638
20.75077938758374 293.9629218028095 0.7229473579111519
20.756006942537155 296.67077331511916 0.7268359044577215
20.76123449749057 299.66528397425265 0.7298031992258566
20.766462052443984 299.33164866298125 0.7296639227672816
20.7716896073974 300.0812745106445 0.7301091723360335
20.776917162350813 301.11629325913583 0.7315349562853789
20.782144717304227 301.8696205342954 0.7328101143462868
20.78737227225764 300.4364385183607 0.731313593219994
20.792599827211056 297.9782102085727 0.72887614968033
20.79782738216447 301.51132001344223 0.7330525047202484
20.803054937117885 305.3606011437489 0.7361099068768304
20.8082824920713 309.5924420145229 0.7405355893615744
20.813510047024714 310.0151463062106 0.7403810134411697
20.81873760197813 311.1035599743326 0.7425544280390314
20.823965156931543 315.09157144154693 0.7473539119024758
20.829192711884957 319.5990234759396 0.7530145584821668
20.83442026683837 322.0132275864251 0.75579925324943
20.839647821791786 320.69076821787627 0.7539226310514955
20.8448753767452 317.9289483639872 0.7501458296725568
20.850102931698615 317.30984792713036 0.7491947702648142
20.85533048665203 318.00680712563206 0.750287858659734
20.860558041605444 316.57012446032206 0.7492052912704666
20.865785596558858 319.24504173378114 0.7519635235126507
20.871013151512273 317.7040451654289 0.7497104304114199
20.876240706465687 317.2366551922593 0.7500769422545216
20.8814682614191 313.7851778963283 0.7459973302061308
20.886695816372516 311.59700396476603 0.7437174801675343
20.89192337132593 314.2037232897148 0.7461622227513611
20.897150926279345 316.9642814810028 0.7489166310608801
20.90237848123276 318.6266929804884 0.7505162880269329
20.907606036186174 315.9655029700292 0.747049545852824
20.912833591139588 313.997412349261 0.7448666346215727
20.918061146093002 312.35791851949466 0.7431792341284437
20.923288701046417 312.14848290007876 0.7432780716586277
20.92851625599983 312.3933761085988 0.7437424343180681
20.933743810953246 313.3489606521784 0.7445480906509684
20.93897136590666 313.1497090360909 0.7438987706706597
20.944198920860075 309.92058291422575 0.7401751972917805
20.94942647581349 307.08804435292626 0.7380713617804646
20.954654030766903 304.958355606965 0.7360072663563866
20.959881585720318 305.35629523613017 0.7365518692917419
20.965109140673732 305.15740290228496 0.7349501046721387
20.970336695627147 306.40044470751633 0.7362630690385645
20.97556425058056 303.2122676422305 0.7309837501910922
20.980791805533975 301.125846957327 0.7292088301981908
20.98601936048739 298.23695820612124 0.7260669784349274
20.991246915440804 295.3546852020624 0.7234852553217346
20.99647447039422 293.6462536218591 0.7221684728127181
21.001702025347633 291.25239749478294 0.7203474513757261
21.006929580301048 290.304160175694 0.7179273654895193
21.012157135254462 287.71409649315694 0.7145769170626665
21.017384690207876 284.99160812901243 0.7101771493409332
21.02261224516129 285.3584083297079 0.7102555821807767
21.027839800114705 286.05673801099425 0.711192131206936
21.03306735506812 287.73324063840914 0.7129477293785477
21.038294910021534 283.76054201012687 0.7091876295022338
21.04352246497495 284.36035511753335 0.7098241540442055
21.048750019928363 282.8839439687916 0.7082537719416502
21.053977574881777 284.3098127405822 0.7096111843822906
21.059205129835192 284.3622792195612 0.709156496614875
21.064432684788606 288.6732831860639 0.7143126450631377
21.06966023974202 290.81115758956395 0.7163999797044832
21.074887794695435 289.9582402547453 0.715610425602476
21.08011534964885 286.56302760614415 0.7117448654426036
21.085342904602264 283.328835644547 0.7069878848612046
21.09057045955568 285.0314893880386 0.7086104847137749
21.095798014509093 285.6304496168567 0.7087820938554903
21.101025569462507 287.2706252698307 0.7096714053670645
21.10625312441592 286.50600603546457 0.7086952219365672
21.111480679369336 284.3514096601502 0.7066284112988102
21.11670823432275 284.0021269498862 0.7069845128802247
21.121935789276165 281.9129235690827 0.7044480436536266
21.12716334422958 281.3903109815175 0.7026640884368679
21.132390899182994 280.0567372544408 0.7008034946716948
21.13761845413641 281.4239268575496 0.7018043106778425
21.142846009089823 283.64227061403164 0.7048041061180206
21.148073564043237 282.06883621280883 0.7025526488149014
21.15330111899665 279.8948698228078 0.7002951504257203
21.158528673950066 278.6495811506307 0.6986909542784334
21.16375622890348 280.125164853247 0.7009286734965875
21.168983783856895 280.6155585836706 0.7014138177116531
21.17421133881031 278.1836855688354 0.6990613339239385
21.179438893763724 274.44542792561435 0.6941720493166038
21.184666448717138 273.4569019953322 0.6931772628806825
21.189894003670553 272.95729330253556 0.6912714215401062
21.195121558623967 274.9613522761125 0.6929695543031023
21.20034911357738 277.18248149439864 0.6948753860414512
21.205576668530796 274.77731993005983 0.6914090266482911
21.21080422348421 272.9100469345866 0.6890213723779982
21.216031778437625 272.7235051227062 0.6884353155011805
21.22125933339104 274.5716639279448 0.6900275320057603
21.226486888344454 273.6964017475548 0.6882666312301884
21.231714443297868 273.73586463562026 0.6887951338045833
21.236941998251282 276.6006449582083 0.6937318793029313
21.242169553204697 276.1552857438117 0.6933877918949719
21.24739710815811 276.1231078556104 0.6930947932435354
21.252624663111526 273.2253320292051 0.6892300900924426
21.25785221806494 276.9240850806156 0.6922015294116962
21.263079773018355 278.13143048091064 0.6929297659803626
21.26830732797177 276.19834207038565 0.6911682846689099
21.273534882925183 273.7350877798822 0.6882422261111014
21.278762437878598 273.31577011930557 0.6879953459647241
21.283989992832012 277.0412088847764 0.6993663062766844
21.289217547785427 277.27387942038825 0.711379166536707
21.29444510273884 275.3250631141103 0.7148783674274839
21.299672657692255 270.11490360031536 0.7122258962898719
21.30490021264567 270.2568593569163 0.7162109541165762
21.310127767599084 273.00809511941816 0.7238877688075858
21.3153553225525 275.4382972935034 0.7315405025197985
21.320582877505913 279.5190789570736 0.7410197212495423
21.325810432459328 280.38617154503095 0.7453354976963629
21.331037987412742 280.8921133367109 0.7487739072897291
21.336265542366156 277.2213680802447 0.7473889284070266
21.34149309731957 271.7287329373662 0.742026125267827
21.346720652272985 270.72069333526207 0.7436407799694656
21.3519482072264 270.8549201165139 0.7452127809780856
21.357175762179814 274.07157779424614 0.7514520445677941
21.36240331713323 272.16452336904916 0.7528626298249648
21.367630872086643 270.81534288846916 0.7529489196568023
21.372858427040057 271.6778254428296 0.7568230225449355
21.378085981993472 272.0336752974846 0.7589686486177329
21.383313536946886 271.137808447504 0.7598807633039344
21.3885410919003 270.0524662017483 0.7610810232293163
21.393768646853715 267.6820400183118 0.7585930640170041
21.39899620180713 269.9222552257189 0.7639280723045027
21.404223756760544 272.17489129528985 0.7686955577727135
21.40945131171396 273.95975763265585 0.7741306305315543
21.414678866667373 274.2249014123708 0.776613853270388
21.419906421620787 272.354828312511 0.7762095159096454
21.4251339765742 268.7600228689252 0.774166390069994
21.430361531527616 267.2605281369773 0.7722454398457886
21.43558908648103 268.78945900206907 0.7757835856967633
21.440816641434445 270.229793721233 0.7784945166656841
21.44604419638786 272.4636246657073 0.7838363988984962
21.451271751341274 272.64442894077854 0.7865704804038528
21.45649930629469 276.77035338477907 0.7941892918711051
21.461726861248103 280.9527609791243 0.8017905794571607
21.466954416201517 281.63336982883186 0.8047098165560441
21.47218197115493 282.3697809354126 0.8078392441985636
21.477409526108346 281.79147084206295 0.8096968471218227
21.48263708106176 280.90224613052845 0.8104890416226784
21.487864636015175 279.6318258778394 0.8091715721480788
21.49309219096859 276.1152213150763 0.806898084805434
21.498319745922004 277.74699379043386 0.8106912299605248
21.503547300875418 278.34099023131984 0.8151521206541017
21.508774855828833 281.1168883639487 0.8169692828769385
21.514002410782247 283.3093221872551 0.8016494758746974
21.51922996573566 284.18348809848084 0.792846181389487
21.524457520689076 284.14322332149146 0.7848841495493647
21.52968507564249 284.1943586085235 0.7799465309679383
21.534912630595905 281.8839697004329 0.7727420784290481
21.54014018554932 279.8236965149849 0.7670689529630108
21.545367740502734 281.2282795758126 0.766878194462892
21.550595295456148 283.1915607924956 0.7678281478896567
21.555822850409562 285.01113102504587 0.7686960661910732
21.561050405362977 284.61430474600166 0.7666266364936296
21.56627796031639 287.2936464896749 0.7684499899221812
21.571505515269806 291.0243238940362 0.7710190936088519
21.57673307022322 290.96371663409195 0.7683775193431859
21.581960625176634 287.6284740767304 0.762241450869457
21.58718818013005 283.5588855529715 0.755516155890081
21.592415735083463 284.9065215829772 0.7559119559233493
21.597643290036878 287.4228283614184 0.7586735545736972
21.602870844990292 288.7502684962825 0.7583267887904896
21.608098399943707 289.58688701815123 0.7574974017534692
21.61332595489712 289.1348514566507 0.7553819828115006
21.618553509850535 288.67267944749443 0.7534197952494447
21.62378106480395 287.07255981816246 0.7502282869525739
21.629008619757364 288.1454500367529 0.750986630169255
21.63423617471078 288.13681365813375 0.7503179393159641
21.639463729664193 286.57345176657014 0.7484942290897845
21.644691284617608 286.80619892680824 0.7481493274832073
21.649918839571022 289.3894798188471 0.7507530217040134
21.655146394524436 293.44635857092976 0.7559533303049626
21.66037394947785 294.46700595901007 0.7566570083397712
21.665601504431265 294.41945139084305 0.7574486134640016
21.67082905938468 291.4433547466948 0.7523605941616053
21.676056614338094 290.32160463023433 0.7487454951113219
21.68128416929151 290.99980413147694 0.7484037547119664
21.686511724244923 290.99660107642956 0.7467016533356446
21.691739279198337 294.0790675410511 0.7511464410195716
21.696966834151752 293.9574163995376 0.7500674887288348
21.702194389105166 293.9073825429089 0.7499470129295954
21.70742194405858 293.46996960759344 0.749656708422109
21.712649499011995 297.56206564809605 0.7545097162618992
21.71787705396541 303.6372729262434 0.760681079480427
21.723104608918824 304.4523715499261 0.7604459138441189
21.72833216387224 301.12608427393513 0.7550136538109566
21.733559718825653 299.3927443437609 0.7532345219957118
21.738787273779067 303.9893960501554 0.7578947563829609
21.74401482873248 307.9135540159385 0.7619883621465149
21.749242383685896 312.38366175367037 0.767150548540611
21.75446993863931 313.51444143091527 0.768822344470554
21.759697493592725 317.7817780593487 0.774668432632077
21.76492504854614 322.3585600258842 0.7801032073523733
21.770152603499554 319.83092570548513 0.7764335551788709
21.77538015845297 317.1029170330423 0.7727517018944641
21.780607713406383 316.6987177787236 0.7716843445370174
21.785835268359797 321.9205570104301 0.7782047455655136
21.79106282331321 325.51985684227395 0.7820164545756085
21.796290378266626 327.66630584567 0.7839003767887618
21.80151793322004 328.88826558175924 0.7846768701016887
21.806745488173455 329.744195460493 0.7854586865778227
21.81197304312687 329.16737994533185 0.78429223082225
21.817200598080284 330.43519343515686 0.7858852969463723
21.822428153033698 335.2786145433332 0.7917735586690007
21.827655707987113 339.93351378936336 0.7972676673752842
21.832883262940527 341.3780514436647 0.7989491986836457
21.83811081789394 342.1484700883839 0.7994050265409357
21.843338372847356 340.54486637804087 0.7975671683075374
21.84856592780077 343.35013242353307 0.8013455308107781
21.853793482754185 343.4674585894193 0.80191231254604
21.8590210377076 345.9650210520197 0.8046259285533683
21.864248592661014 349.386329243039 0.8069587960271388
21.869476147614428 345.6522029358457 0.801687732785145
21.874703702567842 345.2362599012102 0.8010377493573987
21.879931257521257 336.1219316175271 0.7905585315140141
21.88515881247467 333.9449657089438 0.7882113666732188
21.890386367428086 325.5564444458255 0.777522816173886
21.8956139223815 322.3881061501531 0.7733543712876954
21.900841477334914 321.2564431235544 0.7717749531160091
21.90606903228833 322.4593626905542 0.7732565617868815
21.911296587241743 322.4447432305816 0.773625448141435
21.916524142195158 321.53360986742905 0.7724029292210486
21.921751697148572 321.4947587360031 0.7727906621169593
21.926979252101987 322.20726181902944 0.7733087746363595
21.9322068070554 322.2473896877415 0.7727569444004939
21.937434362008815 322.0026046675245 0.7716682496587011
21.94266191696223 321.2091959129725 0.7702833797805279
21.947889471915644 318.47097355070895 0.7670001158778038
21.95311702686906 315.63538488964036 0.7634731261154246
21.958344581822473 317.2302423286113 0.7649180116952369
21.963572136775888 321.04886854777027 0.7696789368911398
21.968799691729302 324.57907383276324 0.774829134457345
21.974027246682716 326.795381997309 0.7779314096316317
21.97925480163613 327.45075977857755 0.7777520150891554
21.984482356589545 325.1409160924082 0.7739413269398726
21.98970991154296 325.27370957976666 0.7741562901258451
21.994937466496374 326.26866655403995 0.7747797941695177
22.00016502144979 325.5213961026275 0.7744945541810678
22.005392576403203 322.7713733338014 0.7697906179429573
22.010620131356617 318.81455914558654 0.7644502533217709
22.015847686310032 323.0136259258707 0.7690904790108519
22.021075241263446 326.43564773206776 0.7726937427374498
22.02630279621686 330.5607029376525 0.7782193608604615
22.031530351170275 331.3424235566995 0.7783903146693208
22.03675790612369 330.8135031634956 0.7780100396418859
22.041985461077104 331.94418357811963 0.7797798823208146
22.04721301603052 334.8400223285211 0.7825624638553712
22.052440570983933 340.77187568235547 0.7894351728401696
22.057668125937347 342.19492670026995 0.7902838419121014
22.06289568089076 343.9297536261483 0.7920288655905642
22.068123235844176 344.7591758243837 0.7931281990282091
22.07335079079759 344.58114691026526 0.7935408206253728
22.078578345751005 343.03537282019323 0.7922059636686619
22.08380590070442 340.3961022855992 0.789413408869023
22.089033455657834 335.114406278295 0.7831667638764279
22.09426101061125 334.7062488119628 0.7830542912089573
22.099488565564663 337.8800402210832 0.7856368554685721
22.104716120518077 337.5076112877681 0.7841819387110565
22.10994367547149 334.8553594402359 0.7803446342258101
22.115171230424906 328.7705097398296 0.7731547596698846
22.12039878537832 329.6147348554784 0.7747094406237809
22.125626340331735 331.34878253018405 0.7768272649334583
22.13085389528515 330.18094063145725 0.7753563439487966
22.136081450238564 327.6630917074796 0.7718637242860844
22.141309005191978 327.3138987181611 0.7711368857838036
22.146536560145393 327.3112584257582 0.7712631512351024
22.151764115098807 326.5294420970666 0.7699283457230408
22.15699167005222 329.0150001711327 0.7728265319455709
22.162219225005636 330.9462201212296 0.7747491241650472
22.16744677995905 329.7439874043289 0.7730204201758585
22.172674334912465 329.1737183037272 0.7726567200676442
22.17790188986588 329.7029008633742 0.7725376171749332
22.183129444819293 326.9406324435981 0.7702574634702573
22.188356999772708 324.04831371629507 0.7662600955068396
22.193584554726122 322.98243287202877 0.7648309452639305
22.198812109679537 321.32936942373607 0.7629630711380722
22.20403966463295 323.5236587664985 0.7650553459884233
22.209267219586366 324.8280812115769 0.7672330347521745
22.21449477453978 327.06708548103893 0.7695760076376961
22.219722329493194 326.87161966204417 0.7691283351811566
22.22494988444661 325.07846837895045 0.7669515332371424
22.230177439400023 325.47913991310014 0.7670977191034343
22.235404994353438 327.5223924763175 0.7702094043722334
22.240632549306852 330.7612906264787 0.7739284775642996
22.245860104260267 329.62774735131103 0.7723487329548454
22.25108765921368 327.3901670705125 0.769968397287462
22.256315214167095 324.4641372840441 0.7662852681974505
22.26154276912051 325.75635841798453 0.7684345619684656
22.266770324073924 328.0378025938029 0.7711317144240541
22.27199787902734 329.26891045243485 0.7720649650833104
22.277225433980753 327.0450415937164 0.7684083535495816
22.282452988934168 324.24404250553647 0.7644548610468094
22.287680543887582 319.8588800529874 0.7593929570461863
22.292908098840996 318.46713585297886 0.7575670383648507
22.29813565379441 319.1363406951737 0.7580845421391867
22.303363208747825 319.2705487995284 0.7586642739413055
22.30859076370124 320.3130551369007 0.7604818844720235
22.313818318654654 319.2628406096662 0.7594882800568827
22.31904587360807 317.80437291040346 0.7571744002016265
22.324273428561483 314.3772243060531 0.7520485473686209
22.329500983514897 315.2827824771646 0.7546282467845763
22.334728538468312 312.6087355743969 0.7511359879922737
22.339956093421726 308.6565196340589 0.7468152315757239
22.34518364837514 305.14521506502587 0.7423668912038833
22.350411203328555 305.25064400901744 0.7419831127761294
22.35563875828197 302.9265684159609 0.7389759500511562
22.360866313235384 302.11453552556605 0.7367927498419865
22.3660938681888 299.28260204523457 0.7344284908899934
22.371321423142213 299.0629087916922 0.7348985550557711
22.376548978095627 298.16400342497604 0.7344547703168048
22.38177653304904 298.6337324157192 0.7346745358714863
22.387004088002456 298.5470205111099 0.7326699599058347
22.39223164295587 300.1203038273925 0.7340236617603055
22.397459197909285 299.20624971626955 0.7328544909487338
22.4026867528627 297.67156823733046 0.7312822178886366
22.407914307816114 298.1093329704305 0.7319964248527424
22.41314186276953 297.6125559232824 0.730856471996412
22.418369417722943 298.5292977729371 0.7313237092731407
22.423596972676357 294.44297876129485 0.7271309885433889
22.42882452762977 290.87397533781325 0.722567679866176
22.434052082583186 286.2200914896524 0.7177647806848723
22.4392796375366 285.8780282350761 0.716110269209508
22.444507192490015 284.4609035793796 0.714347661577433
22.44973474744343 285.41558755140125 0.7158439798906653
22.454962302396844 284.0781931331076 0.7146046682261945
22.460189857350258 282.81755752870123 0.713391541844179
22.465417412303673 281.08609171264413 0.709882508837193
22.470644967257087 285.223583738558 0.7151761002686435
22.4758725222105 289.1896147744851 0.7217937354919479
22.481100077163916 290.5813956279622 0.7239731904924027
22.48632763211733 289.87409466609114 0.722164691705396
22.491555187070745 284.0694271067563 0.7132668147594076
22.49678274202416 282.71230572281155 0.7105567572706118
22.502010296977573 285.2539735441866 0.7147725423257176
22.507237851930988 285.53526372809915 0.715407052046294
22.512465406884402 284.1916049289842 0.7146316566137387
22.517692961837817 282.989001735424 0.7132754391703454
22.52292051679123 284.3619805689743 0.7147169748627081
22.528148071744646 283.9979878061485 0.7147912381516163
22.53337562669806 279.12051185934905 0.708105725104345
22.538603181651474 276.3115082601844 0.7043625065476963
22.54383073660489 276.813106307893 0.7044938933496859
22.549058291558303 277.2927754931067 0.7057225629859555
22.554285846511718 276.1232365884351 0.7045197678271146
22.559513401465132 277.5385952650946 0.7061540955523349
22.564740956418547 277.65833548746906 0.7063502087864555
22.56996851137196 276.8644552896925 0.7062629184651837
22.575196066325375 273.49535945072097 0.7020075161861674
22.58042362127879 271.4211010730073 0.6995428284689712
22.585651176232204 271.25867875341635 0.6985038985388
22.59087873118562 270.1163616735955 0.6963170040797503
22.596106286139033 268.0497021274308 0.6928956700567673
22.601333841092448 267.5672011826862 0.6924376013473552
22.606561396045862 271.03165655752287 0.696769236736159
22.611788950999276 272.024631078653 0.6980282863551655
22.61701650595269 275.4115866485555 0.7025190161912191
22.622244060906105 277.43368777671617 0.7054715155971908
22.62747161585952 275.84200562627484 0.7036540610619249
22.632699170812934 273.73676237145816 0.7014135664062756
22.63792672576635 271.80980322925603 0.6979951938420377
22.643154280719763 273.53025946590674 0.7001302318596706
22.648381835673177 275.33410051393895 0.7020745028193227
22.653609390626592 275.3361361581126 0.7020574604919118
22.658836945580006 274.99960435069255 0.7018113666799116
22.66406450053342 274.1696096928077 0.7009444162083287
22.669292055486835 275.36550222544355 0.7032310412224579
22.67451961044025 276.19681314545187 0.7040801560345737
22.679747165393664 277.7967910096425 0.7057001719941989
22.68497472034708 279.25501161864446 0.7062948202872027
22.690202275300493 277.130360326425 0.7031803207853307
22.695429830253907 275.3250841777075 0.700241780625308
22.70065738520732 273.6414559357876 0.6988547454450176
22.705884940160736 276.35983491225375 0.7032497237909473
22.71111249511415 279.0278116520316 0.707336854846183
22.716340050067565 281.9337422782762 0.7105415046951044
22.72156760502098 284.8136549728762 0.7135222080242083
22.726795159974394 284.74200744108816 0.7129535616632069
22.73202271492781 285.2546603142817 0.7121242507600094
22.737250269881223 284.2192384366963 0.7105576889502924
22.742477824834637 286.7103829864657 0.7138860989164884
22.74770537978805 287.9189046341794 0.715591983140964
22.752932934741466 289.90381871034566 0.7170536710523572
22.75816048969488 290.82342528926995 0.7191558660603087
22.763388044648295 291.08652155268317 0.7200274848735569
22.76861559960171 291.6967712502851 0.7217362919091856
22.773843154555124 290.1894844832782 0.7188190194286421
22.779070709508538 290.41476372680427 0.7193615936704206
22.784298264461952 290.05605609169265 0.7186228662808454
22.789525819415367 290.64429501947757 0.7193238311931756
22.79475337436878 293.66836543656467 0.7229073045183229
22.799980929322196 295.480538865295 0.723952167988311
22.80520848427561 299.69812283678425 0.7294590957985093
22.810436039229025 300.12456974761375 0.7302240895680726
22.81566359418244 298.18626654568334 0.7286039329517913
22.820891149135853 296.03014475388295 0.7252163686868107
22.826118704089268 294.10310063636325 0.7222713182878061
22.831346259042682 295.77972659164254 0.7243287052530729
22.836573813996097 294.6625360528568 0.7234253076911487
22.84180136894951 296.59168689492304 0.7258429229766225
22.847028923902926 296.51552821899054 0.7245490490457128
22.85225647885634 298.7039914231799 0.7266584815438273
22.857484033809754 298.3379292982649 0.7265108466878095
22.86271158876317 296.7775786900333 0.7251948670547752
22.867939143716583 294.0672842545659 0.7229545865611867
22.873166698669998 297.92449905301083 0.7279061851986056
22.878394253623412 301.18596350931506 0.7314761868146551
22.883621808576827 303.4323603108728 0.7337417374142143
22.88884936353024 302.4558905233897 0.7318336618853057
22.894076918483655 300.5981361214815 0.7304057578391008
22.89930447343707 302.57551763756516 0.7330374752574121
22.904532028390484 302.6567214511181 0.7328022528280409
22.9097595833439 302.86799493262106 0.7319893708235193
22.914987138297313 300.0249034989459 0.726479738739848
22.920214693250728 299.4518610527243 0.725425046789186
22.925442248204142 299.83741058957486 0.7261163897861458
22.930669803157556 301.4776438102122 0.728458849400755
22.93589735811097 302.5846743435576 0.730874168697197
22.941124913064385 304.6507571133462 0.7332781870207958
22.9463524680178 306.853704132572 0.7365377049361354
22.951580022971214 306.8382377624836 0.7362820953738669
22.95680757792463 305.3896716140559 0.7354185570892436
22.962035132878043 300.18729881137057 0.7299948304172832
22.967262687831457 295.1000512916514 0.7223023117856404
22.972490242784872 294.0864583868385 0.72053369858358
22.977717797738286 295.87168825991495 0.7214036626522281
22.9829453526917 295.60043663428775 0.7212635559181975
22.988172907645115 296.3963007140933 0.7224798861145388
22.99340046259853 299.1648344894151 0.7265789401088089
22.998628017551944 298.88116074153885 0.726965371367959
23.00385557250536 296.2141866947185 0.723933304916385
23.009083127458773 292.66061332102214 0.7195957930550888
23.014310682412187 293.6733783417478 0.7205359362156989
23.0195382373656 296.6804783177993 0.7230507145479689
23.024765792319016 297.22319205226813 0.7231705545146614
23.02999334727243 297.610923002631 0.7237941393245476
23.035220902225845 297.3193823687535 0.7233242264174387
23.04044845717926 296.858881201817 0.7231194853096083
23.045676012132674 295.5242878626483 0.7218217968515277
23.05090356708609 299.29748148515216 0.7271177825152291
23.056131122039503 300.24229433105074 0.7275269897255524
23.061358676992917 300.69065732900134 0.7273970903327863
23.06658623194633 298.48246523264834 0.7249491162790986
23.071813786899746 295.2862056953587 0.7209208437020752
23.07704134185316 293.5492713384425 0.7191217073505867
23.082268896806575 291.97254653857493 0.7172032604153591
23.08749645175999 290.28696523802955 0.7146555999005165
23.092724006713404 287.87490554125327 0.7114358947199293
23.097951561666818 290.2330341948741 0.7134225615878804
23.103179116620232 294.2763068297625 0.7197283513166198
23.108406671573647 297.9212624761311 0.724027133264005
23.11363422652706 298.8078670812033 0.7253528540301648
23.118861781480476 293.9580679334596 0.718523690245039
23.12408933643389 290.39598749759296 0.7141748576825095
23.129316891387305 292.0338146765324 0.7171598535468929
23.13454444634072 294.60183050999564 0.7203994938403298
23.139772001294133 295.9237237891568 0.7214029852056076
23.144999556247548 296.8948760918609 0.7232184767518135
23.150227111200962 298.10883373484614 0.723395723875008
23.155454666154377 299.7880457355524 0.7249904254762041
23.16068222110779 299.50588496553877 0.7249594785420291
23.165909776061206 298.77393633420036 0.72486170619661
23.17113733101462 297.2089327015943 0.7237413165120694
23.176364885968034 295.1783920581595 0.7206399556290181
23.18159244092145 293.48208262242673 0.7190792085595072
23.186819995874863 292.71406242748066 0.7176910608972469
23.192047550828278 293.2640893391068 0.7180590271726593
23.197275105781692 291.5360640276986 0.715327310209749
23.202502660735107 289.1846808925916 0.7118829086451762
23.20773021568852 290.52717440960697 0.7134290532360595
23.212957770641935 294.08601044465064 0.718024917002314
23.21818532559535 296.38752598333974 0.7205510424032889
23.223412880548764 297.68277484825444 0.7222146580390232
23.22864043550218 294.62737546408516 0.7184300860700639
23.233867990455593 291.1558352685997 0.7150374347415032
23.239095545409008 292.6154485627932 0.7167839657261731
23.244323100362422 294.2838177075821 0.7189749005277912
23.249550655315836 296.0574267169746 0.7207418169009019
23.25477821026925 295.61494574367225 0.7199224638310286
23.260005765222665 294.64130939850963 0.7190095610749961
23.26523332017608 294.79667420635224 0.7188825708923652
23.270460875129494 293.8075584341925 0.7167645827065293
23.27568843008291 295.7338741914255 0.7188477887616941
23.280915985036323 294.7363149229099 0.7177191819464094
23.286143539989737 295.6685027819039 0.7208487293973105
23.291371094943152 297.48345864923135 0.7226824747341306
23.296598649896566 297.79475651572335 0.7231074201841592
23.30182620484998 299.5726086589536 0.7241911233251395
23.307053759803395 297.10835825177986 0.7209689549196268
23.31228131475681 299.3632008245509 0.7243720380485058
23.317508869710224 297.99598685893966 0.7219426325617646
23.32273642466364 297.45766926699685 0.7209563175560375
23.327963979617053 298.70850910402163 0.721178486091118
23.333191534570467 300.06933902670346 0.7230367435582313
23.33841908952388 300.91387146019866 0.724476065177166
23.343646644477296 300.030362932031 0.7241245484135914
23.34887419943071 300.05273082285674 0.7231752995587705
23.354101754384125 303.0526620465347 0.7271241113163173
23.35932930933754 305.2641312717288 0.7292072040690645
23.364556864290954 304.3239231316182 0.7299511003281094
23.369784419244368 302.44059423442053 0.7279296777210637
23.375011974197783 301.7421853767405 0.7272307427324832
23.380239529151197 302.2935851970728 0.726860807941608
23.38546708410461 302.94425201544396 0.726647975797198
23.390694639058026 302.53195615269226 0.7253752646489007
23.39592219401144 304.056507002015 0.7270671444503425
23.401149748964855 303.4579617912776 0.7273836011832426
23.40637730391827 300.77322229460566 0.725622248546837
23.411604858871684 296.2133610362973 0.7208629283175164
23.416832413825098 297.63588581658155 0.7213429289698172
23.422059968778512 296.84976968055867 0.7191997060527323
23.427287523731927 299.31676753286513 0.7230009707862916
23.43251507868534 299.58103343713174 0.7237480416326146
23.437742633638756 300.3755000379904 0.7247507000195993
23.44297018859217 300.41010864428796 0.7235979417241364
23.448197743545585 302.37759476229263 0.725600927975358
23.453425298499 303.86756003368527 0.72692549665825
23.458652853452413 303.79708338066274 0.726527204870792
23.463880408405828 301.768029714554 0.7247589191171918
23.469107963359242 300.54899218867166 0.7237246311026568
23.474335518312657 299.27503944812804 0.7223911800295392
23.47956307326607 300.36088538790847 0.7235875512954817
23.484790628219486 303.04427486922094 0.7258704596041495
23.4900181831729 304.08156241176175 0.726281886900974
23.495245738126314 304.1573977363357 0.7265319499308645
23.50047329307973 301.5927893420065 0.7236371317770023
23.505700848033143 301.56647566249984 0.7241227169513414
23.510928402986558 300.01298304988785 0.7225510264735988
23.516155957939972 297.5613428545724 0.7194644551846712
23.521383512893387 295.79529267850376 0.7177757334063735
23.5266110678468 298.99384246457623 0.7221188301552569
23.531838622800215 301.2518413782886 0.7244445119264638
23.53706617775363 302.4914495030226 0.7245036570475679
23.542293732707044 303.16748547854706 0.7236935016753575
23.54752128766046 304.4875320432573 0.725528494846359
23.552748842613873 305.1344916346442 0.7258990601922208
23.557976397567288 304.3738187856452 0.7245879328642851
23.563203952520702 303.97144973797515 0.7237267218559721
23.568431507474116 305.0711657151641 0.7248839750066551
23.57365906242753 305.95729672548947 0.725976996358755
23.578886617380945 303.85256255935235 0.7222737534431116
23.58411417233436 303.2550750701765 0.7217777901975688
23.589341727287774 302.8064662157374 0.7213716506198856
23.59456928224119 302.574594222707 0.7209811523949773
23.599796837194603 299.722161784639 0.7169317541100096
23.605024392148017 299.91264903653035 0.7157780549051034
23.610251947101432 301.0332872034438 0.7166579823194134
23.615479502054846 301.2944139920259 0.7168629567844557
23.62070705700826 304.69921843022735 0.720717791973317
23.625934611961675 308.12684056207365 0.7249628212910617
23.63116216691509 309.04855482073947 0.7254829351764415
23.636389721868504 307.8970854686152 0.7248332077794412
23.64161727682192 302.88478688854735 0.7186023343006659
23.646844831775333 301.83523849273536 0.7172579726318629
23.652072386728747 302.1287898952183 0.7173303598075351
23.65729994168216 302.05850888340245 0.7167163579951976
23.662527496635576 303.22092941192744 0.7179797792082373
23.66775505158899 304.4426132359518 0.7195300106714999
23.672982606542405 307.334784092127 0.7233853967932768
23.67821016149582 307.4407406107536 0.7228465446610703
23.683437716449234 305.82973974701497 0.7204522867024111
23.688665271402648 304.2129641278154 0.7181880686060501
23.693892826356063 306.20214301276957 0.7196015170556146
23.699120381309477 306.1848078925547 0.7189237933969487
23.70434793626289 309.6197276505639 0.7233315019310107
23.709575491216306 312.25708449770156 0.7260273259517266
23.71480304616972 315.54377269213484 0.729607159868131
23.720030601123135 315.89552700702984 0.7296763763106864
23.72525815607655 312.39650965917707 0.7253381642394071
23.730485711029964 312.0332148293906 0.7239483827249474
23.735713265983378 313.5570863452681 0.7253394441267573
23.740940820936792 313.76447259312664 0.7263202253531421
23.746168375890207 312.75976322662825 0.7252269763445541
23.75139593084362 310.6760314545321 0.7219209462440042
23.756623485797036 310.5715911349496 0.7212293775035215
23.76185104075045 314.56281119816373 0.7259552771716924
23.767078595703865 312.77913547515305 0.7242619316677157
23.77230615065728 313.39699658289055 0.7244170708752731
23.777533705610693 310.7469615035211 0.720963362610205
23.782761260564108 312.5291170806884 0.7232423111626727
23.787988815517522 314.2537944581781 0.7248744981285986
23.793216370470937 316.0560029804051 0.7264464392375477
23.79844392542435 317.2164314700549 0.7272328394517116
23.803671480377766 316.1905694702977 0.7255754587902432
23.80889903533118 319.5053301722762 0.7285832569469325
23.814126590284594 324.2134584818002 0.7332356056476761
23.81935414523801 326.4817404691117 0.7361685142322566
23.824581700191423 323.48585656725095 0.7327097369295813
23.829809255144838 321.2151657807625 0.7297548334212062
23.835036810098252 324.80331558735674 0.7334859061057206
23.840264365051667 328.9035251965285 0.737929404312336
23.84549192000508 330.94166805706277 0.7399564441608191
23.850719474958495 331.36176492335443 0.7392822853639438
23.85594702991191 329.57575870556894 0.7369123165544306
23.861174584865324 330.07287687980676 0.7379870789190565
23.86640213981874 331.4224083502398 0.7394967412582206
23.871629694772153 330.1279709844619 0.7378143128607336
23.876857249725568 325.40056766300546 0.7322177488212869
23.882084804678982 323.6305697288155 0.7295293959640006
23.887312359632396 321.6558745065772 0.7268414262595037
23.89253991458581 321.66151236313976 0.7264504120691799
23.897767469539225 319.92321269437355 0.724584949403943
23.90299502449264 318.92875640178323 0.723082723866045
23.908222579446054 316.8986605848991 0.720422121178785
23.91345013439947 314.2721072956072 0.7170904857230816
23.918677689352883 312.0982571423342 0.7147773437508821
23.923905244306297 314.20434655719674 0.717908691679703
23.929132799259712 320.37090898232503 0.7260762189272887
23.934360354213126 321.67690089903334 0.7272091180644688
23.93958790916654 320.32513553282377 0.7247920764341237
23.944815464119955 316.32682408511386 0.7192436004676425
23.95004301907337 314.64250127148017 0.7177153640054417
23.955270574026784 315.7942402215144 0.7196131153745511
23.9604981289802 318.0835897169869 0.7227032431152717
23.965725683933613 319.2891321772075 0.7238891388193651
23.970953238887027 315.3759115504517 0.7200457129843509
23.97618079384044 314.3888151101484 0.7194175694431679
23.981408348793856 314.9219358561587 0.7198149229631718
23.98663590374727 318.3996456570393 0.7236099730898594
23.991863458700685 320.1229457814488 0.7239711422498879
23.9970910136541 320.89165262118024 0.7244955034203294
24.002318568607514 321.3242746584034 0.7239205686003075
24.007546123560928 320.7044484725907 0.7236459819871389
24.012773678514343 321.28516505267305 0.7256984317106748
24.018001233467757 322.00323819261115 0.7262152740522847
24.02322878842117 323.10909664709055 0.7276722430396574
24.028456343374586 320.725613735653 0.7240362478065305
24.033683898328 319.7657757331735 0.7228211556197156
24.038911453281415 316.4068801835707 0.7190599933673721
24.04413900823483 317.87870409704084 0.7209415989708112
24.049366563188244 317.3850229744459 0.721089030058071
24.054594118141658 319.97311724725864 0.7242881892252261
24.059821673095072 316.9435426235585 0.7206768112133839
24.065049228048487 314.8091224696571 0.718410352852621
24.0702767830019 312.5917890055847 0.7292061694550147
24.075504337955316 316.4315166727557 0.7443549706500684
24.08073189290873 319.014046500271 0.7542091168411037
24.085959447862145 321.5754937011712 0.7630328371432765
24.09118700281556 320.98488494492693 0.7663575924329161
24.096414557768973 322.1649888862134 0.7716830899140101
24.101642112722388 322.9803034936817 0.7758497231671706
24.106869667675802 321.5079724047538 0.7777994905813792
24.112097222629217 320.04100668274043 0.7799918848110154
24.11732477758263 319.49502957527284 0.7828837477647539
24.122552332536046 320.6330763149397 0.7879400492604843
24.12777988748946 323.62608113681483 0.7952614458806044
24.133007442442874 323.32581351777344 0.7983638656432637
24.13823499739629 324.8202006477229 0.8034703499738596
24.143462552349703 322.98046644151674 0.8046688160184735
24.148690107303118 321.13282734565706 0.8051998001228572
24.153917662256532 320.69793755473904 0.8083337867480757
24.159145217209947 320.72363323296173 0.811779400057728
24.16437277216336 321.6033604984528 0.8157908482040329
24.169600327116775 318.83783420269907 0.8145663265827905
24.17482788207019 314.55861283322304 0.8117961489593439
24.180055437023604 313.72862388922266 0.8142528824472194
24.18528299197702 312.1403251996933 0.8157681977567931
24.190510546930433 311.7540118478707 0.8182910464365604
24.195738101883848 309.53781565330905 0.8175675280085904
24.200965656837262 310.6258108859564 0.8221728080768979
24.206193211790676 311.0828889293846 0.8249624087207006
24.21142076674409 310.23414429950554 0.8256799453640193
24.216648321697505 308.8316925682653 0.8251097380158641
24.22187587665092 305.8494031501307 0.8235130258988131
24.227103431604334 305.4437144595092 0.8271107559562058
24.23233098655775 304.93344511284243 0.8302066956974256
24.237558541511163 307.3964319117887 0.8367827797700402
24.242786096464577 308.23493724470137 0.8401808268691371
24.248013651417992 308.17425921277334 0.8424552895301207
24.253241206371406 309.965565693041 0.8472946583374711
24.25846876132482 311.831678034361 0.8529643645175378
24.263696316278235 308.8462038780996 0.851782783585316
24.26892387123165 305.1156224618223 0.84816883363128
24.274151426185064 304.9545937565721 0.8482397689598548
24.27937898113848 306.2422544143957 0.851741290756479
24.284606536091893 305.22783281935216 0.8518293214923623
24.289834091045307 301.86218826960135 0.8502458764807963
24.29506164599872 304.0254202673645 0.8562730743934026
24.300289200952136 304.40675860118745 0.8593800462377454
24.30551675590555 302.3564376497642 0.8584481848585844
24.310744310858965 299.2655014749845 0.8554145014629667
24.31597186581238 299.6284662102606 0.8579203779535574
24.321199420765794 300.91307429877185 0.8617712955825577
24.326426975719208 300.88404676906634 0.863090515223305
24.331654530672623 299.88953902632977 0.8633840527844624
24.336882085626037 301.8878143770156 0.8669547667753
24.34210964057945 306.0194804580095 0.876127243452692
24.347337195532866 305.8175955120429 0.8789530669559745
24.35256475048628 303.66970445676003 0.8788445735016469
24.357792305439695 302.48130110393834 0.8776878894605857
24.36301986039311 304.2480861326242 0.8813042116425313
24.368247415346524 304.5211244526832 0.8827960852094342
24.373474970299938 306.6072092892571 0.8895384227589507
24.378702525253352 308.2610967519148 0.8941100253739819
24.383930080206767 313.9335503951629 0.9042336704340271
24.38915763516018 316.81769582565255 0.9091778340682929
24.394385190113596 318.00142148767844 0.9125418775489647
24.39961274506701 314.8492937016311 0.9110592700756601
24.404840300020425 312.935974321504 0.9120751908737227
24.41006785497384 314.83860681855856 0.917376644946114
24.415295409927253 313.1657773288951 0.9171139342817934
24.420522964880668 310.7176411977235 0.9150132981661232
24.425750519834082 307.4048536564805 0.9140231669533394
24.430978074787497 310.74471852310796 0.921212526834147
24.43620562974091 315.79843358397983 0.9310267549039232
24.441433184694326 314.16836326534514 0.9299495185281409
24.44666073964774 313.9312486285577 0.9330484238464881
24.451888294601154 312.82445610536377 0.9337315929563739
24.45711584955457 313.9792220391205 0.9364690533034458
24.462343404507983 316.69646492354 0.9418333268921678
24.467570959461398 314.78919282195704 0.9405157961310517
24.472798514414812 316.56239459139374 0.9450723857975395
24.478026069368227 313.4238726922727 0.9425605538037065
24.48325362432164 306.97722995859897 0.9357847440625636
24.488481179275055 303.58020679956564 0.9336741849705101
24.49370873422847 302.50413215332816 0.9352479311717116
24.498936289181884 308.9069860121132 0.9468754545780268
24.5041638441353 312.66061547971736 0.9550579715226429
24.509391399088713 314.9269583987861 0.9617421391219342
24.514618954042128 312.4647539156438 0.9606360053058597
24.519846508995542 315.1740201261434 0.9666591695021185
24.525074063948956 315.949114257466 0.9692702385697656
24.53030161890237 318.6569870049434 0.9756551622242666
24.535529173855785 319.06754214739465 0.978690391416045
24.5407567288092 316.3898756024442 0.976917907575967
24.545984283762614 314.0440826776192 0.9753079812662699
24.55121183871603 313.5664425607068 0.976747801868356
24.556439393669443 314.0283185579964 0.9797503401814555
24.561666948622857 317.977548897982 0.9873688377909677
24.566894503576272 317.7190206792049 0.9888785237211205
24.572122058529686 317.27474641823864 0.9905811587883643
24.5773496134831 317.9203229234197 0.9973650647730813
24.582577168436515 313.1557633451849 0.9950458402030123
24.58780472338993 311.389253747 0.9958005688423137
24.593032278343344 309.9959497847993 0.9932162555968755
24.59825983329676 313.61491087613837 0.9993968319423726
24.603487388250173 312.66395530273815 1.0000961536807869
24.608714943203587 312.03393077514613 1.003583435921594
24.613942498157 311.67346914062273 1.0057653607574668
24.619170053110416 314.989027383461 1.0126992667749788
24.62439760806383 309.39934463750797 1.0034849683905298
24.629625163017245 306.9158017205053 1.001281288243924
24.63485271797066 304.6675333536906 1.0004447487258137
24.640080272924074 307.17602436257914 1.008451606612086
24.645307827877488 310.7492988339872 1.0183256538520817
24.650535382830903 311.01906679642576 1.0222713847637548
24.655762937784317 308.2010693390362 1.0193685638515952
24.66099049273773 308.04361605223465 1.01998098716727
24.666218047691146 307.0950608870283 1.0203165585559142
24.67144560264456 307.0170946903772 1.0228253876275792
24.676673157597975 305.8793870671625 1.0238982667972685
24.68190071255139 307.4567028996381 1.0287697212588105
24.687128267504804 307.85047147218614 1.0343206385574362
24.692355822458218 306.8312358270033 1.037097402364489
24.697583377411632 303.78755922892555 1.036294323204517
24.702810932365047 300.7167473069588 1.032409446106519
24.70803848731846 302.7033018093969 1.0371798780491508
24.713266042271876 303.9240438061576 1.041112139664937
24.71849359722529 307.7947792512914 1.050077758336279
24.723721152178705 307.1023925817703 1.0517746481491888
24.72894870713212 309.5361844976596 1.0572600429931351
24.734176262085533 308.7504858201705 1.0566998500157612
24.739403817038948 312.0286871843314 1.0643130401368686
24.744631371992362 307.76108240895286 1.0605367509798347
24.749858926945777 309.6821347431401 1.0659839901002035
24.75508648189919 306.4886224679031 1.0650291834281633
24.760314036852606 307.011717675131 1.0674760510934105
24.76554159180602 304.0980962148206 1.0651528108973256
24.770769146759434 301.488519590623 1.06288708158153
24.77599670171285 301.39642247484414 1.0653158133515883
24.781224256666263 297.71059549473654 1.0612388565013489
24.786451811619678 298.25088714631227 1.0661132718972848
24.791679366573092 299.6382183915221 1.0710357457950659
24.796906921526507 303.91088975684517 1.0822409474632126
24.80213447647992 303.6905385938075 1.0832297108397624
24.807362031433335 303.6072556143779 1.0866241537951054
24.81258958638675 301.79601220042883 1.086919328287097
24.817817141340164 304.65184758600685 1.0957852611984713
24.82304469629358 304.45676672663836 1.0993575821239845
24.828272251246993 307.16532201399264 1.1090395028049318
24.833499806200408 302.8045629513153 1.1038119480032345
24.838727361153822 300.16770039749196 1.0991761490634424
24.843954916107236 297.3627186462798 1.0944460113226036
24.84918247106065 304.14619403090245 1.108185790576621
24.854410026014065 304.56932784022035 1.1126995256359673
24.85963758096748 308.19845042417666 1.126226371416069
24.864865135920894 300.01186107602166 1.1154228203212482
24.87009269087431 298.6083651705646 1.1154958625489733
24.875320245827723 298.50312916867927 1.1142650252411679
24.880547800781137 303.92405542427736 1.1260646261097562
24.885775355734552 307.8247122679051 1.137059598757797
24.891002910687966 306.9725070502221 1.13967863591883
24.89623046564138 307.4268938811491 1.1448541295804096
24.901458020594795 306.90732519633644 1.1477046201073746
24.90668557554821 308.65099606129104 1.1532662400814444
24.911913130501624 307.742566833851 1.1545475153637814
24.91714068545504 308.61825751362215 1.15744533754984
24.922368240408453 308.91470721294644 1.1608265856038607
24.927595795361867 312.7513935138081 1.17148476275801
24.93282335031528 311.6128438460581 1.1729332380164699
24.938050905268696 308.7474304525869 1.1704878670265118
24.94327846022211 306.1048123872324 1.1679599620524492
24.948506015175525 309.06508712238974 1.1773985765737187
24.95373357012894 313.4131710601309 1.1894662413360837
24.958961125082354 318.15159121340884 1.2039929923789354
24.964188680035768 315.61883342046065 1.201985847750486
24.969416234989183 312.98028259212265 1.2002444692250236
24.974643789942597 307.92210535167635 1.1949526443749696
24.97987134489601 306.374645405615 1.1949940157418717
24.985098899849426 306.5536369272207 1.1988243500173061
24.99032645480284 304.96370969202235 1.1964604187711083
24.995554009756255 307.9731250513499 1.2063317322340872
25.00078156470967 311.4839499227324 1.2172580883883444
25.006009119663084 312.26704952522385 1.2222333785748745
25.011236674616498 309.5873203684686 1.2195789216076587
25.016464229569912 305.60948710917995 1.2154967313700396
25.021691784523327 308.9293034390229 1.2251827180968329
25.02691933947674 314.34195805864846 1.2396043834656352
25.032146894430156 315.29318344137914 1.2444280255194007
25.03737444938357 316.7817446784277 1.2551243870314117
25.042602004336985 316.03496446376437 1.2597406684719745
25.0478295592904 318.99185248747847 1.269693128872684
25.053057114243813 319.45542698244395 1.2702062954678794
25.058284669197228 317.19216254544534 1.2683374915001697
25.063512224150642 313.95331759658586 1.265908177762102
25.068739779104057 314.12474333826736 1.2720260967674726
25.07396733405747 317.031412473377 1.2808103945807892
25.079194889010886 318.12075442905785 1.2854619044542719
25.0844224439643 315.20898460228085 1.2844740351110875
25.089649998917714 316.4993450323837 1.293871586376157
25.09487755387113 319.68159994432796 1.3039198327397499
25.100105108824543 325.0237707677472 1.3178167286804634
25.105332663777958 321.6830772769404 1.3140216967161424
25.110560218731372 321.9637541372945 1.3197261482450542
25.115787773684787 317.1273196155833 1.3157528236901774
25.1210153286382 314.5111536234362 1.3132111576180459
25.126242883591615 315.80782118952436 1.3204277411453795
25.13147043854503 318.8134734356297 1.331864018651041
25.136697993498444 328.57969067909 1.3575278978646488
25.14192554845186 334.11852514770237 1.3754337442719873
25.147153103405273 332.97941754671245 1.3756808703992278
25.152380658358688 336.3135003755816 1.384020151882696
25.157608213312102 329.79385525431326 1.3716638686826308
25.162835768265516 323.6079980870107 1.3625176941680548
25.16806332321893 321.29633033171217 1.3632279083572902
25.173290878172345 320.3890270720589 1.368056313967687
25.17851843312576 328.6950573132854 1.3919208935362937
25.183745988079174 329.3183168341936 1.3985026432427468
25.18897354303259 327.8056459518212 1.3986727435679276
25.194201097986003 320.5919598545886 1.385460684964373
25.199428652939417 320.6449895537514 1.3867442850537928
25.204656207892832 320.82769582724876 1.3922769122724503
25.209883762846246 326.72033472868713 1.4103954226865751
25.21511131779966 324.45866242382743 1.4127050899532538
25.220338872753075 321.7478995560458 1.4146933073991272
25.22556642770649 323.01913004009657 1.4231963992022727
25.230793982659904 325.94498610021475 1.4336127477175735
25.23602153761332 329.74603163817653 1.4424620885823034
25.241249092566733 330.91356387461263 1.4496035052745404
25.246476647520147 330.15864142774836 1.451168146654914
25.25170420247356 332.53225164851983 1.4621897415827751
25.256931757426976 335.8331865405357 1.4744483629025575
25.26215931238039 335.837556272294 1.4836354238281386
25.267386867333805 336.46629008479067 1.4943111432660676
25.27261442228722 331.1316194424432 1.488487430794707
25.277841977240634 336.83630139776113 1.5071058266106496
25.283069532194048 334.1879692316801 1.5021166319687336
25.288297087147463 338.0489114149169 1.5181983293298147
25.293524642100877 336.755215832491 1.5196151481625797
25.29875219705429 338.44261271329634 1.5301471358885759
25.303979752007706 332.9239321436685 1.520869686713112
25.30920730696112 326.5356890054986 1.5117786581034856
25.314434861914535 326.3880810524756 1.5205642060017484
25.31966241686795 326.72604980932374 1.5311771472752227
25.324889971821364 326.9859540941529 1.5381638916872473
25.330117526774778 323.5195547184596 1.535206545598992
25.335345081728192 319.97096485262796 1.5315155578135715
25.340572636681607 319.17660736757205 1.534647640518635
25.34580019163502 322.2542315834793 1.5467363725359555
25.351027746588436 322.28506186456383 1.551054823018407
25.35625530154185 327.15712635250947 1.5693562034642343
25.361482856495265 322.81173817270724 1.5633463536039918
25.36671041144868 322.8225206314753 1.5734157465771401
25.371937966402093 323.0517528253704 1.581656789431505
25.377165521355508 328.655679108429 1.6050086115176507
25.382393076308922 331.18351857220017 1.6158286916034788
25.387620631262337 331.9298843927406 1.6240685573322027
25.39284818621575 330.01789463032344 1.6252930990612215
25.398075741169166 331.94919073857784 1.6361827925538812
25.40330329612258 333.32563106767077 1.647703644932865
25.408530851075994 331.9229238654173 1.6541311333525184
25.41375840602941 332.98852397067316 1.6681556533076225
25.418985960982823 327.9819605468015 1.6629111498102511
25.424213515936238 324.172790681076 1.6571981933021829
25.429441070889652 315.16734911988897 1.641638633207117
25.434668625843067 309.8966945450889 1.6335016550542636
25.43989618079648 310.73143028601015 1.6426986945555522
25.445123735749895 312.78195488986756 1.6565663389014729
25.45035129070331 315.64374792728483 1.6705991569386376
25.455578845656724 316.571917781657 1.680497502335681
25.46080640061014 320.24274302799824 1.6978146101581584
25.466033955563553 324.256573211373 1.7167180574777603
25.471261510516968 329.61607177572114 1.7413571902229137
25.476489065470382 335.2471463647198 1.7647511052920881
25.481716620423796 333.805452255435 1.7774168031045103
25.48694417537721 329.1773215312212 1.7716894931613012
25.492171730330625 323.90783644920026 1.7682160597677143
25.49739928528404 318.92612118901434 1.7544571165842076
25.502626840237454 324.9501991907082 1.7788353971340203
25.50785439519087 328.8120843631998 1.7973391599992803
25.513081950144283 334.5383303968007 1.821068165691883
25.518309505097697 332.28589325579946 1.825389579676163
25.523537060051112 328.40806856611994 1.8268884674376067
25.528764615004526 330.07313994994706 1.846229009177808
25.53399216995794 327.276678747596 1.8492395490324394
25.539219724911355 331.57300737408025 1.8709989483665737
25.54444727986477 328.6913536757532 1.8689360619612152
25.549674834818184 336.0279532358847 1.8996759776902392
25.5549023897716 333.6807850687117 1.8974237168198662
25.560129944725013 339.4944913645272 1.9263569258962536
25.565357499678427 344.87463112303146 1.9509488699701247
25.57058505463184 354.14510788317256 1.99271539696098
25.575812609585256 355.41286147538744 2.0043356052413595
25.58104016453867 350.56212321674536 1.9982155776547
25.586267719492085 344.31962791241176 1.990444484684527
25.5914952744455 337.9391968352404 1.9836812361186156
25.596722829398914 332.8007555847811 1.9834728209431085
25.601950384352328 324.76260485917544 1.9719805173179366
25.607177939305743 326.1481348183104 1.9884082703791635
25.612405494259157 326.00299729447937 1.9970259130958241
25.61763304921257 328.7462447786176 2.016920408334381
25.622860604165986 333.78511763601233 2.042750687958496
25.6280881591194 336.339373182598 2.0660701216859056
25.633315714072815 343.0861503437729 2.104952548703988
25.63854326902623 342.5017304627503 2.122387137392025
25.643770823979644 345.3212419734428 2.1483761182297383
25.648998378933058 342.38700604999246 2.1539588494530797
25.654225933886472 341.54667317045505 2.1683995313844653
25.659453488839887 338.8562958516247 2.169259446787246
25.6646810437933 345.30401836193624 2.2064014166629877
25.669908598746716 339.5528711042435 2.2030013640755794
25.67513615370013 335.0768455529239 2.2187060372128156
25.680363708653545 328.8654840314055 2.20790615369839
25.68559126360696 336.13263832141246 2.2418730134593847
25.690818818560373 341.70477126657323 2.268321337256525
25.696046373513788 343.12294374672 2.2900309178316234
25.701273928467202 342.888342437241 2.307987982067512
25.706501483420617 344.3859255690348 2.3301706490899172
25.71172903837403 346.1065060270045 2.355846661272028
25.716956593327446 339.34963967383953 2.348601899552469
25.72218414828086 336.41474924334665 2.3581645559238185
25.727411703234274 336.4526610464893 2.378607175778635
25.73263925818769 336.07992658704154 2.4078315894555264
25.737866813141103 327.9205027713825 2.3939044745599665
25.743094368094518 320.30149652693365 2.385399575020029
25.748321923047932 313.46041609940016 2.3814950116288083
25.753549478001347 328.51030250908013 2.4698338825922477
25.75877703295476 337.23192473150044 2.526638707341018
25.764004587908175 341.31403712227626 2.554119635530148
25.76923214286159 340.13397768418423 2.575583087178148
25.774459697815004 329.87599285735325 2.5619644193808617
25.77968725276842 329.49178032644016 2.5968716202104662
25.784914807721833 321.99064537425807 2.588870765184168
25.790142362675248 341.32488799509997 2.6952187086943042
25.795369917628662 344.0352811267535 2.722561543382209
25.800597472582076 355.49238683523083 2.7952148347141152
25.80582502753549 337.6857781038813 2.750974561605417
25.811052582488905 338.586168854652 2.789631743274877
25.81628013744232 335.99515342047965 2.8171797190969885
25.821507692395734 339.81001583888013 2.85945798880208
25.82673524734915 346.33880036455713 2.9294840270624896
25.831962802302563 350.33311824115526 2.9760008234498634
25.837190357255977 354.2930089677677 3.0319715815603754
25.84241791220939 338.9869068185901 2.9914773111884205
25.847645467162806 341.3157362785087 3.0412798231560014
25.85287302211622 339.8089133975564 3.0732844228012803
25.858100577069635 344.45142907998763 3.153156637140667
25.86332813202305 332.9083298823739 3.136500817481719
25.868555686976464 328.7781953612133 3.1667644203875813
25.87378324192988 333.4944658979196 3.2194078912325303
25.879010796883293 334.6189183249557 3.278769241034329
25.884238351836707 339.6697920161476 3.3558490968111316
25.88946590679012 332.5893494212964 3.3895976015692395
25.894693461743536 348.51769253313665 3.538603509431572
25.89992101669695 344.82994340842697 3.5745874570143243
25.905148571650365 338.75748762450377 3.6031009833761773
25.91037612660378 340.0063733357579 3.6606793309018935
25.915603681557194 345.1288936478642 3.7951861315907176
25.920831236510608 343.0087605249567 3.8512095172560423
25.926058791464023 333.340920729827 3.889593493645787
25.931286346417437 330.9822552484882 3.9272976553737293
25.93651390137085 335.0808336477987 4.0497319721930225
25.941741456324266 346.5223047027851 4.210429824324708
25.94696901127768 334.89897248422 4.24776166010429
25.952196566231095 328.2911236344878 4.322369776112392
25.95742412118451 317.51547662536393 4.362275661571459
25.962651676137924 313.16631461044085 4.435534885012901
25.967879231091338 323.328588287919 4.581239773871669
25.973106786044752 328.78247446294586 4.69486499052703
25.978334340998167 317.80960154406125 4.687754642595052
25.98356189595158 293.28618464075726 4.5894521463716735
25.988789450904996 286.252148400867 4.598677038966433
25.99401700585841 306.25910958276944 4.8640070221730864
25.999244560811825 330.88058383582717 5.122355617655674
26.00447211576524 345.8227968796313 5.375719343539638
26.009699670718653 329.8569258241992 5.324180051148221
26.014927225672068 333.2719989740647 5.494313800588566
26.020154780625482 325.70762011349717 5.527500119935965
26.025382335578897 322.86053219164614 5.6488972172911085
26.03060989053231 310.1597999545442 5.658906806663177
26.035837445485726 306.94236096737734 5.777081255245914
26.04106500043914 305.96569964944445 5.926264278659588
26.046292555392554 323.793809962434 6.254564234113433
26.05152011034597 330.14807270147065 6.531277303090537
26.056747665299383 316.32063096125114 6.556480095259513
26.061975220252798 316.6484938102133 6.839851274814159
26.067202775206212 304.4980175983126 6.875618637626453
26.072430330159627 320.5032828166677 7.4346244147040625
26.07765788511304 290.90238897724527 7.2909383170413085
26.082885440066455 277.1963589823991 7.534917923112667
26.08811299501987 268.07044006392175 7.714442808659803
26.093340549973284 281.282276399781 8.419579232244953
26.0985681049267 307.4204999940644 9.32200125741613
26.103795659880113 297.83065228300984 9.874197707031543
26.109023214833528 285.43032165469657 10.534348106748332
26.114250769786942 230.4050649474821 10.369836140534904
26.119478324740356 260.46089166566156 12.728139029740094
26.12470587969377 272.81671905512053 14.88233623519652
26.129933434647185 265.1086725635242 20.280229550215065
26.1351609896006 240.91876119864548 27.348192141551987
