# Supplementary material for: Unraveling metal effects on CO2 uptake in pyrene-based metal-organic frameworks
Source: Nat Commun. 2025 Feb 11;16:1516. doi: 10.1038/s41467-025-56296-w (PMC11814143; doi:10.1038/s41467-025-56296-w)
Supplement: Supplementary file 3 — Source Data [file 41467_2025_56296_MOESM3_ESM.zip › SourceCode/SuppInf/FigureS5_Ga-TBAPy_InSitu_VariableT_PXRD/Data/GaTBAPy_0055p.dat]

0.002613777476707968 21.0854587080378 5.068121797518461
0.007841332430123905 20.07178334180259 4.302827169958964
0.01306888738353984 25.353688052660434 4.023974202428619
0.018296442336955775 22.33019343106258 3.1071250979294067
0.02352399729037171 18.721320494576126 2.720443009698123
0.028751552243787646 17.559393736111062 2.5465116915399375
0.03397910719720358 14.209095796505252 2.008901972356031
0.03920666215061952 15.284810241973384 1.9660495652720886
0.04443421710403546 15.459402399081165 1.8374549206053743
0.0496617720574514 14.616301972166157 1.6355451418641673
0.054889327010867336 13.656294062772885 1.7081458072906934
0.060116881964283275 13.166788275865345 1.6685115417224639
0.06534443691769921 16.25718238877673 1.9099384872431475
0.07057199187111515 18.550881263347797 1.994424492601003
0.07579954682453109 19.46065261788608 1.8478338987473817
0.08102710177794703 20.209354592413867 1.7449807343094035
0.08625465673136297 19.627302130258446 1.6861550013145672
0.09148221168477891 16.39125979439035 1.3883934271006
0.09670976663819485 17.05315708029657 1.3492883571678242
0.10193732159161079 15.57087225913988 1.260220006853881
0.10716487654502672 14.783303027072181 1.205386471572298
0.11239243149844266 15.268201380664836 1.2309237422926131
0.1176199864518586 16.093200370766972 1.2709837571557254
0.12284754140527454 19.101886876098042 1.326482697316969
0.12807509635869047 20.564286879257835 1.3354704128277373
0.1333026513121064 20.849387805567257 1.3556227548586697
0.13853020626552232 20.56105754231928 1.2865995391454441
0.14375776121893824 19.49706042497808 1.2643795590304843
0.14898531617235417 19.008673247251515 1.252066777675914
0.1542128711257701 18.43884807839823 1.1713268250786901
0.15944042607918602 18.37932994978495 1.1298170569649417
0.16466798103260194 18.133886056029404 1.0679403041299793
0.16989553598601786 18.814906353049107 1.0390034147170777
0.1751230909394338 19.411828916122985 1.054779726868836
0.18035064589284971 17.904071827256317 1.0291194926173857
0.18557820084626564 15.733294041681145 0.9467502600780073
0.19080575579968156 13.607816212485512 0.8526730591215964
0.1960333107530975 14.01529488493893 0.8426337965466527
0.20126086570651341 15.161385555969773 0.8540050583799684
0.20648842065992934 17.36628551891358 0.8983213880980493
0.21171597561334526 17.780403481353364 0.9120943488598688
0.2169435305667612 17.803432493481527 0.9131860330104179
0.22217108552017711 18.51407989328195 0.9441596360030894
0.22739864047359304 18.383926043171986 0.9608850898006742
0.23262619542700896 18.704699034045788 0.9713225648825603
0.2378537503804249 18.72301817083709 0.9464025989870092
0.2430813053338408 19.291651740013716 0.9380064693521992
0.24830886028725674 17.93321928881633 0.882690844230034
0.25353641524067266 19.54664873024733 0.896021972046531
0.2587639701940886 19.826874617652084 0.9185425219721567
0.2639915251475045 19.469870723548926 0.9215872960636301
0.26921908010092044 19.015990429598265 0.883224836445907
0.27444663505433636 18.40344284225125 0.8519033751043826
0.2796741900077523 18.903832515183538 0.8457262051403304
0.2849017449611682 19.453344684223417 0.8606531336084204
0.29012929991458414 18.855158696884658 0.8530591973179507
0.29535685486800006 18.242386516151072 0.835953760189373
0.300584409821416 17.316749506978994 0.7859944024637011
0.3058119647748319 17.18440439304654 0.7840470380481582
0.31103951972824784 17.06677734155433 0.7970295599292949
0.31626707468166376 16.997225609167216 0.7997268689714253
0.3214946296350797 18.526885459800326 0.8325314497231175
0.3267221845884956 18.647636759702653 0.8170647698405529
0.33194973954191154 18.30458574401459 0.8074882122304112
0.33717729449532746 19.221724361192543 0.8213812705840127
0.3424048494487434 18.26207411803373 0.8103833527202621
0.3476324044021593 18.018164701643784 0.8159491043195203
0.35285995935557524 18.448397026197604 0.8156136371112823
0.35808751430899116 18.439823463283297 0.8258627247469521
0.3633150692624071 19.264949438126354 0.837202275659768
0.368542624215823 19.67083098235069 0.8378128269605666
0.37377017916923894 20.047699022703416 0.8408462681555011
0.37899773412265486 20.39634790755571 0.8570606522162211
0.3842252890760708 19.517892250402948 0.8531683457989357
0.3894528440294867 18.346760024432964 0.8373240680071161
0.39468039898290264 17.648533812452953 0.8172779081424923
0.39990795393631856 18.060946095416174 0.7968929246318802
0.4051355088897345 18.77739901994996 0.8189168157165686
0.4103630638431504 19.45992151147549 0.8234760786294352
0.41559061879656634 19.717404326820642 0.8320816281878872
0.42081817374998226 19.04373020590833 0.819498230678591
0.4260457287033982 18.585566571818415 0.8082306973574448
0.4312732836568141 18.314168551570074 0.8150254983089625
0.43650083861023004 19.570747586126537 0.8403951838046398
0.44172839356364596 19.756143659529027 0.8498744062905284
0.4469559485170619 20.64539324463908 0.8425641916634996
0.4521835034704778 19.336924820097767 0.8043378614555112
0.45741105842389373 18.34851647979784 0.7753035462254615
0.46263861337730966 18.13305998948329 0.767414332035874
0.4678661683307256 17.42113393925983 0.7576285847659071
0.4730937232841415 18.747113187444786 0.7758958559846572
0.47832127823755743 19.260672146750387 0.7646497228074431
0.48354883319097336 20.462748167411288 0.7817894003607725
0.4887763881443893 20.096293176428706 0.7833213015016312
0.4940039430978052 19.16242610798233 0.7768309314057882
0.49923149805122113 19.36568751406939 0.7823750724727803
0.5044590530046371 18.70939650743798 0.7790279401985406
0.5096866079580531 19.295679227945058 0.7830930571605462
0.5149141629114691 18.65512636315269 0.7780149526313095
0.5201417178648851 18.785324752423442 0.7791018178003783
0.525369272818301 19.352805108119796 0.7686734067542649
0.530596827771717 19.76615677057339 0.7595061324648535
0.535824382725133 19.218446002753485 0.7269367680147897
0.541051937678549 19.044550250870614 0.729547712859417
0.546279492631965 19.815504516590277 0.7508871748265341
0.5515070475853809 19.725713201328112 0.7626894816702474
0.5567346025387969 21.006315096432417 0.7778464514161113
0.5619621574922129 20.74963782380609 0.7566610465172452
0.5671897124456289 19.591072133788575 0.731809681811915
0.5724172673990449 19.426277051811102 0.7205955487281581
0.5776448223524608 19.011533531853 0.7011190179653622
0.5828723773058768 18.439767181369948 0.683278741069575
0.5880999322592928 18.602375605002965 0.6968086418537132
0.5933274872127088 17.714975062900482 0.6985661287358581
0.5985550421661248 18.269597010371022 0.7352635894688109
0.6037825971195407 19.224149408582445 0.7644550943482261
0.6090101520729567 20.09937445979218 0.7742729170760091
0.6142377070263727 20.521835475662794 0.7651110369441609
0.6194652619797887 20.361439011713887 0.7414614401997938
0.6246928169332047 19.43909959782939 0.7170750822353125
0.6299203718866206 18.25925904230062 0.6827392066694307
0.6351479268400366 17.625574744451463 0.6677976812543132
0.6403754817934526 18.57501646745362 0.6850941359690663
0.6456030367468686 18.366326152143902 0.6698782826940269
0.6508305917002846 20.34692549150325 0.6962380152034615
0.6560581466537005 20.80098340060997 0.7005585956361516
0.6612857016071165 21.368718400644376 0.7218232699028233
0.6665132565605325 22.334837963538465 0.7415991392987791
0.6717408115139485 20.91442608676608 0.7059013948779906
0.6769683664673645 21.009203162283946 0.6988877920919649
0.6821959214207804 20.36229638410934 0.6830028509667851
0.6874234763741964 20.747506729572013 0.697478179100501
0.6926510313276124 20.96939820001721 0.7011688421767934
0.6978785862810284 20.44721998478787 0.6788288015926991
0.7031061412344444 20.827109950556977 0.6859318239581702
0.7083336961878604 21.180059852866542 0.6816548500137017
0.7135612511412763 22.306576441846797 0.7104440798234558
0.7187888060946923 23.24388071705247 0.7460644117625809
0.7240163610481083 22.86866855315959 0.7473574086702213
0.7292439160015243 23.174394421398723 0.7632301295763829
0.7344714709549403 24.192244689065213 0.7788953772324245
0.7396990259083562 25.996665224202715 0.8003647836890078
0.7449265808617722 26.825661475163976 0.7871173997212797
0.7501541358151882 28.582071227605123 0.8095612309268904
0.7553816907686042 29.767276724049623 0.8310863264508864
0.7606092457220202 30.938166078719 0.8506931350757257
0.7658368006754361 32.86889029973855 0.8861144737206941
0.7710643556288521 33.067244264106144 0.8587279547916077
0.7762919105822681 32.65945490412694 0.8446320839949998
0.7815194655356841 33.29533751398873 0.8487573557596041
0.7867470204891001 33.63098640157959 0.8574979505118134
0.791974575442516 32.95831666090555 0.8507438002452841
0.797202130395932 33.11679952436894 0.8479866187939239
0.802429685349348 34.917285609910145 0.8807421231370397
0.807657240302764 34.699136311140265 0.8782934944442455
0.81288479525618 35.5368709148896 0.884544457774087
0.8181123502095959 36.917914858840106 0.9041139380355401
0.8233399051630119 38.92315157358094 0.9398837266697584
0.8285674601164279 42.873250693196944 1.0088798542718487
0.8337950150698439 45.74207977779474 1.0453178009947672
0.8390225700232599 47.795059667181974 1.059850598031376
0.8442501249766758 48.85742624817521 1.0655019865910278
0.8494776799300918 50.4732796124618 1.0952800161387861
0.8547052348835078 53.95143139919099 1.1570201727869807
0.8599327898369238 60.63339299545977 1.2544958461571507
0.8651603447903398 66.42369618255103 1.3102062837366952
0.8703878997437557 71.34863509533368 1.3567097500632403
0.8756154546971717 74.67779156419466 1.3606308715654485
0.8808430096505877 77.62543953414263 1.3649925097592575
0.8860705646040037 76.3777654119412 1.3317116902444481
0.8912981195574197 76.1257143491536 1.329851524046586
0.8965256745108356 77.59971967572918 1.343715424548645
0.9017532294642516 77.44990273803039 1.3468600874224868
0.9069807844176676 78.94294381000523 1.3658174527140787
0.9122083393710836 75.63176530691074 1.3326107257311643
0.9174358943244996 77.8782180076194 1.3396725392400828
0.9226634492779155 79.67451515366182 1.3523105042748857
0.9278910042313315 89.58676633427444 1.4418679213944312
0.9331185591847475 94.65202648415726 1.4942735437157249
0.9383461141381635 95.79590168765026 1.5011852658603417
0.9435736690915795 94.10902716071949 1.4830720410881613
0.9488012240449955 89.36524637462352 1.413595929090733
0.9540287789984114 91.98513788532782 1.4212717500316872
0.9592563339518274 95.59765106379561 1.461095955594192
0.9644838889052434 99.5436522062501 1.4996447927374128
0.9697114438586594 103.80638766819656 1.5379924752067458
0.9749389988120754 105.08562927637428 1.5345676858296786
0.9801665537654913 102.79976483957557 1.508919485126904
0.9853941087189073 109.62722139993177 1.5674921238250334
0.9906216636723233 108.90616375346643 1.543653742861484
0.9958492186257393 110.05930303774869 1.546782260210772
1.0010767735791553 110.20350920443055 1.5357546603134642
1.0063043285325712 108.62495911045474 1.5172388197235982
1.0115318834859872 107.85015121772668 1.5131572215313083
1.0167594384394032 115.56833109282903 1.5716226051215976
1.0219869933928192 123.90247691738007 1.625271643833728
1.0272145483462352 124.52542636595169 1.6213556740973245
1.0324421032996511 125.49624325562658 1.6341270302428892
1.0376696582530671 122.01812446330615 1.5974250375935855
1.042897213206483 122.28754683477533 1.5800010344087054
1.048124768159899 125.52048926130536 1.5898663949952476
1.053352323113315 128.640658183496 1.6233788447499566
1.058579878066731 134.59929178849026 1.659426252310958
1.063807433020147 134.5858835951582 1.6557084760483827
1.069034987973563 133.89763085588308 1.6256916037792968
1.074262542926979 134.0003878095815 1.640199732506487
1.079490097880395 131.4518000144657 1.6385957975363796
1.084717652833811 132.23876893591293 1.6665685248933202
1.089945207787227 130.20666490642188 1.662457636990613
1.095172762740643 127.9151486753146 1.6245076366844622
1.1004003176940589 127.1612160980764 1.6055034479024957
1.1056278726474749 133.2661726448406 1.6299894773753636
1.1108554276008908 139.14448566988904 1.6585109845607422
1.1160829825543068 143.7678378503354 1.6941695083258934
1.1213105375077228 147.0043194542288 1.708970027393299
1.1265380924611388 146.91467204040222 1.7256688639346718
1.1317656474145548 148.20702978535624 1.732505963316447
1.1369932023679707 148.10121852812907 1.7186685104269257
1.1422207573213867 150.68000470437747 1.742441189862546
1.1474483122748027 148.61993027733135 1.7392538592139866
1.1526758672282187 149.7814867386237 1.7198761694361715
1.1579034221816347 152.75369479095679 1.7373377821496423
1.1631309771350506 153.9377060626019 1.7398668064601934
1.1683585320884666 158.30774312209206 1.745993025938216
1.1735860870418826 158.0224290220657 1.7739374953217804
1.1788136419952986 152.9215637245823 1.7284764938263921
1.1840411969487146 147.64250276224053 1.6682190130538292
1.1892687519021305 151.34440307529002 1.69914958800875
1.1944963068555465 154.43336409618462 1.69941318773621
1.1997238618089625 158.099761255188 1.7165208940441394
1.2049514167623785 158.2169216432562 1.721054967695375
1.2101789717157945 159.68194409327538 1.716647432655394
1.2154065266692105 159.32414371844558 1.7177784195049144
1.2206340816226264 156.02929645231777 1.7090564098590542
1.2258616365760424 152.2584705528042 1.6936573062546825
1.2310891915294584 159.6760916792554 1.7508634268220507
1.2363167464828744 161.0743915144541 1.7574809164251448
1.2415443014362904 159.87117960564038 1.7332738224062911
1.2467718563897063 156.80611580851172 1.7166401105329827
1.2519994113431223 151.11804665928102 1.6714882833803506
1.2572269662965383 153.65808569365916 1.679018146265914
1.2624545212499543 165.9029934016649 1.7393993069172233
1.2676820762033703 171.23760705473111 1.7766924413934961
1.2729096311567862 170.93918650484196 1.7691426129711154
1.2781371861102022 172.42743607759647 1.7728760738264544
1.2833647410636182 171.49969514905789 1.7720681934633298
1.2885922960170342 169.9296217428332 1.767298997126587
1.2938198509704502 168.59909191926388 1.774138414264636
1.2990474059238661 168.02561943666316 1.7706640810745142
1.3042749608772821 168.8270387139982 1.766017180871474
1.309502515830698 171.71894332292536 1.7760400076162992
1.314730070784114 168.8640171218227 1.7459904745343648
1.31995762573753 169.97155072839436 1.7518715254575588
1.325185180690946 168.8842378719815 1.7340230021683416
1.330412735644362 166.89738349257564 1.738328396808028
1.335640290597778 166.45866292509763 1.742175332315527
1.340867845551194 163.20987398081147 1.7352504918730407
1.34609540050461 165.70643263553114 1.7417289367331041
1.351322955458026 166.6561221755396 1.7223880793629085
1.356550510411442 167.7168752160498 1.7280165290540366
1.361778065364858 162.23687027286525 1.6810061844099047
1.3670056203182739 160.49541191145158 1.6772936329497852
1.3722331752716899 158.26437985826053 1.6777851987953267
1.3774607302251058 160.29808017231 1.6884611302654773
1.3826882851785218 168.77519059384318 1.7521015562440152
1.3879158401319378 179.89025917121134 1.805303831284784
1.3931433950853538 185.6472496702362 1.8189627343731887
1.3983709500387698 181.6173309182969 1.7731738338756298
1.4035985049921857 175.12216431598728 1.7225654095371088
1.4088260599456017 165.15288643557383 1.6909055285964047
1.4140536148990177 163.69525936283983 1.6925071233134732
1.4192811698524337 172.48193667549145 1.7604500525869353
1.4245087248058497 175.22733471374258 1.7511999232516995
1.4297362797592656 176.88735054969186 1.7472083082709085
1.4349638347126816 173.35580200225266 1.7288583402198987
1.4401913896660976 170.52570418583392 1.722058891449228
1.4454189446195136 169.5119841439306 1.7144176343177624
1.4506464995729296 168.93625701650504 1.7164259955296735
1.4558740545263456 168.6707158248199 1.7028485450858422
1.4611016094797615 164.71556070422355 1.6787211818421646
1.4663291644331775 166.7431252287883 1.707326822845862
1.4715567193865935 164.49517229643496 1.6958332441952049
1.4767842743400095 171.05739092132865 1.7334312990647993
1.4820118292934255 173.88248992613086 1.7660305079380116
1.4872393842468414 176.25861967622134 1.7789120721665295
1.4924669392002574 175.11310987208407 1.7762844535093658
1.4976944941536734 168.29292839381597 1.7235729160749422
1.5029220491070894 164.36569631015166 1.7096101432224402
1.5081496040605054 164.95591526766378 1.696742292790781
1.5133771590139213 165.31410388208374 1.7193814807628083
1.5186047139673373 163.6391403783094 1.6911485987795996
1.5238322689207533 165.981375307902 1.6917761425311983
1.5290598238741693 170.1910465026856 1.6922162905956042
1.5342873788275853 179.7259973013887 1.7442835237304777
1.5395149337810012 183.94119851144296 1.7636628869339688
1.5447424887344172 187.3854634045822 1.7924788055899792
1.5499700436878332 181.03852946176377 1.7605962417655892
1.5551975986412492 179.9489537506758 1.740427492692678
1.5604251535946652 179.23955414897134 1.7419778342198085
1.5656527085480811 178.66461994296512 1.7336810752648193
1.5708802635014971 187.7817203819216 1.7893863741922298
1.576107818454913 193.0135941613033 1.8551923763445457
1.581335373408329 197.36824784557936 1.8923745561518608
1.586562928361745 193.16714284030618 1.8628813774626627
1.591790483315161 181.49882548406333 1.785466308052813
1.597018038268577 177.5081436223851 1.7243590788720473
1.602245593221993 183.0836798440903 1.7188013688184047
1.607473148175409 193.11247679620053 1.7595106287773525
1.612700703128825 203.22902713392082 1.789807491624288
1.617928258082241 204.77696740901357 1.8083067039901628
1.623155813035657 206.1864091806361 1.8343628397529534
1.628383367989073 216.23383450285493 1.9003119461642328
1.6336109229424889 219.8513953924173 1.9164680884685434
1.6388384778959049 224.76991987156242 1.9425749961212901
1.6440660328493208 226.5521049570182 1.9535267999192083
1.6492935878027368 229.4883440286876 1.9636159052706494
1.6545211427561528 236.32479615807554 1.9872682055041082
1.6597486977095688 236.09021337539156 1.9745985230763659
1.6649762526629848 243.12210080183914 1.9983794278947213
1.6702038076164007 243.65442607759655 1.9624286679583185
1.6754313625698167 242.5109147975749 1.954353224725733
1.6806589175232327 247.1561036304265 1.9867200387126076
1.6858864724766487 248.96946088243277 1.998445762432976
1.6911140274300647 250.8002759288859 1.9974405080414357
1.6963415823834807 264.7539237203999 2.0400449193167742
1.7015691373368966 255.1031776819914 1.9582425025325496
1.7067966922903126 256.82846961657896 1.950275894043362
1.7120242472437286 263.8625712135042 1.9886862447386597
1.7172518021971446 256.63922095951153 1.949773816052422
1.7224793571505606 265.35523392968236 1.9803348060917831
1.7277069121039765 272.11312284891704 2.0143959980099018
1.7329344670573925 277.02242939548023 2.028247636428846
1.7381620220108085 285.4676982314872 2.0553769739288112
1.7433895769642245 287.7621467912025 2.0623101452723027
1.7486171319176405 294.2878918460228 2.0966388583977684
1.7538446868710564 307.58334116152434 2.165009975443126
1.7590722418244724 307.9064249920214 2.151690541862931
1.7642997967778884 304.6944579149856 2.1255965600095057
1.7695273517313044 303.57630897699545 2.0887368655311005
1.7747549066847204 304.2962170598635 2.06215318481117
1.7799824616381363 303.50276524217344 2.050096032179833
1.7852100165915523 309.162332615463 2.0491364837984056
1.7904375715449683 305.2780295800391 2.0236121753126457
1.7956651264983843 305.2310029666343 2.02776661397344
1.8008926814518003 303.3018176779251 1.9882678122734725
1.8061202364052162 300.1756491839411 1.980077201461183
1.8113477913586322 304.15550437257184 1.986634500948689
1.8165753463120482 306.26551251447415 1.9821492236961846
1.8218029012654642 304.73480427296766 1.9818306132428245
1.8270304562188802 298.85276276935775 1.9442677698774868
1.8322580111722961 300.92695223658484 1.9333711399758806
1.8374855661257121 301.2835574772715 1.9248887182060743
1.842713121079128 308.3418161648444 1.9426982786950369
1.847940676032544 309.1291973715112 1.9304188095671408
1.85316823098596 318.22443954432066 1.9707182040629063
1.858395785939376 320.9705259555019 1.9783928110369773
1.863623340892792 320.41810107734494 1.9748135284784376
1.868850895846208 316.2625964718641 1.9306778894819423
1.874078450799624 305.7263100536779 1.8651414777755317
1.87930600575304 310.0451594978764 1.8686979947191287
1.884533560706456 310.5640540656151 1.8668280885341686
1.889761115659872 315.00324544530315 1.8814789467332105
1.894988670613288 317.8428007102779 1.8780281942177202
1.9002162255667039 317.3080376749086 1.8666866142778074
1.9054437805201199 311.47935890228285 1.827288558938226
1.9106713354735358 305.27112584797385 1.7862461470303836
1.9158988904269518 301.89545397619196 1.7672362908563233
1.9211264453803678 300.49610648580915 1.7511043027247748
1.9263540003337838 300.43340961301124 1.7440980056609678
1.9315815552871998 300.20951293917744 1.746245742550677
1.9368091102406157 300.57475590385747 1.744107689172227
1.9420366651940317 299.46412780127815 1.7391201867041215
1.9472642201474477 291.0274693294255 1.712741578355159
1.9524917751008637 288.4584290564447 1.6917330592486017
1.9577193300542797 284.981046331919 1.6671393371245784
1.9629468850076957 284.8765048373148 1.6601121657051898
1.9681744399611116 289.2927368146782 1.672058664102349
1.9734019949145276 291.7267530193604 1.6624852445350402
1.9786295498679436 286.9098884434173 1.640523266775425
1.9838571048213596 292.35573842069 1.6448547459557579
1.9890846597747756 296.9560769572434 1.6555007588405621
1.9943122147281915 296.08386733536634 1.6653007611484847
1.9995397696816075 295.16346346417373 1.6553421267501751
2.0047673246350235 285.76881848679693 1.6189637505352057
2.0099948795884393 276.5463610336241 1.5714363920251413
2.015222434541855 272.27341060843224 1.535052178975085
2.0204499894952708 273.08477280169484 1.5348675851562303
2.0256775444486865 278.77718065782216 1.5579582060152948
2.0309050994021023 278.0456971852836 1.5410487767161438
2.036132654355518 281.7616927218541 1.553293905549859
2.041360209308934 274.45296297614584 1.524663283956892
2.0465877642623496 272.63098453671506 1.5131122428182513
2.0518153192157653 270.08474162432 1.509490769808452
2.057042874169181 264.01251337137575 1.496417413585435
2.062270429122597 263.5886849776648 1.4899253887953248
2.0674979840760126 260.68637379259496 1.4874021588279775
2.0727255390294284 265.301746848005 1.5121958261258908
2.077953093982844 276.1374732737253 1.5545122861011245
2.08318064893626 274.0777871657258 1.5488341911163361
2.0884082038896756 273.69210105034455 1.5383768595668736
2.0936357588430914 266.310116463964 1.5086217720278023
2.098863313796507 263.67202326133236 1.492192005556819
2.104090868749923 264.7824216180917 1.4956802357468244
2.1093184237033387 267.76139862046335 1.4892488724697772
2.1145459786567544 264.12878628664504 1.4720170997057287
2.11977353361017 257.3271960874366 1.4446815400471764
2.125001088563586 259.8740692237337 1.4707130299882707
2.1302286435170017 259.2920747391425 1.4764075285360794
2.1354561984704175 265.9109289182071 1.5060929760004376
2.140683753423833 269.60572188407366 1.5190445115716569
2.145911308377249 265.61056550331296 1.502178370115057
2.1511388633306647 267.07249621242005 1.5204395257601115
2.1563664182840805 266.226929027047 1.517622778830774
2.1615939732374962 263.94723622556796 1.4960125612409658
2.166821528190912 264.17309669865466 1.4866014519345545
2.1720490831443278 271.3745375238848 1.5004337439181987
2.1772766380977435 267.3935638712112 1.4885452118263105
2.1825041930511593 273.31028179428563 1.5103418892453475
2.187731748004575 278.3249332476654 1.521427030203774
2.192959302957991 276.89119940998194 1.5196040774315058
2.1981868579114066 276.6037722821059 1.5150443347127
2.2034144128648223 267.4223593262773 1.4859940930711435
2.208641967818238 255.38571062075297 1.4421654452441666
2.213869522771654 253.27729248825975 1.4384199971533478
2.2190970777250696 256.95425496014946 1.4657889799410453
2.2243246326784853 265.37908788516 1.5096455533130633
2.229552187631901 279.6316665153717 1.5832437284217462
2.234779742585317 284.7393207560912 1.5930738370793176
2.2400072975387326 278.5991033062238 1.5570624112070957
2.2452348524921484 271.9951688992752 1.5227104595608865
2.250462407445564 263.52857453676137 1.494420432810441
2.25568996239898 259.0205446620074 1.4892803134740291
2.2609175173523957 254.7271402765613 1.4680638061468103
2.2661450723058114 256.4261327383293 1.470254107532217
2.271372627259227 253.60636693008848 1.4485246853344553
2.276600182212643 258.62719931900796 1.4713271277652265
2.2818277371660587 264.8273814621775 1.4942670216233913
2.2870552921194744 264.6541188329826 1.4898161888382138
2.29228284707289 267.58276789908484 1.4952415599467326
2.297510402026306 268.97997852010786 1.4986894228805423
2.3027379569797217 269.9873624096029 1.4927480627665894
2.3079655119331375 272.38637814920395 1.498744021134979
2.3131930668865532 270.7946809025875 1.4931138038523386
2.318420621839969 266.943604815662 1.4793934949964966
2.3236481767933848 264.9291894055221 1.4812222356787532
2.3288757317468005 259.7783955018841 1.4773421601137247
2.3341032867002163 252.89151294451787 1.4292907942877888
2.339330841653632 252.46565558313952 1.4118113949919913
2.344558396607048 249.2877163392626 1.3912468535519986
2.3497859515604635 253.33550474432732 1.4036893660776095
2.3550135065138793 259.8427539135682 1.4268194920303627
2.360241061467295 263.0127872541638 1.4374780924810686
2.365468616420711 259.6559675325987 1.4196511026419611
2.3706961713741266 260.1660451161751 1.4034109740644443
2.3759237263275423 264.5853981009386 1.4243619373221497
2.381151281280958 264.6747049847307 1.4374502431410352
2.386378836234374 266.0882823461414 1.4577063100118695
2.3916063911877896 269.4670668411862 1.4812897753320253
2.3968339461412054 266.66070626114123 1.482022689558004
2.402061501094621 270.72395970389624 1.4854321539381998
2.407289056048037 269.00540605477903 1.472839492741654
2.4125166110014526 265.2191588878594 1.4597312942949614
2.4177441659548684 263.2166418464623 1.4442234306754012
2.422971720908284 259.7708971808629 1.4198288652384956
2.4281992758617 261.25952154981877 1.42657688671734
2.4334268308151157 264.9832205800724 1.4279171248515703
2.4386543857685314 263.88984743351 1.415196108342457
2.443881940721947 266.9019030097626 1.4202460196419455
2.449109495675363 268.80978758649013 1.4082521297686463
2.4543370506287787 275.3888731744805 1.4205071714987163
2.4595646055821945 275.15529768632126 1.3942371285478714
2.4647921605356102 286.6074587306118 1.4005654610578944
2.470019715489026 305.99247338778673 1.414713621157491
2.4752472704424417 343.9595921422679 1.4593140548058399
2.4804748253958575 428.9217294067785 1.593400901948704
2.4857023803492733 564.4740411148101 1.787617038377958
2.490929935302689 780.2468200167957 2.08650558000082
2.496157490256105 1090.331578373016 2.458923565477481
2.5013850452095205 1456.950363626474 2.839866765997359
2.5066126001629363 1803.6232214140603 3.151651039897091
2.511840155116352 2141.2779137021303 3.437207400593925
2.517067710069768 2463.583352410754 3.689400582540961
2.5222952650231836 2766.288926917559 3.9140864665485022
2.5275228199765993 3139.2532373797812 4.164808007275268
2.532750374930015 3538.2154951095476 4.397296720315719
2.537977929883431 4088.6379841828675 4.702935297404241
2.5432054848368466 4790.944576702175 5.096169188448427
2.5484330397902624 5473.06601418988 5.435498813872885
2.553660594743678 6026.951719038364 5.702550479035401
2.558888149697094 6340.682244608968 5.840066222619109
2.5641157046505096 6358.420724032671 5.841442628110862
2.5693432596039254 6145.095148715106 5.748349445644833
2.574570814557341 5738.7075583836595 5.551311991560626
2.579798369510757 5243.774861940533 5.299501046293946
2.5850259244641727 4738.18994521046 5.024818447936604
2.5902534794175884 4240.041131578003 4.7491962483479435
2.595481034371004 3728.418044730808 4.448055594814396
2.60070858932442 3174.2743286073196 4.109850792058584
2.6059361442778357 2588.4123375656973 3.716502207341152
2.6111636992312515 2019.927280945295 3.291208652785362
2.6163912541846672 1520.69174419243 2.8584657745042317
2.621618809138083 1106.8316611590865 2.435576131062013
2.6268463640914987 809.4973742668003 2.0847224438491194
2.6320739190449145 598.3560156177169 1.8014889677020962
2.6373014739983303 471.5916508212399 1.6182361911027778
2.642529028951746 391.8988271420075 1.4878629162413621
2.6477565839051618 339.3262615177534 1.4028136965572766
2.6529841388585775 313.5352805595607 1.3633187945767145
2.6582116938119933 300.96114796307904 1.356711946768005
2.663439248765409 292.4017949007433 1.3608241016153606
2.668666803718825 288.18556772194296 1.376321705373147
2.6738943586722406 280.69426071833846 1.3691828454690023
2.6791219136256563 271.06542165243957 1.3578703899387479
2.684349468579072 263.4846787975788 1.3490367915294252
2.689577023532488 257.5640272134988 1.3347298470849909
2.6948045784859036 256.19328384093467 1.3351472641049194
2.7000321334393194 257.6972617992179 1.3525916004330363
2.705259688392735 262.33214903582655 1.3850961775976478
2.710487243346151 266.01275044153635 1.405258503484562
2.7157147982995666 265.68662328120547 1.4091887165651653
2.7209423532529824 267.03180290663505 1.4167846949022056
2.726169908206398 261.0170359004094 1.4014208275804327
2.731397463159814 261.9058805929803 1.4112699693625128
2.7366250181132297 260.5188628431621 1.419732655736226
2.7418525730666454 259.17261902424514 1.426496727353862
2.747080128020061 260.36107710611583 1.4408875213842711
2.752307682973477 259.2200128007578 1.4386513087102561
2.7575352379268927 259.7311945084025 1.4367498539101717
2.7627627928803085 257.7193707396477 1.4374060065957843
2.767990347833724 260.4834013883439 1.4544556324109388
2.77321790278714 260.40065221589265 1.4577076345261808
2.7784454577405557 259.8631486670118 1.457144977349758
2.7836730126939715 260.3850324515586 1.446727774340504
2.7889005676473873 261.1778197509032 1.451964631766667
2.794128122600803 261.79671910130037 1.4496433223239273
2.7993556775542188 262.0685285691882 1.4436895311049895
2.8045832325076345 257.78069861930726 1.4225605299571675
2.8098107874610503 258.648217768781 1.413124842900978
2.815038342414466 261.9276796993926 1.4325920581039229
2.820265897367882 261.76456162889093 1.4351622804746849
2.8254934523212976 264.85370869555464 1.4442101173125523
2.8307210072747133 261.1557309267601 1.431328539898609
2.835948562228129 263.77952934069447 1.4474273520248409
2.841176117181545 261.08561609874283 1.4465349919197739
2.8464036721349606 262.4967605995996 1.4584557794105757
2.8516312270883764 260.1816824995584 1.4519682725839838
2.856858782041792 256.3013413691698 1.4296789317984122
2.862086336995208 260.60195565541574 1.441410061375107
2.8673138919486236 256.09021923726164 1.4481560605760555
2.8725414469020394 257.0590039763165 1.451233631769339
2.877769001855455 261.5139561932813 1.469552382156015
2.882996556808871 261.628919646237 1.4754484053423802
2.8882241117622867 261.5181591012049 1.4607383793784938
2.8934516667157024 256.8259368641199 1.436248251125288
2.898679221669118 258.95985301483455 1.4388946875978612
2.903906776622534 259.4861804944792 1.430004051693418
2.9091343315759497 263.78150700464 1.444947407232456
2.9143618865293655 266.94016390966885 1.4629862579138944
2.919589441482781 264.93292767986543 1.4711149594936048
2.924816996436197 266.32441065394937 1.4758478074491181
2.9300445513896127 266.38126386300206 1.497336575821148
2.9352721063430285 269.3383243291581 1.514682053810539
2.9404996612964442 273.6091346480855 1.523539769422828
2.94572721624986 272.6554956633347 1.5121714048033525
2.9509547712032758 269.8201065036585 1.4830166790485875
2.9561823261566915 264.81191523527525 1.4633461974020987
2.9614098811101073 257.57242968860356 1.429297412709095
2.966637436063523 257.45245541901 1.4349018345143913
2.971864991016939 260.52490911745673 1.4502181040887157
2.9770925459703546 266.21497678725575 1.4654183884573764
2.9823201009237703 265.1056654479083 1.4521318609452092
2.987547655877186 256.69736883885514 1.4109556640675487
2.992775210830602 249.8042619433622 1.3790499226442154
2.9980027657840176 249.79678385303066 1.3810197339874208
3.0032303207374333 246.45863878581673 1.3677667663471338
3.008457875690849 249.18113533703672 1.3811066038154263
3.013685430644265 248.25991099050268 1.3618420514486578
3.0189129855976806 252.71471071140172 1.3635908548034132
3.0241405405510964 254.89474617148724 1.3645939078460072
3.029368095504512 260.5078612934308 1.375876962225369
3.034595650457928 265.5990612389072 1.3914325052576455
3.0398232054113437 267.5854358977555 1.4096663636008693
3.0450507603647594 270.43533655520383 1.419341407639719
3.050278315318175 265.6375171307608 1.4026446836460147
3.055505870271591 263.0105305363001 1.3814854021069962
3.0607334252250067 264.6520138434007 1.368510564238715
3.0659609801784224 266.71493292289387 1.3710981127362252
3.071188535131838 273.882365773002 1.4006333697936806
3.076416090085254 276.87007033364085 1.4167510036544022
3.0816436450386697 276.33229811067946 1.4120971059936442
3.0868711999920855 277.08418572856965 1.3916455954456322
3.0920987549455012 272.85717605467875 1.3527430987648184
3.097326309898917 274.78849035465714 1.3416960767394503
3.1025538648523328 275.80224315123957 1.3299259796000675
3.1077814198057485 277.2970898823862 1.330853624938372
3.1130089747591643 275.1040866021524 1.3108059136866954
3.11823652971258 275.4506638368042 1.308213040648061
3.123464084665996 278.4908518796257 1.3147121764953695
3.1286916396194115 281.9916065386819 1.3135585629476778
3.1339191945728273 286.7191961812475 1.305666853290808
3.139146749526243 294.904496582244 1.3090887379111178
3.144374304479659 299.0434485643574 1.3062876571956823
3.1496018594330746 308.23601922263515 1.3246776592247855
3.1548294143864903 316.1666102544431 1.3416439460772058
3.160056969339906 321.88759899961116 1.3451033351003752
3.165284524293322 328.1204333663804 1.3416291040526627
3.1705120792467376 340.7204451920427 1.3544538909192938
3.1757396342001534 357.76239239222025 1.3803787136491734
3.180967189153569 376.0062815444252 1.405274900526825
3.186194744106985 394.4314632309784 1.4332402892854166
3.1914222990604006 413.33966331325536 1.4565456151549943
3.1966498540138164 427.966845074607 1.4756506311228113
3.201877408967232 449.03820666461365 1.5074565893658844
3.207104963920648 466.11542055173726 1.5287548324923235
3.2123325188740637 484.08552725687736 1.551298978417141
3.2175600738274794 510.2471915407427 1.5869236034716536
3.222787628780895 538.2563757875017 1.627217801296948
3.228015183734311 564.5211716273787 1.667638665250299
3.2332427386877267 597.8248066427014 1.712925993593176
3.2384702936411425 625.9302586413138 1.745727700822164
3.2436978485945582 653.5100780672932 1.7743228014514096
3.248925403547974 684.4566886887327 1.815087453927552
3.2541529585013897 722.6428597786585 1.864153046792976
3.2593805134548055 760.583630155846 1.9148929580095817
3.2646080684082213 799.0127392379517 1.9584452255546672
3.269835623361637 840.3217900498531 2.0067826589627993
3.275063178315053 880.3651223508512 2.0542521535879463
3.2802907332684685 917.2880579876723 2.0942240697700543
3.2855182882218843 958.8925763450508 2.1438924558283525
3.2907458431753 992.7696863655331 2.1826619629079507
3.295973398128716 1026.5516431084238 2.2171830318179833
3.3012009530821316 1043.9875539937589 2.2270705257370826
3.3064285080355473 1044.84147100199 2.2202347745993967
3.311656062988963 1038.143022285648 2.211881799659312
3.316883617942379 997.7130618475231 2.166263551885866
3.3221111728957946 944.0688661112122 2.107052243338596
3.3273387278492104 876.5883253409154 2.028319699690707
3.332566282802626 804.4110069333846 1.9408180102291965
3.337793837756042 743.0086313562197 1.8687617664603848
3.3430213927094576 667.3910797580369 1.765589745920316
3.3482489476628734 598.9772632808249 1.6700478650924828
3.353476502616289 537.9860521518401 1.5793378159131537
3.358704057569705 490.57374463741775 1.5120650797827304
3.3639316125231207 450.31448697920854 1.452286990968398
3.3691591674765364 416.2053617506954 1.399301565620345
3.374386722429952 385.05565965324223 1.3508811594459709
3.379614277383368 360.14387630712616 1.3171335966718936
3.3848418323367837 339.51817461443716 1.2892918384468532
3.3900693872901995 324.23942262901437 1.2777119443662865
3.3952969422436152 312.003500606015 1.2674368219167005
3.400524497197031 302.3486470548954 1.2589605764327663
3.4057520521504467 290.7865377793779 1.2358031677339243
3.4109796071038625 281.8254996660004 1.2265294828783804
3.4162071620572783 276.91507949096535 1.2133663599106388
3.421434717010694 277.78022104855063 1.2243354183887896
3.4266622719641098 279.51327228229724 1.2391917561754164
3.4318898269175255 278.8706444302548 1.247506892759174
3.4371173818709413 270.21683257466304 1.2300765407269014
3.442344936824357 263.5312360355156 1.216911745187728
3.447572491777773 254.13026600086462 1.1969520166437513
3.4528000467311886 248.4188652622158 1.1956139627934472
3.4580276016846043 244.81500031933138 1.191474368792183
3.46325515663802 241.02431760727126 1.1781750587937683
3.468482711591436 239.6206988747676 1.1649648997987394
3.4737102665448516 241.48697672682695 1.173945515041625
3.4789378214982674 246.4408647463783 1.1913882479315385
3.484165376451683 252.05780018107058 1.208436841952419
3.489392931405099 255.06854586836235 1.2276179891171515
3.4946204863585146 257.9133447522002 1.2330274753506776
3.4998480413119304 260.7197114746138 1.2319770707345785
3.505075596265346 262.57335022713403 1.228389155562575
3.510303151218762 270.1321453622993 1.238110008773993
3.5155307061721777 273.6008799711771 1.236025937463796
3.5207582611255934 277.74586242557257 1.2459028237043968
3.525985816079009 283.56511510775414 1.2383650446286596
3.531213371032425 289.0914390399392 1.2333389459988175
3.5364409259858407 297.4127238277721 1.221821799568391
3.5416684809392565 317.42753056424147 1.2484964205518279
3.546896035892672 345.12270227517166 1.2868952092899693
3.552123590846088 398.27576756033375 1.3723336786030624
3.5573511457995037 487.56431659774734 1.5094808642914697
3.5625787007529195 647.1144558769467 1.7281442198851984
3.5678062557063353 925.2361707232584 2.0623251802485814
3.573033810659751 1445.5018975250402 2.572499707355029
3.5782613656131668 2394.311382315324 3.312605644189247
3.5834889205665825 4085.8974524289547 4.32871982475887
3.5887164755199983 6874.789520399115 5.614599412752643
3.593944030473414 10705.17279025055 6.962042062220725
3.59917158542683 14652.284969038896 8.11385731851156
3.6043991403802456 17923.471764298727 8.943489061367636
3.6096266953336613 19250.11650360795 9.233335098388306
3.614854250287077 18407.660193644708 9.009609055913833
3.620081805240493 15892.929178942552 8.375630050408564
3.6253093601939086 12378.64412712384 7.391688659919334
3.6305369151473244 8969.390714717294 6.2768797787952
3.63576447010074 5966.281262314401 5.096797402793374
3.640992025054156 3917.2541289182827 4.127141590330252
3.6462195800075716 2451.6423658843837 3.2575551810183576
3.6514471349609874 1557.856439515931 2.5927396568830794
3.656674689914403 1030.018508792029 2.1027427451186367
3.661902244867819 751.4721095868258 1.7979807340155463
3.6671297998212347 592.7959301114602 1.600332320880691
3.6723573547746504 503.4456857753755 1.4835593501314723
3.677584909728066 446.3870424751381 1.4022971571644531
3.682812464681482 406.448893830946 1.3478528497475164
3.6880400196348977 377.9659981908788 1.3080655777901395
3.6932675745883135 356.2664213634267 1.2718020431022017
3.698495129541729 335.12581236463797 1.2333191202931608
3.703722684495145 321.47010692757647 1.2082530772726174
3.7089502394485607 312.9225295261676 1.1931484745717955
3.7141777944019765 308.35816715420066 1.1873314733731501
3.7194053493553922 304.9908793722984 1.1866576098087036
3.724632904308808 303.3244532467263 1.1862234748406786
3.7298604592622238 296.6451997036124 1.1777048394011034
3.7350880142156395 289.4579788210423 1.1630124022272128
3.7403155691690553 285.05587474239724 1.1544678087942164
3.745543124122471 281.741164836879 1.1496775661122547
3.750770679075887 282.8680000742786 1.1504217853791863
3.7559982340293026 282.66359009069527 1.1538548626777645
3.7612257889827183 284.78755541781203 1.1578021224895545
3.766453343936134 279.43181944231316 1.146541361164372
3.77168089888955 281.9286387170637 1.148730776305174
3.7769084538429656 277.1830741963855 1.1358855950235234
3.7821360087963813 275.39656413352475 1.1337234327684769
3.787363563749797 279.29244821927756 1.135848481007432
3.792591118703213 281.93642590807184 1.1297851224381585
3.7978186736566286 290.9253596711856 1.1393612090303151
3.8030462286100444 301.7759574000699 1.1555775305820888
3.80827378356346 307.17971556278695 1.1604559464934041
3.813501338516876 310.48183666498073 1.163006903959854
3.8187288934702917 313.1949763170281 1.1664602852571588
3.8239564484237074 308.6859333330309 1.1582951752120598
3.829184003377123 309.29119226484977 1.1613571389827813
3.834411558330539 306.3407353014815 1.1609433041090154
3.8396391132839547 303.14193334389296 1.154964302288805
3.8448666682373704 302.53259904511447 1.1541749423067396
3.850094223190786 296.34188554220276 1.1410966812975583
3.855321778144202 295.66364882197684 1.1449631635713637
3.8605493330976177 291.00805324119034 1.1346961585087971
3.8657768880510335 286.9638743585982 1.1234801138850479
3.8710044430044492 284.8626626830875 1.1170463484734603
3.876231997957865 282.6127510742012 1.1124828156155773
3.8814595529112808 282.5710161398998 1.1129851574061833
3.8866871078646965 282.64382571361176 1.1165280622450158
3.8919146628181123 284.5236625559726 1.1215096434920184
3.897142217771528 288.7255378797634 1.1283181047362139
3.902369772724944 291.32521952437725 1.1333248007045598
3.9075973276783595 291.58737107097227 1.1282435012190193
3.9128248826317753 293.3184316567519 1.1272010012773945
3.918052437585191 296.04899082057926 1.128366468024897
3.923279992538607 301.49182205035265 1.1305102439232753
3.9285075474920226 311.0909824652793 1.145688597218003
3.9337351024454383 316.03249845508316 1.1517514009479555
3.938962657398854 323.15184899905864 1.165160411373683
3.94419021235227 327.55152091901016 1.172427115807413
3.9494177673056856 337.3882488302901 1.193148586719094
3.9546453222591014 340.3550040122347 1.1904704635285228
3.959872877212517 345.5085087000338 1.189170227635743
3.965100432165933 352.1801628390996 1.1908741643032312
3.9703279871193486 362.1833528532251 1.2017083941746152
3.9755555420727644 379.51423972399135 1.2250368344725107
3.98078309702618 397.3036745569173 1.2503808755989525
3.986010651979596 418.67461732578937 1.2800411213421543
3.9912382069330117 444.1449981040155 1.3138616651222903
3.9964657618864274 468.27982184283746 1.347937759922977
4.001693316839844 492.1209726800788 1.3774820081046821
4.00692087179326 520.5097958552876 1.414511601014236
4.012148426746676 550.3839300844137 1.4582482811376978
4.017375981700092 582.0782127500621 1.518508266365117
4.0226035366535084 618.3938265836553 1.573927451069845
4.027831091606925 662.9193203761076 1.6354990942402619
4.033058646560341 716.3150099088011 1.7056228740228776
4.038286201513757 777.0486037344971 1.7779854692260026
4.043513756467173 847.2017959708886 1.8607062343580414
4.0487413114205895 924.8402366861511 1.941317038833851
4.053968866374006 1013.8490041044948 2.0280642785223844
4.059196421327422 1108.320085364875 2.123027645991029
4.064423976280838 1212.9338218545913 2.223651740745965
4.069651531234254 1331.9261707354092 2.33033884279729
4.0748790861876705 1463.530037724926 2.4477737967685287
4.080106641141087 1616.4824034478909 2.57300757371091
4.085334196094503 1794.1114480900635 2.7133609344320586
4.090561751047919 1975.2924526584052 2.847097826610462
4.095789306001335 2184.8839617978642 2.9978502064661496
4.1010168609547515 2414.2608372091177 3.153903133458117
4.106244415908168 2646.5649886967926 3.308363124407538
4.111471970861584 2900.6389746893938 3.460719573554399
4.116699525815 3152.502476141361 3.6014058698886844
4.121927080768416 3400.0626563565224 3.6926510670280024
4.1271546357218325 3665.706820348215 3.795177081170392
4.132382190675249 3940.7733129699727 3.926919317009322
4.137609745628665 4221.392277299504 4.050638388333955
4.142837300582081 4490.072186356339 4.167130116127751
4.148064855535497 4703.667948526215 4.256298910899739
4.1532924104889135 4910.630844864595 4.338001875204283
4.15851996544233 5084.5003162763705 4.404727379739321
4.163747520395746 5197.904953372747 4.44155775513739
4.168975075349162 5266.964831997374 4.46366728320385
4.174202630302578 5250.8016300389445 4.449131227235473
4.1794301852559945 5134.841217168859 4.400596860130938
4.184657740209411 4936.054583708254 4.303874780865263
4.189885295162827 4679.258017736323 4.189362163543101
4.195112850116243 4388.932786895252 4.058030774371403
4.200340405069659 4064.735571099337 3.904901405042191
4.2055679600230755 3717.1206383639533 3.7323546901497284
4.210795514976492 3398.226002429551 3.5750137770599255
4.216023069929908 3080.0364368346104 3.4030085523235427
4.221250624883324 2750.347873945181 3.2054624506195153
4.22647817983674 2468.3586383324614 3.0300164914924816
4.2317057347901565 2198.260285873038 2.853247037718469
4.236933289743573 1961.8860042098418 2.6929248467205578
4.242160844696989 1745.745025787788 2.5349305395530957
4.247388399650405 1555.7594771142774 2.391937079478419
4.252615954603821 1388.682430024556 2.2583440313424816
4.257843509557238 1260.011822478533 2.151844047097983
4.263071064510654 1140.4230001191665 2.0434505896465645
4.26829861946407 1029.3768371749536 1.9375645330648936
4.273526174417486 932.9206699136037 1.8438520471895261
4.278753729370902 850.5486220187418 1.7607779712676022
4.283981284324319 775.960946430394 1.6823025251687385
4.289208839277735 710.8945126160711 1.609883298951287
4.294436394231151 652.1673888711973 1.5408643680750973
4.299663949184567 597.9352093282366 1.4736603917597662
4.304891504137983 557.7251008540029 1.422895551251035
4.3101190590914 525.4686112648039 1.3800120274374554
4.315346614044816 494.2366739039191 1.3368499247800862
4.320574168998232 467.947647247389 1.2995771894087988
4.325801723951648 443.4928200205241 1.2663753278717158
4.331029278905064 421.50242769974363 1.2406582273727036
4.336256833858481 404.00643630797293 1.2160956976792419
4.341484388811897 387.87072211925755 1.1920660466294288
4.346711943765313 374.48604367226784 1.1719156832062354
4.351939498718729 362.36007539746856 1.150952751107369
4.357167053672145 357.4193212721914 1.1447252660194462
4.362394608625562 349.868616930949 1.1384224393751898
4.367622163578978 340.81376743535213 1.1247422097985134
4.372849718532394 332.99698979424244 1.1140645721753846
4.37807727348581 324.1436542644337 1.1043417773599613
4.383304828439226 319.06645908130355 1.102854208158885
4.388532383392643 311.3258006803893 1.0910161794020108
4.393759938346059 300.0554913786966 1.0687019159042932
4.398987493299475 291.9180087276954 1.0513441883970307
4.404215048252891 282.8270826343532 1.0387532461348432
4.409442603206307 277.53691506650557 1.0357484618079078
4.414670158159724 270.6674041110008 1.0250739073147301
4.41989771311314 264.7356087033409 1.018105309904447
4.425125268066556 261.05491681239 1.0175842441937855
4.430352823019972 257.245114608522 1.0150950600294915
4.435580377973388 256.0300527824485 1.0233111897652396
4.440807932926805 254.94492258970556 1.0257170559250364
4.446035487880221 251.2425269394622 1.0206720102564477
4.451263042833637 241.42259632522197 0.9992354816808251
4.456490597787053 231.37988431911648 0.9750075790318303
4.4617181527404695 227.74464882182608 0.9767401495602683
4.466945707693886 228.24420812401203 0.9828357814862085
4.472173262647302 231.81034762080324 0.9893356638539023
4.477400817600718 236.47230488054817 0.9988540589750866
4.482628372554134 235.0968715671394 0.9922702535055606
4.4878559275075505 234.89786109995555 0.9955633810353102
4.493083482460967 231.44740081320788 0.9919416375969519
4.498311037414383 225.74837563834893 0.9801198425544752
4.503538592367799 222.50853574025354 0.9771104418075568
4.508766147321215 221.16696786744905 0.9760908124985649
4.5139937022746315 218.81079778324187 0.9732657382506903
4.519221257228048 221.58110163946327 0.9856058540436368
4.524448812181464 220.20457285898482 0.9876235046792321
4.52967636713488 216.9589128302189 0.985205748148846
4.534903922088296 214.71355345720946 0.9826741929833297
4.5401314770417125 216.02001091223372 0.9844240002385302
4.545359031995129 213.3575399818362 0.9834423360958249
4.550586586948545 215.63614880121477 0.9889317485514567
4.555814141901961 211.44308934211307 0.9686226307040915
4.561041696855377 206.8628643893175 0.9496714351829147
4.5662692518087935 204.16026620849763 0.9374136418834971
4.57149680676221 201.0435133457677 0.9279214491867226
4.576724361715626 201.99034155180894 0.9409064333991967
4.581951916669042 205.88686964829762 0.9502975873078744
4.587179471622458 208.92554075009394 0.9649694993086483
4.5924070265758745 209.41182428577585 0.9668773212190259
4.597634581529291 207.5941905598601 0.9579161796916056
4.602862136482707 206.8160507673943 0.9567777899738382
4.608089691436123 205.83749585365894 0.9572567132405753
4.613317246389539 205.12935339726724 0.9541142375523116
4.6185448013429555 209.16119117066754 0.9780336924968207
4.623772356296372 209.53640113772423 0.9907628857823711
4.628999911249788 212.10649793902755 1.0039395769538797
4.634227466203204 206.9309576193084 0.9898490586623063
4.63945502115662 202.18190056575477 0.966780260819816
4.6446825761100365 199.01068201791506 0.947930006056446
4.649910131063453 197.14836393290412 0.9378920473893853
4.655137686016869 198.87094897405947 0.941810741920882
4.660365240970285 203.13026769254282 0.9559570259516113
4.665592795923701 202.13308969151402 0.9675419765111252
4.6708203508771176 201.83923937787876 0.9684273638737583
4.676047905830534 201.52153899036395 0.974818228039546
4.68127546078395 201.39552251234508 0.9735137387775447
4.686503015737366 201.2289281535992 0.9722581296846293
4.691730570690782 196.1793934584767 0.9550169116437159
4.696958125644199 191.31056476958486 0.933414234590333
4.702185680597615 188.75131637572613 0.9176066110898937
4.707413235551031 192.43845184580152 0.928839098276163
4.712640790504447 193.86145857274386 0.9367017120589624
4.717868345457863 197.17460756840842 0.9490055509629738
4.72309590041128 196.23502252742065 0.9467429065409948
4.728323455364696 190.87122539422336 0.9357979114366595
4.733551010318112 195.7947423419286 0.953594300798546
4.738778565271528 198.5515187455787 0.9658897078861565
4.744006120224944 203.25988435293405 0.978638715039448
4.749233675178361 205.94813812463642 0.9871621311973945
4.754461230131777 204.23604112025654 0.9790958071988675
4.759688785085193 201.14955752782197 0.9725041424379519
4.764916340038609 193.40443762432994 0.9482178467350556
4.770143894992025 190.50969239350766 0.9371590581977878
4.775371449945442 194.50272662066936 0.9423632455008127
4.780599004898858 197.55990494462 0.9420980838108309
4.785826559852274 198.12036651893885 0.9390529459749335
4.79105411480569 196.56911533012303 0.9316977298393999
4.796281669759106 190.27727659059792 0.9234100624389134
4.801509224712523 193.57582653663005 0.9481490213140186
4.806736779665939 194.69565052474456 0.9539861426990873
4.811964334619355 197.71735047009122 0.9628974613237106
4.817191889572771 196.0255075297991 0.9537883793821541
4.822419444526187 196.4006208314047 0.9535101770151824
4.827646999479604 195.86148071775423 0.9498624397849289
4.83287455443302 194.35945865079415 0.9410395186381468
4.838102109386436 191.03968844164822 0.9287774488610703
4.843329664339852 192.60475176194873 0.9328736720557171
4.848557219293268 190.74894636170455 0.9315675212929205
4.853784774246685 187.76819586890704 0.9218323170420306
4.859012329200101 190.55529063110492 0.927167887036934
4.864239884153517 189.20915757779343 0.9216482298990004
4.869467439106933 191.617715361027 0.9247157585465517
4.8746949940603495 192.86993118875995 0.9326265292325843
4.879922549013766 194.5766725392597 0.9364065555007792
4.885150103967182 196.18033790538774 0.9351940664588134
4.890377658920598 202.2265527963042 0.948133656195375
4.895605213874014 198.89587965363555 0.9359931300850496
4.9008327688274305 194.42216071680184 0.9230792148816055
4.906060323780847 192.2318827434222 0.9185147097274868
4.911287878734263 189.74349168544 0.9022962444677366
4.916515433687679 189.29382838008385 0.9011825915427906
4.921742988641095 188.0813607360945 0.895671037514428
4.9269705435945115 190.77348497470163 0.8992632422080694
4.932198098547928 192.70239622417932 0.9096432564104318
4.937425653501344 194.59985986753847 0.9125023706023992
4.94265320845476 191.66697156233 0.9121771371635844
4.947880763408176 194.90277626458007 0.922013994621017
4.9531083183615925 194.87329443921243 0.9246558010550764
4.958335873315009 195.56950806727778 0.9304962363430049
4.963563428268425 200.0042275122298 0.9355208651569266
4.968790983221841 201.1480025573686 0.9256439808633236
4.974018538175257 203.5560953676389 0.9211758253670227
4.9792460931286735 208.65561075354643 0.9206039554340174
4.98447364808209 208.6477000847615 0.9049824070035783
4.989701203035506 212.0671478293609 0.8957393041670646
4.994928757988922 224.54700371715526 0.9040875279878104
5.000156312942338 246.71140008260141 0.9266414306380035
5.0053838678957545 275.1932114443316 0.9546610435226596
5.010611422849171 309.3061463661754 0.9925756701930132
5.015838977802587 349.16762403996876 1.039505048597401
5.021066532756003 386.3713863096179 1.0839656223036598
5.026294087709419 420.4136532567322 1.126395110331916
5.0315216426628355 447.0072786533454 1.1589072257704052
5.036749197616252 464.70336203746984 1.1850810404818501
5.041976752569668 476.3353601083223 1.2008233430439095
5.047204307523084 477.1217645164171 1.2028757885670223
5.0524318624765 472.34610216227884 1.1975684751830866
5.0576594174299165 470.1459192177128 1.1941128639024445
5.062886972383333 471.5066652978983 1.1928754011351328
5.068114527336749 472.2485135992233 1.190020589528927
5.073342082290165 478.72406535725673 1.1974763299165903
5.078569637243581 488.85127451228834 1.207667303811187
5.0837971921969975 505.0007531930851 1.2279719338306319
5.089024747150414 524.8329605463834 1.2507842624668204
5.09425230210383 555.5941913975669 1.2878190055822683
5.099479857057246 588.0353235265231 1.3258114676423298
5.104707412010662 620.2164367497141 1.3602395455932332
5.109934966964079 645.1794953005167 1.3832460397213968
5.115162521917495 662.3797558325429 1.3999826312969126
5.120390076870911 674.3910154450446 1.411878393889385
5.125617631824327 680.6586879605111 1.4194115073256792
5.130845186777743 670.6784552769119 1.409284024142594
5.13607274173116 644.723611736239 1.380653240500695
5.141300296684576 608.7109274504178 1.343379489520649
5.146527851637992 565.4247246166025 1.294984440516921
5.151755406591408 515.086451902682 1.2379367565402895
5.156982961544824 463.720177711237 1.1747856974255524
5.162210516498241 420.8059515968682 1.1236428083930046
5.167438071451657 378.0640846089971 1.070858641635811
5.172665626405073 346.45835778101247 1.0315561449590316
5.177893181358489 323.4880895655873 1.0016898530049718
5.183120736311905 305.67203063942156 0.9802379527452537
5.188348291265322 293.63870142293877 0.9636759387582404
5.193575846218738 279.59491967169106 0.9469189911664317
5.198803401172154 270.92448660199983 0.9389676616510403
5.20403095612557 264.66439161314634 0.942578700518594
5.209258511078986 255.01212323920703 0.9366066864479915
5.214486066032403 248.02044671635497 0.938113443906284
5.219713620985819 238.3558172132499 0.9289261356675437
5.224941175939235 227.49724994905972 0.9100345667493671
5.230168730892651 219.28351850943855 0.898674385310046
5.235396285846067 213.2687171893502 0.8877536830288631
5.240623840799484 212.16259387978837 0.8910862908541041
5.2458513957529 208.3007236572413 0.8912316498238119
5.251078950706316 203.05542873973369 0.8831794846419843
5.256306505659732 200.59210098925828 0.8882666678280595
5.261534060613148 199.83538801430052 0.8934426652687855
5.266761615566565 200.33632833793044 0.8860361511832664
5.271989170519981 196.68051579490202 0.8766372398544648
5.277216725473397 196.1568802839986 0.8767416027211828
5.282444280426813 193.88598260940597 0.8723036330247597
5.2876718353802294 193.26642934129478 0.8823641053446817
5.292899390333646 190.6021086470144 0.8751023828846266
5.298126945287062 186.8890923855178 0.8684610123352293
5.303354500240478 185.6678664104925 0.862430831377561
5.308582055193894 187.58427501137706 0.8635333581055727
5.3138096101473105 193.8028456339191 0.8772174493963073
5.319037165100727 196.7493478645675 0.8806819841866481
5.324264720054143 193.29476930589587 0.8713875305772455
5.329492275007559 191.71129202856167 0.8685285739174593
5.334719829960975 184.92263552023874 0.8580589580918271
5.3399473849143915 182.48185808512875 0.8542504088721411
5.345174939867808 183.64302646978314 0.8536153619261176
5.350402494821224 186.84793746212296 0.8611984798484947
5.35563004977464 189.44570809242808 0.8625126694128026
5.360857604728056 195.22947459532264 0.8646262715235828
5.3660851596814725 198.94560627259375 0.8711433568093816
5.371312714634889 200.89065138365558 0.8757571789156642
5.376540269588305 204.15373410646052 0.886505244899185
5.381767824541721 202.81799517670092 0.8831528640226362
5.386995379495137 200.68131063880088 0.8782672639807335
5.3922229344485535 199.64752143465495 0.872219501482901
5.39745048940197 198.1692771448613 0.8650002818743683
5.402678044355386 198.7074157307747 0.860133244163151
5.407905599308802 199.27705261691895 0.8587333630718026
5.413133154262218 204.37963583805478 0.8634421493277946
5.4183607092156345 209.8530008823393 0.8662531340140502
5.423588264169051 210.5369460041959 0.8566793222092987
5.428815819122467 213.42761131566596 0.8550286526774964
5.434043374075883 215.84874234497806 0.8558660756369828
5.439270929029299 216.89323229590403 0.8563586267430146
5.4444984839827155 221.46211152521656 0.8654713669819315
5.449726038936132 219.2450960501084 0.8635876266414425
5.454953593889548 220.31083109540143 0.8743677293745961
5.460181148842964 215.77650598033244 0.8708985790572566
5.46540870379638 211.7867280586467 0.8646105184305717
5.4706362587497965 212.04302086317554 0.8665970702620136
5.475863813703213 210.84741063962252 0.869497562939289
5.481091368656629 211.0295944416474 0.8707781167020885
5.486318923610045 211.15226063171582 0.8748145665830035
5.491546478563461 209.39717189669565 0.8673396939933343
5.4967740335168775 207.00766980668138 0.8588573203854267
5.502001588470294 206.12444635188297 0.8586736155296398
5.50722914342371 201.16453582567544 0.8522604733087749
5.512456698377126 199.3284365505267 0.8548864345608255
5.517684253330542 192.76119005935573 0.841519089835821
5.522911808283959 192.67860092907145 0.8368193474286008
5.528139363237375 194.30348329476624 0.8382138427688682
5.533366918190791 199.31787779966234 0.8487804152179982
5.538594473144207 199.92319087961405 0.8533041540012147
5.543822028097623 197.06156438688913 0.8449883186354762
5.54904958305104 194.72436798297002 0.8359985546470465
5.554277138004456 192.1567778338249 0.8241803756070065
5.559504692957872 190.56444603690164 0.8195489155384975
5.564732247911288 189.67917055127904 0.8181658345782917
5.569959802864704 189.34288588896788 0.8210284226893431
5.575187357818121 192.33094632312861 0.8246363860068872
5.580414912771537 197.9745180967065 0.833019414846966
5.585642467724953 203.2259796351344 0.8443969468853546
5.590870022678369 208.09752029953654 0.8560033734691893
5.596097577631785 206.32233170332012 0.8501192034707484
5.601325132585202 205.22731521160625 0.8391340122609231
5.606552687538618 204.60006147383245 0.8318348760078679
5.611780242492034 211.02268598279002 0.8347042502804303
5.61700779744545 213.97901682946562 0.8343540824911403
5.622235352398866 224.52212267417158 0.8433296302288859
5.627462907352283 240.89185352055443 0.8590351190415687
5.632690462305699 266.381063252689 0.8880757096647438
5.637918017259115 313.4254152588534 0.946941326230493
5.643145572212531 382.52831335862436 1.0298822556782785
5.648373127165947 468.166619868507 1.1248280368682386
5.653600682119364 570.0598547792705 1.2319359010392477
5.65882823707278 667.3856871847654 1.3282124638424442
5.664055792026196 739.1585381852495 1.3948264463771325
5.669283346979612 794.1266959457566 1.445044987842901
5.674510901933028 812.4057446832749 1.4591134680611832
5.679738456886445 814.3630279939448 1.4602216309984217
5.684966011839861 807.2424871591436 1.4529860761843885
5.690193566793277 787.3464529560573 1.4335497701245654
5.695421121746693 773.8575963650695 1.421804871864152
5.700648676700109 758.3175841039225 1.4068830859624781
5.705876231653526 741.3834632557373 1.3920174595818575
5.711103786606942 727.0809763535664 1.378696113926008
5.716331341560358 719.081229711875 1.3705818452473073
5.721558896513774 714.9259980332622 1.3650373306340997
5.7267864514671905 719.3875132560405 1.3682851905931892
5.732014006420607 722.5542975871891 1.3706636814722253
5.737241561374023 730.7611645910762 1.3789698645194461
5.742469116327439 746.4191514927744 1.3921381167309557
5.747696671280855 777.5521709250525 1.4201528053831658
5.7529242262342715 825.2557849401111 1.4611294592619501
5.758151781187688 877.8623096759702 1.506749706559796
5.763379336141104 930.2349408417437 1.5515157293948976
5.76860689109452 964.8520587933664 1.5803644732272317
5.773834446047936 973.9573067083869 1.5877056908116045
5.7790620010013525 949.803542058579 1.5673765830644628
5.784289555954769 877.9687722496865 1.5034700514016224
5.789517110908185 792.7114433886711 1.4265712902099665
5.794744665861601 690.8401338105572 1.3317798729627905
5.799972220815017 592.3686809653202 1.2398897029508265
5.8051997757684335 501.81742606165307 1.149676245005769
5.81042733072185 417.0769260328345 1.0571270012923826
5.815654885675266 357.0552487421059 0.988742458220057
5.820882440628682 310.67271806567214 0.934002388763138
5.826109995582098 281.7602166961112 0.8958925149979658
5.8313375505355145 266.47235161832833 0.8795467837358675
5.836565105488931 251.0948115462432 0.8582788847329849
5.841792660442347 238.8835628681266 0.8432902343961007
5.847020215395763 233.11680826803092 0.8361288717852521
5.852247770349179 228.25168781119928 0.8276714299092518
5.8574753253025955 227.83790088608015 0.8266034618246253
5.862702880256012 225.71868907888887 0.8245394889161192
5.867930435209428 226.076280484836 0.8243518834774837
5.873157990162844 225.69210106532896 0.8238029473353936
5.87838554511626 228.91378904897624 0.8305476846171839
5.8836131000696765 230.81561534699057 0.8333077989112326
5.888840655023093 230.04508097907234 0.8273209945938831
5.894068209976509 229.5626136570862 0.8231442923929864
5.899295764929925 231.82516898622268 0.825039999394584
5.904523319883341 231.28620260366716 0.8213204321091018
5.9097508748367575 236.5807846666456 0.8308226968793464
5.914978429790174 238.60032513009722 0.836971648285308
5.92020598474359 235.76227425357405 0.8258603583963635
5.925433539697006 238.10024467910284 0.8272821840422977
5.930661094650422 240.14848992339415 0.827510206689662
5.9358886496038386 241.75338822560724 0.8253236005973231
5.941116204557255 245.389311130116 0.829780063283791
5.946343759510671 249.5427423002144 0.8370827495311165
5.951571314464087 253.3958685125995 0.8484180305735791
5.956798869417503 259.6000751428061 0.8567793578855983
5.96202642437092 265.57128422704244 0.864560307130196
5.967253979324336 275.1115886927102 0.8802888642021091
5.972481534277752 291.84440390285266 0.9051914542636931
5.977709089231168 307.70401256829194 0.928260422508126
5.982936644184584 325.480920240223 0.9545282198095142
5.988164199138001 347.65873459111333 0.9824654517955741
5.993391754091417 369.884804719284 1.0128901755825455
5.998619309044833 401.213861864954 1.0530321553487665
6.003846863998249 443.5811298468449 1.1060366228977443
6.009074418951665 494.71527622291205 1.1680520205667768
6.014301973905082 553.6598424167333 1.2366778394978823
6.019529528858498 632.6120173778273 1.3223325395744667
6.024757083811914 728.2638347747549 1.4206259226416509
6.02998463876533 846.4188877153086 1.529826215834415
6.035212193718746 998.3490323435043 1.6631502430482656
6.040439748672163 1165.6848742668792 1.7994502438033102
6.045667303625579 1337.0295621042121 1.9282505233394227
6.050894858578995 1503.8031222734016 2.046588876245812
6.056122413532411 1619.444459802123 2.1259680708630793
6.061349968485827 1685.4905141323447 2.1722695447571683
6.066577523439244 1693.32448303522 2.1776033398435137
6.07180507839266 1644.4186070992093 2.147844139422021
6.077032633346076 1562.913268147226 2.094805851712867
6.082260188299492 1449.522651440443 2.0195713353404052
6.087487743252908 1332.9079012572995 1.9373827085512352
6.092715298206325 1212.3166497775273 1.8492230859257228
6.097942853159741 1098.9615794439471 1.763739115483468
6.103170408113157 1002.421833718621 1.6880513727811657
6.108397963066573 917.4695839909167 1.6172377776240627
6.113625518019989 839.0922943066754 1.548562019716139
6.118853072973406 768.9118723037383 1.485715685072762
6.124080627926822 700.9151598467395 1.4191810159522213
6.129308182880238 641.1809634842185 1.3590863520378222
6.134535737833654 588.1362941494335 1.3042719298617007
6.1397632927870704 544.246762781291 1.256257237866329
6.144990847740487 502.0717600659554 1.2106410921545436
6.150218402693903 463.1731240395094 1.1681915191844765
6.155445957647319 426.3260621166241 1.1234778818630962
6.160673512600735 396.4955026611853 1.0887363099949399
6.1659010675541515 372.343829118802 1.0592775874807279
6.171128622507568 355.36943893335956 1.0380532905769884
6.176356177460984 339.97229209219773 1.0191551583669844
6.1815837324144 324.14360543800353 0.9997729143651691
6.186811287367816 312.4923026656596 0.987510354471187
6.1920388423212325 305.7716615146507 0.9825328729838028
6.197266397274649 297.44760799877986 0.9745978076191966
6.202493952228065 294.4430577584059 0.9734521085632903
6.207721507181481 285.3766218847097 0.9488372110562663
6.212949062134897 281.74871182558843 0.9383820654813242
6.2181766170883135 272.40443087287355 0.9186472474643783
6.22340417204173 264.95985596259055 0.9035189474322757
6.228631726995146 261.94872039837526 0.8980220206742872
6.233859281948562 260.33389820007136 0.8916636614348636
6.239086836901978 261.1918332092486 0.8952274052939081
6.2443143918553945 256.6881007148265 0.8855700356852096
6.249541946808811 253.52564057760506 0.8802157536075923
6.254769501762227 248.95897728512017 0.8698691274878166
6.259997056715643 248.30517290362897 0.8676102862249303
6.265224611669059 245.0971966309555 0.8595604335761051
6.2704521666224755 243.65750567872942 0.8586011440455416
6.275679721575892 238.10787146266668 0.8469356747420255
6.280907276529308 235.06082920302296 0.8445022262490273
6.286134831482724 238.49574093453035 0.857783601721332
6.29136238643614 240.4647807001316 0.8595582681637025
6.2965899413895565 240.9914880919555 0.8596836048584039
6.301817496342973 244.15424975134303 0.8640121102417643
6.307045051296389 243.01732931723112 0.8588956075295977
6.312272606249805 239.99817461977787 0.8538154903404224
6.317500161203221 239.89239653577218 0.8544726472347024
6.3227277161566375 238.2733575541525 0.8453822295287795
6.327955271110054 237.15523374327756 0.8430396577010841
6.33318282606347 236.89770342210304 0.8394101824807627
6.338410381016886 236.98043254031333 0.8386175340502068
6.343637935970302 238.3975037639763 0.8398860326821161
6.3488654909237185 237.4305275695458 0.8375500767762204
6.354093045877135 236.64238468734393 0.837944726587012
6.359320600830551 237.63483799735945 0.8387905857129202
6.364548155783967 236.67543258577209 0.8395032340312756
6.369775710737383 237.44135939557816 0.8396582007129477
6.3750032656908 235.46094539174013 0.8329626427655473
6.380230820644216 233.07844629466715 0.8284707999718587
6.385458375597632 236.07427410295634 0.8315915577709725
6.390685930551048 239.93563386809504 0.8414424122755656
6.395913485504464 242.2445837482598 0.8501356984353243
6.401141040457881 239.11234584320863 0.8440850228632132
6.406368595411297 235.14502673780356 0.8365008574249384
6.411596150364713 234.36037290338166 0.828560968948247
6.416823705318129 236.99031076203957 0.8273050210714838
6.422051260271545 240.65815936362594 0.8330520897786928
6.427278815224962 240.37427021886768 0.8324283254908722
6.432506370178378 237.59662389565446 0.8283427327660478
6.437733925131794 232.59577661256122 0.8194103160105373
6.44296148008521 232.92157989035317 0.8189483965771186
6.448189035038626 236.46152222249006 0.8261717445085858
6.453416589992043 242.2809805539044 0.8332534586486882
6.458644144945459 245.89581663606648 0.8348235233977317
6.463871699898875 251.7188645145831 0.8414749058805704
6.469099254852291 252.9627938545329 0.8414114717896547
6.474326809805707 252.53673192816532 0.8376520686909434
6.479554364759124 258.35980636554433 0.8448190169405347
6.48478191971254 257.81504303360214 0.836919126709077
6.490009474665956 261.5484447604799 0.8397236490059751
6.495237029619372 264.9266607674041 0.8423997174316137
6.500464584572788 271.28869461978593 0.8466338720469795
6.505692139526205 278.71795980865426 0.8538886519218548
6.510919694479621 289.41492096501474 0.8670462484863952
6.516147249433037 300.00353494013837 0.8779347530264752
6.521374804386453 312.9741318583639 0.8947656110598884
6.526602359339869 330.3885276633939 0.9156070828442712
6.531829914293286 356.24456684030457 0.9457392589795129
6.537057469246702 386.7597641951541 0.9793120310877104
6.542285024200118 422.14063481145234 1.0190888710248136
6.547512579153534 463.6184991795395 1.065186442139305
6.55274013410695 498.8925744724578 1.1028243803757223
6.557967689060367 530.2801841567446 1.1356750497948402
6.563195244013783 546.5296635761827 1.1497594159485556
6.568422798967199 550.6050284809037 1.154186850990968
6.573650353920615 542.5259118596305 1.1436827356950807
6.5788779088740315 529.5346213757506 1.1298726187764732
6.584105463827448 507.41492372107524 1.1062729754024998
6.589333018780864 480.3488149290994 1.0779664507959599
6.59456057373428 456.48389200446326 1.0512652981734705
6.599788128687696 428.7093114396774 1.0210671724030669
6.6050156836411125 406.2332608386743 0.9960527034536144
6.610243238594529 384.8284334520419 0.9741822519694576
6.615470793547945 364.7360838338399 0.9501382266821088
6.620698348501361 348.52166468554975 0.9291011639836537
6.625925903454777 332.8664421241198 0.9082273358968348
6.6311534584081935 325.61483403363417 0.901916604914741
6.63638101336161 316.93997185929095 0.8945588761447522
6.641608568315026 306.2510416683265 0.8818369490008808
6.646836123268442 302.8245296326733 0.878075720820826
6.652063678221858 293.26814448819727 0.8608306091855472
6.6572912331752745 287.096807392241 0.8519667482801209
6.662518788128691 280.5850300854134 0.8423900300252988
6.667746343082107 275.101940884739 0.8365630338883623
6.672973898035523 273.86826294687756 0.8373561636051355
6.678201452988939 268.5670847760597 0.8322904738623167
6.6834290079423555 266.4868258411639 0.8353605987004431
6.688656562895772 265.6734789773727 0.8331554616640625
6.693884117849188 265.235561540951 0.828856732020427
6.699111672802604 264.5039044398151 0.8221997475443349
6.70433922775602 261.8592756584642 0.817190157395349
6.7095667827094365 264.1713929995167 0.8244420601900495
6.714794337662853 265.88332757930493 0.8302479211492841
6.720021892616269 268.60893130644706 0.8372191504587002
6.725249447569685 267.29287299812876 0.8322194276264268
6.730477002523101 267.0852759092559 0.8292726648680042
6.7357045574765175 268.44427675141077 0.8306547047311489
6.740932112429934 267.7450393983124 0.8321258327412014
6.74615966738335 268.6192630324194 0.8344661983024687
6.751387222336766 267.49958545231266 0.8328262189669791
6.756614777290182 268.04798047314154 0.8290175274372331
6.7618423322435985 266.16307260117486 0.8217860156707605
6.767069887197015 269.77269143022255 0.8257591098313922
6.772297442150431 269.9750670626523 0.8271572073239298
6.777524997103847 272.3393200379724 0.8312310358100835
6.782752552057263 271.32146795785076 0.8307983000319381
6.7879801070106796 266.7346898806853 0.8227466980120625
6.793207661964096 267.8767726417363 0.8246741974208704
6.798435216917512 272.25578044324084 0.8309298713672376
6.803662771870928 278.20916685034246 0.8393345411050458
6.808890326824344 281.9373353053216 0.8432002012154262
6.814117881777761 282.6263772933663 0.8417276956525055
6.819345436731177 280.11378057974974 0.8365811929132038
6.824572991684593 279.3629237680476 0.8332890630427636
6.829800546638009 280.4347352927737 0.8373336871470449
6.835028101591425 280.457678295832 0.8350620592388065
6.840255656544842 281.3511716458667 0.8323373270846146
6.845483211498258 280.144673239189 0.8312094363157935
6.850710766451674 280.77596168336044 0.8301543909425234
6.85593832140509 280.7081607166718 0.8297823417257566
6.861165876358506 281.0190449805527 0.830108857837056
6.866393431311923 285.3656821434593 0.8348288986210273
6.871620986265339 289.23464656153635 0.8380876357218043
6.876848541218755 295.48057433678986 0.8478202782259804
6.882076096172171 299.1566618497119 0.8528922784804186
6.887303651125587 301.9756018521488 0.854731595491036
6.892531206079004 302.97634889111106 0.8538956794456536
6.89775876103242 305.03873274296865 0.8533626804006983
6.902986315985836 308.1733228467924 0.8558265112655086
6.908213870939252 313.0126847996183 0.8621660223145511
6.913441425892668 315.43205679949244 0.8635619577055483
6.918668980846085 315.588691359476 0.8610723066849967
6.923896535799501 314.1298711149984 0.8555985779160693
6.929124090752917 319.6579153876035 0.8602978386216994
6.934351645706333 321.1672734802554 0.8592601164719825
6.939579200659749 330.95951409495 0.8698134918477922
6.944806755613166 338.61718309239905 0.8799687053801687
6.950034310566582 347.09476600227634 0.890125169175512
6.955261865519998 358.1965380415451 0.9040143867727548
6.960489420473414 367.0557961473071 0.9129482193764266
6.96571697542683 379.87301853052406 0.925874851220535
6.970944530380247 392.2065174408377 0.9398036930805208
6.976172085333663 407.7620529653503 0.9541442506831875
6.981399640287079 424.3114511085446 0.9703520255811375
6.986627195240495 445.90336070660993 0.9919191066552489
6.9918547501939114 475.13783013903463 1.0233003549413
6.997082305147328 515.3163045113622 1.065221386749714
7.002309860100744 569.0843238258794 1.1172716587976137
7.00753741505416 647.9501382539586 1.1911170783095655
7.012764970007576 754.6550703287874 1.2835395063981778
7.0179925249609925 889.3735558689648 1.3932444262834847
7.023220079914409 1026.214929343152 1.4956653344678823
7.028447634867825 1151.5344866451574 1.5821762766029346
7.033675189821241 1241.1879442353636 1.640498980307504
7.038902744774657 1293.3929675385482 1.6722298799760125
7.0441302997280735 1295.338282020637 1.6730859400898261
7.04935785468149 1253.5525662135658 1.646719630120651
7.054585409634906 1192.1909264028955 1.604836080355473
7.059812964588322 1111.2377068085552 1.5484940749303853
7.065040519541738 1041.907667372352 1.4983014888689627
7.0702680744951545 979.6623302482496 1.453248850518319
7.075495629448571 919.1232554852508 1.4067797692491655
7.080723184401987 868.1311463060131 1.366293247408227
7.085950739355403 826.0294483551894 1.3323053267073859
7.091178294308819 792.7786057418075 1.3050895917782548
7.0964058492622355 759.5898677801997 1.2767741818067015
7.101633404215652 720.3599604806145 1.2429524190054992
7.106860959169068 687.7629242818736 1.2149712986934254
7.112088514122484 649.5983450576974 1.1818277432831776
7.1173160690759 617.7743052909302 1.152541413800057
7.1225436240293165 591.2656934793436 1.127547703388662
7.127771178982733 565.5781868612039 1.1032423721140945
7.132998733936149 546.0403645990162 1.084134142208703
7.138226288889565 525.3180334542336 1.0621504727324351
7.143453843842981 511.27496594589627 1.0475073757766609
7.1486813987963975 501.22119687053936 1.0383400232461601
7.153908953749814 495.81395407214745 1.0346713601232256
7.15913650870323 494.3110421678176 1.0329986331106948
7.164364063656646 497.12162911848174 1.0345310231075069
7.169591618610062 507.8388861559038 1.0425509774767412
7.1748191735634785 531.4116272918504 1.065022846695787
7.180046728516895 568.861023491811 1.101444980325707
7.185274283470311 623.5230793162959 1.1533514108915734
7.190501838423727 705.0092913926454 1.2252258068696407
7.195729393377143 820.9011823542005 1.318630814419731
7.2009569483305595 989.8183338747282 1.4453101025314916
7.206184503283976 1224.9827035105145 1.6060159493292843
7.211412058237392 1548.3215753885722 1.8041141741449087
7.216639613190808 1947.4527737660037 2.0243270539532685
7.221867168144224 2407.9825962105524 2.248745685241763
7.227094723097641 2854.941502897625 2.44854760894032
7.232322278051057 3181.365842063585 2.582399430984361
7.237549833004473 3313.2104258279196 2.6320489614115323
7.242777387957889 3177.845874157378 2.5741688754359395
7.248004942911305 2857.7384886495793 2.4373222162735506
7.253232497864722 2426.671388370304 2.2455686842217806
7.258460052818138 1957.8055331209287 2.0171936029726036
7.263687607771554 1536.3951142381502 1.7871136134428367
7.26891516272497 1180.0043239087845 1.565703977410875
7.274142717678386 916.505057858236 1.3778859211805343
7.279370272631803 735.0790808366704 1.2347716545316265
7.284597827585219 604.5307672925752 1.1218615269363654
7.289825382538635 533.658495877303 1.057550563178941
7.295052937492051 485.26781243340344 1.0106566745774215
7.300280492445467 453.33481342872517 0.9792296223657788
7.305508047398884 427.3408455376666 0.9517662356992594
7.3107356023523 409.5539470457772 0.9314853359499664
7.315963157305716 394.13495155392127 0.9129675921081398
7.321190712259132 384.60526049871294 0.9020590180224745
7.326418267212548 378.98249515853723 0.897608009548531
7.331645822165965 372.5133173553075 0.8918507441703284
7.336873377119381 364.09458557930714 0.8849340993688245
7.342100932072797 357.40678410610053 0.8759914183255842
7.347328487026213 357.758560048906 0.8744795349877751
7.352556041979629 355.72212078158003 0.8696662759000523
7.357783596933046 359.1772406734396 0.8720991481655122
7.363011151886462 358.3706218739594 0.8708105134919072
7.368238706839878 355.131267626487 0.8688837332948315
7.373466261793294 359.2704124376482 0.8760393711838778
7.37869381674671 355.4591510387783 0.8724064784310581
7.383921371700127 350.2249175806616 0.8652059662759006
7.389148926653543 346.59665910431295 0.8594670895330752
7.394376481606959 345.06573618453154 0.8566112056376431
7.399604036560375 346.81840165923 0.8574150897491978
7.4048315915137914 352.4922225001977 0.8640558945464549
7.410059146467208 356.3064812825167 0.8700346197291334
7.415286701420624 357.7506011726374 0.8730332304735947
7.42051425637404 362.24349402533846 0.8766507416695558
7.425741811327456 362.6497039139412 0.8765455154478763
7.4309693662808725 363.8040264935573 0.8774904979188246
7.436196921234289 365.59989572288845 0.8787313215604845
7.441424476187705 365.9634518799863 0.8799179848984733
7.446652031141121 367.97429495512495 0.8786955873052096
7.451879586094537 370.99463869167903 0.8822799091807838
7.4571071410479535 375.78795227894864 0.8884485881950779
7.46233469600137 381.7461469473223 0.8941775073057868
7.467562250954786 387.7559503876965 0.9003985373592845
7.472789805908202 390.6086114332938 0.9012353704012457
7.478017360861618 398.3765849346797 0.9084263204922168
7.4832449158150345 407.6327763747257 0.918198905438076
7.488472470768451 417.53198327182497 0.9279937904642066
7.493700025721867 430.4714757185877 0.9416238208123802
7.498927580675283 444.1632816184293 0.9561999240427516
7.504155135628699 458.00416579311855 0.9700285919520187
7.5093826905821155 474.388006830037 0.9859462564595951
7.514610245535532 486.23315776557496 0.9967062687325569
7.519837800488948 496.6575939500139 1.0050017340642483
7.525065355442364 507.12608510002923 1.0137738773540486
7.53029291039578 516.1308720486002 1.0213765277081945
7.5355204653491965 522.4820875491229 1.0275377086754336
7.540748020302613 527.3948597382841 1.0321152111993674
7.545975575256029 527.9585057510851 1.0316147586963045
7.551203130209445 525.2574400573021 1.0280124492899805
7.556430685162861 524.1293669696979 1.0262907308980767
7.5616582401162775 517.8174058485936 1.0197735557488303
7.566885795069694 512.4329430336787 1.0148355030642036
7.57211335002311 504.3541205737509 1.0067916129845649
7.577340904976526 495.0840135795105 0.9966786231190311
7.582568459929942 482.5538657539382 0.9831169665379536
7.5877960148833585 474.5455951311754 0.9745392830455114
7.593023569836775 468.0599173767213 0.9686041796256374
7.598251124790191 463.07838581747615 0.9630468112675751
7.603478679743607 455.83245693002 0.9546208493004472
7.608706234697023 454.928989401764 0.9529580521965174
7.6139337896504395 455.8425082767519 0.9543723508801296
7.619161344603856 457.4816978229681 0.9573396583989696
7.624388899557272 459.74628346325943 0.9599108615156309
7.629616454510688 460.43236401258395 0.9604624416631832
7.634844009464104 461.1030640294288 0.9601601322029948
7.6400715644175206 469.7235212279216 0.9688477484910676
7.645299119370937 482.2461682237309 0.9813478461283265
7.650526674324353 496.48075136914446 0.9948008431269681
7.655754229277769 502.177220653697 1.0001619570539706
7.660981784231185 499.77975021858066 0.995413865734534
7.666209339184602 507.0039893391168 1.0014707269449408
7.671436894138018 516.1266047737581 1.0108946372139187
7.676664449091434 527.0478000859666 1.0199227762377263
7.68189200404485 535.508968704411 1.0267242323599899
7.687119558998266 542.9653875664986 1.0328347894664014
7.692347113951683 545.3337304109057 1.0345405886310595
7.697574668905099 551.2777213271914 1.03997081807437
7.702802223858515 558.5713956976759 1.0463255744142457
7.708029778811931 559.6871009831063 1.0469192803769198
7.713257333765347 563.7986658133351 1.050740330062152
7.718484888718764 558.3381713234676 1.0455395834833918
7.72371244367218 550.5555451018671 1.03862057266814
7.728939998625596 549.0136332680825 1.0348036527907643
7.734167553579012 542.5825182575403 1.0285435076048135
7.739395108532428 542.4188885979961 1.027665383343418
7.744622663485845 541.1523680691316 1.0263337996381914
7.749850218439261 537.7513533169458 1.0235272343683322
7.755077773392677 539.7404975708662 1.0252930621588636
7.760305328346093 536.726508940334 1.0222520939687418
7.765532883299509 533.0674395826642 1.017472570402513
7.770760438252926 531.3264483254835 1.0146804848776414
7.775987993206342 530.9691058192118 1.015008612214569
7.781215548159758 530.0085159902117 1.0139692808272593
7.786443103113174 527.5725183302898 1.0120134438900519
7.79167065806659 523.2857349065642 1.0079854183083081
7.796898213020007 517.3493530890879 1.0031654216531978
7.802125767973423 510.80946006028404 0.9966724888529263
7.807353322926839 504.63034132361275 0.9898789966245305
7.812580877880255 497.6618134483734 0.9824546760089297
7.817808432833671 496.32508778338797 0.9802084818491286
7.823035987787088 494.450664930462 0.9791173193169136
7.828263542740504 491.7571858139346 0.9764025243338077
7.83349109769392 492.95692068385625 0.9763307429906444
7.838718652647336 490.63649433995164 0.9731861319138845
7.8439462076007525 492.3151124822674 0.9749573081912299
7.849173762554169 498.4532616361339 0.980334321278611
7.854401317507585 502.79562602222256 0.9841263644442809
7.859628872461001 506.4680423416123 0.9875225755881331
7.864856427414417 512.5106543455751 0.9917232902350268
7.8700839823678335 519.3029060754033 0.9975919078538854
7.87531153732125 529.3509721114649 1.0063688246926423
7.880539092274666 534.1476744724899 1.009752774978239
7.885766647228082 540.8549755652735 1.0159437685919246
7.890994202181498 542.5542135564282 1.0174145625167466
7.8962217571349145 546.7789352730409 1.0215157474998686
7.901449312088331 550.3582666491503 1.0237626319481805
7.906676867041747 553.8633814620011 1.0267414601934364
7.911904421995163 555.1040826380372 1.0286615029415422
7.917131976948579 555.081857511244 1.0293476972271676
7.9223595319019955 558.474825932259 1.0318573921427308
7.927587086855412 560.2725814982275 1.0329678854864106
7.932814641808828 565.8968308812622 1.0370583418520198
7.938042196762244 572.5363707595038 1.0428759347919339
7.94326975171566 577.1513170864497 1.0468121353638566
7.9484973066690765 586.0089497516655 1.0540560567159563
7.953724861622493 592.788785347486 1.0589230877438625
7.958952416575909 603.6877700415724 1.0679395080220342
7.964179971529325 618.6601825673846 1.0806721193991107
7.969407526482741 630.5560754347092 1.089498893716625
7.9746350814361575 643.6539391323248 1.0994389253542174
7.979862636389574 658.5567121324277 1.112578283021962
7.98509019134299 668.8295932561157 1.1203104376283792
7.990317746296406 682.2893811578123 1.131130510128462
7.995545301249822 693.0589186006052 1.140095647674118
8.000772856203238 698.7181367994789 1.1434432244939776
8.006000411156654 699.1660131416539 1.1441686690105983
8.01122796611007 701.234513276238 1.1449377829536036
8.016455521063486 699.5409213049248 1.1430884704624051
8.021683076016902 695.0984982569527 1.138160445976429
8.026910630970319 697.3663521047025 1.1391010894665443
8.032138185923735 698.9253843623322 1.1407151141585132
8.037365740877151 703.4724290066064 1.1448046060383514
8.042593295830567 708.4306665879224 1.1479061548213374
8.047820850783983 712.3448705309497 1.150302833856868
8.0530484057374 714.0956585234863 1.151351217658761
8.058275960690816 712.067793810392 1.1497281888811501
8.063503515644232 716.2059395686342 1.1536645709230593
8.068731070597648 717.3351707187257 1.1538872175031358
8.073958625551064 721.2383782616387 1.157187016622815
8.07918618050448 719.9436724945493 1.155578368983703
8.084413735457897 715.9987058283574 1.1519785772502935
8.089641290411313 716.5518724427424 1.151758405184865
8.09486884536473 714.726401918186 1.1492535175648184
8.100096400318145 713.0205709500603 1.1475612626798102
8.105323955271562 706.8455078073457 1.141470352106434
8.110551510224978 698.9781740210632 1.1338216313354206
8.115779065178394 695.2444874958111 1.1302842426044661
8.12100662013181 690.5259228616518 1.1263637963999533
8.126234175085226 690.3091722471339 1.1259100194347624
8.131461730038643 690.4418477898671 1.1261881238464322
8.136689284992059 700.0462500231441 1.1326000720186231
8.141916839945475 707.5472581820836 1.1381556834196715
8.147144394898891 716.0494398242619 1.1442220612354048
8.152371949852308 730.33158813557 1.1555018157971204
8.157599504805724 745.0257020611957 1.167203929111893
8.16282705975914 769.9593294943355 1.186063965795176
8.168054614712556 790.8578149606012 1.2020885341845926
8.173282169665972 809.268729975374 1.2158399422354633
8.178509724619389 823.6542683887646 1.2265963312250472
8.183737279572805 835.6359708117636 1.2352395313324265
8.188964834526221 840.9639653661638 1.237766097391772
8.194192389479637 841.0648422066549 1.2368099905340937
8.199419944433053 833.6859323790093 1.2296476065394522
8.20464749938647 821.954022052066 1.2203008917194937
8.209875054339886 809.2207325907103 1.2111244714357086
8.215102609293302 791.0601504157785 1.197038397231684
8.220330164246718 771.3362947442483 1.1807331089418764
8.225557719200134 759.3660065529336 1.1710176028406982
8.23078527415355 748.5130033527084 1.162513021554609
8.236012829106967 740.066754266957 1.1558570382276767
8.241240384060383 729.7980018563353 1.1471857515632544
8.2464679390138 723.2753653898003 1.14210915432096
8.251695493967215 720.7357328345511 1.139948424581871
8.256923048920632 721.7497643536068 1.1407789734874016
8.262150603874048 723.8206849041939 1.1436862853487195
8.267378158827464 723.139470243125 1.144364284537068
8.27260571378088 721.017235111208 1.1411604678969731
8.277833268734296 719.6106728806642 1.1378885780372165
8.283060823687713 715.7668504028652 1.1342121370420148
8.288288378641129 714.6290813641632 1.1331576274740889
8.293515933594545 716.5065310835607 1.1348167885864764
8.298743488547961 718.5189676005307 1.1355875783819231
8.303971043501377 729.0612215072987 1.143563617501193
8.309198598454794 731.1062080128252 1.1445768285548898
8.31442615340821 731.3899619842219 1.1439965170011699
8.319653708361626 730.7968782365529 1.1422373059682625
8.324881263315042 735.4034573102674 1.1461223344511502
8.330108818268458 739.8941572338015 1.149535969564829
8.335336373221875 743.6880627148687 1.1521306816809342
8.34056392817529 745.7907936463653 1.1517184015008433
8.345791483128707 745.9647877126807 1.1512316838464098
8.351019038082123 748.2619881670804 1.1536930155444185
8.35624659303554 747.9053738265948 1.1537959702767289
8.361474147988956 745.629056939009 1.1514525812616756
8.366701702942372 736.94597839467 1.1436367984743425
8.371929257895788 734.3736267591796 1.1402424362879946
8.377156812849204 733.0876612100983 1.1395028256679127
8.38238436780262 737.7856970483764 1.143883540391451
8.387611922756037 736.3745840391945 1.1436360546975979
8.392839477709453 733.3419052682883 1.140824564510209
8.398067032662869 724.603578845799 1.1332148735058454
8.403294587616285 714.1794652232975 1.124251949317735
8.408522142569701 706.3266314983691 1.1173972463054584
8.413749697523118 696.0237728826893 1.1077835556331508
8.418977252476534 686.358816266019 1.1002185635126192
8.42420480742995 678.6904478535928 1.093869530598701
8.429432362383366 670.9023786843956 1.0883909133221588
8.434659917336782 661.8866272829509 1.0807904671795359
8.439887472290199 655.8273548568525 1.074642389027596
8.445115027243615 648.1978448906169 1.0677128588840206
8.450342582197031 641.2879134537161 1.061783531107188
8.455570137150447 635.9293465030778 1.0570557782880647
8.460797692103863 630.3874970367701 1.052305632093648
8.46602524705728 627.7000532576423 1.0493981968422057
8.471252802010696 623.2936813449105 1.0451762577567465
8.476480356964112 621.0781549290449 1.0431853596273315
8.481707911917528 613.5294538764714 1.036598808947427
8.486935466870944 603.9219834521334 1.0277933181300154
8.49216302182436 598.0586874268809 1.0231262946679134
8.497390576777777 596.3741325677469 1.0211039324294238
8.502618131731193 594.6551756583999 1.0187889353067723
8.50784568668461 595.8508623947795 1.0191502501703604
8.513073241638025 596.0836863021187 1.0190382615380298
8.518300796591442 591.9890922098598 1.0160554387835046
8.523528351544858 583.9274345832891 1.0088502098841494
8.528755906498274 581.292763676179 1.0057240616633476
8.53398346145169 569.5541759413916 0.9954109795887527
8.539211016405106 563.4401652635852 0.9903136942332853
8.544438571358523 566.7285654582754 0.9933357731251148
8.549666126311939 567.9755207024494 0.9947295306631139
8.554893681265355 574.362677354762 0.999677118264372
8.560121236218771 574.0705512108053 0.9970469779822962
8.565348791172188 574.0256236859815 0.9960985572760573
8.570576346125604 574.7567240230746 0.9963273487784815
8.57580390107902 575.1751059921054 0.9956289917591424
8.581031456032436 578.100774328577 0.9980452110400782
8.586259010985852 577.7002361269739 0.9977767596907617
8.591486565939269 579.0206545089791 0.9998765093541983
8.596714120892685 579.6196052369551 1.0007075453957799
8.601941675846101 583.3023365163963 1.0031533768414849
8.607169230799517 581.5576568247753 1.0006364498371876
8.612396785752933 581.9431418267993 1.0000933784055828
8.61762434070635 580.530968858374 0.9990027490766527
8.622851895659766 582.2127468317577 1.0002965703572084
8.628079450613182 585.4877114406175 1.0028722446052925
8.633307005566598 594.0235971702474 1.0099303434467124
8.638534560520014 602.1108481884062 1.0164163456974018
8.64376211547343 611.5037682701543 1.0247978660618262
8.648989670426847 617.0747688291367 1.0279984264425763
8.654217225380263 624.298645015237 1.0335933772831307
8.65944478033368 632.1649154971636 1.0393914590539746
8.664672335287095 639.0723542332421 1.045206353301971
8.669899890240512 644.0111512404455 1.0490523988983074
8.675127445193928 652.8370810520163 1.0561469996250177
8.680355000147344 664.5724919261737 1.0651308384471136
8.68558255510076 681.0921401820708 1.0775002377054783
8.690810110054176 693.0043225960924 1.086623052924913
8.696037665007593 703.8496440832736 1.092997621387617
8.701265219961009 711.7736119428865 1.0989751591929966
8.706492774914425 723.5244022216384 1.107844167560206
8.711720329867841 730.2500013013915 1.114008415819299
8.716947884821257 734.7967852475813 1.1160910319765178
8.722175439774674 732.4474491554236 1.1132899383572057
8.72740299472809 724.1742423356942 1.1056429765239542
8.732630549681506 722.2381034030682 1.1052692745824702
8.737858104634922 719.0930560626888 1.1036934112770382
8.743085659588338 718.5956686626145 1.1049492262662919
8.748313214541755 720.0121526366402 1.1066187369524514
8.75354076949517 716.9521988008898 1.1033184302144265
8.758768324448587 712.9603209287374 1.0970693249029884
8.763995879402003 707.2202912796865 1.0908887014626467
8.76922343435542 697.3904540115243 1.0834524868700428
8.774450989308836 687.8972519396505 1.0765016219973857
8.779678544262252 673.6187288894032 1.0646248882951845
8.784906099215668 663.1898354603702 1.0548768821261179
8.790133654169084 659.4353071010361 1.0521572811385762
8.7953612091225 655.4482204095982 1.0488495082799287
8.800588764075917 651.3289298703485 1.0453588523900175
8.805816319029333 647.4838938657939 1.0414056582629636
8.811043873982749 640.8185770011786 1.0360844732777454
8.816271428936165 636.0233193291314 1.0324399430037918
8.821498983889581 627.3497249567295 1.025786678599997
8.826726538842998 618.6151020499989 1.0186433166311715
8.831954093796414 612.2471016123943 1.0120527267059123
8.83718164874983 607.7721669004617 1.0078071606166106
8.842409203703246 605.5878093946174 1.0062721336311375
8.847636758656662 602.7617387063649 1.0049903211644549
8.852864313610079 599.471741880348 1.0020615010772074
8.858091868563495 601.0482865961596 1.002401340053987
8.863319423516911 604.8109981739051 1.0044298208880915
8.868546978470327 606.8496296676442 1.0057645843391159
8.873774533423743 607.4508602014188 1.0058908029237021
8.87900208837716 607.7804305256076 1.0052987647208205
8.884229643330576 603.1691127671476 1.0004594277545615
8.889457198283992 602.1170830403908 1.000340235674007
8.894684753237408 603.3840771094679 1.0021603663878382
8.899912308190824 606.9943796013644 1.0064078201615576
8.90513986314424 607.3877564422648 1.004833837332914
8.910367418097657 610.9378966785945 1.0060310768763205
8.915594973051073 613.8812204501564 1.0070573004026857
8.92082252800449 617.7455287215413 1.0089160307045701
8.926050082957905 626.2108339249146 1.0171674697615698
8.931277637911322 631.4373916054437 1.0211498907694618
8.936505192864738 635.5320350847983 1.025087924440047
8.941732747818154 631.68328661168 1.0213233019159778
8.94696030277157 632.543555251677 1.020588872027302
8.952187857724986 634.1123970908742 1.0205036100204659
8.957415412678403 644.9343889238285 1.0292184576767698
8.962642967631819 650.954564505368 1.0337208917864495
8.967870522585235 656.9912047104463 1.0389618815415107
8.973098077538651 656.2213118522448 1.038270437403848
8.978325632492067 658.730782727354 1.0404319580418377
8.983553187445484 666.7782766747312 1.0462746908499743
8.9887807423989 673.4210419912259 1.049731754501897
8.994008297352316 678.3405797925726 1.0535194826896748
8.999235852305732 681.1414842277882 1.0551769842859473
9.004463407259149 681.4277442422964 1.0548373026905071
9.009690962212565 688.8045228385498 1.0600467372561897
9.014918517165981 700.1675089327407 1.0679833325525006
9.020146072119397 712.8135069213267 1.0776129933780811
9.025373627072813 724.9230558073608 1.0862162065807777
9.03060118202623 734.1732230070013 1.0921596589511846
9.035828736979646 749.2537635683378 1.103176055183717
9.041056291933062 765.3451604108999 1.114906843320837
9.046283846886478 782.707998226913 1.1281426669292944
9.051511401839894 800.032200012198 1.1402514265766528
9.05673895679331 815.6383739019036 1.1489420955720524
9.061966511746727 837.6918260938367 1.1636393335424189
9.067194066700143 860.4793852205787 1.1791995984577646
9.07242162165356 885.9239021095606 1.1959339347085771
9.077649176606975 904.7094948185838 1.2073532829529132
9.082876731560392 922.123354405231 1.218599583503816
9.088104286513808 940.2059751080894 1.2312446882467525
9.093331841467224 955.0445212109837 1.2409003796314169
9.09855939642064 966.4070700461356 1.2480004012805521
9.103786951374056 966.9958657522599 1.2486441658972478
9.109014506327473 964.2436081873055 1.2454943490974038
9.114242061280889 961.2576516021131 1.2429108933073538
9.119469616234305 954.983776619237 1.2364508456266237
9.124697171187721 956.8975389645425 1.2372908271984007
9.129924726141137 959.5682191036902 1.2396776127390459
9.135152281094554 962.4580558955549 1.2418889342934545
9.14037983604797 971.5023425579659 1.2483381725519866
9.145607391001386 986.3078739100531 1.257112594965649
9.150834945954802 1008.2773126952587 1.2704377979503605
9.156062500908218 1036.2300129897226 1.288148188053539
9.161290055861635 1063.2673679013953 1.3139575702460131
9.16651761081505 1099.6643273446969 1.3437851264558591
9.171745165768467 1131.7205017230083 1.36873617723374
9.176972720721883 1155.4249039615947 1.3874038440041843
9.1822002756753 1166.9016829051134 1.397993755068492
9.187427830628716 1173.2531969365916 1.4051835354012625
9.192655385582132 1166.5626586384267 1.4028274241263838
9.197882940535548 1161.3315604124668 1.4022738030886173
9.203110495488964 1151.490183607417 1.3987125437624837
9.20833805044238 1138.9398867231987 1.393584405931372
9.213565605395797 1134.9744399270219 1.3928479933013425
9.218793160349213 1125.8535830218293 1.3898955454554047
9.224020715302629 1120.9341933899739 1.389699369682567
9.229248270256045 1115.8465278010979 1.388522006308147
9.234475825209461 1111.1807220407793 1.3876140875221625
9.239703380162878 1108.5376479175022 1.3868497726898645
9.244930935116294 1113.2164477875729 1.3900812253852062
9.25015849006971 1122.8941126132397 1.3979940378074307
9.255386045023126 1137.7694661620847 1.4094070265952459
9.260613599976542 1160.1881948464484 1.4248068733421695
9.265841154929959 1179.6515718964995 1.4380139201622828
9.271068709883375 1196.505227104311 1.4472056928118193
9.276296264836791 1219.9433432309336 1.4628218910050765
9.281523819790207 1239.0873122013845 1.4771250287674933
9.286751374743623 1248.4439131323074 1.4844270816356957
9.29197892969704 1252.1276847100632 1.4888157226734
9.297206484650456 1235.5140172131828 1.478381750030579
9.302434039603872 1205.752131901872 1.4614532381913894
9.307661594557288 1160.695393842956 1.43600018418019
9.312889149510704 1104.5454342990495 1.403705622205391
9.31811670446412 1041.6679824609055 1.3640262842934547
9.323344259417537 985.0863700258944 1.3284732034307554
9.328571814370953 934.3264968173875 1.2949048479812373
9.33379936932437 889.3686047981676 1.2645728105817446
9.339026924277785 844.9040147792052 1.2331557979163623
9.344254479231202 809.4378005367245 1.2078790019667303
9.349482034184618 779.91494577626 1.186234864395486
9.354709589138034 757.6073665779916 1.1703337829639688
9.35993714409145 745.309756870687 1.1615729430851667
9.365164699044866 731.664610054919 1.1514530664230258
9.370392253998283 722.0648357462463 1.1449798415472188
9.375619808951699 712.528512323244 1.1384311538859373
9.380847363905115 708.1449688565492 1.1360890126648842
9.386074918858531 702.2149016555294 1.1324193605020696
9.391302473811947 703.5461648716824 1.1343883184064594
9.396530028765364 702.5423056833762 1.13416991392583
9.40175758371878 702.2652641735074 1.1351067013257072
9.406985138672196 704.1284820902828 1.1379094407857593
9.412212693625612 703.8440117701076 1.1369383561597104
9.417440248579029 701.2716060554881 1.1224203586561081
9.422667803532445 695.3872738173034 1.110388917405644
9.427895358485861 692.7325211969047 1.1047613326250663
9.433122913439277 696.474515734188 1.1055495673675815
9.438350468392693 693.2994338086193 1.1011712326967338
9.44357802334611 694.8932513763082 1.1002578015481903
9.448805578299526 694.0106557264347 1.0960434867217144
9.454033133252942 692.8466151191462 1.0927961898044247
9.459260688206358 694.8487871242369 1.0925049059098264
9.464488243159774 694.6627540966057 1.0921905904857827
9.46971579811319 688.8317404287247 1.0859337492767955
9.474943353066607 688.4965255548069 1.084154721895176
9.480170908020023 689.2934409689889 1.0826738130078477
9.48539846297344 688.7461278108802 1.0809053630554446
9.490626017926855 685.2806007732999 1.0767492578011835
9.495853572880272 683.6762656598615 1.0743946597104879
9.501081127833688 685.2854589113507 1.074859186409192
9.506308682787104 687.6726270788265 1.0755057791535405
9.51153623774052 688.1266401342057 1.0745105618671915
9.516763792693936 685.7665326911026 1.071554044935207
9.521991347647353 686.1583819396786 1.0707158071452147
9.527218902600769 688.2838762270661 1.0709029291286554
9.532446457554185 687.0048742024132 1.0693001452021655
9.537674012507601 686.2852914913694 1.0678383007280756
9.542901567461017 686.6168531497771 1.0674546402855016
9.548129122414434 690.3040369836265 1.0699623750696368
9.55335667736785 694.7431458902663 1.0731115764282957
9.558584232321266 695.2539450578812 1.0725597839423615
9.563811787274682 696.5894453171449 1.0730920553775052
9.569039342228098 696.986583022649 1.0728406276223796
9.574266897181515 692.6936057986018 1.0689507093822075
9.57949445213493 690.9210574091147 1.0664330545051102
9.584722007088347 685.889051205136 1.0607805806931137
9.589949562041763 685.7285117509705 1.0598839975778722
9.59517711699518 686.4635484234941 1.0596099853247607
9.600404671948596 688.5306129224995 1.0606445362583277
9.605632226902012 686.3487842931535 1.0580171505222666
9.610859781855428 685.9812123472059 1.0566675405327697
9.616087336808844 685.1537276876323 1.0552865849712023
9.62131489176226 687.4312185292849 1.056265097146483
9.626542446715677 687.9146654789182 1.05607243306957
9.631770001669093 690.1262766295542 1.0580274661640716
9.636997556622509 694.0572595245999 1.0603794436057632
9.642225111575925 696.5057108449773 1.0613482879302854
9.647452666529341 701.5745630819653 1.0643770344350854
9.652680221482758 702.2872521423011 1.0648439170432655
9.657907776436174 699.6975776583575 1.0617315541897991
9.66313533138959 696.8594822216976 1.0585468571304515
9.668362886343006 697.6528582111675 1.0593805545274804
9.673590441296422 697.3087147957905 1.0596902172504652
9.678817996249839 700.71701218951 1.061006198934809
9.684045551203255 700.4424124227542 1.0599890133498433
9.689273106156671 704.2358892935616 1.061795927544984
9.694500661110087 706.7320565891075 1.0623871193251555
9.699728216063503 710.9869800663336 1.0651807619350029
9.70495577101692 713.2371342037176 1.0656446847871546
9.710183325970336 715.0910597200698 1.0674498937891255
9.715410880923752 716.6312895718365 1.067999131810408
9.720638435877168 715.9979760150602 1.0662296848628385
9.725865990830584 713.7878674216452 1.0641392613590102
9.731093545784 707.9037597783431 1.0581004503273446
9.736321100737417 709.089220800453 1.0589987047012361
9.741548655690833 713.7736057823948 1.0624369306608354
9.74677621064425 719.0752419570678 1.0665020356175627
9.752003765597665 724.3117707170458 1.0706795169299321
9.757231320551082 726.0032817129708 1.0716872738916239
9.762458875504498 723.4299697141873 1.0691670733806278
9.767686430457914 722.691404103047 1.0681102037138348
9.77291398541133 720.9936574370485 1.066131540156541
9.778141540364746 721.4720266915766 1.063835541537342
9.783369095318163 721.9824964974267 1.0635578596428557
9.788596650271579 720.5167261645578 1.0618390238265838
9.793824205224995 723.0680535778262 1.0644114961377324
9.799051760178411 720.9885249290389 1.061553410513544
9.804279315131827 719.5694228695884 1.059738601847061
9.809506870085244 720.5353045230715 1.060153458001744
9.81473442503866 721.643176972725 1.0606513675342113
9.819961979992076 727.6158318977307 1.0637344539658657
9.825189534945492 734.8870651721722 1.0678226699800049
9.830417089898909 740.9379390423989 1.0718673211335363
9.835644644852325 741.9261601955188 1.0717804296964635
9.840872199805741 737.7101162681377 1.0679792541383786
9.846099754759157 738.9518603341406 1.0689219990008483
9.851327309712573 741.3014422760084 1.0707466190359258
9.85655486466599 742.1493385572685 1.0714557570628123
9.861782419619406 741.5782313858272 1.070692893420158
9.867009974572822 741.1998409344197 1.069250705010243
9.872237529526238 743.2573666035805 1.0698308961460867
9.877465084479654 743.1697542018882 1.0697554229642687
9.88269263943307 747.8994014316571 1.0734835971236447
9.887920194386487 746.8282908702599 1.0721971300997812
9.893147749339903 745.7622927012278 1.0711292689313143
9.89837530429332 745.2845386917534 1.0693183669936375
9.903602859246735 751.4660067718788 1.0732206275053882
9.908830414200152 758.7456281979323 1.078034823726442
9.914057969153568 764.7852279052612 1.080956272749163
9.919285524106984 768.6917904077861 1.0829593781405467
9.9245130790604 773.0727643606925 1.085075392415842
9.929740634013816 779.1856043153639 1.0892952775942137
9.934968188967233 782.5381975414432 1.0913877948304285
9.940195743920649 779.3845706961022 1.0888047589872392
9.945423298874065 781.3374735232112 1.0900708535149488
9.950650853827481 779.5700493416408 1.08858267169675
9.955878408780897 782.2420078475329 1.090458093694355
9.961105963734314 785.2583066853452 1.0927794140517963
9.96633351868773 781.44315080232 1.089932204227019
9.971561073641146 779.0761049869527 1.0881319910730467
9.976788628594562 777.9480061645917 1.0862930719222954
9.982016183547978 772.6661497402193 1.0818304637916358
9.987243738501395 765.1542653018458 1.0736948966768316
9.99247129345481 761.9434389072874 1.0711468254665604
9.997698848408227 760.2160929982731 1.0698094010331127
10.002926403361643 761.0184959092659 1.0695050793482817
10.00815395831506 756.0125585024094 1.064996105932616
10.013381513268476 746.0808517643924 1.0574330854574525
10.018609068221892 738.8768431704367 1.0522893561502644
10.023836623175308 738.3464039640497 1.0515741599661583
10.029064178128724 739.0971317917501 1.0519427665866863
10.03429173308214 747.4695052025547 1.058331837159235
10.039519288035557 750.0891510180514 1.060241284143105
10.044746842988973 747.7889110284735 1.0585944091853168
10.049974397942389 745.8341125601222 1.0570990997226963
10.055201952895805 746.5036545267626 1.0572960863020475
10.060429507849221 749.2512651864718 1.0583854063591525
10.065657062802638 751.9996043999613 1.0603491889859014
10.070884617756054 752.3007714109226 1.0604931467996865
10.07611217270947 751.0664013037647 1.0584709244479298
10.081339727662886 753.5767554008645 1.0595189054926826
10.086567282616302 748.0780153299787 1.0556425460713184
10.091794837569719 748.6774004166422 1.0563147797989205
10.097022392523135 745.846771681205 1.0532084932605337
10.102249947476551 750.4871827109748 1.0562448340493777
10.107477502429967 750.7273189347019 1.0542864126486147
10.112705057383383 751.354879578715 1.0538377346049164
10.1179326123368 745.8793979918397 1.0502942395169297
10.123160167290216 742.4862254444344 1.0486590986081112
10.128387722243632 737.9295716883976 1.0453177275442846
10.133615277197048 735.1422488681982 1.0419888522176333
10.138842832150464 735.0604286612111 1.0408048900158893
10.14407038710388 737.481560375665 1.0425297651897591
10.149297942057297 738.2161226816689 1.0433358586275796
10.154525497010713 738.3479699711854 1.0444363888105237
10.15975305196413 742.0046101759916 1.0468076128616688
10.164980606917545 743.3705573679214 1.0472374331362169
10.170208161870962 742.3192790734269 1.0455126863761255
10.175435716824378 734.4987597882492 1.039684769036911
10.180663271777794 730.0887349890428 1.03523104472084
10.18589082673121 729.844753174148 1.0347667125751472
10.191118381684626 726.5505205849897 1.0325104488993928
10.196345936638043 729.2232869222911 1.03389303618921
10.201573491591459 725.4315121020798 1.0312523796880453
10.206801046544875 723.315135727568 1.0301045556282182
10.212028601498291 730.0871089469729 1.0359981109647436
10.217256156451707 732.0513354451496 1.0369197202968055
10.222483711405124 732.2971591805392 1.0368498017289234
10.22771126635854 728.1528680374004 1.033265958410878
10.232938821311956 722.4074232224483 1.029216327598324
10.238166376265372 722.0965896599342 1.0277723647793746
10.243393931218788 723.2014360980785 1.0280817797986754
10.248621486172205 720.7767459134759 1.0263371952625342
10.253849041125621 720.0720052896511 1.0259970821057809
10.259076596079037 713.8447780047036 1.021485369084276
10.264304151032453 710.9530923624488 1.0190591164234457
10.26953170598587 709.9137813776258 1.0172882244163794
10.274759260939286 713.6684425392349 1.0198943371188394
10.279986815892702 716.5262535164436 1.0217330741493569
10.285214370846118 716.7495690465026 1.0222528414563214
10.290441925799534 710.5564461177364 1.0170081969234945
10.29566948075295 704.7845427482033 1.0129598034877312
10.300897035706367 700.4689426758531 1.010061894868373
10.306124590659783 703.6611357690281 1.011960786874911
10.3113521456132 698.9327702845163 1.0080087532984885
10.316579700566615 699.910729525746 1.0072426608561293
10.321807255520032 701.5054450649653 1.007867886703895
10.327034810473448 701.3445409534443 1.00790324301783
10.332262365426864 702.471111686371 1.0084504613419185
10.33748992038028 703.434822827067 1.0087224163789406
10.342717475333696 698.2916125855877 1.0044786316871235
10.347945030287113 701.520028646509 1.00699460666357
10.353172585240529 708.0808747361805 1.011741832530498
10.358400140193945 712.2132138606412 1.0141399883195283
10.363627695147361 717.5693502215698 1.01666111448471
10.368855250100777 725.6666930973789 1.02230001536566
10.374082805054194 724.5421837125366 1.021185936883517
10.37931036000761 722.2515148542046 1.0188283491075545
10.384537914961026 721.5076957796315 1.0182679185779027
10.389765469914442 721.3741263167798 1.017738940911286
10.394993024867858 725.7031023473179 1.0207449873353438
10.400220579821275 729.4540413378797 1.0233992728451362
10.40544813477469 727.1640193965123 1.0207461497565296
10.410675689728107 723.39413717276 1.017496212843307
10.415903244681523 718.0678226938257 1.0134931775109244
10.42113079963494 713.7899379103909 1.0098111694296004
10.426358354588356 710.2006688070528 1.0070860957831234
10.431585909541772 702.8247570129646 1.0014880960960997
10.436813464495188 693.9488768111388 0.9957570331705926
10.442041019448604 681.1354540721622 0.9868086702841512
10.44726857440202 671.9805069985283 0.9797266133060428
10.452496129355437 662.5026049351313 0.9723548074668442
10.457723684308853 660.674695013594 0.9707889520311495
10.462951239262269 657.9433399430245 0.9678272924054312
10.468178794215685 652.9990574302194 0.964109670365165
10.473406349169101 648.9257831340855 0.9613501727972434
10.478633904122518 645.5681655812476 0.95824274198389
10.483861459075934 642.8134155317019 0.9559818906543335
10.48908901402935 638.3789917480511 0.9522790294823158
10.494316568982766 634.3661810767778 0.9487212778183215
10.499544123936182 627.2029325284468 0.9431495592273014
10.504771678889599 622.450566955107 0.939234911274137
10.509999233843015 620.7435420246517 0.9379534455016432
10.515226788796431 622.2979251930071 0.9386927236315521
10.520454343749847 619.1923446555867 0.9361038946430265
10.525681898703263 615.6107927323146 0.9334717032265437
10.53090945365668 610.3189405069244 0.9289246933119093
10.536137008610096 607.9307893927304 0.9267124573718366
10.541364563563512 610.0076661313509 0.9278430839111467
10.546592118516928 611.3260228930841 0.9286409908529374
10.551819673470344 606.6450221757397 0.9246914820854846
10.55704722842376 605.4685923415046 0.9237321232485822
10.562274783377177 602.2026470279841 0.9208631629498659
10.567502338330593 598.8318590509251 0.9187956142542187
10.57272989328401 597.3214873686269 0.917221841670247
10.577957448237425 594.3147983805721 0.9148512516423074
10.583185003190842 593.0685877060133 0.9132840706729056
10.588412558144258 590.1388214611815 0.9103882672535818
10.593640113097674 588.0861767394557 0.9089120203098006
10.59886766805109 587.5509585674622 0.9072914657523051
10.604095223004506 585.7262450668669 0.9051604188063105
10.609322777957923 584.3072060510478 0.9044715045536506
10.614550332911339 584.3280097761709 0.9048639911924554
10.619777887864755 585.5976998029831 0.9054640694131894
10.625005442818171 584.8852928747385 0.9049679066529118
10.630232997771587 582.4668645380955 0.9027977821263314
10.635460552725004 582.0688610069948 0.9023218183806085
10.64068810767842 578.8786269861972 0.8989705098551853
10.645915662631836 577.5811890192065 0.8974637631424405
10.651143217585252 578.7847293141347 0.8983574471399699
10.656370772538668 580.764967363615 0.8994190595320699
10.661598327492085 583.7669137028354 0.9011026053103607
10.666825882445501 589.1229837554214 0.9055953456140325
10.672053437398917 589.3788331072194 0.9047306286407332
10.677280992352333 593.6000358830241 0.907388037956356
10.68250854730575 597.544003075747 0.9103935513390441
10.687736102259166 605.543090624568 0.9162766484853426
10.692963657212582 611.113925945417 0.9208512987822113
10.698191212165998 617.6930642837908 0.9257108135274644
10.703418767119414 618.3178560101592 0.92411774149834
10.70864632207283 617.9264916823939 0.9231754985888292
10.713873877026247 623.9532560941221 0.9274415139531297
10.719101431979663 631.22496621955 0.9326991407575991
10.72432898693308 639.3223297999963 0.938241856372145
10.729556541886495 649.4381033935674 0.945160970359797
10.734784096839912 657.8054951512366 0.9519000514484164
10.740011651793328 661.8081692279167 0.9545593355279811
10.745239206746744 661.9832684755371 0.9541830699723227
10.75046676170016 661.4103382038649 0.9530056513905274
10.755694316653576 659.8148382622308 0.9513808997087992
10.760921871606993 659.2879637864266 0.9512225618496867
10.766149426560409 660.4553222993179 0.9518617662645295
10.771376981513825 655.1531094061635 0.9477471844506278
10.776604536467241 652.2518452330338 0.9448537858031211
10.781832091420657 654.8236800794042 0.9461918874916836
10.787059646374074 655.56263256677 0.9467369720916389
10.79228720132749 656.2686070057704 0.9474048316154324
10.797514756280906 656.1456324675585 0.9469928894886012
10.802742311234322 653.9042473074231 0.9453797828945997
10.807969866187738 658.2004728333135 0.9479307470480791
10.813197421141155 663.6668710182782 0.951276492963253
10.81842497609457 671.8418770778525 0.9571096348841973
10.823652531047987 680.0376770990985 0.9622176554419287
10.828880086001403 689.2078900361948 0.9683295085914881
10.83410764095482 701.357395246199 0.9764256304529916
10.839335195908236 723.9074876702794 0.9921330774740937
10.844562750861652 751.4867116383252 1.0108240456849378
10.849790305815068 786.4682150143764 1.0335171697615066
10.855017860768484 821.7602840422131 1.0551290248040408
10.8602454157219 853.0147568828329 1.0750968967719088
10.865472970675317 873.1315868957827 1.0866316641779887
10.870700525628733 880.4225520344248 1.0909164515606766
10.875928080582149 874.4754264937071 1.087425841322303
10.881155635535565 854.0243780527851 1.0750592583107719
10.886383190488981 824.8336214498408 1.0561599920951095
10.891610745442398 789.4024464644151 1.0331153789240912
10.896838300395814 757.8728340842906 1.0110192689048543
10.90206585534923 730.955378539656 0.9929284763527758
10.907293410302646 710.0295594397842 0.9782596964626784
10.912520965256062 688.7320288093911 0.9631409299705397
10.917748520209479 673.35855265239 0.9522138407352684
10.922976075162895 662.1754715370681 0.9437892063565286
10.928203630116311 652.4955407531295 0.9364530496729093
10.933431185069727 644.9966344350632 0.9311511977112831
10.938658740023143 638.5518035268091 0.9256710882713651
10.94388629497656 628.7206852827044 0.9181088643821775
10.949113849929976 622.6526202817067 0.9134019606169046
10.954341404883392 617.3920555350495 0.9089343947892373
10.959568959836808 611.1413957255717 0.9042500764441023
10.964796514790224 608.9754571908658 0.9026973790268739
10.97002406974364 608.1589785129539 0.9049020442985652
10.975251624697057 606.1733826648659 0.9063377928342938
10.980479179650473 600.4439089283699 0.9033618345438716
10.98570673460389 596.4332938081902 0.9014114804899876
10.990934289557305 594.3482221811872 0.9006056905862039
10.996161844510722 592.8243888101365 0.9004804327616238
11.001389399464138 587.2160386628161 0.8969351848399604
11.006616954417554 582.7648056324756 0.8940851769975835
11.01184450937097 578.0142650424201 0.8910955981245365
11.017072064324386 574.8548360501461 0.8898154964497563
11.022299619277803 575.8381846167712 0.8915813468738188
11.027527174231219 574.3589175772881 0.8909738334852749
11.032754729184635 573.2795046490678 0.8903616694980251
11.037982284138051 569.1764599289423 0.887185481197583
11.043209839091467 564.936439084752 0.88371898079441
11.048437394044884 565.558600723919 0.8844301705731045
11.0536649489983 566.1239245896925 0.8853186636037488
11.058892503951716 567.4737875634477 0.8864242094741395
11.064120058905132 565.9029790889326 0.8856246624618195
11.069347613858548 563.4855334480449 0.8848091167718612
11.074575168811965 559.5354063359548 0.882172711450298
11.079802723765381 556.1986497070246 0.8796865391122806
11.085030278718797 554.5334044794035 0.8788360490737667
11.090257833672213 555.9361414384066 0.880236335081611
11.09548538862563 555.1840230976223 0.8798741960915154
11.100712943579046 554.7522164879254 0.8799856841855581
11.105940498532462 552.7744215299749 0.878455270722467
11.111168053485878 555.0444200948556 0.879544889412953
11.116395608439294 553.3187030448681 0.8785285691263964
11.12162316339271 548.8669686613573 0.8748806567060045
11.126850718346127 545.7867421822313 0.8723492384434232
11.132078273299543 541.8611872912485 0.8695799084866319
11.13730582825296 537.3219484232677 0.8661431051839794
11.142533383206375 536.1403222156755 0.8653512454762198
11.147760938159792 534.5673831384722 0.8642241420249611
11.152988493113208 536.4104486443393 0.8656743073697207
11.158216048066624 538.9892313331151 0.8686086771207625
11.16344360302004 538.5559978409993 0.8682995506981162
11.168671157973456 535.9132000311757 0.8664396171371659
11.173898712926873 536.4259539649527 0.8673690025001121
11.179126267880289 533.3065013682949 0.8650614638320098
11.184353822833705 531.2759336401316 0.8636506855513305
11.189581377787121 526.5057505401869 0.860092089658875
11.194808932740537 523.6350762340991 0.857558440900497
11.200036487693954 524.9697138839041 0.8584782395247069
11.20526404264737 527.8237895485738 0.8605113973120906
11.210491597600786 527.227784144466 0.8601345147788494
11.215719152554202 526.7623050923632 0.8603688671620371
11.220946707507618 525.2639756160892 0.8593741407723529
11.226174262461035 525.4942155640948 0.8596820786161425
11.23140181741445 527.5869099235736 0.8615034835430834
11.236629372367867 525.5268472912358 0.8599524744959095
11.241856927321283 523.5353963004536 0.8587447412034285
11.2470844822747 519.6697230993342 0.8559780441976604
11.252312037228116 521.2833114237098 0.857115032561553
11.257539592181532 518.2681056584653 0.8545710604942306
11.262767147134948 516.306005529013 0.8531716286217259
11.267994702088364 513.4538215377111 0.8503636360270324
11.27322225704178 514.1633300835579 0.8512409558663931
11.278449811995197 512.7639281765231 0.849536752931012
11.283677366948613 514.7833988994527 0.8515471169864505
11.288904921902029 514.1070142624473 0.8507610770734232
11.294132476855445 509.5638473780164 0.8463529621961586
11.299360031808861 505.3152142573471 0.8428576612602341
11.304587586762278 505.42069307200353 0.8425315414718749
11.309815141715694 504.4359528473738 0.8409613872903753
11.31504269666911 504.6206968228849 0.8409734416981349
11.320270251622526 505.1536910871621 0.8406519737990381
11.325497806575942 504.0358207019291 0.8394635375340147
11.330725361529359 505.7232194163335 0.8413052555445555
11.335952916482775 508.296839862597 0.8433226319075968
11.341180471436191 507.24366631204134 0.8427331203381698
11.346408026389607 504.58093444216695 0.840197871251106
11.351635581343023 499.76392463875374 0.8359806026684082
11.35686313629644 494.56309674340685 0.8323017701780681
11.362090691249856 491.22504036738513 0.829262518226288
11.367318246203272 488.97886022572914 0.8278843716133244
11.372545801156688 490.07011142331874 0.8294995548502881
11.377773356110104 487.4913321364048 0.8263913783117438
11.38300091106352 487.2595254614454 0.8264673735271404
11.388228466016937 485.68093850473997 0.8245153503334007
11.393456020970353 481.1412019337481 0.8201939354474548
11.39868357592377 477.20696732672207 0.8177864273876713
11.403911130877185 473.93175222663274 0.8153570849899959
11.409138685830602 472.14314168554176 0.8146810282570567
11.414366240784018 471.6034029843227 0.8140224317829124
11.419593795737434 469.17483856742166 0.8114518631912807
11.42482135069085 468.1236708096234 0.8107522054249214
11.430048905644266 467.2819005106795 0.8096922924760465
11.435276460597683 462.97207350179866 0.8059704925482186
11.440504015551099 463.6700122544911 0.806970373540675
11.445731570504515 462.24398678443447 0.805811056350121
11.450959125457931 463.63296812902774 0.8068793744259829
11.456186680411347 466.396107047656 0.809551702330499
11.461414235364764 466.7016941155107 0.8098241266341666
11.46664179031818 463.54293361779577 0.8074239045451141
11.471869345271596 464.4572917973351 0.8084502162220036
11.477096900225012 465.1366760082011 0.8094580977758175
11.482324455178428 468.2269438525477 0.819192344306431
11.487552010131845 472.1592425162978 0.8247044400094162
11.49277956508526 473.37717727091245 0.8266280227592828
11.498007120038677 475.793854451195 0.8304869595846308
11.503234674992093 475.9630676072445 0.8307040410046946
11.50846222994551 479.0133182793065 0.834518872054555
11.513689784898926 480.9702247443441 0.8369848891420684
11.518917339852342 479.0470503679783 0.8360061751991017
11.524144894805758 472.08933055583043 0.8315507952624623
11.529372449759174 462.63685346019406 0.8238477153443512
11.53460000471259 458.61083545695874 0.8216072168194897
11.539827559666007 461.3775480247652 0.8246006252744075
11.545055114619423 461.05246869761424 0.8245206079683544
11.550282669572839 458.9428388224614 0.8233261451122987
11.555510224526255 458.408360595938 0.8239613499091839
11.560737779479672 457.2133251487854 0.8232278787883823
11.565965334433088 459.3490922328726 0.8255796747317424
11.571192889386504 458.9620473508563 0.825964938383724
11.57642044433992 455.71900363363335 0.8232009225141491
11.581647999293336 453.36927353036117 0.8226034826006461
11.586875554246753 447.7679493029424 0.8181981858977195
11.592103109200169 445.1600456833161 0.8159984345787036
11.597330664153585 446.2803726458631 0.8179648409693063
11.602558219107001 447.002856843469 0.8191865947686632
11.607785774060417 445.243951739776 0.8183358193072253
11.613013329013834 443.0920373718293 0.8171874313464664
11.61824088396725 440.10245541910854 0.8149342713560601
11.623468438920666 438.84677340740586 0.8141952618966717
11.628695993874082 436.84056660781727 0.8124656376625738
11.633923548827498 437.86876619452227 0.813886535120135
11.639151103780915 434.1931023244368 0.8105419557546957
11.64437865873433 432.0158176217051 0.8095009089425328
11.649606213687747 429.9266629004149 0.8084497847903179
11.654833768641163 421.066844939677 0.800694935150975
11.66006132359458 418.6965657764784 0.7997930956677998
11.665288878547996 418.5794805256513 0.7993015485835417
11.670516433501412 418.96678162628046 0.7994737375882192
11.675743988454828 418.96180066779584 0.799594929817394
11.680971543408244 419.018746718424 0.7999849224951537
11.68619909836166 417.69855826070716 0.7999589273624466
11.691426653315077 419.5695259088033 0.8024722055451925
11.696654208268493 421.33078833896883 0.8047433252524947
11.701881763221909 418.9307285046159 0.803152021930011
11.707109318175325 417.9231974733175 0.8025606184397911
11.712336873128741 416.040390280892 0.8010190653049978
11.717564428082158 417.2825939294732 0.8025285550548124
11.722791983035574 417.7625560588525 0.8027708259142633
11.72801953798899 415.8849467104822 0.8004893948814588
11.733247092942406 415.3068324860912 0.8006666191102885
11.738474647895822 415.6163852644456 0.8012849824927093
11.743702202849239 412.28588614712316 0.7985857124034703
11.748929757802655 413.76784574131267 0.800964417653304
11.754157312756071 415.7043318208335 0.8020641843624081
11.759384867709487 416.24403401021743 0.8033254474674453
11.764612422662903 418.27172094553254 0.8054598657505357
11.76983997761632 416.441018543387 0.8034980824392915
11.775067532569736 412.21390367969155 0.799456478309473
11.780295087523152 414.17708806022347 0.8011362088890326
11.785522642476568 418.56930156143295 0.8058375509496151
11.790750197429984 417.6137775175782 0.8049792859807526
11.7959777523834 418.6007130011312 0.8058290702642944
11.801205307336817 420.13752146326647 0.8072112911896002
11.806432862290233 423.4998554636195 0.8107227663434059
11.81166041724365 427.54457565242154 0.8146769219566721
11.816887972197065 430.1194488831912 0.8172733620246682
11.822115527150482 432.3140930568576 0.819103762282672
11.827343082103898 433.08658667737336 0.819440837954293
11.832570637057314 434.3950982419577 0.8207628763106605
11.83779819201073 433.33531307217254 0.8198233097617058
11.843025746964146 429.243072384464 0.8163753803401855
11.848253301917563 428.8012317743442 0.8157720866620903
11.853480856870979 429.4027820899506 0.8162256625913709
11.858708411824395 430.27809411106574 0.8168580992061543
11.863935966777811 431.35777405900603 0.8178873389449892
11.869163521731227 430.577378532298 0.8181843018129955
11.874391076684644 425.5293653934742 0.8133834288583615
11.87961863163806 423.0198291035097 0.8117171622887338
11.884846186591476 417.0070994694631 0.8058897176338268
11.890073741544892 411.5529760882563 0.8010044557952055
11.895301296498308 412.54817126299486 0.8024702414895921
11.900528851451725 413.34132438439894 0.8048804229167982
11.90575640640514 413.14834291172997 0.8050409172908051
11.910983961358557 415.75490586477105 0.8074047465195251
11.916211516311973 415.0778050193832 0.8071056762130424
11.92143907126539 414.4676453398304 0.8070573087181726
11.926666626218806 411.39547739071196 0.8056685377392508
11.931894181172222 406.9522263422926 0.8020669731853736
11.937121736125638 405.0710623318294 0.8008229159769631
11.942349291079054 403.968598170187 0.7997285611364514
11.94757684603247 403.4999289932528 0.7979560889095217
11.952804400985887 402.3252043074235 0.7959334275762353
11.958031955939303 404.5445907668758 0.7984235562741504
11.963259510892719 405.6433184972451 0.8000330088328478
11.968487065846135 406.6266661165231 0.8019465531663911
11.973714620799552 404.30699248406677 0.7996753954432311
11.978942175752968 401.4951093524343 0.7964652748384001
11.984169730706384 401.67136634345553 0.7960092277852916
11.9893972856598 402.2657330277644 0.796678204526878
11.994624840613216 405.5900696984304 0.7996675079066696
11.999852395566633 407.1159748334482 0.80157042176732
12.005079950520049 408.9512262825312 0.8029766105216949
12.010307505473465 411.6673298661248 0.8065912024674017
12.015535060426881 411.6658366288069 0.8071828692302704
12.020762615380297 408.63788503125977 0.8045324732661894
12.025990170333714 408.41158254238536 0.804353556800331
12.03121772528713 406.7414134779254 0.8023460999103876
12.036445280240546 408.13376164293015 0.8033262089684303
12.041672835193962 410.52532564789266 0.8060836197337982
12.046900390147378 410.78732084445113 0.8066143062179177
12.052127945100795 415.0663839008003 0.810777420570442
12.05735550005421 425.8121766419009 0.8206843716014672
12.062583055007627 436.4931417724377 0.8311915424139973
12.067810609961043 442.98594066855753 0.8375546341444938
12.07303816491446 450.7710439069491 0.8448782354280849
12.078265719867876 460.593714393431 0.8541146216791238
12.083493274821292 473.5011925178337 0.8653160282018877
12.088720829774708 495.98286922104705 0.8856542430627286
12.093948384728124 518.2556131475067 0.905156421502778
12.09917593968154 542.768025591831 0.9262066910084021
12.104403494634957 570.0224432205067 0.9495846067404722
12.109631049588373 603.2194639935325 0.9767158769409258
12.114858604541789 638.6493098879686 1.0052568869140244
12.120086159495205 673.1138753514706 1.0326164058160388
12.125313714448621 700.2795675400557 1.0531109861180967
12.130541269402038 721.3610011502757 1.0693053771173122
12.135768824355454 728.0631164928997 1.0746102244905278
12.14099637930887 723.271839650507 1.0709167565010929
12.146223934262286 710.8775875006465 1.0623075045698598
12.151451489215702 692.0876509833525 1.0482998671021253
12.156679044169119 665.0835872351803 1.0276701109250352
12.161906599122535 640.2458228511044 1.008993315873428
12.167134154075951 609.9914993001246 0.9849198488346024
12.172361709029367 579.7931326079579 0.9605071422604787
12.177589263982783 554.1418806286694 0.9400318653807133
12.1828168189362 531.85515045867 0.9207070297810324
12.188044373889616 514.3557135415224 0.9059626622430941
12.193271928843032 498.53979046901907 0.8921562932162935
12.198499483796448 484.9193103879897 0.8795094584488528
12.203727038749864 473.6681385892616 0.8701700100360953
12.20895459370328 461.91871356056225 0.8600722147143597
12.214182148656697 449.9354837876287 0.8498337816751791
12.219409703610113 441.30977863733756 0.8432714853193461
12.22463725856353 432.6151185813425 0.8352477988590635
12.229864813516945 430.72284630922996 0.8335223697244977
12.235092368470362 424.7536339810345 0.8276243076747266
12.240319923423778 416.3357376952087 0.8187607589900102
12.245547478377194 407.9578956194274 0.8110415887113179
12.25077503333061 398.9074468823518 0.8027642356364961
12.256002588284026 393.58712118740505 0.7977473102061701
12.261230143237443 393.6154727682376 0.7982859503906375
12.266457698190859 391.5265190274865 0.7958998798315858
12.271685253144275 391.6430613195563 0.7958812237983134
12.276912808097691 386.491876877534 0.7911809315774725
12.282140363051107 384.0129314540002 0.789750258065183
12.287367918004524 381.93347713824727 0.7879366274545243
12.29259547295794 378.2126274146423 0.784512634209939
12.297823027911356 377.35114036411113 0.7833232374215079
12.303050582864772 371.0398244860382 0.7763602593005279
12.308278137818188 370.6937414531658 0.7760154145959375
12.313505692771605 372.562603751309 0.7811149197693086
12.31873324772502 375.25478330404866 0.792406854701633
12.323960802678437 379.34137109119456 0.8024164280547293
12.329188357631853 379.3245185351227 0.8060665844980526
12.33441591258527 376.2706074935967 0.8061673093711956
12.339643467538686 371.85829256127744 0.8059214987074308
12.344871022492102 366.0888933241026 0.8027110097830377
12.350098577445518 366.962697737791 0.8067086716925074
12.355326132398934 366.3920186361696 0.8084812174690036
12.36055368735235 365.37754396149364 0.8086145479275465
12.365781242305767 363.87722962098366 0.8085404274625637
12.371008797259183 360.0803168795768 0.8055095149548012
12.376236352212599 362.3921289577557 0.8098703018403876
12.381463907166015 362.3438775268528 0.8117151115675632
12.386691462119432 363.532206316692 0.8149042648189667
12.391919017072848 360.30295308946484 0.8132615181248104
12.397146572026264 359.124820155282 0.8136346124685812
12.40237412697968 357.6697396871736 0.813950029149635
12.407601681933096 354.2252425702462 0.8114606628656118
12.412829236886513 352.7776981110025 0.8115439788507287
12.418056791839929 352.5180183743634 0.8130753463393816
12.423284346793345 350.1343088273231 0.8113437632982735
12.428511901746761 347.323097612344 0.8100726869316696
12.433739456700177 345.0627007250818 0.8095604804090903
12.438967011653594 345.78924345415396 0.8122903468154588
12.44419456660701 346.87383121764344 0.8157924215674038
12.449422121560426 348.1257151455732 0.8187744813604522
12.454649676513842 347.1421195165815 0.8188474094759566
12.459877231467258 345.25648016128883 0.8169153633674983
12.465104786420675 346.23783825295897 0.8195296970300359
12.47033234137409 346.17413582909796 0.8212611726844248
12.475559896327507 345.1876296228907 0.8213078110992441
12.480787451280923 344.3565848810976 0.8215424335292644
12.48601500623434 342.0667382082905 0.819602554692844
12.491242561187756 343.696305901712 0.8222642248981809
12.496470116141172 343.8851431952463 0.8225973671466377
12.501697671094588 343.03266064606487 0.8224840758590396
12.506925226048004 345.0129473744302 0.825748555081375
12.51215278100142 343.0099695906987 0.8248889001330572
12.517380335954837 341.6133286981799 0.8245650811519174
12.522607890908253 338.7621730801473 0.822741824461484
12.527835445861669 330.94002550570616 0.814503271195119
12.533063000815085 332.07002379287854 0.8165056577820202
12.538290555768501 333.34842852015504 0.8189691461171027
12.543518110721918 338.913229518643 0.8274115654889114
12.548745665675334 343.238740398754 0.8346569332022514
12.55397322062875 342.49507086475234 0.8363200067424973
12.559200775582166 340.8524544069854 0.8364780276468962
12.564428330535582 337.383919366323 0.826371103603123
12.569655885488999 334.4844238443469 0.8137170304870428
12.574883440442415 335.62794974508995 0.8108400666385442
12.580110995395831 334.01144375626745 0.8047666240719872
12.585338550349247 336.53009618660684 0.8061266059429407
12.590566105302663 336.24196760161306 0.8034706297020324
12.59579366025608 336.03336369495423 0.8028841324640378
12.601021215209496 336.9070010221592 0.8040874929919662
12.606248770162912 338.2244983887508 0.8050218416093435
12.611476325116328 337.37499671879954 0.8034882458880932
12.616703880069744 337.0232458622236 0.8000097582667227
12.62193143502316 335.8978163245684 0.7964139876490259
12.627158989976577 337.818524970762 0.7963819977552806
12.632386544929993 337.0010029981273 0.7940468585774563
12.63761409988341 338.6163810789909 0.7956434200062005
12.642841654836825 339.253148077016 0.7957245369770677
12.648069209790242 340.3339036676513 0.797157797121117
12.653296764743658 344.08428940474613 0.8008536599576556
12.658524319697074 346.65102416690934 0.8020331596383147
12.66375187465049 351.4651334012444 0.8073678657946074
12.668979429603906 357.33474632787903 0.812444527848363
12.674206984557323 362.2889801447005 0.8177306065337502
12.679434539510739 368.39629997384395 0.8243200595198005
12.684662094464155 372.8927260142922 0.8280046880803791
12.689889649417571 374.9170516854745 0.829366044050979
12.695117204370987 376.90466527471654 0.830474069869648
12.700344759324404 383.68836442577515 0.836611568005647
12.70557231427782 389.78080850826603 0.8424085274322946
12.710799869231236 395.0331013647086 0.8465509617044662
12.716027424184652 404.9127427950585 0.8569167891370425
12.721254979138068 410.54861453282984 0.8628691340763218
12.726482534091485 417.5495648109921 0.8699165250258302
12.7317100890449 427.70306545511727 0.8803763325226661
12.736937643998317 436.8216423757966 0.8891549637239866
12.742165198951733 446.6216128073816 0.8977570241971815
12.74739275390515 456.7253171734044 0.9071912361812137
12.752620308858566 466.02846244519327 0.9151510143790076
12.757847863811982 469.92056185742854 0.9185501357155991
12.763075418765398 473.9022536385291 0.922450914361792
12.768302973718814 471.6192725532541 0.9205875946176633
12.77353052867223 467.01094066328795 0.9164727109116124
12.778758083625647 462.9404122623342 0.9120789608816043
12.783985638579063 453.1966237118607 0.9014116779105409
12.789213193532479 445.906289751703 0.8926624544256434
12.794440748485895 434.8730694637344 0.8814086313485135
12.799668303439312 428.0698998469061 0.8740792051386427
12.804895858392728 425.6393725866326 0.871855188451863
12.810123413346144 421.7344042065072 0.8675016154775879
12.81535096829956 418.0572763971014 0.8631126731425128
12.820578523252976 419.7985772287191 0.8650852425979308
12.825806078206393 421.6114861177949 0.8666779295852529
12.831033633159809 423.1466674888948 0.8682082686090421
12.836261188113225 428.2247469577315 0.8733078609177632
12.841488743066641 435.7912983330072 0.8811364717714264
12.846716298020057 444.83181713762036 0.8899952719417688
12.851943852973474 455.98152304466646 0.900639447378207
12.85717140792689 460.97949807006836 0.9050825372790333
12.862398962880306 463.71139283739484 0.9070615729628495
12.867626517833722 464.7282215715794 0.9081407262229594
12.872854072787138 465.0499385321542 0.9078856148800325
12.878081627740555 469.48669850969134 0.9118153587725033
12.88330918269397 470.12852821450264 0.9122216321166894
12.888536737647387 466.037023558039 0.9076851423454391
12.893764292600803 454.03669674899095 0.8954858130611283
12.89899184755422 438.08860360318675 0.8804483963930443
12.904219402507636 420.97769445617183 0.8628099535382704
12.909446957461052 408.30436310239696 0.8495681774889855
12.914674512414468 392.82960742238583 0.8333771062427844
12.919902067367884 380.6056493770093 0.8197080663089086
12.9251296223213 370.72755978243333 0.809141480504091
12.930357177274717 363.9695930355189 0.8013962973112574
12.935584732228133 363.96165240116875 0.8007705607990547
12.940812287181549 362.26477242473493 0.7980005749153096
12.946039842134965 358.1583561967582 0.7934578903395654
12.951267397088381 349.1361069943454 0.7842407455684886
12.956494952041798 344.82691659863605 0.7798180257778211
12.961722506995214 344.4505244435737 0.7801076121144733
12.96695006194863 346.6052185071808 0.783638316007233
12.972177616902046 347.6298067777302 0.7853348363048983
12.977405171855462 346.2419550619687 0.783283186524457
12.982632726808879 345.67492365932895 0.7818732776062611
12.987860281762295 348.4751030505081 0.7840553242398896
12.993087836715711 350.6603045125884 0.7856498246246644
12.998315391669127 348.67389712684695 0.7836418537781289
13.003542946622543 345.7013082610911 0.7814274581762756
13.00877050157596 343.8472505281208 0.7790519762334008
13.013998056529376 345.0190561511647 0.7802674252486075
13.019225611482792 347.92939833338767 0.7829646525178034
13.024453166436208 348.8405210920454 0.784238435187001
13.029680721389624 347.8567298565748 0.7839439408049329
13.03490827634304 345.4420479325402 0.781794263840909
13.040135831296457 345.8490153301807 0.7824005327049528
13.045363386249873 349.7321792862804 0.7866619651242103
13.05059094120329 351.1768110079289 0.7873717952358563
13.055818496156705 354.1706094475425 0.7905204774410941
13.061046051110122 359.3803396407912 0.7963818494347682
13.066273606063538 367.65602444766523 0.8051726331177977
13.071501161016954 373.3084837685284 0.8109424013489683
13.07672871597037 379.64857801626107 0.8175130631115934
13.081956270923786 384.1958906845238 0.8209189815893961
13.087183825877203 388.4897544035101 0.8248778188104816
13.092411380830619 395.83419613834246 0.8322703207663878
13.097638935784035 405.62434018991286 0.8428336532498716
13.102866490737451 411.85967973115487 0.849839846065652
13.108094045690867 412.8854778921496 0.8505647069783565
13.113321600644284 412.16458530749253 0.8500883796830319
13.1185491555977 411.05533922566116 0.848993647239301
13.123776710551116 410.4929979648678 0.8481093970640046
13.129004265504532 408.5770006401449 0.8465567831131422
13.134231820457948 414.51477250999284 0.8522530545956948
13.139459375411365 420.7800548022306 0.8583730559289338
13.14468693036478 421.51230447314265 0.8588364325395137
13.149914485318197 425.4710896261544 0.863112537313114
13.155142040271613 426.8268296727341 0.8644345759493541
13.16036959522503 430.85428744524756 0.8688226518968281
13.165597150178446 436.05303505571766 0.8745402965164172
13.170824705131862 434.33129978511414 0.8731803674092875
13.176052260085278 433.2945022938344 0.872979528983298
13.181279815038694 433.87268328731994 0.8733542735297589
13.18650736999211 430.33776572621565 0.8694015951145917
13.191734924945527 428.38179603679146 0.8674440267171808
13.196962479898943 425.63332283227464 0.8644948799902263
13.202190034852359 423.03508591361015 0.8625021455425493
13.207417589805775 422.01542916476427 0.8613131761925618
13.212645144759191 416.9568587053884 0.8563795064193749
13.217872699712608 410.1959962247249 0.8498366009699896
13.223100254666024 402.4969779962556 0.8420741073281832
13.22832780961944 395.663542269372 0.8352086460535627
13.233555364572856 390.92993888521903 0.8310326018185026
13.238782919526273 385.0660329910126 0.8247551214153112
13.244010474479689 379.75727538216324 0.8186853195027081
13.249238029433105 373.0875150977131 0.8118425751139424
13.254465584386521 370.7294107995409 0.8090665004276255
13.259693139339937 366.1077677759225 0.8040573878003626
13.264920694293354 362.90457285932246 0.8015366638160721
13.27014824924677 357.6850276013865 0.7961939282258799
13.275375804200186 353.93123264142486 0.7936306496862058
13.280603359153602 350.8105153525848 0.7912614362780993
13.285830914107018 347.3714529675451 0.7885554436830795
13.291058469060435 346.04754387349135 0.7855932016983463
13.29628602401385 346.79208656715156 0.785430469661368
13.301513578967267 346.0678961307826 0.7844195780392619
13.306741133920683 342.59025694468653 0.7808697125110334
13.3119686888741 337.2569075429776 0.7759922874769813
13.317196243827516 329.53646903068784 0.7673070576000082
13.322423798780932 327.7457724419361 0.7654790882327369
13.327651353734348 326.3604437178602 0.7625101937079906
13.332878908687764 327.7976547143747 0.7641367160808648
13.33810646364118 327.8471620827787 0.7648871326353136
13.343334018594597 325.7430128372718 0.7630672833570487
13.348561573548013 324.3055300022327 0.7616710372116509
13.353789128501429 323.4651970737584 0.7609360279750849
13.359016683454845 321.40990568198833 0.7577558808033881
13.364244238408261 319.7294730560892 0.7551702899994741
13.369471793361678 321.2479098539473 0.7561558955141444
13.374699348315094 322.7372628234105 0.7586264258250515
13.37992690326851 327.89444816079174 0.7666670868299912
13.385154458221926 332.73926113199974 0.7716699459937834
13.390382013175342 332.3583883404711 0.769733472837782
13.395609568128759 331.4067449768625 0.7672220030732771
13.400837123082175 334.06089824039793 0.7689516338237691
13.406064678035591 334.50153987453456 0.7703333052604663
13.411292232989007 335.3177702246504 0.7718660428082916
13.416519787942423 334.7271954920873 0.7711064063448554
13.42174734289584 333.9277531296167 0.7718086661846532
13.426974897849256 335.3607647775865 0.7740804894037591
13.432202452802672 338.0476865475917 0.7767726217890566
13.437430007756088 337.15393867680734 0.7749114160548781
13.442657562709504 336.4755654318974 0.7729840248753898
13.44788511766292 335.74154961072617 0.7719648405681082
13.453112672616337 333.87692644285335 0.770455738412389
13.458340227569753 333.4759414717077 0.7707929398524699
13.46356778252317 333.2791816713184 0.7722778655529022
13.468795337476585 331.85108986884427 0.770795138219819
13.474022892430002 332.3224763060272 0.7714185998443226
13.479250447383418 332.8181746822089 0.7709802286068513
13.484478002336834 332.9267553285593 0.7704558577069126
13.48970555729025 333.5846247893026 0.771184310487091
13.494933112243666 330.82237860758624 0.7683127122132102
13.500160667197083 327.61488937266506 0.764682276539746
13.505388222150499 325.5435484801353 0.7629060099417234
13.510615777103915 327.135645432073 0.7649445829501057
13.515843332057331 331.5629596940598 0.7696074749093802
13.521070887010747 334.3053477935356 0.7724306578279665
13.526298441964164 332.5230672285831 0.7695434080567678
13.53152599691758 328.2625928782713 0.764227609892421
13.536753551870996 324.7471994706435 0.7596367876670254
13.541981106824412 321.04594572124944 0.756021180643268
13.547208661777828 320.13962363794934 0.7551092579126442
13.552436216731245 319.7891542449765 0.7546581543907435
13.55766377168466 319.20519660776864 0.7545321339925992
13.562891326638077 315.9684389366384 0.7503375025172495
13.568118881591493 312.86733970395215 0.7479552430690596
13.57334643654491 310.55753307596194 0.7459261533838267
13.578573991498326 307.9491055157312 0.7430438057428146
13.583801546451742 306.4011628902096 0.742294172397404
13.589029101405158 302.9210220732155 0.7390118567982157
13.594256656358574 298.7293891790916 0.7345917648359364
13.59948421131199 295.69592015340714 0.73207001245007
13.604711766265407 291.71141984961844 0.7266544360282179
13.609939321218823 289.40098684145477 0.7237088194272384
13.615166876172239 290.2401127511355 0.7254784091446418
13.620394431125655 291.9921734336379 0.7280578991074835
13.625621986079071 294.65337666629995 0.7314250122765655
13.630849541032488 295.25706917960133 0.7325110341356607
13.636077095985904 293.8781705056722 0.7292935388330111
13.64130465093932 294.5562423127126 0.7298943088721502
13.646532205892736 290.1022677656935 0.7235783739636743
13.651759760846153 288.89473645389603 0.7212985559914233
13.656987315799569 290.74376912794224 0.7230179972643811
13.662214870752985 291.515920234165 0.7237992191703446
13.667442425706401 289.5975194067875 0.7218341111180079
13.672669980659817 289.2791634658972 0.7221311758999325
13.677897535613234 288.69859391137925 0.7214835470264789
13.68312509056665 288.28507877375057 0.7214744918419241
13.688352645520066 293.01695381089894 0.7278883090623557
13.693580200473482 296.16032736947636 0.7318745893598692
13.698807755426898 301.3881585887473 0.7396372993682864
13.704035310380315 303.58979634740456 0.7422027973162505
13.70926286533373 298.0936148417303 0.7363055078524662
13.714490420287147 294.8470928715169 0.7318173099553538
13.719717975240563 292.4161520838651 0.7282549721806234
13.72494553019398 292.80800994281003 0.7288155174564928
13.730173085147396 293.841872830473 0.7307409647546138
13.735400640100812 295.74017333328794 0.7328334274896674
13.740628195054228 295.9457440712933 0.7324385963595861
13.745855750007644 298.8769074864314 0.7347804228440188
13.75108330496106 297.1490527721393 0.7324719487888391
13.756310859914477 293.7478889362785 0.7294771288298839
13.761538414867893 288.2735303806166 0.72439725112735
13.766765969821309 283.62197151014004 0.7178853398917084
13.771993524774725 281.59752496022935 0.7142055343258564
13.777221079728141 283.6936035656812 0.716562938185724
13.782448634681558 282.5761419927624 0.7157227767680951
13.787676189634974 282.2839685156376 0.7183762030050821
13.79290374458839 279.5628060007751 0.7155777734062433
13.798131299541806 281.0318552198851 0.7169444787082212
13.803358854495222 282.40300791827883 0.7188567456385276
13.808586409448639 285.0354449772278 0.720784096235953
13.813813964402055 285.81793549248675 0.7221080560797877
13.819041519355471 287.23110020367176 0.7235980707944751
13.824269074308887 288.7823119776017 0.7257917739109028
13.829496629262303 287.49864714774117 0.725109827095545
13.83472418421572 288.7575618142413 0.7268214253983736
13.839951739169136 294.2850437522121 0.7321559818794643
13.845179294122552 294.82163765611836 0.7323574736943731
13.850406849075968 301.35099348355965 0.7391404756304545
13.855634404029384 303.95856861263957 0.740436630518035
13.8608619589828 306.3506747818238 0.7430176342618489
13.866089513936217 310.1979322536348 0.746804400019461
13.871317068889633 313.22170710795683 0.7503925256768219
13.87654462384305 315.21088555790914 0.7540320359798668
13.881772178796465 314.7599037811859 0.7527226797047265
13.886999733749882 321.913970924536 0.7606039793304328
13.892227288703298 327.1898598724186 0.7667935128825984
13.897454843656714 331.64795084195606 0.7713639313345324
13.90268239861013 335.7795147613256 0.7757987411090372
13.907909953563546 334.612922339345 0.7742054818752035
13.913137508516963 336.37529948804394 0.7760633781101766
13.918365063470379 335.17066079131195 0.775305018382238
13.923592618423795 331.71515312917523 0.7710103705554678
13.928820173377211 328.08357483478744 0.7666201984227257
13.934047728330627 324.6497465623982 0.7636036675307346
13.939275283284044 321.7068967394952 0.7598128269405814
13.94450283823746 321.78319177424936 0.7610604570504229
13.949730393190876 317.1866777496979 0.7548110214183874
13.954957948144292 312.8074780496618 0.7495578185216669
13.960185503097708 310.339688745834 0.7475401280141548
13.965413058051125 308.93943672765636 0.745234332299099
13.97064061300454 307.7230589989011 0.7435207344457885
13.975868167957957 304.4799594114214 0.7400128704085658
13.981095722911373 298.93450666778193 0.7326991924704821
13.98632327786479 295.8272963948962 0.7291535369526864
13.991550832818206 294.0659810467962 0.7273591032292336
13.996778387771622 291.628459791884 0.7244232746355233
14.002005942725038 291.29495734025613 0.7248737351080415
14.007233497678454 291.08810725965003 0.726038778707672
14.01246105263187 294.17481391827295 0.7296979639164811
14.017688607585287 295.4198524038626 0.730985955066261
14.022916162538703 294.42635367916887 0.7296758645580905
14.028143717492119 293.2424569538062 0.7284411555677314
14.033371272445535 293.36506036166395 0.7292651912264637
14.038598827398951 294.8789294737931 0.7300508137387685
14.043826382352368 298.32345438743494 0.7335050113213369
14.049053937305784 300.8215019717214 0.7373194129262682
14.0542814922592 301.040784932353 0.7383874949502058
14.059509047212616 301.83871710664675 0.7397795408611524
14.064736602166032 302.36026179452205 0.7394592415821748
14.069964157119449 304.27539912984207 0.7417178336509568
14.075191712072865 305.3011021419322 0.7424442191152973
14.080419267026281 306.2317767950438 0.7430095901450817
14.085646821979697 312.17878443609044 0.7487386176770526
14.090874376933114 316.72055818176557 0.7531295046790318
14.09610193188653 322.23266526480757 0.7593917356809602
14.101329486839946 324.5718005603169 0.7626798404351706
14.106557041793362 325.34036206231804 0.7652940070743335
14.111784596746778 326.64519475909543 0.7661542774304045
14.117012151700195 325.36943420793347 0.7640171562768117
14.12223970665361 322.4697265474344 0.759942388478369
14.127467261607027 318.9751656851562 0.7562080144438195
14.132694816560443 314.96532120538984 0.7522703494176151
14.13792237151386 313.97696024661667 0.7516641266077501
14.143149926467276 312.7820035140765 0.7502836879239501
14.148377481420692 312.15422351901765 0.7496902407637105
14.153605036374108 309.1154520874189 0.7470515869712968
14.158832591327524 305.29712838279664 0.741608762199405
14.16406014628094 304.9907246244214 0.7414296591531023
14.169287701234357 307.9891820171551 0.7444213477793109
14.174515256187773 310.21304147453134 0.7462348851474337
14.179742811141189 311.24699197447103 0.7472875425980858
14.184970366094605 310.6332151956141 0.7460948495068648
14.190197921048021 309.962095201515 0.7450651015688329
14.195425476001438 308.4165957610798 0.7445137713335866
14.200653030954854 311.0939714980962 0.7476105377958517
14.20588058590827 314.6643358812843 0.7512030393613895
14.211108140861686 316.0453458424847 0.7520665108756205
14.216335695815102 317.1596680661983 0.7520531784157742
14.221563250768519 317.31248930433105 0.7517930126658703
14.226790805721935 315.52806882327724 0.7495994748984038
14.232018360675351 316.2982960329242 0.7504865661884482
14.237245915628767 318.38169886272993 0.7539146322905951
14.242473470582183 320.5649783009409 0.7567239870821407
14.2477010255356 322.85668268967845 0.7586063354383845
14.252928580489016 321.93661435046715 0.7581472037292702
14.258156135442432 319.9053558308452 0.7558924508255979
14.263383690395848 317.2515650889285 0.7519050876814827
14.268611245349264 317.1708249120688 0.7517270127587978
14.27383880030268 317.5700293061567 0.7514068033681884
14.279066355256097 320.5577342521886 0.7555973142251232
14.284293910209513 325.79497849626773 0.7618409008001724
14.28952146516293 331.1622466535564 0.7665350473206028
14.294749020116345 337.4726125218874 0.773522121514935
14.299976575069762 340.05559581036823 0.7758645125983155
14.305204130023178 337.56413055444284 0.773053356622671
14.310431684976594 335.1760501068294 0.7703192650076347
14.31565923993001 336.13223346715415 0.7704896543865218
14.320886794883426 341.85179574244336 0.7773239482555475
14.326114349836843 347.90465478856146 0.784291337876171
14.331341904790259 348.0400613786173 0.7831393068262006
14.336569459743675 346.60725104064863 0.7809164823851332
14.341797014697091 343.5244667561537 0.7767036789703456
14.347024569650507 345.28391824998425 0.7785793267268195
14.352252124603924 346.559135459703 0.7813234614172466
14.35747967955734 345.8218698347376 0.781119973512606
14.362707234510756 344.2222033910493 0.7790588960899495
14.367934789464172 343.731845389518 0.7785792603692768
14.373162344417588 345.8132384318009 0.7801976069140788
14.378389899371005 345.22757284488887 0.7800548215262543
14.38361745432442 345.6651212694098 0.7809736113863971
14.388845009277837 342.9096283902885 0.7778031695038532
14.394072564231253 339.4550596357841 0.7741177519122123
14.39930011918467 341.76155559324775 0.776058973218818
14.404527674138086 343.9457841887981 0.7774791349211571
14.409755229091502 348.37000636456344 0.7826525172259796
14.414982784044918 353.44460505381613 0.7888578219692016
14.420210338998334 354.5100594505898 0.7906251445155317
14.42543789395175 358.0666017522264 0.794950048167105
14.430665448905167 362.95090841275726 0.7996234031376354
14.435893003858583 366.21412722781895 0.8034925995509836
14.441120558811999 369.6011653648426 0.8074497302824273
14.446348113765415 370.30340842858396 0.8075421532215334
14.451575668718831 367.73020239558423 0.8055159199264944
14.456803223672248 365.96919798623054 0.8031480124159425
14.462030778625664 368.5166061997604 0.8056042449840245
14.46725833357908 368.91398151261126 0.8054652092946694
14.472485888532496 374.9065717076399 0.8116917203141617
14.477713443485912 380.5411447537822 0.8184267347360393
14.482940998439329 389.2460579722395 0.8278671730186581
14.488168553392745 397.2650138319262 0.8364657520521616
14.493396108346161 407.6648533797078 0.8472992553763463
14.498623663299577 419.76730037008014 0.8594529545804283
14.503851218252994 428.9626205083965 0.8677024892515518
14.50907877320641 435.1283906483095 0.8735885671552149
14.514306328159826 431.2704022925265 0.869331128477638
14.519533883113242 422.6160129004582 0.8604822275025698
14.524761438066658 410.8339611296946 0.8483346184384992
14.529988993020075 395.1444825040162 0.833071217537681
14.53521654797349 382.0648182600162 0.8196043653830772
14.540444102926907 369.47954413429875 0.8064904742770387
14.545671657880323 360.3900996244086 0.7969749036074459
14.55089921283374 347.0046191545283 0.7824290012727197
14.556126767787156 335.8573848954216 0.7700925444689848
14.561354322740572 328.22855668880067 0.7616383240406633
14.566581877693988 323.55717280813445 0.7565123910845793
14.571809432647404 319.8098733669021 0.7523691246327264
14.57703698760082 317.3703449272141 0.7497383755334566
14.582264542554237 317.84824969763406 0.7505555378237297
14.587492097507653 319.74219257130477 0.7523893983643387
14.592719652461069 323.92073810425836 0.7565065692340257
14.597947207414485 323.58568540371243 0.7565329983429208
14.603174762367901 322.85324250701973 0.755068321743574
14.608402317321318 324.7347377193665 0.757841709225176
14.613629872274734 326.6811266338658 0.760213911659351
14.61885742722815 330.65576319985524 0.7640988644426864
14.624084982181566 333.4875122787344 0.7664840410195333
14.629312537134982 336.2813779893354 0.7682844328484105
14.634540092088399 342.6326389089645 0.7750138402853198
14.639767647041815 346.830256699176 0.7794815281217875
14.644995201995231 345.39744569768186 0.7783662346872832
14.650222756948647 344.31413680000475 0.777155414259029
14.655450311902063 343.49096726286496 0.7754531976147218
14.66067786685548 344.1775347813886 0.7759810123996669
14.665905421808896 348.3945178672778 0.7799445484692825
14.671132976762312 350.04062093573555 0.7818159967409788
14.676360531715728 351.82401922857383 0.7844977299583147
14.681588086669144 350.83047276177587 0.7835691106946948
14.68681564162256 352.93804666000244 0.7855544824289085
14.692043196575977 352.14287772573323 0.7840958880632574
14.697270751529393 350.8682789062516 0.7820370940718332
14.70249830648281 351.36824747164513 0.7827212674825423
14.707725861436225 353.12496381193364 0.7844744977915858
14.712953416389642 354.7021431573339 0.786707667395741
14.718180971343058 355.5199338263916 0.7875649287360762
14.723408526296474 356.38095173581513 0.7879531304784351
14.72863608124989 356.8995325706184 0.7884961406750166
14.733863636203306 361.47792685016486 0.7927646930950163
14.739091191156723 365.1022859703217 0.7967336465028734
14.744318746110139 363.79774045313457 0.7958468846978679
14.749546301063555 361.0968660037464 0.7923890139314583
14.754773856016971 353.5581334829563 0.7846327311615259
14.760001410970387 350.3161416735207 0.7813883594001844
14.765228965923804 349.19210953068216 0.7797812798207967
14.77045652087722 347.75550464164434 0.7784760476010394
14.775684075830636 349.7231689857632 0.7805803956261979
14.780911630784052 348.26956667440396 0.7792660899199189
14.786139185737468 346.9172405344041 0.778778095074742
14.791366740690885 346.41863015895245 0.7784205457523246
14.7965942956443 344.4664470391625 0.7763744967167847
14.801821850597717 342.16879294879976 0.7743892718427127
14.807049405551133 341.60419375242355 0.7730623619574726
14.81227696050455 344.6490016387032 0.7766203494377236
14.817504515457966 350.21392035944325 0.7821697953146725
14.822732070411382 359.8348472643575 0.7915818014177883
14.827959625364798 365.3244616123491 0.7973945018883779
14.833187180318214 370.22801028668664 0.8023825250336823
14.83841473527163 375.8550742265309 0.8089033696939864
14.843642290225047 378.6181328092199 0.8120197393552987
14.848869845178463 382.1762190969452 0.8160044110543824
14.854097400131879 383.97869102213406 0.8175311614950314
14.859324955085295 382.9361708926005 0.8166521310371917
14.864552510038711 381.7041199092335 0.814907011167102
14.869780064992128 383.7559424768478 0.8172080536180364
14.875007619945544 386.3743501262368 0.8201142617475868
14.88023517489896 385.8959676864252 0.8186781873172291
14.885462729852376 383.85393928401874 0.8168200222093275
14.890690284805792 380.2939495042772 0.8131891964623068
14.895917839759209 378.84337031795707 0.8116798627768864
14.901145394712625 379.91688668091876 0.8131739825017249
14.906372949666041 377.3229871194902 0.809885214998394
14.911600504619457 375.8497364921551 0.8077649094233138
14.916828059572873 373.77829551048325 0.8054817968272632
14.92205561452629 370.271999086398 0.802107070726293
14.927283169479706 367.55298482107486 0.8003844857700128
14.932510724433122 363.7294868860665 0.7972441109099121
14.937738279386538 362.62855853194776 0.7959954741550525
14.942965834339955 359.41649402576485 0.7923436564660384
14.94819338929337 355.10358575657534 0.787147273312013
14.953420944246787 349.1524316816862 0.7806825564886717
14.958648499200203 346.02713837675054 0.777437644921568
14.96387605415362 343.0289100646077 0.7744079267656335
14.969103609107036 338.64043206407774 0.7698085001498365
14.974331164060452 336.0092049456462 0.7672537344201725
14.979558719013868 332.11886024017537 0.7627932411143392
14.984786273967284 328.8112667859152 0.7587204254512554
14.9900138289207 326.031242468231 0.7566249025790989
14.995241383874117 328.84355735515334 0.7597172450651629
15.000468938827533 329.4911223638877 0.7604376160837323
15.005696493780949 332.13285170324025 0.7636604129355796
15.010924048734365 334.35352522097594 0.7650264550524499
15.016151603687781 336.6504806164881 0.7681762229541101
15.021379158641198 338.17286640006506 0.7689971168557884
15.026606713594614 334.7109159373735 0.7647280175771941
15.03183426854803 333.6934265746593 0.7631369898748223
15.037061823501446 334.6603057481703 0.7644538945549992
15.042289378454862 336.57461334692886 0.7676718932303449
15.047516933408279 339.97366474317937 0.7726429468648012
15.052744488361695 341.6436131777406 0.7738818981697401
15.057972043315111 343.9526793839136 0.7765018042420709
15.063199598268527 347.34103388467884 0.7794755539783115
15.068427153221943 347.82286829647916 0.7797139910018852
15.07365470817536 350.09295782363137 0.7822119946742375
15.078882263128776 348.9496088583796 0.7812654752530654
15.084109818082192 343.81344228102813 0.7750424747155529
15.089337373035608 344.26504824506907 0.7754514330810749
15.094564927989024 343.6295488542322 0.7751209195155577
15.09979248294244 343.9888320200732 0.7754018061274516
15.105020037895857 343.72901534452603 0.775894079473789
15.110247592849273 336.38755309252855 0.7682777212799415
15.11547514780269 331.68123603441734 0.7630243714687491
15.120702702756105 329.15728663732756 0.7606160506951285
15.125930257709522 327.80742813765664 0.7588706889767163
15.131157812662938 322.9067185223465 0.7535755262761249
15.136385367616354 318.9550921204402 0.7500938540276403
15.14161292256977 316.25848089145796 0.747294514193639
15.146840477523186 315.14293004211737 0.7474132346579897
15.152068032476603 316.38963188506625 0.7488618472879617
15.157295587430019 311.3281025115124 0.7417939059665726
15.162523142383435 307.316849977283 0.7359812983846564
15.167750697336851 303.7443372185371 0.7308562636009198
15.172978252290267 301.40165185124965 0.7282859629872168
15.178205807243684 299.8126981703836 0.7281799713668518
15.1834333621971 295.6113129692502 0.7241247276372507
15.188660917150516 291.15471830907376 0.7185235328016936
15.193888472103932 287.73530634528026 0.714096453746682
15.199116027057348 282.5911650463319 0.7057477830479846
15.204343582010765 284.5778174117562 0.7081077401476426
15.20957113696418 288.7619800559763 0.714376154993523
15.214798691917597 292.1607238280281 0.7195908590829999
15.220026246871013 292.0594759400038 0.7204184541538851
15.22525380182443 289.68528783276196 0.7167788731695147
15.230481356777846 285.5839543488381 0.7099733672184841
15.235708911731262 283.88415634128984 0.7081673355470789
15.240936466684678 285.9374051025058 0.7110298900041352
15.246164021638094 286.70610889660685 0.7135369747976207
15.25139157659151 288.0669773096299 0.7156826444872013
15.256619131544927 287.4597877446732 0.7146262982830078
15.261846686498343 284.6370617862357 0.7123318958909609
15.267074241451759 284.4995682931534 0.7126962124983542
15.272301796405175 283.63106102818205 0.7124038360571013
15.277529351358591 283.8721252485437 0.7130411123543012
15.282756906312008 283.84092047677206 0.712327730063932
15.287984461265424 283.8960018665621 0.7114863943350161
15.29321201621884 285.2384103749963 0.7132582429434746
15.298439571172256 286.2967389695319 0.713204624925664
15.303667126125672 286.9940136212934 0.7152159240513398
15.308894681079089 287.2014993534286 0.7141685429475187
15.314122236032505 287.8452910098345 0.7136804328171695
15.319349790985921 290.16455226242965 0.7173622238381204
15.324577345939337 296.0590352684519 0.7233518209849541
15.329804900892753 299.139339724841 0.7282245118027155
15.33503245584617 301.521942687893 0.730966616476305
15.340260010799586 299.14279261938896 0.7278023553347086
15.345487565753002 299.96812281091456 0.7289553178982331
15.350715120706418 300.3781180649009 0.7293849748593036
15.355942675659835 300.59383177385666 0.7286472824542142
15.36117023061325 302.68105725239457 0.7316186844856535
15.366397785566667 302.66268320303885 0.7314593941004727
15.371625340520083 304.72784173050024 0.7331184875725621
15.3768528954735 303.52249555103515 0.7315146072019895
15.382080450426916 305.01926819047884 0.7324727366782133
15.387308005380332 307.6669601259788 0.7364967661706905
15.392535560333748 309.39474522133946 0.7394838118089027
15.397763115287164 311.286802651523 0.7516451271190502
15.40299067024058 309.11946061844293 0.7566653134636462
15.408218225193997 307.28895042184337 0.7588574555908579
15.413445780147413 305.71314894541035 0.7607189395817247
15.418673335100829 304.1035402414945 0.7613678351912879
15.423900890054245 304.72001924568417 0.7648294579975816
15.429128445007661 307.9637974005624 0.7720461307696699
15.434355999961078 306.8633776916168 0.7743190598434914
15.439583554914494 305.20753810760107 0.7758177612547015
15.44481110986791 304.64238801548026 0.77813643419375
15.450038664821326 305.24445507108425 0.7813961676137328
15.455266219774742 304.3530580307875 0.7824276717724945
15.460493774728159 302.74443155823604 0.7827042248771252
15.465721329681575 301.71479311579475 0.7826969526356562
15.470948884634991 302.51286285500754 0.7862536874825288
15.476176439588407 304.27150489054765 0.7904819909145383
15.481403994541823 306.1460352171858 0.7950588842961022
15.48663154949524 304.86858826016237 0.7952351563622759
15.491859104448656 306.09648909756146 0.7994583296882742
15.497086659402072 304.49158284432366 0.7994636718098553
15.502314214355488 303.5041216960802 0.7995115680923638
15.507541769308904 302.75146119299876 0.7999332101035527
15.51276932426232 303.2105211555502 0.8024517730903745
15.517996879215737 305.0606364202129 0.8070505787328156
15.523224434169153 304.1497454653801 0.8073874077401826
15.52845198912257 305.9355172461839 0.8118753683435478
15.533679544075985 304.62837648046093 0.8109209269880197
15.538907099029402 306.98007601453827 0.8154640546451603
15.544134653982818 307.91798890427685 0.8180144942409663
15.549362208936234 307.66367409402886 0.8182960956430205
15.55458976388965 308.82834128771145 0.8211897715012988
15.559817318843066 311.7911799477874 0.8263492278454337
15.565044873796483 313.4675840050937 0.830342808901455
15.570272428749899 315.58719852101086 0.8343442545205556
15.575499983703315 316.8640836050502 0.837552184487863
15.580727538656731 318.3165989931711 0.8411830531586202
15.585955093610147 317.90669622469426 0.8423331814216887
15.591182648563564 317.71473397921335 0.8439876270243828
15.59641020351698 315.32486670794407 0.8431411367063328
15.601637758470396 314.91624720996936 0.8444106370722775
15.606865313423812 310.3701402193692 0.8408360016045888
15.612092868377228 308.97606350329755 0.8400105585944555
15.617320423330645 310.6115773949414 0.8444949223192563
15.62254797828406 310.491691128186 0.8462165663592928
15.627775533237477 309.9527634100356 0.8463005079537637
15.633003088190893 306.28595952450735 0.8426245846240753
15.63823064314431 303.1298477784331 0.8351200234436688
15.643458198097726 297.9165146283198 0.8146739454339254
15.648685753051142 298.1217362901557 0.8091168121144687
15.653913308004558 298.1180221400774 0.8049917159737191
15.659140862957974 298.35966190052517 0.8026192162346178
15.66436841791139 299.11134110095725 0.8016951470077138
15.669595972864807 299.69271688251615 0.8002730620080027
15.674823527818223 297.59949629340616 0.7952833656894692
15.680051082771639 297.1502601155473 0.7924110849484106
15.685278637725055 297.44801750668444 0.7908538053405183
15.690506192678471 298.25109319729154 0.791750038536514
15.695733747631888 296.23968373649285 0.7878661665200756
15.700961302585304 291.976641319386 0.7808929622669349
15.70618885753872 289.79090748861785 0.7766851735871257
15.711416412492136 288.0947412503697 0.7724286674763814
15.716643967445552 289.0111765565757 0.7725823561429034
15.721871522398969 290.20817217637114 0.7739247807186685
15.727099077352385 291.9330029916518 0.7745358333944264
15.732326632305801 293.4900083157218 0.7765320224642315
15.737554187259217 295.5220614965594 0.7782194056574108
15.742781742212633 294.20141295442886 0.7749111209099303
15.74800929716605 297.6465504418032 0.7783037508234814
15.753236852119466 296.7742629548669 0.7749800317257345
15.758464407072882 301.53263765081954 0.7797712808847214
15.763691962026298 302.01467784508657 0.7804560016012699
15.768919516979715 304.3865573378495 0.7814216188551183
15.77414707193313 305.4082415980232 0.7814969582796545
15.779374626886547 303.91847051630754 0.7787392642200167
15.784602181839963 303.19615633149175 0.777547876588905
15.78982973679338 305.4061295250035 0.7802244814059325
15.795057291746796 308.0212161465653 0.7840518842371513
15.800284846700212 309.3440466530744 0.7845731463227312
15.805512401653628 308.53027256046016 0.7823878382739382
15.810739956607044 311.3448042770763 0.785837412985871
15.81596751156046 312.50337986799065 0.7864214087690091
15.821195066513877 314.33274599152793 0.7887585256684299
15.826422621467293 314.53337505157526 0.7879017800249779
15.831650176420709 315.19293212591253 0.7875497225070871
15.836877731374125 313.7779396608867 0.7845465131632421
15.842105286327541 313.0135545269374 0.7825310593858635
15.847332841280958 313.02355511587575 0.7831739279984508
15.852560396234374 311.37480253086215 0.7823903570938529
15.85778795118779 310.33235236749266 0.7828184904229283
15.863015506141206 310.31738418665714 0.7835560277066047
15.868243061094622 306.9554208235301 0.7778984748889008
15.873470616048039 304.9702252593024 0.7739007523952316
15.878698171001455 302.47682288780175 0.7694223107087335
15.883925725954871 300.8721111275491 0.7669557374471134
15.889153280908287 300.4895579694725 0.7668571076656056
15.894380835861703 302.51281281596073 0.7696289018149332
15.89960839081512 301.81925211043966 0.767790469965438
15.904835945768536 302.0960109559198 0.768444346027935
15.910063500721952 301.4827116818895 0.7668472153152087
15.915291055675368 300.3465576402498 0.7646992769426483
15.920518610628784 299.3837680148013 0.7635496414906883
15.9257461655822 297.54609939973403 0.760253895005163
15.930973720535617 297.14831785537103 0.7592787395848407
15.936201275489033 294.6272773522916 0.7556468540551524
15.94142883044245 296.03363213731245 0.7575268050534875
15.946656385395865 297.5734370671578 0.7595726165682317
15.951883940349282 294.80371759352715 0.75622477544579
15.957111495302698 294.5091961652934 0.7544137524754715
15.962339050256114 293.43283230146324 0.7523601425735105
15.96756660520953 292.44026265524894 0.7499171353808295
15.972794160162946 290.7258211827205 0.7482153933917894
15.978021715116363 293.7516990169227 0.7523269192716516
15.983249270069779 295.9011591908932 0.7552694253637701
15.988476825023195 299.4692644136005 0.759872581453023
15.993704379976611 303.00380233774194 0.765231966110942
15.998931934930027 302.7978559715916 0.7644642142627972
16.004159489883442 302.6334443659301 0.7646775374775172
16.009387044836856 303.69962568275326 0.7647170665164975
16.01461459979027 305.7664600919737 0.7667222400515753
16.019842154743685 306.2591666847409 0.7680459635700367
16.0250697096971 304.1676955380222 0.76524099453205
16.030297264650514 304.05071834519117 0.7643498425695654
16.03552481960393 304.6464695667931 0.7645852412502234
16.040752374557343 306.88831736158045 0.7668160574231568
16.045979929510757 309.246583485271 0.7708806527296511
16.05120748446417 312.74855450058465 0.7748491192610413
16.056435039417586 317.19010575555285 0.7805715415426314
16.061662594371 317.7981481340591 0.7803189463784753
16.066890149324415 320.48431407572934 0.78348323242348
16.07211770427783 322.3168761391438 0.7856314059416577
16.077345259231244 325.2495050311361 0.7887669247158621
16.08257281418466 328.6454705556142 0.7926011380792776
16.087800369138073 328.3453685639643 0.7919886040941154
16.093027924091487 327.5248507055532 0.7906159151824884
16.0982554790449 327.36660742285954 0.7898671725522367
16.103483033998316 328.8051055205898 0.7921109967402641
16.10871058895173 331.1614826533753 0.7944509201344954
16.113938143905145 333.62737953086895 0.798402738507357
16.11916569885856 333.57100280060786 0.798402414298596
16.124393253811974 332.2125716065495 0.7961983187601671
16.129620808765388 330.49710750866643 0.7940081307427285
16.134848363718802 328.6931912876511 0.7917195209956711
16.140075918672217 326.3478569957262 0.7889837105172067
16.14530347362563 327.1619663894114 0.7900298149960079
16.150531028579046 326.75297089566726 0.7896097905438904
16.15575858353246 331.3477286958425 0.794544605275659
16.160986138485875 330.18433546796143 0.792698679786899
16.16621369343929 331.20049100984045 0.7935502678542795
16.171441248392703 325.6284356280325 0.7871515588506707
16.176668803346118 321.1936470711667 0.7822436823705781
16.181896358299532 320.26847395806493 0.7819285894765479
16.187123913252947 317.34229895292594 0.7784773369685757
16.19235146820636 314.4410172988392 0.774747062313367
16.197579023159776 309.1036651747329 0.7673024469019535
16.20280657811319 301.90188301341027 0.7577559332190623
16.208034133066604 299.68853298573856 0.7565335957593491
16.21326168802002 296.3200384808954 0.7544509313289354
16.218489242973433 292.54686508243606 0.7508270829361035
16.223716797926848 287.50965689712507 0.744072662492326
16.228944352880262 283.5204774733351 0.7382684815689909
16.234171907833677 283.3119505725881 0.7385703553309125
16.23939946278709 283.25834495574577 0.7394835250839639
16.244627017740505 282.46185499602547 0.7392616883534382
16.24985457269392 278.9961023584578 0.7332491305254962
16.255082127647334 276.2857525989679 0.7295550933859908
16.26030968260075 271.39496138327104 0.7227748457994622
16.265537237554163 270.8586826351189 0.7227673744640458
16.270764792507578 271.40399563664084 0.7226220241880205
16.275992347460992 271.6061144795489 0.7235252230130034
16.281219902414406 271.21285179017525 0.7234847862390354
16.28644745736782 269.01261844232454 0.7197142441995273
16.291675012321235 266.17019193818874 0.7157793575046228
16.29690256727465 267.72434130717005 0.715261321803378
16.302130122228064 267.27708549323836 0.7140186919670709
16.30735767718148 269.3398271101852 0.7158772897409597
16.312585232134893 267.4938983433482 0.71350413483057
16.317812787088307 267.4038747357513 0.7139660035807662
16.323040342041722 267.04856886118426 0.7141483972229816
16.328267896995136 269.3926172395805 0.7180386824705178
16.33349545194855 270.65952921843586 0.719386166818495
16.338723006901965 267.8445415587739 0.7169141285965047
16.34395056185538 269.66574672797196 0.7177948350448181
16.349178116808794 272.02195326704623 0.7219515241919968
16.35440567176221 277.0870934958866 0.7268448097114895
16.359633226715623 281.78974595487074 0.7324210890486759
16.364860781669037 288.4923106616512 0.7406832549535783
16.37008833662245 298.444842780488 0.7513902780860305
16.375315891575866 305.32862225509905 0.7597142763720344
16.38054344652928 309.43992214073455 0.7630924751114274
16.385771001482695 313.494614094163 0.7666732074618182
16.39099855643611 316.07280840260745 0.7688116971545088
16.396226111389524 316.6648008574337 0.7688251652121363
16.401453666342938 316.2960369332911 0.7692416058125618
16.406681221296353 314.88638609282424 0.7684607273121933
16.411908776249767 311.6151338866142 0.7637097930749219
16.41713633120318 309.0053769699808 0.760193984908342
16.422363886156596 306.30799200464065 0.7572675607289828
16.42759144111001 303.25225216548813 0.7522750642654221
16.432818996063425 303.441228222877 0.7526575329290638
16.43804655101684 303.9842167093812 0.7515159771352169
16.443274105970254 303.0045960747285 0.7511135677919172
16.448501660923668 303.3823746177322 0.751766609803136
16.453729215877082 299.97913500578096 0.7475463592833022
16.458956770830497 299.8801508979025 0.7476232253452242
16.46418432578391 299.0816858596051 0.7468420312324204
16.469411880737326 300.2739777035499 0.7476615484768963
16.47463943569074 302.06369293032657 0.7509617776951544
16.479866990644155 303.44490463214754 0.7519213866250909
16.48509454559757 306.090577807928 0.7540911308583345
16.490322100550983 308.43219893709534 0.7563666831044937
16.495549655504398 307.56085869739223 0.7540045228416299
16.500777210457812 305.36910083139367 0.752184686999856
16.506004765411227 303.4158033884739 0.7494289169788501
16.51123232036464 301.296162108546 0.7461523504348286
16.516459875318056 298.94642334281116 0.7438232499898568
16.52168743027147 293.57745972397754 0.737746723949825
16.526914985224884 290.01943061634705 0.7344210506388544
16.5321425401783 288.4583419969395 0.7343913350607895
16.537370095131713 282.33901318535277 0.7262686944997323
16.542597650085128 277.6158138760107 0.7214638190386645
16.547825205038542 274.1159334984949 0.7165870802157229
16.553052759991957 273.8865354891645 0.7148229196152903
16.55828031494537 271.86791176679196 0.7116291214215145
16.563507869898785 269.9962667901425 0.7094535019489844
16.5687354248522 267.4162437922939 0.7064619879965713
16.573962979805614 266.70470812955637 0.7070898284624054
16.57919053475903 267.30378734700827 0.70842862305655
16.584418089712443 267.6094627927575 0.7103172688994995
16.589645644665858 267.3060334881671 0.7090943885884841
16.594873199619272 267.44850382207636 0.7075209219737861
16.600100754572686 263.44959272759513 0.701444244243565
16.6053283095261 262.62310396881117 0.7003864020853988
16.610555864479515 261.6847320597053 0.6988019843451099
16.61578341943293 263.1508870876334 0.7007700759910819
16.621010974386344 262.59929536771205 0.6992088703776589
16.62623852933976 264.37411352291383 0.7025597363259907
16.631466084293173 265.2944982608505 0.7036478846242494
16.636693639246587 268.3402068180381 0.7068196525657574
16.641921194200002 269.17270272742576 0.7088533473156536
16.647148749153416 272.0046573586624 0.7117812118477731
16.65237630410683 271.00804407715646 0.7097237249873958
16.657603859060245 268.6389489157881 0.7058117349383278
16.66283141401366 264.58309725798784 0.7005922046167724
16.668058968967074 262.091739146266 0.6979369133781245
16.67328652392049 257.3799937315813 0.6919871846557765
16.678514078873903 255.35763396970643 0.6882487949080176
16.683741633827317 254.88169323393564 0.687863505063345
16.68896918878073 254.9148938463503 0.6881395359914094
16.694196743734146 255.4612496306733 0.6907534388786788
16.69942429868756 254.93340396671044 0.6902549501245865
16.704651853640975 255.35679750091919 0.6916393131514189
16.70987940859439 255.58952654265684 0.6924071721020657
16.715106963547804 254.41004206994825 0.6903608032078121
16.720334518501218 253.04673011582818 0.6878279752273979
16.725562073454633 250.95470284548674 0.6836858851741177
16.730789628408047 250.19172145147215 0.6810975717538039
16.73601718336146 248.99989924944083 0.68092804115401
16.741244738314876 247.55967556516674 0.6790768899854552
16.74647229326829 245.32875076997254 0.6760270290036445
16.751699848221705 242.16803042303886 0.6713724678963354
16.75692740317512 237.02234185899988 0.6641327958452563
16.762154958128534 237.49452117137128 0.664735941365825
16.767382513081948 236.42652736712557 0.6633740011972185
16.772610068035362 236.78313277599523 0.6626686315021773
16.777837622988777 235.08080342399543 0.6604096536517317
16.78306517794219 236.8739766937626 0.663509935427004
16.788292732895606 237.77736929176973 0.6657676292992168
16.79352028784902 240.1298914694892 0.6708536624150983
16.798747842802435 241.14914351544138 0.6712109617401897
16.80397539775585 240.5897631018197 0.670621595064392
16.809202952709263 237.96408302804835 0.6660591806221517
16.814430507662678 234.76246665046224 0.6609511289570471
16.819658062616092 230.68151226483468 0.6555388301531523
16.824885617569507 228.92443426475856 0.653877402667856
16.83011317252292 229.76520589532726 0.6555522170009843
16.835340727476336 231.3874173635854 0.6593684362249913
16.84056828242975 230.271626069678 0.6563715525592208
16.845795837383164 230.97111246932477 0.6566938646724197
16.85102339233658 230.07042515010164 0.6550774210892651
16.856250947289993 230.23262337427153 0.6554432286322746
16.861478502243408 228.44100654137378 0.6535282658091822
16.866706057196822 227.57020371860486 0.6532716106826173
16.871933612150237 225.87215571187068 0.6508329362652853
16.87716116710365 228.01754861136678 0.6548972874459027
16.882388722057065 228.33927330915552 0.6566993807473829
16.88761627701048 228.60892810415837 0.656451455041304
16.892843831963894 226.01672232376973 0.652536950460757
16.89807138691731 222.75259598402667 0.6464032388208042
16.903298941870723 222.10020016873693 0.6455488951886101
16.908526496824138 225.36702910846302 0.6481065532679287
16.913754051777552 229.03094217053913 0.6540780771332539
16.918981606730966 231.38030208574628 0.6578561528100517
16.92420916168438 228.84071737774985 0.6536607954379181
16.929436716637795 225.10894419275274 0.6490841392516855
16.93466427159121 224.30133392399705 0.6475053020285593
16.939891826544624 224.68304524069774 0.6476934461666382
16.94511938149804 226.14264266452204 0.6499516992225428
16.950346936451453 226.35155640253188 0.6505443485770167
16.955574491404867 225.29499078703068 0.6490859584075912
16.960802046358282 227.52321588524234 0.6533462916681664
16.966029601311696 226.88604002635623 0.6508832127553782
16.97125715626511 227.73318292612328 0.6521526216283609
16.976484711218525 226.03725024217678 0.6496833105018278
16.98171226617194 221.881107025596 0.6448358105877902
16.986939821125354 220.10184754396644 0.644631901768707
16.99216737607877 218.94810126845778 0.6420606834460634
16.997394931032183 220.69383675464988 0.6451297740327645
17.002622485985597 225.44236229367505 0.6512350095561864
17.00785004093901 228.4984221196025 0.6541906546139373
17.013077595892426 230.24414999145168 0.6563509836384472
17.01830515084584 227.45152645111392 0.6510600192317344
17.023532705799255 224.80197993061637 0.6469261360300325
17.02876026075267 222.01071463141938 0.643557973900158
17.033987815706084 224.49751345815937 0.6465993688535002
17.039215370659498 226.8083535447032 0.6500235866704305
17.044442925612913 229.8385133925601 0.6545041783387775
17.049670480566327 231.1167649170025 0.6555062970332469
17.05489803551974 229.9635666585953 0.6549478144837985
17.060125590473156 230.29677285111887 0.6548651204753444
17.06535314542657 230.01978360364566 0.6555244166659631
17.070580700379985 232.67702872244143 0.6587633805972655
17.0758082553334 232.95537024284778 0.658029456653448
17.081035810286814 231.1649341183129 0.6553035879696021
17.086263365240228 232.30885338199315 0.6570943073621682
17.091490920193642 232.25078475606378 0.6568015287421407
17.096718475147057 233.29244800911627 0.6581995873058168
17.10194603010047 231.3179040692057 0.654893570259559
17.107173585053886 228.21288485533432 0.6498055176345017
17.1124011400073 230.4926520411642 0.6520121899961342
17.117628694960715 234.93926024587162 0.6589316729260117
17.12285624991413 238.16847133031138 0.6637896201667575
17.128083804867543 237.98294819645977 0.6644008044212526
17.133311359820958 235.1237838448503 0.6593327730119694
17.138538914774372 231.7121317081212 0.6556879498476738
17.143766469727787 233.13407240004452 0.6575296674631155
17.1489940246812 235.62772359811308 0.6612254912394944
17.154221579634616 238.66498427042794 0.6649224873078033
17.15944913458803 240.28280286933355 0.666852455840126
17.164676689541444 240.58144888799515 0.667363414429858
17.16990424449486 242.5445323078508 0.6693134345720928
17.175131799448273 245.15101386351822 0.6717280993062127
17.180359354401688 243.68006896915742 0.6689149531089276
17.185586909355102 244.09329717449944 0.6693714478586247
17.190814464308517 243.26963236239962 0.6677894279096859
17.19604201926193 245.8053403713572 0.6701628805660209
17.201269574215345 245.45152087170044 0.6682087691285264
17.20649712916876 245.5188202167844 0.6687891128836359
17.211724684122174 246.95286640683938 0.671684099604291
17.21695223907559 249.04200118738152 0.675801151137543
17.222179794029003 252.54872866695115 0.6800686575378797
17.227407348982418 254.474291011703 0.6815777650264069
17.232634903935832 256.3534935015381 0.6831012092719853
17.237862458889246 254.4384920121522 0.6804694475554883
17.24309001384266 255.27939088358013 0.6838114050280264
17.248317568796075 254.45326358334984 0.6826143802723867
17.25354512374949 254.53097956791356 0.683087887411315
17.258772678702904 251.3188105872906 0.6768318424702147
17.26400023365632 249.1905812551046 0.6734721895786496
17.269227788609733 249.22539862049393 0.6742913509237141
17.274455343563147 247.37011083642824 0.6731254000990171
17.279682898516562 247.8689320471181 0.676358802839491
17.284910453469976 244.34989552606572 0.6717202741943534
17.29013800842339 245.20095156550695 0.6728679676530444
17.295365563376805 244.6529721186118 0.6702456357389684
17.30059311833022 245.93162159647505 0.6710147024134128
17.305820673283634 246.44135568355117 0.6716260417954255
17.31104822823705 245.67641910117126 0.6702158126293951
17.316275783190463 246.7154173508053 0.6718827760748438
17.321503338143877 246.18445617349548 0.6723819981878595
17.32673089309729 247.5484095775921 0.6743937854862039
17.331958448050706 245.72331491042803 0.6717781803859767
17.33718600300412 245.26897615809762 0.6701438159240534
17.342413557957535 243.09418130608807 0.6664464326612228
17.34764111291095 242.4802172821543 0.6654324829016363
17.352868667864364 244.72635327091453 0.6703105765137405
17.358096222817778 247.0290183173487 0.674963047564161
17.363323777771193 249.4973410406704 0.678799692717936
17.368551332724607 249.58575597429913 0.6790281908219679
17.37377888767802 247.52336248642888 0.6754460632502322
17.379006442631436 247.67964510335915 0.6758432083107772
17.38423399758485 247.53357972575162 0.6751477939899867
17.389461552538265 246.57652048125905 0.6726618719886726
17.39468910749168 248.03350677449217 0.6746075152865837
17.399916662445094 251.46352792431964 0.6780268893342881
17.405144217398508 255.32710565809285 0.6819194297321769
17.410371772351922 253.37050212254704 0.6789428773645847
17.415599327305337 252.29176107197657 0.6778695849301344
17.42082688225875 251.70099277263967 0.6770302964083587
17.426054437212166 251.11156829321655 0.6761565980654742
17.43128199216558 251.420052177638 0.6754264191686058
17.436509547118995 250.61916759852392 0.6746177168704569
17.44173710207241 250.92614887010558 0.6759743456116123
17.446964657025823 252.4890779552279 0.6788536540709671
17.452192211979238 252.47677597166228 0.6794367493638133
17.457419766932652 252.9535065681936 0.6781795466666763
17.462647321886067 252.75413871738465 0.6767666988532471
17.46787487683948 251.69405948849592 0.675020624855177
17.473102431792896 251.11819576693162 0.6768550513571644
17.47832998674631 249.72032486392072 0.6771408677805717
17.483557541699724 251.00875549631616 0.6776514214510011
17.48878509665314 251.9943546942948 0.6787917607108963
17.494012651606553 253.568209954308 0.6794300571351886
17.499240206559968 257.7610376633838 0.6854038610430564
17.504467761513382 259.91151354813826 0.6890100342819787
17.509695316466797 262.0398643068787 0.6911049576547722
17.51492287142021 261.42447411413457 0.6899512258245625
17.520150426373625 260.15848812236584 0.688136059844238
17.52537798132704 259.9899399323356 0.6869843128751295
17.530605536280454 257.41375349332804 0.6828163501784079
17.53583309123387 259.00300906113716 0.6846930410146991
17.541060646187283 256.54364350954 0.681123283284874
17.546288201140698 257.8532410619004 0.682548484544139
17.551515756094112 256.3845149835597 0.6805268633671755
17.556743311047526 255.97774861969873 0.6800570191801342
17.56197086600094 257.16858490830487 0.6816451680885468
17.567198420954355 258.38247290618153 0.6835706269039662
17.57242597590777 259.3358065162609 0.6844660207805752
17.577653530861184 258.06441247020996 0.6835079156603443
17.5828810858146 254.9715784851896 0.6795521028781657
17.588108640768013 255.2376788402706 0.6801872679031876
17.593336195721427 255.73053705071757 0.6810322167925776
17.598563750674842 258.05040292734276 0.6835020596789743
17.603791305628256 259.5742572451101 0.6849274786575567
17.60901886058167 261.62010501645943 0.6872334298556608
17.614246415535085 264.0426594530443 0.6908042437665692
17.6194739704885 265.01957486000003 0.6924201974104753
17.624701525441914 261.75704516328796 0.6878800708249077
17.62992908039533 263.83622345851165 0.690187602298942
17.635156635348743 264.92053499095385 0.6914238878944038
17.640384190302157 266.1533795885317 0.6926161486866902
17.64561174525557 269.28814029208206 0.6976825401499048
17.650839300208986 269.1256054125405 0.6981645628893035
17.6560668551624 269.71836055181194 0.6993835374128422
17.661294410115815 272.2964186359446 0.7017745213250551
17.66652196506923 275.8215860398857 0.7053029213940624
17.671749520022644 282.75175819882804 0.7129717444805611
17.676977074976058 285.9032990242778 0.7174579772222277
17.682204629929473 289.5501854182215 0.721418261930244
17.687432184882887 293.63837421343555 0.7264529545296712
17.6926597398363 296.13959941650216 0.7292865606480957
17.697887294789716 298.9696771362392 0.7327715534439351
17.70311484974313 300.0738240515433 0.7338933127038533
17.708342404696545 300.53236510301286 0.7338159179528012
17.71356995964996 304.61798612170963 0.7384334851592423
17.718797514603374 307.87243469551447 0.7427163602874687
17.724025069556788 313.6777453898023 0.7499904115140915
17.729252624510202 315.6079546365202 0.7518136194964903
17.734480179463617 316.26464505062023 0.7522074960080001
17.73970773441703 315.35316455574787 0.750238703273524
17.744935289370446 314.30935396504617 0.7502064458460398
17.75016284432386 314.52220423305437 0.7508553878536999
17.755390399277275 318.00477328095593 0.7545881912129223
17.76061795423069 321.21866903540945 0.7573630457989382
17.765845509184103 325.7842984773215 0.7611766832303392
17.771073064137518 328.8691103709312 0.7647423969568035
17.776300619090932 325.202012679737 0.7609350271135923
17.781528174044347 319.7804863241565 0.75507054789288
17.78675572899776 314.34920712612757 0.748789479166827
17.791983283951176 312.5684080208538 0.7471302116620896
17.79721083890459 310.7044840865084 0.7453626537740367
17.802438393858004 307.27593082823086 0.741732111363177
17.80766594881142 304.96710489839717 0.7384992348812516
17.812893503764833 302.79107057218664 0.7359840182620316
17.818121058718248 300.7470359976713 0.7336708217272988
17.823348613671662 300.4505957478662 0.7329625659095025
17.828576168625077 298.6243374355389 0.7317683585416999
17.83380372357849 295.9691859623245 0.728040879629089
17.839031278531905 293.8653218147494 0.7254367277859087
17.84425883348532 292.8295490746683 0.7237314853734591
17.849486388438734 293.78438441424515 0.7244301572276576
17.85471394339215 293.12126802553166 0.724015112697192
17.859941498345563 292.4791902451851 0.7234601396174798
17.865169053298978 290.25337907296216 0.7202845834122013
17.870396608252392 293.9698204425436 0.7254041941932724
17.875624163205806 295.02187038272405 0.725550354333379
17.88085171815922 295.40619952137894 0.7263589734230902
17.886079273112635 294.28751681444265 0.7246020647237131
17.89130682806605 296.84713800491915 0.728032192640955
17.896534383019464 300.9405343430695 0.7335946776472213
17.90176193797288 306.8941058945042 0.7410398663356695
17.906989492926293 311.5470794819109 0.7466509959305822
17.912217047879707 314.91534869422344 0.7506161144627793
17.917444602833122 319.1975079427267 0.7547518117556616
17.922672157786536 322.2380241383433 0.75779941576708
17.92789971273995 321.9376134678019 0.7575281696066216
17.933127267693365 323.14988955996444 0.7579614000974328
17.93835482264678 320.50403127043376 0.7548362305170013
17.943582377600194 318.9446450661754 0.7526844383907094
17.94880993255361 321.046681450599 0.7555241379610278
17.954037487507023 320.9688912318634 0.7561791069281274
17.959265042460437 319.21554641293994 0.7546652435121205
17.96449259741385 314.76514492684805 0.7504448037621086
17.969720152367266 309.3060416661872 0.7439673073232274
17.97494770732068 306.5527341705519 0.7405318449673889
17.980175262274095 304.96951434660934 0.7388414376596131
17.98540281722751 303.9492331910174 0.7380634957591745
17.990630372180924 299.85582601836387 0.7335925230860593
17.995857927134338 298.1516483056408 0.731396641823157
18.001085482087753 293.64429559959456 0.7245863255465192
18.006313037041167 293.1042678730621 0.7236714978161323
18.01154059199458 291.2418626862921 0.7216563766494102
18.016768146947996 287.5545811549948 0.7170936598530405
18.02199570190141 283.75104058783575 0.7130338033671042
18.027223256854825 280.5310457773477 0.708543542061226
18.03245081180824 280.24829145087665 0.708714702188433
18.037678366761654 281.23751026557017 0.7102579819991935
18.042905921715068 282.24862814548027 0.711314477440949
18.048133476668482 281.90025577896074 0.7118489305728366
18.053361031621897 282.3707273966721 0.7120519614887174
18.05858858657531 283.67378689544574 0.7141240646034758
18.063816141528726 280.78547659056585 0.7104608088070028
18.06904369648214 278.4129583471088 0.7074607203894046
18.074271251435555 279.33859181366637 0.7078426312107287
18.07949880638897 281.98360049135107 0.7111399868813162
18.084726361342383 282.864492151184 0.7130860567015149
18.089953916295798 283.6809546369668 0.7148093256905109
18.095181471249212 283.74461795867444 0.7145181145411925
18.100409026202627 286.92742624492456 0.7170966319634751
18.10563658115604 289.7294547119206 0.7198628561989153
18.110864136109456 296.49788172094895 0.7282480046095172
18.11609169106287 305.5014033399842 0.7392789127995685
18.121319246016284 312.34497433312123 0.7479719054284095
18.1265468009697 314.3316752120654 0.7489017199107144
18.131774355923113 318.62790529534067 0.7537461345601159
18.137001910876528 327.25713103863075 0.7625894126164081
18.142229465829942 340.2794956605469 0.7771227052490889
18.147457020783357 350.61158070130256 0.7884963010218823
18.15268457573677 362.97937512272296 0.801691574513667
18.157912130690185 377.98233515220704 0.8183244251250061
18.1631396856436 391.2924090277321 0.8324004479336999
18.168367240597014 402.6728775807933 0.8442205677410898
18.17359479555043 409.7219934232418 0.852045985596118
18.178822350503843 413.74327884150074 0.8561202951345158
18.184049905457258 411.033670190706 0.8535924063470395
18.189277460410672 405.5770416547935 0.8478700429287508
18.194505015364086 400.5591504715792 0.8422054223852412
18.1997325703175 393.93253501106597 0.8356015546518311
18.204960125270915 391.2241421451388 0.8325119041741029
18.21018768022433 384.38655653602495 0.825269128207326
18.215415235177744 379.6136880474677 0.8200167470705158
18.22064279013116 378.6158854030008 0.8187110222542747
18.225870345084573 378.51191331819024 0.8185338299545649
18.231097900037987 380.51399138246234 0.8204909969623033
18.236325454991402 385.37916536289407 0.825593310971515
18.241553009944816 391.9081606424162 0.8332673593304257
18.24678056489823 397.99112149128365 0.8396112276256323
18.252008119851645 399.71346442875097 0.8417182628535366
18.25723567480506 399.20638354270363 0.8406821975975995
18.262463229758474 396.67233666891605 0.8375998741303244
18.26769078471189 390.893048544604 0.8316565091322268
18.272918339665303 382.7465910049807 0.8228312220753907
18.278145894618717 372.43442667721473 0.8117044255330245
18.28337344957213 361.08737701429624 0.7999825626193132
18.288601004525546 354.54562213442347 0.7928873264813915
18.29382855947896 346.51261054495154 0.7839754747017446
18.299056114432375 337.8572114396893 0.7739134090940915
18.30428366938579 330.5983683676007 0.7658142116513127
18.309511224339204 323.07161498185764 0.7570289398553225
18.314738779292618 316.49262086793834 0.7499368911356642
18.319966334246033 311.6895377352504 0.744519603027864
18.325193889199447 307.90676430091787 0.739832765382066
18.33042144415286 303.33354451738103 0.7345825641255901
18.335648999106276 300.30598467533434 0.7308282139383876
18.34087655405969 296.19195003394645 0.7259018212204967
18.346104109013105 293.26370677349547 0.7225647009129418
18.35133166396652 294.8435487752122 0.7252217899850613
18.356559218919934 294.7668206163919 0.7254034083149261
18.361786773873348 295.2352315416729 0.7264492763524097
18.367014328826762 293.51637041823307 0.724516589031112
18.372241883780177 290.79733852785375 0.7216352438138652
18.37746943873359 293.1757040209909 0.7245989031116931
18.382696993687006 296.2160043281955 0.727591676502034
18.38792454864042 303.20489287143977 0.7376468824307787
18.393152103593835 311.66931352808484 0.759106752694343
18.39837965854725 319.268069411984 0.774963923869423
18.403607213500663 330.5524986675851 0.7935682473610249
18.408834768454078 341.75696068784083 0.811065753228192
18.414062323407492 355.4716721873025 0.8310840694560977
18.419289878360907 367.73046269068254 0.8490427818941106
18.42451743331432 372.80891174268174 0.8582964231378285
18.429744988267736 376.29574150942415 0.8669675513265233
18.43497254322115 375.22241950762384 0.8687173205812876
18.440200098174564 372.97060791273685 0.8695504644591798
18.44542765312798 369.77183195596393 0.8691314090466097
18.450655208081393 366.11389731565066 0.8679092312929026
18.455882763034808 361.33902112397135 0.8655234236664103
18.461110317988222 356.50987993957114 0.8627796574527308
18.466337872941637 351.58931640541033 0.8588460351238577
18.47156542789505 347.75959818282473 0.8576158023974593
18.476792982848465 342.11971537391616 0.853226213086256
18.48202053780188 339.01118497435067 0.8525514108263981
18.487248092755294 334.2997084667305 0.8488090346425358
18.49247564770871 331.96345112899564 0.8472249840251697
18.497703202662123 328.91334128727766 0.8456213240152763
18.502930757615538 325.5709901578888 0.8437968914501134
18.508158312568952 322.1565738168766 0.8420342371970035
18.513385867522366 319.51925037528235 0.8419413027660257
18.51861342247578 319.6053733115845 0.8434800570057471
18.523840977429195 317.93445801198123 0.8439577826014646
18.52906853238261 317.6513380057681 0.8457041841834351
18.534296087336024 313.87484527306907 0.8423996000380984
18.53952364228944 311.73372943130124 0.8427299468030628
18.544751197242853 309.0323578605138 0.8407288589032041
18.549978752196267 306.3346638394192 0.8391587837514768
18.555206307149682 303.90688089089775 0.8379588242544996
18.560433862103096 306.99867632427726 0.8434517922952336
18.56566141705651 307.6262882409953 0.8466464975764256
18.570888972009925 309.8978539062436 0.8519352099668464
18.57611652696334 308.83797549912043 0.852514600706981
18.581344081916754 309.84925876215385 0.8562259444833268
18.58657163687017 315.3797060617345 0.864922963521306
18.591799191823583 315.7227821036588 0.8675955751318596
18.597026746776997 318.5897373051734 0.8732675599905676
18.60225430173041 316.06517394815154 0.8717551107200426
18.607481856683826 314.7512166250689 0.872293584885333
18.61270941163724 315.06964433356376 0.8731743329223903
18.617936966590655 318.86094540247495 0.8805737981138264
18.62316452154407 325.5072877942176 0.8894829671707136
18.628392076497484 329.6615139946747 0.8779428383005021
18.633619631450898 332.6249648957129 0.8715866874273186
18.638847186404313 336.920224104592 0.8701756042783995
18.644074741357727 344.03484028280883 0.8741919404609861
18.64930229631114 348.28044841332996 0.8762449532665902
18.654529851264556 353.41453011810444 0.8785359327921283
18.65975740621797 355.6813931450984 0.8784647822575782
18.664984961171385 359.68191550248383 0.8796391071244126
18.6702125161248 360.25510447858846 0.8768241582136762
18.675440071078214 364.5501596480606 0.8802271904635175
18.680667626031628 363.8778011029239 0.8769634138308052
18.685895180985042 363.89003857196684 0.874671150459268
18.691122735938457 359.6920853347237 0.8671826429068373
18.69635029089187 358.6408624424395 0.8627520277697299
18.701577845845286 357.10932372597176 0.8592558861083516
18.7068054007987 356.3167450574652 0.8569367383257682
18.712032955752115 357.2782027946602 0.8568535991637289
18.71726051070553 359.3999791773335 0.8584564355784017
18.722488065658943 363.13127761769965 0.8609137184777019
18.727715620612358 362.823924964321 0.8594354537426769
18.732943175565772 361.54853015758493 0.8564258337216316
18.738170730519187 361.6524145636311 0.8553764388547321
18.7433982854726 363.2173983075557 0.8566033140116813
18.748625840426016 363.36728330413285 0.8551474339302859
18.75385339537943 362.41234938345445 0.8526558507704477
18.759080950332844 362.76686007756376 0.8522052495849026
18.76430850528626 360.4482455025223 0.8480066394545018
18.769536060239673 356.21644586776955 0.8425611995514184
18.774763615193088 351.615010400348 0.8361843360254091
18.779991170146502 346.14812074725756 0.8279498026913232
18.785218725099917 343.13616835681347 0.8229445985517571
18.79044628005333 341.29483788218033 0.8193934923507555
18.795673835006745 337.92179874344083 0.8141989305293214
18.80090138996016 333.559422583545 0.8089596339925299
18.806128944913574 330.74374090012145 0.8048009652029394
18.81135649986699 327.0047742659855 0.7994275750841813
18.816584054820403 326.1575817360313 0.7988149017184383
18.821811609773818 322.9232141519913 0.7941421314282646
18.827039164727232 322.00793869856153 0.7931741768567367
18.832266719680646 317.8666148023052 0.7871608880309923
18.83749427463406 314.33473847266407 0.7824674043421136
18.842721829587475 308.82367242226405 0.7744809199848809
18.84794938454089 307.6022125078964 0.7727458860695277
18.853176939494304 305.47505736775867 0.7703836995126264
18.85840449444772 306.47300150598664 0.7716576028146511
18.863632049401133 305.3247904231684 0.7698117377320074
18.868859604354547 305.87339297350064 0.7704458711078918
18.87408715930796 307.6472749842804 0.7719305194391118
18.879314714261376 306.7161221972655 0.7709136015479919
18.88454226921479 304.4204476160052 0.7690827308556013
18.889769824168205 301.6118982101751 0.7647509865332364
18.89499737912162 301.3891205638212 0.7644740260354493
18.900224934075034 301.32755999907806 0.7630674533569608
18.90545248902845 299.5169380736807 0.7600998841320722
18.910680043981863 296.68296341528406 0.7574599463037548
18.915907598935277 294.1639432869973 0.7537896169000387
18.92113515388869 295.92064366503394 0.756979161138965
18.926362708842106 293.73247756819177 0.7530051657230916
18.93159026379552 295.32563172414797 0.7533963027741843
18.936817818748935 290.4995954247108 0.7460938777241293
18.94204537370235 290.7918759237549 0.7462503156831705
18.947272928655764 290.9037165869722 0.7469586817580977
18.952500483609178 291.55421143165336 0.7474578709965033
18.957728038562593 293.31696401040773 0.7491152149624034
18.962955593516007 292.17352325112256 0.7469754757811106
18.96818314846942 292.9947431177087 0.7475336262852434
18.973410703422836 291.13706235540417 0.7440851935759637
18.97863825837625 289.17542245487823 0.7406653315762084
18.983865813329665 289.16138997332337 0.7408072129612161
18.98909336828308 286.5666558111014 0.738203250174968
18.994320923236494 290.2519902250192 0.7433573320669099
18.999548478189908 296.13700411270173 0.7508195117026664
19.004776033143322 299.24057350579744 0.7536830309599221
19.010003588096737 309.2815978636796 0.7661806261840935
19.01523114305015 308.5068529605166 0.7662537602802856
19.020458698003566 306.45674851658043 0.7632009731783705
19.02568625295698 292.85745199237164 0.7457711526970735
19.030913807910395 285.5553991514048 0.7372295893359703
19.03614136286381 286.09269572931413 0.737787407479095
19.041368917817223 283.1616317516446 0.7343219671725751
19.046596472770638 284.35543272125193 0.7347150873671503
19.051824027724052 285.4280451200595 0.7354283336973767
19.057051582677467 288.0084592507599 0.7372968422380208
19.06227913763088 288.07815101368215 0.7362479947730936
19.067506692584296 285.8198068943907 0.7320877974055411
19.07273424753771 280.944028139226 0.7251002719759405
19.077961802491124 278.8408436823268 0.722700908222137
19.08318935744454 279.28938880534656 0.7225424167577468
19.088416912397953 279.8557903639188 0.7230939004654315
19.093644467351368 282.9885909893694 0.7276075770280476
19.098872022304782 283.85186970706604 0.7284176726941017
19.104099577258197 285.08753932050894 0.7307352996108282
19.10932713221161 285.38336387165924 0.7306139593790928
19.114554687165025 285.7775270953081 0.7315381447984134
19.11978224211844 285.08420022643514 0.7302637281599594
19.125009797071854 286.47973635212315 0.7313612364877612
19.13023735202527 287.0883458733115 0.7319537648784654
19.135464906978683 286.4698478339429 0.7315729215315633
19.140692461932098 285.49827679243657 0.7296368482290487
19.145920016885512 282.9326224178423 0.7263315445677719
19.151147571838926 283.1390315137913 0.7264837542396981
19.15637512679234 284.82428183622903 0.7290523950354376
19.161602681745755 284.80759929304116 0.7301061950966377
19.16683023669917 282.5013151163415 0.7266453616020665
19.172057791652584 280.1969142302858 0.7244323826064105
19.177285346606 280.33823309446717 0.7246189193134465
19.182512901559413 278.6427378692563 0.7219144169179625
19.187740456512827 276.5516251855289 0.7201884125394439
19.19296801146624 276.4739208980692 0.7193095682726389
19.198195566419656 277.7690034868359 0.7211583741734662
19.20342312137307 280.61971655962094 0.7237467664089059
19.208650676326485 280.52489323579704 0.7227700004409647
19.2138782312799 279.2858079755364 0.7229156744358685
19.219105786233314 278.517858321435 0.7226752182044209
19.22433334118673 278.6931085025925 0.7226718729003281
19.229560896140143 281.1449730810966 0.7254398961045577
19.234788451093557 284.7266458488353 0.7295324746916431
19.24001600604697 284.4282709559183 0.7301522704936344
19.245243561000386 282.6734153460395 0.7270875361415258
19.2504711159538 280.81884389236143 0.7227893975351797
19.255698670907215 278.7691466715508 0.7190403824388732
19.26092622586063 278.1784150005319 0.7174812768377563
19.266153780814044 277.945460781078 0.7170758942340381
19.271381335767458 277.9313728716313 0.7178173722446499
19.276608890720873 280.55114715033415 0.7219009168740448
19.281836445674287 280.516550230167 0.7220300819154604
19.2870640006277 282.57661177517224 0.7254416886224329
19.292291555581116 282.14967313298456 0.7236722837049887
19.29751911053453 281.87860343511875 0.723130328250629
19.302746665487945 282.85439500621044 0.7224758169145054
19.30797422044136 285.9331504792245 0.7262856797134394
19.313201775394774 290.2559145900786 0.7314820596293695
19.318429330348188 293.94092198281186 0.7363942165808203
19.323656885301602 293.0610351898453 0.7359360052981242
19.328884440255017 293.68376075222056 0.7364112056691487
19.33411199520843 299.5592252865763 0.7427103712115875
19.339339550161846 301.11845084810045 0.7439706660092269
19.34456710511526 304.9187252636166 0.7480570527357111
19.349794660068675 307.7494356029481 0.7521299827313983
19.35502221502209 311.91547953282867 0.7575597022938249
19.360249769975503 317.04915969937394 0.7634859582048401
19.365477324928918 321.84916238294375 0.7689192623739897
19.370704879882332 325.33159402435086 0.7722793519696226
19.375932434835747 330.7872019004665 0.77848900898917
19.38115998978916 331.77806073211747 0.7795229399436228
19.386387544742576 333.0236948301406 0.7802830705650751
19.39161509969599 335.41559617802056 0.7827692697295545
19.396842654649404 335.50915301847294 0.7824696467426644
19.40207020960282 337.2366757745695 0.7843865926699776
19.407297764556233 337.6992928601042 0.7850027996985459
19.412525319509648 340.3362770904162 0.7870873925928238
19.417752874463062 342.78291852606577 0.790049155425765
19.422980429416477 340.9769689177891 0.7878057351236676
19.42820798436989 342.32626135561446 0.7895590217847576
19.433435539323305 342.1972177407754 0.7899871444852018
19.43866309427672 340.8968304959458 0.7892266056953159
19.443890649230134 338.1347423595237 0.7865764148574045
19.44911820418355 334.83206976104367 0.7827756189704328
19.454345759136963 338.0736116036872 0.7859499265639376
19.459573314090377 341.7950005063445 0.7899242087590734
19.464800869043792 342.08555364524653 0.789447651980011
19.470028423997206 341.38745287512353 0.7881688572436716
19.47525597895062 338.7104156357562 0.7854962714806858
19.480483533904035 337.4509136185232 0.7843011984069741
19.48571108885745 336.75470813630153 0.783626508828551
19.490938643810864 339.6691983765637 0.7862098964690988
19.49616619876428 338.97818176697245 0.785184810624925
19.501393753717693 338.52586311508225 0.7847893252737146
19.506621308671107 336.66973472630815 0.7821894925177053
19.51184886362452 339.46530521086316 0.7850532985569875
19.517076418577936 341.325612946638 0.7870918380807247
19.52230397353135 338.9286992813179 0.7844288853661328
19.527531528484765 338.2636844077199 0.7841558784577504
19.53275908343818 337.892144118075 0.7837243668772563
19.537986638391594 340.7641273915224 0.7870043921789915
19.54321419334501 342.61367425185813 0.7890993244116542
19.548441748298423 342.93592203465374 0.7895281645681912
19.553669303251837 343.2002754601892 0.7895300809711061
19.55889685820525 345.94648757723496 0.7929141505896464
19.564124413158666 348.762956091635 0.7956420269025942
19.56935196811208 351.5794228864173 0.798876230549115
19.574579523065495 352.02260266920837 0.7993417728516211
19.57980707801891 352.70314850739646 0.7999625203253486
19.585034632972324 354.11374275532376 0.801262730327835
19.590262187925738 356.4503720075181 0.8031050413372207
19.595489742879153 358.6944827854961 0.8053991479120595
19.600717297832567 362.88101761273117 0.8101231400992748
19.60594485278598 368.2310341970105 0.8158058708384854
19.611172407739396 370.8487951072918 0.8189392898129544
19.61639996269281 375.98387326082224 0.8242607488944416
19.621627517646225 379.1731890164394 0.8277816545282227
19.62685507259964 379.62933298370814 0.8283089981970212
19.632082627553054 379.3389272597078 0.8280126834977944
19.637310182506468 380.629024311775 0.8294952218174237
19.642537737459882 383.58291872618446 0.8326289468649236
19.647765292413297 388.9114234222898 0.838126565567588
19.65299284736671 392.6271830583818 0.842012357260329
19.658220402320126 394.4710165879199 0.8436436469348616
19.66344795727354 394.82927173293933 0.8442003634576803
19.668675512226955 394.98436127223044 0.8443395805283872
19.67390306718037 395.5113596764191 0.844832207896663
19.679130622133783 398.5819504361937 0.8477860479515013
19.684358177087198 402.3340630196749 0.8515623990074782
19.689585732040612 406.6842197010412 0.8556796463908846
19.694813286994027 407.70807453467916 0.8571313368379629
19.70004084194744 406.0650852205125 0.8554106006534704
19.705268396900856 405.30352515226167 0.8544772530273749
19.71049595185427 403.5984751191642 0.8527747797544067
19.715723506807684 399.6702793438676 0.8482783168344077
19.7209510617611 397.00483402327256 0.8460433109521509
19.726178616714513 391.39725964208054 0.8398809245160128
19.731406171667928 389.2549161879629 0.8377182284857972
19.736633726621342 384.8684556016227 0.8330273043143736
19.741861281574757 381.5625019069396 0.8293800155031218
19.74708883652817 378.03286772894467 0.8256730619489245
19.752316391481585 376.7531445458396 0.8242652304307616
19.757543946435 374.20554429720426 0.8212514296755872
19.762771501388414 371.9077558159753 0.8190611184416283
19.76799905634183 369.21022942970546 0.8160429354406072
19.773226611295243 367.175218062368 0.8136491117579403
19.778454166248657 364.5450901784128 0.8106708542247512
19.783681721202072 362.8127445262308 0.8081661526214103
19.788909276155486 362.9972991814284 0.8091112129831237
19.7941368311089 360.6578549412483 0.8062851762087693
19.799364386062315 359.2713684670081 0.8046885629500754
19.80459194101573 356.53189387320765 0.801382064274673
19.809819495969144 357.87874876471176 0.8025906909651513
19.81504705092256 352.97405929110323 0.7973495480561626
19.820274605875973 349.5669893834754 0.7932676615130473
19.825502160829387 345.4482899130622 0.7880600325837186
19.8307297157828 343.795013522204 0.7864795639007798
19.835957270736216 340.25629863053297 0.782369445799068
19.84118482568963 340.1561626319234 0.7824084913822428
19.846412380643045 339.4682145693624 0.7817412798884558
19.85163993559646 336.8651237782966 0.7775333233061124
19.856867490549874 332.73734465258894 0.7728781065665232
19.86209504550329 326.99217798576666 0.7661177599881421
19.867322600456703 325.9003381435997 0.7653770450639376
19.872550155410117 327.24584028398095 0.7673621067348881
19.87777771036353 328.45144785638234 0.7683024700673855
19.883005265316946 330.7683864215064 0.7710807280913133
19.88823282027036 330.71701442484533 0.7719672963387845
19.893460375223775 328.31385105567875 0.7691896165240867
19.89868793017719 325.23841341539384 0.7655486239345052
19.903915485130604 322.76055562825223 0.7615453866921991
19.909143040084018 321.4230603597415 0.7604088771853424
19.914370595037433 325.90863780773753 0.7661930911763384
19.919598149990847 325.3571832845825 0.7652055479931322
19.92482570494426 325.9652126687168 0.7667959350432924
19.930053259897676 323.6715072759999 0.7633701235884593
19.93528081485109 322.6066452616543 0.7619832088356072
19.940508369804505 317.9216590737738 0.7564036076084069
19.94573592475792 314.568057790225 0.7522308349570578
19.950963479711334 311.8619932417537 0.7488582387163706
19.956191034664748 314.16414136602765 0.751003835601783
19.961418589618162 314.8499574150808 0.7513521264836067
19.966646144571577 314.50436459118544 0.7511929800036375
19.97187369952499 312.62109797104614 0.7487111955686112
19.977101254478406 312.16663896970294 0.7482819010298899
19.98232880943182 313.9220826653841 0.7507381332091358
19.987556364385235 316.608430534767 0.753531154654431
19.99278391933865 319.83203729768803 0.7573417247323755
19.998011474292063 323.5225286225204 0.7616888528179387
20.003239029245478 326.8930214520191 0.7657771892738067
20.008466584198892 330.11993009682095 0.7708494130361246
20.013694139152307 335.1686784837272 0.7762015630480315
20.01892169410572 343.8945270962966 0.7859099046817117
20.024149249059136 357.41375404318774 0.8003470108492751
20.02937680401255 369.5926250636683 0.8130679179225111
20.034604358965964 376.91135367230595 0.8215671194959923
20.03983191391938 379.1583452561861 0.8238136299614531
20.045059468872793 375.00414825910747 0.8192390914953773
20.050287023826208 369.8285110595579 0.8134808477009868
20.055514578779622 364.5855128842588 0.8072190023262419
20.060742133733036 359.82706442328396 0.8021655794312309
20.06596968868645 351.6679269186225 0.7927597947156073
20.071197243639865 345.28662763942486 0.7857023017271499
20.07642479859328 340.18629409876974 0.7801594776530736
20.081652353546694 343.216865839307 0.7837854967283063
20.08687990850011 340.54703555982275 0.7809856462991124
20.092107463453523 340.5563963811985 0.7805738103061852
20.097335018406937 335.41722184953625 0.7746880468352193
20.102562573360352 337.01793379745465 0.7766114300623916
20.107790128313766 338.60350007329544 0.7791295655250868
20.11301768326718 340.5325044567529 0.7817912135963396
20.118245238220595 341.3834522741209 0.7822235189133095
20.12347279317401 342.78528254466846 0.7837087717335236
20.128700348127424 342.2127171203316 0.7827408935586245
20.13392790308084 341.5286097422761 0.7818804911516198
20.139155458034253 344.20114837206216 0.7842903837998502
20.144383012987667 344.5264480698552 0.7842175105813368
20.14961056794108 345.17050305803946 0.7850123174246623
20.154838122894496 344.7852304319198 0.784726842258315
20.16006567784791 344.9180772784521 0.7850690159891253
20.165293232801325 343.5204128191241 0.7828290962240615
20.17052078775474 341.061944555359 0.7799520623369148
20.175748342708154 337.54792466329644 0.776572920676836
20.18097589766157 330.45232660718864 0.768428658120889
20.186203452614983 327.2284157814632 0.7649215023480584
20.191431007568397 324.8842206626952 0.7623001722537408
20.19665856252181 320.43245007478555 0.757976672104123
20.201886117475226 318.147180503068 0.7557021043862209
20.20711367242864 313.3493374451367 0.7495689022384207
20.212341227382055 312.0062470756357 0.7479324627146757
20.21756878233547 311.7838628312168 0.7483125116871568
20.222796337288884 310.17200119022334 0.7462668945130752
20.228023892242298 307.2739358858426 0.7426133473519635
20.233251447195713 302.96685026889133 0.7360987626335251
20.238479002149127 301.67225959994903 0.7344128918932862
20.24370655710254 298.76113683800446 0.7305304097412846
20.248934112055956 300.32806027822863 0.7321687754314145
20.25416166700937 304.05193653253764 0.737021009297089
20.259389221962785 308.1050550377641 0.7418286546882781
20.2646167769162 311.17059903717865 0.7460951734498636
20.269844331869614 312.9191703114233 0.7485907198161849
20.275071886823028 313.1417385536672 0.7487408821401174
20.280299441776442 308.26614714006433 0.7423981156083174
20.285526996729857 304.3270899264197 0.7374257393230759
20.29075455168327 302.6040622846158 0.7354969436901841
20.295982106636686 303.24709074583205 0.736694044764339
20.3012096615901 307.48888331443425 0.7417983870691477
20.306437216543515 311.68713530399145 0.7475348346208154
20.31166477149693 314.71929615478257 0.7505914633904962
20.316892326450343 313.843844513884 0.7485481069480078
20.322119881403758 308.16991779816954 0.7420626554854808
20.327347436357172 306.0246947147808 0.7396430161910382
20.332574991310587 305.085032638899 0.7390766980137283
20.337802546264 307.99523330004314 0.7426653897518148
20.343030101217416 306.9796132880594 0.7405498507486603
20.34825765617083 305.3295204584625 0.7378370485390168
20.353485211124244 302.66591585493177 0.7347626748490049
20.35871276607766 300.8057135554994 0.7326719123294735
20.363940321031073 301.23323700622456 0.7336335539351585
20.369167875984488 303.1177400393954 0.735879453408248
20.374395430937902 307.4126030337989 0.7414803242697967
20.379622985891316 309.382054918062 0.7440079377031757
20.38485054084473 305.2769764270188 0.7389600563945656
20.390078095798145 304.27895032015556 0.7374004864650616
20.39530565075156 301.11890901796005 0.7326889210381408
20.400533205704974 302.4388745421396 0.7336518750566223
20.40576076065839 301.94944141607186 0.7330372039384576
20.410988315611803 301.9015491972528 0.7333651173646991
20.416215870565217 301.0038350395935 0.733445356689707
20.421443425518632 299.81103657722 0.7318930380010499
20.426670980472046 301.043426413955 0.7346991065651062
20.43189853542546 302.6724291716734 0.7370541912819111
20.437126090378875 303.6074124204061 0.7382028021681796
20.44235364533229 300.5156342623318 0.734272703237643
20.447581200285704 300.3940728921422 0.7336026472140159
20.45280875523912 299.30789997524676 0.7323659463078761
20.458036310192533 301.3301806948547 0.7350704592802413
20.463263865145947 296.9610622459911 0.7284171880275072
20.46849142009936 295.67801129210244 0.727530671660581
20.473718975052776 295.83584164877743 0.7277679448752152
20.47894653000619 300.6043778590179 0.7329243848192558
20.484174084959605 300.79407237783255 0.7322805742980305
20.48940163991302 302.7113225652993 0.734600784274271
20.494629194866434 301.02722153502043 0.7341311845549002
20.49985674981985 302.0723352276176 0.7367995723053069
20.505084304773263 301.28892282435265 0.7355237977319237
20.510311859726677 299.9079795977931 0.7330129958622501
20.51553941468009 300.4644441864754 0.7329540570852622
20.520766969633506 298.7274617759578 0.7306116136182412
20.52599452458692 298.06807853615027 0.7303795873563446
20.531222079540335 298.45165987813505 0.7293480434430211
20.53644963449375 297.2930217599395 0.7279883415148412
20.541677189447164 294.7398898471009 0.7245522422203206
20.546904744400578 294.10090326155847 0.723895031630616
20.552132299353993 295.67889037065015 0.7263998648408598
20.557359854307407 296.3243822245276 0.7267459237549249
20.56258740926082 299.69242265004414 0.7312310311956022
20.567814964214236 298.6888440560643 0.7306146836610263
20.57304251916765 295.49313201042975 0.7271671563568995
20.578270074121065 292.3358149612831 0.7238969076963246
20.58349762907448 291.63577630857384 0.721797033902478
20.588725184027894 293.1087745032773 0.7236324290869441
20.593952738981308 294.8873638537868 0.7255589382596037
20.599180293934722 295.5207384791139 0.7252806913652778
20.604407848888137 295.6401408499142 0.7255284212120866
20.60963540384155 295.13466496240386 0.7239820883087651
20.614862958794966 293.3603266848001 0.7220474636338524
20.62009051374838 291.4292051859777 0.7199034739817359
20.625318068701795 291.638189750753 0.7196698788811199
20.63054562365521 294.8599400140295 0.7241537578552283
20.635773178608623 294.0036275502241 0.7229846528824913
20.641000733562038 295.27163121654326 0.7247204036956798
20.646228288515452 293.70322098016925 0.7236061386741758
20.651455843468867 294.29801553637463 0.7237980152441176
20.65668339842228 294.7574940962457 0.7247437101386693
20.661910953375695 296.8864265109533 0.7274810715654065
20.66713850832911 297.61124147627646 0.728621523349189
20.672366063282524 295.8536425047261 0.7268307989716407
20.67759361823594 295.04316533035893 0.7256398873004319
20.682821173189353 295.7826059203672 0.7261784632867029
20.688048728142768 298.83681221327026 0.7297301694531494
20.693276283096182 300.5517541378261 0.7310994263118656
20.698503838049596 299.8797596348144 0.7318368433630155
20.70373139300301 298.3840957174909 0.7304879938991251
20.708958947956425 296.3566669906073 0.7281944579653862
20.71418650290984 294.9955151653244 0.7252783431299238
20.719414057863254 296.86679660360045 0.7258750949987918
20.72464161281667 298.8169823221441 0.7282847629078705
20.729869167770083 299.91661437936887 0.7298156474886333
20.735096722723497 298.72104624876465 0.7284398343326896
20.740324277676912 296.82023608549855 0.7266091404098177
20.745551832630326 293.0739115331665 0.7219443891450636
20.75077938758374 292.733266481123 0.7224190029055202
20.756006942537155 293.85180280872726 0.7239565664841864
20.76123449749057 299.61511588424037 0.730002965270144
20.766462052443984 299.1875085592995 0.7285611793760923
20.7716896073974 300.1839494115785 0.7295140535867177
20.776917162350813 300.94423690238983 0.7311032290024057
20.782144717304227 303.50528525089226 0.7350204505932655
20.78737227225764 305.51803703979726 0.7370228612119054
20.792599827211056 304.9348815393921 0.7357952336559618
20.79782738216447 306.0952571793855 0.7367573706401689
20.803054937117885 307.5352004352536 0.7380548229358395
20.8082824920713 309.67630407175267 0.7404029698159263
20.813510047024714 312.7563450791129 0.7440958244234657
20.81873760197813 316.43564768101345 0.7485078839755529
20.823965156931543 317.8441473195388 0.7496775863326334
20.829192711884957 317.98333595903983 0.7494950509457845
20.83442026683837 316.84727747888167 0.7480986702511118
20.839647821791786 319.04167919431865 0.7508118706840889
20.8448753767452 320.27832717898076 0.7525087993986992
20.850102931698615 320.0725384412324 0.7527102518400163
20.85533048665203 319.1374187725556 0.7525359328786606
20.860558041605444 316.0652770045368 0.7486512697485995
20.865785596558858 315.1410290973952 0.7465991484059689
20.871013151512273 313.3783498648292 0.7444807492415496
20.876240706465687 315.12005080070963 0.746975701711776
20.8814682614191 318.7746365360594 0.7515311899124031
20.886695816372516 321.36112789462703 0.7547828939512374
20.89192337132593 321.9097726601379 0.7547889670668255
20.897150926279345 318.09897800039005 0.7496056405574627
20.90237848123276 315.96793906398466 0.7465958665900257
20.907606036186174 312.4631897957266 0.742058900973791
20.912833591139588 314.03312217053104 0.7441726419493311
20.918061146093002 313.6907368464179 0.7439548636155733
20.923288701046417 313.17759466225857 0.7444117118090166
20.92851625599983 312.25145881956655 0.7439907078563937
20.933743810953246 310.156634506964 0.7416102391609236
20.93897136590666 310.2900816675265 0.7407016320523679
20.944198920860075 307.28970694407536 0.7370819163291136
20.94942647581349 306.4337711619234 0.7356336488289028
20.954654030766903 304.40197808464296 0.733752886741864
20.959881585720318 307.3825549528972 0.737081086916111
20.965109140673732 306.14937792897734 0.7356601734321461
20.970336695627147 306.2821837475784 0.7353343022065323
20.97556425058056 300.62567113621606 0.728346792288199
20.980791805533975 298.6602539738558 0.7265124511174015
20.98601936048739 296.00725807989 0.7240618056736304
20.991246915440804 296.01702366544714 0.7245832478450429
20.99647447039422 294.1340705148951 0.7222491789757328
21.001702025347633 290.64515483789364 0.7179472181446148
21.006929580301048 290.0117719826661 0.7176876140362732
21.012157135254462 289.65122751156366 0.7180476762625406
21.017384690207876 288.3353822495471 0.7169053281572301
21.02261224516129 287.96573965029336 0.7158949757790922
21.027839800114705 289.5591045013432 0.7177382489654504
21.03306735506812 291.6543151449899 0.7191982004508225
21.038294910021534 291.5240832935456 0.7192072967080921
21.04352246497495 290.08343804327615 0.7166175965522666
21.048750019928363 289.42746638479446 0.7159781588434447
21.053977574881777 288.4237369953483 0.7151514690490616
21.059205129835192 290.0827474040063 0.7168287337488483
21.064432684788606 292.1673579986932 0.7196578230494155
21.06966023974202 290.70552494479136 0.7174968137270378
21.074887794695435 289.8433320869009 0.7172908822909073
21.08011534964885 286.0486259068003 0.7123162081565269
21.085342904602264 285.43594189974226 0.710435939724672
21.09057045955568 286.15504636584814 0.7106199341686772
21.095798014509093 285.4287699964788 0.7096139977186342
21.101025569462507 285.9601699087744 0.7095602074234533
21.10625312441592 284.7141541532992 0.70756190707533
21.111480679369336 286.0966570629574 0.7089493072805795
21.11670823432275 287.3445473268488 0.7112564552390279
21.121935789276165 285.4987666085181 0.710340229127739
21.12716334422958 283.9747699360631 0.7080350255311574
21.132390899182994 284.80241631324026 0.7081753414547084
21.13761845413641 287.0801996456219 0.7091243798487284
21.142846009089823 287.8111428375468 0.7101636831072236
21.148073564043237 284.0223232352637 0.7049380809601862
21.15330111899665 280.9368898938795 0.7010948427141797
21.158528673950066 280.0579612911324 0.7001738867167774
21.16375622890348 279.36978083729156 0.7002055018578572
21.168983783856895 278.8301004410563 0.6989859808437202
21.17421133881031 279.2841161193659 0.6994989159944462
21.179438893763724 276.40718804341196 0.6954860920192794
21.184666448717138 275.967653715443 0.6948555141642758
21.189894003670553 274.40642109106557 0.6914004981143799
21.195121558623967 275.7159619200566 0.6917653376254078
21.20034911357738 277.97155542497234 0.6944473327855093
21.205576668530796 279.2383714617418 0.6969892771471164
21.21080422348421 278.32209961105275 0.6963307071466177
21.216031778437625 278.3552683250644 0.6976486063411231
21.22125933339104 276.23715855420716 0.6935638162729877
21.226486888344454 275.7205182074066 0.6933519725954612
21.231714443297868 277.46979288837 0.6938828610173237
21.236941998251282 278.02860283015997 0.6946243511620414
21.242169553204697 277.5635835581168 0.6939954908432324
21.24739710815811 277.74130949509 0.6936019860775647
21.252624663111526 278.42686375199776 0.6960372072989035
21.25785221806494 281.0694821495477 0.6988132724006787
21.263079773018355 280.5241532106431 0.6974844074395626
21.26830732797177 281.03510810313134 0.6975653242167457
21.273534882925183 278.81624009858757 0.6934327644646915
21.278762437878598 275.93726107534144 0.6908554531847955
21.283989992832012 273.5403245451847 0.6950834464656227
21.289217547785427 272.5661091969768 0.7046043392987447
21.29444510273884 275.06547936836563 0.7146992585406857
21.299672657692255 272.47019960199555 0.7163653047295275
21.30490021264567 273.4126392080483 0.721912011003761
21.310127767599084 275.30981075736133 0.7272895334112794
21.3153553225525 275.8501968129345 0.7312238505505639
21.320582877505913 275.3566951624462 0.734485653768662
21.325810432459328 272.2701824674259 0.733346876828465
21.331037987412742 271.8244051817046 0.7355019223248478
21.336265542366156 270.8580183000946 0.7378001801309452
21.34149309731957 272.31269333405794 0.7427673089690664
21.346720652272985 270.0391419409409 0.7433597175696537
21.3519482072264 270.71150060325334 0.7465060765342307
21.357175762179814 270.2709917327876 0.7477619810080287
21.36240331713323 271.9193098029194 0.7510492715268569
21.367630872086643 271.8875490243534 0.7534422915786887
21.372858427040057 270.7871246322438 0.7559731240947465
21.378085981993472 271.5815676450015 0.761130544042416
21.383313536946886 268.07350471391266 0.7585496262182982
21.3885410919003 269.4123911568187 0.760266548205624
21.393768646853715 269.79570955139815 0.7609466191383552
21.39899620180713 272.5183231956822 0.7653992448506967
21.404223756760544 272.5507753550715 0.7684013837296592
21.40945131171396 272.34959660532155 0.7723071422244345
21.414678866667373 272.71453816476554 0.7754087015575921
21.419906421620787 276.385811178216 0.7840822962398125
21.4251339765742 274.68886110146724 0.7831989237152123
21.430361531527616 273.61789494211763 0.7822408778497033
21.43558908648103 271.08966741528855 0.7784407355716874
21.440816641434445 270.8529185489142 0.7788182931272049
21.44604419638786 273.0223306536377 0.7835538693588344
21.451271751341274 273.609484606565 0.7870098644906136
21.45649930629469 278.49317570324695 0.7958758471492293
21.461726861248103 280.1536520457432 0.7997362670529109
21.466954416201517 280.6093041360725 0.8017540331138903
21.47218197115493 279.61312966119885 0.8012995945873083
21.477409526108346 277.01064408913686 0.7998547276637662
21.48263708106176 277.9204667158145 0.8031349414787016
21.487864636015175 280.07893353220146 0.8092069344790135
21.49309219096859 280.39048508690956 0.8117126502269388
21.498319745922004 280.47348643604835 0.815603675900227
21.503547300875418 280.38847166364064 0.8187668907577901
21.508774855828833 280.9300277746331 0.819921173916014
21.514002410782247 280.1711106697333 0.8002638308214912
21.51922996573566 279.8180189701274 0.7882873439665729
21.524457520689076 280.6623991712518 0.7809749638596831
21.52968507564249 282.41068121814044 0.7786542926941793
21.534912630595905 284.4350443458367 0.7784448951328017
21.54014018554932 286.5227447208086 0.7783525639288748
21.545367740502734 289.13379856675306 0.7786052293609047
21.550595295456148 291.92127364353956 0.7789327462119074
21.555822850409562 290.8998003050062 0.774790058698163
21.561050405362977 288.82490330922934 0.7705590835762715
21.56627796031639 287.8404924839998 0.7673644043252008
21.571505515269806 289.21227986564844 0.7680916563979024
21.57673307022322 290.06055579062087 0.7666961591521482
21.581960625176634 291.80595725779716 0.7666784351006858
21.58718818013005 290.21414723878 0.7638826933947069
21.592415735083463 291.8678686265919 0.7647279397193397
21.597643290036878 290.8543160062621 0.7629824856242033
21.602870844990292 287.9151997015611 0.7568932208662482
21.608098399943707 285.27563960707465 0.751943053398734
21.61332595489712 285.11422111998553 0.7508764494316386
21.618553509850535 286.21791127213373 0.7520124259833466
21.62378106480395 285.5062031467391 0.7491318712850502
21.629008619757364 288.0257845785612 0.7508042528163058
21.63423617471078 289.8627600396625 0.7526789298895601
21.639463729664193 287.2508602568324 0.7489874661436023
21.644691284617608 287.69525030675845 0.7484303808524458
21.649918839571022 288.8370607909931 0.7478684368840302
21.655146394524436 290.2075363436349 0.7489364796917646
21.66037394947785 289.4441096106288 0.747353283658329
21.665601504431265 289.6769080263089 0.7474414778608913
21.67082905938468 294.13960653008814 0.7522698664520814
21.676056614338094 299.2629733516121 0.7583390175314401
21.68128416929151 300.48704628999405 0.7597252822961711
21.686511724244923 300.9453098940263 0.7601919519667428
21.691739279198337 299.55117905571353 0.7585100146054219
21.696966834151752 298.4484804931428 0.7564507927229908
21.702194389105166 297.08042601106274 0.7541620060878942
21.70742194405858 297.8596936374988 0.7556266261793586
21.712649499011995 300.92945655976433 0.7588654739833695
21.71787705396541 303.92216847781253 0.761757229992909
21.723104608918824 306.37501609505017 0.7631536948870592
21.72833216387224 307.3990129202133 0.7629115733696867
21.733559718825653 305.7353564478989 0.7612046226398538
21.738787273779067 305.0043471984062 0.7598284534273028
21.74401482873248 306.266581907338 0.7613369022548245
21.749242383685896 312.3710612104295 0.7698209317077713
21.75446993863931 316.66511419298786 0.7749190668545426
21.759697493592725 319.59674118995923 0.7779375118351729
21.76492504854614 321.44889554121187 0.7786635905154787
21.770152603499554 320.29090607638966 0.7771878054129154
21.77538015845297 318.8661237077359 0.7756409644691612
21.780607713406383 319.0088816915845 0.7755891153555018
21.785835268359797 323.18572129731143 0.7790420343660679
21.79106282331321 327.90653218429776 0.7837931764087012
21.796290378266626 330.59291099994533 0.7864223638969972
21.80151793322004 330.4140317679131 0.7857984479212917
21.806745488173455 330.4043033478483 0.7856831123180327
21.81197304312687 333.1917128721277 0.7890366217319134
21.817200598080284 336.11079295216575 0.7930856263063198
21.822428153033698 339.8587388869279 0.7977458917081549
21.827655707987113 339.29009917382865 0.7970935537144972
21.832883262940527 338.5931787965962 0.7961993746904977
21.83811081789394 335.8565474445714 0.7933843211113926
21.843338372847356 337.74876441042596 0.7953431340303269
21.84856592780077 343.8839916784819 0.8017716980354005
21.853793482754185 346.1991258260478 0.804670941931819
21.8590210377076 349.12849760996033 0.8076599668272846
21.864248592661014 354.9076484116381 0.8147400802968872
21.869476147614428 352.5837318883609 0.8111474749008158
21.874703702567842 346.7761603189027 0.8038793763650008
21.879931257521257 338.6932371998885 0.7943525126898493
21.88515881247467 335.784121796992 0.7908995314636145
21.890386367428086 330.2266188423618 0.7844305937125974
21.8956139223815 327.71811200869 0.7814154602737075
21.900841477334914 326.13324444795745 0.778358308283624
21.90606903228833 324.51894200226025 0.77567175755364
21.911296587241743 321.37592123772055 0.77185643966209
21.916524142195158 319.5342960397252 0.7708830115769012
21.921751697148572 317.08109680482016 0.7680188606450847
21.926979252101987 318.80821091526394 0.7688030381372183
21.9322068070554 319.82608926212095 0.769166566887443
21.937434362008815 319.99380896762756 0.7692518425703406
21.94266191696223 317.9785194645653 0.7670772174122763
21.947889471915644 319.2680049543335 0.7693805633564154
21.95311702686906 319.576806604264 0.7688835029077662
21.958344581822473 320.54330808133784 0.769746560037005
21.963572136775888 320.9977853130653 0.7693568632536609
21.968799691729302 320.01629053846204 0.7681540757864465
21.974027246682716 319.9014855787319 0.7681236894528186
21.97925480163613 319.05722371006 0.7662936351673627
21.984482356589545 316.94567856899187 0.7631690893239758
21.98970991154296 316.7167184151503 0.7628610976950354
21.994937466496374 318.0878693442803 0.7643675010588146
22.00016502144979 321.20403340063257 0.7686500990599474
22.005392576403203 323.29959406039166 0.7704900036865019
22.010620131356617 325.02862639339946 0.7721287338657425
22.015847686310032 328.02096517680195 0.7758562222735301
22.021075241263446 330.86428090348176 0.7783120185751359
22.02630279621686 332.2969242834701 0.7806210128356683
22.031530351170275 333.4774665866806 0.780628366276028
22.03675790612369 333.1454187791661 0.7803988502926991
22.041985461077104 334.53126627556685 0.7812968331967999
22.04721301603052 340.02496713167 0.7872886404323926
22.052440570983933 343.65310462970405 0.7915648295143094
22.057668125937347 346.75852690186395 0.7949940160424896
22.06289568089076 348.0719279823753 0.796543037565358
22.068123235844176 348.89282937296764 0.7981467664216477
22.07335079079759 346.90923950544425 0.7953766020848169
22.078578345751005 341.4299875025228 0.7891549365687369
22.08380590070442 336.630533049901 0.7829422577827797
22.089033455657834 334.67625211671646 0.781005122022507
22.09426101061125 334.9016518650015 0.7813276196911293
22.099488565564663 336.0239836199848 0.7824154222780617
22.104716120518077 339.138607873645 0.7856349456488475
22.10994367547149 341.6647544969065 0.7885826231419201
22.115171230424906 338.60816548448133 0.7847515240024165
22.12039878537832 334.30019339527996 0.779987157684621
22.125626340331735 327.88032257961504 0.7717761109757317
22.13085389528515 326.273750641936 0.7702495050311585
22.136081450238564 325.1966055727845 0.7687479334133075
22.141309005191978 327.8240413493523 0.7713582052923424
22.146536560145393 326.0486518498537 0.7694829160835133
22.151764115098807 325.9344520204104 0.7690977592784489
22.15699167005222 325.42426318297504 0.7690480966665145
22.162219225005636 326.55229855487516 0.7704375956276126
22.16744677995905 325.7563579536208 0.7698083745139147
22.172674334912465 326.9535279362254 0.7717272888500895
22.17790188986588 326.6624789547356 0.7705428526077298
22.183129444819293 326.797357771427 0.7701543273958606
22.188356999772708 323.32257771171993 0.7655136822244074
22.193584554726122 322.9996227940836 0.7645507310470571
22.198812109679537 325.4593729830255 0.7686849732985045
22.20403966463295 325.9306271257997 0.7681733669172757
22.209267219586366 327.7618757149587 0.7705425839717785
22.21449477453978 326.51988915237456 0.7689190985093068
22.219722329493194 328.1608480314987 0.7706879893280907
22.22494988444661 326.1728377375499 0.7685010287962311
22.230177439400023 329.2228630573678 0.7706947995638076
22.235404994353438 328.2015988774402 0.7696231124553552
22.240632549306852 328.9871009106547 0.7713943769559662
22.245860104260267 326.7396911056798 0.7683998865388366
22.25108765921368 322.34462179478953 0.7635785461182891
22.256315214167095 323.31937626341306 0.7641159475261494
22.26154276912051 323.8932306280387 0.7655236152999103
22.266770324073924 328.6262894745542 0.7701371692682832
22.27199787902734 331.71423105662944 0.7729406628958824
22.277225433980753 330.08621201007435 0.7711109979611546
22.282452988934168 327.2635063031871 0.7675059174068745
22.287680543887582 323.46003979405253 0.763241292562849
22.292908098840996 322.30243899748484 0.762079727468793
22.29813565379441 321.1482386369145 0.7609705002784387
22.303363208747825 318.39872308285584 0.7579757698194785
22.30859076370124 316.1157986646894 0.7546572866770661
22.313818318654654 317.47959688218407 0.7557777201396483
22.31904587360807 318.87106586773746 0.7572573466198507
22.324273428561483 316.5747967702217 0.7548448923818144
22.329500983514897 315.58712262393976 0.754676733827096
22.334728538468312 311.5482523063875 0.7499645920937279
22.339956093421726 308.1714141196645 0.7461316641930976
22.34518364837514 303.5468206055316 0.7404408530566989
22.350411203328555 302.76011427913744 0.7382983482616299
22.35563875828197 304.4716428574313 0.7411158369293771
22.360866313235384 304.1424476538914 0.7399879157011559
22.3660938681888 300.8025312027481 0.7363504176465758
22.371321423142213 298.20626431312945 0.7322815655814232
22.376548978095627 296.25422848313127 0.7302630160636426
22.38177653304904 295.9214873567787 0.7311543192316754
22.387004088002456 295.17772691886444 0.7299194191289632
22.39223164295587 296.0381269571517 0.7300013135524533
22.397459197909285 296.5791616749281 0.729889981762224
22.4026867528627 294.6951473136902 0.7276093130485911
22.407914307816114 296.2843545897083 0.7304411633338951
22.41314186276953 294.1801887101025 0.7272197896302746
22.418369417722943 295.54907267419117 0.7284137179877169
22.423596972676357 293.75830056340783 0.725823679202311
22.42882452762977 294.10843880383015 0.7261240063610966
22.434052082583186 293.8832070296185 0.7260430038543576
22.4392796375366 294.1812696163515 0.7267903841120578
22.444507192490015 294.34940378208233 0.7278010537980517
22.44973474744343 291.1408519221966 0.7243043711575109
22.454962302396844 287.5373416508466 0.7194883129862183
22.460189857350258 284.5972853669446 0.7156240839639958
22.465417412303673 285.2126343818506 0.715510720551821
22.470644967257087 289.20748231235183 0.7216579937573512
22.4758725222105 289.17620318576047 0.7228072314592778
22.481100077163916 289.73586101443027 0.7240594668934532
22.48632763211733 288.90246629500575 0.7216424729861168
22.491555187070745 285.63013718780707 0.7158313659931583
22.49678274202416 283.999410341819 0.7131671791794515
22.502010296977573 283.205276928141 0.7126300598512015
22.507237851930988 280.78315632814457 0.7100142842144156
22.512465406884402 279.45225280730244 0.708851947373935
22.517692961837817 278.4242387804498 0.7075106538530693
22.52292051679123 281.8389108486058 0.7125021315387755
22.528148071744646 285.6830239464044 0.7168549739702983
22.53337562669806 284.76079588053227 0.7153276288713509
22.538603181651474 283.3877672881216 0.7133950617525269
22.54383073660489 281.273188620479 0.7112663856815832
22.549058291558303 280.763663709638 0.7113305164667336
22.554285846511718 279.9452458672568 0.7106984794320036
22.559513401465132 282.95755255477724 0.7140194940373955
22.564740956418547 280.3802930306269 0.7107993015384595
22.56996851137196 276.4755562402363 0.7051403301451493
22.575196066325375 274.0954860510352 0.7016969785134577
22.58042362127879 274.92284907832754 0.7022893644162513
22.585651176232204 275.4828494112649 0.7022937585223276
22.59087873118562 275.67795111169403 0.702404281838913
22.596106286139033 275.9643938590456 0.7027492206801386
22.601333841092448 277.1696694584998 0.7045934752401523
22.606561396045862 278.3036462382648 0.7058563830443136
22.611788950999276 275.66034486254296 0.7035086229321341
22.61701650595269 274.9261931116951 0.7026564612477387
22.622244060906105 273.09389948566997 0.7003996175325118
22.62747161585952 273.18777351128654 0.6993867062495858
22.632699170812934 275.6045733975697 0.7027920666039851
22.63792672576635 275.06886732999715 0.7021097215848661
22.643154280719763 276.868334196382 0.7040531671548539
22.648381835673177 277.72476125270947 0.7045190172811648
22.653609390626592 277.01969462799394 0.7040143238811646
22.658836945580006 273.8516079596614 0.6999356605042772
22.66406450053342 271.100747669514 0.6969510842943129
22.669292055486835 274.72084454604317 0.7009203435887413
22.67451961044025 276.3977699246151 0.7038119898792475
22.679747165393664 279.6618457927728 0.7079002423959018
22.68497472034708 278.4919811597304 0.7060107423960987
22.690202275300493 278.29075620104663 0.7050675351752586
22.695429830253907 277.6082306792712 0.7043097065151007
22.70065738520732 278.54441246125526 0.7056183138164032
22.705884940160736 279.2757876715087 0.705761498661924
22.71111249511415 281.35230937551364 0.7077781913316978
22.716340050067565 281.9001605790933 0.7073329014854866
22.72156760502098 281.6630553723832 0.7072251056611897
22.726795159974394 281.35668740864065 0.7072697165529099
22.73202271492781 285.35201475405427 0.7116273377432182
22.737250269881223 286.35608815298394 0.7139658597876882
22.742477824834637 287.1863460671335 0.7157673712561516
22.74770537978805 285.12263233163844 0.7136090022260101
22.752932934741466 287.5854013775413 0.7156952125938664
22.75816048969488 291.6443886435154 0.7200574985969375
22.763388044648295 294.90540617068297 0.7237283902293993
22.76861559960171 297.1590319064651 0.726424655686144
22.773843154555124 296.92022659666355 0.7260162174255789
22.779070709508538 296.5286365099145 0.7257482871688495
22.784298264461952 296.9894133227601 0.7259711192920099
22.789525819415367 293.8261157564255 0.7223646758594298
22.79475337436878 295.7576193195736 0.7252076456087974
22.799980929322196 297.5675315193147 0.7265898509976435
22.80520848427561 302.73324575877484 0.7339098624430178
22.810436039229025 304.940306514189 0.7357768021961992
22.81566359418244 302.7653349116039 0.7343127017736067
22.820891149135853 302.12705130478344 0.7332429997982045
22.826118704089268 300.27276577940034 0.7305415870157682
22.831346259042682 301.2551539300421 0.7308812762871753
22.836573813996097 299.2772392787166 0.7281464078192394
22.84180136894951 300.61802673735207 0.7300514055050046
22.847028923902926 300.3881931016478 0.7295633141647996
22.85225647885634 299.12643393059244 0.7281086805832502
22.857484033809754 299.2606446000122 0.7278278149118642
22.86271158876317 299.0936697784009 0.72752676811587
22.867939143716583 299.1759588335887 0.7276688431751531
22.873166698669998 300.846037931247 0.729919173651676
22.878394253623412 302.84259755410517 0.7317554134906825
22.883621808576827 303.96447999346094 0.7335846549946223
22.88884936353024 300.39193976380795 0.7297337941163907
22.894076918483655 299.8174164283448 0.7292548309877973
22.89930447343707 300.62699906533646 0.7304836781798904
22.904532028390484 303.52713527374414 0.7331225801213787
22.9097595833439 303.9333475224253 0.7330983557296721
22.914987138297313 300.3154819583323 0.7283584959005764
22.920214693250728 300.27307226399483 0.7282499837893553
22.925442248204142 300.4152096826317 0.7287268641823794
22.930669803157556 303.30069203569684 0.7318611350176742
22.93589735811097 304.9816635020437 0.733956794073422
22.941124913064385 306.7121451833909 0.7354706818413318
22.9463524680178 306.89831375876423 0.7360460808260059
22.951580022971214 303.2696644124115 0.7308652949865891
22.95680757792463 298.05466311937914 0.7239514171235317
22.962035132878043 295.10650486978403 0.7203576467917552
22.967262687831457 295.378995373059 0.7206830233307434
22.972490242784872 299.86054606521213 0.7270667869461876
22.977717797738286 303.88769768932036 0.7321372214790888
22.9829453526917 303.0616049886349 0.7318636106609246
22.988172907645115 301.63784218975655 0.7303116166695539
22.99340046259853 299.756080444079 0.7271541548441677
22.998628017551944 298.0366222505959 0.724886103233939
23.00385557250536 295.13576266435064 0.7213254277547795
23.009083127458773 294.12175079340363 0.7203351606887922
23.014310682412187 294.7760663110287 0.7212606564712665
23.0195382373656 298.24997516618055 0.7251783983846402
23.024765792319016 302.197023005202 0.7297285455905037
23.02999334727243 302.7363959973719 0.7299620624972823
23.035220902225845 300.1317644674401 0.7265042190211108
23.04044845717926 297.2064570120371 0.7230115067937126
23.045676012132674 295.9141812904914 0.7206488148433577
23.05090356708609 296.2550556189997 0.7216168695044831
23.056131122039503 296.1511626777723 0.7213030920533221
23.061358676992917 296.13474882926613 0.7217311960967516
23.06658623194633 296.35070418243623 0.7230305008470318
23.071813786899746 294.96240599358623 0.7216114761969064
23.07704134185316 295.41385390122696 0.7222257940817559
23.082268896806575 292.7909797432902 0.7189755056845589
23.08749645175999 293.4728323688665 0.719045616278849
23.092724006713404 292.7515260007461 0.7180910726505497
23.097951561666818 299.2503745734836 0.7254125953093011
23.103179116620232 300.49056331648234 0.7278275787184726
23.108406671573647 300.66770564927634 0.7279148775989456
23.11363422652706 298.30671692219926 0.7248653165708747
23.118861781480476 296.3877891436315 0.7221865458590762
23.12408933643389 296.60782570188877 0.722101468653162
23.129316891387305 300.3366298860239 0.726198326543617
23.13454444634072 301.4747064210324 0.7269808414611755
23.139772001294133 300.531323726176 0.7262298800927295
23.144999556247548 299.1943371031455 0.724909694260342
23.150227111200962 301.5241065276645 0.7271493983002734
23.155454666154377 302.8583249100809 0.7282270859140135
23.16068222110779 301.31769046697605 0.7265975586941218
23.165909776061206 299.50535448250884 0.7251894014249481
23.17113733101462 300.11487403398104 0.7260661013343974
23.176364885968034 299.2274921508883 0.7237045898312419
23.18159244092145 298.62982615385806 0.7231638523990235
23.186819995874863 298.25953785112176 0.7229729702767047
23.192047550828278 300.18062485596846 0.7257843635913431
23.197275105781692 299.55216164831506 0.7249916294727163
23.202502660735107 299.53601845830286 0.7249379311646422
23.20773021568852 300.16402521923885 0.7256518871760512
23.212957770641935 300.2704555234122 0.7264015049561358
23.21818532559535 299.84837934162107 0.7254208763682433
23.223412880548764 298.2870714181397 0.7233253587423326
23.22864043550218 298.0177017865749 0.721545903669981
23.233867990455593 296.82948088800407 0.7208460557566289
23.239095545409008 296.8841889190545 0.7209692430256456
23.244323100362422 296.0201371680446 0.7203982864608135
23.249550655315836 295.14350820668784 0.7191745901765346
23.25477821026925 293.68668432814997 0.7174128473323051
23.260005765222665 294.5780859386755 0.7190676941564279
23.26523332017608 297.27279358586475 0.7221875810646189
23.270460875129494 298.29906265470083 0.7233981244840979
23.27568843008291 300.0784716367187 0.724881536191526
23.280915985036323 301.3984993593077 0.7263997310992083
23.286143539989737 301.76105391208523 0.7276428940775275
23.291371094943152 301.2107678635458 0.7260840053617388
23.296598649896566 298.41555157959544 0.7218902699648201
23.30182620484998 298.63493332833394 0.7218295383530432
23.307053759803395 297.37527203414464 0.7203470609055003
23.31228131475681 298.54407714160214 0.7223276094600803
23.317508869710224 296.68482362304366 0.7203463541313866
23.32273642466364 297.57050879484507 0.7209517456360871
23.327963979617053 298.4325983436926 0.722019378442673
23.333191534570467 299.9286945017947 0.7236824792935856
23.33841908952388 298.8797348400742 0.722830391992182
23.343646644477296 299.2285921108771 0.7229097982628626
23.34887419943071 300.7426543606616 0.7246543932705412
23.354101754384125 301.96249161200757 0.7258458803690327
23.35932930933754 302.43270168437624 0.7261111174532658
23.364556864290954 301.67996082099455 0.725752829218101
23.369784419244368 303.1093415675982 0.7268444544816954
23.375011974197783 302.3036204662404 0.7260265772372163
23.380239529151197 301.53190937470094 0.7242957218367735
23.38546708410461 299.1161016219283 0.7219823890861842
23.390694639058026 301.81748014701475 0.725399569323532
23.39592219401144 305.27708555645046 0.7294760750412372
23.401149748964855 306.8844849218065 0.7320415930709567
23.40637730391827 305.93942863061204 0.7318072317154722
23.411604858871684 304.1738958604203 0.7299877295232967
23.416832413825098 302.66184208873483 0.7269445965864901
23.422059968778512 300.95187822884634 0.7238835723124403
23.427287523731927 301.0806580740826 0.7235082197710779
23.43251507868534 301.88851158557014 0.7246882848629015
23.437742633638756 302.9734198144115 0.7259299277972706
23.44297018859217 305.4304814178938 0.7291936138218943
23.448197743545585 307.08106830934037 0.730783021260211
23.453425298499 307.6711845884474 0.7317207153556249
23.458652853452413 303.23521677503305 0.7269574641676508
23.463880408405828 302.37326077379623 0.7254355862583719
23.469107963359242 300.6597724556809 0.7237255082613262
23.474335518312657 304.05165851320305 0.7278320740480504
23.47956307326607 304.2655610475864 0.7288862502612006
23.484790628219486 304.7084362040407 0.7293130702757912
23.4900181831729 304.8161382714142 0.728580391962926
23.495245738126314 307.9752863064 0.731886325724348
23.50047329307973 308.0398803461759 0.7313366554253292
23.505700848033143 306.73528289424013 0.7305582098510237
23.510928402986558 305.3048156333672 0.7290794433495097
23.516155957939972 306.05892705182356 0.7298763958328042
23.521383512893387 306.9557851656303 0.7308765396329997
23.5266110678468 304.70086655817045 0.728335708482675
23.531838622800215 303.00496526109254 0.7255573597178891
23.53706617775363 302.931613321187 0.7244039332691076
23.542293732707044 304.7472940163916 0.7257006374729088
23.54752128766046 305.3702777731386 0.7269538792327441
23.552748842613873 304.204271453838 0.7251244485485447
23.557976397567288 303.5706099957795 0.7238885975016559
23.563203952520702 302.2807560393694 0.7212833700973679
23.568431507474116 304.16493755637595 0.7229055978846539
23.57365906242753 307.30384657496245 0.7268660776973664
23.578886617380945 310.7400620599987 0.7316848943481062
23.58411417233436 308.7429533501678 0.7297836485201636
23.589341727287774 307.78434587436107 0.7281162007906512
23.59456928224119 306.8347107369051 0.725996831687244
23.599796837194603 308.73898274804907 0.728085724750511
23.605024392148017 307.4312976630781 0.726493206806653
23.610251947101432 307.6141888060143 0.7268398883496653
23.615479502054846 306.81063045072597 0.7261103669454639
23.62070705700826 306.3047956262035 0.7245607840944933
23.625934611961675 304.4086538626668 0.7212404890531499
23.63116216691509 303.84967826250846 0.7193299683725359
23.636389721868504 305.73780363418393 0.7208352232041231
23.64161727682192 305.0166519576473 0.7201137774098342
23.646844831775333 299.8521196437971 0.7141291850163504
23.652072386728747 296.7761971359096 0.7116826255994225
23.65729994168216 298.7080938173616 0.7136294095088197
23.662527496635576 302.7748340302152 0.7179525019516888
23.66775505158899 303.4403294096976 0.7178122078650006
23.672982606542405 305.41305836683057 0.7194422277453031
23.67821016149582 307.8895862174358 0.7222875535306686
23.683437716449234 311.41028101400553 0.7264818201127586
23.688665271402648 313.6684252391231 0.7296985233633987
23.693892826356063 316.8042970032828 0.7323303001436805
23.699120381309477 315.85667326793185 0.7315086302642003
23.70434793626289 316.57114430272236 0.7318785622910007
23.709575491216306 315.9018804748507 0.7303744328677094
23.71480304616972 314.86168635664814 0.7283428904346525
23.720030601123135 314.65232216694017 0.727948081153305
23.72525815607655 314.5363552949608 0.7275853196812974
23.730485711029964 316.3840544331108 0.7297859315034743
23.735713265983378 314.38392975195165 0.7271986121291918
23.740940820936792 312.8814525335756 0.7263218740646364
23.746168375890207 311.80558274749114 0.7246932156197494
23.75139593084362 311.3334360490323 0.723123839453719
23.756623485797036 313.56129878209924 0.7247140260702593
23.76185104075045 319.17259019678147 0.7308676244483918
23.767078595703865 315.5965106821004 0.7274817629387296
23.77230615065728 313.53494914153134 0.725840837699468
23.777533705610693 313.1704268352349 0.7247623086897645
23.782761260564108 320.8801935227343 0.7332161144231866
23.787988815517522 325.56448932896626 0.736898332547913
23.793216370470937 324.8915057518238 0.7354372239212041
23.79844392542435 320.4617095578073 0.7296303836227004
23.803671480377766 316.4665270328773 0.7250601004057412
23.80889903533118 318.3299838903616 0.7270644348784366
23.814126590284594 320.1066441703536 0.7284683483012528
23.81935414523801 323.36063069310546 0.7320274255148859
23.824581700191423 324.0712834775311 0.7322815606925194
23.829809255144838 324.9910940696732 0.7338749788089957
23.835036810098252 327.1769791438347 0.7364562039247636
23.840264365051667 329.1563328974972 0.7385444930057875
23.84549192000508 332.05460108638687 0.7419272464452761
23.850719474958495 335.6457986774348 0.7449882792110252
23.85594702991191 334.5334546399118 0.7432257550471364
23.861174584865324 330.58494937757814 0.7385762378428055
23.86640213981874 328.17440957438055 0.7350251305408754
23.871629694772153 326.37011464427206 0.7333441382544131
23.876857249725568 324.8318237579424 0.7315495621828477
23.882084804678982 324.76342996078165 0.7313455088983762
23.887312359632396 322.28764897111563 0.7281455097531565
23.89253991458581 323.5670605823864 0.7288284761305674
23.897767469539225 321.3117747478171 0.725924842748742
23.90299502449264 320.0464565623218 0.7237328426568861
23.908222579446054 317.6146657327365 0.7207046521474852
23.91345013439947 316.69403536498066 0.7197502696677684
23.918677689352883 319.198978145221 0.7230414946327672
23.923905244306297 317.70500901985025 0.7217647760133615
23.929132799259712 318.8443054453034 0.7226095213024714
23.934360354213126 315.826045578366 0.7191076716219887
23.93958790916654 315.750353977671 0.7187995581275136
23.944815464119955 313.3137066798683 0.7160971006670224
23.95004301907337 314.2046376113727 0.717747205761297
23.955270574026784 315.8414258465525 0.7198353746105465
23.9604981289802 318.87371857401644 0.7235499468511368
23.965725683933613 318.51839833624086 0.7225913775732633
23.970953238887027 320.89914253452315 0.7254025063110167
23.97618079384044 321.5537017777389 0.7267694568475053
23.981408348793856 323.07126684126956 0.728048506852887
23.98663590374727 321.7964392509484 0.726538479123385
23.991863458700685 323.9758866202451 0.7278188781838472
23.9970910136541 326.1563263058411 0.7310818517993868
24.002318568607514 325.65184731872984 0.7310272449573771
24.007546123560928 324.091332477661 0.7298945273105354
24.012773678514343 324.59338951131673 0.7305387537737453
24.018001233467757 326.96985777265644 0.7326721547964039
24.02322878842117 325.31824114888246 0.7299618151912326
24.028456343374586 323.6580862389622 0.7272151462388717
24.033683898328 324.622155252144 0.7277048607209408
24.038911453281415 323.98141992823963 0.7272931541629213
24.04413900823483 321.2934119887176 0.7247307038881627
24.049366563188244 317.15208188466704 0.7214920659029149
24.054594118141658 318.87098811021986 0.7236097860069808
24.059821673095072 320.99735307314813 0.7254324077992916
24.065049228048487 320.7119490114126 0.7250833261372218
24.0702767830019 318.7206103656088 0.7358080079852652
24.075504337955316 318.6317475718857 0.7450691225079953
24.08073189290873 318.04678584213474 0.7505890508962808
24.085959447862145 319.32163027817313 0.7575110830440495
24.09118700281556 322.1552806405004 0.7658979612677426
24.096414557768973 324.3637617127003 0.7741450543075742
24.101642112722388 323.1227342490107 0.7770767078968082
24.106869667675802 322.73495830805564 0.7806400698304293
24.112097222629217 321.68960233623756 0.7830347460921124
24.11732477758263 323.77824821362515 0.7888434349343066
24.122552332536046 325.36358912940585 0.7938329242449417
24.12777988748946 325.82267829022146 0.7970860368618969
24.133007442442874 323.95436930459675 0.7989583266159467
24.13823499739629 323.00256733498463 0.8017228463389637
24.143462552349703 325.6373416982727 0.8090555453069965
24.148690107303118 324.7692530125955 0.8105638550386581
24.153917662256532 323.23181126260744 0.8116263598141518
24.159145217209947 322.888275576043 0.8135639920646246
24.16437277216336 320.41028538989957 0.8134433698517891
24.169600327116775 320.95456083710803 0.8177999600917034
24.17482788207019 317.8277581756482 0.8172058284538153
24.180055437023604 320.1385865455878 0.8228104425351889
24.18528299197702 319.2004381126619 0.8233752581112364
24.190510546930433 316.4029209166071 0.8224568904015931
24.195738101883848 312.0605340558496 0.8198813239320851
24.200965656837262 311.32195740107807 0.8228182555598863
24.206193211790676 310.7892806541121 0.8247766174098274
24.21142076674409 310.2583582929634 0.8255837556463111
24.216648321697505 310.077322152244 0.8270662778775314
24.22187587665092 311.2533344231111 0.8318219102229141
24.227103431604334 312.99824631146726 0.8375410031764843
24.23233098655775 305.5290626719429 0.8305209114874589
24.237558541511163 301.81848152226974 0.8276709489349793
24.242786096464577 302.86122881759053 0.8312815287633356
24.248013651417992 306.301395622895 0.837721170868881
24.253241206371406 305.87482327915427 0.8396090857484937
24.25846876132482 299.71362941070583 0.834531201045805
24.263696316278235 300.11072523720395 0.8365303256460294
24.26892387123165 300.4109753046969 0.8382508386883467
24.274151426185064 303.368457051022 0.8436032552805068
24.27937898113848 304.0874619721567 0.8477147510997232
24.284606536091893 305.3539348628259 0.8534303289677568
24.289834091045307 302.1364295716162 0.8519112561837585
24.29506164599872 302.6634162357684 0.8549492798989324
24.300289200952136 301.3477801056882 0.854235679417292
24.30551675590555 300.6856490579725 0.8557237950272836
24.310744310858965 296.74238386186687 0.8523052004742012
24.31597186581238 297.32046206635374 0.8558475952806582
24.321199420765794 297.5280150421893 0.856489218311046
24.326426975719208 301.1555982147604 0.8644629328445115
24.331654530672623 305.4033070996489 0.8712007452327478
24.336882085626037 307.91710948254484 0.8757943173482409
24.34210964057945 310.40228611632966 0.880021385921702
24.347337195532866 306.76327812241766 0.8770312794314263
24.35256475048628 302.9431249625375 0.8738739537713726
24.357792305439695 303.5235235502393 0.876365336576153
24.36301986039311 303.2655181756214 0.8791472999318186
24.368247415346524 306.35887708718377 0.8861513455021409
24.373474970299938 308.39569667389435 0.892733153416744
24.378702525253352 308.9748575483302 0.8948985364590997
24.383930080206767 311.28009916728803 0.899857102945566
24.38915763516018 312.8038812918254 0.9041184215225876
24.394385190113596 315.66667207397495 0.9097547024509886
24.39961274506701 315.8717316834658 0.9120820256130587
24.404840300020425 314.39590654318823 0.911277853978015
24.41006785497384 314.32373880480003 0.9138246755751439
24.415295409927253 312.6757121604061 0.9134024972658327
24.420522964880668 309.4652384323308 0.9120069498164945
24.425750519834082 310.9409102355474 0.9165579707386285
24.430978074787497 311.64823401169406 0.9205647791918508
24.43620562974091 314.2919996466844 0.9266151921123356
24.441433184694326 309.2233407693497 0.9207767774801231
24.44666073964774 307.1302456101307 0.9200897730324549
24.451888294601154 306.09963790890197 0.920461237026167
24.45711584955457 311.79436133573034 0.9322584413016739
24.462343404507983 315.80834019272436 0.9401677968315181
24.467570959461398 318.8173896836552 0.9468568198072028
24.472798514414812 316.9444594043034 0.9459100608171062
24.478026069368227 315.42773365569803 0.9477438096548882
24.48325362432164 314.7957894739578 0.9502027855408327
24.488481179275055 316.11009267528095 0.9549896691691929
24.49370873422847 315.294224493398 0.9547186596907435
24.498936289181884 314.4069146265922 0.9554735473627366
24.5041638441353 310.50038054722484 0.9519852155659507
24.509391399088713 312.5098152901852 0.9569017291626204
24.514618954042128 312.9033623600128 0.9595622023916168
24.519846508995542 315.87677259592306 0.9660838289967798
24.525074063948956 316.75139328795456 0.9714870425832051
24.53030161890237 318.93024948298734 0.9786009195052936
24.535529173855785 318.284002970173 0.9793816029080503
24.5407567288092 315.5794291817025 0.9768831445224355
24.545984283762614 312.41751378076935 0.97380576925461
24.55121183871603 311.0439229138275 0.9748717327127887
24.556439393669443 313.25808518543755 0.9799305670786029
24.561666948622857 316.24889640812216 0.9869115257538167
24.566894503576272 318.80850659194977 0.9943054094392373
24.572122058529686 320.31724558079947 0.999673409641422
24.5773496134831 322.5053287419881 1.005170537891217
24.582577168436515 321.12442556646323 1.0040025120690608
24.58780472338993 319.507579212018 1.0038587376777275
24.593032278343344 317.9424628275595 1.0036786152045272
24.59825983329676 318.1782729748815 1.0051363104735909
24.603487388250173 317.1146874938547 1.006410412381589
24.608714943203587 312.82829302771495 1.002157018342961
24.613942498157 315.4354385941855 1.0089085997708194
24.619170053110416 319.1033501978864 1.0183525369547937
24.62439760806383 321.3319527458962 1.02482154575613
24.629625163017245 313.6206542497197 1.0148911625441257
24.63485271797066 310.83056339024245 1.012684317454012
24.640080272924074 306.45852467967467 1.0086240015997177
24.645307827877488 309.7963755351661 1.0177848947072254
24.650535382830903 307.7754627847683 1.0176570158020934
24.655762937784317 309.73276375014547 1.0238242441532657
24.66099049273773 312.56089764218734 1.0312715036562166
24.666218047691146 313.39933184424757 1.0352349177529483
24.67144560264456 311.79967158694626 1.033335868425231
24.676673157597975 306.4545995470863 1.025504746724551
24.68190071255139 304.4535969105167 1.0246853050357165
24.687128267504804 300.9895462511646 1.0213684010981359
24.692355822458218 300.2179365742725 1.0231039151489645
24.697583377411632 301.462567069311 1.0276271838407236
24.702810932365047 302.41096946018786 1.0303397283627473
24.70803848731846 306.56719491965697 1.040319783862588
24.713266042271876 308.70383981608006 1.0473707563550312
24.71849359722529 315.5436877006985 1.0639776639732574
24.723721152178705 318.0063116454362 1.0730426514363458
24.72894870713212 317.92998131645635 1.0748288532146348
24.734176262085533 311.13081652353935 1.066127959953661
24.739403817038948 307.515129367133 1.0588937039628437
24.744631371992362 303.57243507682017 1.054147614227309
24.749858926945777 305.70103111249756 1.0607827290650738
24.75508648189919 305.0514571089982 1.0656235042647912
24.760314036852606 307.6357744228326 1.0719922000329145
24.76554159180602 309.69470489070034 1.075922443941729
24.770769146759434 309.36673479151295 1.0766789644427066
24.77599670171285 305.17430533037634 1.074147218909691
24.781224256666263 298.7795648626475 1.0673448265740542
24.786451811619678 301.39789230341273 1.0754420213908893
24.791679366573092 303.3136406252861 1.0803085728342026
24.796906921526507 306.8366593443006 1.0878548797738665
24.80213447647992 308.2092220285687 1.0920139205716102
24.807362031433335 308.89371028913325 1.094258831791166
24.81258958638675 308.8799966383482 1.0967215364707277
24.817817141340164 304.6763402855044 1.0919321927097594
24.82304469629358 301.85144730461195 1.0931821635755323
24.828272251246993 298.97594527543737 1.0908107286130875
24.833499806200408 300.6112612884345 1.0967661905494128
24.838727361153822 303.3387657061682 1.1035304311166054
24.843954916107236 307.44388400212455 1.1161628137551807
24.84918247106065 308.9577067960968 1.1223630297530012
24.854410026014065 311.56192837709546 1.1311820960911965
24.85963758096748 311.17267035468933 1.1314250273625135
24.864865135920894 312.60284081600406 1.1391428875241754
24.87009269087431 309.98334598350874 1.1366210760346045
24.875320245827723 310.2122996659341 1.140374781620629
24.880547800781137 313.9602379299542 1.1484901667919583
24.885775355734552 320.47443525119144 1.1617794611824235
24.891002910687966 321.2818001845024 1.1651308153780457
24.89623046564138 321.0682164273623 1.167594211926947
24.901458020594795 315.9414809985809 1.1623944104938466
24.90668557554821 315.57907923560606 1.166999589870164
24.911913130501624 313.4966844031684 1.1667106151483277
24.91714068545504 316.25641068907015 1.1737642494712182
24.922368240408453 317.7321688368847 1.1780481812892396
24.927595795361867 317.0263197594529 1.1790345373069293
24.93282335031528 314.4285628262172 1.1794251250806473
24.938050905268696 314.92339345930696 1.1833027142155583
24.94327846022211 320.1446564613761 1.1981461048876303
24.948506015175525 320.75426425124806 1.2036629640942795
24.95373357012894 320.76357386968095 1.2093293353968968
24.958961125082354 315.212522542002 1.201157621527053
24.964188680035768 317.84573255580716 1.2078778829478638
24.969416234989183 320.0662599499221 1.2130499616066075
24.974643789942597 322.74668078718486 1.2200183926942516
24.97987134489601 322.35340090529814 1.220746758405082
24.985098899849426 320.9864555912314 1.2222325621416104
24.99032645480284 321.2394905027462 1.2272999996951515
24.995554009756255 319.51809986971756 1.2299318947377682
25.00078156470967 320.3613597090762 1.2371600019436748
25.006009119663084 321.8198434927278 1.2426350851614743
25.011236674616498 319.02306008477234 1.2402356515241102
25.016464229569912 316.3022348364721 1.2352070017740124
25.021691784523327 315.6612230986456 1.2385790402632577
25.02691933947674 316.1350911159632 1.2440500399910122
25.032146894430156 317.5292370157068 1.2531906909768702
25.03737444938357 313.52815132635556 1.2494372817349837
25.042602004336985 319.5526349202846 1.2624420286485871
25.0478295592904 323.7269913975875 1.2742005976880333
25.053057114243813 331.490867860865 1.294656838833137
25.058284669197228 323.461596150713 1.286401104369303
25.063512224150642 314.30322254909015 1.2700244444256288
25.068739779104057 309.8683100300341 1.262534358128519
25.07396733405747 316.54742710525363 1.2777555255672857
25.079194889010886 323.57650060537765 1.2969814705542224
25.0844224439643 321.2023982984447 1.2989018727383839
25.089649998917714 319.2817042022127 1.2993414818814029
25.09487755387113 321.2275858953881 1.3059958634359226
25.100105108824543 328.1511370365197 1.3216429178677158
25.105332663777958 327.7903216529421 1.3266698116938918
25.110560218731372 331.2704699638837 1.3386123047029812
25.115787773684787 327.86921140699036 1.3368293173877737
25.1210153286382 329.0552130970751 1.344165310367618
25.126242883591615 325.00690581009957 1.3390751320500032
25.13147043854503 320.23958853598725 1.3324474023814419
25.136697993498444 322.68733113011456 1.3385554015868373
25.14192554845186 322.18978257012424 1.3433607887343821
25.147153103405273 322.47320746985343 1.3501862143122716
25.152380658358688 323.8876739593408 1.3569400825514883
25.157608213312102 326.08019789511377 1.3636810201795213
25.162835768265516 328.69527210182656 1.3720013535239985
25.16806332321893 327.6909440236614 1.3729897481850861
25.173290878172345 328.1375364466239 1.3802973049358676
25.17851843312576 326.22832223867266 1.382399585652412
25.183745988079174 325.3934146931152 1.3871867724490627
25.18897354303259 322.80722902210874 1.3868647283875288
25.194201097986003 321.43060032524687 1.388234962956339
25.199428652939417 321.33653499789057 1.390913552053786
25.204656207892832 324.5600621062389 1.4025467956963624
25.209883762846246 327.44217093142316 1.4123844341642786
25.21511131779966 326.81258050094783 1.418791074087366
25.220338872753075 323.6477515781398 1.419962062425635
25.22556642770649 321.8223247791169 1.4221087281293803
25.230793982659904 323.2622468486854 1.4293755617376775
25.23602153761332 331.31771545667414 1.4502231400169343
25.241249092566733 335.50051635159383 1.4654133935549005
25.246476647520147 344.14094293155296 1.488916812829994
25.25170420247356 342.2955497259235 1.4895332034115019
25.256931757426976 348.8676709968687 1.5071844952474636
25.26215931238039 343.2132538935541 1.4994146805281416
25.267386867333805 340.0474086665282 1.496798552330793
25.27261442228722 334.6440614099 1.491530655913814
25.277841977240634 339.1009430177712 1.5087417576286841
25.283069532194048 339.84202303895717 1.5144770642911292
25.288297087147463 337.82143185861 1.5162124422178642
25.293524642100877 331.66750370125334 1.5074488844480733
25.29875219705429 332.7107833667029 1.5167226795061035
25.303979752007706 328.267295569464 1.5100052037305434
25.30920730696112 323.5917432042816 1.5082483234193096
25.314434861914535 319.7643056504116 1.5062497179823233
25.31966241686795 323.11121606538836 1.5223209145731744
25.324889971821364 326.6356812238563 1.534630632297032
25.330117526774778 326.4569383759206 1.5388072492404619
25.335345081728192 325.6338887432738 1.543498742279839
25.340572636681607 326.83687595521593 1.553126122600002
25.34580019163502 326.4241440034655 1.5576698418042756
25.351027746588436 322.5121195426975 1.5533959651044849
25.35625530154185 322.5022308513983 1.55746146276618
25.361482856495265 323.5499280666543 1.5686553676401354
25.36671041144868 326.52366238499957 1.5831041853894268
25.371937966402093 326.6835525724991 1.590094310009281
25.377165521355508 322.246217485714 1.5832428336418145
25.382393076308922 320.45228285533227 1.5835241166640088
25.387620631262337 318.69688266348265 1.5850207556022844
25.39284818621575 319.94062481409463 1.596391563997473
25.398075741169166 319.0989252852616 1.6019271408426314
25.40330329612258 320.400966938498 1.6155203905737532
25.408530851075994 323.28188728888307 1.6295420526323676
25.41375840602941 333.8421052234788 1.6638293938122746
25.418985960982823 332.3063776023636 1.6642363587159248
25.424213515936238 328.7799140139862 1.6626802808156338
25.429441070889652 319.7675039192801 1.6453378844710307
25.434668625843067 318.94836720057475 1.654818384219966
25.43989618079648 321.0423071898153 1.666896172048148
25.445123735749895 324.77855387645764 1.686685227216627
25.45035129070331 325.6320807734226 1.6949705181277526
25.455578845656724 323.83344501369334 1.6999542320234902
25.46080640061014 326.67952819562583 1.7149580782076106
25.466033955563553 325.3582236094269 1.7178316465658678
25.471261510516968 329.50880586685804 1.7355523576737042
25.476489065470382 329.4087507593114 1.7418469798303542
25.481716620423796 331.269558011131 1.75844956235644
25.48694417537721 328.54290769160497 1.7581000243184466
25.492171730330625 326.2726857078264 1.7638702010132976
25.49739928528404 323.8971668399142 1.765319095312535
25.502626840237454 326.93104913252694 1.7834275145358272
25.50785439519087 329.40792877852135 1.7961913158305067
25.513081950144283 332.03976638886536 1.811592528826734
25.518309505097697 337.4314230535133 1.83737871305429
25.523537060051112 339.1640380655563 1.8513183253711165
25.528764615004526 347.59976774305284 1.8845323500078475
25.53399216995794 343.85011626411347 1.8806053364924962
25.539219724911355 345.7682621034674 1.8989205623325325
25.54444727986477 337.93539059101414 1.8879301553886763
25.549674834818184 338.296733563735 1.9060975488912362
25.5549023897716 340.51769470298467 1.919517725191377
25.560129944725013 342.1082890032252 1.9335472651840697
25.565357499678427 343.9625944946713 1.9440625429293605
25.57058505463184 342.4866269996911 1.9527916891654733
25.575812609585256 340.93365274506806 1.9605299049972411
25.58104016453867 336.9898696670229 1.9611921416007485
25.586267719492085 334.5058530552892 1.9641606335788013
25.5914952744455 333.2547074201074 1.9693514152153333
25.596722829398914 344.9865628111479 2.021553733289719
25.601950384352328 345.3608478390733 2.0337403440292428
25.607177939305743 340.3256353533736 2.0350115290007156
25.612405494259157 334.9617788207922 2.024372177155314
25.61763304921257 328.1879455948448 2.018760310482496
25.622860604165986 338.44910105401215 2.0614370948667338
25.6280881591194 341.87119999382736 2.093799803373096
25.633315714072815 342.1048158808137 2.105689586037286
25.63854326902623 340.9926260941171 2.1194505577836376
25.643770823979644 337.2202259955033 2.1188753157702385
25.648998378933058 339.3291186961766 2.140629664420466
25.654225933886472 338.1989246314018 2.1557928182048105
25.659453488839887 333.27046855220345 2.1529817413872743
25.6646810437933 341.6747830248008 2.1963598065621017
25.669908598746716 343.16570603163245 2.210547039961178
25.67513615370013 336.2974126562238 2.2030724050310844
25.680363708653545 325.7438193059365 2.179087181714311
25.68559126360696 332.10138542398465 2.2191676206130158
25.690818818560373 349.76638158267656 2.294231773596694
25.696046373513788 357.8803369308052 2.343110283741842
25.701273928467202 355.2899193557547 2.3551368565463426
25.706501483420617 347.66521211703076 2.351550239926626
25.71172903837403 347.4957612379072 2.368972713895857
25.716956593327446 343.1857210298079 2.365341820803702
25.72218414828086 333.07939888464205 2.346073141670559
25.727411703234274 335.55576315573364 2.3744657494250934
25.73263925818769 329.8352103859076 2.378824022871172
25.737866813141103 331.12189374604304 2.4070396065712227
25.743094368094518 328.2521111788346 2.420670494588456
25.748321923047932 324.557667092241 2.4297355044911386
25.753549478001347 333.5301162849426 2.483405357822191
25.75877703295476 333.29061316069294 2.5035980890386016
25.764004587908175 332.19851091177276 2.5277636114640827
25.76923214286159 327.6565387732938 2.538380431863333
25.774459697815004 326.1985496622044 2.5588489829673047
25.77968725276842 324.5000935061009 2.579436707331409
25.784914807721833 319.35297819253987 2.5853322044413276
25.790142362675248 326.318358341929 2.634165162659566
25.795369917628662 335.4174001321511 2.6928495018216703
25.800597472582076 346.01247606094296 2.760353402597718
25.80582502753549 339.906428527792 2.7600172586913443
25.811052582488905 335.7509022229978 2.7751185627060146
25.81628013744232 334.51673591249806 2.8073908019366107
25.821507692395734 331.20115159715306 2.8336706297565586
25.82673524734915 339.0261401919608 2.914594768376835
25.831962802302563 339.5573388895537 2.934559185789926
25.837190357255977 343.63655581929766 2.986022950226269
25.84241791220939 337.7387869525873 2.980841115215185
25.847645467162806 334.28270753090743 3.0097829687737323
25.85287302211622 342.2292222152666 3.0788520121566934
25.858100577069635 343.25427593164994 3.1333597441786085
25.86332813202305 340.77348078636146 3.1644137886327206
25.868555686976464 334.925646870231 3.2000754198533397
25.87378324192988 330.51358761620895 3.2209891658908267
25.879010796883293 345.49244458551465 3.355613958071117
25.884238351836707 353.24894367462866 3.440476368953387
25.88946590679012 361.6550444882878 3.5379495284782645
25.894693461743536 360.2154968836714 3.5870893687691368
25.89992101669695 347.0229298329202 3.568277658663854
25.905148571650365 335.40212947980575 3.6177900667653424
25.91037612660378 320.18413666633467 3.597502180468561
25.915603681557194 326.7791475570018 3.7180622888253736
25.920831236510608 336.127073540505 3.795936517126253
25.926058791464023 340.7681116537774 3.9047283923115366
25.931286346417437 337.5432391774847 3.960769704343799
25.93651390137085 334.62665088663044 4.046986452366662
25.941741456324266 336.2492865633366 4.14754896578451
25.94696901127768 327.2761310719901 4.199140435785787
25.952196566231095 321.5056495490128 4.277466845051738
25.95742412118451 336.4300467001315 4.4903277828643
25.962651676137924 342.20374625716005 4.636613104745657
25.967879231091338 348.07220394971546 4.7533045516743915
25.973106786044752 331.06180707962903 4.711110801828083
25.978334340998167 326.3132182755877 4.750055663750427
25.98356189595158 316.0792493382742 4.76445287358988
25.988789450904996 331.23132240299896 4.94679863562538
25.99401700585841 344.0087956925705 5.155068718468547
25.999244560811825 337.0491777202486 5.169883065965957
26.00447211576524 326.1330431998173 5.220440845033553
26.009699670718653 308.19993229237036 5.14643153749099
26.014927225672068 316.29781259981377 5.352567354783355
26.020154780625482 325.0850122306777 5.522214533807164
26.025382335578897 343.545602143421 5.8270452451432
26.03060989053231 344.24359685321826 5.961735763988558
26.035837445485726 347.8201479862648 6.149749545567893
26.04106500043914 327.00842147496235 6.126664687811352
26.046292555392554 338.7137855557414 6.397042299009262
26.05152011034597 335.0568443420934 6.579652951817464
26.056747665299383 329.5614351279913 6.692296602591106
26.061975220252798 329.54274175843324 6.977724537058203
26.067202775206212 323.1460955222564 7.083028704190004
26.072430330159627 319.7299868421223 7.425650033687591
26.07765788511304 296.8697296792085 7.365338965666433
26.082885440066455 301.28798688761736 7.8555332833727345
26.08811299501987 346.38747316874856 8.769224508002546
26.093340549973284 341.60545370751146 9.278581823174434
26.0985681049267 348.75245773042946 9.928905638821536
26.103795659880113 274.7498017274915 9.483874890008476
26.109023214833528 276.5864844560959 10.369864679765403
26.114250769786942 209.62820757120437 9.8912400859733
26.119478324740356 241.3612134158151 12.252575554779886
26.12470587969377 207.4137011050052 12.976403517341788
26.129933434647185 197.91766240174957 17.522786734423942
26.1351609896006 94.05258946978027 17.087506404605787
