# Supplementary material for: Unraveling metal effects on CO2 uptake in pyrene-based metal-organic frameworks
Source: Nat Commun. 2025 Feb 11;16:1516. doi: 10.1038/s41467-025-56296-w (PMC11814143; doi:10.1038/s41467-025-56296-w)
Supplement: Supplementary file 3 — Source Data [file 41467_2025_56296_MOESM3_ESM.zip › SourceCode/SuppInf/FigureS5_Ga-TBAPy_InSitu_VariableT_PXRD/Data/GaTBAPy_0056p.dat]

0.002613777476707968 29.289381839663594 8.403122108890939
0.007841332430123905 22.492874046218574 5.183482057778748
0.01306888738353984 21.957078422540715 4.128352272665981
0.018296442336955775 19.35828702206915 3.1669692585331504
0.02352399729037171 18.514563803275642 2.870998191946766
0.028751552243787646 20.024705377921734 2.9502418107383828
0.03397910719720358 21.644130721862627 2.4975955686121534
0.03920666215061952 20.264436093529287 2.218362387101011
0.04443421710403546 21.962614695532825 2.188459775672375
0.0496617720574514 22.77256721317134 2.1470800561527317
0.054889327010867336 24.608000534596663 2.469943297982412
0.060116881964283275 24.951326980549933 2.441523790539439
0.06534443691769921 20.893734628178336 2.101327908030996
0.07057199187111515 21.178981203104357 2.02684224377176
0.07579954682453109 19.747437641187954 1.8498816190762177
0.08102710177794703 21.898881786025324 1.8165836587314437
0.08625465673136297 22.63304155810635 1.8577227158603273
0.09148221168477891 21.384151867548823 1.6305309117607212
0.09670976663819485 18.069630922015083 1.3947004639192133
0.10193732159161079 14.87685432435384 1.2564484325818317
0.10716487654502672 12.805767917315192 1.171643200630836
0.11239243149844266 14.649404961267138 1.2821443573180904
0.1176199864518586 18.9598123810647 1.4681400268480551
0.12284754140527454 21.86539836590443 1.4664127213957108
0.12807509635869047 22.30241352075647 1.3835642997506532
0.1333026513121064 22.218563695733586 1.3514944156961226
0.13853020626552232 20.387516258421844 1.2502668082731472
0.14375776121893824 20.65988717418084 1.2564758664330615
0.14898531617235417 21.975625523516385 1.2827031450803694
0.1542128711257701 21.974941975433012 1.2908306915587573
0.15944042607918602 23.789861027430238 1.3279449796699387
0.16466798103260194 23.358306087716564 1.2593546317761104
0.16989553598601786 21.328348090158812 1.1393672578599758
0.1751230909394338 18.62222657983488 1.0456868041671672
0.18035064589284971 15.952617605046113 0.9731920805587031
0.18557820084626564 16.08502375134059 0.9656356238648859
0.19080575579968156 17.124215972788956 1.0030415208722794
0.1960333107530975 18.482370515413777 1.0482575385736757
0.20126086570651341 19.72588090739676 1.071402247853065
0.20648842065992934 20.497112029446097 1.0741155883734093
0.21171597561334526 19.26905807279097 0.9924004606600455
0.2169435305667612 18.353723943608212 0.9378370146424433
0.22217108552017711 18.319156428601623 0.9041203546775256
0.22739864047359304 17.890612837912652 0.9130113624530123
0.23262619542700896 20.412596783197817 0.9858630268086502
0.2378537503804249 21.513154451302842 1.0185377905050375
0.2430813053338408 20.505842475488254 0.9836682911131595
0.24830886028725674 19.855460049969125 0.9399740093434494
0.25353641524067266 18.651843870429342 0.8907793893938569
0.2587639701940886 18.052495589187583 0.870761925663076
0.2639915251475045 19.400041587711755 0.9009447752915087
0.26921908010092044 18.65950385390616 0.8853121729867093
0.27444663505433636 17.87699680249459 0.8542907824487531
0.2796741900077523 17.117633002420945 0.8151177903635256
0.2849017449611682 16.165426817704628 0.7841252476082492
0.29012929991458414 16.634775244125283 0.775161835496101
0.29535685486800006 16.265397911775004 0.7744867340458672
0.300584409821416 16.38496401979392 0.7713837124713873
0.3058119647748319 17.388211866655436 0.7968225132590518
0.31103951972824784 18.49766062550041 0.8271288620192897
0.31626707468166376 18.927044469978302 0.8084186911416391
0.3214946296350797 18.825466236353236 0.8034986447259393
0.3267221845884956 17.98667838544337 0.7916766275312485
0.33194973954191154 17.78083686596542 0.7928554972867996
0.33717729449532746 18.700048075850823 0.809950563770831
0.3424048494487434 18.760978890282583 0.8047348852397284
0.3476324044021593 18.729968678915732 0.8133116699786163
0.35285995935557524 19.08506840859482 0.8187486605597576
0.35808751430899116 19.657659138143195 0.8478505980216324
0.3633150692624071 20.040455813113216 0.8675990020547774
0.368542624215823 19.53726795323713 0.8282229790919369
0.37377017916923894 19.5609318494619 0.8089275703559916
0.37899773412265486 18.872876794009187 0.7996725810427354
0.3842252890760708 18.307412026783478 0.8171305915533068
0.3894528440294867 17.775538228133826 0.8330957219204745
0.39468039898290264 17.39430724928138 0.8563532058249166
0.39990795393631856 17.7872492450244 0.8116362866259196
0.4051355088897345 17.30551562816511 0.7795237687827765
0.4103630638431504 17.752697425550213 0.7626516828263136
0.41559061879656634 18.236311722853507 0.7797903575169883
0.42081817374998226 19.503414897037644 0.822894248390055
0.4260457287033982 19.21952606482722 0.8126196668333161
0.4312732836568141 19.45034215223296 0.8213347000980138
0.43650083861023004 18.889121602890487 0.8036648820439758
0.44172839356364596 18.36648829844809 0.7889104800376143
0.4469559485170619 19.214722512143574 0.7983445290364142
0.4521835034704778 19.258234447524337 0.8080924649657621
0.45741105842389373 18.56792259838432 0.7911488387529338
0.46263861337730966 18.994573232067903 0.78934009418358
0.4678661683307256 17.925766148242644 0.769047724762491
0.4730937232841415 18.501834843797816 0.7604545891216452
0.47832127823755743 17.892239363746548 0.74446482737073
0.48354883319097336 17.310804603775132 0.7312675050348745
0.4887763881443893 17.520778901679005 0.7313909156478435
0.4940039430978052 17.97712840767201 0.724743000560973
0.49923149805122113 19.11213230880656 0.7207196632323981
0.5044590530046371 20.22147138247062 0.7591391790687845
0.5096866079580531 19.427083042310368 0.7503389532159377
0.5149141629114691 18.349654522233376 0.753912106546295
0.5201417178648851 17.41240983480143 0.7477235039784009
0.525369272818301 17.48666556695255 0.7463643863548808
0.530596827771717 18.011170635914695 0.7439116644857965
0.535824382725133 17.53138102119148 0.7202830156355046
0.541051937678549 17.725091213686866 0.7114022729089767
0.546279492631965 17.758499571032104 0.7050255893975915
0.5515070475853809 18.35929415875026 0.7202499974280921
0.5567346025387969 18.550344252156084 0.7413858111467773
0.5619621574922129 18.302255686981905 0.7394168611873624
0.5671897124456289 18.535511509907508 0.7538041197543957
0.5724172673990449 19.40832060095788 0.7489593491564697
0.5776448223524608 19.589701326941075 0.7450198173913384
0.5828723773058768 20.232611849702124 0.7468425954225981
0.5880999322592928 20.685683789997963 0.752571730539335
0.5933274872127088 19.64357768549707 0.7430153073556964
0.5985550421661248 18.990340702063953 0.7376418301468154
0.6037825971195407 18.564992360301957 0.7209775105054014
0.6090101520729567 17.991718593021996 0.715882819534029
0.6142377070263727 19.2334388180481 0.7235036365247471
0.6194652619797887 19.874502008628316 0.7289786062665875
0.6246928169332047 21.125471805489894 0.7646627000021016
0.6299203718866206 22.327033627290216 0.7742123124296585
0.6351479268400366 22.55765865278071 0.7950885546707793
0.6403754817934526 22.50419942310566 0.7915472683062289
0.6456030367468686 21.463470760389697 0.7466372810125618
0.6508305917002846 20.02059558088776 0.7055112490491262
0.6560581466537005 19.189431910890853 0.6763314807244818
0.6612857016071165 19.135922425483837 0.6864090766098061
0.6665132565605325 19.178356324451876 0.6812229576353327
0.6717408115139485 19.66054938396005 0.689541186470933
0.6769683664673645 19.96111616827661 0.681964795419369
0.6821959214207804 20.222920080375477 0.6875212692264204
0.6874234763741964 20.472528831126265 0.6901232375405016
0.6926510313276124 21.09626838851953 0.7021877376724606
0.6978785862810284 22.326432837344335 0.719400113881372
0.7031061412344444 22.464507740411314 0.7186009760962336
0.7083336961878604 22.61755688754905 0.722803298803556
0.7135612511412763 21.266783832766087 0.6970746980093526
0.7187888060946923 20.90861952135856 0.6855105331457996
0.7240163610481083 22.116981180652708 0.707119729146838
0.7292439160015243 22.923341257827705 0.725492467011192
0.7344714709549403 24.70218224931121 0.7592356469837732
0.7396990259083562 25.762254450302276 0.7806300632611654
0.7449265808617722 24.790749673285738 0.7734566018353412
0.7501541358151882 25.040883347844385 0.7889789791066941
0.7553816907686042 27.275820254556358 0.834420682933836
0.7606092457220202 29.349532842855414 0.8548902479586385
0.7658368006754361 29.92063172456777 0.8489100344903443
0.7710643556288521 32.66037461306803 0.8482745049588364
0.7762919105822681 33.750789022600316 0.8610846453071048
0.7815194655356841 34.54676716694192 0.8699702975448406
0.7867470204891001 36.402552068155885 0.9162334797885004
0.791974575442516 35.95684760701178 0.93274106085551
0.797202130395932 31.980223003499127 0.843105853048854
0.802429685349348 33.842564999837 0.864805063387128
0.807657240302764 32.5812312116382 0.8259814877229683
0.81288479525618 35.50852830398394 0.8666061503487927
0.8181123502095959 38.3169631342818 0.9120522940227317
0.8233399051630119 39.53714373686418 0.9514426266976775
0.8285674601164279 43.26038418544269 1.0295270002561971
0.8337950150698439 45.9373420199436 1.1000922338724464
0.8390225700232599 48.338983297904925 1.1274597800286827
0.8442501249766758 51.57101833791212 1.1555807123510873
0.8494776799300918 54.46350126120055 1.1794689470999071
0.8547052348835078 58.97225757007467 1.2270900870450636
0.8599327898369238 63.312479696179714 1.2531772056724084
0.8651603447903398 65.56805325417984 1.2754138270100417
0.8703878997437557 65.66613767678376 1.2552140235031715
0.8756154546971717 65.62274930249825 1.2226097584694926
0.8808430096505877 67.96586017293721 1.25010670353314
0.8860705646040037 69.95584338827744 1.2599823443262677
0.8912981195574197 72.63489359198779 1.2953451537698346
0.8965256745108356 75.15822311546947 1.3360616266264653
0.9017532294642516 79.27147247056016 1.3822754981852232
0.9069807844176676 83.0748408432506 1.4281953569813088
0.9122083393710836 85.2412406246086 1.459840150264386
0.9174358943244996 84.64331254178023 1.4510778074939208
0.9226634492779155 85.11837984089401 1.4415396417500057
0.9278910042313315 85.83099972773363 1.4341210327244707
0.9331185591847475 85.14915385231623 1.422138311245411
0.9383461141381635 92.54155319653775 1.461675041369495
0.9435736690915795 94.86946338995746 1.4670092633412006
0.9488012240449955 101.02960839805831 1.5100354163981442
0.9540287789984114 103.7020963020164 1.5181904327227684
0.9592563339518274 106.24300983453698 1.5401557955154954
0.9644838889052434 108.37784807044157 1.5706984428926634
0.9697114438586594 109.53747975788997 1.5829163741448118
0.9749389988120754 108.62016645146298 1.5752550437107684
0.9801665537654913 105.28044306849576 1.5349835663122187
0.9853941087189073 106.49344171687008 1.5334837980650702
0.9906216636723233 108.36232934537209 1.5215624453483452
0.9958492186257393 112.51672502335333 1.54699485408084
1.0010767735791553 114.55576878316565 1.5563365290563895
1.0063043285325712 113.74706653926371 1.5439984867165935
1.0115318834859872 115.85495092190136 1.5752788419783799
1.0167594384394032 120.50861296884173 1.5975745387180207
1.0219869933928192 120.42160136018356 1.5927745412932721
1.0272145483462352 123.135848466637 1.6007277258084476
1.0324421032996511 123.21301088897134 1.6036878943224835
1.0376696582530671 124.89960247702957 1.6410572731061197
1.042897213206483 124.97783196512997 1.6347526758496531
1.048124768159899 127.65716301461664 1.6504160197809814
1.053352323113315 128.2449977740881 1.631281659640839
1.058579878066731 128.996760932063 1.6244435611271932
1.063807433020147 132.21731924844767 1.6414911333015128
1.069034987973563 129.44155284529512 1.613240272435288
1.074262542926979 127.93284573882751 1.598509761378916
1.079490097880395 127.43759230827534 1.598930293096436
1.084717652833811 126.6249700773195 1.602103830645719
1.089945207787227 127.03229495681765 1.6138334948247048
1.095172762740643 125.896660340773 1.584895183591832
1.1004003176940589 123.58194051816135 1.5630422108835367
1.1056278726474749 129.4917109374108 1.598696681487426
1.1108554276008908 137.25643615404599 1.675908316118442
1.1160829825543068 138.63809641709537 1.6899474251133764
1.1213105375077228 142.636419074207 1.7083461701886173
1.1265380924611388 143.7948580112292 1.7276708888833976
1.1317656474145548 142.80237313097126 1.6880029575017452
1.1369932023679707 151.0091672505007 1.7290284973465564
1.1422207573213867 152.08995818284936 1.7275404442598785
1.1474483122748027 155.9775782221505 1.752875309267216
1.1526758672282187 159.2999033817129 1.769470244626869
1.1579034221816347 157.21067680954283 1.768857962463696
1.1631309771350506 154.2868723650316 1.749406917023994
1.1683585320884666 150.36963064407013 1.7099176419538
1.1735860870418826 154.22102500749847 1.7468121134895935
1.1788136419952986 151.08529070674993 1.7266072520541857
1.1840411969487146 152.2176477104114 1.7152210982372196
1.1892687519021305 158.46419427156485 1.7758871786668449
1.1944963068555465 162.17983604687723 1.804960595319554
1.1997238618089625 168.26519531280968 1.816156913514803
1.2049514167623785 165.42643333067605 1.7965696687719583
1.2101789717157945 157.72952027053424 1.7244717661949123
1.2154065266692105 157.62850010190994 1.709215439589963
1.2206340816226264 156.21785265046736 1.708588715416253
1.2258616365760424 159.97732972055053 1.7532353306884065
1.2310891915294584 165.49946073242333 1.7738318509595332
1.2363167464828744 166.79931802104716 1.7760747274504176
1.2415443014362904 165.321381159482 1.740263470642533
1.2467718563897063 164.34931557448195 1.7343563649569118
1.2519994113431223 165.01724507509206 1.732101886075885
1.2572269662965383 167.8545127901665 1.7469258212976544
1.2624545212499543 171.72393587572952 1.7672393172051553
1.2676820762033703 171.2483381747751 1.7643870317622072
1.2729096311567862 163.96840932710944 1.722089824098873
1.2781371861102022 163.30130976065948 1.7128830513188094
1.2833647410636182 158.63410575049983 1.6873625948418391
1.2885922960170342 156.36873686108729 1.6757581944690523
1.2938198509704502 160.1944446003475 1.703518098102079
1.2990474059238661 155.94010724457328 1.674319632676054
1.3042749608772821 160.9766851791801 1.7257109952085912
1.309502515830698 165.59613054000494 1.7618368562543072
1.314730070784114 164.67037763260444 1.7589694639012428
1.31995762573753 170.27689739768982 1.776340206942201
1.325185180690946 166.328669679705 1.729596485522416
1.330412735644362 165.7223384060118 1.7192680993800937
1.335640290597778 167.09514776500814 1.7363844726521074
1.340867845551194 167.85773940867065 1.7417355639125767
1.34609540050461 167.81367240755148 1.7361058973209864
1.351322955458026 171.65203413613466 1.7503709001839625
1.356550510411442 168.65785707632463 1.709176572584483
1.361778065364858 164.22447674310447 1.67950419197715
1.3670056203182739 158.37842154792654 1.6406064545086525
1.3722331752716899 154.78286631631866 1.6374179791396837
1.3774607302251058 152.9099758371803 1.6424928305739592
1.3826882851785218 159.74039913092187 1.6923580144976078
1.3879158401319378 169.56675526169127 1.7298837907344389
1.3931433950853538 171.20235989568872 1.7181604301637603
1.3983709500387698 170.61322919496664 1.6937431916957144
1.4035985049921857 172.1615877738633 1.7165369030058708
1.4088260599456017 170.9704170403778 1.7414718290998619
1.4140536148990177 171.0140691288099 1.7778080216766647
1.4192811698524337 177.58888531360816 1.8265855882224635
1.4245087248058497 175.39096242202538 1.8021725383952156
1.4297362797592656 175.39578383150422 1.7599804008494782
1.4349638347126816 173.53342616957474 1.7460869397526169
1.4401913896660976 166.9952714695435 1.7002805282219142
1.4454189446195136 166.5084614505929 1.6951970732838744
1.4506464995729296 163.38890134338084 1.6781623231357214
1.4558740545263456 167.11573023037317 1.700520006681108
1.4611016094797615 166.1094749880065 1.6937299946033704
1.4663291644331775 163.87942061279182 1.6898805085123396
1.4715567193865935 162.07671798672942 1.6719055809196681
1.4767842743400095 163.53011892337258 1.6648090153233224
1.4820118292934255 163.06357742698205 1.6702783816637998
1.4872393842468414 168.71919024139618 1.7257345904303205
1.4924669392002574 163.81250346418162 1.691091501182559
1.4976944941536734 158.83523513935452 1.6649707233686495
1.5029220491070894 154.57546048244316 1.62836242202979
1.5081496040605054 160.17486876725678 1.652589349387257
1.5133771590139213 165.25893108791843 1.6934552933192304
1.5186047139673373 168.97528688891651 1.711024379002584
1.5238322689207533 167.03522663831046 1.6881108067146464
1.5290598238741693 173.60411344339718 1.7228826601356955
1.5342873788275853 172.50893330692077 1.6967497099656015
1.5395149337810012 171.85686054983606 1.7137377266915141
1.5447424887344172 178.29851494619854 1.765173616238407
1.5499700436878332 177.32195867035117 1.765336647864882
1.5551975986412492 175.78981402169697 1.7429372473767102
1.5604251535946652 179.60844559872112 1.7521781864344874
1.5656527085480811 180.52586892855237 1.7479745621118488
1.5708802635014971 188.0477636653664 1.7878453455864634
1.576107818454913 193.6197479631019 1.8408007546820604
1.581335373408329 191.24729406979552 1.8305434188005174
1.586562928361745 190.6403209335638 1.8163162585081114
1.591790483315161 185.08789116157828 1.7683881859822252
1.597018038268577 184.55397547573938 1.7399531827866876
1.602245593221993 189.06921289729988 1.7427887766434123
1.607473148175409 197.68314156202942 1.785260387402304
1.612700703128825 206.01462343147116 1.8395608814332467
1.617928258082241 210.66239214357867 1.8550213099373238
1.623155813035657 211.53672788444695 1.8768510076897784
1.628383367989073 216.05828178561637 1.9027980568812093
1.6336109229424889 216.49266609135856 1.8977965378638328
1.6388384778959049 213.64977522271855 1.8799048780714775
1.6440660328493208 214.5463381105464 1.8718236251594633
1.6492935878027368 216.7179677657543 1.8791590297620833
1.6545211427561528 225.88699752522737 1.935730516509238
1.6597486977095688 234.09298235052023 1.9645910990241064
1.6649762526629848 240.00800728126188 1.9937259437165884
1.6702038076164007 249.09142071593132 2.0319549811226683
1.6754313625698167 255.9661092033235 2.053143897387456
1.6806589175232327 258.1095689496497 2.054242504552316
1.6858864724766487 264.36680710964276 2.084997411693926
1.6911140274300647 267.79104809717626 2.0902100050225036
1.6963415823834807 264.6960613944912 2.0590625547134405
1.7015691373368966 261.34072413276454 2.0459435243828126
1.7067966922903126 255.86571434183512 2.0034707996034347
1.7120242472437286 263.0185812832108 2.0605442999134302
1.7172518021971446 262.63538915747944 2.030699240978645
1.7224793571505606 271.13468537021004 2.053955733217585
1.7277069121039765 279.33304673942064 2.0690201280386877
1.7329344670573925 282.4454388562612 2.052224305502108
1.7381620220108085 275.90557521105563 1.9860110460408595
1.7433895769642245 278.1108131175403 1.9731855622803323
1.7486171319176405 275.55032988868135 1.9653826449323397
1.7538446868710564 280.6665823179044 1.982426838647828
1.7590722418244724 290.614017135333 2.0336946549420047
1.7642997967778884 284.0219661416104 2.0319577253688506
1.7695273517313044 283.5123794576353 2.0287033294402725
1.7747549066847204 283.7490349715496 2.0259074789606903
1.7799824616381363 285.15756716011833 2.0307316879317416
1.7852100165915523 296.37856153504157 2.052938917166166
1.7904375715449683 303.6537223778702 2.0652084954886987
1.7956651264983843 306.51925081718645 2.073220027514183
1.8008926814518003 301.64802552986725 2.020200503070209
1.8061202364052162 297.754233163348 1.9877783611162403
1.8113477913586322 297.8521386442785 1.9675487846148056
1.8165753463120482 303.525706136712 1.9596479339504802
1.8218029012654642 305.9577106059753 1.97390944318545
1.8270304562188802 310.9277332424957 2.00559904735095
1.8322580111722961 307.8661748731719 1.9916217670418523
1.8374855661257121 309.898948490384 1.9910636009611715
1.842713121079128 307.2849408139771 1.9593289376102292
1.847940676032544 304.13862413418 1.908762671705853
1.85316823098596 307.0964510992602 1.9007440706590726
1.858395785939376 301.75418815961103 1.8662377132100005
1.863623340892792 306.12374993665344 1.8748791816237838
1.868850895846208 310.58704373963195 1.9006933756648456
1.874078450799624 307.46258491847567 1.8847958232838955
1.87930600575304 311.714245271707 1.8870390751878388
1.884533560706456 311.56249042830297 1.8712279719078886
1.889761115659872 307.565242613668 1.8456015309229896
1.894988670613288 307.28284674808947 1.8369387304864377
1.9002162255667039 315.6600306762487 1.8709370433330643
1.9054437805201199 311.03963998037375 1.8436817466994915
1.9106713354735358 307.7263353889004 1.808584044420835
1.9158988904269518 302.4612369536723 1.7816597619798038
1.9211264453803678 300.95522774000045 1.769535306057146
1.9263540003337838 309.0373510218162 1.8115359514971983
1.9315815552871998 310.9677039750269 1.8207039536432112
1.9368091102406157 306.9201803900056 1.804809253214189
1.9420366651940317 307.6094360031475 1.8048806535181448
1.9472642201474477 301.54739040638253 1.7688467824364458
1.9524917751008637 300.1186307970986 1.735865531186224
1.9577193300542797 301.4337300257542 1.726308489983284
1.9629468850076957 296.528617212126 1.6878093362539088
1.9681744399611116 301.46344923579136 1.6962944025186406
1.9734019949145276 295.6990310017812 1.6799221695146143
1.9786295498679436 286.5071263593042 1.6351316309883248
1.9838571048213596 281.48269330480724 1.5969672972551676
1.9890846597747756 274.03822992765754 1.560061350345525
1.9943122147281915 272.10384272317947 1.5490677594892102
1.9995397696816075 280.4286235058391 1.584433098492106
2.0047673246350235 277.4708889562799 1.5794292530520435
2.0099948795884393 271.40006044038034 1.5482612235219622
2.015222434541855 272.44481679195474 1.543019561317643
2.0204499894952708 267.33590863533743 1.5056928288937663
2.0256775444486865 275.34356650615905 1.5387606300853507
2.0309050994021023 277.1479559973962 1.5439486580599853
2.036132654355518 280.01613185283986 1.5645940805206804
2.041360209308934 274.8083374159296 1.5542003969093596
2.0465877642623496 270.8738793639646 1.5237969694788944
2.0518153192157653 266.73789548534904 1.5137974702385748
2.057042874169181 261.2815996011907 1.4894900520749967
2.062270429122597 259.3248077906976 1.4796381652959514
2.0674979840760126 258.0153996621578 1.4824641103619742
2.0727255390294284 264.23659439896977 1.5143354395861732
2.077953093982844 274.92264044651057 1.5586038455086535
2.08318064893626 275.1538354064271 1.5570768361877847
2.0884082038896756 275.447915158823 1.55715421507355
2.0936357588430914 266.1746257185452 1.505899998927422
2.098863313796507 267.3407935697152 1.5121684333868357
2.104090868749923 263.89225530121905 1.504489957179541
2.1093184237033387 265.21825100867255 1.5072830053505477
2.1145459786567544 263.40358158082523 1.4880607430339263
2.11977353361017 263.86044370238506 1.4921844649671065
2.125001088563586 271.8433064464466 1.523312730868221
2.1302286435170017 269.48546787359476 1.5243640901908073
2.1354561984704175 265.4027359608123 1.510176354093467
2.140683753423833 264.3937468568083 1.5051738573392481
2.145911308377249 263.6742691542077 1.4946522574046828
2.1511388633306647 263.6401894993002 1.4869923985911102
2.1563664182840805 270.6603245924969 1.5064952655489914
2.1615939732374962 271.37371073760863 1.512338871036842
2.166821528190912 270.63823884099315 1.523815811342757
2.1720490831443278 272.89869095622487 1.5364604068131227
2.1772766380977435 264.9984557623945 1.5031930932742201
2.1825041930511593 265.9896018279823 1.492378081576321
2.187731748004575 268.4735890927035 1.5002622151013618
2.192959302957991 274.33849188994435 1.5340518027951655
2.1981868579114066 274.9399903508292 1.5421429764488086
2.2034144128648223 272.94149739986335 1.5459215384337717
2.208641967818238 262.65776170478114 1.5047997773388941
2.213869522771654 257.27470167382324 1.4826150701703473
2.2190970777250696 256.4509935500831 1.4834305307701152
2.2243246326784853 262.6446340887241 1.498274029899344
2.229552187631901 272.5766584308487 1.5367580097003475
2.234779742585317 275.9677580085948 1.5486229840289205
2.2400072975387326 269.8415587948548 1.5255889952364463
2.2452348524921484 264.94098213610437 1.5105229103455653
2.250462407445564 265.72094995727053 1.5202960920733894
2.25568996239898 259.2860902866568 1.4844291900240971
2.2609175173523957 260.9773013912675 1.490046405976082
2.2661450723058114 260.07951685133924 1.4851836900523319
2.271372627259227 261.0185198639168 1.5044221600335852
2.276600182212643 264.80281432883186 1.5475878028095846
2.2818277371660587 263.49519940017956 1.5492478065767559
2.2870552921194744 259.35446641059445 1.5340325648706672
2.29228284707289 261.1468411004623 1.5256805771161923
2.297510402026306 264.4076712605055 1.5206268200827855
2.3027379569797217 261.7725606121789 1.494411851877838
2.3079655119331375 260.81618492837305 1.4879455307252742
2.3131930668865532 258.2860041266625 1.4814266689994737
2.318420621839969 260.7915800458509 1.4875499584534038
2.3236481767933848 260.25534059059294 1.4840539395776529
2.3288757317468005 261.75478235833674 1.4858980822167187
2.3341032867002163 256.0505916377999 1.4517541737798532
2.339330841653632 253.50576093834374 1.437613686931593
2.344558396607048 257.8804612338674 1.4529909033662753
2.3497859515604635 258.9783082124378 1.4448288593080596
2.3550135065138793 263.21269497087644 1.4573847639679776
2.360241061467295 264.5879739989418 1.4561963804936875
2.365468616420711 265.5493393954625 1.4574456759460077
2.3706961713741266 270.53174836091716 1.4634295353199487
2.3759237263275423 268.5531050044088 1.4574601169123076
2.381151281280958 267.4021879190638 1.4527386392953505
2.386378836234374 266.2753830486961 1.4566059529163218
2.3916063911877896 268.0644342375274 1.4747990311530381
2.3968339461412054 264.84741776864144 1.460974537671095
2.402061501094621 258.7210692999679 1.4295106637788977
2.407289056048037 255.53561580447814 1.4245445189228303
2.4125166110014526 251.7725716398628 1.409092536586639
2.4177441659548684 256.09151817038804 1.430414024074708
2.422971720908284 257.1231717364899 1.4247656782006641
2.4281992758617 263.8831424348799 1.4407814224702518
2.4334268308151157 262.0334135438605 1.4289678494303408
2.4386543857685314 259.36995218295516 1.403130642906229
2.443881940721947 257.39939715260783 1.3872685103105484
2.449109495675363 261.54174192936364 1.3864125740311313
2.4543370506287787 265.31466439048825 1.3877550712873472
2.4595646055821945 268.69254579107525 1.3854306807894514
2.4647921605356102 288.56414767977253 1.4237304453081814
2.470019715489026 302.4234200779649 1.4169465302461213
2.4752472704424417 343.97659286459236 1.4760661578737462
2.4804748253958575 428.96250357833094 1.5995853742018187
2.4857023803492733 576.8043130123002 1.8155592511296794
2.490929935302689 795.8655675507424 2.1173996703911846
2.496157490256105 1100.4286911793308 2.4799052501271572
2.5013850452095205 1440.3593324097126 2.827157308317614
2.5066126001629363 1766.3681381733932 3.1215884995818413
2.511840155116352 2084.89870038062 3.393647500028324
2.517067710069768 2388.222927165899 3.6262588640444005
2.5222952650231836 2685.6930169160414 3.8414092405876783
2.5275228199765993 3068.363183718701 4.098692595558429
2.532750374930015 3506.409608395464 4.37259289833273
2.537977929883431 4126.991495962675 4.751133718810849
2.5432054848368466 4841.059851557929 5.148114145283884
2.5484330397902624 5520.216787742786 5.475908600559534
2.553660594743678 6057.720563989564 5.724458987314691
2.558888149697094 6347.824612736694 5.844662928768119
2.5641157046505096 6389.381462150694 5.874979472450313
2.5693432596039254 6162.268854826039 5.781827017808558
2.574570814557341 5749.941065860627 5.585564805916904
2.579798369510757 5260.701688026291 5.3347505310577885
2.5850259244641727 4743.642484762754 5.041822810975152
2.5902534794175884 4269.749866260837 4.778439417463503
2.595481034371004 3772.0896511773867 4.484273068075967
2.60070858932442 3233.037452413721 4.156689446308461
2.6059361442778357 2654.927255872315 3.771179618571009
2.6111636992312515 2079.0741998677713 3.342498575611156
2.6163912541846672 1571.1426358847912 2.9042732135720377
2.621618809138083 1138.934061264339 2.4689827312073076
2.6268463640914987 818.8763265704812 2.0839471799033666
2.6320739190449145 604.6274802304516 1.7945860671183012
2.6373014739983303 474.2200734944801 1.605736074917793
2.642529028951746 397.03407168800663 1.490696261816477
2.6477565839051618 351.09573486425086 1.426344419230476
2.6529841388585775 321.1577016625531 1.3873846463254225
2.6582116938119933 307.6138123767071 1.379077703440538
2.663439248765409 297.03280024359236 1.37669420850181
2.668666803718825 288.39025367878367 1.3762598552701075
2.6738943586722406 279.48996832392953 1.3658500110949459
2.6791219136256563 272.3630725303498 1.3623855620233993
2.684349468579072 265.6855621263265 1.3599315218225685
2.689577023532488 264.8545068247441 1.382142106772076
2.6948045784859036 260.7839032007113 1.380301803943475
2.7000321334393194 260.71822353737343 1.3810703216916664
2.705259688392735 262.2719451126471 1.3921904328484855
2.710487243346151 266.92300798666986 1.4066780488376949
2.7157147982995666 268.606406608835 1.4224707025301326
2.7209423532529824 264.64105406122644 1.4170883801264038
2.726169908206398 259.7243430758081 1.4027517958057527
2.731397463159814 255.0145260979774 1.3877293065712177
2.7366250181132297 260.0068232937932 1.414551536159787
2.7418525730666454 254.60068331968836 1.3914632134822675
2.747080128020061 249.67365573936718 1.3898100004967082
2.752307682973477 246.35299254803138 1.3820971909128645
2.7575352379268927 247.0800448346497 1.3959280242592986
2.7627627928803085 250.57011051299335 1.4194881179770866
2.767990347833724 251.8297790635813 1.4194149147096458
2.77321790278714 253.31602824421216 1.4274570923485632
2.7784454577405557 250.41302936089716 1.4131855421584758
2.7836730126939715 250.86245255533711 1.4188367269519233
2.7889005676473873 252.2269746854751 1.4217680371578663
2.794128122600803 251.92500764880506 1.4167018950018326
2.7993556775542188 252.42465767266913 1.4150654999735084
2.8045832325076345 251.9908128337485 1.409606957298893
2.8098107874610503 251.98768665082272 1.4174697754641346
2.815038342414466 251.8856719836803 1.421279841244981
2.820265897367882 258.2994585381487 1.4512824766340344
2.8254934523212976 259.0807125275833 1.4534515594125685
2.8307210072747133 260.569340363716 1.4664521105051396
2.835948562228129 255.82457674909367 1.4543718724301467
2.841176117181545 256.6862957891231 1.46485553337891
2.8464036721349606 257.98713460578114 1.4811586621932633
2.8516312270883764 257.07341747505586 1.4708471314022322
2.856858782041792 254.84219761795742 1.450885554988218
2.862086336995208 255.7360177256307 1.4483960027327447
2.8673138919486236 256.8752438992956 1.461873176670805
2.8725414469020394 258.91486775752213 1.4647124265416673
2.877769001855455 264.4736690110715 1.4880887542462948
2.882996556808871 260.61032041143386 1.4722177666894574
2.8882241117622867 261.6223715237767 1.4673619637511754
2.8934516667157024 257.1483835511028 1.4566708371625476
2.898679221669118 260.8296812059486 1.4771503314831222
2.903906776622534 260.9706031224609 1.4670238512748326
2.9091343315759497 271.35361746424235 1.5045260647196954
2.9143618865293655 271.11203312026794 1.5002832144761133
2.919589441482781 264.0372896596961 1.4671876431788529
2.924816996436197 256.5366569295772 1.4390447456118547
2.9300445513896127 257.93427099408046 1.4417479385084002
2.9352721063430285 264.9158392071727 1.463184559196132
2.9404996612964442 271.46261707683163 1.4902371040566718
2.94572721624986 276.1168887608305 1.5126759512329289
2.9509547712032758 269.3002052621813 1.4950100427681183
2.9561823261566915 262.6886100518458 1.4724690267376974
2.9614098811101073 253.98096929865224 1.4293390905143704
2.966637436063523 248.98316613310539 1.4111177583314034
2.971864991016939 253.26779301858218 1.4281876703556813
2.9770925459703546 251.31501593749377 1.408794168788969
2.9823201009237703 256.02739094006307 1.4340388019160175
2.987547655877186 258.8041999446555 1.4319904552968628
2.992775210830602 256.33286158559764 1.4083389211943322
2.9980027657840176 254.935918088255 1.3910496408500543
3.0032303207374333 251.65545366082364 1.3673146591883152
3.008457875690849 248.9289950039525 1.3558122838399718
3.013685430644265 255.08282583214975 1.370575006140328
3.0189129855976806 265.57533148144955 1.4010593034974999
3.0241405405510964 262.76963431259355 1.389666006424304
3.029368095504512 261.8838642611322 1.389803032056455
3.034595650457928 258.6760954420411 1.3730991396121035
3.0398232054113437 251.89647134742228 1.345598689133168
3.0450507603647594 253.2375611115874 1.344488117394166
3.050278315318175 255.9637041001623 1.342764637937614
3.055505870271591 261.2802230704609 1.362929359502116
3.0607334252250067 269.7814315778568 1.398876804248634
3.0659609801784224 278.1649982826744 1.422583880805103
3.071188535131838 276.63367814387357 1.4278012807367004
3.076416090085254 269.8120321013329 1.411186466622532
3.0816436450386697 264.94326750110076 1.3824592159938776
3.0868711999920855 259.50008782355366 1.351233775537257
3.0920987549455012 261.55334742690405 1.3403668238923179
3.097326309898917 267.6267515798496 1.3447509395605939
3.1025538648523328 271.50710998440564 1.3484927618970568
3.1077814198057485 279.2031791441863 1.3641840470531688
3.1130089747591643 283.007158519421 1.3605304949740213
3.11823652971258 283.1136256795089 1.3563544790595492
3.123464084665996 284.03454017665337 1.3491244820507873
3.1286916396194115 287.03883038186444 1.3410650933786228
3.1339191945728273 287.4076702318112 1.322254036465193
3.139146749526243 298.1359938607012 1.3355955049918018
3.144374304479659 303.0932538710578 1.3297016604567147
3.1496018594330746 303.7299903213092 1.3169906016105681
3.1548294143864903 308.0645081877757 1.3256590957668482
3.160056969339906 307.54486712925996 1.3166743309740405
3.165284524293322 316.80607123881094 1.3338714127463482
3.1705120792467376 330.448602630859 1.3561574535011083
3.1757396342001534 343.22880783469276 1.3613164063752137
3.180967189153569 360.88344373689097 1.3898920462211264
3.186194744106985 374.2894906321336 1.4082686753898355
3.1914222990604006 390.47614194473226 1.426635388429955
3.1966498540138164 403.4284935258925 1.4379005218578678
3.201877408967232 424.70328653449883 1.4679737786930451
3.207104963920648 450.08363105484153 1.5040811982229976
3.2123325188740637 473.9059518524506 1.5410887216761655
3.2175600738274794 501.70289419374416 1.5819249087645526
3.222787628780895 523.3323688710186 1.6113760476894057
3.228015183734311 548.7470138081932 1.6424835563736675
3.2332427386877267 575.7260818874885 1.677391147465473
3.2384702936411425 611.6403875589091 1.7244654669205308
3.2436978485945582 644.8946516028353 1.7709868321108408
3.248925403547974 678.7903508487876 1.8175525465451658
3.2541529585013897 709.3632533641428 1.8521683375663283
3.2593805134548055 737.499620705328 1.8844434300375914
3.2646080684082213 777.7599797310044 1.9318024836506702
3.269835623361637 826.8748095439979 1.993648599177595
3.275063178315053 871.774003622879 2.046574677868608
3.2802907332684685 912.2996438725828 2.0886901199359804
3.2855182882218843 958.3280660314118 2.1376494818948326
3.2907458431753 996.1948456834402 2.1798371613232663
3.295973398128716 1035.6076365821914 2.221914846685626
3.3012009530821316 1066.372666918083 2.251031917576934
3.3064285080355473 1074.4785128244857 2.258324425964224
3.311656062988963 1060.6958320687645 2.23964395610698
3.316883617942379 1021.5689728568798 2.194981708241167
3.3221111728957946 970.0047803656701 2.1397787098122416
3.3273387278492104 908.8167891535709 2.0693560316508246
3.332566282802626 832.1639817169389 1.9769574216564727
3.337793837756042 762.1606119881881 1.8909251523871646
3.3430213927094576 687.4926924157638 1.7921485700427742
3.3482489476628734 617.0265156706014 1.6970696343386142
3.353476502616289 558.0179917447188 1.6153716611602182
3.358704057569705 513.2225360021622 1.553364221762243
3.3639316125231207 461.5815443340714 1.4780037338499323
3.3691591674765364 424.6180878165081 1.4238789814109494
3.374386722429952 391.5131996388773 1.3730165085286186
3.379614277383368 357.6406956645049 1.3159455361581616
3.3848418323367837 340.7528090534126 1.2934413707156596
3.3900693872901995 322.8762669901679 1.268321781774403
3.3952969422436152 312.11595088379346 1.2623328357980073
3.400524497197031 303.6680795217608 1.2613724901332712
3.4057520521504467 294.4763323260664 1.24482185565446
3.4109796071038625 284.3979464746288 1.2293109544079834
3.4162071620572783 272.7854568639683 1.204818856129277
3.421434717010694 265.86442367693695 1.1980921161745433
3.4266622719641098 259.2821896627827 1.188217292208705
3.4318898269175255 258.1623676519928 1.195878068545455
3.4371173818709413 256.5048157526098 1.206432660092253
3.442344936824357 259.3187907185689 1.2263739443345274
3.447572491777773 258.3108610840551 1.2317319718457385
3.4528000467311886 258.6292970920114 1.2331077427588968
3.4580276016846043 255.18505157064993 1.2227681510486967
3.46325515663802 253.51630453061472 1.2092810372082856
3.468482711591436 250.61454871580904 1.1933029728023492
3.4737102665448516 247.5390772535588 1.1943971233141666
3.4789378214982674 250.97772971025023 1.1994053165855338
3.484165376451683 252.83709469539014 1.2049706068979549
3.489392931405099 257.5494508443597 1.2219181502769367
3.4946204863585146 261.086720135699 1.2330906014803693
3.4998480413119304 261.93149543348056 1.2248637190869407
3.505075596265346 261.02277487790985 1.2174503743214453
3.510303151218762 260.82567088531033 1.206209017534537
3.5155307061721777 262.59414787231617 1.2005437012685392
3.5207582611255934 265.57912387197075 1.2027575347456372
3.525985816079009 273.74181708219425 1.2064987569187884
3.531213371032425 282.0264108901189 1.2114824779335873
3.5364409259858407 295.76082352276313 1.223041860868905
3.5416684809392565 318.5039017725929 1.2529232184872563
3.546896035892672 351.9293311139025 1.2980631754598864
3.552123590846088 405.3918516268933 1.380395331801775
3.5573511457995037 499.65678652506364 1.5231705443007015
3.5625787007529195 664.2093272470576 1.747869302301002
3.5678062557063353 946.1440928768543 2.0834342708558933
3.573033810659751 1475.1312434544266 2.5991189149252762
3.5782613656131668 2427.5920347681517 3.335548611639983
3.5834889205665825 4141.038506248718 4.357830963247553
3.5887164755199983 6962.9576388604255 5.650487900303586
3.593944030473414 10830.96201189901 7.003026939258567
3.59917158542683 14821.268480965564 8.160647921181855
3.6043991403802456 18159.277322608545 9.002277772784208
3.6096266953336613 19759.240147693632 9.402929218198745
3.614854250287077 19082.766437315513 9.240871068270005
3.620081805240493 16500.872774843367 8.591122330837152
3.6253093601939086 12775.788856774412 7.526214492263248
3.6305369151473244 9254.058587084222 6.380248648465346
3.63576447010074 6169.732794713059 5.194911568054733
3.640992025054156 4054.0066136852142 4.209521397073185
3.6462195800075716 2539.2188401225394 3.323319273327253
3.6514471349609874 1609.9042092816142 2.6414063609501146
3.656674689914403 1060.0644439282614 2.138096481258362
3.661902244867819 773.409573215513 1.8295685997595776
3.6671297998212347 611.257569633201 1.630848689618516
3.6723573547746504 520.9880338423047 1.5113296258961373
3.677584909728066 455.9971111191642 1.414531504311637
3.682812464681482 412.0410081126694 1.3468765469871264
3.6880400196348977 381.58311888872134 1.308225218355431
3.6932675745883135 360.26445250966697 1.2745603762938866
3.698495129541729 340.34713016163346 1.2461085636218743
3.703722684495145 325.4541741309096 1.2196748968542903
3.7089502394485607 313.6692744959302 1.1995464752300544
3.7141777944019765 307.6767607390277 1.1888334589832679
3.7194053493553922 304.60459641926917 1.1904633199391998
3.724632904308808 303.9915560614311 1.1928984638294642
3.7298604592622238 301.16572913834113 1.1912498841311638
3.7350880142156395 294.3725108560377 1.1760528644005568
3.7403155691690553 291.83220422005564 1.1758170155880094
3.745543124122471 292.31658456121477 1.185975501881013
3.750770679075887 290.35778311637915 1.1847010433556717
3.7559982340293026 291.09507780977043 1.181174587805925
3.7612257889827183 289.33257983064385 1.1679552709488825
3.766453343936134 285.67154608238934 1.1531617906547544
3.77168089888955 287.2113487907832 1.1539018902690994
3.7769084538429656 284.8250293555233 1.1529615761270544
3.7821360087963813 285.7431955443194 1.1527300902603126
3.787363563749797 284.2244672875764 1.1457795010861023
3.792591118703213 283.2355341430845 1.1371952313794575
3.7978186736566286 285.84768686403595 1.1356943848534624
3.8030462286100444 296.47670061583375 1.1538058930299797
3.80827378356346 307.5590366065037 1.1689464078777245
3.813501338516876 315.4654504464052 1.179833514931235
3.8187288934702917 321.4566450911132 1.1929270206829694
3.8239564484237074 319.3246718523366 1.1895610036952224
3.829184003377123 320.1907232109038 1.1924503397694441
3.834411558330539 313.88754374515617 1.17780419577118
3.8396391132839547 307.97929814163876 1.1662104115618463
3.8448666682373704 309.60200429788887 1.174705708050354
3.850094223190786 304.75364734251525 1.1695169662242493
3.855321778144202 298.7461554626965 1.1625794121562782
3.8605493330976177 289.7779459359128 1.1424313755577313
3.8657768880510335 281.9116534725986 1.124443217580813
3.8710044430044492 279.709736043827 1.1196421142249768
3.876231997957865 279.241086585071 1.118322229453958
3.8814595529112808 279.7461138386918 1.1149437872480363
3.8866871078646965 281.01496179360623 1.1189356070692538
3.8919146628181123 283.1135931500892 1.1262167652892079
3.897142217771528 284.3021976834807 1.1257965091998294
3.902369772724944 285.2906896165141 1.1287938241490325
3.9075973276783595 285.0473690588619 1.1213279214389023
3.9128248826317753 290.2733831076374 1.125978711971476
3.918052437585191 291.95960160717885 1.1245636416217022
3.923279992538607 299.86682478837713 1.1396900836873745
3.9285075474920226 307.17910341017006 1.1496030515492124
3.9337351024454383 311.9848494545168 1.1531046409116215
3.938962657398854 319.7713487166727 1.1615539046440122
3.94419021235227 320.9425957049709 1.150464586716355
3.9494177673056856 327.2764824083739 1.1572657167567026
3.9546453222591014 331.32325253601846 1.1610740816446772
3.959872877212517 341.7238314566542 1.174457221699727
3.965100432165933 352.5125199017389 1.194241146236613
3.9703279871193486 371.8029649401736 1.2219001112680656
3.9755555420727644 387.9261532795025 1.2412173426215851
3.98078309702618 403.00927697469507 1.2628132451765655
3.986010651979596 414.8339184801298 1.2757158641314887
3.9912382069330117 433.2317154435264 1.3014290381728462
3.9964657618864274 449.7622449552612 1.3195646750050352
4.001693316839844 476.2809493669231 1.3553228619107454
4.00692087179326 506.1498995943851 1.395969377685568
4.012148426746676 535.7342427758407 1.4428062955004863
4.017375981700092 562.6286641710377 1.4959680963809738
4.0226035366535084 600.2206250092125 1.551241464300084
4.027831091606925 644.3908499770661 1.611367099486858
4.033058646560341 702.7618982116312 1.686410878678401
4.038286201513757 765.9926562857207 1.7619411831206373
4.043513756467173 836.7815728988325 1.8506426518621566
4.0487413114205895 917.0937132773464 1.9395072634222152
4.053968866374006 1000.9355007817404 2.0240246406265574
4.059196421327422 1094.4123005926788 2.1173873957900633
4.064423976280838 1197.7963525932907 2.2153398845736456
4.069651531234254 1314.9972585995938 2.3178688011668904
4.0748790861876705 1444.0557613670055 2.4306207031280582
4.080106641141087 1585.1807658202301 2.5452122488408127
4.085334196094503 1753.6741041868993 2.678753926717074
4.090561751047919 1933.004592347528 2.8182843908073134
4.095789306001335 2146.0561728454522 2.975003194269558
4.1010168609547515 2377.8837048461214 3.137233437904267
4.106244415908168 2595.8526149942927 3.2757908303209438
4.111471970861584 2845.187104011938 3.4230761916772843
4.116699525815 3102.25538788582 3.5708053216667066
4.121927080768416 3358.6066577124557 3.6732366071004106
4.1271546357218325 3623.2399142909367 3.780355770002026
4.132382190675249 3898.1140992323653 3.9151034611578748
4.137609745628665 4173.8562199375665 4.038735364395172
4.142837300582081 4439.977118311359 4.152488535532078
4.148064855535497 4656.172292266798 4.239830463291174
4.1532924104889135 4864.743715183767 4.318682222241454
4.15851996544233 5063.01881458048 4.395409722498732
4.163747520395746 5204.185691363386 4.445142687587235
4.168975075349162 5287.534051654529 4.472138929131585
4.174202630302578 5319.472378906919 4.47885695950207
4.1794301852559945 5239.1788902731905 4.44651487511904
4.184657740209411 5092.809148578072 4.379722109958762
4.189885295162827 4870.6057906456845 4.28031140775313
4.195112850116243 4600.098133847138 4.164891669981154
4.200340405069659 4286.602503790265 4.012359869642279
4.2055679600230755 3919.9092422959106 3.82978364644463
4.210795514976492 3567.4318347067883 3.6488506410435475
4.216023069929908 3234.3037847739793 3.4721799280305805
4.221250624883324 2902.1957260353693 3.285643571790947
4.22647817983674 2610.7356050642 3.114542794077756
4.2317057347901565 2335.381397560206 2.944283098270254
4.236933289743573 2085.8037533162988 2.77898814406472
4.242160844696989 1867.4192506576437 2.628869081858122
4.247388399650405 1663.876430527611 2.4785091811288362
4.252615954603821 1480.8865377305806 2.337295026663713
4.257843509557238 1338.3012098275228 2.22090536542746
4.263071064510654 1204.9824184692802 2.104148732821266
4.26829861946407 1084.7597522034164 1.990084759733835
4.273526174417486 979.3326308733398 1.8857846023009233
4.278753729370902 889.0963353047036 1.7963876750116827
4.283981284324319 809.5908717662282 1.7179361346319322
4.289208839277735 745.037486513772 1.6516530887776706
4.294436394231151 683.2674230082507 1.5801963229463145
4.299663949184567 629.2672456553454 1.5131226806156757
4.304891504137983 588.1630116803891 1.4625493886720926
4.3101190590914 552.8318303381118 1.4197577841531837
4.315346614044816 519.3947509602272 1.3763301467354763
4.320574168998232 484.5726965950494 1.325158560501425
4.325801723951648 456.25826395513707 1.283914069815307
4.331029278905064 434.0184620795967 1.2565973400407726
4.336256833858481 415.6226140881459 1.2305171790529668
4.341484388811897 399.0037081766827 1.2096825706303207
4.346711943765313 384.2799493913109 1.1888670989655532
4.351939498718729 373.6299536983069 1.1744560357510168
4.357167053672145 362.336081299086 1.1572259580680633
4.362394608625562 349.68634406368346 1.137927761628951
4.367622163578978 343.0217223127892 1.1276055097927489
4.372849718532394 336.1122834991673 1.1191542365414717
4.37807727348581 332.68922679978994 1.1161527775304985
4.383304828439226 325.14817629910954 1.1066805835548954
4.388532383392643 320.2584484419356 1.1064769850324598
4.393759938346059 311.1444111548464 1.0961060247075487
4.398987493299475 300.03310425041536 1.0804332768184983
4.404215048252891 291.8449550065322 1.0691430039980332
4.409442603206307 283.9883456919762 1.0573287454148375
4.414670158159724 281.06332383196815 1.0531037232828504
4.41989771311314 275.7608383716251 1.0460852329579728
4.425125268066556 267.85292716391973 1.033688047797008
4.430352823019972 260.69262550607215 1.0207082996666155
4.435580377973388 257.7496861885804 1.0194297317829708
4.440807932926805 252.68032728820248 1.0074485142970278
4.446035487880221 247.35751251585407 0.9999571592331147
4.451263042833637 238.93362311529512 0.9834506471290764
4.456490597787053 233.4269640396415 0.9710093060449626
4.4617181527404695 228.3540852789629 0.971334227945155
4.466945707693886 226.3082953230029 0.972577582115943
4.472173262647302 227.00854448593765 0.9770022450344291
4.477400817600718 226.3412193986197 0.9745015262461509
4.482628372554134 222.7410956110671 0.9596445343456294
4.4878559275075505 224.55444584690224 0.9754008917310947
4.493083482460967 222.29691739874926 0.97693581823758
4.498311037414383 221.12125536700248 0.9821664019583098
4.503538592367799 221.93800755602987 0.9896177975426929
4.508766147321215 216.3068914648269 0.9752815223396479
4.5139937022746315 211.06940869865863 0.9611724524581687
4.519221257228048 207.0613282388937 0.9528283989363071
4.524448812181464 205.0237662788284 0.9453034643695855
4.52967636713488 206.54135222886347 0.963339235560079
4.534903922088296 211.00355951168174 0.979832624158339
4.5401314770417125 213.96106201459855 0.9873596464441586
4.545359031995129 211.73003232194827 0.9780412947767979
4.550586586948545 212.61309458462128 0.9785706668848911
4.555814141901961 209.33070459941226 0.963782682341393
4.561041696855377 208.4948428247973 0.9586478144314434
4.5662692518087935 209.60135836406664 0.9599993442092112
4.57149680676221 212.0451283300273 0.9677374437178217
4.576724361715626 210.55613969820584 0.9697509027931636
4.581951916669042 210.45235945476657 0.9688519280262753
4.587179471622458 209.1609301476198 0.9658422860461543
4.5924070265758745 211.21754450280397 0.9790650408811806
4.597634581529291 212.7796243277847 0.9840691054842748
4.602862136482707 208.02383799561144 0.971676094983556
4.608089691436123 204.5000188164746 0.9733202110552107
4.613317246389539 200.14464621872145 0.9648253862391882
4.6185448013429555 199.22018450493843 0.9672129189556615
4.623772356296372 202.92000270560618 0.9843543045617823
4.628999911249788 209.3139616240099 1.001182427638771
4.634227466203204 208.01841135522153 0.9988047492386397
4.63945502115662 207.6176522809728 0.996628845141358
4.6446825761100365 205.49086130812142 0.9759483355602988
4.649910131063453 202.23843603321438 0.961829959576012
4.655137686016869 207.60283538626715 0.9760947503082982
4.660365240970285 210.17622998817515 0.9908567869692634
4.665592795923701 207.12951670230146 0.9944495328538658
4.6708203508771176 206.75529119101867 1.000322508836836
4.676047905830534 206.92733976324402 0.9982965781083117
4.68127546078395 202.10134961967574 0.9821334857538807
4.686503015737366 199.80501176407287 0.9742164415282482
4.691730570690782 191.98771427994896 0.9503994330254169
4.696958125644199 190.9611914313107 0.946548184171131
4.702185680597615 193.9565032507211 0.9520309433534352
4.707413235551031 203.37656129060434 0.9796734341185348
4.712640790504447 203.58475285084472 0.9804860099048975
4.717868345457863 202.33183169405277 0.9803335745796863
4.72309590041128 197.48590371660606 0.9625498161990057
4.728323455364696 191.05969564432712 0.9458682197990037
4.733551010318112 195.25435456617623 0.9567638470998285
4.738778565271528 197.54914671587315 0.9583920736639047
4.744006120224944 202.1451132369247 0.9656011608267681
4.749233675178361 203.72269841785888 0.9748614678350409
4.754461230131777 201.5667859202607 0.9725585471596971
4.759688785085193 198.49737339738664 0.9695407400540695
4.764916340038609 195.67386857245614 0.9662073369511618
4.770143894992025 195.34644198577695 0.9596062579210445
4.775371449945442 198.13925819103596 0.9619762516444395
4.780599004898858 198.8178858907744 0.9603831755910992
4.785826559852274 196.89842643479426 0.9519307773527593
4.79105411480569 190.3761161665566 0.9316372740247761
4.796281669759106 186.7047993161967 0.9236680456979263
4.801509224712523 189.25739101849973 0.9300803315192941
4.806736779665939 188.54642445716425 0.9358601886221112
4.811964334619355 190.34157535566004 0.9407840797490277
4.817191889572771 188.81156796179548 0.9383718835111012
4.822419444526187 185.97310482119286 0.9265575337279608
4.827646999479604 188.720373112941 0.930949072639047
4.83287455443302 186.37463026742628 0.9230735555905066
4.838102109386436 185.69126284642508 0.9242668501957794
4.843329664339852 186.44991989609852 0.9229991140318721
4.848557219293268 189.3476630796135 0.9246952211320345
4.853784774246685 191.3633779746751 0.9284011499851303
4.859012329200101 195.4311787005808 0.9370226459453338
4.864239884153517 195.34027182428233 0.9351234186671131
4.869467439106933 192.49074051712665 0.9311569415044358
4.8746949940603495 190.0980136176213 0.9267067308605796
4.879922549013766 189.45414462907422 0.9255161241172245
4.885150103967182 189.5170717688504 0.9195668030815017
4.890377658920598 193.42247100389497 0.9266139606730669
4.895605213874014 194.7148684223848 0.9253223696472714
4.9008327688274305 196.672060789834 0.9350436053482286
4.906060323780847 196.08030290321912 0.9382027612689511
4.911287878734263 193.36845896550656 0.9273133786940094
4.916515433687679 192.03197398037017 0.9173054157549325
4.921742988641095 190.19078177249352 0.9067910358230071
4.9269705435945115 188.4026272166844 0.8956099807264799
4.932198098547928 186.83028388241016 0.8952639120817297
4.937425653501344 185.01985950871347 0.8886459390444584
4.94265320845476 186.86434033571675 0.9029851283686914
4.947880763408176 186.7764812916697 0.9056530914322801
4.9531083183615925 191.05091576926083 0.9150986151347268
4.958335873315009 193.1856153200255 0.9264636754425506
4.963563428268425 196.9413938145645 0.9280591123526363
4.968790983221841 199.35991215168315 0.9280294789241472
4.974018538175257 197.6792514426034 0.9154988455718727
4.9792460931286735 205.48034381152272 0.9266951369286526
4.98447364808209 213.08374757975054 0.9318668997894344
4.989701203035506 222.22639367049157 0.9353206593889998
4.994928757988922 233.49462299053494 0.9371646680394793
5.000156312942338 248.94502025331545 0.9420650521719846
5.0053838678957545 269.68290504520564 0.9522177867518925
5.010611422849171 298.95706870897607 0.9802796576227676
5.015838977802587 330.44874916544035 1.0126444982341845
5.021066532756003 366.00035423926715 1.0553330436709756
5.026294087709419 393.1384009043321 1.0895707631573126
5.0315216426628355 411.4548433065966 1.1137579727583358
5.036749197616252 421.1982329198078 1.1288934358461655
5.041976752569668 426.4889903400453 1.1351444904108798
5.047204307523084 430.5594137747802 1.1399308662989631
5.0524318624765 437.6204579526684 1.1518136014249574
5.0576594174299165 442.2754546126748 1.1572083635578783
5.062886972383333 447.04433102887293 1.165980766024647
5.068114527336749 448.53840710104924 1.1660075068060574
5.073342082290165 457.4733557230067 1.1763392631236462
5.078569637243581 472.8947926773587 1.1909601860866323
5.0837971921969975 490.82685635212295 1.2113771509873477
5.089024747150414 512.4812436950576 1.2365876409511876
5.09425230210383 538.4094494716225 1.26599674055251
5.099479857057246 570.5968292821424 1.3048312645698028
5.104707412010662 601.1274003109386 1.3387675921178326
5.109934966964079 627.1598633269944 1.3670125457333138
5.115162521917495 642.2167615512087 1.3816040861730607
5.120390076870911 654.0318116580752 1.394112683361057
5.125617631824327 656.2659353588925 1.3929903414507068
5.130845186777743 642.436277449545 1.3739293369720709
5.13607274173116 618.9400188884377 1.3463913868100448
5.141300296684576 579.6800365774371 1.3027775582844017
5.146527851637992 539.8350472716944 1.2598753096347954
5.151755406591408 493.39091378873303 1.2058432127851475
5.156982961544824 450.22522116405526 1.158292687594732
5.162210516498241 411.06213343525695 1.114834010623809
5.167438071451657 372.41617388200166 1.0669550850150082
5.172665626405073 339.2392048126916 1.0277499901720306
5.177893181358489 315.62884333217863 0.9974681497103316
5.183120736311905 298.6919318802033 0.9809574023183225
5.188348291265322 285.5717012627445 0.967352829089566
5.193575846218738 275.2612935917936 0.9536241072162914
5.198803401172154 262.94827818042796 0.9334403467540014
5.20403095612557 254.8757278160619 0.9256833876814365
5.209258511078986 246.73365075269894 0.9238147356844827
5.214486066032403 239.19743090370446 0.9210795344633378
5.219713620985819 228.56300447686016 0.9094098009344332
5.224941175939235 218.12205560444698 0.8926948568410561
5.230168730892651 210.61899583291898 0.8814230907680233
5.235396285846067 207.91673890862265 0.8855394087261441
5.240623840799484 206.00020988263253 0.8869741649971408
5.2458513957529 201.66047700910366 0.8840571003538154
5.251078950706316 202.15557988018887 0.8912502044447779
5.256306505659732 199.95484557432573 0.8878249073503015
5.261534060613148 200.6884546389053 0.8929996500580958
5.266761615566565 200.22777349074272 0.8908584756166914
5.271989170519981 193.645608347331 0.8707291533354361
5.277216725473397 193.69883191527575 0.8714701727791254
5.282444280426813 189.25489904841476 0.8663502677756035
5.2876718353802294 188.74254063854448 0.8715497252733374
5.292899390333646 186.5479547399305 0.8687962344814029
5.298126945287062 182.48077799134407 0.8568139397501464
5.303354500240478 185.39140514387677 0.8606822319173687
5.308582055193894 191.19053780264122 0.8703042426174918
5.3138096101473105 193.18621667866702 0.8772633624253738
5.319037165100727 194.5419840447678 0.8791688965505802
5.324264720054143 191.8273566667181 0.869939897510315
5.329492275007559 190.74402606592895 0.8739689262723771
5.334719829960975 191.7732710069164 0.8789691142535548
5.3399473849143915 189.7912010780275 0.876349882051979
5.345174939867808 193.81835552861546 0.8930482818861571
5.350402494821224 194.42411838654792 0.8957105822833394
5.35563004977464 191.7747331584429 0.8808091266154201
5.360857604728056 193.6727421580967 0.8821450528155594
5.3660851596814725 192.01705458025734 0.8761218707379048
5.371312714634889 193.98389773483586 0.8733860448497914
5.376540269588305 198.07908887847066 0.8746476426483397
5.381767824541721 197.99770811821568 0.8692277255325473
5.386995379495137 198.96753060845614 0.8680024954665658
5.3922229344485535 197.62864634909212 0.8654381654561814
5.39745048940197 191.50031649782395 0.8549403300938522
5.402678044355386 193.03222402096122 0.85029879360426
5.407905599308802 196.53414684873943 0.8569889481709051
5.413133154262218 201.6012184010965 0.8635165339652682
5.4183607092156345 204.65366645351435 0.8573935358330331
5.423588264169051 207.82903132136545 0.8568644879429707
5.428815819122467 207.58407331616854 0.8495418028500045
5.434043374075883 208.76936241933353 0.8487453179237444
5.439270929029299 211.19473524264814 0.850818758955214
5.4444984839827155 215.94465874711233 0.8610311081730077
5.449726038936132 216.41474237405123 0.8634038956822274
5.454953593889548 219.13919823186293 0.8721658566677337
5.460181148842964 217.39443793714656 0.8795975802818077
5.46540870379638 213.38466174595925 0.8704515001542142
5.4706362587497965 209.00192564606573 0.8624255108683867
5.475863813703213 207.21767665349384 0.8614297863262174
5.481091368656629 206.20543061043284 0.8556723246028404
5.486318923610045 206.05401327759117 0.860296034942059
5.491546478563461 204.36696991334784 0.8556039447180434
5.4967740335168775 199.47659767801974 0.846740427421779
5.502001588470294 197.8177285298353 0.8486105705308707
5.50722914342371 194.54745924410267 0.842473027403143
5.512456698377126 193.78916440253815 0.8445151570745267
5.517684253330542 194.5569194493778 0.846295754821269
5.522911808283959 189.77942805261705 0.8344712643973589
5.528139363237375 190.00635990096842 0.8406631543157281
5.533366918190791 191.67852349939474 0.8421753412407034
5.538594473144207 194.33713296103153 0.8509837022900886
5.543822028097623 199.23570521503473 0.8583829280898602
5.54904958305104 204.49183146579654 0.8640638863707161
5.554277138004456 203.20097656816654 0.8618967771998799
5.559504692957872 200.79711365610794 0.8565111291622475
5.564732247911288 196.19167533398087 0.8483979354085242
5.569959802864704 191.80909006110937 0.8332287485722621
5.575187357818121 192.27451365265654 0.8305480630911578
5.580414912771537 196.4706678727479 0.8346952964651588
5.585642467724953 197.1598968028165 0.8333426350583585
5.590870022678369 200.7986646294468 0.8349993158056213
5.596097577631785 200.6206047863475 0.8288932794386907
5.601325132585202 201.23216733090737 0.8255459503911191
5.606552687538618 207.90228411869742 0.8363472780389732
5.611780242492034 209.4998845642894 0.830533899114221
5.61700779744545 215.19155224425623 0.8405968795112081
5.622235352398866 223.26657649393775 0.8420711914074878
5.627462907352283 240.0258234859732 0.8616348933957497
5.632690462305699 270.15935064214204 0.8994226886780643
5.637918017259115 315.24665363410196 0.9500578507615468
5.643145572212531 382.5521832838436 1.030480821627419
5.648373127165947 470.3456339544165 1.1289753102837576
5.653600682119364 568.6684735136841 1.2341221471519255
5.65882823707278 664.2392599130169 1.3294237532343551
5.664055792026196 737.1618297093689 1.397293926590835
5.669283346979612 789.396907375346 1.4445158323153242
5.674510901933028 811.8198689772628 1.4613798187650604
5.679738456886445 814.0265689162446 1.461652938487579
5.684966011839861 804.4105979203068 1.4522577910766392
5.690193566793277 791.1137580269298 1.4408241474384076
5.695421121746693 779.1663369090782 1.432091567973784
5.700648676700109 764.3732726830126 1.417397788046682
5.705876231653526 751.6062592382901 1.4040502755429072
5.711103786606942 733.3002388594767 1.3844739408261815
5.716331341560358 721.5953705482652 1.3728660190182518
5.721558896513774 716.0565243761722 1.3664940014681761
5.7267864514671905 716.4971984669592 1.3663726806503798
5.732014006420607 724.4277860101236 1.373200371082452
5.737241561374023 738.5783143352589 1.3866875691531098
5.742469116327439 763.9046571709382 1.409270147737847
5.747696671280855 799.427255037889 1.4413225731664014
5.7529242262342715 844.7426425402487 1.4817042965267564
5.758151781187688 892.7714335863138 1.5212420947136753
5.763379336141104 941.5432112310602 1.5617058906940489
5.76860689109452 973.7320889191002 1.58384853453114
5.773834446047936 991.8493631752042 1.5979431481325685
5.7790620010013525 969.1082625140477 1.5792301023478141
5.784289555954769 915.2487723306385 1.538311092752572
5.789517110908185 832.1065261458679 1.466451372522701
5.794744665861601 725.7941653527877 1.3701232716000717
5.799972220815017 616.5975892719654 1.2634231778170673
5.8051997757684335 518.0808489521122 1.1633700603336294
5.81042733072185 433.4180273328073 1.0727417257810417
5.815654885675266 370.54825905331927 1.0018738038124868
5.820882440628682 320.36967366236456 0.9438619959639096
5.826109995582098 288.0815999262609 0.9062140105909311
5.8313375505355145 263.701442839592 0.8755885301089064
5.836565105488931 246.34497067779242 0.851523479878857
5.841792660442347 236.283228100641 0.840373975674321
5.847020215395763 229.6216367804446 0.8322256445680992
5.852247770349179 226.4855299027298 0.825849310823862
5.8574753253025955 226.83039704040854 0.8247087137468777
5.862702880256012 225.52426604141456 0.8237657826404616
5.867930435209428 232.2351276923569 0.8352016676279524
5.873157990162844 236.37011372381608 0.846420700057501
5.87838554511626 236.71944984115672 0.851559774828733
5.8836131000696765 233.99484974537376 0.8439226376184862
5.888840655023093 230.57822969828825 0.835819029304585
5.894068209976509 226.87660943867385 0.8244778209909078
5.899295764929925 229.29638851961948 0.8244740621560993
5.904523319883341 228.2407162820431 0.8212414981713558
5.9097508748367575 230.46501627564297 0.8244897041629866
5.914978429790174 230.55216916371526 0.8250974190888003
5.92020598474359 229.72342934285913 0.8172371068426388
5.925433539697006 230.52258649443667 0.8158620529324621
5.930661094650422 235.64066405694342 0.8187229464850351
5.9358886496038386 239.29585178965792 0.8214450299741627
5.941116204557255 246.07232226824829 0.8293513371094318
5.946343759510671 253.71877693629153 0.8411280520450055
5.951571314464087 257.99227246329167 0.8521468337177541
5.956798869417503 265.24966758353895 0.8683963228554387
5.96202642437092 273.53528789792307 0.8815612587617947
5.967253979324336 286.7473869899043 0.9035132189692638
5.972481534277752 298.6211024997006 0.918133892406142
5.977709089231168 311.26673568739295 0.9356909423148457
5.982936644184584 325.73011955789997 0.9570063210713721
5.988164199138001 344.0193667722486 0.9791054878993052
5.993391754091417 367.32004999168964 1.0106128592622945
5.998619309044833 394.4381144329979 1.0426997567689373
6.003846863998249 436.24655048713134 1.094886652295148
6.009074418951665 486.8884215397068 1.1579087680719773
6.014301973905082 547.7196803849899 1.229117410710782
6.019529528858498 630.1634560862922 1.3192824106636933
6.024757083811914 726.8790323966343 1.4188474623898488
6.02998463876533 842.1434572229656 1.528396740315989
6.035212193718746 997.4548524130425 1.6641858529346105
6.040439748672163 1162.1712309004542 1.7974734399988623
6.045667303625579 1329.8248047179607 1.9226911598214544
6.050894858578995 1495.6530204494986 2.040095123017766
6.056122413532411 1616.2905226141525 2.1222055005374107
6.061349968485827 1689.7144699690994 2.17221588845052
6.066577523439244 1712.188431192121 2.1883842053150686
6.07180507839266 1677.383619968241 2.169785091900414
6.077032633346076 1596.1374311927664 2.1204437161081766
6.082260188299492 1486.0596275383648 2.04964141869994
6.087487743252908 1366.0810073620617 1.967339403089491
6.092715298206325 1238.5424023387247 1.8739569438724732
6.097942853159741 1126.0036024474746 1.787901641153614
6.103170408113157 1023.7178457366653 1.708240068830995
6.108397963066573 939.0223724571434 1.637794868739004
6.113625518019989 857.0494041656759 1.5673110125843326
6.118853072973406 788.4713816728605 1.505174010987254
6.124080627926822 727.0940090098921 1.4455425184968185
6.129308182880238 666.7401772851377 1.3862126755442972
6.134535737833654 611.6957314861658 1.33027620704504
6.1397632927870704 555.0734838469529 1.2680021819900373
6.144990847740487 506.65442201390874 1.2147329845251391
6.150218402693903 466.47149370513586 1.1698585922860791
6.155445957647319 432.60175521101576 1.1310680923073635
6.160673512600735 403.28958621822164 1.0980782532804443
6.1659010675541515 378.89681817333127 1.0708324322678215
6.171128622507568 359.88004471463364 1.0490265275627448
6.176356177460984 343.018257631409 1.0293270160287493
6.1815837324144 329.6204921872712 1.0129505341850462
6.186811287367816 312.60094614781076 0.9885078690157025
6.1920388423212325 304.12558714702607 0.9779717969076589
6.197266397274649 295.0751453692979 0.9637292299130646
6.202493952228065 291.30038686173685 0.9595488685963156
6.207721507181481 277.8990020757348 0.9307794979415992
6.212949062134897 270.96100651919454 0.9169683102407438
6.2181766170883135 261.31787708524917 0.899840357739561
6.22340417204173 257.43755320923214 0.8916577279445053
6.228631726995146 258.3574796784068 0.8934368230664711
6.233859281948562 259.95268027179213 0.8956946441022882
6.239086836901978 258.1070516447674 0.891507750025721
6.2443143918553945 254.98560875276922 0.8863052734695785
6.249541946808811 253.5143591880035 0.8815411783107874
6.254769501762227 248.9222044722344 0.8729409090014929
6.259997056715643 247.93409896894326 0.8682726687523402
6.265224611669059 247.58195098933334 0.8713829233448602
6.2704521666224755 242.19960113954002 0.8646705993353024
6.275679721575892 241.38394776375623 0.8630562986894896
6.280907276529308 239.74788795877495 0.8634648875968431
6.286134831482724 239.30820190538103 0.8594816736008875
6.29136238643614 235.16290052276372 0.8482381578125657
6.2965899413895565 233.1674171365705 0.8429296547401092
6.301817496342973 232.12984434383404 0.8395574820005656
6.307045051296389 234.6362399887772 0.8468493889934761
6.312272606249805 239.4144081834705 0.8581747360805586
6.317500161203221 239.0363451306382 0.8574002992307649
6.3227277161566375 236.64776016360818 0.8528555904781984
6.327955271110054 236.42350665046834 0.8484310310328216
6.33318282606347 236.7465110177089 0.8482872458111952
6.338410381016886 238.94786861918794 0.8510154767137648
6.343637935970302 240.59776196378164 0.8522240769759492
6.3488654909237185 238.93942977693715 0.8488283938173077
6.354093045877135 234.34017203838806 0.8433427581382801
6.359320600830551 232.1907251784528 0.8351447015420245
6.364548155783967 235.4957114680467 0.8389268598905787
6.369775710737383 234.96883647598588 0.8347052069075265
6.3750032656908 234.95718378622465 0.8333152173100182
6.380230820644216 232.8224094785146 0.8315359799304063
6.385458375597632 232.3052991616182 0.8314836726411455
6.390685930551048 232.02200737554108 0.8334053307267513
6.395913485504464 232.19345686359156 0.8332322449409401
6.401141040457881 229.30828567960663 0.824896226498603
6.406368595411297 228.38184615307924 0.8226416044563266
6.411596150364713 232.13999730285386 0.8274264102872274
6.416823705318129 235.77627722827822 0.8338310664181366
6.422051260271545 238.14019821727553 0.8367420844212995
6.427278815224962 237.6763011897546 0.8363865489537459
6.432506370178378 236.64582038367362 0.8328706655820982
6.437733925131794 238.04429429120094 0.8318233298429574
6.44296148008521 237.89375014106352 0.8293391301024262
6.448189035038626 237.41683225718396 0.8264994177615416
6.453416589992043 237.65987926282955 0.8256924327216968
6.458644144945459 237.89385393782956 0.8229626993554001
6.463871699898875 241.07641769485798 0.8254782081416391
6.469099254852291 246.38359558433538 0.8292670468845224
6.474326809805707 247.4541550253733 0.8292518401324618
6.479554364759124 251.05354912398082 0.8329313507295498
6.48478191971254 251.8053223518929 0.8338092274850539
6.490009474665956 255.19119577817693 0.8375252486328665
6.495237029619372 260.52843356931845 0.8462434721973983
6.500464584572788 267.61015583386535 0.8515762026835272
6.505692139526205 272.87667345816817 0.8534335968267937
6.510919694479621 283.27428257385196 0.8628957189377887
6.516147249433037 295.4923531950401 0.8788352142918844
6.521374804386453 312.6586568329194 0.9008749486951741
6.526602359339869 326.9668788735651 0.9193959199284872
6.531829914293286 350.2474142575229 0.9450372262425304
6.537057469246702 378.11557899857075 0.973250151603925
6.542285024200118 412.73534105528347 1.0101920327414609
6.547512579153534 447.6995121668787 1.0472054487341764
6.55274013410695 481.0545051131925 1.0824036799721852
6.557967689060367 508.3933125701369 1.1101485390943433
6.563195244013783 523.2514929929847 1.12466744805684
6.568422798967199 533.0908888519292 1.134717872311869
6.573650353920615 527.3191680036116 1.1275426739912022
6.5788779088740315 517.4125214136444 1.1168636159665342
6.584105463827448 501.8704421867057 1.102363374129964
6.589333018780864 473.2223470419625 1.070798627798838
6.59456057373428 446.7066379114012 1.0411820510503218
6.599788128687696 420.8687906910244 1.0112515726341667
6.6050156836411125 397.0120470788504 0.9825538765370133
6.610243238594529 377.5899666489206 0.9614035323893884
6.615470793547945 358.8972920873769 0.9398859011154104
6.620698348501361 347.0686729256326 0.9262299245298636
6.625925903454777 337.5289693955856 0.9169306336466105
6.6311534584081935 333.2263830802929 0.9142334659321464
6.63638101336161 321.62102823880167 0.8996793234053951
6.641608568315026 309.8854180754175 0.884246693882488
6.646836123268442 296.97357525557624 0.8657687300375908
6.652063678221858 286.5269703804474 0.8522771386966759
6.6572912331752745 280.16081009918463 0.8434662285311668
6.662518788128691 274.99785683819795 0.8376863031152274
6.667746343082107 271.3827179736031 0.8358501374071042
6.672973898035523 272.44875249737606 0.8399320083418116
6.678201452988939 266.7195307516254 0.8317580008833174
6.6834290079423555 263.48757940534 0.8287794821998188
6.688656562895772 263.4043702906868 0.8276337954968269
6.693884117849188 263.32235688682556 0.8256648130102895
6.699111672802604 263.0205774931302 0.8261669233483127
6.70433922775602 260.07818145381935 0.8209432232446722
6.7095667827094365 259.5063496345229 0.8193101379188322
6.714794337662853 259.331276751273 0.8199624666471224
6.720021892616269 263.89602406476166 0.8280562270286431
6.725249447569685 262.3934306597223 0.8249549068175411
6.730477002523101 263.60384960252753 0.8266016321082412
6.7357045574765175 266.13044789432166 0.8298772678033113
6.740932112429934 265.7833634583623 0.8292906236344967
6.74615966738335 266.68555882259153 0.8277115476000749
6.751387222336766 266.7156369158318 0.8268352682272636
6.756614777290182 267.2692944231328 0.8244522004461166
6.7618423322435985 266.5667577364165 0.8247481140994158
6.767069887197015 268.1574584848989 0.8274967746878384
6.772297442150431 267.4472960457804 0.827870514266504
6.777524997103847 267.37723715553017 0.8251525964667716
6.782752552057263 265.4115407385797 0.8199613495920766
6.7879801070106796 265.1387958783782 0.8203144075315832
6.793207661964096 264.008827753322 0.8172846163995199
6.798435216917512 265.06841412194717 0.8205345376709292
6.803662771870928 266.7804982891476 0.8218838678684741
6.808890326824344 271.1214815546666 0.826138660345
6.814117881777761 275.785722753748 0.8301511780450673
6.819345436731177 277.0627112516673 0.831432744837894
6.824572991684593 273.7183712073384 0.8242997325013558
6.829800546638009 268.2195117182895 0.8165236546157586
6.835028101591425 263.52125607992025 0.8102928991819628
6.840255656544842 264.127093419315 0.8111400273850619
6.845483211498258 268.21614459784684 0.8157507763285713
6.850710766451674 273.7830699491463 0.8211910047207936
6.85593832140509 282.96410725301865 0.8321805835993356
6.861165876358506 284.0197609343145 0.8337678566319776
6.866393431311923 285.5317899693655 0.835277529553519
6.871620986265339 285.42224097103923 0.8337115566434895
6.876848541218755 283.63301330144674 0.8285418803307439
6.882076096172171 286.4431147911974 0.8301969225326384
6.887303651125587 287.7445352761313 0.8306853897558827
6.892531206079004 292.8460678210111 0.8403541849886473
6.89775876103242 293.2841618224452 0.8410543274048908
6.902986315985836 296.58598806681755 0.8438029256869685
6.908213870939252 301.89863309579965 0.8474717048827496
6.913441425892668 305.91531573140185 0.848357490741751
6.918668980846085 312.4092211622649 0.8567466332794095
6.923896535799501 316.56616876987283 0.8623884228716504
6.929124090752917 320.06023183927607 0.8637653981226165
6.934351645706333 323.6568982772794 0.8668973489898558
6.939579200659749 328.8917805235584 0.8728568529228397
6.944806755613166 336.96146633979856 0.883088134913073
6.950034310566582 344.1437394159096 0.8909982745022922
6.955261865519998 352.5557852873991 0.8988836605416206
6.960489420473414 359.627415039937 0.9043019005607495
6.96571697542683 369.18061756239837 0.9137595170895639
6.970944530380247 378.40667143929323 0.9213569407961865
6.976172085333663 394.9452321357382 0.9386310290311448
6.981399640287079 411.3894580468488 0.956148867142511
6.986627195240495 433.49958823721835 0.9811045714779854
6.9918547501939114 462.4229862247538 1.0127569632469648
6.997082305147328 506.01294298834455 1.0575955898168243
7.002309860100744 561.7764316689642 1.1105368662055546
7.00753741505416 647.4506187319043 1.1909101529246955
7.012764970007576 758.6294844237466 1.2881687040327177
7.0179925249609925 891.7293501092959 1.396306073008239
7.023220079914409 1034.231171375379 1.502708236240048
7.028447634867825 1158.9489261907484 1.587955099911795
7.033675189821241 1250.85413742543 1.6472258216562559
7.038902744774657 1298.9402807027707 1.6759628956270514
7.0441302997280735 1292.9886047320892 1.6708414364944943
7.04935785468149 1248.5457434583925 1.6409350234071483
7.054585409634906 1183.500848765725 1.5961730153907108
7.059812964588322 1109.950201474866 1.5465716006049197
7.065040519541738 1040.0879428890275 1.498139425417901
7.0702680744951545 970.867214055123 1.4463070991487976
7.075495629448571 907.2869599009405 1.3963242737844335
7.080723184401987 856.8992387046028 1.3561860072336935
7.085950739355403 815.5086342303583 1.3232425001492163
7.091178294308819 782.8109359380076 1.2968071175913705
7.0964058492622355 755.3328051674134 1.2722360464943563
7.101633404215652 722.1971067365729 1.244387632911844
7.106860959169068 690.1060306813823 1.2158148611516726
7.112088514122484 652.8265490980637 1.183739512113024
7.1173160690759 614.7675358030747 1.1490832793727246
7.1225436240293165 588.1781159553757 1.1256286717103694
7.127771178982733 562.9236137558918 1.1012505017684144
7.132998733936149 543.5449692550415 1.0816505533430896
7.138226288889565 526.2803530494476 1.0629757150421244
7.143453843842981 515.9419200738411 1.0525209320763054
7.1486813987963975 509.5035152589481 1.0470600964489412
7.153908953749814 508.1786076132246 1.0458748638316868
7.15913650870323 505.8056439757331 1.042932966438165
7.164364063656646 506.40288393789587 1.0425808745641494
7.169591618610062 513.5591429005428 1.0488278500665733
7.1748191735634785 533.4518455806865 1.0680344676686957
7.180046728516895 563.9313499892668 1.0963557779089417
7.185274283470311 617.5294544251649 1.146637500342385
7.190501838423727 697.9434551404568 1.2184627602621148
7.195729393377143 815.5005812617126 1.3163007838902716
7.2009569483305595 982.6438921211179 1.4428175687070812
7.206184503283976 1210.6196407024393 1.599195785133955
7.211412058237392 1524.5512117450191 1.7912983366233488
7.216639613190808 1910.0321359799264 2.003302903808726
7.221867168144224 2360.806399582255 2.224498229994768
7.227094723097641 2802.7586991385724 2.4229397858343935
7.232322278051057 3128.8561490054053 2.5600427370176906
7.237549833004473 3270.3982439952188 2.61390819065911
7.242777387957889 3150.8295062557586 2.5634324276290124
7.248004942911305 2841.431060556666 2.430901444380713
7.253232497864722 2421.755565228439 2.2440762746782825
7.258460052818138 1964.7484434457479 2.0212908674510532
7.263687607771554 1545.03920265869 1.792534064818829
7.26891516272497 1192.9501768505652 1.5744583883450436
7.274142717678386 928.7416060179899 1.3888256790597602
7.279370272631803 742.9535072029108 1.2426483182590649
7.284597827585219 609.450470265705 1.127657468938162
7.289825382538635 529.2966053298011 1.052089894009976
7.295052937492051 477.048652125398 1.0013711897007385
7.300280492445467 440.24375477786987 0.9640132425967185
7.305508047398884 410.8709265568343 0.9336206521400942
7.3107356023523 396.2794631171657 0.9179999261957715
7.315963157305716 382.58091561818753 0.9024614897526423
7.321190712259132 375.202366572483 0.8939583794721956
7.326418267212548 372.9619483410603 0.891231808402175
7.331645822165965 367.98493107472905 0.8849549049466654
7.336873377119381 363.6581164719293 0.8796383867563339
7.342100932072797 360.0421686123346 0.8753853094089871
7.347328487026213 358.91784650419277 0.8741636911676295
7.352556041979629 354.8330048434281 0.8707892583241906
7.357783596933046 353.5542104347586 0.8698436784663558
7.363011151886462 352.8737534441521 0.8689992637037368
7.368238706839878 351.7710660284139 0.8665494940453135
7.373466261793294 356.6393179575102 0.8710396612683333
7.37869381674671 354.3689882135118 0.8677535860291811
7.383921371700127 354.51255137594643 0.8681911051262813
7.389148926653543 353.6295688534066 0.8676491905913885
7.394376481606959 351.5060467114387 0.8635496866884849
7.399604036560375 351.34079748556843 0.8632420775112116
7.4048315915137914 348.97646883879185 0.8596561730060667
7.410059146467208 348.99783966103433 0.8602744432908312
7.415286701420624 352.47288043792696 0.8657948019267319
7.42051425637404 354.5622132136836 0.8677473399525513
7.425741811327456 356.4714325838998 0.8709956159822341
7.4309693662808725 356.0190407000705 0.8695430287120958
7.436196921234289 355.5297046859926 0.8680608075764721
7.441424476187705 356.5830602633413 0.8688784233080172
7.446652031141121 360.0542578062295 0.8702869080877961
7.451879586094537 367.1250318577791 0.8789311629837654
7.4571071410479535 372.41984272309446 0.8816527912682451
7.46233469600137 381.7600348819385 0.8920771266319308
7.467562250954786 386.8985310426047 0.8989769767056653
7.472789805908202 392.7900865515626 0.9051729530342403
7.478017360861618 398.3463356516266 0.9110753425435476
7.4832449158150345 405.04512789265345 0.9154185234464463
7.488472470768451 412.88796210248785 0.9212352654172055
7.493700025721867 421.3382717293762 0.9292456328898719
7.498927580675283 434.1804274006027 0.9409526477788567
7.504155135628699 446.69316503882067 0.9535338528927045
7.5093826905821155 460.72484055203483 0.9666117379950342
7.514610245535532 476.7280658488591 0.981945482611898
7.519837800488948 490.929286529389 0.9962382970848198
7.525065355442364 507.89621836929393 1.0135490709858292
7.53029291039578 516.6211600841892 1.022220175020775
7.5355204653491965 521.7674457688995 1.0277632019661476
7.540748020302613 524.3314400612359 1.029963835035315
7.545975575256029 520.637126034382 1.0257363775636936
7.551203130209445 517.3137899140515 1.0230749744381804
7.556430685162861 509.95767794305124 1.0155251748593037
7.5616582401162775 505.3995943072914 1.009946306338163
7.566885795069694 499.600156061771 1.0042452629325564
7.57211335002311 492.7710756151647 0.9964256681452214
7.577340904976526 482.8018168697681 0.9857785310388147
7.582568459929942 474.73576332607263 0.9759271869102356
7.5877960148833585 470.89861519402626 0.9720821864377086
7.593023569836775 465.7465478191199 0.9656751776643971
7.598251124790191 465.54354160127775 0.964295872379348
7.603478679743607 461.65149576635275 0.9606934737659145
7.608706234697023 458.22552912759943 0.9571336189952195
7.6139337896504395 458.05886552733955 0.9578700601311236
7.619161344603856 453.78383412041256 0.9530164281975042
7.624388899557272 451.7170667032436 0.9501341576640246
7.629616454510688 453.2867928280738 0.9509242704900042
7.634844009464104 454.1593145527612 0.9512203958853779
7.6400715644175206 456.3401322644124 0.9539097196833889
7.645299119370937 467.6138030654691 0.9658514263848453
7.650526674324353 477.66139797741386 0.9754020753690009
7.655754229277769 488.6684315198942 0.9857938854869613
7.660981784231185 496.45935145702816 0.9923797854223372
7.666209339184602 507.9201585563805 1.0025001401647926
7.671436894138018 519.5544919984135 1.0137688665358855
7.676664449091434 529.7428305526145 1.022617924000964
7.68189200404485 535.7989247888861 1.0272382153972806
7.687119558998266 536.7974999016324 1.0277070046979608
7.692347113951683 542.2322642314695 1.0328115474516495
7.697574668905099 546.1988609589724 1.0365195525666158
7.702802223858515 549.3526246371309 1.037735846429781
7.708029778811931 551.3146092816253 1.039091939099472
7.713257333765347 554.8923258029519 1.04231801067595
7.718484888718764 551.4559669051799 1.0390147446134812
7.72371244367218 546.8784915682688 1.0357363130746624
7.728939998625596 543.6132383657955 1.032278320704075
7.734167553579012 538.2853590610433 1.0276810063511395
7.739395108532428 535.3755861872556 1.0240381265813663
7.744622663485845 532.5730247481955 1.018105156428531
7.749850218439261 533.0189066824144 1.0179763551392813
7.755077773392677 534.6044218028891 1.0189433260004244
7.760305328346093 534.194042785728 1.020097328514197
7.765532883299509 533.1454939564909 1.0204645588254553
7.770760438252926 528.7497060979572 1.0169368459013097
7.775987993206342 526.0551538419608 1.0140925305737307
7.781215548159758 523.4046990567412 1.009505198500298
7.786443103113174 517.79769223112 1.0032154396700366
7.79167065806659 514.9949424879204 1.00120909527687
7.796898213020007 506.94736398867803 0.9941633336244383
7.802125767973423 498.1679727621346 0.9855393980088643
7.807353322926839 492.8239232092675 0.9803196061926394
7.812580877880255 487.6893234911057 0.9732610881621157
7.817808432833671 484.0876596042463 0.9681771036824551
7.823035987787088 487.2147605997698 0.97085058625145
7.828263542740504 479.8532375289436 0.9633352764509612
7.83349109769392 478.9661432658768 0.961955553568933
7.838718652647336 477.3968523361626 0.9600133791192118
7.8439462076007525 477.71754049606557 0.9602052105183454
7.849173762554169 482.0985655654937 0.9641117723493333
7.854401317507585 487.1726992420807 0.9682468949051594
7.859628872461001 492.6406179567574 0.973883442130917
7.864856427414417 498.0341598108546 0.9790141512469557
7.8700839823678335 504.5015630524247 0.9852435973404229
7.87531153732125 510.45321031591925 0.9903905848348714
7.880539092274666 516.9458642941905 0.9945246625158903
7.885766647228082 524.9664532165665 1.0014160169559765
7.890994202181498 526.8366081576189 1.0022936641447466
7.8962217571349145 532.8845779963733 1.0076342365255369
7.901449312088331 536.1853591587437 1.0106718800072234
7.906676867041747 538.3600075759991 1.0122364053314499
7.911904421995163 540.6504229177854 1.0142910767964421
7.917131976948579 542.6152425856576 1.0161703386400758
7.9223595319019955 550.4215842861553 1.024015514733415
7.927587086855412 553.8566276877448 1.0272069015518048
7.932814641808828 556.9699782296743 1.0289562558462721
7.938042196762244 561.2941702519802 1.0319782499867078
7.94326975171566 564.8438309661464 1.0339954278244934
7.9484973066690765 571.8006733229687 1.0390623869182443
7.953724861622493 580.4462029601291 1.0463101921755773
7.958952416575909 592.60540336525 1.0578267699660895
7.964179971529325 609.4521474053605 1.0727347724554663
7.969407526482741 617.4642454411699 1.0782281716874882
7.9746350814361575 629.8605945077768 1.0873555014161078
7.979862636389574 644.5916655510096 1.1005304432595302
7.98509019134299 656.6792037785965 1.1104498312467188
7.990317746296406 670.3809265739836 1.1215860277032947
7.995545301249822 680.6250446659456 1.1293855728297544
8.000772856203238 685.5539472984858 1.132949476722618
8.006000411156654 689.9405859974541 1.1374950787904783
8.01122796611007 691.5246931624481 1.139087468516874
8.016455521063486 689.9014597538147 1.13548993761596
8.021683076016902 688.5620394787227 1.133949925114726
8.026910630970319 689.6032456174532 1.134031172527948
8.032138185923735 696.3056573707998 1.1397223620598784
8.037365740877151 699.243680182476 1.1412223047932402
8.042593295830567 703.7915330172233 1.1438005200033121
8.047820850783983 709.0314456345039 1.1479720023029871
8.0530484057374 711.8637057228517 1.1498062203871833
8.058275960690816 712.5584405710218 1.1498683174318922
8.063503515644232 715.1977683989176 1.152378720398883
8.068731070597648 718.7075613063184 1.1552427898964672
8.073958625551064 721.1103872729182 1.1571941287008345
8.07918618050448 721.2371599210169 1.1571389476144216
8.084413735457897 718.3538895403874 1.1533069020507325
8.089641290411313 714.4044308913474 1.1493270648664835
8.09486884536473 712.9638404769521 1.146980741217835
8.100096400318145 711.889106468491 1.1465336237234331
8.105323955271562 702.7887111633377 1.1388604763331354
8.110551510224978 697.5032566728584 1.13375965600615
8.115779065178394 692.4906516805677 1.1292294840445756
8.12100662013181 688.4075092427533 1.125688838092674
8.126234175085226 689.795609977161 1.1267456136228582
8.131461730038643 690.8792663722288 1.1269413119073701
8.136689284992059 699.5877880154202 1.1323726546214892
8.141916839945475 709.5027244571089 1.1397562679879445
8.147144394898891 719.539459151206 1.14761827801677
8.152371949852308 733.9881831979008 1.158603441431893
8.157599504805724 747.5836863395981 1.1687276905259625
8.16282705975914 770.7786166799597 1.1867568238033708
8.168054614712556 791.5794582602987 1.203014574931658
8.173282169665972 808.1477954387872 1.2145580381725638
8.178509724619389 819.959835532873 1.2228357632680573
8.183737279572805 830.7577810834696 1.230962455452343
8.188964834526221 832.9289427717222 1.2312929407783648
8.194192389479637 829.6897935100016 1.2277856159439275
8.199419944433053 820.9564881120023 1.2199925043797368
8.20464749938647 810.6004191658416 1.2124688558222214
8.209875054339886 799.3599780395526 1.2042182557866603
8.215102609293302 786.5781831190242 1.1951717838368088
8.220330164246718 774.7491218140154 1.1859481304571355
8.225557719200134 763.9741613562891 1.1779523542123882
8.23078527415355 750.728521686339 1.166699653598561
8.236012829106967 739.9590071511233 1.1581428951410802
8.241240384060383 731.7549974733657 1.1512442132122116
8.2464679390138 721.4508104773157 1.1427508025789457
8.251695493967215 714.1784143675245 1.1364891476962606
8.256923048920632 711.3562282592584 1.1325295800876725
8.262150603874048 708.4687963316997 1.1295292008579954
8.267378158827464 713.1256567005721 1.1337513984982892
8.27260571378088 717.0410450921805 1.1369889625152139
8.277833268734296 717.147141521538 1.1360542946904173
8.283060823687713 714.291910695191 1.133424162057033
8.288288378641129 708.7931281429175 1.1281716936459167
8.293515933594545 708.820711768957 1.1285533628211333
8.298743488547961 710.1011753064615 1.1281854667593363
8.303971043501377 716.456649735766 1.1338770337747819
8.309198598454794 720.8991056591594 1.1368370832198802
8.31442615340821 724.8375079501296 1.1394239244856728
8.319653708361626 730.2492429050774 1.1418945792085278
8.324881263315042 731.6536804424503 1.141687385443295
8.330108818268458 734.3364542647372 1.1434719506758746
8.335336373221875 735.4527585348793 1.1441647546703997
8.34056392817529 740.039720075259 1.1477725089681667
8.345791483128707 743.2578493264481 1.150119436912091
8.351019038082123 741.5200685549622 1.1476778906764318
8.35624659303554 739.656390499668 1.1460972351357857
8.361474147988956 740.4094474009261 1.1459711730397908
8.366701702942372 740.3338279042666 1.14613018601255
8.371929257895788 742.1831175743431 1.1465023797501566
8.377156812849204 743.909784752255 1.1486543809280656
8.38238436780262 740.8191882400055 1.1454745923348029
8.387611922756037 736.2148276157835 1.1412688605877603
8.392839477709453 725.6380225276295 1.1321005226319085
8.398067032662869 719.9425155112633 1.1290744436859554
8.403294587616285 708.1595739464244 1.1199679894854957
8.408522142569701 703.9682815909575 1.1170476160796632
8.413749697523118 696.8055575783176 1.1101517685504165
8.418977252476534 691.2093981669072 1.105849070408202
8.42420480742995 678.6810091720437 1.0936104913561953
8.429432362383366 672.1739160857462 1.0884008363470479
8.434659917336782 664.1845331146309 1.0815388322400064
8.439887472290199 657.5131176812525 1.0757818842722122
8.445115027243615 650.4409965412389 1.069514355011928
8.450342582197031 642.9952406690329 1.0635461036143632
8.455570137150447 637.7267825079172 1.0590691812044262
8.460797692103863 633.6754978662041 1.0558655063073583
8.46602524705728 627.7929092933184 1.0504260529918932
8.471252802010696 623.1457760722599 1.0463569488579716
8.476480356964112 612.3542945419075 1.0363518235276983
8.481707911917528 607.011858899187 1.0310211638058284
8.486935466870944 601.4347020254351 1.0267406303147315
8.49216302182436 600.5748143383126 1.0252027564859656
8.497390576777777 600.8237585980959 1.0247605140827598
8.502618131731193 596.0962697425263 1.0199834435077517
8.50784568668461 594.650795300402 1.0187692825250607
8.513073241638025 589.7503884007052 1.013838213222238
8.518300796591442 586.5220211341921 1.0110824473268913
8.523528351544858 581.0429666218573 1.006115769021749
8.528755906498274 580.3021789568761 1.0051531284033688
8.53398346145169 574.5104594083331 0.9994547511685127
8.539211016405106 572.2279235630807 0.9975636107154378
8.544438571358523 573.6185668349481 0.9992443923082713
8.549666126311939 574.2101005031828 1.0000187504023943
8.554893681265355 576.1079035825334 1.0017256759436823
8.560121236218771 574.1901619112256 0.9974048274773923
8.565348791172188 572.2753644807642 0.9958762038736274
8.570576346125604 572.8767409246126 0.9961721377122733
8.57580390107902 572.9594153398476 0.9962520891457155
8.581031456032436 574.2362314184858 0.9964117215013818
8.586259010985852 575.5964918554986 0.9975994173484947
8.591486565939269 577.458339263687 0.9989483432250441
8.596714120892685 577.951040354423 0.9982420005172469
8.601941675846101 577.7719514146804 0.9972177030801568
8.607169230799517 578.2912208359728 0.9977778934989268
8.612396785752933 577.1012584181013 0.9970721409117942
8.61762434070635 578.3025913729774 0.999162481648736
8.622851895659766 580.017320536877 1.0006834428619267
8.628079450613182 585.5519065361065 1.0045830780962313
8.633307005566598 590.1999242381221 1.0076430948547994
8.638534560520014 593.1668846722237 1.0105330229302507
8.64376211547343 600.2007257833159 1.0165823979460753
8.648989670426847 609.9226519207523 1.0239393619503432
8.654217225380263 618.0359304147521 1.0296115743817986
8.65944478033368 626.6300461261798 1.0362044719958443
8.664672335287095 629.2717960362995 1.0382607887326565
8.669899890240512 639.65652078695 1.0463093261347158
8.675127445193928 649.7369144274455 1.0543483010600754
8.680355000147344 659.9390811310226 1.06123358896412
8.68558255510076 670.0499344176176 1.0683203130562307
8.690810110054176 681.4214976296255 1.0768439109638648
8.696037665007593 693.0189471362752 1.084827769476067
8.701265219961009 706.9730826956452 1.0960458543967864
8.706492774914425 717.3319577847931 1.103679767719602
8.711720329867841 718.0227823837926 1.1035212660063194
8.716947884821257 718.5352756359275 1.1023349805183325
8.722175439774674 715.8621147170769 1.0996500919852799
8.72740299472809 707.6073151927251 1.0932448800723638
8.732630549681506 706.366946998585 1.0935394567213468
8.737858104634922 704.1253397481817 1.0928086603713936
8.743085659588338 708.5589530544587 1.0973178344005832
8.748313214541755 711.3483562876052 1.1003560252822047
8.75354076949517 705.5455273481195 1.0962435477628436
8.758768324448587 706.1504889679952 1.0961232964914056
8.763995879402003 699.9323823006919 1.089804724158061
8.76922343435542 689.7635595459359 1.0800460308823252
8.774450989308836 680.6772641113339 1.0719470137818343
8.779678544262252 665.6359192265166 1.0588151662217251
8.784906099215668 657.4948385785169 1.0511908674022155
8.790133654169084 650.0376197515966 1.0445978281694708
8.7953612091225 642.8481896164933 1.0387619946224242
8.800588764075917 636.1549762130189 1.03295458993756
8.805816319029333 632.2083140988353 1.0296946097090314
8.811043873982749 630.1312249526827 1.0284461683405768
8.816271428936165 627.6549054033376 1.026108574354313
8.821498983889581 624.664807488952 1.0237834281921123
8.826726538842998 620.5979086985376 1.0204466243001924
8.831954093796414 614.5328179011179 1.0149791467314508
8.83718164874983 609.7161026662877 1.0104078550791544
8.842409203703246 602.8460359732354 1.0043171057082596
8.847636758656662 598.400879370179 1.0001093854721663
8.852864313610079 593.480741084244 0.9958442240983121
8.858091868563495 595.05018676463 0.9960755041230579
8.863319423516911 596.1915917854318 0.9961012672875557
8.868546978470327 601.8685221978791 1.0010658357296662
8.873774533423743 604.152336011677 1.0032151083759353
8.87900208837716 604.2161094185245 1.0045252602087613
8.884229643330576 602.5543860104623 1.0025594488410852
8.889457198283992 602.1117189479695 1.0025385382815635
8.894684753237408 604.2156387058608 1.004315821379479
8.899912308190824 607.4178670429986 1.0074854872500574
8.90513986314424 607.2486175961852 1.0058671717295946
8.910367418097657 608.8628556692178 1.0055739684380522
8.915594973051073 611.146397403524 1.0063690708044717
8.92082252800449 614.0968448525025 1.0076711924070276
8.926050082957905 620.6159348882857 1.01277475475102
8.931277637911322 622.3553939332402 1.0139100674848966
8.936505192864738 623.0755217146103 1.013149199334213
8.941732747818154 623.6036065490317 1.0137293520104225
8.94696030277157 625.3623761066367 1.0148230096799955
8.952187857724986 628.6338320122795 1.0172052726957803
8.957415412678403 632.9521327531389 1.0201022053849562
8.962642967631819 637.234141065254 1.0230102136280625
8.967870522585235 641.7938328257525 1.026857292376917
8.973098077538651 646.5842486349667 1.0300531012764167
8.978325632492067 652.7084969527457 1.0347245509274523
8.983553187445484 656.4183564189798 1.037207400096912
8.9887807423989 657.6397517440921 1.0365036537187273
8.994008297352316 658.8334077427492 1.037174940321285
8.999235852305732 664.1020249684163 1.0417474965741436
9.004463407259149 674.865713580584 1.0499944504399694
9.009690962212565 685.1019129253849 1.0577701678703963
9.014918517165981 693.1398500141507 1.0627276501101
9.020146072119397 704.9019697697438 1.0714163029894137
9.025373627072813 713.7040634809874 1.077429948638701
9.03060118202623 726.1126946056729 1.0865853146872009
9.035828736979646 745.3200267650851 1.1012545200028183
9.041056291933062 761.621413367192 1.113154723170129
9.046283846886478 783.7702308805219 1.1286441304262176
9.051511401839894 795.951769572473 1.1366032847546705
9.05673895679331 810.2658803921507 1.1446060350385354
9.061966511746727 829.614610800792 1.1576658047933353
9.067194066700143 851.181323058493 1.1724895691371695
9.07242162165356 877.109824127562 1.1904903704234304
9.077649176606975 895.3190622328746 1.2020101776268168
9.082876731560392 910.8677367363729 1.2121854243053114
9.088104286513808 924.4548551682363 1.220858588460305
9.093331841467224 935.7619750189605 1.2279821092458718
9.09855939642064 943.7374275672183 1.232527856152962
9.103786951374056 946.8115096040008 1.234796776967738
9.109014506327473 943.6037020290628 1.2320744314082308
9.114242061280889 944.0186334366031 1.2320663538430854
9.119469616234305 941.7714568172219 1.2292972246167864
9.124697171187721 943.1208258522823 1.2293509691909814
9.129924726141137 944.8165853365889 1.2309763153164361
9.135152281094554 945.5907795638622 1.2314098271663776
9.14037983604797 954.5537275042325 1.2377353604686436
9.145607391001386 968.8814553313956 1.2449671548598982
9.150834945954802 990.472634313549 1.2576484324348682
9.156062500908218 1020.3491417955781 1.2768206096136232
9.161290055861635 1055.1563210030854 1.309340446146929
9.16651761081505 1088.7086357279366 1.3365217884542249
9.171745165768467 1122.1289941757038 1.3621976062520154
9.176972720721883 1146.6246471867664 1.3818966356306386
9.1822002756753 1161.0130462088698 1.3956644796442634
9.187427830628716 1168.8058515298214 1.403687986875409
9.192655385582132 1163.1817749720644 1.4016308843415064
9.197882940535548 1151.8753316885845 1.3965702611557165
9.203110495488964 1140.266091683654 1.3917064489801463
9.20833805044238 1122.2267308495598 1.3828712697273478
9.213565605395797 1110.440188954224 1.3777111753040474
9.218793160349213 1101.9489605108113 1.3750459558130048
9.224020715302629 1098.1216047526918 1.3750421185564154
9.229248270256045 1095.9515785476387 1.3744958028936063
9.234475825209461 1094.2697899345396 1.3758861713319084
9.239703380162878 1094.9707272734045 1.378407874880982
9.244930935116294 1102.1815694878912 1.3844088654843796
9.25015849006971 1110.2857877430936 1.3914399737042302
9.255386045023126 1123.7387857013698 1.4012758599003106
9.260613599976542 1138.0648684193468 1.4115968937073697
9.265841154929959 1151.4071044002785 1.4211607522536283
9.271068709883375 1172.8414385160738 1.4345256464127203
9.276296264836791 1195.0217801370386 1.449964780289184
9.281523819790207 1212.3912778073793 1.4615329486324309
9.286751374743623 1228.0890949597062 1.4720850759926851
9.29197892969704 1233.610057950202 1.4773921918031627
9.297206484650456 1224.4454093117565 1.473872292418334
9.302434039603872 1201.8329424118813 1.460527071645918
9.307661594557288 1159.0456222860387 1.4362278251545642
9.312889149510704 1106.4256152829305 1.4050655723376604
9.31811670446412 1047.3488930451347 1.367734138486724
9.323344259417537 986.8220367345685 1.329332923507775
9.328571814370953 930.8947309652035 1.291752536396339
9.33379936932437 883.7481686385555 1.2605548745454502
9.339026924277785 840.2964059494868 1.2304843871285664
9.344254479231202 807.9801529848431 1.2084797053970422
9.349482034184618 780.7319149069128 1.1883285339720324
9.354709589138034 756.9474794804014 1.1705263904120309
9.35993714409145 744.3950696008039 1.1613988178964079
9.365164699044866 734.7556137813345 1.1551106270238019
9.370392253998283 727.032520074445 1.1506567498458735
9.375619808951699 718.5001323052443 1.1440660337865063
9.380847363905115 708.0072070979036 1.136244155737638
9.386074918858531 702.2699246473298 1.1324943353764354
9.391302473811947 698.3005751092525 1.1304154483881306
9.396530028765364 694.7613572991663 1.1284306425415296
9.40175758371878 693.0476086921648 1.12807102230684
9.406985138672196 699.3466307591946 1.1336946907618621
9.412212693625612 699.6156884817832 1.1331259861717276
9.417440248579029 694.1701495652591 1.1172578775400952
9.422667803532445 687.0346099428797 1.1047834939067258
9.427895358485861 679.7808418264486 1.0952740091219184
9.433122913439277 678.4922369155715 1.09021196211877
9.438350468392693 679.7325371561354 1.0893271792991823
9.44357802334611 682.1715584326209 1.0895308639966246
9.448805578299526 684.1774834945682 1.0891299721083714
9.454033133252942 681.9802008045021 1.085089737414463
9.459260688206358 682.4294108798008 1.0834520561462306
9.464488243159774 686.5523872619136 1.0872553779604146
9.46971579811319 687.2599820447299 1.0861881231582897
9.474943353066607 684.4631447674577 1.081867857049216
9.480170908020023 678.4426871792003 1.073804377505867
9.48539846297344 677.7880206624303 1.0717516818145665
9.490626017926855 680.5756629781229 1.072666724904805
9.495853572880272 686.1086144560401 1.0771343674428946
9.501081127833688 687.225829806692 1.0768583414171686
9.506308682787104 682.8879034947239 1.0725563903430821
9.51153623774052 680.1150617370589 1.069741557698061
9.516763792693936 676.8922706401835 1.0666134745305624
9.521991347647353 678.4113654880802 1.0661097277447318
9.527218902600769 682.1409244291326 1.0678508032418759
9.532446457554185 682.4440043847684 1.0675130503304024
9.537674012507601 682.8242043820718 1.0666096698242298
9.542901567461017 681.5821223046892 1.0631214820727153
9.548129122414434 683.4143880347235 1.0636653637236115
9.55335667736785 682.2786829823261 1.0612731936363942
9.558584232321266 684.66144493377 1.0631939607376188
9.563811787274682 689.0828448978223 1.0668578859554982
9.569039342228098 691.5079254538578 1.0692159515969863
9.574266897181515 687.2033290815874 1.064652687347244
9.57949445213493 685.008112473477 1.0609585093587726
9.584722007088347 684.0131910403161 1.0585563368346271
9.589949562041763 685.9784684217439 1.0599956181882815
9.59517711699518 683.7788188122042 1.0580306357109235
9.600404671948596 684.1330782710725 1.0587696301721932
9.605632226902012 680.2676028677322 1.0552570156666643
9.610859781855428 679.6741876814548 1.0535274571952145
9.616087336808844 681.4349816738135 1.0536300943511827
9.62131489176226 684.0036512614885 1.0540704524716968
9.626542446715677 684.6731452984161 1.053757306328613
9.631770001669093 686.9896006202869 1.055865548648665
9.636997556622509 683.0578978486669 1.0521209873748614
9.642225111575925 682.9002844271522 1.0501650999330998
9.647452666529341 681.7229207953645 1.0486674926323738
9.652680221482758 682.6692777590359 1.0497005691638988
9.657907776436174 688.8340240739619 1.053742390209128
9.66313533138959 687.5679361082011 1.0508880082047027
9.668362886343006 691.3046691304073 1.0537038181173257
9.673590441296422 692.7859307276739 1.0552273931542075
9.678817996249839 694.6698713766049 1.055563913637672
9.684045551203255 690.9838533922431 1.0526114128073936
9.689273106156671 694.6113587324404 1.054831658011995
9.694500661110087 699.7338745912548 1.0581101516055589
9.699728216063503 705.1179700026911 1.0619485729348068
9.70495577101692 710.3041710912108 1.0651310505090532
9.710183325970336 718.1707024130584 1.0709172753376448
9.715410880923752 714.9243486736173 1.0671525835349072
9.720638435877168 711.014660807124 1.0627143152117529
9.725865990830584 706.0693064697558 1.0587769259894906
9.731093545784 701.234964619433 1.0540604738100279
9.736321100737417 706.5791114741668 1.0573439560538465
9.741548655690833 711.3167942267903 1.0606194522343217
9.74677621064425 716.2215638680169 1.0638460250492836
9.752003765597665 716.5668142194374 1.0635646580336886
9.757231320551082 713.3821908549378 1.0608929477315223
9.762458875504498 709.8761763592522 1.058199576541763
9.767686430457914 717.1441151089005 1.0639824756070784
9.77291398541133 721.9429184286267 1.067004694598734
9.778141540364746 717.7449783493935 1.0612939454997539
9.783369095318163 718.3179842676681 1.0608501273795274
9.788596650271579 713.4105857448108 1.0567019751060804
9.793824205224995 713.2082088267799 1.0575278752039807
9.799051760178411 720.0047260396083 1.061437775277616
9.804279315131827 719.4997896300442 1.0597032322795443
9.809506870085244 715.4959050245544 1.0551595796170892
9.81473442503866 715.7457179253371 1.0547032998693129
9.819961979992076 715.9298324190229 1.054480586793502
9.825189534945492 718.7547937259186 1.0573032392707085
9.830417089898909 721.9352229882448 1.0589440017871046
9.835644644852325 722.6928631101621 1.0584525811641496
9.840872199805741 722.8810537581049 1.0584287422970768
9.846099754759157 726.2523247486068 1.0612914379555967
9.851327309712573 726.4936070571703 1.0607026131104786
9.85655486466599 729.5888531573487 1.0621564304408655
9.861782419619406 734.4850185025513 1.06543031819494
9.867009974572822 742.2816186566661 1.0711445628271021
9.872237529526238 745.8374198894345 1.072935438982002
9.877465084479654 744.3434848824326 1.0717919792599018
9.88269263943307 743.1735705206249 1.0695075981257551
9.887920194386487 745.37071589791 1.0705066807699783
9.893147749339903 746.4553269158774 1.070982562645175
9.89837530429332 747.6538345801104 1.0714565225829897
9.903602859246735 745.7611635112152 1.0695613591296935
9.908830414200152 747.7040910992914 1.0702666680447306
9.914057969153568 753.0937402010048 1.0730903606111326
9.919285524106984 756.1865911844353 1.0749394733419377
9.9245130790604 763.6534792390171 1.0796288766613258
9.929740634013816 772.1329006329889 1.0844790112369525
9.934968188967233 777.4012751551037 1.0877998934234498
9.940195743920649 774.1418415962123 1.0845693809874537
9.945423298874065 772.6276565400327 1.0836582129367462
9.950650853827481 770.0377138625183 1.0816140393943023
9.955878408780897 776.549433952693 1.0871745777588422
9.961105963734314 779.9228144143456 1.089452095597814
9.96633351868773 777.9396618255078 1.0878245423739752
9.971561073641146 774.7839617895198 1.0833695114912336
9.976788628594562 769.6508075985532 1.0786201431658275
9.982016183547978 766.6300200655347 1.0761356577711298
9.987243738501395 762.265654106188 1.0719269494379633
9.99247129345481 756.7979141011677 1.06726150743628
9.997698848408227 753.0596925630085 1.0640185235585917
10.002926403361643 751.2292211924098 1.0612362858123456
10.00815395831506 747.5625712018485 1.057977032868485
10.013381513268476 746.0886959656132 1.0567235249696245
10.018609068221892 740.5011418322283 1.0529786734808015
10.023836623175308 735.1841641353653 1.0489959110531473
10.029064178128724 732.9301301291159 1.0469484996834073
10.03429173308214 732.7841703913116 1.0469655663903776
10.039519288035557 738.393700664457 1.051026088100925
10.044746842988973 744.0162274996992 1.0555578829607872
10.049974397942389 746.7812927139851 1.0578433590168124
10.055201952895805 745.5412829155068 1.0566082331107987
10.060429507849221 746.8241926713395 1.0572322008192272
10.065657062802638 743.8341435572522 1.054886647141663
10.070884617756054 745.5557209441799 1.0559475224630321
10.07611217270947 740.2475563096338 1.0510260006497694
10.081339727662886 740.3217574413991 1.0504283064882174
10.086567282616302 740.717251795934 1.0505929022594869
10.091794837569719 736.0590035720163 1.0459879334663478
10.097022392523135 738.1326150671575 1.0461452491247234
10.102249947476551 740.8228193075225 1.0480772371849538
10.107477502429967 748.6597970907029 1.0538272576599628
10.112705057383383 747.9316851246774 1.052766090319469
10.1179326123368 746.1973891713475 1.0517243763756825
10.123160167290216 744.8933142867443 1.0507882138597184
10.128387722243632 740.355898072509 1.0475020707108194
10.133615277197048 738.5668843952535 1.045406255164705
10.138842832150464 735.5872259119145 1.0418832378514853
10.14407038710388 733.1373038594892 1.0400567066146524
10.149297942057297 732.3095136227109 1.0394955371328325
10.154525497010713 730.2757762581504 1.0386917484606406
10.15975305196413 734.8763073599648 1.0418238935790263
10.164980606917545 739.686544223997 1.0450892976594661
10.170208161870962 739.8288467857534 1.0449248629943244
10.175435716824378 738.5050653617807 1.0440273901498331
10.180663271777794 732.921816779364 1.0386364186633987
10.18589082673121 730.2459166270633 1.036482148007077
10.191118381684626 729.7291588527876 1.0358755464111329
10.196345936638043 726.977909405769 1.0333521832985972
10.201573491591459 724.7476656692861 1.0313512882224627
10.206801046544875 720.8764826446082 1.0288746106203297
10.212028601498291 720.6022965389046 1.0291071381340398
10.217256156451707 721.1807887580009 1.029462355985658
10.222483711405124 719.3868617033207 1.027967692935745
10.22771126635854 718.4591469819454 1.027627191033777
10.232938821311956 716.4935656523162 1.0260799016687603
10.238166376265372 714.3895052309433 1.0235032553449113
10.243393931218788 714.9275134709428 1.023122307230961
10.248621486172205 710.3584576336061 1.0194702219666654
10.253849041125621 711.5155162980706 1.0195432918824747
10.259076596079037 709.6854373967549 1.018617007032372
10.264304151032453 707.1614232206077 1.0166388405015863
10.26953170598587 709.0095226679515 1.0174640116762161
10.274759260939286 702.7400575911843 1.0125385733868342
10.279986815892702 704.5581776143907 1.0136921146485733
10.285214370846118 704.851340764997 1.0145112534055682
10.290441925799534 707.3846595386938 1.01524307220691
10.29566948075295 709.0911925126313 1.0165099250466156
10.300897035706367 704.5309726095902 1.0122076011614896
10.306124590659783 703.2497416200995 1.0108961880461504
10.3113521456132 695.8441773707581 1.0055783591454828
10.316579700566615 699.8561162825215 1.0086096770274815
10.321807255520032 697.746005241445 1.0067538950587984
10.327034810473448 696.0020568556324 1.0053609203323697
10.332262365426864 692.2470139494809 1.001541492000137
10.33748992038028 696.7084963818781 1.0043833098656985
10.342717475333696 695.9607865485575 1.0027487414473888
10.347945030287113 695.5308867753893 1.0013615265375422
10.353172585240529 698.5625558984563 1.0034934606752997
10.358400140193945 702.3095013717052 1.0061183192737375
10.363627695147361 711.1340639320425 1.0120124797599441
10.368855250100777 718.4331525552718 1.0170272001523437
10.374082805054194 722.0255265804603 1.0198659068270866
10.37931036000761 720.66331798684 1.0185778342594085
10.384537914961026 717.5096596709424 1.0164124489141195
10.389765469914442 713.1238836636204 1.0120447629387772
10.394993024867858 717.6694745578925 1.014966541474706
10.400220579821275 718.4640224780505 1.015428434714687
10.40544813477469 717.5495269071077 1.0137061085651
10.410675689728107 714.6357220914917 1.0113629317120907
10.415903244681523 711.0951568187367 1.0085199510360698
10.42113079963494 707.6385853063166 1.005248421097805
10.426358354588356 697.0909041186744 0.9976641819359509
10.431585909541772 686.4395061970799 0.9902134853512821
10.436813464495188 682.3398180400325 0.9880411772813454
10.442041019448604 674.1740336718456 0.9820620504626673
10.44726857440202 668.8782067506545 0.9771394144264022
10.452496129355437 660.5269826894036 0.9703467898371427
10.457723684308853 654.9789334503364 0.9663131662197929
10.462951239262269 650.224918468937 0.9618726944296557
10.468178794215685 643.1541197162376 0.9564835819397898
10.473406349169101 635.7796690293551 0.9507784839355109
10.478633904122518 634.2830922524743 0.9485945396958955
10.483861459075934 634.6887181293564 0.948809107609586
10.48908901402935 633.9815639665292 0.9483922799015693
10.494316568982766 630.3059382917776 0.9464665019464527
10.499544123936182 626.0444814107118 0.942815401749756
10.504771678889599 622.0877607526576 0.9393791018140666
10.509999233843015 619.1292378656109 0.9368233003828694
10.515226788796431 619.0893335221427 0.9363102498853402
10.520454343749847 612.937041808816 0.9314329347634236
10.525681898703263 608.6933296233924 0.9278905758828946
10.53090945365668 607.8290131418679 0.9267052407091164
10.536137008610096 608.5792147449422 0.9269388212725715
10.541364563563512 607.5429162696657 0.9252017845488895
10.546592118516928 607.0758520467468 0.9248126341743081
10.551819673470344 604.7947391133499 0.9228202970347434
10.55704722842376 604.3535439196952 0.9230655463786198
10.562274783377177 599.064870863521 0.9187538251845241
10.567502338330593 594.0897495819097 0.9151529854295443
10.57272989328401 590.8969810271446 0.9122796354893046
10.577957448237425 586.528237112337 0.9086853109455625
10.583185003190842 585.3191494532913 0.908266073779271
10.588412558144258 582.6875408840384 0.9056049940431198
10.593640113097674 582.9880253434745 0.9063491719450483
10.59886766805109 587.2788047631827 0.909381688896123
10.604095223004506 583.747310284981 0.9056993699582038
10.609322777957923 580.9750714373547 0.9032172310423072
10.614550332911339 577.7284327967101 0.8990600756342868
10.619777887864755 572.6747359188369 0.894784804620672
10.625005442818171 571.5670028896991 0.894770243512236
10.630232997771587 572.0114787603284 0.8954447899773457
10.635460552725004 570.7489440080802 0.8941275603541141
10.64068810767842 572.4905641421769 0.8942376745463502
10.645915662631836 576.1856738376914 0.8966923818730099
10.651143217585252 581.0431219157331 0.9005513261708173
10.656370772538668 585.8136144959338 0.9041287505741826
10.661598327492085 586.5120256047835 0.9040388354995288
10.666825882445501 588.3635882085081 0.9060177310209367
10.672053437398917 590.2794956143853 0.9064496299757652
10.677280992352333 594.329649324237 0.9094009793601769
10.68250854730575 596.0129462368678 0.9105598735547688
10.687736102259166 601.3829925249647 0.9142322956219865
10.692963657212582 600.991702840777 0.9140133967423779
10.698191212165998 603.8643179784159 0.9158422641738301
10.703418767119414 606.8637653839196 0.9169997948119616
10.70864632207283 608.7879364698459 0.9179016355807673
10.713873877026247 618.4790274681269 0.9243813238592793
10.719101431979663 624.7982036264525 0.928528518899189
10.72432898693308 635.2417650783643 0.9357246525136191
10.729556541886495 641.1616306968148 0.9400350370047887
10.734784096839912 649.0612223931353 0.9459966859015474
10.740011651793328 653.1858114252884 0.9486415984562718
10.745239206746744 653.6447382006212 0.9485190995140804
10.75046676170016 656.2617694435585 0.9500233809351609
10.755694316653576 650.7844793820309 0.9457173317374212
10.760921871606993 649.2671121541151 0.9443136108316923
10.766149426560409 651.0008327882638 0.9450041606725387
10.771376981513825 650.4210337561495 0.944275653198562
10.776604536467241 649.9655126517233 0.9430748042073085
10.781832091420657 651.3455617234137 0.9439190655440485
10.787059646374074 649.0639884994874 0.9422504198442081
10.79228720132749 650.9996041312993 0.9432155627157442
10.797514756280906 646.6925434632644 0.9398093190431354
10.802742311234322 648.2874150488792 0.9410874248913772
10.807969866187738 650.9803670186307 0.9429576703950907
10.813197421141155 657.7519216917289 0.9473766553811906
10.81842497609457 667.107821930566 0.9536949286312411
10.823652531047987 677.39801724558 0.9602969336756004
10.828880086001403 690.9014258626856 0.9694392072810328
10.83410764095482 702.4451763282543 0.9777002722959388
10.839335195908236 721.747415770202 0.9904299804913147
10.844562750861652 745.0109540392543 1.0061996018717054
10.849790305815068 775.4236186116234 1.0256894414839512
10.855017860768484 808.8943719494041 1.0470779868517546
10.8602454157219 837.0551170998675 1.0652426375935906
10.865472970675317 857.5912151377979 1.07784770834996
10.870700525628733 861.1462751023641 1.0794245318449434
10.875928080582149 856.0931468565557 1.0762671319415023
10.881155635535565 836.1610156282737 1.061668246848436
10.886383190488981 811.5781069220885 1.0455035959549885
10.891610745442398 781.2518553783282 1.025999793404475
10.896838300395814 753.6564948508812 1.0079105201839034
10.90206585534923 726.5607502403905 0.9895328099136956
10.907293410302646 703.4985619753401 0.973301480308045
10.912520965256062 686.3590963112549 0.9613806296566854
10.917748520209479 675.0672471857345 0.9534280642755467
10.922976075162895 664.2603644225798 0.9455328161309585
10.928203630116311 652.4989353297069 0.9370651090555775
10.933431185069727 641.4939092777872 0.9290897482257889
10.938658740023143 632.2699945752236 0.9220040448502723
10.94388629497656 627.2252841172653 0.9175635279103607
10.949113849929976 624.2542387619487 0.9153870675287397
10.954341404883392 620.3174530472185 0.9122772651013981
10.959568959836808 617.0214792533136 0.9095840995574099
10.964796514790224 613.9144154855759 0.9070362946778238
10.97002406974364 611.9625976344124 0.9075547491978264
10.975251624697057 607.7063351907666 0.9071194493868291
10.980479179650473 600.242941565723 0.9032626510785747
10.98570673460389 595.198387974025 0.9005443600711713
10.990934289557305 589.9693465090854 0.8972378960541192
10.996161844510722 584.7901521233882 0.8939679045170791
11.001389399464138 581.8175095467827 0.8926200841471528
11.006616954417554 576.9220956979391 0.8893002549098772
11.01184450937097 572.4120155569807 0.8869337620476864
11.017072064324386 568.1548959603622 0.8842641159057311
11.022299619277803 565.6143990102004 0.882694021456129
11.027527174231219 564.0787961638529 0.8819881848135589
11.032754729184635 563.7995820786498 0.8822433698077924
11.037982284138051 558.8846478862393 0.8789186277581189
11.043209839091467 557.8213911067439 0.8789325353889984
11.048437394044884 556.3859610254646 0.8779737316877003
11.0536649489983 557.0348721572402 0.8787678121793503
11.058892503951716 557.1449233332445 0.8790794906771153
11.064120058905132 556.9373439332496 0.8785343520163122
11.069347613858548 556.0343650689678 0.8783852278536053
11.074575168811965 554.3830783897766 0.8772398571192397
11.079802723765381 552.395225987013 0.8755936745701685
11.085030278718797 548.3239728556608 0.8728286290666366
11.090257833672213 545.4083575453744 0.8704268915055632
11.09548538862563 543.5090392528149 0.869402672382332
11.100712943579046 543.986599476265 0.8704470186713517
11.105940498532462 541.8819308592956 0.8691256512101994
11.111168053485878 544.1228661328737 0.8711437064298679
11.116395608439294 540.1887677312939 0.8682927425144586
11.12162316339271 538.12072654437 0.8665620344106981
11.126850718346127 536.9755304289257 0.8656852644948337
11.132078273299543 537.3834665115997 0.8663650612842245
11.13730582825296 536.8851113837641 0.8661015600111986
11.142533383206375 535.2090900954953 0.8654609760854481
11.147760938159792 535.4001363046989 0.8656567921826297
11.152988493113208 536.7110062710718 0.8669280641962115
11.158216048066624 533.7364777191583 0.8651345166841324
11.16344360302004 528.6834960858612 0.8608927777620122
11.168671157973456 522.8772612016088 0.8560567994502835
11.173898712926873 524.2131876213862 0.8571190592628497
11.179126267880289 526.6882747701524 0.8591045635945979
11.184353822833705 531.4504062814458 0.8630166358303832
11.189581377787121 528.195763427734 0.8613653249228991
11.194808932740537 522.0110933547388 0.8562637508768997
11.200036487693954 518.6524888828537 0.8537340274790798
11.20526404264737 516.9648597931837 0.8520656162109516
11.210491597600786 518.9946338582552 0.8533672354253403
11.215719152554202 521.998592057025 0.8560038713155631
11.220946707507618 524.8906399602844 0.8585989361458348
11.226174262461035 526.6981600782319 0.8603059839684079
11.23140181741445 523.7230389087067 0.8583904557173876
11.236629372367867 519.5687421753735 0.8543461871755101
11.241856927321283 514.6380902513031 0.8501034495928652
11.2470844822747 512.0392907849221 0.8483569503347973
11.252312037228116 512.5603704196564 0.8485590303032381
11.257539592181532 513.6497458096901 0.8498614861067817
11.262767147134948 512.853277043986 0.8494477962496121
11.267994702088364 510.95247661608926 0.8477804576008193
11.27322225704178 509.8551445131526 0.8473123443894549
11.278449811995197 505.2257630499839 0.8431951075411079
11.283677366948613 502.58550622453447 0.8411542953041712
11.288904921902029 501.0313164726733 0.839414359508143
11.294132476855445 501.4085972330123 0.8392017773150057
11.299360031808861 498.64127720411386 0.8370174412747083
11.304587586762278 500.087046092648 0.8377401560909243
11.309815141715694 500.1560412304419 0.8373591308694981
11.31504269666911 501.2192216152388 0.838226708528368
11.320270251622526 502.8670819378343 0.838881030555177
11.325497806575942 500.84722863003094 0.8370232843493755
11.330725361529359 500.54246660591446 0.8366050498406579
11.335952916482775 501.7465200966513 0.837503232591926
11.341180471436191 497.59119881033854 0.8340801030940878
11.346408026389607 496.285097906692 0.8332324283740195
11.351635581343023 495.17708732731853 0.8329845057896859
11.35686313629644 494.87081224503595 0.832667595734844
11.362090691249856 493.96211248785187 0.8316038736286004
11.367318246203272 490.15966269355965 0.8281726384162905
11.372545801156688 488.1568285160621 0.8263605442934779
11.377773356110104 490.4344548413247 0.828023436987862
11.38300091106352 487.8607197015515 0.8265463904303019
11.388228466016937 485.2631373262586 0.8242786280976602
11.393456020970353 479.211586098041 0.8191412150174064
11.39868357592377 476.1430669880752 0.8168078797059487
11.403911130877185 476.48085048216507 0.817475809300825
11.409138685830602 473.0843305291762 0.8145974045430657
11.414366240784018 471.3377874315336 0.813205766853398
11.419593795737434 466.85417318345424 0.8100318244867581
11.42482135069085 462.8293841234686 0.8071911780331013
11.430048905644266 465.8256825676673 0.8095726030286104
11.435276460597683 464.1726520364172 0.8084268395690233
11.440504015551099 463.1646385264837 0.8066340219769149
11.445731570504515 460.8376720363558 0.8042305192528444
11.450959125457931 461.8068271387293 0.8045453451536202
11.456186680411347 463.74956694228575 0.8056098578718925
11.461414235364764 462.5543182735811 0.8046325139068762
11.46664179031818 458.1392058244132 0.800819308734262
11.471869345271596 456.227318597879 0.7998225572425535
11.477096900225012 457.9319553307562 0.8027381455626009
11.482324455178428 463.4202946761644 0.813998267123702
11.487552010131845 465.63838253226953 0.8180616622505128
11.49277956508526 465.29140155531314 0.8192642288859431
11.498007120038677 463.7043785068523 0.8196636157439429
11.503234674992093 463.3639915997921 0.820403735895578
11.50846222994551 463.59016829682804 0.8215459946686857
11.513689784898926 465.3210008559921 0.8237771703275446
11.518917339852342 465.4479327857016 0.8248645712922846
11.524144894805758 460.7848425767109 0.8221954951541661
11.529372449759174 456.98919119736655 0.8201948404537854
11.53460000471259 455.64044648645546 0.8195097076863859
11.539827559666007 455.54673142469017 0.8201002799248429
11.545055114619423 458.80399300415746 0.8229585771247835
11.550282669572839 459.0805491478728 0.8235582782288307
11.555510224526255 456.2683776679951 0.8218351473928566
11.560737779479672 453.71908866414395 0.8200490945571242
11.565965334433088 453.40751876479703 0.821164918744758
11.571192889386504 453.84801975475364 0.8228748712363448
11.57642044433992 453.97986017067865 0.8237938181735093
11.581647999293336 452.51570735153615 0.8233007442017153
11.586875554246753 448.5615137765077 0.8198009779296795
11.592103109200169 447.7505423580124 0.8199697825279185
11.597330664153585 446.47445989330754 0.8193487881349503
11.602558219107001 444.46610421903387 0.8177206533721343
11.607785774060417 441.262871028031 0.8145552101844186
11.613013329013834 436.8401330668167 0.8105570132350192
11.61824088396725 436.43885980006473 0.8113308870149981
11.623468438920666 432.95334101429745 0.8090184042989405
11.628695993874082 430.75750613436213 0.8073906681849528
11.633923548827498 429.9380634445151 0.8066271495404278
11.639151103780915 430.24761139445565 0.8069142408113572
11.64437865873433 428.7470280726687 0.8076832084263603
11.649606213687747 427.37990736622857 0.8076528706687996
11.654833768641163 421.3503793302589 0.8030983428571776
11.66006132359458 419.2450489615003 0.8007725311812506
11.665288878547996 421.2481836593396 0.8025170499594261
11.670516433501412 420.4177197897878 0.8010104708324786
11.675743988454828 420.3097568234775 0.8014320347560645
11.680971543408244 417.4978416303784 0.7990325245343041
11.68619909836166 416.26302110946074 0.7976705548077049
11.691426653315077 415.22874800507435 0.7978036885798251
11.696654208268493 412.64226942514057 0.795431305211863
11.701881763221909 410.17343600729225 0.7942076675832085
11.707109318175325 410.6105806013586 0.7956042655360472
11.712336873128741 411.046059945639 0.7959707890837765
11.717564428082158 413.06645115313876 0.7978784918505283
11.722791983035574 412.737880521157 0.7973937546362063
11.72801953798899 412.02296289608876 0.7964683933320155
11.733247092942406 409.8899738815627 0.7949347422196242
11.738474647895822 407.99681926999864 0.7939532942496048
11.743702202849239 407.1726020538728 0.7942075122021225
11.748929757802655 408.8803153995684 0.7972394147360795
11.754157312756071 410.45580894143654 0.7985655771472284
11.759384867709487 411.33650249244084 0.8004988905439937
11.764612422662903 413.9396060310011 0.8025486662738871
11.76983997761632 412.0985282658969 0.8002795015085644
11.775067532569736 412.4725651046919 0.8012009228940149
11.780295087523152 413.1085039583609 0.8012298504721577
11.785522642476568 412.12777182329836 0.7997827141309817
11.790750197429984 413.1074146404053 0.8005991412565018
11.7959777523834 415.6923087661003 0.8018732502126092
11.801205307336817 417.45606279294043 0.8029737533701421
11.806432862290233 425.2586379913308 0.8110634602350921
11.81166041724365 427.455673871165 0.8140088841986999
11.816887972197065 427.2903812592167 0.8147599958782458
11.822115527150482 425.5482514733409 0.8128287617877819
11.827343082103898 422.23752700987296 0.8082280486512329
11.832570637057314 423.9460190661216 0.8090733523843326
11.83779819201073 428.345599424106 0.8130319353884833
11.843025746964146 425.7565416247448 0.8106955598828678
11.848253301917563 426.6387493862762 0.812119368318785
11.853480856870979 426.73794278038326 0.8130003889181947
11.858708411824395 424.04384395266464 0.8102728904944824
11.863935966777811 425.51428015028495 0.8122836427141787
11.869163521731227 423.70292339213125 0.8118738655562867
11.874391076684644 420.0567859526222 0.8088722717734492
11.87961863163806 418.7723290395341 0.8085830272655474
11.884846186591476 415.1784649246171 0.8047675081962418
11.890073741544892 412.89110239732713 0.8024450898062455
11.895301296498308 410.28327922917094 0.79978812173165
11.900528851451725 408.77100477292896 0.7992589860263379
11.90575640640514 407.0614700451324 0.797334007689582
11.910983961358557 408.55055604741335 0.7993677236306724
11.916211516311973 407.6770179705317 0.7987583881430943
11.92143907126539 403.69073660083563 0.7954165278169714
11.926666626218806 403.28513867605693 0.7957795867678692
11.931894181172222 399.4578128050267 0.7919119716651911
11.937121736125638 401.1399841094393 0.793014244948441
11.942349291079054 400.1322317197833 0.7921665085329291
11.94757684603247 398.65693943362976 0.7905724236837371
11.952804400985887 396.6234123034948 0.7892904440497441
11.958031955939303 400.66253848832685 0.7936573257516651
11.963259510892719 401.70083038710226 0.7947089458867567
11.968487065846135 399.4608700974482 0.7939406090171216
11.973714620799552 398.85573280934653 0.794523907227155
11.978942175752968 400.1652780872808 0.7958109721600134
11.984169730706384 402.58676865942624 0.7988050808807872
11.9893972856598 405.23467593599736 0.8012795988077447
11.994624840613216 403.9517389673827 0.7999944861366809
11.999852395566633 401.4943537302318 0.7976935215051045
12.005079950520049 401.8831800777979 0.7978996498508006
12.010307505473465 403.5467121736992 0.7995536761821136
12.015535060426881 403.85501317134276 0.8004850108009987
12.020762615380297 402.49477775355933 0.7993330758707744
12.025990170333714 401.4238721495862 0.797947922035174
12.03121772528713 401.111373963166 0.797834177474979
12.036445280240546 402.95970833767365 0.7991343151441586
12.041672835193962 404.0722502339154 0.7998509719924372
12.046900390147378 405.86121596577124 0.801950352869299
12.052127945100795 408.20316875233334 0.8044612486061197
12.05735550005421 414.76030121191064 0.8116020792810393
12.062583055007627 422.7855323772249 0.8192168692651416
12.067810609961043 433.474403417324 0.8292956693048518
12.07303816491446 441.6801273891932 0.8366600434808856
12.078265719867876 455.2384179318236 0.8490615478255177
12.083493274821292 468.258171115916 0.8611340806752324
12.088720829774708 486.2944713747968 0.8775167735168978
12.093948384728124 507.91721478628955 0.8965773264120507
12.09917593968154 534.5857303344678 0.9197294353108979
12.104403494634957 566.0893134552547 0.9467110316786721
12.109631049588373 600.5811683715245 0.9749440109673186
12.114858604541789 634.8486344916658 1.002308667162608
12.120086159495205 665.3066255072496 1.026610432669274
12.125313714448621 690.2393256039694 1.0455342531848475
12.130541269402038 705.1400309927242 1.0572384077801156
12.135768824355454 712.533833978921 1.0632997902482513
12.14099637930887 708.3605976390941 1.060031176650656
12.146223934262286 697.982929135181 1.0528387059474362
12.151451489215702 682.1454872697067 1.0409230656910609
12.156679044169119 655.0740834803208 1.0199075793738632
12.161906599122535 627.7642257074817 0.9990821528099435
12.167134154075951 599.7459403251831 0.9763588295644385
12.172361709029367 575.5392796782477 0.9568119992397514
12.177589263982783 556.3139281424758 0.9413732248657761
12.1828168189362 534.6008064729162 0.9226849738728241
12.188044373889616 516.5741865187834 0.9076227959843273
12.193271928843032 496.8097010256831 0.8904112278932322
12.198499483796448 478.9514572744876 0.874190066483473
12.203727038749864 465.760846954728 0.8630501226062909
12.20895459370328 455.29384025627144 0.853624313489664
12.214182148656697 447.84399823123476 0.8470643713096133
12.219409703610113 437.79047928972517 0.8384258819560478
12.22463725856353 429.146996771944 0.8303821449937149
12.229864813516945 420.00087265027514 0.8219520716748584
12.235092368470362 413.34469123651616 0.8156006090754624
12.240319923423778 406.9647915129349 0.8089712724566596
12.245547478377194 401.70018572437084 0.8047516570793198
12.25077503333061 399.61377686569506 0.803485138741966
12.256002588284026 397.543454162312 0.8017011656865706
12.261230143237443 395.96456947442755 0.8003115098747003
12.266457698190859 393.29970691237565 0.7980180175182542
12.271685253144275 391.5051948438814 0.7960816460728117
12.276912808097691 387.82002932442646 0.7932860390130804
12.282140363051107 385.3761276468948 0.791261624222658
12.287367918004524 378.6663984397584 0.7851323312421611
12.29259547295794 372.7412580669958 0.7797753404293037
12.297823027911356 368.0331443577468 0.7745359427248759
12.303050582864772 364.8229002966872 0.770617477342805
12.308278137818188 368.1373363769769 0.7741484367103922
12.313505692771605 367.8534326699052 0.7762778018619612
12.31873324772502 369.0329360806398 0.7862295604757787
12.323960802678437 370.680533076634 0.7926363650851019
12.329188357631853 370.40266600700176 0.7965738915905448
12.33441591258527 366.3969946841597 0.7959965341304536
12.339643467538686 366.1794636620287 0.7992803446234482
12.344871022492102 361.61960579528494 0.7977827185913946
12.350098577445518 358.6624481315798 0.796454388734941
12.355326132398934 358.44082868754515 0.7983439270684436
12.36055368735235 357.4548360419407 0.7986126195198765
12.365781242305767 357.04076271124217 0.8002350168568872
12.371008797259183 356.34909170672466 0.8014787367392054
12.376236352212599 356.48946799478443 0.8040673328782861
12.381463907166015 355.51977725577547 0.8048922908316491
12.386691462119432 355.0623228675927 0.8064957519741515
12.391919017072848 352.95662410086646 0.8066374944134981
12.397146572026264 351.9634993628252 0.8069303246675972
12.40237412697968 351.5805450143573 0.8090422647668574
12.407601681933096 347.24557015016575 0.8055092071147667
12.412829236886513 347.40660292718155 0.8078668147601339
12.418056791839929 347.0478765214396 0.8093417039435594
12.423284346793345 346.95860116014654 0.8100151605355382
12.428511901746761 348.55167600104943 0.8132954768568628
12.433739456700177 347.066364561773 0.8124890365548013
12.438967011653594 347.82740697512247 0.8140518057120031
12.44419456660701 346.2839349210623 0.8138363474598086
12.449422121560426 344.71970607648007 0.8129007963779342
12.454649676513842 346.54675249460195 0.81682449428851
12.459877231467258 348.3149506245677 0.8194897059933722
12.465104786420675 347.89294918409985 0.821147722488588
12.47033234137409 345.59792235998196 0.8208064069628351
12.475559896327507 341.9507903798584 0.8174031091394832
12.480787451280923 341.1831902476591 0.8177400719043639
12.48601500623434 340.7860637110432 0.8174848591476681
12.491242561187756 340.8820592974196 0.8177814441653162
12.496470116141172 338.76808729256686 0.8172678992673348
12.501697671094588 337.55296302528546 0.8172821048002802
12.506925226048004 337.44998768158956 0.8186351981562945
12.51215278100142 335.72538516031415 0.8187096304654181
12.517380335954837 331.7842924513518 0.8142820136562857
12.522607890908253 330.84822826609343 0.8148800855607418
12.527835445861669 331.5109070812136 0.8165973394384123
12.533063000815085 335.2649294628603 0.8213973419977948
12.538290555768501 335.7546515797566 0.8231060661379478
12.543518110721918 337.0794764178629 0.8256138677127788
12.548745665675334 334.9520240802725 0.8257071924878551
12.55397322062875 332.3997482587598 0.8250778925863539
12.559200775582166 331.57536728041185 0.8250102639283245
12.564428330535582 329.66859702799184 0.8181078229396025
12.569655885488999 329.4270065040981 0.8085279413872887
12.574883440442415 332.1875562430422 0.8071918971718826
12.580110995395831 333.31721726470533 0.8060876999723285
12.585338550349247 333.053616961876 0.8042306317181995
12.590566105302663 330.9936301813383 0.80062360696749
12.59579366025608 329.1204683195992 0.7962130479825588
12.601021215209496 327.90725590528825 0.7927704198462798
12.606248770162912 328.33360644804816 0.7910370522823793
12.611476325116328 328.8643893208795 0.7909264284228902
12.616703880069744 331.61639280249494 0.7922809618268074
12.62193143502316 335.6672695181323 0.7960750737775691
12.627158989976577 339.805624936085 0.7999457726745278
12.632386544929993 337.3069681822571 0.7959398941678908
12.63761409988341 338.30385976988407 0.7973078369700627
12.642841654836825 335.32701759004044 0.7933308143725675
12.648069209790242 337.30760563005816 0.7947259760285724
12.653296764743658 338.3787843606878 0.7954383957663503
12.658524319697074 341.36308401310197 0.7979555894219528
12.66375187465049 345.4636547415583 0.8018157447987629
12.668979429603906 348.1157250758151 0.8029393828035094
12.674206984557323 354.27496096171296 0.8084129971268095
12.679434539510739 362.6042062211896 0.8171677538908595
12.684662094464155 371.39092588389985 0.8251956823103677
12.689889649417571 374.1006115856773 0.8290788899007362
12.695117204370987 379.03843302119964 0.8330094510622269
12.700344759324404 382.9785037446154 0.836002727118658
12.70557231427782 387.126886864484 0.8400700926410845
12.710799869231236 391.01999539854904 0.8425306750486324
12.716027424184652 398.85306626744216 0.8506676631824638
12.721254979138068 405.61484224336596 0.8581655983696612
12.726482534091485 414.95948503901917 0.8668924801717777
12.7317100890449 423.97192829789674 0.8753499380420584
12.736937643998317 430.2368733409106 0.8810957748816166
12.742165198951733 440.10754472752154 0.8902772980308928
12.74739275390515 453.0188324458336 0.9030443961259024
12.752620308858566 464.5449188766547 0.9142702910166374
12.757847863811982 473.9844488515518 0.922894601736205
12.763075418765398 477.0057418432281 0.9257275790395652
12.768302973718814 472.013644697592 0.9204386979743543
12.77353052867223 467.74490635524285 0.9154964122736516
12.778758083625647 459.2383327703073 0.9068697776557779
12.783985638579063 451.7304614090326 0.8990668008873228
12.789213193532479 446.2662078796529 0.8934595467659909
12.794440748485895 434.9406300813962 0.8821529919247211
12.799668303439312 428.84235275501743 0.8755381328141771
12.804895858392728 423.4491183331808 0.8704032242135896
12.810123413346144 417.68758331739707 0.8648507544437702
12.81535096829956 413.32401063578 0.8598113806874548
12.820578523252976 410.43278507087007 0.8564031087471281
12.825806078206393 412.4691254868298 0.8577501741462664
12.831033633159809 413.16017005865734 0.8581813712964668
12.836261188113225 420.1629522940978 0.8649788463443847
12.841488743066641 428.883493889961 0.8737466888748162
12.846716298020057 434.90005342406675 0.8795693800598868
12.851943852973474 443.6660259727471 0.888661562323925
12.85717140792689 448.257229658438 0.8929627484924797
12.862398962880306 454.73817148044674 0.898713516818839
12.867626517833722 457.84122173480205 0.9017130203533398
12.872854072787138 462.4249309476002 0.9051761740849579
12.878081627740555 464.7151810087185 0.9070016786496102
12.88330918269397 463.9346480322912 0.9067155264407396
12.888536737647387 461.8325225527984 0.9042736012125117
12.893764292600803 451.13158799612677 0.8936196531463708
12.89899184755422 438.31930690493976 0.8810870708149656
12.904219402507636 423.6531689426678 0.8654807411144825
12.909446957461052 406.0718043525135 0.8479700782020028
12.914674512414468 393.0234752617778 0.8345886778694398
12.919902067367884 377.5601098139532 0.817339142429348
12.9251296223213 369.81274358142485 0.809262171987824
12.930357177274717 365.4599137909787 0.8046218523657929
12.935584732228133 361.8633342514908 0.8011803910101627
12.940812287181549 356.8017985144196 0.7958069792334601
12.946039842134965 351.39441334711574 0.7886465845888739
12.951267397088381 343.7920277574431 0.7786704696971838
12.956494952041798 340.2102794672492 0.7744199396357816
12.961722506995214 336.5979665902435 0.7694973015288666
12.96695006194863 336.81280980706487 0.7709213497501137
12.972177616902046 336.2431051221692 0.7702097692456861
12.977405171855462 337.51274424845894 0.772335688120292
12.982632726808879 339.52870962453574 0.7744031368363856
12.987860281762295 341.21762996883496 0.7759811737380773
12.993087836715711 343.5039236656124 0.7787167558253729
12.998315391669127 343.9700808124999 0.7787641795485263
13.003542946622543 342.42700174137684 0.7766562246473421
13.00877050157596 341.51274444886576 0.7762218812076848
13.013998056529376 343.78218186822716 0.7790348859744813
13.019225611482792 343.4322074127265 0.7792895780519654
13.024453166436208 343.7873060775972 0.7796028496764469
13.029680721389624 344.01749811843763 0.7802756551169038
13.03490827634304 340.3909460482334 0.7758415584315731
13.040135831296457 341.9784133454451 0.7783615654458752
13.045363386249873 346.1504632575012 0.7835367018377898
13.05059094120329 347.6968581610247 0.7842368110409834
13.055818496156705 350.12179964517236 0.7868657048436309
13.061046051110122 351.9282420133764 0.7882578894602625
13.066273606063538 356.30476136091517 0.7935478002514877
13.071501161016954 362.05434760503357 0.7992532049453706
13.07672871597037 370.95668134626237 0.8084057755043668
13.081956270923786 383.5506243348132 0.8211872607806855
13.087183825877203 389.8155464057564 0.8274489038592064
13.092411380830619 395.5475332291863 0.8330951519178467
13.097638935784035 401.99828956490234 0.8399193257628584
13.102866490737451 405.71558554813043 0.8433807874089001
13.108094045690867 406.2974417559413 0.843817902875154
13.113321600644284 407.5441019304327 0.8457880441392113
13.1185491555977 404.7158474347434 0.842761378549509
13.123776710551116 403.47855029145103 0.8411312941391076
13.129004265504532 404.47242454567333 0.842007389403551
13.134231820457948 409.3132636797158 0.8461185043349002
13.139459375411365 413.8466939796031 0.8505794915086536
13.14468693036478 416.0934480234504 0.8527223027231765
13.149914485318197 418.09266715419307 0.8551411297961646
13.155142040271613 420.85197698333263 0.8586674537286468
13.16036959522503 425.05812151532973 0.8633128165385828
13.165597150178446 427.3994456228903 0.866277132479954
13.170824705131862 425.9249028166649 0.8649735453023863
13.176052260085278 425.59280030652155 0.8654412393281222
13.181279815038694 425.4817180017984 0.8650613303358279
13.18650736999211 425.1134469459222 0.8641077288969515
13.191734924945527 422.0485383288064 0.8608936208567342
13.196962479898943 420.5725682340568 0.8587626354170518
13.202190034852359 416.41865182863125 0.8548448128476237
13.207417589805775 415.11476711561824 0.8535498004164161
13.212645144759191 413.93483628776073 0.8525083938413789
13.217872699712608 408.1105329585074 0.8469139215556154
13.223100254666024 403.4895462047597 0.8424118306981543
13.22832780961944 395.18131562915903 0.8341225860549044
13.233555364572856 386.26519584975387 0.8252675539032825
13.238782919526273 381.1459804927829 0.820177801261902
13.244010474479689 371.77592365544245 0.810448698706448
13.249238029433105 365.01318529765865 0.8033483064381839
13.254465584386521 361.51423024817154 0.7989423934405603
13.259693139339937 360.81989418913753 0.7988530516224531
13.264920694293354 359.3760209756872 0.7983926037366895
13.27014824924677 354.62307443185114 0.793326124403417
13.275375804200186 350.7523739827938 0.7897837786326909
13.280603359153602 346.61463968513266 0.7850802892921368
13.285830914107018 343.6866838912457 0.7821031293073136
13.291058469060435 341.94707578378694 0.7811710792527229
13.29628602401385 340.68331354447247 0.7802375309312766
13.301513578967267 338.63498605138585 0.7772564509599726
13.306741133920683 335.4785812647803 0.7737651316611531
13.3119686888741 331.2863329362622 0.7685723995935961
13.317196243827516 327.9903894434206 0.7644515575937869
13.322423798780932 329.2582352604491 0.7660913755803088
13.327651353734348 326.60505495727875 0.762041410977886
13.332878908687764 322.39039072826404 0.7580283475894297
13.33810646364118 319.66399920422475 0.7558590026761528
13.343334018594597 320.146292002731 0.7583495548937531
13.348561573548013 321.87081816001006 0.7616165565150036
13.353789128501429 324.564731387773 0.7644869915685115
13.359016683454845 322.1415463759486 0.7607967889550322
13.364244238408261 317.7587305827623 0.7552320189829193
13.369471793361678 318.427007814605 0.7550408463618237
13.374699348315094 318.7953535674866 0.7554527026705751
13.37992690326851 321.4185504065642 0.7579349268556396
13.385154458221926 327.6124919104954 0.765035837978819
13.390382013175342 331.54630917318036 0.7693491219616326
13.395609568128759 331.3841162036341 0.770354119510296
13.400837123082175 331.1905382596097 0.7695362085855789
13.406064678035591 329.64379081281413 0.7679445384684094
13.411292232989007 327.95257652476045 0.7646343889591873
13.416519787942423 327.2379960593331 0.7636238898051291
13.42174734289584 326.5966966084483 0.7633559909513745
13.426974897849256 325.178844783689 0.761348981987031
13.432202452802672 327.0265567791805 0.7633698259220514
13.437430007756088 328.7646808998252 0.7652855987630436
13.442657562709504 332.46858033230023 0.7689943022508767
13.44788511766292 332.6121757162942 0.7696015982915153
13.453112672616337 334.10088148789254 0.7711447805882361
13.458340227569753 332.45894235084955 0.7679233569077025
13.46356778252317 331.45116340893804 0.7658848349360866
13.468795337476585 328.92941819421526 0.7637784565661561
13.474022892430002 326.45045916496963 0.7617204231921161
13.479250447383418 327.8166506165438 0.7641769338312044
13.484478002336834 330.48193903795107 0.7682880051343796
13.48970555729025 330.9641629124952 0.7687043628367726
13.494933112243666 329.57203788516154 0.7672319779829897
13.500160667197083 326.90605945414245 0.7649299885902286
13.505388222150499 328.8206811704567 0.767416617633871
13.510615777103915 328.6567998632988 0.7678819983170135
13.515843332057331 331.66242447938083 0.7711603226728866
13.521070887010747 332.16486844840745 0.7711255177674781
13.526298441964164 331.1270732609391 0.768885639996924
13.53152599691758 330.09623265694876 0.7670009883826432
13.536753551870996 329.17376378825696 0.7666478036650135
13.541981106824412 326.26380654640695 0.7648629258575638
13.547208661777828 322.70778664693495 0.7602366051777623
13.552436216731245 321.3117558548921 0.7590304212436465
13.55766377168466 319.25234355337665 0.7567271173713449
13.562891326638077 314.40430331470856 0.7510369282815175
13.568118881591493 310.67480033390973 0.7478911556119376
13.57334643654491 304.31619677307435 0.739394993235862
13.578573991498326 300.00629960004557 0.7331569328809484
13.583801546451742 299.9552655436724 0.733333773079071
13.589029101405158 297.45755126375883 0.730987062619596
13.594256656358574 294.89250514946303 0.7286672578817539
13.59948421131199 290.3089888075657 0.7223861246139881
13.604711766265407 289.08306891699164 0.7207966980463559
13.609939321218823 288.6571706399552 0.7207388979211491
13.615166876172239 287.52268932488766 0.7200018854651078
13.620394431125655 289.69612434050265 0.7236705901827569
13.625621986079071 288.8994400859653 0.7213433774365052
13.630849541032488 289.20596781846484 0.7216950088651489
13.636077095985904 290.77139705764165 0.7235086051294481
13.64130465093932 293.18638700042567 0.7275966830794975
13.646532205892736 292.8313143379051 0.7278977817513391
13.651759760846153 291.58343344699756 0.7261291825153232
13.656987315799569 289.180563275409 0.7223941353453668
13.662214870752985 290.56725520900915 0.7242585883397169
13.667442425706401 291.5985890629399 0.7276349890483123
13.672669980659817 293.51812032500465 0.7312253357587067
13.677897535613234 291.90267701109354 0.7298490356894869
13.68312509056665 289.20479959826275 0.7244798915364289
13.688352645520066 289.22204837741873 0.7243411378411341
13.693580200473482 290.0759153524755 0.7237074705876431
13.698807755426898 292.04055620149126 0.7278962136716328
13.704035310380315 294.89455987424196 0.732106339149626
13.70926286533373 293.6314205308597 0.730813110903048
13.714490420287147 293.0579977961212 0.7301733964307465
13.719717975240563 292.94276990585973 0.7281638146144054
13.72494553019398 292.8340462048854 0.7270243820680328
13.730173085147396 290.2131017027169 0.7241124419724227
13.735400640100812 290.9183951745104 0.7258923923919408
13.740628195054228 290.9613225274491 0.7270336631268643
13.745855750007644 290.80608258820115 0.7261118091881735
13.75108330496106 289.6679156470147 0.7240453080592112
13.756310859914477 286.8674498433422 0.7202861081348638
13.761538414867893 284.95598422058777 0.718850188445051
13.766765969821309 283.82367053645186 0.717949772907998
13.771993524774725 286.1123359340282 0.721288133428784
13.777221079728141 284.2717478906905 0.7183473641762568
13.782448634681558 282.9387934016456 0.7162897699771658
13.787676189634974 279.72703855557717 0.7114449315627679
13.79290374458839 280.28428537924646 0.7125078999965362
13.798131299541806 282.55043332673205 0.715672600923571
13.803358854495222 282.49526901862754 0.715509032155173
13.808586409448639 281.0270982441983 0.7133942808458574
13.813813964402055 282.031019778016 0.715266580007152
13.819041519355471 285.8952809362304 0.7220025807621306
13.824269074308887 286.99891461983094 0.7234018262864679
13.829496629262303 288.4981530497616 0.72514097071796
13.83472418421572 290.6180786925499 0.7269605108267585
13.839951739169136 296.75138092722915 0.7328743607778972
13.845179294122552 298.94938895236993 0.7358746562920127
13.850406849075968 301.7767726902968 0.7391400347817959
13.855634404029384 303.6610335952494 0.7401624785671818
13.8608619589828 303.9616735188253 0.7411546140185094
13.866089513936217 305.09480404939757 0.7408578767066437
13.871317068889633 306.99723261986645 0.7435307440495004
13.87654462384305 308.76710909655293 0.745301544771276
13.881772178796465 310.6918021364947 0.7464352918731493
13.886999733749882 316.08933693312105 0.7525644441445235
13.892227288703298 321.052998352799 0.7579381370020296
13.897454843656714 325.7750943936449 0.7639429376159155
13.90268239861013 330.5300688087128 0.7702217032939946
13.907909953563546 329.0102766994747 0.7691697786765862
13.913137508516963 326.7828342162096 0.7659033735391066
13.918365063470379 324.13098282621684 0.7631113054525447
13.923592618423795 319.8714501725574 0.7569403885721112
13.928820173377211 315.63064990181726 0.7519308092903202
13.934047728330627 315.0272734878518 0.7519330605595291
13.939275283284044 314.86069320038393 0.7519370733008834
13.94450283823746 314.4953296400763 0.7521724351416414
13.949730393190876 312.0761479957606 0.7502275402735789
13.954957948144292 309.3082799937399 0.74688917326564
13.960185503097708 307.00065462824523 0.7444099254629744
13.965413058051125 307.78493072985333 0.7455657507276503
13.97064061300454 305.61926309606446 0.7428849718636337
13.975868167957957 299.77606754091715 0.7347943847920231
13.981095722911373 291.37821658359246 0.7239909018783609
13.98632327786479 286.9508253145655 0.7180886234827355
13.991550832818206 286.37869176178026 0.7181309760699789
13.996778387771622 288.0582135432316 0.7205083682293465
14.002005942725038 287.6887334874217 0.7219515998616746
14.007233497678454 288.9057447083222 0.725166152713178
14.01246105263187 291.47557835280725 0.7285876112954295
14.017688607585287 291.083441930857 0.7282140602140788
14.022916162538703 293.1717276751478 0.7294555047980512
14.028143717492119 292.0898959079365 0.7273525880396438
14.033371272445535 292.85178263571396 0.7277311337861346
14.038598827398951 293.5329464006581 0.7277101172567857
14.043826382352368 294.02062464578256 0.7285911585330345
14.049053937305784 295.79680490387636 0.7307935957610381
14.0542814922592 296.6293107702541 0.7321447435962
14.059509047212616 298.8245609221263 0.7345578185787831
14.064736602166032 297.00318033106555 0.7314197915028827
14.069964157119449 298.0435467456049 0.7320757251056198
14.075191712072865 301.4106502549091 0.7372426375766366
14.080419267026281 305.1503720745698 0.7420495043785825
14.085646821979697 310.3251929346285 0.747510382130919
14.090874376933114 315.31476909626184 0.7526682908820346
14.09610193188653 318.128379210195 0.7554856162606882
14.101329486839946 323.5458873506295 0.7619767288279337
14.106557041793362 325.58553627275415 0.7649482250928051
14.111784596746778 325.93443248907516 0.7654366491724036
14.117012151700195 323.3027714883795 0.7626063969108446
14.12223970665361 319.93382599001137 0.7589509110142276
14.127467261607027 317.037181351058 0.7559356917290581
14.132694816560443 315.18460133443983 0.7539087937120857
14.13792237151386 315.11241407433494 0.7530475556912984
14.143149926467276 310.102593091945 0.7461442841509417
14.148377481420692 309.597161760127 0.7456774162169243
14.153605036374108 306.2119201489341 0.7417011594759804
14.158832591327524 304.76019274668823 0.7402354617272852
14.16406014628094 306.8518444508833 0.742941821873989
14.169287701234357 306.31363344858676 0.7415037893618746
14.174515256187773 307.22220687872414 0.7419725421271067
14.179742811141189 308.114448848456 0.7441267800889935
14.184970366094605 306.3642571949223 0.7424759193164004
14.190197921048021 306.61172761933835 0.7433280434881491
14.195425476001438 304.7217446265023 0.7405790482133404
14.200653030954854 302.4739419255134 0.7371844530607292
14.20588058590827 305.1487912637403 0.7403350277467807
14.211108140861686 306.8003126789239 0.7423735530771944
14.216335695815102 311.7057157911373 0.747103924294851
14.221563250768519 315.0097221903012 0.7507624281453652
14.226790805721935 317.71349981577816 0.7547476782253993
14.232018360675351 318.08852744393664 0.754069785178779
14.237245915628767 318.4669819166771 0.7540428333604736
14.242473470582183 315.58397543413986 0.7489004086819728
14.2477010255356 314.21339691936606 0.7478103561241564
14.252928580489016 312.73346904135377 0.7463340415300016
14.258156135442432 312.2880866580695 0.745762182873367
14.263383690395848 316.1755909059015 0.7499154998191764
14.268611245349264 320.19816330814456 0.7537169329220327
14.27383880030268 323.7426202796922 0.7574405327610909
14.279066355256097 325.90860227716007 0.760972897228253
14.284293910209513 325.82244100558376 0.7613787100641227
14.28952146516293 329.0981586584379 0.7652442182348083
14.294749020116345 331.8829829346575 0.7682612408560713
14.299976575069762 334.3358684225516 0.7710153692315838
14.305204130023178 336.9000341857288 0.7730449997551267
14.310431684976594 338.9090267062933 0.7740788609559524
14.31565923993001 341.1576365131514 0.7758148736989152
14.320886794883426 343.9296799734584 0.778654587186311
14.326114349836843 345.06416165603895 0.7805149966538473
14.331341904790259 347.4887938143334 0.7830138850973128
14.336569459743675 345.5833165006204 0.7809720009864933
14.341797014697091 343.8716996861537 0.7789540241467399
14.347024569650507 345.91239723606895 0.7807750611655496
14.352252124603924 346.26800122437663 0.7810426758266225
14.35747967955734 347.0896633599694 0.7826891788858079
14.362707234510756 345.8312408189134 0.7812683965078977
14.367934789464172 346.1576634983536 0.7821757117973072
14.373162344417588 346.78670568621095 0.7827978683379185
14.378389899371005 345.8834917297044 0.781499435301373
14.38361745432442 345.7733827770193 0.7814169809231434
14.388845009277837 343.0908554270305 0.7784262910671735
14.394072564231253 341.9604389588336 0.7780092860031349
14.39930011918467 344.0049157779559 0.7802430712063677
14.404527674138086 344.01195273051366 0.7802528533106355
14.409755229091502 347.46355336294596 0.783731952341087
14.414982784044918 350.9952840540825 0.7874912678422891
14.420210338998334 352.4710375641676 0.7885303149691082
14.42543789395175 354.9343869374455 0.7911748035711863
14.430665448905167 354.5973487427309 0.7907250507385912
14.435893003858583 356.2433136273271 0.7927425688970124
14.441120558811999 358.4006137124436 0.7955641821797828
14.446348113765415 364.66953825284844 0.8019501284097498
14.451575668718831 364.65086801745906 0.8015836146200632
14.456803223672248 363.1957125546534 0.7992782483084785
14.462030778625664 365.06782292847976 0.8012613707287222
14.46725833357908 365.5497865875052 0.8021016466017347
14.472485888532496 372.56745960437945 0.8089639985460733
14.477713443485912 378.9305897795718 0.8156533609287422
14.482940998439329 384.9619037828231 0.821494462597136
14.488168553392745 396.07680310456703 0.8331137685687565
14.493396108346161 404.84324903426136 0.8423968420063621
14.498623663299577 415.91383936760934 0.853769146633191
14.503851218252994 425.0502597131534 0.8628305736877011
14.50907877320641 434.0132355663964 0.8720092311520123
14.514306328159826 433.48183882435035 0.871532626317993
14.519533883113242 425.51728703236836 0.8638782098143364
14.524761438066658 413.28774190302477 0.8520726081914325
14.529988993020075 396.8252718845192 0.8363185704175138
14.53521654797349 382.83858678215773 0.8223405820906426
14.540444102926907 369.6271746865391 0.8086458819472601
14.545671657880323 359.1026219905492 0.7975701800829578
14.55089921283374 349.8503168931226 0.7867815779306829
14.556126767787156 341.7523111536625 0.7776931418448433
14.561354322740572 333.1335780110821 0.7675689604648839
14.566581877693988 324.8321180078623 0.7577244669311456
14.571809432647404 322.3593331516125 0.7553327536304376
14.57703698760082 319.1605301904855 0.7517073045612088
14.582264542554237 317.04694335924023 0.750381954780048
14.587492097507653 316.7095942285424 0.7500293817989976
14.592719652461069 317.6949086600114 0.7512638761828361
14.597947207414485 318.00955719700977 0.7515256874364049
14.603174762367901 320.8733341073658 0.7549843572834105
14.608402317321318 323.13201732427245 0.7569901319011123
14.613629872274734 323.38777331933034 0.7562285458867875
14.61885742722815 328.6983690279541 0.7610746907573025
14.624084982181566 330.72562513108187 0.7622874910016081
14.629312537134982 335.96034070292797 0.7675217208594659
14.634540092088399 342.4297827005472 0.7747540100625305
14.639767647041815 344.58432153216165 0.7769076502660875
14.644995201995231 344.21930699655337 0.7764482349736225
14.650222756948647 349.0037164755616 0.7813737878142596
14.655450311902063 350.44683678110806 0.7827929943930728
14.66067786685548 352.2306360686396 0.7846101595210789
14.665905421808896 352.6897311980333 0.7848367707782183
14.671132976762312 352.7456389528552 0.7840548794575442
14.676360531715728 352.6843799964602 0.7834047818306201
14.681588086669144 352.36307204020926 0.7822327716669503
14.68681564162256 351.8099816236227 0.7829953822465254
14.692043196575977 349.17041923952024 0.7799482690683928
14.697270751529393 346.5991133768903 0.7768996526548363
14.70249830648281 350.49269488524567 0.7814009720996458
14.707725861436225 352.52119449098024 0.7834917571646715
14.712953416389642 355.63673147165855 0.7873012944486252
14.718180971343058 356.60016676722296 0.7887478193436466
14.723408526296474 355.67911606814647 0.7875450438886404
14.72863608124989 359.11333765581264 0.7914103982017242
14.733863636203306 362.2626162554008 0.7947495835204533
14.739091191156723 366.2852058874644 0.7985168533726803
14.744318746110139 363.83383830567703 0.7957992842227296
14.749546301063555 364.161103186253 0.7957457018502847
14.754773856016971 357.2579862692241 0.7883041623434311
14.760001410970387 353.2891127348518 0.7849673654921498
14.765228965923804 351.7327167531311 0.7830244551477619
14.77045652087722 349.99334680017904 0.7812827379345294
14.775684075830636 349.3089702879157 0.7800497016447069
14.780911630784052 346.0550809204947 0.7764774108761402
14.786139185737468 346.77635019068913 0.7783650346646157
14.791366740690885 345.0272512809402 0.7765607154866137
14.7965942956443 343.92456072104835 0.7750169111528589
14.801821850597717 342.000523272608 0.772729371732025
14.807049405551133 339.5129334403986 0.770022125620108
14.81227696050455 342.1965954304875 0.7733907471435519
14.817504515457966 348.7206232737158 0.7806838455399935
14.822732070411382 357.50227130462156 0.7892978385040432
14.827959625364798 365.10887130890944 0.7972196649732615
14.833187180318214 368.7451515724027 0.8009354757879771
14.83841473527163 374.420542088555 0.8068504509491825
14.843642290225047 377.7538049122595 0.8106630898573121
14.848869845178463 380.7436110027224 0.8136066397035477
14.854097400131879 384.6144888240604 0.8179536716157042
14.859324955085295 384.2204159908466 0.8178985755145375
14.864552510038711 386.71649792472135 0.8197080491532304
14.869780064992128 384.6041743279484 0.8175520360325128
14.875007619945544 384.0571263876094 0.8171768613412168
14.88023517489896 385.331341928644 0.8187205562471926
14.885462729852376 385.80099562988045 0.819815539237145
14.890690284805792 385.0857774051331 0.8189459296455439
14.895917839759209 385.5802157697631 0.8191563929078473
14.901145394712625 384.11126829479707 0.818403463390172
14.906372949666041 384.3748784814084 0.8181670956102999
14.911600504619457 379.6544773472354 0.8137171586227591
14.916828059572873 377.8428136543299 0.8117526320437618
14.92205561452629 370.9412267021734 0.8035343114723553
14.927283169479706 365.6980784509739 0.7979754645193514
14.932510724433122 359.8764097509995 0.7924858254063722
14.937738279386538 354.5114983365243 0.7868494920436013
14.942965834339955 351.5690269100066 0.7837281959997237
14.94819338929337 348.85052322035216 0.7802670612562235
14.953420944246787 344.38705994665463 0.7754219174875211
14.958648499200203 338.5370522091598 0.7688164993753674
14.96387605415362 332.1722367314841 0.7616082539932874
14.969103609107036 329.7651076343808 0.7586769095385332
14.974331164060452 327.70677157039785 0.7565676386122251
14.979558719013868 327.8860806280527 0.7576794850921859
14.984786273967284 326.2006767050368 0.7558764228456696
14.9900138289207 324.03994722522253 0.7535955198227885
14.995241383874117 325.22103727298634 0.7538000444230114
15.000468938827533 327.2772710223577 0.7562354719047278
15.005696493780949 330.3332059639476 0.760043172709913
15.010924048734365 330.89797673110746 0.7621839119358657
15.016151603687781 333.0330816993297 0.7647248561516325
15.021379158641198 334.43529540031864 0.7655621007794688
15.026606713594614 332.51805167137877 0.7625258489155983
15.03183426854803 333.6475848080717 0.7627043327910135
15.037061823501446 336.4406004297165 0.7665548639874219
15.042289378454862 336.7525398254038 0.7670316352272468
15.047516933408279 338.191149852256 0.7692068337093294
15.052744488361695 338.29255391648377 0.7699112447862876
15.057972043315111 339.18740105251163 0.771620160155778
15.063199598268527 341.45019090328134 0.7745603505150491
15.068427153221943 343.25259143327173 0.7762402249249781
15.07365470817536 345.46982951170844 0.778208345763627
15.078882263128776 345.2699770600679 0.7771562062271833
15.084109818082192 343.8709131389893 0.7750748849045882
15.089337373035608 343.5319638416074 0.7743863676046516
15.094564927989024 342.5406296816549 0.7734190689647246
15.09979248294244 338.77534449513263 0.769137188114442
15.105020037895857 336.48055406801905 0.7676662731188298
15.110247592849273 329.43036524302295 0.7592663679593425
15.11547514780269 323.7027091728787 0.753047442220969
15.120702702756105 323.1498586090414 0.7527884889907249
15.125930257709522 319.79662919357514 0.7486872317132406
15.131157812662938 315.8719730052722 0.7455859425246509
15.136385367616354 312.07128731038114 0.7415164018553979
15.14161292256977 309.94135862091156 0.7405272608875036
15.146840477523186 308.848056851622 0.7392983182652517
15.152068032476603 310.39963227464386 0.7408721528929985
15.157295587430019 307.3118452944801 0.7360570136018827
15.162523142383435 304.0779104766285 0.7317565231778763
15.167750697336851 299.6885248521769 0.7267305809012999
15.172978252290267 298.83674381893275 0.7255918872781627
15.178205807243684 297.88127834528274 0.7260064987799777
15.1834333621971 295.37772866444783 0.7240053063114806
15.188660917150516 289.39896534176785 0.7173812812626031
15.193888472103932 284.1401804450786 0.7113507843310625
15.199116027057348 281.9574351804813 0.7073217154013398
15.204343582010765 281.8865741382769 0.7059243243729544
15.20957113696418 286.6372194571929 0.712429469280125
15.214798691917597 288.332694246724 0.7148163435437419
15.220026246871013 289.09841453587995 0.7166161982778502
15.22525380182443 288.74831939438474 0.7161918167016874
15.230481356777846 286.53724534470166 0.7129749768413786
15.235708911731262 284.1799656259426 0.7103754788728007
15.240936466684678 285.0063048651031 0.7111062930539842
15.246164021638094 285.6638739095542 0.7126395807364928
15.25139157659151 286.34049470791956 0.7137877738221894
15.256619131544927 284.68276722354244 0.7122640227030289
15.261846686498343 281.83767229871773 0.7089611750967364
15.267074241451759 281.2590902747423 0.7086477705731029
15.272301796405175 280.84843871739616 0.7077363610077594
15.277529351358591 279.7441360959509 0.7062978809139925
15.282756906312008 280.39720775558584 0.7064444353370891
15.287984461265424 280.6387368190032 0.7066840018655873
15.29321201621884 284.79368642584075 0.7121617153011275
15.298439571172256 285.8331629143831 0.7110637176298539
15.303667126125672 287.0888268259462 0.7124306636017987
15.308894681079089 289.0695291291429 0.7137315419511451
15.314122236032505 288.51081919643474 0.7132286795033096
15.319349790985921 287.96723631160404 0.7132078584095745
15.324577345939337 289.5935181600105 0.7145970010063146
15.329804900892753 293.12842574508426 0.7192389549317288
15.33503245584617 297.4415995312534 0.724484828359367
15.340260010799586 295.9819083133673 0.7226476775856903
15.345487565753002 296.14378982852077 0.724577946402809
15.350715120706418 295.1208465393357 0.7235390451566118
15.355942675659835 295.8732799181255 0.7250529962678804
15.36117023061325 297.2966215792992 0.7271481034986594
15.366397785566667 297.47681909411875 0.7252140226986188
15.371625340520083 298.1677779675069 0.7252930853697452
15.3768528954735 300.0471135626855 0.7276242813635714
15.382080450426916 301.25451511184315 0.7279587563114897
15.387308005380332 305.140339449454 0.7339941037434573
15.392535560333748 305.454580991982 0.735390110666758
15.397763115287164 304.0401821307362 0.7435926435149833
15.40299067024058 304.86992558443717 0.7519322927661096
15.408218225193997 301.3195049961992 0.7509436422482164
15.413445780147413 299.72447964805235 0.7512892500216201
15.418673335100829 300.5991627904598 0.7562345058212627
15.423900890054245 299.1793123418069 0.7573850053072595
15.429128445007661 301.2564992968144 0.7635967184898705
15.434355999961078 301.51480919443685 0.765565699523718
15.439583554914494 302.20491703137964 0.7701914906263988
15.44481110986791 302.9930130310164 0.7753143306444608
15.450038664821326 304.52654387514576 0.7810389422193889
15.455266219774742 303.856414509288 0.7824274274758817
15.460493774728159 302.38007114554694 0.7817280185052645
15.465721329681575 302.8930142003431 0.7830771309156046
15.470948884634991 300.9092033258967 0.7824614910663081
15.476176439588407 300.8033155629519 0.7846285277906179
15.481403994541823 300.47150485578356 0.7868170709849329
15.48663154949524 298.9854930214483 0.7869801067409986
15.491859104448656 302.3724601118915 0.792148302234032
15.497086659402072 301.4572904762387 0.7928066047215637
15.502314214355488 303.47303360519095 0.7964672654167987
15.507541769308904 304.16089737787814 0.7988059029453827
15.51276932426232 303.46828264672183 0.8006537031057428
15.517996879215737 302.83001360091544 0.8015409496303059
15.523224434169153 300.56602932116056 0.8020004913531747
15.52845198912257 302.7348042087298 0.8071346750321442
15.533679544075985 302.7847234183311 0.8094441177176771
15.538907099029402 306.61373204360467 0.8154435535985675
15.544134653982818 309.3755113151586 0.8203399390140681
15.549362208936234 311.3155781488956 0.8243155067542024
15.55458976388965 311.82546495552873 0.8273468250162979
15.559817318843066 310.30197947105347 0.8263496664012765
15.565044873796483 307.9299595962406 0.8252659887473857
15.570272428749899 308.99984864196483 0.8273134268608427
15.575499983703315 311.7923724289771 0.8326394860323231
15.580727538656731 314.72685175549486 0.8378396918629477
15.585955093610147 314.5752774746748 0.8396045272790204
15.591182648563564 313.77494755344196 0.83970116172908
15.59641020351698 313.401723396001 0.8403589048318967
15.601637758470396 314.20567953315543 0.8426681756243837
15.606865313423812 313.870022570055 0.844144675057355
15.612092868377228 312.20017313839537 0.8441739604166191
15.617320423330645 308.7897035841638 0.84129823281031
15.62254797828406 303.81446045233974 0.8362520397266504
15.627775533237477 301.29928920605863 0.8350694146250299
15.633003088190893 302.8920468912624 0.8382195295483619
15.63823064314431 303.18409987262584 0.8361887181579396
15.643458198097726 300.21816040417247 0.8187466010942596
15.648685753051142 297.62503082068264 0.8089191393863919
15.653913308004558 292.4575443172855 0.7984854807990556
15.659140862957974 291.0044824645221 0.7938618774832774
15.66436841791139 291.78250160097303 0.7920338391742169
15.669595972864807 293.720093201787 0.792837169457679
15.674823527818223 293.7034983990945 0.7901460018844313
15.680051082771639 292.8057079479349 0.7874784785323313
15.685278637725055 292.19993104781855 0.7853902458105473
15.690506192678471 291.04479510855515 0.7824164272553967
15.695733747631888 290.5806347296097 0.7804992202873815
15.700961302585304 286.1481777943506 0.7731429410392315
15.70618885753872 286.1488478631284 0.7718955968385748
15.711416412492136 286.3221376264156 0.7697539297830099
15.716643967445552 290.09295986886934 0.7719619973793341
15.721871522398969 290.89414646159906 0.7715966585503329
15.727099077352385 292.428385846982 0.7727801409936296
15.732326632305801 294.9125385326518 0.7766640799704089
15.737554187259217 296.25735845167964 0.7790290993219005
15.742781742212633 296.43560698572776 0.7783282768843176
15.74800929716605 300.1298167789795 0.7826256123752736
15.753236852119466 298.43771405352686 0.778544708816255
15.758464407072882 301.16986603562356 0.7799742345667301
15.763691962026298 300.1114175356277 0.7772217661381212
15.768919516979715 299.39106532439524 0.7756676496740189
15.77414707193313 299.5215167864506 0.7755120753802064
15.779374626886547 299.5969152653931 0.7751302441176102
15.784602181839963 301.9252786262583 0.7765746357652867
15.78982973679338 303.41837198056083 0.7772769849010794
15.795057291746796 303.0481230237088 0.7758930818861879
15.800284846700212 302.6125609651111 0.7759016179933476
15.805512401653628 301.92198996335947 0.7744896187379751
15.810739956607044 306.2623055978213 0.7798349196658791
15.81596751156046 307.3232338924711 0.7795024384815847
15.821195066513877 307.76777684337776 0.7793019885052075
15.826422621467293 310.3365444788369 0.7814136576323956
15.831650176420709 311.3901334421207 0.7821124729920398
15.836877731374125 310.28348624037704 0.7804077520217989
15.842105286327541 307.97769184500504 0.7772379756246091
15.847332841280958 305.9005202343094 0.77489161084616
15.852560396234374 303.4855067622095 0.7716679828309685
15.85778795118779 304.7935705714472 0.7739597964285634
15.863015506141206 305.99968668057676 0.7749657417272747
15.868243061094622 302.8001766988842 0.7695437439468658
15.873470616048039 300.9289656609614 0.766797668665234
15.878698171001455 296.332864647174 0.7593400632261833
15.883925725954871 295.08150819735073 0.7575283931356539
15.889153280908287 296.6452814626874 0.7604289587396397
15.894380835861703 295.25817490154975 0.7587169873297765
15.89960839081512 295.0048145392731 0.7576323354862613
15.904835945768536 295.7806382140037 0.757574701090194
15.910063500721952 295.8558874321579 0.7575574622494912
15.915291055675368 296.3264478252164 0.7585740411425798
15.920518610628784 296.06977913929563 0.7601219073235165
15.9257461655822 295.20014669229994 0.7581012755003134
15.930973720535617 295.9402505056996 0.7575707850510033
15.936201275489033 294.927382598607 0.755083569626476
15.94142883044245 293.90581173264485 0.7518908053155048
15.946656385395865 293.1303543113206 0.7512852417114732
15.951883940349282 291.3540737914812 0.7498403612908968
15.957111495302698 291.9430449527305 0.7506043452622441
15.962339050256114 292.0508568446199 0.7503519994147966
15.96756660520953 294.5305405010544 0.7527718958360017
15.972794160162946 296.17913284193156 0.7550184214307156
15.978021715116363 298.35685008016844 0.7582114573793693
15.983249270069779 299.6514083010687 0.7606322540135763
15.988476825023195 301.4219707255331 0.7635347482723236
15.993704379976611 301.92944364473783 0.7647099129360186
15.998931934930027 300.5982755311973 0.7624566989713151
16.004159489883442 297.4917611765529 0.7579243836237524
16.009387044836856 299.18606516314674 0.7599865817196269
16.01461459979027 299.162193148739 0.7600072439459232
16.019842154743685 303.7865063039832 0.7670197990218047
16.0250697096971 302.7727712885058 0.7651454399625025
16.030297264650514 304.5176567682899 0.7670712207189565
16.03552481960393 306.56746341924094 0.7688118052052044
16.040752374557343 306.0838448559056 0.7668144892037447
16.045979929510757 307.10785490860263 0.7681537890754119
16.05120748446417 307.28846313860396 0.7674210682966337
16.056435039417586 308.56489439789567 0.7685628471832681
16.061662594371 313.662035983149 0.7745106445025282
16.066890149324415 317.26977616742715 0.778059812027991
16.07211770427783 322.41609879683455 0.7837404922124711
16.077345259231244 326.58588902808987 0.7878123913605016
16.08257281418466 329.3770649311483 0.7913104838197834
16.087800369138073 329.46513506111717 0.7917532373941034
16.093027924091487 329.1860946239364 0.7918548942924425
16.0982554790449 333.12556152740797 0.7967858137707463
16.103483033998316 339.2148929152477 0.8047023229298391
16.10871058895173 343.2048097538868 0.809353472041389
16.113938143905145 341.49468471416003 0.8073693052831011
16.11916569885856 337.8863301632541 0.8035298880864538
16.124393253811974 335.97866772419934 0.8020296014723083
16.129620808765388 332.3124179873596 0.7977778594689814
16.134848363718802 330.35311120912604 0.7952717549327951
16.140075918672217 328.1259265952977 0.7916722786598936
16.14530347362563 325.7766750540696 0.789655886168708
16.150531028579046 322.7414834066662 0.7854790314865171
16.15575858353246 324.26805551545044 0.7875596769370667
16.160986138485875 325.9468912044383 0.7898649447064985
16.16621369343929 324.79671586890794 0.7873611325564167
16.171441248392703 321.79924963508097 0.7832233235541463
16.176668803346118 316.5624890364458 0.7764303872901742
16.181896358299532 319.07623206477024 0.7798819572587928
16.187123913252947 317.57750414817 0.7787892620746497
16.19235146820636 315.4889994188577 0.7772716414941835
16.197579023159776 310.20665000181674 0.770145657741559
16.20280657811319 303.84126182191966 0.762498550348698
16.208034133066604 300.26784079191185 0.7580673224264819
16.21326168802002 295.36380370913275 0.7522011808710343
16.218489242973433 292.9927023689028 0.7484711879181727
16.223716797926848 289.85768828530223 0.7442666639346477
16.228944352880262 287.60112974082244 0.7407508186575046
16.234171907833677 284.0484601182238 0.7362799693142228
16.23939946278709 280.0007934892446 0.731541657621327
16.244627017740505 277.4990749510819 0.7291449464144227
16.24985457269392 273.859465799662 0.7252385109347316
16.255082127647334 271.58820246652414 0.7234644962358481
16.26030968260075 269.1434544088432 0.719874103117757
16.265537237554163 266.9659068936338 0.7162063272839488
16.270764792507578 266.0026906973072 0.7143194656428252
16.275992347460992 266.3064845514991 0.7149774616251235
16.281219902414406 267.79185352534535 0.7188098491371908
16.28644745736782 265.15227864392074 0.7148303615459987
16.291675012321235 265.01112531357893 0.713811581129395
16.29690256727465 269.882991451947 0.7208001242577677
16.302130122228064 269.81443343218467 0.7197670850808952
16.30735767718148 270.00430768992845 0.7201380925754214
16.312585232134893 267.4820017412401 0.7159543261151614
16.317812787088307 269.5070007604815 0.718671907685083
16.323040342041722 268.2549724146141 0.7162313567599581
16.328267896995136 266.97727089845404 0.7146315606795097
16.33349545194855 265.94803646161546 0.7123137175726535
16.338723006901965 265.7523097760316 0.7121072420523682
16.34395056185538 267.8254326596442 0.7132259395138342
16.349178116808794 270.38248167821297 0.7165402796084587
16.35440567176221 276.0746703170028 0.7240725245477232
16.359633226715623 282.60180221596414 0.7334430916940026
16.364860781669037 289.237970848985 0.7419857814999772
16.37008833662245 295.163822886115 0.7475392387483124
16.375315891575866 298.6089627001815 0.750201984454368
16.38054344652928 301.25329224877544 0.7514749576150717
16.385771001482695 306.4765629299316 0.7569550452370437
16.39099855643611 310.53234143077754 0.7617971242876033
16.396226111389524 312.3330397605449 0.7638657418840651
16.401453666342938 312.5731518455525 0.7649188206145596
16.406681221296353 311.5737761331147 0.7642007654247887
16.411908776249767 311.78929949295343 0.7644664745707749
16.41713633120318 310.81175989265626 0.7628028264470288
16.422363886156596 307.89901976611276 0.7591709188740944
16.42759144111001 304.3321987676206 0.7539282846464743
16.432818996063425 300.92992093423186 0.751198158289121
16.43804655101684 301.6508669060702 0.7516770930648129
16.443274105970254 297.1345507949609 0.746332874519845
16.448501660923668 298.75310349041564 0.7480212677210721
16.453729215877082 297.19372625627807 0.7447573297475348
16.458956770830497 298.47531358142544 0.7472637738513205
16.46418432578391 299.3663680251273 0.7483108270889579
16.469411880737326 301.29108401761107 0.7494827302454792
16.47463943569074 302.47018763774525 0.751079041850926
16.479866990644155 301.7473195916864 0.7499679731438501
16.48509454559757 302.07290059085614 0.7498048158142222
16.490322100550983 300.88242971871944 0.7485274111636407
16.495549655504398 302.69292083363393 0.7495428008887111
16.500777210457812 303.51002019493916 0.750361939208894
16.506004765411227 307.6922154833498 0.7555286155557399
16.51123232036464 307.4423623887784 0.7541220978207185
16.516459875318056 303.88584003500887 0.7500150053259077
16.52168743027147 298.1955844486151 0.7428076229479884
16.526914985224884 290.8077843750458 0.7338767297714432
16.5321425401783 288.1811978684413 0.7326792006971856
16.537370095131713 283.4882760485979 0.7262577445302629
16.542597650085128 278.0284915268682 0.720966266668802
16.547825205038542 271.9072682039025 0.7118251237921885
16.553052759991957 270.1934264854769 0.7097256372755985
16.55828031494537 267.46503613728663 0.7075934540410797
16.563507869898785 265.35819981814336 0.703880341429673
16.5687354248522 263.43876998687693 0.701133213965259
16.573962979805614 262.2009965134766 0.6998374199694618
16.57919053475903 262.04662386028826 0.6997214043194421
16.584418089712443 262.1537973907392 0.7006430757950488
16.589645644665858 263.11155552051815 0.7019156763579614
16.594873199619272 265.54423110665675 0.7044842825711464
16.600100754572686 264.4462623292113 0.7041718796030126
16.6053283095261 262.92906649096716 0.7021457027729494
16.610555864479515 263.5193441572008 0.7021516344476147
16.61578341943293 262.13681747636366 0.7022007551239396
16.621010974386344 260.04096450805196 0.6993686532896914
16.62623852933976 262.63962330495053 0.7023049980472558
16.631466084293173 264.75640169276954 0.70338783269738
16.636693639246587 268.8725729976217 0.7067460426220025
16.641921194200002 270.2271679536667 0.7086356138949877
16.647148749153416 267.86324406595196 0.7050426198460331
16.65237630410683 263.1453227014436 0.6971127266649215
16.657603859060245 260.6989070710811 0.6939100589070045
16.66283141401366 257.8822318086641 0.6912519756698153
16.668058968967074 258.00713279469437 0.6930681958388274
16.67328652392049 255.1801037622591 0.6902741804982332
16.678514078873903 254.00082502777974 0.6873219621453845
16.683741633827317 254.78363566865272 0.6885417545722206
16.68896918878073 255.2053489431258 0.6880813116263138
16.694196743734146 255.34370143014849 0.6883029357067086
16.69942429868756 252.02979200360886 0.6826412892470853
16.704651853640975 251.37550613713032 0.6819399634944431
16.70987940859439 252.50363343403194 0.6850477260467995
16.715106963547804 253.41944529227217 0.6888405715217364
16.720334518501218 251.63730991061016 0.6871628328293072
16.725562073454633 251.39474808098126 0.6876724885650565
16.730789628408047 249.23217697074847 0.6841707814028999
16.73601718336146 246.89024539633448 0.680218555333118
16.741244738314876 245.69092783024968 0.6778745038743058
16.74647229326829 242.70648026671478 0.6732452866605815
16.751699848221705 243.4594404584066 0.6744306145961612
16.75692740317512 239.4551717034957 0.6700308569916613
16.762154958128534 236.8874971282384 0.6660384009244992
16.767382513081948 234.7856658515423 0.663306944659165
16.772610068035362 236.89447506810725 0.6655529498633267
16.777837622988777 238.22885504405752 0.6679488593659367
16.78306517794219 239.84216228870991 0.6709891389538606
16.788292732895606 239.95164047507322 0.6702903365423891
16.79352028784902 240.08939629987748 0.6704800059006129
16.798747842802435 240.64023924719493 0.6692918896417742
16.80397539775585 238.5670631915793 0.665585622920333
16.809202952709263 237.29047282027327 0.6641315156118591
16.814430507662678 234.66068182131755 0.660746110921419
16.819658062616092 232.92509299173906 0.6584602118490374
16.824885617569507 230.60102538141274 0.6545726160320785
16.83011317252292 230.29029155197424 0.6542231732941813
16.835340727476336 233.1409216790316 0.6594579010952784
16.84056828242975 232.86598373273142 0.6609019741349847
16.845795837383164 231.24811179247888 0.6601005654704425
16.85102339233658 228.28637996632165 0.6555095565811108
16.856250947289993 230.41741588274655 0.6575951015613853
16.861478502243408 231.43763006871762 0.6591910285161876
16.866706057196822 232.88420844696918 0.6638197783629256
16.871933612150237 233.33339480676995 0.6642468831481863
16.87716116710365 233.44614786415707 0.6652638269787209
16.882388722057065 230.83374543826267 0.6603470174322973
16.88761627701048 228.07541918177407 0.6556154914736275
16.892843831963894 226.02615496164725 0.65420399834457
16.89807138691731 224.07120115036568 0.650858339092484
16.903298941870723 224.49694060243988 0.6521806444780097
16.908526496824138 223.63715903276537 0.6490263959682172
16.913754051777552 222.7937241056632 0.6460318488201889
16.918981606730966 222.47891983314904 0.6449487747009739
16.92420916168438 221.80850682761286 0.6428627220001707
16.929436716637795 219.37063393585913 0.6391678287123163
16.93466427159121 217.02282723211042 0.6355011201577244
16.939891826544624 217.16153093328438 0.636950705388991
16.94511938149804 221.60344402447893 0.6451810232094329
16.950346936451453 223.98015683519566 0.6493643788391716
16.955574491404867 224.18631042879858 0.6496038226437754
16.960802046358282 222.5508543112724 0.6459992983443639
16.966029601311696 221.54504976092136 0.6429585029830637
16.97125715626511 223.5153550016539 0.6449004123680457
16.976484711218525 222.8681155200069 0.6440572596466945
16.98171226617194 221.724753454757 0.6437172974228652
16.986939821125354 218.23567579990117 0.6395011139733887
16.99216737607877 217.64036981776007 0.6389859034080754
16.997394931032183 219.27106601638744 0.6414016371132856
17.002622485985597 220.851897726119 0.6439064555227763
17.00785004093901 223.52884226118186 0.6471635432704694
17.013077595892426 227.0677869642744 0.6508101806487454
17.01830515084584 226.52092031002613 0.6493811380801693
17.023532705799255 224.53140336646328 0.6468823291687726
17.02876026075267 223.29904428202707 0.6462383129568249
17.033987815706084 224.88087998515806 0.6478073425860184
17.039215370659498 225.5405562690007 0.6476239272058463
17.044442925612913 225.71913223852684 0.6482150902161904
17.049670480566327 224.6467096855512 0.6484427245588258
17.05489803551974 225.23090426058593 0.6508831555181706
17.060125590473156 226.81956705386 0.6520906952949622
17.06535314542657 227.34025256133893 0.6512022795624458
17.070580700379985 228.97828740555678 0.6530950032441111
17.0758082553334 226.98705462002974 0.6488164346097944
17.081035810286814 226.47144827063195 0.6488731024634026
17.086263365240228 228.98568090716873 0.6516093979653377
17.091490920193642 229.64149342560427 0.652291882024856
17.096718475147057 230.22434874105613 0.6527108165827286
17.10194603010047 229.28200174759414 0.6499884053503505
17.107173585053886 228.5795812851231 0.6500303394381606
17.1124011400073 230.4418258680449 0.6538892611770355
17.117628694960715 232.29625724283488 0.6566275531747519
17.12285624991413 232.21708852344597 0.6564255284247084
17.128083804867543 231.9050251759266 0.6548873077511819
17.133311359820958 232.96167130951022 0.6562463546836813
17.138538914774372 232.0304055704678 0.6548334334494355
17.143766469727787 233.71744777672717 0.6573779832326162
17.1489940246812 236.0368998961901 0.6619765577486554
17.154221579634616 235.77617604087362 0.6612835276153228
17.15944913458803 233.21667046529865 0.6567745494082281
17.164676689541444 233.3979273181986 0.6547842064843572
17.16990424449486 237.66223099164338 0.6608687569699155
17.175131799448273 244.09899219090437 0.6697885677994444
17.180359354401688 246.56700129000671 0.6741533301739349
17.185586909355102 244.61043673151391 0.6721687594131928
17.190814464308517 242.25793399323464 0.6682859468253376
17.19604201926193 244.61335588154031 0.6708572027885686
17.201269574215345 246.89695101907552 0.6723384253100135
17.20649712916876 249.1020947320424 0.6737112928745135
17.211724684122174 249.91566716969965 0.6742374652086155
17.21695223907559 250.16498948061763 0.674766475907367
17.222179794029003 250.25391523417565 0.6755097333093005
17.227407348982418 248.7878189341568 0.6736680543850034
17.232634903935832 246.98356075535855 0.6707711266101761
17.237862458889246 247.44413686016526 0.6721767671936945
17.24309001384266 248.3746606214611 0.6737579792975295
17.248317568796075 249.18977169574913 0.6756411408888315
17.25354512374949 250.30478373814478 0.677305979702434
17.258772678702904 252.16861126226124 0.6784128763503985
17.26400023365632 249.10025502733333 0.6737428081807437
17.269227788609733 245.99973245693172 0.6705219339158928
17.274455343563147 242.16690520915887 0.6661799431085903
17.279682898516562 242.59616374773054 0.6680848998176987
17.284910453469976 242.99334124234255 0.6685001904038368
17.29013800842339 243.6692670203647 0.6699238259574777
17.295365563376805 246.20346565124677 0.6728625783546167
17.30059311833022 247.6631719489737 0.6756811775527979
17.305820673283634 248.31070506448253 0.6766552769836196
17.31104822823705 248.50235540707715 0.677139973197625
17.316275783190463 248.4443891935079 0.677587671160093
17.321503338143877 247.7171370614829 0.6759934182426474
17.32673089309729 247.46698695162834 0.6753411334501593
17.331958448050706 246.0907353413045 0.6731871867435637
17.33718600300412 245.94733140082727 0.6718713704751117
17.342413557957535 245.13239267112593 0.6698234015376022
17.34764111291095 244.4536526238272 0.6680553691197174
17.352868667864364 247.00743027753342 0.6715890668132218
17.358096222817778 249.3321693225504 0.6759555675683652
17.363323777771193 247.43365570982627 0.6723445846204907
17.368551332724607 244.00479232066476 0.6662246021926395
17.37377888767802 240.39497833688043 0.6603383128449793
17.379006442631436 241.58341884954683 0.661782703959938
17.38423399758485 242.7111253823484 0.6637455661444781
17.389461552538265 242.91013417021645 0.6648546327641707
17.39468910749168 242.1057016410607 0.6657474593986632
17.399916662445094 242.55990275316864 0.6668905449291129
17.405144217398508 245.2783656507706 0.6699946118305237
17.410371772351922 244.41833965647578 0.668221991008588
17.415599327305337 244.79435965772868 0.669144770456259
17.42082688225875 247.83167628302112 0.6733571724463493
17.426054437212166 249.5987874727331 0.6763200652552475
17.43128199216558 251.7105363692448 0.678974098464313
17.436509547118995 249.5237903509339 0.6762444532423848
17.44173710207241 251.40387307285454 0.6786170852390526
17.446964657025823 251.9345878674048 0.6789842442496231
17.452192211979238 252.30223461714607 0.6800381645286017
17.457419766932652 248.3215759209235 0.6738810328776973
17.462647321886067 249.90426680349782 0.6760420326417576
17.46787487683948 252.4553066263106 0.6801027822737006
17.473102431792896 253.52644123900293 0.6813720423390212
17.47832998674631 251.98396318888626 0.6800412526699866
17.483557541699724 252.6659757407203 0.6807778700408149
17.48878509665314 253.5457690018195 0.681219686657944
17.494012651606553 254.15310628238817 0.6819386048948992
17.499240206559968 254.04934715224854 0.6804726546407103
17.504467761513382 256.0012144615815 0.6818001229612208
17.509695316466797 258.7921800602394 0.6846000898208149
17.51492287142021 260.4630508125891 0.6874400705701713
17.520150426373625 256.27877293277515 0.6829790657430298
17.52537798132704 254.3480902104095 0.681186240161606
17.530605536280454 253.76492197830143 0.6796689784283687
17.53583309123387 255.17369136338664 0.6809751757787333
17.541060646187283 253.68813222971926 0.6775834322058667
17.546288201140698 253.09457918626208 0.6766552682977196
17.551515756094112 251.88006625035788 0.676115922183357
17.556743311047526 251.48774459445988 0.6758992461648213
17.56197086600094 255.6676964528592 0.6818173615242462
17.567198420954355 257.9688782887928 0.6841789517585948
17.57242597590777 261.8162365684975 0.6901738593058376
17.577653530861184 259.4322399325712 0.6883449826088632
17.5828810858146 259.5005272664247 0.6890109885229864
17.588108640768013 255.9620696684486 0.6842323879609393
17.593336195721427 255.53389031412635 0.6830529101640063
17.598563750674842 258.62754870109944 0.6865388678199924
17.603791305628256 258.23709372670385 0.6859055662552145
17.60901886058167 259.7472784887724 0.6870526480435113
17.614246415535085 261.53578403943953 0.6880977850925685
17.6194739704885 262.73534577285517 0.6892177603663411
17.624701525441914 264.31904089862286 0.6916702618967725
17.62992908039533 265.93822847508704 0.6940776775013163
17.635156635348743 267.58671305515225 0.6955538376961713
17.640384190302157 266.36668564619663 0.6927677676416231
17.64561174525557 263.315393159723 0.6885151602918149
17.650839300208986 264.9543793315541 0.6904933327604026
17.6560668551624 264.7766173422818 0.6904890653321917
17.661294410115815 267.57395182616455 0.6947894435443882
17.66652196506923 270.6195538492028 0.6993442050139949
17.671749520022644 275.72694978103476 0.7062130335871336
17.676977074976058 283.0880668019268 0.714494228537658
17.682204629929473 289.2582431567697 0.7212911653331733
17.687432184882887 296.3654713807356 0.7294756190812567
17.6926597398363 298.30241446762216 0.7323065486041872
17.697887294789716 298.64690994898774 0.7334495997924211
17.70311484974313 297.90072640672895 0.7325398017686966
17.708342404696545 297.80353576382873 0.731991570546913
17.71356995964996 298.9595174656273 0.732092321662725
17.718797514603374 302.4760135755191 0.7352775368112222
17.724025069556788 307.4913953817123 0.7413366880538186
17.729252624510202 312.1654233401251 0.7473935397875173
17.734480179463617 312.77099318208275 0.7482272519939378
17.73970773441703 311.22218810156846 0.7460227685610546
17.744935289370446 309.78572959585705 0.7446044392265629
17.75016284432386 312.0331382687958 0.7470424022362094
17.755390399277275 315.02302547703965 0.7505808456558715
17.76061795423069 319.33196498008266 0.7556720721875697
17.765845509184103 321.3684785867443 0.7577156534144226
17.771073064137518 321.42614582554074 0.7577390619921555
17.776300619090932 319.60256797067814 0.7555634315383978
17.781528174044347 319.39243542544904 0.7549938282774836
17.78675572899776 315.30382234100716 0.7500299938419527
17.791983283951176 313.36374408415975 0.7479512697850349
17.79721083890459 309.5732336947439 0.7433426251171714
17.802438393858004 306.96086706720735 0.7402192525419351
17.80766594881142 303.36796851648927 0.7357574375226785
17.812893503764833 299.3161059151319 0.7309152731266685
17.818121058718248 298.3231566033812 0.7306631771335986
17.823348613671662 295.7987408077809 0.7270305884049327
17.828576168625077 294.43219452025124 0.7259373646667093
17.83380372357849 294.7011602242654 0.7259974966946287
17.839031278531905 293.2174107840073 0.7239241023408836
17.84425883348532 293.682699964086 0.7256968968524922
17.849486388438734 295.83605191919577 0.7281008601559221
17.85471394339215 297.79255811900555 0.7319016507154213
17.859941498345563 297.44325608832014 0.7316023154895781
17.865169053298978 294.92806958793125 0.7280512501186659
17.870396608252392 295.8649714312348 0.7294729515007413
17.875624163205806 295.34887110148895 0.7276249944957656
17.88085171815922 296.48784306076857 0.7296738624035148
17.886079273112635 294.9583247284096 0.726852531531601
17.89130682806605 295.7561836029 0.7281516028098949
17.896534383019464 297.30018802099 0.730020843806501
17.90176193797288 304.5263414466162 0.7387130185037416
17.906989492926293 310.94612120729414 0.7461964142832107
17.912217047879707 314.4015454343211 0.7502021611200974
17.917444602833122 317.0372174731281 0.7523030634849691
17.922672157786536 316.3175912952972 0.7509399290645729
17.92789971273995 316.56331185924756 0.7505868366070756
17.933127267693365 319.01997138550655 0.75292461647039
17.93835482264678 322.7459099541139 0.7582491690620454
17.943582377600194 322.8107246583121 0.7587231745808709
17.94880993255361 319.9327492662528 0.7553267372872432
17.954037487507023 314.4226110315058 0.7492279435078061
17.959265042460437 315.8607891699189 0.751339430124889
17.96449259741385 315.7877810425476 0.7518276460430456
17.969720152367266 312.65687016065624 0.7486242314370685
17.97494770732068 305.3975774961624 0.7393948103002682
17.980175262274095 298.89486140583926 0.7315398299829239
17.98540281722751 295.08814692861813 0.7267308258900014
17.990630372180924 291.8946581187516 0.7228346376705989
17.995857927134338 290.04232199380317 0.720483968423391
18.001085482087753 286.0036063716484 0.7142283654017025
18.006313037041167 283.0960700290032 0.710757949109331
18.01154059199458 282.7709912600942 0.7110527792213857
18.016768146947996 283.0434793692395 0.7109197487123682
18.02199570190141 284.0637002401462 0.712939830348018
18.027223256854825 282.44518648460405 0.710866025747322
18.03245081180824 278.50278623081914 0.7058482220615361
18.037678366761654 278.97930850605576 0.7071215133287784
18.042905921715068 278.99269657900953 0.7061004467218892
18.048133476668482 278.8828335103902 0.7070641368063292
18.053361031621897 279.4059735313588 0.7076391333794245
18.05858858657531 278.6689653897093 0.7074192192976625
18.063816141528726 277.7536027697814 0.7080117317567831
18.06904369648214 276.09965896522766 0.706202570999263
18.074271251435555 277.419080173584 0.706788462567264
18.07949880638897 277.2291151970947 0.7046079791792322
18.084726361342383 278.55390529478797 0.7037647283456033
18.089953916295798 278.68660516068775 0.7054387941400483
18.095181471249212 280.0969898575324 0.7080668823551676
18.100409026202627 286.0132410926596 0.7160326382201856
18.10563658115604 290.4687519022159 0.7216319761133297
18.110864136109456 292.50551583955905 0.723149064948417
18.11609169106287 297.4778899911432 0.7290293342329697
18.121319246016284 303.2892577577978 0.7361859085449245
18.1265468009697 311.181487050464 0.7451711230437539
18.131774355923113 317.2090251238959 0.7519650139715712
18.137001910876528 325.269587751287 0.7603426433769966
18.142229465829942 337.1251766817149 0.7733450388950835
18.147457020783357 349.85935384285824 0.7876773391387051
18.15268457573677 360.48136916611486 0.7994932264631586
18.157912130690185 371.23064459502024 0.8115516768554315
18.1631396856436 380.22576523454507 0.8213360312128877
18.168367240597014 394.2823939000238 0.8357849977644026
18.17359479555043 402.01739587614134 0.843873150014829
18.178822350503843 408.8691179282104 0.8503038218987667
18.184049905457258 408.3434184979078 0.8500498161332259
18.189277460410672 405.50503297432124 0.8472286500721949
18.194505015364086 400.1916498812648 0.8415800366637077
18.1997325703175 393.42236049843336 0.8346731091228857
18.204960125270915 386.8824207741203 0.8275520583146551
18.21018768022433 379.961534127795 0.8200452516382908
18.215415235177744 373.8483327159646 0.8136504132330648
18.22064279013116 375.3276848180903 0.8150620895831272
18.225870345084573 375.8153021058307 0.8152278223515248
18.231097900037987 379.903847290332 0.8199039970786647
18.236325454991402 384.727394667065 0.8251424784162107
18.241553009944816 389.1317209657486 0.8302148167440141
18.24678056489823 394.5914144953257 0.8355518408718984
18.252008119851645 396.7547245019969 0.8386273207943687
18.25723567480506 395.35110892409045 0.8370104348805965
18.262463229758474 389.8936949072351 0.831230183120052
18.26769078471189 382.3944030090098 0.8229946773793134
18.272918339665303 376.6350867333798 0.81616872745278
18.278145894618717 366.65886018476425 0.8051427002695253
18.28337344957213 357.0014181810467 0.7951474632624851
18.288601004525546 351.14825376571054 0.7888918738114771
18.29382855947896 341.8865814367229 0.7787764247433028
18.299056114432375 333.68533601787243 0.7695144896838798
18.30428366938579 323.0049822521715 0.7576407925367947
18.309511224339204 316.3664530112356 0.7500598009739495
18.314738779292618 309.1776091375888 0.7410199198419009
18.319966334246033 306.0078664619364 0.7378584780206973
18.325193889199447 301.0328992987587 0.732252717450332
18.33042144415286 297.28019330945904 0.7291268463471386
18.335648999106276 295.93027829969446 0.727751125675948
18.34087655405969 294.2325894992609 0.725857026860652
18.346104109013105 293.00576220154625 0.7234955262273799
18.35133166396652 289.9427418947814 0.7188309328498073
18.356559218919934 287.973151013303 0.7159967544618738
18.361786773873348 286.0764757913957 0.712871769618476
18.367014328826762 289.21702003501514 0.7163114111203054
18.372241883780177 289.1790286289324 0.7164778106239125
18.37746943873359 290.64928956939707 0.7187717413122506
18.382696993687006 290.3751085783794 0.7183657749543285
18.38792454864042 296.8927810181399 0.7283852504073077
18.393152103593835 308.900291377799 0.7546067384741609
18.39837965854725 321.46150373451945 0.7768575954571648
18.403607213500663 333.23932737429135 0.7969522755027714
18.408834768454078 344.2137098016289 0.8144760286128541
18.414062323407492 354.44713968932814 0.8308945674158179
18.419289878360907 366.36735589739556 0.8488216061423238
18.42451743331432 371.7436114183993 0.858538496586288
18.429744988267736 375.64701056208247 0.8672968414790818
18.43497254322115 374.7032749992759 0.8685537214697632
18.440200098174564 369.66574952766666 0.8658593881836366
18.44542765312798 365.9401267898602 0.8646457113477726
18.450655208081393 359.7751552286253 0.8599274822508652
18.455882763034808 354.2170921967095 0.8571249141249062
18.461110317988222 349.92997483013477 0.8549525638326203
18.466337872941637 344.924778780649 0.8513581712772343
18.47156542789505 341.5118481016644 0.850237631408272
18.476792982848465 334.3791101435129 0.8432398551959545
18.48202053780188 332.8980605078129 0.8442128793491607
18.487248092755294 330.453228113526 0.8437950952041832
18.49247564770871 328.9513950565109 0.8442756093399852
18.497703202662123 326.00136849296445 0.8435837198501737
18.502930757615538 324.23237710715125 0.8425999498634644
18.508158312568952 320.8713613746979 0.8404604290087977
18.513385867522366 317.82186196564277 0.8385617995273508
18.51861342247578 315.6621165970048 0.8380735546284905
18.523840977429195 313.0384987954959 0.8378367816229012
18.52906853238261 314.14558455025406 0.8416841064682985
18.534296087336024 311.93349393980304 0.8407787956010663
18.53952364228944 309.593034669126 0.840469228839986
18.544751197242853 304.7709364947887 0.8353569534295641
18.549978752196267 303.02252811906726 0.8358918160569498
18.555206307149682 302.6116324343519 0.8364859999291283
18.560433862103096 304.4711848811346 0.8406877133360037
18.56566141705651 305.2437085154724 0.8445722035395135
18.570888972009925 305.34175346042264 0.8465580338322516
18.57611652696334 307.1024872892644 0.8512212973498754
18.581344081916754 309.5368471755444 0.8565006413999262
18.58657163687017 311.07900772110656 0.8588856516886201
18.591799191823583 310.76543258711627 0.8600469951076611
18.597026746776997 314.0620596818502 0.8660242596473571
18.60225430173041 314.2706632431897 0.86805261239271
18.607481856683826 315.43965549723305 0.8718077454509854
18.61270941163724 318.4357615500698 0.8779545652314051
18.617936966590655 317.6709688883861 0.8793926533283665
18.62316452154407 321.7871507304804 0.8845782240175816
18.628392076497484 324.0232255984612 0.8699788270754052
18.633619631450898 325.6726452767312 0.8624417580042394
18.638847186404313 329.6680800801056 0.8601866494569337
18.644074741357727 333.53214177781126 0.8602547967404204
18.64930229631114 336.70181220369534 0.8609418663177166
18.654529851264556 341.3443902389316 0.8622748685424265
18.65975740621797 346.30616923063906 0.8661148265974812
18.664984961171385 350.3269427219024 0.8678349706015966
18.6702125161248 354.62288882491987 0.8706108596468789
18.675440071078214 360.1912270371352 0.8756869722188281
18.680667626031628 361.39484788540676 0.8739813945472125
18.685895180985042 364.3317909218918 0.8744528645649181
18.691122735938457 363.1528814039897 0.8707277322534562
18.69635029089187 362.53564528064356 0.8675217299291815
18.701577845845286 363.53556235733885 0.8678484967680618
18.7068054007987 364.0577093145599 0.8666708101059709
18.712032955752115 363.4854960127282 0.8638463995608796
18.71726051070553 363.6190334901607 0.8627231807639717
18.722488065658943 364.1559832781991 0.8620211763764031
18.727715620612358 364.2923374879684 0.8614991958189783
18.732943175565772 362.2028005665796 0.8575310056080472
18.738170730519187 363.4857497749431 0.8577508836731748
18.7433982854726 362.35972832815565 0.8555224862742805
18.748625840426016 360.9400555489133 0.8524781596207381
18.75385339537943 357.99664561990807 0.8477380744627655
18.759080950332844 357.17613243774616 0.8457071674824477
18.76430850528626 355.7743415327705 0.8421556368436564
18.769536060239673 352.4720343653591 0.8374027711875311
18.774763615193088 350.2798109320098 0.8330956956691973
18.779991170146502 346.3672338969958 0.8269444712139343
18.785218725099917 342.5021307476591 0.8214202407076622
18.79044628005333 338.73430230975606 0.8162352408272667
18.795673835006745 334.40285743288325 0.8101862678212868
18.80090138996016 328.8152903863337 0.8030864698148957
18.806128944913574 322.70413718169215 0.7943174410674433
18.81135649986699 319.92560767422236 0.7904502703424405
18.816584054820403 319.02562452189346 0.7899632386392345
18.821811609773818 319.0369080201498 0.7892646264525801
18.827039164727232 317.53558315759585 0.7877608645678453
18.832266719680646 313.83396399238103 0.7823864513690677
18.83749427463406 309.33751730195144 0.7760192669433049
18.842721829587475 307.38724038805594 0.7729367218897188
18.84794938454089 303.3110808648336 0.7671111594402371
18.853176939494304 302.78296750056717 0.7666202098047751
18.85840449444772 302.18400274263513 0.765931549758744
18.863632049401133 304.2902789126904 0.7683500993706576
18.868859604354547 303.5044478298922 0.7675420567174595
18.87408715930796 302.61869277302367 0.7653072638891706
18.879314714261376 301.70696300316325 0.7645526464921443
18.88454226921479 299.3782439425621 0.7620504602867313
18.889769824168205 297.3887637027831 0.7591744819918042
18.89499737912162 297.59786453468763 0.7601150348660171
18.900224934075034 298.463492444074 0.7605395866109703
18.90545248902845 297.9914198584619 0.7587185872242924
18.910680043981863 293.94933731676997 0.7530458825002496
18.915907598935277 293.1577234772634 0.7511870171586246
18.92113515388869 292.3989033136499 0.7504056681409742
18.926362708842106 292.9259000376837 0.7505348393377941
18.93159026379552 293.27061125108787 0.7505887378186237
18.936817818748935 290.2150994851828 0.7467484921184594
18.94204537370235 289.1542700700822 0.7454039971551335
18.947272928655764 288.5776836032907 0.7442115229803693
18.952500483609178 288.7889145493047 0.7436779009323594
18.957728038562593 287.988046047026 0.7424052291609331
18.962955593516007 286.1132718169694 0.740614342310259
18.96818314846942 285.36024575007576 0.7400547044021121
18.973410703422836 287.0614487703875 0.7410746663756859
18.97863825837625 290.14958319864905 0.7436019762482597
18.983865813329665 292.58934878748505 0.7466347406150878
18.98909336828308 295.3691809312578 0.7513682460540029
18.994320923236494 300.7350017121444 0.7585963826878378
18.999548478189908 304.1936415080906 0.7614865583991138
19.004776033143322 301.71759934625777 0.7577320599989101
19.010003588096737 311.2342742491219 0.7693668711257368
19.01523114305015 309.1718128623965 0.7675429654758542
19.020458698003566 305.39700981197 0.7617278907908582
19.02568625295698 289.8117568708872 0.7417778037763736
19.030913807910395 284.1469152888811 0.7342939023957166
19.03614136286381 286.0958655151287 0.7373047414527572
19.041368917817223 284.6425956616696 0.7349631231431654
19.046596472770638 284.09385609161865 0.7325040841716601
19.051824027724052 281.31729102545467 0.7289846881920853
19.057051582677467 281.4316126301855 0.7302510533291832
19.06227913763088 280.92639156616815 0.7299619000224733
19.067506692584296 282.1247227975985 0.7306297684793001
19.07273424753771 280.9057832999507 0.7258712171880993
19.077961802491124 281.2031012403892 0.7258289354188062
19.08318935744454 281.02036587839615 0.7249640218330646
19.088416912397953 280.5982460306885 0.7252145009432633
19.093644467351368 280.3349996790352 0.7259227496746166
19.098872022304782 278.01245471081256 0.7223145513885189
19.104099577258197 277.6810084199708 0.7230711634442999
19.10932713221161 277.87832488439983 0.7220232903676033
19.114554687165025 278.60577305416757 0.723590010208809
19.11978224211844 278.2773296896334 0.7222318459703239
19.125009797071854 278.0849932951544 0.7220955560028754
19.13023735202527 280.40249569751126 0.7242081460131333
19.135464906978683 281.86564710165123 0.7259714586019018
19.140692461932098 283.6390225344909 0.7280180361298034
19.145920016885512 283.8410545241476 0.7296493456232093
19.151147571838926 283.71895586129557 0.7302967593020676
19.15637512679234 285.0572134397778 0.7321339205017728
19.161602681745755 284.12730017020783 0.7312357430448361
19.16683023669917 283.3566868356442 0.7300960486190938
19.172057791652584 282.54542387639236 0.7296071454009468
19.177285346606 282.3650656257682 0.7289093891557283
19.182512901559413 281.43275775514195 0.7265587648806928
19.187740456512827 276.99822569114684 0.7206470732403373
19.19296801146624 275.0732182839271 0.7170171468821207
19.198195566419656 272.18090227782903 0.7125959271767889
19.20342312137307 272.91994861312963 0.7133367278882435
19.208650676326485 273.49856186314 0.7141249999081757
19.2138782312799 274.7876334060872 0.7154527356126709
19.219105786233314 276.2540382547232 0.717017705219183
19.22433334118673 276.3048999784294 0.7170501318420429
19.229560896140143 278.9508161362336 0.7213787144015875
19.234788451093557 280.90283394220046 0.7233701164272007
19.24001600604697 282.4195058335567 0.7253729163508545
19.245243561000386 282.5715717977287 0.7251763409224101
19.2504711159538 283.05163962220314 0.7253891918982949
19.255698670907215 281.3651576932385 0.7241349668942081
19.26092622586063 278.91732312681387 0.7214514554815555
19.266153780814044 276.44806380250895 0.7189708851115376
19.271381335767458 276.3450953544948 0.7192232495549347
19.276608890720873 277.40495067925315 0.7192105071018313
19.281836445674287 280.20428072332095 0.7214676214260691
19.2870640006277 281.63525719938724 0.7218779877460434
19.292291555581116 282.54471176884266 0.7214648597465966
19.29751911053453 280.08234292208385 0.7180442852919107
19.302746665487945 282.46435841243874 0.7204868911159821
19.30797422044136 284.230850933814 0.7240199935521812
19.313201775394774 289.39474771949915 0.73159217253142
19.318429330348188 291.2699558636895 0.7341939220313479
19.323656885301602 295.7615182489448 0.7401858579266674
19.328884440255017 298.13542569159506 0.742098770831958
19.33411199520843 302.56496495821364 0.74717180798858
19.339339550161846 304.20665700094725 0.7489018273842303
19.34456710511526 302.74929063203945 0.7460717043889835
19.349794660068675 303.6562209641515 0.7469237377588046
19.35502221502209 306.1578213664671 0.7493730815937161
19.360249769975503 310.2999617879511 0.7538666604616415
19.365477324928918 317.74473485908794 0.7633049070382877
19.370704879882332 323.19618781479755 0.7697280932966938
19.375932434835747 329.741305954285 0.7778505554962256
19.38115998978916 331.5772544866055 0.7795120213378531
19.386387544742576 330.1380263980952 0.7768080762640611
19.39161509969599 332.51222847762654 0.7792066209774224
19.396842654649404 335.49715266663253 0.7822213189896354
19.40207020960282 340.81142886986413 0.7884045569789653
19.407297764556233 341.87856519180696 0.7897289773757581
19.412525319509648 344.178203210733 0.7921006871411617
19.417752874463062 345.29209027115223 0.7933491532062192
19.422980429416477 344.4529611244907 0.7926189749332486
19.42820798436989 339.85638869381825 0.7870017422160739
19.433435539323305 334.79341174418363 0.7817075155531005
19.43866309427672 332.1631328025934 0.779549937627506
19.443890649230134 329.6249458494561 0.7765261882114977
19.44911820418355 327.8167648825619 0.7742966757415604
19.454345759136963 331.2095446337199 0.7771462170961742
19.459573314090377 338.68105465421036 0.7857993227810264
19.464800869043792 338.0627504981541 0.784797946235162
19.470028423997206 339.7260865287218 0.7858397239225293
19.47525597895062 335.35700479178604 0.7810054081922712
19.480483533904035 336.09331774785517 0.7817770347051254
19.48571108885745 332.9104910091411 0.7786586122750114
19.490938643810864 334.03730757455816 0.7802729463423265
19.49616619876428 335.3359104270111 0.7818421898438781
19.501393753717693 338.38024713533156 0.7850213665844704
19.506621308671107 339.63130917302084 0.7859648909868047
19.51184886362452 339.66819539048254 0.7857631415927908
19.517076418577936 340.3792410542197 0.786324206313079
19.52230397353135 340.9720342851756 0.7864098385607099
19.527531528484765 343.2669013226822 0.789285548888886
19.53275908343818 341.18813205984696 0.7870481166488755
19.537986638391594 339.75130643252726 0.7856674469593061
19.54321419334501 339.9228259418618 0.7860313553234296
19.548441748298423 339.85379846915265 0.7855428725449888
19.553669303251837 343.4384501529584 0.789254810067018
19.55889685820525 346.1118712112189 0.7918450387501696
19.564124413158666 353.0495348189298 0.7995226993042888
19.56935196811208 356.58834471871717 0.8035468670925995
19.574579523065495 357.24866082285706 0.8042009872715299
19.57980707801891 356.437112876088 0.8032937391114328
19.585034632972324 355.88491647163 0.8029088478474079
19.590262187925738 357.660771469402 0.8048797382704229
19.595489742879153 359.4537166132771 0.8076177318228022
19.600717297832567 364.10119872822764 0.8123289444580154
19.60594485278598 370.0694243099407 0.8184137137139866
19.611172407739396 372.0130828858098 0.8199710957171495
19.61639996269281 374.6286884377006 0.8226104447898881
19.621627517646225 376.9755805231035 0.8255689191837051
19.62685507259964 380.6989246840776 0.8296907537066673
19.632082627553054 383.3809562939926 0.832475973606805
19.637310182506468 382.9844059659258 0.8317385647866453
19.642537737459882 385.4466740961736 0.8344212078569064
19.647765292413297 389.3652766462047 0.8384266800137546
19.65299284736671 395.68083665149703 0.8458988596805805
19.658220402320126 398.19040371692427 0.8483389683927786
19.66344795727354 397.9484772917702 0.8483188334328904
19.668675512226955 398.67387048531486 0.8490984407065556
19.67390306718037 399.2114701267003 0.8488670262658948
19.679130622133783 399.8755268732113 0.8494282140646848
19.684358177087198 399.0420817896129 0.8481612938994126
19.689585732040612 402.1453676188302 0.8513651040672119
19.694813286994027 403.760603315178 0.8528893638817597
19.70004084194744 404.8522740676313 0.8540053078417952
19.705268396900856 402.91001794579927 0.851824455549915
19.71049595185427 402.470590541352 0.852389076040897
19.715723506807684 398.7814296476487 0.848308943584991
19.7209510617611 395.3146064837619 0.8451981239720626
19.726178616714513 389.7150689242931 0.8386073649471415
19.731406171667928 388.07239960779845 0.8362715661638643
19.736633726621342 383.7702462473863 0.8315599114763367
19.741861281574757 380.30593987896157 0.8277193709384851
19.74708883652817 376.2843054523922 0.8234713587094546
19.752316391481585 375.0000502652877 0.8220784025574621
19.757543946435 372.88630382263426 0.8193031695463135
19.762771501388414 368.7986147340916 0.8150526690124007
19.76799905634183 363.8879630916342 0.8095723693296534
19.773226611295243 361.97749667346534 0.8074891550048214
19.778454166248657 362.05944669833104 0.8078257205273708
19.783681721202072 360.78084422493816 0.8057547406325131
19.788909276155486 358.06098193053276 0.8040820118535309
19.7941368311089 355.03876882085524 0.800340361667231
19.799364386062315 352.6764931364266 0.7973539890982583
19.80459194101573 350.80407464558135 0.7949944539988019
19.809819495969144 350.62998562233605 0.7945784521084254
19.81504705092256 348.7459812623229 0.7927147267506546
19.820274605875973 346.9096202902099 0.7909602253581953
19.825502160829387 346.6857513560009 0.7902435326166978
19.8307297157828 345.049554151864 0.7885110127742808
19.835957270736216 341.4615086236179 0.7842111239384544
19.84118482568963 339.42249444780055 0.7820705618317597
19.846412380643045 338.6182971518908 0.7813736232302938
19.85163993559646 336.55642211705964 0.7780970988928831
19.856867490549874 333.9035333362417 0.7751438421064909
19.86209504550329 331.01185693678457 0.7720165882548345
19.867322600456703 330.0007968163117 0.7712740725918626
19.872550155410117 331.7557260328605 0.7735206909376549
19.87777771036353 330.83030958223617 0.7713239361093368
19.883005265316946 330.2346846855427 0.7703879909818111
19.88823282027036 326.6463795326908 0.7662328144173916
19.893460375223775 323.5565742166603 0.7626147777067618
19.89868793017719 324.22561451625165 0.7641602313433655
19.903915485130604 322.71607846251226 0.7630510534973817
19.909143040084018 320.4478382914397 0.7611023967495143
19.914370595037433 320.94161098124715 0.7618363404801991
19.919598149990847 324.27093950344073 0.7651330100880288
19.92482570494426 324.0562141862464 0.7644802751935844
19.930053259897676 324.18084172446595 0.7646647814768451
19.93528081485109 321.44077069659977 0.7610749324957816
19.940508369804505 320.0408686951101 0.7591195651487838
19.94573592475792 318.3399494733699 0.7569133057394075
19.950963479711334 316.1143851879899 0.7543581946457568
19.956191034664748 315.9078842630065 0.7538072499819286
19.961418589618162 315.1883564500988 0.7526528479460082
19.966646144571577 314.0989147033501 0.7512207335150849
19.97187369952499 314.51583598458024 0.7519306556884023
19.977101254478406 317.7383852102031 0.755736564575189
19.98232880943182 324.09740163605636 0.7634992613380628
19.987556364385235 323.9110793452025 0.7630056366412639
19.99278391933865 325.68254665069463 0.766573702094763
19.998011474292063 325.81545051893744 0.7668925588286357
20.003239029245478 328.3001751538827 0.7697339299687077
20.008466584198892 331.1499085885538 0.7722484554201803
20.013694139152307 337.36527664517035 0.778207850550287
20.01892169410572 345.5758311041968 0.7870440635060141
20.024149249059136 356.1430975013116 0.7986501222114621
20.02937680401255 366.00688379433325 0.8090790192978123
20.034604358965964 372.71462492883353 0.8165971636302153
20.03983191391938 376.5196871734269 0.8203383552076771
20.045059468872793 374.0220321817258 0.8175225415480556
20.050287023826208 371.6754260027868 0.81547629472751
20.055514578779622 364.6640063387798 0.80785930254748
20.060742133733036 359.72725141158827 0.8038556220110411
20.06596968868645 355.5849798554865 0.7989156808921912
20.071197243639865 349.8222987321036 0.7918753752069162
20.07642479859328 344.4515345337231 0.7855255884876337
20.081652353546694 339.3748970936099 0.7795532213255392
20.08687990850011 335.1427231443264 0.774911859738946
20.092107463453523 332.7521404485271 0.7717670090322336
20.097335018406937 330.8360690081645 0.7690610054580805
20.102562573360352 333.44978183147947 0.7726393998354067
20.107790128313766 334.5387043079771 0.7739384803488095
20.11301768326718 334.73405117566193 0.7745338375924766
20.118245238220595 334.67100769605526 0.7737262996947176
20.12347279317401 334.7720445239794 0.7731025210197859
20.128700348127424 334.29533333268876 0.7722707267845852
20.13392790308084 334.7397490602005 0.7723600385124586
20.139155458034253 338.7587814628634 0.7771217482210816
20.144383012987667 342.0551586441959 0.7812392169345852
20.14961056794108 345.46978002815405 0.7854570786709932
20.154838122894496 342.83668176354195 0.7823526995353772
20.16006567784791 341.948549356757 0.7812813035715
20.165293232801325 337.45118434435614 0.7754747411626569
20.17052078775474 335.3605889885178 0.7733213368822534
20.175748342708154 330.80019425448296 0.7685584370178168
20.18097589766157 330.5900673070346 0.7686736141554145
20.186203452614983 328.20206877077425 0.7660815358736642
20.191431007568397 326.97839406673063 0.7645787158284556
20.19665856252181 322.5924172481466 0.7597931172405009
20.201886117475226 323.06871348725616 0.7601589959582224
20.20711367242864 322.5344931982646 0.7591198345263465
20.212341227382055 316.6384766734709 0.7523977122105586
20.21756878233547 311.3181424756825 0.7466828342453493
20.222796337288884 305.6548827172958 0.7406141274897579
20.228023892242298 305.044095362604 0.7398576498387757
20.233251447195713 305.872329030534 0.7403279442610565
20.238479002149127 307.2721927458208 0.7414671910765525
20.24370655710254 305.5323938796372 0.7389137699614365
20.248934112055956 303.17342386042867 0.7358807478932881
20.25416166700937 304.11709657314213 0.7375126840009452
20.259389221962785 305.2628322098155 0.7390122591368221
20.2646167769162 305.575517483391 0.7394856570694646
20.269844331869614 304.32151896543155 0.7384161238638194
20.275071886823028 306.5433988179024 0.7413063029779899
20.280299441776442 305.6274396632134 0.7400951184264543
20.285526996729857 305.6664145227545 0.739514134539706
20.29075455168327 303.1859686610942 0.7367424277096903
20.295982106636686 304.75517880656037 0.7386298610169743
20.3012096615901 307.74939730372347 0.74196754513302
20.306437216543515 310.1388849806063 0.7449012315303606
20.31166477149693 310.1895961867337 0.7452778084743699
20.316892326450343 307.87574669494194 0.7423046022853819
20.322119881403758 303.8144728184856 0.7372667350366432
20.327347436357172 301.0786743938528 0.7329464149553289
20.332574991310587 297.3866625283244 0.7287049780010011
20.337802546264 297.1645117452252 0.7285165465626275
20.343030101217416 296.7449737361648 0.728374268112907
20.34825765617083 299.83296579472557 0.7316597298653447
20.353485211124244 301.0578831381337 0.7335753599818282
20.35871276607766 300.9260851361021 0.732943552554845
20.363940321031073 302.77253375690856 0.7361479331130443
20.369167875984488 302.6794542461115 0.7357727551161108
20.374395430937902 303.75791479692293 0.7373209554312878
20.379622985891316 304.35084910665574 0.7374479772232483
20.38485054084473 302.2782669323784 0.7342855375798704
20.390078095798145 304.5713625126285 0.7375320306884972
20.39530565075156 303.10136982457357 0.7353820956771074
20.400533205704974 304.4061323825143 0.7374397186605632
20.40576076065839 302.75103568894264 0.7351226911466603
20.410988315611803 299.4723076644559 0.7302747618887016
20.416215870565217 297.74298000662 0.7288856885272981
20.421443425518632 297.28878608150376 0.7283076525343971
20.426670980472046 296.9159074073785 0.7294388971487097
20.43189853542546 297.7779006750736 0.7304971569343136
20.437126090378875 296.1496884289574 0.7278270807215774
20.44235364533229 295.78386154264683 0.7265500039786627
20.447581200285704 295.9875191556989 0.726834675239447
20.45280875523912 296.21436645235144 0.7268104859898267
20.458036310192533 295.8358769928134 0.7270639352056564
20.463263865145947 295.8141510106657 0.7269965208322648
20.46849142009936 295.1722576242424 0.7274815660080541
20.473718975052776 296.7235693269081 0.7291745114372414
20.47894653000619 297.9638878517368 0.7301985446288017
20.484174084959605 299.35928350658264 0.7312998534489272
20.48940163991302 301.40200301022344 0.733706271378447
20.494629194866434 299.86480254381263 0.733118330815048
20.49985674981985 297.3297837822521 0.730536005147342
20.505084304773263 295.19860276887727 0.7283263288961577
20.510311859726677 297.1622109624716 0.7302409755577912
20.51553941468009 301.15670927649353 0.733697735785916
20.520766969633506 300.88955248719583 0.7320967935184959
20.52599452458692 298.8125847891809 0.7301874301102033
20.531222079540335 297.2791706658381 0.7283652748935026
20.53644963449375 296.98785122539635 0.728953741793464
20.541677189447164 292.6918223317706 0.722799974572877
20.546904744400578 287.61722516725473 0.716227370718297
20.552132299353993 286.6352225472953 0.7152986953193394
20.557359854307407 289.57318984817886 0.718600044307106
20.56258740926082 292.5991777839355 0.7223724274596329
20.567814964214236 293.30031612202447 0.7234544039980756
20.57304251916765 291.52547753785404 0.7210173640360116
20.578270074121065 292.34337229114783 0.7230439309092354
20.58349762907448 293.7361594166697 0.7238283095998869
20.588725184027894 294.99326813767317 0.7250775657440277
20.593952738981308 296.7456429036221 0.7269368258472011
20.599180293934722 297.53532949756215 0.7280777456526394
20.604407848888137 296.1518817215101 0.7273184922199004
20.60963540384155 296.2270340208054 0.7273612189708348
20.614862958794966 294.1539202796238 0.7254895964835278
20.62009051374838 292.63822009811895 0.7234307800676114
20.625318068701795 290.61376954603276 0.719912342201839
20.63054562365521 290.17641442795315 0.7192508771286917
20.635773178608623 291.7550775746207 0.7215988929139387
20.641000733562038 293.37743925973683 0.7232274067986627
20.646228288515452 294.15884220836125 0.7239962710188848
20.651455843468867 292.97199984774613 0.7213861302539532
20.65668339842228 294.53558650187625 0.724299802781312
20.661910953375695 295.97354711706026 0.7269638636483521
20.66713850832911 296.2337171564975 0.7270837815066651
20.672366063282524 296.8677663543972 0.727191374514519
20.67759361823594 299.0214519781778 0.7292296854159022
20.682821173189353 300.0094871666884 0.730187981250455
20.688048728142768 299.4041725172737 0.7297458976967114
20.693276283096182 299.58012100759487 0.7304276522462364
20.698503838049596 298.35070934800353 0.7294082085128997
20.70373139300301 297.20553419427097 0.7275688865385801
20.708958947956425 294.8078898993422 0.7241800602486314
20.71418650290984 295.73791829695205 0.7252804608276529
20.719414057863254 297.4242785073774 0.7268657014618751
20.72464161281667 295.9195921548835 0.7245466954176034
20.729869167770083 294.1455143910494 0.7218783516475111
20.735096722723497 293.92254314995114 0.7215715098172938
20.740324277676912 295.37369744226027 0.7245640194333333
20.745551832630326 296.57705053508874 0.7260656658236007
20.75077938758374 294.64263187781546 0.7242133766615952
20.756006942537155 295.9553510086628 0.7255323002842715
20.76123449749057 299.11711764962416 0.7295116456032434
20.766462052443984 298.89522963451645 0.7285185221370901
20.7716896073974 300.08505769451585 0.7307597794209296
20.776917162350813 300.4152084628746 0.7309031910760466
20.782144717304227 302.6881778722647 0.7344307584107592
20.78737227225764 302.47607822912727 0.7337318182420702
20.792599827211056 299.7627093209954 0.730659072880311
20.79782738216447 301.9107022403214 0.7328588101039353
20.803054937117885 304.92999537585484 0.7360645277472723
20.8082824920713 310.56357443386753 0.7424343981137429
20.813510047024714 311.9337476258939 0.7434050831675854
20.81873760197813 312.79482175742305 0.7444688586854011
20.823965156931543 314.5554279316654 0.7460398831357337
20.829192711884957 317.91909542521967 0.7503461167799995
20.83442026683837 317.5460578300382 0.7507730428798853
20.839647821791786 318.4109834578998 0.7522270870619734
20.8448753767452 317.8081004280022 0.7515930259823161
20.850102931698615 319.81035141135186 0.7525257165216348
20.85533048665203 319.25691464378656 0.7507866680207333
20.860558041605444 314.5814730098116 0.744939962902476
20.865785596558858 313.09906269986527 0.7426998147005166
20.871013151512273 314.3795652048303 0.744825461880929
20.876240706465687 317.6240252160597 0.7486132424041336
20.8814682614191 318.21246390325604 0.748938480850024
20.886695816372516 317.99849702448853 0.7488134288808943
20.89192337132593 320.09845326753106 0.7514506827922307
20.897150926279345 320.86837440774826 0.7534861681880696
20.90237848123276 318.42438701664355 0.7505883803245728
20.907606036186174 315.7209836400512 0.7470529286687748
20.912833591139588 313.1790572497858 0.7439361813881997
20.918061146093002 313.47298878856776 0.7453076013750105
20.923288701046417 311.4850443268065 0.7432345739583559
20.92851625599983 309.75348539932037 0.7410574633759458
20.933743810953246 309.766433039304 0.7408098879786604
20.93897136590666 309.6987716186941 0.7402264169836013
20.944198920860075 306.22006381659315 0.7372288759499301
20.94942647581349 307.2068250856665 0.737923088639914
20.954654030766903 305.7229172822471 0.7356378444612961
20.959881585720318 305.8746910950999 0.7347620989721109
20.965109140673732 301.76827672188796 0.7297329155879031
20.970336695627147 301.83145896728536 0.7306099131598334
20.97556425058056 298.8692473723172 0.7271456049352305
20.980791805533975 298.8666791111577 0.7276290211837336
20.98601936048739 295.9585416025743 0.7240587953909058
20.991246915440804 296.2757085426048 0.7237138677008333
20.99647447039422 293.6558266468056 0.7200344826994975
21.001702025347633 290.3370016668986 0.7164652480424615
21.006929580301048 287.6640304518974 0.7139664303974528
21.012157135254462 286.7962757743659 0.7142884139870933
21.017384690207876 286.1914664433167 0.7137207424713622
21.02261224516129 288.49218299337673 0.7158279217374789
21.027839800114705 286.18211780446535 0.7123681726159706
21.03306735506812 285.45338516851604 0.7106910499325038
21.038294910021534 282.56282335415483 0.7083929578306107
21.04352246497495 283.09722439639575 0.709894178419288
21.048750019928363 285.07397972408864 0.7128190283762581
21.053977574881777 287.2935304321162 0.7146231045642761
21.059205129835192 289.977801111951 0.7160560504022714
21.064432684788606 290.83880239192314 0.7163666885735537
21.06966023974202 288.3915227721482 0.7138573092581226
21.074887794695435 285.9477849570329 0.7113597687506895
21.08011534964885 283.4621153729095 0.7085295066024359
21.085342904602264 281.9782855275879 0.7057221698887909
21.09057045955568 282.31743931924876 0.7060272393015553
21.095798014509093 283.0552215725902 0.7074306728977413
21.101025569462507 284.5241136022652 0.7089222798143994
21.10625312441592 286.53854795806154 0.7113123818356193
21.111480679369336 289.8630608463863 0.7149012161832056
21.11670823432275 289.21139130346756 0.7147641698032513
21.121935789276165 285.38129237714367 0.7107023883503703
21.12716334422958 282.1104061950267 0.7073381660065876
21.132390899182994 281.1169461190347 0.7051132588130179
21.13761845413641 283.9140775300559 0.7073538477523146
21.142846009089823 283.8574337069174 0.7061438408672912
21.148073564043237 280.8908130933983 0.7013906718073102
21.15330111899665 277.63361685539286 0.6955802620391823
21.158528673950066 278.4998484993505 0.6968941711940441
21.16375622890348 283.2187626739729 0.7026374164125506
21.168983783856895 283.1809088734076 0.7025334541546376
21.17421133881031 281.04959793414895 0.7002038460656708
21.179438893763724 277.06188421989106 0.6960340005887524
21.184666448717138 274.5463404054989 0.694331914588462
21.189894003670553 273.72812554074056 0.6927123707082773
21.195121558623967 273.5239919369634 0.6914373431738905
21.20034911357738 276.7415526736046 0.6942683381122431
21.205576668530796 274.9406447667109 0.6911034503073009
21.21080422348421 272.3461577502745 0.6880222967709692
21.216031778437625 272.28417306414246 0.6886407231703816
21.22125933339104 275.72755402554657 0.6924912929388639
21.226486888344454 276.7314582795918 0.6942858942801914
21.231714443297868 275.5690288894485 0.6924687035410441
21.236941998251282 273.32607470948795 0.6898661066959411
21.242169553204697 272.3618463976463 0.6880235395460638
21.24739710815811 273.48671212946414 0.6884695384231527
21.252624663111526 274.5739055731431 0.6908364540025134
21.25785221806494 274.7205883971456 0.68998582519156
21.263079773018355 275.11435908082655 0.6903677773877224
21.26830732797177 274.9944844845456 0.6906098960161856
21.273534882925183 277.1325638969014 0.6930336963178201
21.278762437878598 276.6436278625691 0.6929004358315417
21.283989992832012 275.5299117646939 0.6985122681561112
21.289217547785427 275.00680328037424 0.7087829831918454
21.29444510273884 273.16521125172585 0.7135369455806324
21.299672657692255 269.0421039886331 0.712098516004124
21.30490021264567 269.38913449660254 0.7164457486198639
21.310127767599084 270.12518236757325 0.7200211482693758
21.3153553225525 272.73288317737087 0.7264463571410805
21.320582877505913 274.55578663956777 0.7328238963839607
21.325810432459328 274.14423980113025 0.7353993477049234
21.331037987412742 274.5651496649759 0.7393676293503462
21.336265542366156 273.05597026882896 0.740276841111957
21.34149309731957 272.54698196775644 0.7418152048079977
21.346720652272985 272.8883502392133 0.7450328392299211
21.3519482072264 271.6270143535479 0.7466342945403879
21.357175762179814 272.65175902681756 0.7511136014019096
21.36240331713323 270.71120604623565 0.7519226922088774
21.367630872086643 271.7908622386261 0.7552211921557663
21.372858427040057 269.5209089952718 0.754698665139117
21.378085981993472 268.882716888679 0.7554357093703765
21.383313536946886 268.29371936277965 0.7564431248764741
21.3885410919003 267.8875310837229 0.7578033042837359
21.393768646853715 269.69259507884937 0.7616253587896954
21.39899620180713 270.02950398928925 0.7635654412356357
21.404223756760544 273.03276000078625 0.7701903897803056
21.40945131171396 271.78235583325227 0.7711299083209923
21.414678866667373 270.20783302422194 0.7719104815898516
21.419906421620787 268.0584854022666 0.769828070960038
21.4251339765742 266.4032990938656 0.7686483294588992
21.430361531527616 266.30788628063294 0.7694047892872989
21.43558908648103 268.4565702026655 0.774795645628531
21.440816641434445 266.87682754642543 0.7758759483768027
21.44604419638786 268.7283241261832 0.7808794864442896
21.451271751341274 269.9414949623519 0.7841969901789146
21.45649930629469 273.2124455615251 0.7899333839524675
21.461726861248103 273.94533670807846 0.7924647614168352
21.466954416201517 272.3005214863185 0.7923313348961795
21.47218197115493 272.5183403132315 0.7947447230523563
21.477409526108346 273.4093548473875 0.7969956885034274
21.48263708106176 274.2049423581313 0.7994730875120565
21.487864636015175 277.3023913105373 0.8054260109910414
21.49309219096859 276.4529731041225 0.8062709762528472
21.498319745922004 280.02133794579066 0.8146607440427384
21.503547300875418 281.73318274631333 0.8196940488879392
21.508774855828833 283.79916914254204 0.8213275608326285
21.514002410782247 281.95529042731454 0.8002491342577976
21.51922996573566 279.0236463608472 0.7866074589196634
21.524457520689076 280.5942578395681 0.7814031274894054
21.52968507564249 281.02486416594485 0.7774836781786446
21.534912630595905 283.134358558573 0.7753440990114837
21.54014018554932 283.47198840912625 0.7730254347049209
21.545367740502734 286.82266460166284 0.7753582695360712
21.550595295456148 285.7938642576704 0.7718443891086768
21.555822850409562 285.6906917441215 0.7702937407433974
21.561050405362977 285.158140170184 0.7672761877249168
21.56627796031639 285.2905491062066 0.7647072561543682
21.571505515269806 286.11511422383296 0.7635170839273867
21.57673307022322 287.08184131850226 0.7636203408940735
21.581960625176634 288.50485175911075 0.7643222463067503
21.58718818013005 287.3403793435392 0.7619391961181684
21.592415735083463 286.4225528387796 0.7583386378066703
21.597643290036878 285.6587919405135 0.7557217336946219
21.602870844990292 282.18744477049074 0.7490044288851423
21.608098399943707 280.4737533018855 0.7456481298052022
21.61332595489712 280.47418429209364 0.7451045268187176
21.618553509850535 286.45415113565826 0.7517491528674278
21.62378106480395 288.4012025553374 0.7530343589407011
21.629008619757364 292.37284665504717 0.7565176473717041
21.63423617471078 289.6781706967831 0.7522594357374495
21.639463729664193 287.73602845405577 0.7496539841998062
21.644691284617608 286.2872548623804 0.7470333126658667
21.649918839571022 285.77139384040555 0.7451151396707407
21.655146394524436 286.3464516913923 0.7449553878269888
21.66037394947785 284.81612770514056 0.7421029653676443
21.665601504431265 286.1925868586464 0.7437911668869295
21.67082905938468 290.0812375249217 0.7479351360780513
21.676056614338094 293.42396210573025 0.7516518009998536
21.68128416929151 293.9395761851844 0.7522467555605352
21.686511724244923 294.06468723918266 0.7514467291856899
21.691739279198337 296.70836274611673 0.7539890655704219
21.696966834151752 300.5511668091234 0.757574909432858
21.702194389105166 301.2291050285206 0.7578903962099476
21.70742194405858 296.5486781373812 0.7515671427291956
21.712649499011995 296.07380791782947 0.7512479372819677
21.71787705396541 298.90036704605916 0.7541276325363584
21.723104608918824 301.05245110379235 0.7565481974402803
21.72833216387224 302.85915014081263 0.7569557599909515
21.733559718825653 302.0082511315326 0.7553970506627601
21.738787273779067 303.3881177373194 0.756261884461395
21.74401482873248 304.6942836052124 0.7581105687431307
21.749242383685896 307.5142324572511 0.7621244426051555
21.75446993863931 310.3819088298113 0.7657488825184704
21.759697493592725 315.9862189140457 0.7735143951147762
21.76492504854614 318.9299515436889 0.7757948931838562
21.770152603499554 322.1807630356288 0.7792545295837809
21.77538015845297 319.7673509302508 0.7756946149175916
21.780607713406383 319.2566581216432 0.7750223856959197
21.785835268359797 320.7073487422904 0.7763556507995023
21.79106282331321 322.121962721203 0.77686729890018
21.796290378266626 328.5888443808978 0.7844429016173928
21.80151793322004 328.3479918284574 0.7839726383852187
21.806745488173455 327.12357011997653 0.7826144152225146
21.81197304312687 324.2211718683445 0.7789051864480917
21.817200598080284 325.28715643530063 0.7798499936345434
21.822428153033698 329.9849255137382 0.7851784901044764
21.827655707987113 334.45961250988347 0.7912081185553381
21.832883262940527 339.2439200971637 0.79724457424353
21.83811081789394 340.36763200693326 0.7983597805197887
21.843338372847356 339.6836044518677 0.7970156855926698
21.84856592780077 339.1420427365686 0.7965374030146212
21.853793482754185 339.09941315780026 0.796432884310604
21.8590210377076 342.53787416603956 0.7994619102973796
21.864248592661014 348.20005797451756 0.8056189040557019
21.869476147614428 348.80351249912906 0.8062282262182381
21.874703702567842 341.9626610516977 0.7981962261694452
21.879931257521257 334.6308048156708 0.7895610463157446
21.88515881247467 332.42670530184614 0.7871007814619586
21.890386367428086 328.8726156584547 0.7829656502741804
21.8956139223815 323.7029319231458 0.776796017649628
21.900841477334914 319.73971618070783 0.7718260956229228
21.90606903228833 317.7463779883498 0.769166317801476
21.911296587241743 319.79563381522644 0.7715908624353872
21.916524142195158 321.67694580716585 0.7737012380213907
21.921751697148572 319.88866603446064 0.771912671284228
21.926979252101987 319.84468240953476 0.7708619889941896
21.9322068070554 319.2683747693442 0.7698249368743564
21.937434362008815 320.8556135130749 0.7709579737967487
21.94266191696223 319.59079113419205 0.7687042046250226
21.947889471915644 316.69394955350066 0.7649350205925868
21.95311702686906 316.32803405555234 0.7643066261337376
21.958344581822473 316.34541616764983 0.7646789667380551
21.963572136775888 318.8574663624889 0.7674157995610207
21.968799691729302 316.63058116785703 0.76434430262077
21.974027246682716 316.96960091747127 0.7642398593039715
21.97925480163613 320.59003702832763 0.7682567223187099
21.984482356589545 323.51718246596096 0.7718939347501093
21.98970991154296 324.0333439322309 0.7725910310211829
21.994937466496374 323.12207167599394 0.770981944439465
22.00016502144979 323.51137303801664 0.7709713946920724
22.005392576403203 323.47985652542036 0.7699264132787729
22.010620131356617 322.5319585918193 0.7687954131270082
22.015847686310032 322.64024869895525 0.7690978583550551
22.021075241263446 324.9870962820958 0.7713445236043812
22.02630279621686 330.8977812672356 0.7782356159081438
22.031530351170275 333.80144849908777 0.7804302697922584
22.03675790612369 333.2940256824613 0.7804355750417299
22.041985461077104 333.2592357539133 0.7803246193856648
22.04721301603052 337.2242395397596 0.7848490147979655
22.052440570983933 342.08817634670066 0.7905333881075068
22.057668125937347 345.4563228537548 0.7941025576978887
22.06289568089076 342.6583104418419 0.7906720805984001
22.068123235844176 341.8879907154489 0.7896085528406491
22.07335079079759 337.28151585073965 0.7841526918590528
22.078578345751005 338.48017994530346 0.7868787945254108
22.08380590070442 335.3806824769888 0.7836155797873883
22.089033455657834 335.9193480207869 0.7844475555965783
22.09426101061125 336.32943970812306 0.7842397474725622
22.099488565564663 336.83823089082375 0.7849047247090042
22.104716120518077 337.1081887671413 0.7854720016265684
22.10994367547149 336.05781534007633 0.7835485394859707
22.115171230424906 333.10892428170246 0.7790366631281509
22.12039878537832 329.62046540732575 0.7750003167550025
22.125626340331735 329.07730301713457 0.7744745468388566
22.13085389528515 326.36129588999853 0.7720301103743026
22.136081450238564 324.84319091963545 0.7701643424844601
22.141309005191978 322.77370574588315 0.7672578283536818
22.146536560145393 323.0131041794497 0.7672764591936189
22.151764115098807 323.4666191904686 0.7671660093919945
22.15699167005222 325.2138391468052 0.7693036584351182
22.162219225005636 322.6742515850997 0.766467021904541
22.16744677995905 320.8707485361956 0.7644701998493989
22.172674334912465 321.9024311126156 0.7654001871851501
22.17790188986588 327.7328842445023 0.7709351720477049
22.183129444819293 327.26457826651693 0.7700049064299446
22.188356999772708 324.87473441310846 0.7666518827448244
22.193584554726122 320.3653271797104 0.7611936407490661
22.198812109679537 320.23497620823076 0.7616375150947129
22.20403966463295 320.2381772982701 0.7611185156538216
22.209267219586366 322.17750324329495 0.7639807939172808
22.21449477453978 319.67932719646393 0.7615222565325378
22.219722329493194 318.1173731641308 0.7593631560493939
22.22494988444661 317.03808999073783 0.7584266560335291
22.230177439400023 318.69286080551353 0.759501244943067
22.235404994353438 320.9295536026846 0.7623158215358121
22.240632549306852 323.30531237201535 0.7646893086342349
22.245860104260267 324.55181338083946 0.7655373095625412
22.25108765921368 324.64259788398846 0.7661736024030207
22.256315214167095 323.284159383436 0.7639662389874355
22.26154276912051 325.4460697566801 0.766843881768979
22.266770324073924 328.86736364057646 0.7702043963942152
22.27199787902734 330.3969653240204 0.7720442533933309
22.277225433980753 330.1710526986533 0.7722060254636112
22.282452988934168 326.5877604745747 0.7680803045793541
22.287680543887582 321.2405003229805 0.762037226344668
22.292908098840996 318.25533188281884 0.7581136366818295
22.29813565379441 317.55078243504045 0.7561837537630841
22.303363208747825 317.08526612165423 0.7552574663169043
22.30859076370124 316.97355728681674 0.754917974549582
22.313818318654654 315.5576423452527 0.7533222270816677
22.31904587360807 316.2763159263185 0.7540549440938317
22.324273428561483 314.2332878073538 0.752254655531825
22.329500983514897 313.7355984580388 0.7528484586547971
22.334728538468312 309.00676267781415 0.7470734765283519
22.339956093421726 306.7311046000082 0.7434803159503095
22.34518364837514 305.8539186030551 0.7420398662095801
22.350411203328555 307.53116962175443 0.744700858392412
22.35563875828197 306.25521216347835 0.7446166447489261
22.360866313235384 304.65874922312344 0.7418782497125143
22.3660938681888 304.01714751243264 0.7413949193293468
22.371321423142213 301.34283382493226 0.7367928525628555
22.376548978095627 298.3992892205192 0.7338940850648886
22.38177653304904 297.684391931287 0.7328469672728725
22.387004088002456 295.7964485641215 0.7303838201098469
22.39223164295587 294.9621235971915 0.7290215623653985
22.397459197909285 294.3809792067209 0.7278299371709573
22.4026867528627 294.85232362294533 0.728496476602248
22.407914307816114 297.6492983879174 0.7329472523629206
22.41314186276953 297.2692406337538 0.7321932102125119
22.418369417722943 300.2156393402423 0.735412933216224
22.423596972676357 295.6786901389758 0.7295302646849846
22.42882452762977 292.8193262567223 0.7251521268008151
22.434052082583186 288.8171927546116 0.7199512128370101
22.4392796375366 290.24198216395416 0.7217266183019735
22.444507192490015 290.40117721320644 0.7231399496935106
22.44973474744343 289.6864197966672 0.7229782704156158
22.454962302396844 285.0643148186677 0.7163742012187753
22.460189857350258 281.5553642432098 0.7119067329844033
22.465417412303673 282.2936853184418 0.7119128020400018
22.470644967257087 286.7151406568488 0.7175982886504607
22.4758725222105 288.5694292465127 0.7196242425212822
22.481100077163916 290.1701386918817 0.7218556133888524
22.48632763211733 289.9325991577051 0.7220239515431702
22.491555187070745 286.7842128403194 0.7180009078235597
22.49678274202416 284.4607913536092 0.7149729110938357
22.502010296977573 280.9218781492529 0.7105593026801729
22.507237851930988 281.4100658674229 0.7107898605803221
22.512465406884402 281.890155997889 0.7112509015121604
22.517692961837817 282.1859124293795 0.7114969921320597
22.52292051679123 281.0451229926938 0.7104589962496912
22.528148071744646 279.06528951497074 0.7086602584994813
22.53337562669806 276.51238612163445 0.7049049499513658
22.538603181651474 276.24050443788866 0.70412328636812
22.54383073660489 276.85444712755873 0.7047905631231766
22.549058291558303 277.75563535172694 0.7064956446449192
22.554285846511718 277.23940520394115 0.7069162863274645
22.559513401465132 280.81648365549364 0.7110067754472316
22.564740956418547 279.574954932337 0.7099288482215893
22.56996851137196 277.7520698030287 0.7063818877649124
22.575196066325375 274.9830118180688 0.7034617406664496
22.58042362127879 274.17643909886164 0.7020444977108483
22.585651176232204 273.8304391136012 0.7022144676041784
22.59087873118562 275.5397004648667 0.7051752927092875
22.596106286139033 273.5614476203517 0.7035959085452516
22.601333841092448 274.5904129900137 0.7051300910620322
22.606561396045862 277.5962204554126 0.7085251068178974
22.611788950999276 277.44333645041866 0.7067279778813343
22.61701650595269 278.18300211198573 0.7064503834178005
22.622244060906105 277.7480421455361 0.7055542167102945
22.62747161585952 278.77221014755565 0.7071699653058983
22.632699170812934 278.1148470625531 0.7068338555215801
22.63792672576635 275.4176931302453 0.7033277749083143
22.643154280719763 272.09116746067775 0.6987625615911888
22.648381835673177 272.3236018281334 0.6988057048963372
22.653609390626592 273.77999346675233 0.7006511222340045
22.658836945580006 276.8954870867061 0.7048773007918454
22.66406450053342 273.4635600836372 0.6999598740110493
22.669292055486835 272.8009571409211 0.69871206199274
22.67451961044025 273.2599796169519 0.6992610655406515
22.679747165393664 275.946174367637 0.7036572621333419
22.68497472034708 277.78736707194554 0.7064047075928277
22.690202275300493 279.77073148886285 0.7085598941397736
22.695429830253907 277.9381983713158 0.7053999384005284
22.70065738520732 278.76402023097086 0.7059096399414646
22.705884940160736 279.24822876504595 0.7061579799329885
22.71111249511415 281.23956566619836 0.7094087789036428
22.716340050067565 282.10917991589366 0.7100226041918728
22.72156760502098 283.124922700197 0.7105766292565754
22.726795159974394 284.2637734182732 0.7104355357059329
22.73202271492781 288.1042797219463 0.7140048187371641
22.737250269881223 287.5007297576675 0.7135713279502333
22.742477824834637 288.6033257850215 0.7158261795922479
22.74770537978805 289.80196311718885 0.7191174232156449
22.752932934741466 291.41736601237284 0.7213467625165705
22.75816048969488 291.11654059044537 0.7198304891601893
22.763388044648295 289.38301289264456 0.717078961732521
22.76861559960171 290.08205737946383 0.7178397646205207
22.773843154555124 292.2031876237346 0.7205202243289914
22.779070709508538 292.68980905310883 0.7217859930749223
22.784298264461952 293.36140188551843 0.722715746738039
22.789525819415367 292.48506722715774 0.7214434904881256
22.79475337436878 292.68212736812774 0.7211601849321463
22.799980929322196 292.39256447733993 0.7198986730595575
22.80520848427561 293.48056655408703 0.7206788148443399
22.810436039229025 298.04900705331585 0.7258562478390561
22.81566359418244 299.35296166183554 0.7277343450359574
22.820891149135853 299.5794590920854 0.7289664155704498
22.826118704089268 295.7573634926585 0.7253737886152222
22.831346259042682 296.29762039552844 0.7259321153681352
22.836573813996097 297.6360354434364 0.7271861968298869
22.84180136894951 302.64326082173017 0.7323115625824586
22.847028923902926 303.49270641553136 0.7330898218237506
22.85225647885634 303.5336419951697 0.7326828282561265
22.857484033809754 301.8936820695474 0.7309927910990406
22.86271158876317 298.96245640507163 0.7278089958288645
22.867939143716583 296.144008333353 0.7246634260536301
22.873166698669998 295.74671345062336 0.7242362388404088
22.878394253623412 298.61040655990547 0.7270123559671241
22.883621808576827 302.24412420856794 0.7313471421602978
22.88884936353024 301.8490608562921 0.7301945567050314
22.894076918483655 300.53189903176366 0.7285546742789404
22.89930447343707 298.01310689054026 0.7253652748176893
22.904532028390484 297.26082096496185 0.7235546410247116
22.9097595833439 298.65352915345255 0.7255734014614839
22.914987138297313 298.06142872828303 0.7246477132420849
22.920214693250728 298.8874925105367 0.7263974615511005
22.925442248204142 300.6100439445087 0.7281981142269756
22.930669803157556 301.67388029198935 0.7298521422946531
22.93589735811097 298.92122791931166 0.7264145586280633
22.941124913064385 299.3928190898987 0.7270160738544353
22.9463524680178 299.950246761942 0.7281938947458757
22.951580022971214 301.46492381284423 0.730326720133353
22.95680757792463 298.32215146644575 0.7262777292541588
22.962035132878043 295.59099057534195 0.722735831084128
22.967262687831457 293.39616624288345 0.7194894022691374
22.972490242784872 298.4349951777576 0.7250880381694585
22.977717797738286 301.9907515665367 0.7291415654231348
22.9829453526917 300.8849046015584 0.7280853909457287
22.988172907645115 297.015338988044 0.723636645903421
22.99340046259853 294.3631671867982 0.7202752713911271
22.998628017551944 293.39343997751797 0.7193895186235646
23.00385557250536 296.11378260891837 0.7235027711235861
23.009083127458773 296.97905414024 0.7237142271604201
23.014310682412187 297.56697354072145 0.7244926970332664
23.0195382373656 294.8692359622816 0.719994416894257
23.024765792319016 294.58658844139245 0.7201463638577624
23.02999334727243 296.11064345824013 0.7216682153555378
23.035220902225845 295.83489843602536 0.7216497058810408
23.04044845717926 293.71134314933954 0.719557273001693
23.045676012132674 292.5199855158216 0.7183721955683632
23.05090356708609 293.49976580909805 0.7208057238558472
23.056131122039503 296.8876285932316 0.7245694035643412
23.061358676992917 299.1375779966879 0.7277362943944506
23.06658623194633 299.06941893709643 0.7269619649879011
23.071813786899746 296.51313860289497 0.7233345409349778
23.07704134185316 296.4583940488242 0.7234836254774458
23.082268896806575 295.2483291517046 0.7213259609997494
23.08749645175999 294.9616019446548 0.7204503455262774
23.092724006713404 294.864557758835 0.7207532985170838
23.097951561666818 296.6820302890564 0.7230987934042363
23.103179116620232 293.9670570966791 0.7208964178918358
23.108406671573647 293.785358770288 0.7202464015567205
23.11363422652706 294.139594780449 0.7199958508144547
23.118861781480476 294.82547306961357 0.72063206931999
23.12408933643389 295.1398008090159 0.720968601448497
23.129316891387305 297.66211534811896 0.7236764432309352
23.13454444634072 300.80316171057467 0.7263039572379131
23.139772001294133 298.5690187129406 0.7230334837727855
23.144999556247548 297.9501725172696 0.7237522188708835
23.150227111200962 297.9182758752537 0.7235436201715382
23.155454666154377 300.40026735674576 0.7265528993666676
23.16068222110779 298.64935617909015 0.724014870582674
23.165909776061206 296.4208994927863 0.72113278708676
23.17113733101462 296.3967031889718 0.7219222793388719
23.176364885968034 297.1274610901366 0.7214029322118677
23.18159244092145 297.27696044556967 0.7220229147385825
23.186819995874863 296.4439020680511 0.720603699007651
23.192047550828278 297.48915018668816 0.7231243547982028
23.197275105781692 298.802391587541 0.7257397381861272
23.202502660735107 296.4379671600442 0.7233982312400695
23.20773021568852 295.4742784330421 0.7215919009582069
23.212957770641935 296.8943297855737 0.7225619447754226
23.21818532559535 298.6291296399342 0.7252549305799307
23.223412880548764 298.27311652446343 0.7245304600607368
23.22864043550218 297.78925056905194 0.7238534706552913
23.233867990455593 295.047455061394 0.7203715226824262
23.239095545409008 294.19907506628095 0.7196952634781209
23.244323100362422 290.33692582201206 0.7146562107854766
23.249550655315836 289.60821618005554 0.7138762169824562
23.25477821026925 289.99018570277156 0.7133561074200775
23.260005765222665 291.0661054387886 0.7140771046144627
23.26523332017608 294.3756889973967 0.7167465728932537
23.270460875129494 297.91016826509747 0.7207268691684414
23.27568843008291 301.9789057134747 0.726273731824144
23.280915985036323 299.98176943522145 0.7243453806825756
23.286143539989737 298.73859147695737 0.7238183559162606
23.291371094943152 296.33307199842903 0.7207264821560189
23.296598649896566 296.7147921553715 0.7215073480640667
23.30182620484998 296.4994926564502 0.7212025274475753
23.307053759803395 295.15178654253566 0.719757250287787
23.31228131475681 294.47153937670635 0.7183817304109257
23.317508869710224 294.08175930290594 0.7174399398072491
23.32273642466364 299.5110556078252 0.7227995916857846
23.327963979617053 303.428842615109 0.7284130306689813
23.333191534570467 304.9311318562009 0.7304161204982043
23.33841908952388 303.3307621139799 0.729128773911008
23.343646644477296 300.54415615026994 0.7253060225448944
23.34887419943071 298.413253570479 0.7229681332031391
23.354101754384125 299.54286266215587 0.7243701832604474
23.35932930933754 299.6433080417667 0.7239171907387237
23.364556864290954 299.23241186872656 0.723664611414613
23.369784419244368 294.88747856982445 0.7174428728539385
23.375011974197783 295.56621399892845 0.7175567693020386
23.380239529151197 297.2380211235949 0.7200753882580216
23.38546708410461 301.10299278228035 0.7247886320168689
23.390694639058026 302.5135855461298 0.7268778383794701
23.39592219401144 305.8209304477545 0.7312397995580803
23.401149748964855 303.9202375109522 0.7297594044587543
23.40637730391827 301.57459184230805 0.7273885396674756
23.411604858871684 300.19562656166215 0.7244735980225848
23.416832413825098 303.5230866200274 0.7291675727969404
23.422059968778512 305.1294605837177 0.7313076023952289
23.427287523731927 303.8997200424436 0.7300604169066125
23.43251507868534 300.7345106456068 0.7256111386177824
23.437742633638756 297.0445097810558 0.7198708000778693
23.44297018859217 298.7046214483924 0.7225181800939647
23.448197743545585 299.3149241526281 0.7225330733449831
23.453425298499 301.89203775377854 0.7256138723969198
23.458652853452413 300.9238078532025 0.7238864422032227
23.463880408405828 300.50576741733613 0.72332184285832
23.469107963359242 300.16648450224966 0.7233616454727213
23.474335518312657 301.5200780205566 0.7237212265464694
23.47956307326607 303.2115505502753 0.7252517979556974
23.484790628219486 306.6504359014194 0.7287037342686413
23.4900181831729 309.1360742275055 0.7324621039411722
23.495245738126314 309.7548082680799 0.7335169555197276
23.50047329307973 306.49198624758975 0.7302532945840601
23.505700848033143 303.24033366834914 0.7262226033175869
23.510928402986558 300.6971127284369 0.7233719883746829
23.516155957939972 300.20536681168727 0.7230419454079957
23.521383512893387 301.14033691813216 0.7246925459332104
23.5266110678468 302.9314977705468 0.7265524100041229
23.531838622800215 302.64686129737595 0.7254972857442004
23.53706617775363 301.65695410099795 0.7243037603667298
23.542293732707044 301.11772044693254 0.7228890295847913
23.54752128766046 302.3473623775094 0.7231135554202195
23.552748842613873 304.70700097188586 0.7256385663241499
23.557976397567288 306.97440254812017 0.7282171029177525
23.563203952520702 306.9103047288814 0.7275791644045674
23.568431507474116 304.40370536626864 0.7234571808296918
23.57365906242753 304.0656716278051 0.7231348898608408
23.578886617380945 303.5688715631417 0.722077183483019
23.58411417233436 302.25939962260367 0.7213107110424362
23.589341727287774 302.7066439291134 0.7217277595878917
23.59456928224119 302.1165727825951 0.7208640529589987
23.599796837194603 304.5867026515019 0.7238635490816968
23.605024392148017 305.6513781651754 0.7256262703736336
23.610251947101432 308.17683902145814 0.7280147726844785
23.615479502054846 307.0244399280332 0.7251844073014249
23.62070705700826 306.1016753077137 0.7233340988386101
23.625934611961675 303.09276524689943 0.7193995567768704
23.63116216691509 302.6004223795877 0.7186655338762362
23.636389721868504 300.7684748807993 0.7170467950095702
23.64161727682192 299.16641104051786 0.7154695690473669
23.646844831775333 297.96826467815015 0.7132751362322323
23.652072386728747 298.32863209959226 0.7127718280254365
23.65729994168216 299.7804369472034 0.7140076877607953
23.662527496635576 303.3108554306629 0.7182603270384138
23.66775505158899 303.124995952644 0.7177444383718471
23.672982606542405 304.5901831951321 0.7191804054857452
23.67821016149582 306.4080391419383 0.7210954722641315
23.683437716449234 307.4181790348857 0.7221175357116975
23.688665271402648 308.7152666239253 0.7232483372888143
23.693892826356063 310.1518071036758 0.7242639520791606
23.699120381309477 311.9697021402867 0.7258530040805241
23.70434793626289 312.41841839509146 0.7259535089051818
23.709575491216306 315.334298586133 0.7295665295932912
23.71480304616972 315.8154900985026 0.7303013889310604
23.720030601123135 317.86635588046056 0.7325026371833048
23.72525815607655 315.46596689867175 0.7294723876761778
23.730485711029964 316.53430348460637 0.7298709709924234
23.735713265983378 315.1982711919883 0.7282159164384058
23.740940820936792 313.98152049778565 0.727568954119661
23.746168375890207 313.28743285214114 0.7277128869788706
23.75139593084362 312.1394985723896 0.7258028817916682
23.756623485797036 309.6799284771536 0.7219036894353323
23.76185104075045 311.1795979429066 0.7231293567415916
23.767078595703865 312.7432418653467 0.7246620642488629
23.77230615065728 312.3691665960387 0.7235045484937891
23.777533705610693 309.15002376613904 0.7184493912317902
23.782761260564108 312.3456039263558 0.7216407900489631
23.787988815517522 316.8108521269094 0.7263972340027124
23.793216370470937 321.8542353612482 0.7325359782912582
23.79844392542435 322.32122419060425 0.7324137180631272
23.803671480377766 322.5992196705367 0.7324919909171663
23.80889903533118 322.5753489819148 0.7323385367973179
23.814126590284594 323.11361716930014 0.7325131566134537
23.81935414523801 324.2596802888565 0.7336535874905866
23.824581700191423 323.53314270324523 0.7322762409652768
23.829809255144838 322.0559705045008 0.7311578715125625
23.835036810098252 322.95587304607926 0.732150828222947
23.840264365051667 325.17740829975884 0.7346482481854156
23.84549192000508 326.88974764734587 0.736102152529706
23.850719474958495 328.3507034007517 0.7375531513959035
23.85594702991191 328.4595864623984 0.737261590705836
23.861174584865324 328.3213557715054 0.7368916106843457
23.86640213981874 328.5088548257749 0.7360811004939876
23.871629694772153 328.6939707123112 0.7357332702101862
23.876857249725568 325.81359093037014 0.7319295731679794
23.882084804678982 322.1101285204154 0.7278298575951169
23.887312359632396 318.27375841684506 0.723527768814239
23.89253991458581 320.5387877173099 0.7261373281414771
23.897767469539225 318.9863674051538 0.724904273392873
23.90299502449264 318.3326861065612 0.7237865150558465
23.908222579446054 316.44699353617085 0.7219198972347526
23.91345013439947 314.0882952084582 0.7193826549954113
23.918677689352883 313.7878322085424 0.7191442446770785
23.923905244306297 313.5136245837017 0.7182538321128169
23.929132799259712 318.6810243441937 0.7225464364990977
23.934360354213126 318.6563946196102 0.7226110063759416
23.93958790916654 318.3179001338398 0.7224054254294419
23.944815464119955 314.6799956649529 0.7189478486700679
23.95004301907337 314.3205574781548 0.7188024512285776
23.955270574026784 313.9118299736919 0.718394965590603
23.9604981289802 314.7333151330777 0.7190535114888121
23.965725683933613 316.0567696881165 0.719881036246045
23.970953238887027 314.91669452687347 0.7179097063401815
23.97618079384044 314.65732575785955 0.7178925624757433
23.981408348793856 315.98867485302543 0.7195484729112043
23.98663590374727 320.04675421804717 0.7240760175453304
23.991863458700685 320.7780609304657 0.7246638320398183
23.9970910136541 318.9871931414389 0.7231932988503097
24.002318568607514 318.20253319831306 0.7224925966612661
24.007546123560928 315.1454087311335 0.7183530276479334
24.012773678514343 315.6898038467135 0.7188185445597122
24.018001233467757 317.0229524949219 0.7204392683675227
24.02322878842117 319.1364107825936 0.7233465401609743
24.028456343374586 317.25558804875885 0.7211786040529906
24.033683898328 317.9869353285286 0.7217331084406939
24.038911453281415 318.0287410016992 0.7219969370453576
24.04413900823483 319.6136412538321 0.7234080592625232
24.049366563188244 319.98381179503906 0.72425372799094
24.054594118141658 320.2182443526348 0.7244396621778003
24.059821673095072 318.70905702753316 0.7222321842115156
24.065049228048487 317.43412686636043 0.7205255335273643
24.0702767830019 314.74187469461896 0.729998027355723
24.075504337955316 318.3684684955043 0.7443264556477693
24.08073189290873 319.21344467001893 0.7529140398176689
24.085959447862145 320.01951730449025 0.7599735035534242
24.09118700281556 318.02125715126664 0.7622446091411328
24.096414557768973 316.63237167854743 0.7647277904422577
24.101642112722388 318.47419041740795 0.7714151761041784
24.106869667675802 322.7629665549659 0.7816601224041383
24.112097222629217 324.8484408965571 0.7882840735406129
24.11732477758263 325.53613507436023 0.7922885600212828
24.122552332536046 324.2502053457526 0.7941212394997266
24.12777988748946 324.08146909254316 0.7970373916303221
24.133007442442874 324.23158933739 0.8008746945960502
24.13823499739629 324.3298402665108 0.803849140131678
24.143462552349703 325.939679724444 0.8095403906272461
24.148690107303118 326.57114888025745 0.8125845687553539
24.153917662256532 324.9039214279593 0.8136281660937598
24.159145217209947 323.6957082252716 0.8145910620753251
24.16437277216336 324.1254907285577 0.8192888315172523
24.169600327116775 321.9527369715788 0.8198019163774336
24.17482788207019 319.78138331241195 0.8194671133398148
24.180055437023604 319.0665644585123 0.8205766589994674
24.18528299197702 318.0612640277819 0.8221070711843961
24.190510546930433 316.78411648148506 0.8236835572679398
24.195738101883848 312.10864535948184 0.8199786880996945
24.200965656837262 312.56806336904714 0.8227851416995691
24.206193211790676 312.79411301905236 0.8254844496143052
24.21142076674409 314.26314031103715 0.8298128124528862
24.216648321697505 311.17596057723483 0.8285066316557242
24.22187587665092 311.02103120246136 0.8311383049967158
24.227103431604334 306.74667640261407 0.8278917056276718
24.23233098655775 305.2250901073761 0.8292556985379694
24.237558541511163 306.1346007769352 0.8333281275467694
24.242786096464577 307.7906864902457 0.8392316310987913
24.248013651417992 309.52524605992556 0.8445611418504192
24.253241206371406 306.4861650438434 0.8429395591005211
24.25846876132482 308.9601545015734 0.8494154213478622
24.263696316278235 308.5698939281026 0.8501501335829315
24.26892387123165 306.3174909593086 0.8486417227220631
24.274151426185064 304.0489806574768 0.8459578390238631
24.27937898113848 305.08747817416565 0.8484990107214719
24.284606536091893 306.99791782388667 0.8530090199301429
24.289834091045307 307.47626196171063 0.8570940208175643
24.29506164599872 304.7754392143144 0.8559730111161763
24.300289200952136 303.43817680895245 0.8557711577376588
24.30551675590555 299.27417480014844 0.8524132364077723
24.310744310858965 295.4904474853898 0.8499369996169929
24.31597186581238 293.2434435252967 0.8487641002217546
24.321199420765794 293.67753716548367 0.85079650852649
24.326426975719208 297.026992696021 0.8568882150228879
24.331654530672623 298.5557010522541 0.8604878037727243
24.336882085626037 300.9361779086251 0.8651674659413183
24.34210964057945 300.9134810192862 0.8675484990318127
24.347337195532866 300.85972220794235 0.8714174537840279
24.35256475048628 299.8001846611862 0.8743402571553706
24.357792305439695 299.2064130891193 0.8749470138753714
24.36301986039311 297.6013052395613 0.8741721969761058
24.368247415346524 300.2829658402918 0.8776623329380071
24.373474970299938 307.54836141321147 0.8906215378411678
24.378702525253352 314.09122229028145 0.9040834008996677
24.383930080206767 314.841565217371 0.9074988632322738
24.38915763516018 312.3808027355879 0.9049557686550237
24.394385190113596 309.6080715430693 0.8999642262866877
24.39961274506701 309.3862261083086 0.9016428636172411
24.404840300020425 311.8504541100717 0.9079538887717244
24.41006785497384 316.6436202838435 0.9183004924886591
24.415295409927253 316.28999697064654 0.9203396687956582
24.420522964880668 314.43215960137286 0.9197755837406132
24.425750519834082 310.60867090635213 0.9162462202036041
24.430978074787497 311.64472941326835 0.9219210727616504
24.43620562974091 310.908001206659 0.9237103650373466
24.441433184694326 311.61955154753866 0.9273266658323056
24.44666073964774 310.6763202614013 0.9271071407980456
24.451888294601154 314.6387318087383 0.9360661695854142
24.45711584955457 315.4804589762007 0.9399432557569884
24.462343404507983 315.0059167969395 0.9412497773711049
24.467570959461398 313.09082503202086 0.9403775466692039
24.472798514414812 313.3855481012465 0.9420786812062998
24.478026069368227 314.87821915334496 0.9469151681757999
24.48325362432164 312.5450236252148 0.9452209315957695
24.488481179275055 309.9820683114417 0.9433720773907706
24.49370873422847 308.7524976881696 0.9433141832660498
24.498936289181884 308.8015184881885 0.9460727115485543
24.5041638441353 312.27111646742924 0.955035181343589
24.509391399088713 316.20798600533806 0.964484571006126
24.514618954042128 315.4730072149686 0.9652785321017897
24.519846508995542 313.0830264130212 0.9616373662614156
24.525074063948956 312.047630903071 0.9614514627639235
24.53030161890237 314.27056931817253 0.9657238094613126
24.535529173855785 320.32553810211317 0.9784230948310693
24.5407567288092 320.19115754669156 0.9811759856872508
24.545984283762614 319.806382056046 0.9851875387725959
24.55121183871603 316.71337803300094 0.9827424473843178
24.556439393669443 317.4478622559582 0.9856247757125682
24.561666948622857 319.1341035741025 0.9894695851498462
24.566894503576272 318.7382328135839 0.9921818263817783
24.572122058529686 318.8919473817816 0.9954567969987255
24.5773496134831 315.1618486525084 0.9925350782230246
24.582577168436515 311.72418965751797 0.9894131548176747
24.58780472338993 309.5284166062075 0.9874958425385671
24.593032278343344 311.657823820825 0.994645636072793
24.59825983329676 317.1166743816248 1.0059960138627257
24.603487388250173 314.41255827125445 1.0056160606145865
24.608714943203587 314.61467357696614 1.008421111416268
24.613942498157 310.4558709950382 1.0033638531141236
24.619170053110416 313.4614218217132 1.008465077536261
24.62439760806383 310.1936220841713 1.005113965258135
24.629625163017245 310.0199789490404 1.007442974172256
24.63485271797066 309.6358412824631 1.0108697149070702
24.640080272924074 307.63533460953374 1.009609439488254
24.645307827877488 311.7935790515914 1.0193821870655202
24.650535382830903 310.50004040051095 1.0195801694644289
24.655762937784317 312.8814890303553 1.0257802595295107
24.66099049273773 312.0146130471176 1.0262696433799094
24.666218047691146 311.52384733662205 1.0277000470822426
24.67144560264456 310.12284686954797 1.0290138302111111
24.676673157597975 306.2627078214796 1.0259307300116043
24.68190071255139 306.3942448553302 1.0300546836427689
24.687128267504804 305.7709562288719 1.0307427516747811
24.692355822458218 302.39035605319776 1.0256787719489013
24.697583377411632 299.6203637499603 1.022313265584222
24.702810932365047 300.82689681019355 1.0288232864756355
24.70803848731846 307.8580945175416 1.046155389561282
24.713266042271876 308.4028144357297 1.051059497136547
24.71849359722529 309.14537959376145 1.0539614584005619
24.723721152178705 302.91064876167627 1.044147433026559
24.72894870713212 302.00531103411214 1.0444482777656667
24.734176262085533 301.11900302627475 1.0446942572078908
24.739403817038948 307.8171898596589 1.058871707653555
24.744631371992362 313.21654959051034 1.0694818423800003
24.749858926945777 312.1649717827374 1.068666141963218
24.75508648189919 304.154942683498 1.057536982420589
24.760314036852606 301.97478662901926 1.0566629315739349
24.76554159180602 301.26164811054815 1.0594706420908357
24.770769146759434 305.8207877064063 1.0718514710204239
24.77599670171285 305.7946435205007 1.07537225691932
24.781224256666263 303.3614992012433 1.07496413148332
24.786451811619678 304.3496038968969 1.0784149445303064
24.791679366573092 303.5687654069964 1.0796760601760094
24.796906921526507 307.2632636245859 1.0874913711424963
24.80213447647992 306.08456792282396 1.0871985616894875
24.807362031433335 301.38416847606004 1.0812730285315844
24.81258958638675 300.7441654019375 1.0861114121844921
24.817817141340164 301.9515559057792 1.0932695344889152
24.82304469629358 304.4318826727392 1.1011206520565502
24.828272251246993 303.2640197363054 1.0995282828725441
24.833499806200408 296.31472469796154 1.0893895732138341
24.838727361153822 295.4742269326372 1.090164010893579
24.843954916107236 296.42301105691433 1.095371263848788
24.84918247106065 302.32412474297735 1.109575607664956
24.854410026014065 304.2787458463555 1.1171035149043855
24.85963758096748 307.3670462238318 1.1265717024251
24.864865135920894 307.3851474045476 1.1269482224464584
24.87009269087431 307.85702673079726 1.1314019350697773
24.875320245827723 306.5187757119085 1.1323822123856033
24.880547800781137 305.3968542384016 1.1344227529018303
24.885775355734552 307.0956084207066 1.1391225757496508
24.891002910687966 305.5436842548883 1.136582908678606
24.89623046564138 306.99492081344636 1.1407529668437584
24.901458020594795 305.52501709822894 1.1404852585423961
24.90668557554821 307.8929520493374 1.1482336994762732
24.911913130501624 309.5390339560336 1.1546700182696958
24.91714068545504 314.3144763703096 1.1686687980943569
24.922368240408453 311.4004870389353 1.1682240951592076
24.927595795361867 313.32698665951784 1.176210417315873
24.93282335031528 313.89173188433887 1.1806498965296688
24.938050905268696 318.3518509723005 1.1906104786803213
24.94327846022211 319.35518109410185 1.1949393033506492
24.948506015175525 316.3906158788635 1.1935233721263645
24.95373357012894 315.01126700845765 1.1948483383450301
24.958961125082354 309.487088107735 1.1884265981215876
24.964188680035768 307.08138031018495 1.1870678583846774
24.969416234989183 307.96963615415865 1.191421905249202
24.974643789942597 311.38065451176317 1.2006046491888929
24.97987134489601 314.54961789945133 1.2069911610985031
24.985098899849426 311.49247600398735 1.2046373574171934
24.99032645480284 310.18823403351604 1.2062917059572722
24.995554009756255 312.81439480863304 1.216802822286462
25.00078156470967 317.69034258069587 1.2305505461673172
25.006009119663084 317.38554871044914 1.2327664296526553
25.011236674616498 313.4933414066473 1.2269122044161134
25.016464229569912 310.53614348434274 1.2266641654808113
25.021691784523327 309.56166915814873 1.229978603186
25.02691933947674 311.00449177068504 1.2370831055920595
25.032146894430156 312.6813732253294 1.2418733497841352
25.03737444938357 316.27101960985715 1.251186454966619
25.042602004336985 316.80082258935886 1.2552094530631515
25.0478295592904 321.11130694657044 1.2694163511824053
25.053057114243813 323.49732072501973 1.2794881957341622
25.058284669197228 322.49223826145754 1.2836205683145874
25.063512224150642 320.37908574956185 1.2832858280435018
25.068739779104057 318.2311908371158 1.2812314360366954
25.07396733405747 320.9206936496886 1.2908790308443256
25.079194889010886 323.8059292830118 1.300559343578368
25.0844224439643 323.41483355142606 1.303757704663202
25.089649998917714 320.39339505324074 1.298947346505711
25.09487755387113 320.1650365384402 1.3021141933300784
25.100105108824543 320.69744915170617 1.3071092630227865
25.105332663777958 318.64972417259247 1.30870587612787
25.110560218731372 318.63445808623453 1.3117452732014618
25.115787773684787 318.5510751193663 1.3178534542642477
25.1210153286382 316.7242455336975 1.3182512590505484
25.126242883591615 317.69756779335654 1.32504287521079
25.13147043854503 316.65209979081146 1.3249937121123507
25.136697993498444 320.9207782282622 1.3365611042698413
25.14192554845186 318.3005878770942 1.334961772784018
25.147153103405273 315.12147986249647 1.3337747348515125
25.152380658358688 314.06392546707616 1.335992824559376
25.157608213312102 317.25325410937177 1.3463248080409258
25.162835768265516 323.2375020077249 1.3643960399872677
25.16806332321893 323.13360525486377 1.3689337072860017
25.173290878172345 323.2826533351343 1.375485401634852
25.17851843312576 317.93899114734495 1.3686094514481495
25.183745988079174 323.79377263385953 1.3842186408935822
25.18897354303259 322.0430240364084 1.387532339456089
25.194201097986003 323.79503516364014 1.3986700785233357
25.199428652939417 321.2703142294739 1.3980766212053288
25.204656207892832 323.65384303730394 1.4061717507293805
25.209883762846246 325.80812069266676 1.4116858041383469
25.21511131779966 325.6527280366821 1.414550493228755
25.220338872753075 329.6055390198561 1.4300833550096217
25.22556642770649 331.39637534128246 1.4402729701121288
25.230793982659904 330.24398936645696 1.4422648368396247
25.23602153761332 325.9155859735471 1.4375591657749565
25.241249092566733 321.9855129541991 1.4342574760012299
25.246476647520147 325.1742140481524 1.4485773608038104
25.25170420247356 329.5658195032844 1.4630453017371903
25.256931757426976 335.0986757463882 1.4781250723105166
25.26215931238039 335.13410838884556 1.4840002987865817
25.267386867333805 334.90670170748706 1.4893489722329019
25.27261442228722 330.0286580978266 1.4836205917694614
25.277841977240634 328.96335625562904 1.485746086039928
25.283069532194048 327.7390977815828 1.485530341129528
25.288297087147463 330.5897966763746 1.497665848347813
25.293524642100877 334.4966010856897 1.5106764540604667
25.29875219705429 336.75965378196565 1.5217241218607003
25.303979752007706 330.5242783381934 1.5147747656113353
25.30920730696112 328.8573055823066 1.5199367878839356
25.314434861914535 322.4968026002975 1.5102388821918662
25.31966241686795 327.0225703344492 1.5255537093449834
25.324889971821364 325.83065126414454 1.5306005032386918
25.330117526774778 328.9642966437545 1.54526350391354
25.335345081728192 324.4488851546247 1.5417573325739038
25.340572636681607 327.16016314849173 1.5539251410093657
25.34580019163502 327.7125312325006 1.5607712487922951
25.351027746588436 326.96685849701555 1.564957420087972
25.35625530154185 325.54593703539956 1.5671865470044335
25.361482856495265 325.6829636157622 1.5761469515048199
25.36671041144868 331.9819973529259 1.6014028124406228
25.371937966402093 333.5571786727907 1.6116575106976903
25.377165521355508 331.73986995727756 1.6135563671469937
25.382393076308922 324.9875406404936 1.6015505168780768
25.387620631262337 321.6029173386021 1.5998717837751215
25.39284818621575 318.03902835481864 1.5930561947366295
25.398075741169166 318.4984153584328 1.5991590522315469
25.40330329612258 319.6906802614528 1.6106696868469599
25.408530851075994 321.2747166256357 1.6214205502388717
25.41375840602941 328.1589504791415 1.6474179999168752
25.418985960982823 323.83416580626005 1.6392008498941413
25.424213515936238 322.4793285012791 1.6432527957388314
25.429441070889652 316.8386017410883 1.6371120151008534
25.434668625843067 322.0631022908714 1.6593043200355808
25.43989618079648 325.16312892186585 1.6773890884720126
25.445123735749895 325.70573291828373 1.6864859334367501
25.45035129070331 325.97272789583513 1.697088922326179
25.455578845656724 326.50560044109 1.707910142894297
25.46080640061014 327.14531442478165 1.7202851630043374
25.466033955563553 328.91437074069023 1.7311927518433585
25.471261510516968 332.4273284658113 1.7483574926017122
25.476489065470382 335.00158907326494 1.7584177463812876
25.481716620423796 334.4697133778545 1.772506577623155
25.48694417537721 331.64684457708586 1.7705299209634893
25.492171730330625 328.3163922410654 1.7725650441772511
25.49739928528404 322.4937138685182 1.7599742863205936
25.502626840237454 318.97249252896324 1.7569057589179793
25.50785439519087 320.8248664058797 1.7693406982224664
25.513081950144283 329.15474612668135 1.8039346457171728
25.518309505097697 339.9152465311868 1.8465757216802123
25.523537060051112 339.46777108704214 1.8581925130446066
25.528764615004526 343.1482844603629 1.87827741667738
25.53399216995794 337.16690842362993 1.8673436157139265
25.539219724911355 340.11351479392295 1.883339936299697
25.54444727986477 335.23569807557556 1.8753665459299702
25.549674834818184 332.40193036947414 1.878769152174918
25.5549023897716 332.74939293428025 1.8877212759408644
25.560129944725013 333.78198424195 1.902732011907616
25.565357499678427 341.2777473274187 1.9340703285113352
25.57058505463184 342.8718914430832 1.9515906556118283
25.575812609585256 344.83569955744514 1.971246483365035
25.58104016453867 339.55858189290893 1.9696400982003501
25.586267719492085 338.4766635216609 1.9822305067878567
25.5914952744455 339.0593646216267 1.9905302585952205
25.596722829398914 343.4075207163285 2.0174963625271065
25.601950384352328 340.684045536813 2.0244942861080446
25.607177939305743 335.09428533354327 2.023251872554311
25.612405494259157 331.4960452509825 2.0232056808681853
25.61763304921257 325.9104303774292 2.01217764495323
25.622860604165986 331.58377206025233 2.0400753179632396
25.6280881591194 333.76319226775365 2.0584042669975466
25.633315714072815 342.3688720449571 2.0987140230871675
25.63854326902623 345.9637895522807 2.1290639096216504
25.643770823979644 348.3880966740207 2.1531954935709448
25.648998378933058 355.7334892961995 2.1866948042679706
25.654225933886472 360.17702994029827 2.220894396757394
25.659453488839887 353.43711031291696 2.218670900665417
25.6646810437933 344.2967887172584 2.2113384470764688
25.669908598746716 337.48547890936425 2.193809309139466
25.67513615370013 334.6954096907555 2.1971483059867043
25.680363708653545 337.5815438585372 2.219922838386197
25.68559126360696 333.7434639530682 2.2258444955990746
25.690818818560373 330.6778833171971 2.2301454267406955
25.696046373513788 330.23433141130516 2.2411296865276107
25.701273928467202 321.96456149735127 2.230346590037724
25.706501483420617 329.165534814819 2.271069062935906
25.71172903837403 331.4787845591879 2.299708208208874
25.716956593327446 347.24498194824037 2.3696897619155055
25.72218414828086 353.71427086557867 2.4163313611930373
25.727411703234274 354.2151434048787 2.433076736624922
25.73263925818769 343.52494738368244 2.4210692899040644
25.737866813141103 337.612704251173 2.422592829558971
25.743094368094518 326.88942316962886 2.4088631065600365
25.748321923047932 329.92560745089645 2.441697873423028
25.753549478001347 324.85581064793723 2.4444305465720255
25.75877703295476 328.4396919714719 2.478733820224622
25.764004587908175 334.7844599241702 2.5235678063115086
25.76923214286159 337.9887570075759 2.5571468260789283
25.774459697815004 332.3363001742628 2.5563019111828855
25.77968725276842 330.8637735005555 2.581049410106143
25.784914807721833 326.1048646791955 2.586526601491416
25.790142362675248 343.9441632562677 2.6941513993543604
25.795369917628662 344.543440477469 2.71882887089783
25.800597472582076 348.23105160176755 2.7653952897685836
25.80582502753549 335.6496083361436 2.7329802584134906
25.811052582488905 329.7539922001182 2.7430352258679846
25.81628013744232 328.83822476330545 2.7682831988385006
25.821507692395734 328.4051786389363 2.8000374918104836
25.82673524734915 326.15826152564324 2.8251381068240238
25.831962802302563 331.81061645963706 2.8806616164833465
25.837190357255977 344.64516975890484 2.9781108138519294
25.84241791220939 347.6028880045176 3.0224722890814992
25.847645467162806 351.77582106559777 3.0875302231687405
25.85287302211622 343.46179460197004 3.089758878415112
25.858100577069635 344.07868493744974 3.151450099288257
25.86332813202305 336.4545890377182 3.1531621313241747
25.868555686976464 331.6460452540016 3.180545879226124
25.87378324192988 325.8707311775129 3.182397070646272
25.879010796883293 327.3122741873419 3.242774524622563
25.884238351836707 342.57143475138304 3.3701523525626045
25.88946590679012 349.81514644067084 3.4605420436615435
25.894693461743536 365.36107019550656 3.60261328313021
25.89992101669695 355.0538040000494 3.6060419376501294
25.905148571650365 336.7323078853541 3.585360732353218
25.91037612660378 328.8790197728553 3.600279709396094
25.915603681557194 312.12297818902107 3.586057533087029
25.920831236510608 332.8207839075858 3.767876826378677
25.926058791464023 342.05933743583194 3.912119223049177
25.931286346417437 358.22506404390646 4.080307269616458
25.93651390137085 362.89969385904624 4.214487674646989
25.941741456324266 345.23752621976035 4.202617205956938
25.94696901127768 332.7458990835977 4.234085163031096
25.952196566231095 319.9453812186411 4.271442058291183
25.95742412118451 321.79028051437933 4.433781026111849
25.962651676137924 325.6601351451231 4.568781777865483
25.967879231091338 341.5413660120847 4.757608812251549
25.973106786044752 362.36524876685036 4.931274714697056
25.978334340998167 367.94114197522424 5.043947315326353
25.98356189595158 347.37738100341977 4.994773642033335
25.988789450904996 328.5944123863223 4.927068726396671
25.99401700585841 302.0927507987849 4.830808673646704
25.999244560811825 315.18256091998114 4.999368784399736
26.00447211576524 322.24532752873995 5.189232052422424
26.009699670718653 340.21033065115535 5.407091001214551
26.014927225672068 342.0403270871938 5.566121771679255
26.020154780625482 328.0701982909968 5.547511249761777
26.025382335578897 332.38648840284384 5.73162639805376
26.03060989053231 326.82365472079715 5.808935161893793
26.035837445485726 331.2856458041183 6.001797948424425
26.04106500043914 320.8208862820737 6.068424604922994
26.046292555392554 303.9239170950033 6.059617693833935
26.05152011034597 296.73475693675454 6.191957253680628
26.056747665299383 280.9461473287568 6.179004740502709
26.061975220252798 283.4091057328725 6.470902335546968
26.067202775206212 266.3525325795842 6.43054764977757
26.072430330159627 293.32679174220976 7.112440700671757
26.07765788511304 310.30309558333084 7.53013624649856
26.082885440066455 330.1435609964202 8.223111535450366
26.08811299501987 339.21083654707087 8.677906350835801
26.093340549973284 321.01880469565776 8.994653563909754
26.0985681049267 336.70777891171673 9.75594447409438
26.103795659880113 331.4893112035656 10.417221220816737
26.109023214833528 342.1054320516185 11.532875322753807
26.114250769786942 318.05057690765057 12.183553559641284
26.119478324740356 265.77166230588153 12.857246945615858
26.12470587969377 248.4228082080022 14.20140636970189
26.129933434647185 251.74696286320872 19.762551685849783
26.1351609896006 254.1949875872711 28.091621168397662
