# Supplementary material for: Unraveling metal effects on CO2 uptake in pyrene-based metal-organic frameworks
Source: Nat Commun. 2025 Feb 11;16:1516. doi: 10.1038/s41467-025-56296-w (PMC11814143; doi:10.1038/s41467-025-56296-w)
Supplement: Supplementary file 3 — Source Data [file 41467_2025_56296_MOESM3_ESM.zip › SourceCode/SuppInf/FigureS5_Ga-TBAPy_InSitu_VariableT_PXRD/Data/GaTBAPy_0057p.dat]

0.002613777476707968 21.016321670901053 5.05980605184699
0.007841332430123905 21.220372700254366 4.4948580745545215
0.01306888738353984 24.482506560815853 4.311854421833682
0.018296442336955775 22.68122787070366 3.3149285812528695
0.02352399729037171 22.183307388991576 3.124150128301676
0.028751552243787646 22.001792803163813 3.1527846190819018
0.03397910719720358 21.0847610624293 2.585303749924849
0.03920666215061952 19.88079952704562 2.380119780866613
0.04443421710403546 17.612118340681732 2.058840792823523
0.0496617720574514 14.945741152706804 1.673597455661397
0.054889327010867336 12.862599655106676 1.69605384299894
0.060116881964283275 16.606512001916286 1.841952609538577
0.06534443691769921 19.72326273435131 1.9239558932730447
0.07057199187111515 20.97242464729851 1.9713893634524782
0.07579954682453109 20.692816194284195 1.744215722902838
0.08102710177794703 18.827946603422532 1.5810310595999573
0.08625465673136297 20.174321695525844 1.5883406622290877
0.09148221168477891 21.337079648009873 1.5102939114487384
0.09670976663819485 20.474834729404318 1.4831699906686133
0.10193732159161079 19.99479898969144 1.5055289300240011
0.10716487654502672 16.454147550936156 1.378456348567604
0.11239243149844266 16.8942137285714 1.3885561863960734
0.1176199864518586 17.609179750584218 1.4105923234726743
0.12284754140527454 18.59150623463772 1.3199363675548506
0.12807509635869047 19.448825548177545 1.2719218500951444
0.1333026513121064 20.382570374901825 1.3000073438834354
0.13853020626552232 19.903998002517547 1.2387844156416095
0.14375776121893824 19.04755802248517 1.229517314553949
0.14898531617235417 18.34625663770577 1.224902508934568
0.1542128711257701 17.42116562349717 1.129528865309924
0.15944042607918602 18.096247456678757 1.1321672309854247
0.16466798103260194 17.26053179885191 1.0706663035500559
0.16989553598601786 16.492278289673255 1.026188390420204
0.1751230909394338 16.01884829646309 0.9749236289860203
0.18035064589284971 15.901335009840773 0.9496727331429907
0.18557820084626564 17.771602602751933 0.9831401267539805
0.19080575579968156 19.123207794292956 1.0186850173884439
0.1960333107530975 18.710285396756863 1.0028718808643204
0.20126086570651341 18.866451809941722 0.9875291776366268
0.20648842065992934 17.492344365697296 0.9533233966482388
0.21171597561334526 16.923356589641774 0.9351044677749789
0.2169435305667612 17.784642279025608 0.946169142362277
0.22217108552017711 18.207507396022553 0.9545468431125653
0.22739864047359304 18.069134549344156 0.9727192268246222
0.23262619542700896 18.12677209538478 0.9602064332963554
0.2378537503804249 18.565400978039815 0.9637088101738918
0.2430813053338408 19.635597436939175 0.9750073745509806
0.24830886028725674 19.569759347610127 0.9329952512187085
0.25353641524067266 19.430455551865425 0.9067462380047719
0.2587639701940886 18.991171565431024 0.8994508593056014
0.2639915251475045 18.390020956315823 0.8868111647675433
0.26921908010092044 18.625608510170682 0.8746470108002286
0.27444663505433636 18.611993683369644 0.8844345349531478
0.2796741900077523 18.558003223600508 0.8715654930495469
0.2849017449611682 19.1102858804485 0.8606136945229403
0.29012929991458414 19.41808491974336 0.8606359615530775
0.29535685486800006 18.597162549526892 0.8350840337870722
0.300584409821416 17.57437260605895 0.7897491475410144
0.3058119647748319 16.676283972611337 0.7682992693989962
0.31103951972824784 16.358773798642307 0.772977030229078
0.31626707468166376 17.18367349895411 0.7938034602178393
0.3214946296350797 17.69035002465813 0.8239378937421722
0.3267221845884956 17.167893689466645 0.8120169763449829
0.33194973954191154 16.046139574609445 0.7951414175381113
0.33717729449532746 15.969817991179998 0.7763261658807863
0.3424048494487434 16.096775379188504 0.7852485570597765
0.3476324044021593 16.83826002803414 0.791726154013429
0.35285995935557524 18.453028654798427 0.8125549267571347
0.35808751430899116 18.74797752369376 0.8301462022970759
0.3633150692624071 19.078468331535337 0.841379657486179
0.368542624215823 20.055667803969243 0.8849045581742075
0.37377017916923894 19.881391593729717 0.865972327523592
0.37899773412265486 19.18923684794348 0.848027117516453
0.3842252890760708 19.20316705828774 0.8659801468597597
0.3894528440294867 18.713323426166028 0.8556860178589057
0.39468039898290264 19.2603695840097 0.8792148282236085
0.39990795393631856 20.569546742553392 0.8906804683400589
0.4051355088897345 19.550313929057175 0.8297792955922626
0.4103630638431504 19.98110686915386 0.8242592493115443
0.41559061879656634 20.050652691137515 0.8374884690780505
0.42081817374998226 19.591797180780215 0.8240448367231286
0.4260457287033982 18.711770058302708 0.8232961454785592
0.4312732836568141 19.510267123356915 0.8351855770917128
0.43650083861023004 19.490592054649856 0.8207016095369651
0.44172839356364596 20.085490213521403 0.8364589413558318
0.4469559485170619 21.406696036743984 0.8336527309370536
0.4521835034704778 20.622080783044545 0.8217120347128365
0.45741105842389373 19.83786444533181 0.8113979097843788
0.46263861337730966 19.716577449776423 0.8191519987733347
0.4678661683307256 20.15228566926994 0.8201771944246372
0.4730937232841415 21.27150546943234 0.8272309519532622
0.47832127823755743 21.781759696325267 0.8283817810945983
0.48354883319097336 21.25698583477036 0.8015271901027029
0.4887763881443893 21.295054273815403 0.8137929014862996
0.4940039430978052 21.051150346517023 0.8003629868092953
0.49923149805122113 20.483579176031395 0.7790748671375575
0.5044590530046371 20.346693714979256 0.7932389416054544
0.5096866079580531 18.788390982338306 0.7561881485883967
0.5149141629114691 18.167414281492352 0.7608001929563742
0.5201417178648851 17.308289004604884 0.7374454045495139
0.525369272818301 17.237939461097938 0.7160221323975662
0.530596827771717 18.31416888942977 0.7277178363725705
0.535824382725133 17.93356630229833 0.7129650000120477
0.541051937678549 18.439703068042203 0.7305997880023827
0.546279492631965 18.28264905209792 0.7277597011897802
0.5515070475853809 18.269186734030864 0.7192394981564357
0.5567346025387969 17.464421945979108 0.7008991695234832
0.5619621574922129 17.677080001899736 0.69394228636793
0.5671897124456289 17.66699924489668 0.696786606702249
0.5724172673990449 18.595861484574346 0.7037686540530872
0.5776448223524608 19.61460397837321 0.7137135254552117
0.5828723773058768 21.421566525674123 0.7461204212173488
0.5880999322592928 22.257867995139442 0.778293437736783
0.5933274872127088 22.876721705259634 0.8157337644406835
0.5985550421661248 20.73372293692207 0.7836582281258264
0.6037825971195407 19.054162419007852 0.7453854181423384
0.6090101520729567 18.305553564571422 0.7283560355556468
0.6142377070263727 19.19575132475579 0.7450234171644615
0.6194652619797887 19.243381541173378 0.7199432284775072
0.6246928169332047 18.56047760160311 0.7010962770602405
0.6299203718866206 18.864956505672605 0.6965317581062855
0.6351479268400366 18.92478702596965 0.6924817267450106
0.6403754817934526 19.395164750567428 0.6962624850190703
0.6456030367468686 20.113137588797734 0.6957263379065949
0.6508305917002846 20.596937798925183 0.6942364990364394
0.6560581466537005 20.96517040313557 0.7031780583460665
0.6612857016071165 22.136469673568822 0.7288004230112625
0.6665132565605325 22.883678285473742 0.7391952109244594
0.6717408115139485 22.07086094371614 0.7253995775271982
0.6769683664673645 22.072227592639706 0.7169034014401227
0.6821959214207804 20.426315167131932 0.6870966085907068
0.6874234763741964 20.08269144039069 0.6836648732710857
0.6926510313276124 20.181610194502912 0.6792625867155084
0.6978785862810284 20.709018766235747 0.680348518710158
0.7031061412344444 21.14451870262657 0.6939892353726562
0.7083336961878604 21.27164651775096 0.6882583283643204
0.7135612511412763 21.29999043691517 0.697596668539113
0.7187888060946923 21.297864089192082 0.7030667267727256
0.7240163610481083 21.929804734217026 0.717580970562758
0.7292439160015243 22.92438156784242 0.7447658927584729
0.7344714709549403 24.237156323391854 0.7683909994230513
0.7396990259083562 25.354598613252897 0.7879675644795169
0.7449265808617722 24.940010211989684 0.7971435733330731
0.7501541358151882 24.996722189732235 0.8039413181211276
0.7553816907686042 23.943648761656515 0.7828095668369454
0.7606092457220202 27.428676705168 0.8321307675019328
0.7658368006754361 29.96358272843446 0.8301354701471768
0.7710643556288521 31.95616285678367 0.8184900455740821
0.7762919105822681 31.894062215457776 0.8061493743542897
0.7815194655356841 31.999449200101612 0.8028264345973204
0.7867470204891001 32.515514958915645 0.8368968552999183
0.791974575442516 31.818587535239708 0.8469187578567462
0.797202130395932 31.81962754603182 0.8527163177374483
0.802429685349348 32.34200167058484 0.8632678685049872
0.807657240302764 32.736711472265014 0.8594618991665689
0.81288479525618 36.77427959998489 0.9062018634390873
0.8181123502095959 38.84855524103728 0.9375589618793153
0.8233399051630119 39.03535875088404 0.946886457453131
0.8285674601164279 41.15206660408444 0.9960094932663561
0.8337950150698439 44.167088135195186 1.041650206508518
0.8390225700232599 49.46181088716326 1.0922059110693223
0.8442501249766758 56.89426682639937 1.1813291768182945
0.8494776799300918 62.2504997988796 1.233682989342807
0.8547052348835078 63.20232965994284 1.2415771967658162
0.8599327898369238 66.6458114716387 1.264599562417874
0.8651603447903398 67.35568437670453 1.2629622851188946
0.8703878997437557 68.08444595723475 1.2640897899063621
0.8756154546971717 74.27199462692616 1.323745775599199
0.8808430096505877 75.09175998480076 1.347926790697019
0.8860705646040037 76.59411057340569 1.3642421682551185
0.8912981195574197 77.24808880882898 1.3712923641816406
0.8965256745108356 79.07143120753133 1.3596236155763444
0.9017532294642516 80.82144898792698 1.3634532775470878
0.9069807844176676 78.75593903577966 1.3365436339945647
0.9122083393710836 80.02642165515017 1.3750770481191348
0.9174358943244996 81.45874398755407 1.4007036328401734
0.9226634492779155 81.66994506260423 1.3825165670986617
0.9278910042313315 85.99518819895022 1.4023043085702023
0.9331185591847475 85.0686310696318 1.3652111781942053
0.9383461141381635 89.56306364288545 1.3827432410099725
0.9435736690915795 89.6013612965423 1.3824189365351007
0.9488012240449955 90.30744762027285 1.3845856958327276
0.9540287789984114 90.97099049462686 1.3912600992777049
0.9592563339518274 94.74486714594589 1.4280352317675
0.9644838889052434 100.83414679731914 1.4954109357695093
0.9697114438586594 108.56916836716114 1.5475157990418045
0.9749389988120754 111.33780694407562 1.5560319889861973
0.9801665537654913 112.34620746826656 1.5484108582882692
0.9853941087189073 112.75719638842281 1.5529519812644126
0.9906216636723233 113.53499144506102 1.5552932973814193
0.9958492186257393 114.88518716986849 1.5882622097963128
1.0010767735791553 119.51607714306186 1.6123024127035865
1.0063043285325712 123.50000394852027 1.6444537664551606
1.0115318834859872 121.28181745592701 1.6300044576250037
1.0167594384394032 117.56744339910402 1.5820217207465366
1.0219869933928192 120.16015526477041 1.6170557101204448
1.0272145483462352 118.58829671690665 1.5848926386026605
1.0324421032996511 120.64190950200259 1.6054240658888903
1.0376696582530671 125.01212827367321 1.6364301155248928
1.042897213206483 126.73861398664181 1.6393821493109442
1.048124768159899 128.85007093008366 1.6608143947319651
1.053352323113315 134.23738774170948 1.682139191202037
1.058579878066731 131.92486161599209 1.6455852174082821
1.063807433020147 134.3472936615322 1.6524319708175677
1.069034987973563 134.28636196860614 1.6322762019947477
1.074262542926979 134.67406333909156 1.627004635546993
1.079490097880395 138.7972754836046 1.6528770041359737
1.084717652833811 132.6324100523462 1.6030568423820775
1.089945207787227 132.4453313183169 1.617363046764532
1.095172762740643 135.14041155563976 1.6425922477056623
1.1004003176940589 137.47811562715657 1.6761953991600715
1.1056278726474749 144.72838765253667 1.7254746378845283
1.1108554276008908 152.9821977082804 1.7801141687351183
1.1160829825543068 150.59136656742768 1.7579113469834116
1.1213105375077228 150.030380887673 1.755604736066628
1.1265380924611388 145.84780971861022 1.7314627484058813
1.1317656474145548 138.44891284420672 1.6691614574029752
1.1369932023679707 143.81643406944093 1.6985815217633744
1.1422207573213867 143.30909331702827 1.68564816864605
1.1474483122748027 142.13646961759656 1.6602015209525878
1.1526758672282187 143.89598183177196 1.6592117935179633
1.1579034221816347 140.79954251458264 1.6395252937530014
1.1631309771350506 143.38713380893174 1.6508368473929957
1.1683585320884666 151.90900972712174 1.674848781315003
1.1735860870418826 152.8023149847583 1.681967363740474
1.1788136419952986 152.43106787657305 1.692105030507993
1.1840411969487146 150.74135473253358 1.6935095451189486
1.1892687519021305 146.06461704390364 1.68473002777534
1.1944963068555465 152.46024886176565 1.7187860687604448
1.1997238618089625 156.45199298255233 1.7120868686498412
1.2049514167623785 158.26139952500844 1.7354820039634864
1.2101789717157945 162.92303621023112 1.7781695860383757
1.2154065266692105 158.59015453577834 1.7337890393623985
1.2206340816226264 160.30457469962485 1.7525102297361939
1.2258616365760424 159.5846890946622 1.734127177669882
1.2310891915294584 169.56329819327033 1.785089060344615
1.2363167464828744 167.97643246047681 1.789845049169289
1.2415443014362904 165.325195187481 1.7790462605961386
1.2467718563897063 164.60910450739019 1.7798338985228614
1.2519994113431223 163.3692610470035 1.7696660815578016
1.2572269662965383 164.3697736923559 1.7485265948295508
1.2624545212499543 170.3362513919346 1.7666100946996162
1.2676820762033703 170.1628070570762 1.7804781899691318
1.2729096311567862 166.23523265840117 1.760560904072764
1.2781371861102022 162.83730655071517 1.7593959712827802
1.2833647410636182 161.91975430966409 1.7545235950947244
1.2885922960170342 164.21629714314307 1.7713440688954074
1.2938198509704502 163.5680567064678 1.7461548593977405
1.2990474059238661 160.65586600803903 1.714845073620168
1.3042749608772821 155.4805313414297 1.663502869240409
1.309502515830698 160.51041195409368 1.6821674913153228
1.314730070784114 162.68596010705198 1.695678958889741
1.31995762573753 162.84643552469808 1.6932674664461231
1.325185180690946 164.90869797083258 1.720122179766219
1.330412735644362 164.76369504747532 1.7251490224447217
1.335640290597778 170.53286247963072 1.7714857742733712
1.340867845551194 173.3340515107191 1.771469001854727
1.34609540050461 174.33821210232168 1.7741467429515352
1.351322955458026 170.99655400081625 1.7460535457947206
1.356550510411442 167.4473504712954 1.7220197817327634
1.361778065364858 162.0047649418742 1.6882650883868335
1.3670056203182739 158.848907551829 1.668203919894599
1.3722331752716899 159.9182308547198 1.6855598087364065
1.3774607302251058 162.42418258360155 1.691933967285653
1.3826882851785218 170.68698104380502 1.7390151441289117
1.3879158401319378 180.11482390085163 1.775284509081222
1.3931433950853538 180.53731348384122 1.7738936446446043
1.3983709500387698 175.96331100091274 1.7378781262773355
1.4035985049921857 166.65341597657238 1.6729818053950423
1.4088260599456017 157.24796306454576 1.6260670088871518
1.4140536148990177 157.3597833461414 1.632363457696617
1.4192811698524337 160.8984981021843 1.664088823506019
1.4245087248058497 172.24326082083746 1.7485275533547626
1.4297362797592656 181.9854167165112 1.8059650826490181
1.4349638347126816 179.61658188215 1.7782555767310972
1.4401913896660976 173.84547066244718 1.7379024444593751
1.4454189446195136 173.97238547078726 1.7308777886831388
1.4506464995729296 169.8448564155382 1.7127407254134126
1.4558740545263456 171.39078056449375 1.7162858645885728
1.4611016094797615 164.56257164395424 1.6814918403493528
1.4663291644331775 156.72775441387887 1.6379149475949155
1.4715567193865935 154.46550957938703 1.6017799569424302
1.4767842743400095 156.44880847280467 1.5993266527760508
1.4820118292934255 160.04410087549883 1.6314119962059395
1.4872393842468414 167.41724349559965 1.6888478139353384
1.4924669392002574 163.97764920566243 1.6777106239029016
1.4976944941536734 165.58458015286502 1.7041662716866819
1.5029220491070894 169.48776091832826 1.7431731436751072
1.5081496040605054 173.5680799321607 1.7542159417047383
1.5133771590139213 180.29043196808612 1.8113987797328248
1.5186047139673373 177.07483625504315 1.7888671700099557
1.5238322689207533 167.81974364670012 1.7262190038876282
1.5290598238741693 158.26098699041174 1.6521819523955343
1.5342873788275853 159.72950110092987 1.6468518730197217
1.5395149337810012 166.5607918405758 1.6831503888885457
1.5447424887344172 174.43175816263474 1.7240789917588828
1.5499700436878332 184.43213792191378 1.7979795048465244
1.5551975986412492 192.78661842661475 1.837224981145613
1.5604251535946652 195.3306181765083 1.8526820158293396
1.5656527085480811 194.03415270772794 1.8425026861151854
1.5708802635014971 191.58308392171634 1.8154872868923004
1.576107818454913 187.62966066650827 1.817857300118984
1.581335373408329 179.066498967803 1.7464407377701137
1.586562928361745 178.45998179552112 1.7382963198315688
1.591790483315161 183.8784422403262 1.768687154476598
1.597018038268577 189.79665718347414 1.7944359538924937
1.602245593221993 199.01333886214704 1.83148026612448
1.607473148175409 200.4175737101203 1.8411138314446727
1.612700703128825 197.48496344130282 1.8074439067086945
1.617928258082241 189.58059504494452 1.7474841052508325
1.623155813035657 190.18649421944934 1.76059088264995
1.628383367989073 198.32828814146654 1.7923292487495104
1.6336109229424889 204.5743329586529 1.8205952534199026
1.6388384778959049 212.7656295651814 1.845471935769313
1.6440660328493208 219.15823322596054 1.8894861164329853
1.6492935878027368 217.86683098119428 1.8862064584194205
1.6545211427561528 219.86833425312298 1.8980719434893079
1.6597486977095688 228.5526598842347 1.9329456413706279
1.6649762526629848 237.88824354296477 1.968518505220397
1.6702038076164007 246.35440837478782 1.988534034816678
1.6754313625698167 247.7289136132779 1.9787910566836078
1.6806589175232327 251.53423671872795 2.0127341903272673
1.6858864724766487 256.65659380568576 2.034153532719446
1.6911140274300647 257.2929782846026 2.0145065761242966
1.6963415823834807 260.1348198397733 2.0205331239771445
1.7015691373368966 250.91093046571473 1.9599774835381973
1.7067966922903126 251.20968683828204 1.953662710356834
1.7120242472437286 256.6252607479748 2.002911742899548
1.7172518021971446 254.5612955747111 1.982088638556945
1.7224793571505606 261.63513387127955 2.0011813545057384
1.7277069121039765 266.2957101536587 2.024643208422463
1.7329344670573925 272.61972723905313 2.043881675614109
1.7381620220108085 274.1871690582214 2.0232136224657817
1.7433895769642245 283.920286364522 2.0599457794870646
1.7486171319176405 289.0681679917374 2.0879546322738034
1.7538446868710564 298.5171445286866 2.103747480913151
1.7590722418244724 303.2760045911544 2.1213865085541426
1.7642997967778884 297.6415068558888 2.087498755877077
1.7695273517313044 291.88499498207534 2.0345653481685106
1.7747549066847204 296.47700532845795 2.0479271644780583
1.7799824616381363 294.0366612313445 2.0187454540924312
1.7852100165915523 298.5528368154053 2.0216835750555697
1.7904375715449683 305.6255954780981 2.0460929024712153
1.7956651264983843 306.6821744718801 2.055498630651488
1.8008926814518003 311.235639144717 2.032406760807703
1.8061202364052162 309.38428506178656 2.006284403672322
1.8113477913586322 301.1394365762192 1.9539558277758027
1.8165753463120482 301.34791667708413 1.944490132282699
1.8218029012654642 298.9296975605646 1.939003769881
1.8270304562188802 303.7124655038716 1.9689893133041052
1.8322580111722961 313.46979386022895 2.007892613282609
1.8374855661257121 317.3180744747673 2.0231032728241636
1.842713121079128 325.2993864805492 2.049812544059746
1.847940676032544 320.31880906275694 1.9963397585309
1.85316823098596 312.85487302433376 1.9571470280760777
1.858395785939376 302.490897671727 1.9044506644768588
1.863623340892792 298.18627430833055 1.8872667277750905
1.868850895846208 298.0166668737569 1.877745146351623
1.874078450799624 296.66772175079865 1.858750350623155
1.87930600575304 299.3243038474189 1.8426723105553484
1.884533560706456 297.58052930672477 1.8281750246620183
1.889761115659872 295.5611533904426 1.8063467223403664
1.894988670613288 301.1909061590226 1.8282569550328174
1.9002162255667039 309.22793391720904 1.8663074245724334
1.9054437805201199 309.4136862621314 1.8528414522339463
1.9106713354735358 316.27340118254193 1.8667724894066071
1.9158988904269518 316.6338607918664 1.8613118964096524
1.9211264453803678 315.55654336835806 1.8420967249085125
1.9263540003337838 311.3902827826218 1.8255199123858956
1.9315815552871998 303.0600493316267 1.7891511364708017
1.9368091102406157 299.8401382306495 1.7646423894294574
1.9420366651940317 301.2707545012535 1.7565940704943634
1.9472642201474477 297.52318663014705 1.7314439871476968
1.9524917751008637 297.6453149725324 1.711637923349191
1.9577193300542797 292.9914229290882 1.6913012558601395
1.9629468850076957 289.27580631793853 1.6747048035969718
1.9681744399611116 294.94056009863453 1.6850936722705376
1.9734019949145276 296.81501252304656 1.6875979071821923
1.9786295498679436 294.2348408684721 1.6680711272391782
1.9838571048213596 288.70470614473965 1.6321371923599526
1.9890846597747756 282.1053776105587 1.6020717076849904
1.9943122147281915 274.78601411321483 1.571439447848633
1.9995397696816075 271.3178252966031 1.5556019532499332
2.0047673246350235 268.85992953665027 1.5508464793937353
2.0099948795884393 267.4667393916208 1.5366615532922143
2.015222434541855 274.40672017611735 1.5481832217718068
2.0204499894952708 277.4835612895472 1.5549129135992994
2.0256775444486865 275.4612516675978 1.5475625323836686
2.0309050994021023 270.79800297893075 1.5345478720767503
2.036132654355518 261.53938051684213 1.4990048238669458
2.041360209308934 259.61106408157224 1.4980599069198093
2.0465877642623496 261.25901759805095 1.498991868510702
2.0518153192157653 263.90391238220127 1.5059784146897777
2.057042874169181 262.27161729022885 1.4892702436225258
2.062270429122597 270.75002387996057 1.51592095642697
2.0674979840760126 273.2865813420669 1.5347499587670523
2.0727255390294284 275.9950354901102 1.549710116535486
2.077953093982844 280.3135246485894 1.5720946507334048
2.08318064893626 272.2324413655972 1.5484224523472292
2.0884082038896756 266.7144653902519 1.5281766648343202
2.0936357588430914 262.870378978849 1.5101146286974323
2.098863313796507 267.67818129636015 1.5344793803362882
2.104090868749923 268.2862823846007 1.5261358151778752
2.1093184237033387 266.31329437242454 1.5098840203491108
2.1145459786567544 266.5602747095321 1.5048003276765807
2.11977353361017 264.970405646385 1.510494111187506
2.125001088563586 271.1077102729392 1.5493434626874205
2.1302286435170017 273.0477432968045 1.5701569590703788
2.1354561984704175 266.897442993406 1.5420585513568714
2.140683753423833 261.23060928938344 1.5148795917948175
2.145911308377249 256.3308935563739 1.490942687663101
2.1511388633306647 257.0234015456589 1.4859052891229179
2.1563664182840805 264.3592197062244 1.5044780546284349
2.1615939732374962 268.2703995912728 1.5214279811330915
2.166821528190912 271.6856157821946 1.549160117570237
2.1720490831443278 272.4302391848013 1.5518900878801978
2.1772766380977435 263.76728684577404 1.5262641685351979
2.1825041930511593 264.428829065528 1.516405016857219
2.187731748004575 266.443922469237 1.5124844560206507
2.192959302957991 267.31046172051146 1.5025755414703468
2.1981868579114066 271.65319757795277 1.5142099582418904
2.2034144128648223 272.75169676893955 1.5269377776298731
2.208641967818238 269.90271370024857 1.5246465644379026
2.213869522771654 271.91610695973696 1.542073134179778
2.2190970777250696 272.4850955690618 1.560669512768143
2.2243246326784853 270.1656979093956 1.5480588820853927
2.229552187631901 271.0429442598816 1.5415836970941919
2.234779742585317 269.59880548774663 1.5173491504875731
2.2400072975387326 264.3061448697736 1.4941225936627751
2.2452348524921484 262.53577279724874 1.491312948341528
2.250462407445564 260.22042758010065 1.489473145174039
2.25568996239898 259.30463337827746 1.4832529713113576
2.2609175173523957 262.91820270255647 1.5080598648587473
2.2661450723058114 260.0434211955357 1.4918157265385303
2.271372627259227 255.8366261478043 1.471981597051433
2.276600182212643 257.900073326703 1.4794473371198456
2.2818277371660587 260.9215605279045 1.4952485349332152
2.2870552921194744 262.4130438419877 1.5065874857377763
2.29228284707289 261.37958438879656 1.508110575684441
2.297510402026306 259.4418295464677 1.5064584549718223
2.3027379569797217 257.283051338718 1.4874229367849787
2.3079655119331375 259.5623861800737 1.4821441850431787
2.3131930668865532 259.8191946337167 1.471748612398838
2.318420621839969 255.83659259341763 1.4401229141437544
2.3236481767933848 255.43739936645372 1.437537818550057
2.3288757317468005 253.0926345706474 1.4436709782560233
2.3341032867002163 251.9397249797082 1.4398955839068908
2.339330841653632 260.72472702327286 1.4799722764391467
2.344558396607048 262.0307074952958 1.4944458881966833
2.3497859515604635 272.7025611558297 1.5400233234580916
2.3550135065138793 274.1673041663718 1.5242055165422197
2.360241061467295 271.60881043733514 1.503668768316563
2.365468616420711 267.0642004873396 1.4786164283941305
2.3706961713741266 263.360861109314 1.4467542648550695
2.3759237263275423 264.619671832707 1.463157569249644
2.381151281280958 264.42153628835047 1.4644874333221456
2.386378836234374 264.33447527190583 1.4719427659472997
2.3916063911877896 258.2257249808823 1.445888836304599
2.3968339461412054 251.67386818010777 1.4325659847273893
2.402061501094621 252.28649478249642 1.4339793268496464
2.407289056048037 250.95847850161005 1.42731304969333
2.4125166110014526 252.214046978003 1.4364602982787416
2.4177441659548684 253.59137529798775 1.4350808620354647
2.422971720908284 253.33635653991257 1.4175760362789225
2.4281992758617 255.1099479822554 1.4073664972697018
2.4334268308151157 258.7805164184493 1.4060417692105664
2.4386543857685314 257.31619583488117 1.3937134655025243
2.443881940721947 264.1530799825412 1.4131918757409565
2.449109495675363 272.80107995133545 1.4391833274665808
2.4543370506287787 281.62670562538784 1.4651752348452465
2.4595646055821945 284.7002202141946 1.45149356206693
2.4647921605356102 301.9596160402526 1.4702133319140853
2.470019715489026 316.8373262571603 1.4603937404453249
2.4752472704424417 359.2098215830567 1.5003727485435416
2.4804748253958575 445.15116249565773 1.61865682277134
2.4857023803492733 594.4675220790332 1.841395290774241
2.490929935302689 801.9937904025394 2.1169617385428374
2.496157490256105 1092.6334399259347 2.462784327808433
2.5013850452095205 1423.3349583475565 2.8050045297724377
2.5066126001629363 1745.296951481142 3.1015188008450845
2.511840155116352 2051.379290698505 3.360826592181617
2.517067710069768 2346.7544159299387 3.5861728258882226
2.5222952650231836 2636.3900684588343 3.7939883436077366
2.5275228199765993 3031.2395281683907 4.0711964712235815
2.532750374930015 3500.453175889324 4.372926497970108
2.537977929883431 4154.093313634422 4.775532445226929
2.5432054848368466 4876.604466943674 5.166829595914737
2.5484330397902624 5592.7613095501165 5.524766819854352
2.553660594743678 6121.063673276724 5.770215926033654
2.558888149697094 6426.4661084748805 5.9098321993166065
2.5641157046505096 6418.092940408566 5.907501492481696
2.5693432596039254 6119.6050659213915 5.756003917137977
2.574570814557341 5693.040800846732 5.545712894761558
2.579798369510757 5168.202858186548 5.259505054334081
2.5850259244641727 4699.089981804409 5.0051506198107765
2.5902534794175884 4248.282436682936 4.753520247252865
2.595481034371004 3819.89159496092 4.5246096105671105
2.60070858932442 3323.1145314052137 4.2292481258040695
2.6059361442778357 2748.9996334596244 3.8469171136971796
2.6111636992312515 2152.110262029313 3.3934950141347224
2.6163912541846672 1635.3865914918103 2.954669602277581
2.621618809138083 1191.5279094615305 2.525956750301579
2.6268463640914987 875.5327120763418 2.172011430284279
2.6320739190449145 644.8542578177725 1.8730072281292947
2.6373014739983303 503.0413941697262 1.6719308654727176
2.642529028951746 414.76199613455975 1.536553701727341
2.6477565839051618 359.3954605408742 1.4556296511504592
2.6529841388585775 324.4121583123815 1.4054178787861573
2.6582116938119933 302.9302019261517 1.3833921416124921
2.663439248765409 289.41385009426875 1.3704984658108004
2.668666803718825 282.4102850494868 1.3672622699296473
2.6738943586722406 273.711944544085 1.34931819453219
2.6791219136256563 263.86003718053 1.3232312391207335
2.684349468579072 261.17612653844526 1.3233925707485958
2.689577023532488 259.1228221844272 1.3334724808199834
2.6948045784859036 257.64244219973267 1.3522348958136166
2.7000321334393194 253.5902368805146 1.3613996560837576
2.705259688392735 252.51172447054878 1.374703326800269
2.710487243346151 252.7226790546601 1.376642234372392
2.7157147982995666 258.9746965814039 1.4053404634227367
2.7209423532529824 267.22965393192186 1.4398911250188462
2.726169908206398 269.8799540783949 1.4515156585787217
2.731397463159814 272.91074451358685 1.4613893407907568
2.7366250181132297 269.20016953975977 1.4528190855413297
2.7418525730666454 263.80222829051274 1.447694542257807
2.747080128020061 258.33248582932475 1.4386255757520154
2.752307682973477 256.03377146778257 1.4212303681949925
2.7575352379268927 251.11009711349982 1.4007867927672966
2.7627627928803085 246.10630399523373 1.3697927078932484
2.767990347833724 245.91126065150706 1.3697571368772967
2.77321790278714 248.72605171495255 1.3857223376245242
2.7784454577405557 252.25170834952874 1.4079151373633771
2.7836730126939715 251.44686653874314 1.4086280438022145
2.7889005676473873 246.831910364673 1.4011897912456566
2.794128122600803 247.4226654013015 1.415309997216465
2.7993556775542188 252.64564284528302 1.422507014282304
2.8045832325076345 257.5049926149791 1.4345535510915564
2.8098107874610503 264.5905885079923 1.4601179970242926
2.815038342414466 259.96529287813206 1.4416348842999371
2.820265897367882 259.7054614782085 1.447221130467833
2.8254934523212976 262.66284875708277 1.4620094590960544
2.8307210072747133 261.85786121339606 1.454970601581681
2.835948562228129 268.68490759110045 1.4899588543422417
2.841176117181545 265.03768108465295 1.4827395110519863
2.8464036721349606 263.6323859211463 1.4858219365334207
2.8516312270883764 260.7782105245431 1.4834940534091205
2.856858782041792 258.6222655444925 1.466632980362363
2.862086336995208 253.9163351847349 1.4392441585081819
2.8673138919486236 248.09411832790772 1.4176084244366032
2.8725414469020394 251.9670184547096 1.4227763309801695
2.877769001855455 255.01643959226382 1.4289733475029371
2.882996556808871 257.19921484433416 1.4345166630894362
2.8882241117622867 259.41050800262457 1.447180851066451
2.8934516667157024 257.5586315347933 1.44172865323921
2.898679221669118 254.05921386981015 1.44203977155444
2.903906776622534 254.85303584845738 1.4508556145533986
2.9091343315759497 261.2975755423532 1.4762558324121655
2.9143618865293655 263.8000104961875 1.4938557474398693
2.919589441482781 255.02852532482223 1.4554458918788036
2.924816996436197 250.13743776678265 1.4345697865207188
2.9300445513896127 249.31850487103665 1.4323675310649662
2.9352721063430285 249.65471739211503 1.4220822793468768
2.9404996612964442 261.0796103273864 1.4516419277696997
2.94572721624986 267.2832887280079 1.477674322577426
2.9509547712032758 267.1498253021234 1.4811460330348232
2.9561823261566915 266.0970723903514 1.4712958390906365
2.9614098811101073 262.48960583056373 1.445379831311785
2.966637436063523 259.023286427195 1.4274276199885791
2.971864991016939 256.1186951199935 1.417375465923655
2.9770925459703546 256.62131859962005 1.423406595192206
2.9823201009237703 258.26878742645556 1.4346581030018637
2.987547655877186 260.60254086075446 1.4336430696186875
2.992775210830602 258.1592138899908 1.4204351747563142
2.9980027657840176 253.5431188732119 1.3963135778838178
3.0032303207374333 249.84931768009685 1.382665116220725
3.008457875690849 250.08016664430713 1.394014624473877
3.013685430644265 254.00001319429802 1.401120838732222
3.0189129855976806 262.51165732821255 1.418895282495138
3.0241405405510964 262.217584205065 1.4098121446604772
3.029368095504512 263.0155690167944 1.4002636421529495
3.034595650457928 256.3477581226848 1.3721096825716375
3.0398232054113437 251.26961957925388 1.3567198019984381
3.0450507603647594 245.34477929599402 1.333070958284356
3.050278315318175 244.90876785414295 1.3268745031243736
3.055505870271591 247.70101972243535 1.3417378261216677
3.0607334252250067 247.3449242199837 1.331345843997625
3.0659609801784224 255.7249315159378 1.354841029885413
3.071188535131838 254.40707164500935 1.3447207838133197
3.076416090085254 260.1469725617389 1.3604278385724369
3.0816436450386697 261.760316773093 1.3550026235647128
3.0868711999920855 256.91980431231707 1.3256281747409278
3.0920987549455012 258.1775267681803 1.3153163398762013
3.097326309898917 260.03922726074023 1.3053089162977116
3.1025538648523328 259.1986009879475 1.2897143636545405
3.1077814198057485 266.01670324753763 1.3049425232121958
3.1130089747591643 266.89211641973645 1.301134115719298
3.11823652971258 265.8538991368243 1.2875433877776603
3.123464084665996 267.35639643419734 1.2863091069495154
3.1286916396194115 270.42616390638125 1.286783663996521
3.1339191945728273 279.6977978742494 1.3039206404021648
3.139146749526243 287.659075179711 1.3189205404438364
3.144374304479659 295.33752921498336 1.330376454682123
3.1496018594330746 300.40415546767565 1.3381379980426469
3.1548294143864903 303.9282334350943 1.33814962974084
3.160056969339906 307.5055561696854 1.3288142718350517
3.165284524293322 314.31711820851154 1.3302041448462947
3.1705120792467376 327.2906034199978 1.3464065575444761
3.1757396342001534 337.99470319182836 1.3508471474609265
3.180967189153569 350.1693784169101 1.3599744075133746
3.186194744106985 362.81372918517286 1.3697173693278075
3.1914222990604006 379.26123519372567 1.3925293414560596
3.1966498540138164 400.7691020741244 1.4330321532923143
3.201877408967232 427.1051988588688 1.48056180446686
3.207104963920648 444.97151488763706 1.5036558714466728
3.2123325188740637 462.0940285414012 1.5212860845553775
3.2175600738274794 484.17854092944236 1.5510280902125
3.222787628780895 507.5620004883608 1.5845448050968016
3.228015183734311 534.3732341465987 1.626228713591821
3.2332427386877267 564.6581994386611 1.667774392999088
3.2384702936411425 599.1856214527226 1.7135466299619029
3.2436978485945582 632.7689080256429 1.7572556046561034
3.248925403547974 663.3337822315412 1.797664673165355
3.2541529585013897 697.8898853262198 1.8412245975762098
3.2593805134548055 731.0263663355357 1.8802751026084619
3.2646080684082213 769.7159588160436 1.9273032015794973
3.269835623361637 813.8728389605377 1.9764921564364164
3.275063178315053 857.3864970489998 2.02189514721274
3.2802907332684685 901.2184783306128 2.0651596518672988
3.2855182882218843 947.7789035962396 2.1139576059754024
3.2907458431753 996.1728198668193 2.172543797977877
3.295973398128716 1038.9133402953626 2.2189960942401252
3.3012009530821316 1075.6838022539948 2.2588686195970484
3.3064285080355473 1081.3706351557432 2.2622414544539335
3.311656062988963 1076.3417212921709 2.2562739221119994
3.316883617942379 1036.9973851440634 2.2098993559593554
3.3221111728957946 985.2716350442438 2.1521153431295117
3.3273387278492104 925.3929623980565 2.0807017863887207
3.332566282802626 854.4915717631451 2.0009012745775396
3.337793837756042 788.6959613520589 1.92394727384923
3.3430213927094576 714.9755590730562 1.8310312285527495
3.3482489476628734 641.9962664364198 1.7328597857996653
3.353476502616289 574.7388957787424 1.6376928125103882
3.358704057569705 523.1063385612713 1.5639248524112719
3.3639316125231207 473.96230924452635 1.4907597312958094
3.3691591674765364 440.7587335634816 1.4407086456794622
3.374386722429952 409.7358424605019 1.3924038957860867
3.379614277383368 378.30661514831394 1.3420497902612816
3.3848418323367837 355.4451675114643 1.3133297106418764
3.3900693872901995 335.4789598365563 1.2903323178532875
3.3952969422436152 322.12161348376804 1.2745906462594652
3.400524497197031 308.73185146494467 1.255531362683053
3.4057520521504467 296.70561951671766 1.2404716554531434
3.4109796071038625 289.5543235706236 1.2461432237853414
3.4162071620572783 281.58706311940136 1.2324703774830863
3.421434717010694 272.72212887187726 1.215484643947718
3.4266622719641098 270.32707491271293 1.2144606859515203
3.4318898269175255 270.7341218221533 1.2145248592762203
3.4371173818709413 262.6448934902374 1.1990806816890551
3.442344936824357 259.8929834401692 1.2006254543830583
3.447572491777773 252.5625185828747 1.187895560953275
3.4528000467311886 249.43321666075187 1.1844817714480493
3.4580276016846043 252.03746551718922 1.1989809329372176
3.46325515663802 255.86796470624063 1.2089338047149547
3.468482711591436 259.5585868516546 1.2307920142116335
3.4737102665448516 261.85426526355974 1.2457622505323331
3.4789378214982674 258.7962690119368 1.2285993453678283
3.484165376451683 256.6074576943044 1.2164622893877846
3.489392931405099 259.34526220611184 1.2269193404388612
3.4946204863585146 258.9468352286159 1.2229596419340656
3.4998480413119304 261.6795434516078 1.2211123366886485
3.505075596265346 258.451037147041 1.2045353108060768
3.510303151218762 261.42596002902087 1.1993926255245655
3.5155307061721777 269.20167219618065 1.214908990335025
3.5207582611255934 275.1639833830028 1.2317271436733117
3.525985816079009 283.6698273037608 1.2329038604757652
3.531213371032425 293.9778199548278 1.2453579876860392
3.5364409259858407 303.63406625628545 1.2444425538307957
3.5416684809392565 327.9910111524265 1.2734823640276476
3.546896035892672 361.0716021955998 1.3189847452131378
3.552123590846088 417.4826989527627 1.4052351014065463
3.5573511457995037 517.8290145191334 1.5505592823757794
3.5625787007529195 687.4704645049045 1.7781397200821978
3.5678062557063353 980.3614455448685 2.1213918945095487
3.573033810659751 1528.8867919365503 2.6456577712657525
3.5782613656131668 2517.3622499777675 3.396661589146968
3.5834889205665825 4271.415341547282 4.42590051269881
3.5887164755199983 7157.436507379353 5.728854929391006
3.593944030473414 11099.101498326754 7.08825800046336
3.59917158542683 15132.863444668814 8.24118903033258
3.6043991403802456 18568.30761656521 9.108805435880837
3.6096266953336613 20138.922047063457 9.48027059607022
3.614854250287077 19461.33256335758 9.317503871500882
3.620081805240493 16798.55140566236 8.639688853115366
3.6253093601939086 13052.358997325779 7.5999187425762
3.6305369151473244 9499.334554316169 6.466553577221607
3.63576447010074 6361.6742796619465 5.280479468057564
3.640992025054156 4171.522172016247 4.266775002132147
3.6462195800075716 2625.434948413353 3.377317718888097
3.6514471349609874 1670.6503512143925 2.689717904253717
3.656674689914403 1111.496443137527 2.1951618934636765
3.661902244867819 804.4440498042337 1.867204606120712
3.6671297998212347 629.2576773266303 1.6513885002406261
3.6723573547746504 531.6787004693483 1.5222567237032953
3.677584909728066 464.7960593046561 1.4268730073722724
3.682812464681482 420.2965171338789 1.3608052740822454
3.6880400196348977 386.7981393489126 1.313984365824296
3.6932675745883135 361.55039123471295 1.2687195332306727
3.698495129541729 342.69647323345527 1.2434883381203652
3.703722684495145 328.54853816798277 1.2210087561081175
3.7089502394485607 320.9130131005631 1.2092432553895627
3.7141777944019765 314.2654044260148 1.1965218386268568
3.7194053493553922 312.5408364748081 1.1970158364007788
3.724632904308808 306.3181430822841 1.1893378934669694
3.7298604592622238 301.1297558808632 1.1880523772376927
3.7350880142156395 295.3990572336464 1.1797007356556968
3.7403155691690553 291.75105391967026 1.1766250004424834
3.745543124122471 294.1436746792636 1.1892569075579873
3.750770679075887 290.94057206533125 1.1867106016545976
3.7559982340293026 289.153400921128 1.1829242090517313
3.7612257889827183 284.2354140626193 1.1693172367142717
3.766453343936134 284.5505172280035 1.164671255651644
3.77168089888955 291.1297361766241 1.1732187030766734
3.7769084538429656 286.33270023811997 1.1561161243198395
3.7821360087963813 286.49263593856506 1.1538995756957824
3.787363563749797 286.0810529472233 1.1504224494222581
3.792591118703213 285.0283123343841 1.141812845136156
3.7978186736566286 289.8522064111592 1.143634391366269
3.8030462286100444 300.42557397229155 1.1576022130500434
3.80827378356346 309.8624627498654 1.166802450199349
3.813501338516876 318.60088840558046 1.1794171544330587
3.8187288934702917 324.2535771242425 1.1933138264173009
3.8239564484237074 319.96179137863055 1.1860040272773196
3.829184003377123 316.89947786740544 1.1841666341116863
3.834411558330539 308.1911432227647 1.165146751569447
3.8396391132839547 301.6501643861144 1.145436945683555
3.8448666682373704 300.4887090521297 1.1438694298425074
3.850094223190786 297.74975048580023 1.141618489488565
3.855321778144202 296.4852198804186 1.1491863166898693
3.8605493330976177 289.56104152761156 1.1328859080639027
3.8657768880510335 285.08873809756903 1.1226351001773527
3.8710044430044492 281.7565480228371 1.11441806862514
3.876231997957865 286.8390970167424 1.1261120872543902
3.8814595529112808 287.76220700180323 1.131850463345842
3.8866871078646965 288.6177340654034 1.1309738802400189
3.8919146628181123 289.85094709175746 1.1324690686938668
3.897142217771528 286.67549698930344 1.1219439230498967
3.902369772724944 285.3670172851703 1.1210308299728304
3.9075973276783595 288.65796166971325 1.1318232136606605
3.9128248826317753 293.20511517776123 1.1377526977353027
3.918052437585191 295.40230420170235 1.1396877604434692
3.923279992538607 301.1192808743566 1.1455197016702876
3.9285075474920226 310.1908474733456 1.1550286824829388
3.9337351024454383 318.06332753537566 1.1611756758764267
3.938962657398854 325.69523994758663 1.169044030072785
3.94419021235227 324.97715217407654 1.159632077667455
3.9494177673056856 327.6660493439841 1.1584723031562039
3.9546453222591014 334.048484583541 1.1683563437853384
3.959872877212517 340.4047954184422 1.1769348399585953
3.965100432165933 350.4270199583139 1.1929956481809019
3.9703279871193486 360.9456740822777 1.2022968374249576
3.9755555420727644 377.8720436831876 1.223053836289129
3.98078309702618 398.66769487649174 1.2516185549756358
3.986010651979596 418.1955998090653 1.2786805678335014
3.9912382069330117 440.62861690782734 1.3134550174351272
3.9964657618864274 463.3111995426989 1.3451766277718127
4.001693316839844 485.4871597656946 1.3738349204832725
4.00692087179326 510.9503047403432 1.40287581817817
4.012148426746676 539.2988619021831 1.444096532651913
4.017375981700092 567.2966727766939 1.5008340565467464
4.0226035366535084 605.9802367325648 1.561900104533628
4.027831091606925 649.039357085619 1.621900839557083
4.033058646560341 703.7610820498397 1.6915613336739495
4.038286201513757 767.7042549433328 1.766889260446929
4.043513756467173 835.8166436039688 1.8484144504499742
4.0487413114205895 917.2940354220107 1.9367140604968804
4.053968866374006 1003.5987700208316 2.022224604432566
4.059196421327422 1093.0405438642038 2.1113579408437864
4.064423976280838 1194.9228846875938 2.207882766398252
4.069651531234254 1302.6029528018298 2.303258238163122
4.0748790861876705 1430.2211812710952 2.4207282813125977
4.080106641141087 1569.9382718895445 2.537901790171404
4.085334196094503 1730.5602528259387 2.6667227419465402
4.090561751047919 1899.9110351644654 2.7944790230168675
4.095789306001335 2091.241332909258 2.931921862399117
4.1010168609547515 2324.1411413599085 3.1011146102683873
4.106244415908168 2550.979413169409 3.2549031789027048
4.111471970861584 2792.1612079152133 3.402180668409447
4.116699525815 3035.9764817482856 3.535753360598674
4.121927080768416 3272.876184642559 3.6210390219443664
4.1271546357218325 3532.0812806490267 3.72514640802128
4.132382190675249 3802.380075974566 3.851296009578214
4.137609745628665 4090.800290266093 3.9843346694879944
4.142837300582081 4370.486337070925 4.109044865567513
4.148064855535497 4590.233876012607 4.197633305785903
4.1532924104889135 4799.163130158585 4.275972377598976
4.15851996544233 5001.2474462538685 4.353449209217672
4.163747520395746 5163.522151883927 4.421166250232338
4.168975075349162 5304.963443962056 4.479553805376881
4.174202630302578 5378.283261665649 4.506067691898173
4.1794301852559945 5360.017129904283 4.505532682202278
4.184657740209411 5245.06786042604 4.447502399349048
4.189885295162827 5056.40581488781 4.359550463702811
4.195112850116243 4793.609908590093 4.231891604115226
4.200340405069659 4512.758806206023 4.102930548174993
4.2055679600230755 4180.560864621334 3.9505272588628806
4.210795514976492 3864.0809715997616 3.808301312143674
4.216023069929908 3523.020025207948 3.6338441154816437
4.221250624883324 3155.442411005409 3.4303287583108015
4.22647817983674 2838.5117255656405 3.2487593721836454
4.2317057347901565 2538.856110291693 3.0680505814952816
4.236933289743573 2256.9186670534004 2.8850843763241483
4.242160844696989 2009.9519944303006 2.718471938034112
4.247388399650405 1790.8808344930558 2.564558561381994
4.252615954603821 1597.0758651047586 2.422718834201001
4.257843509557238 1446.2117310239294 2.3063481819001512
4.263071064510654 1299.7904591459967 2.181856086139328
4.26829861946407 1167.9519669165247 2.064085575622829
4.273526174417486 1054.3227954096333 1.9577621630874253
4.278753729370902 958.4971853571614 1.8672443699560182
4.283981284324319 874.0006980476053 1.7838167305455248
4.289208839277735 803.8360318745861 1.7122057416952472
4.294436394231151 737.4132030230917 1.639431979281589
4.299663949184567 674.9592312814887 1.567273730052014
4.304891504137983 624.2410401761704 1.5045789618110457
4.3101190590914 582.2895390657244 1.4530852226285196
4.315346614044816 543.6640748980623 1.405580433690841
4.320574168998232 509.95670285705376 1.3587807396112852
4.325801723951648 483.05997338577635 1.3219277692672244
4.331029278905064 452.89438229611636 1.2824116337557796
4.336256833858481 435.2298262652525 1.2586858215289567
4.341484388811897 416.855646569285 1.2337997133852248
4.346711943765313 396.98269176768895 1.2014242689265204
4.351939498718729 385.9149283210948 1.1878830164802172
4.357167053672145 376.9153030649182 1.1771360717526043
4.362394608625562 369.65161292172223 1.1763148008813242
4.367622163578978 362.1487590915338 1.166267677598066
4.372849718532394 348.0361836715498 1.1442784946918385
4.37807727348581 333.7478539386641 1.1191303308191605
4.383304828439226 325.59202546897916 1.1078856299543551
4.388532383392643 314.174778987442 1.092470260713968
4.393759938346059 311.75396556169983 1.0914951861885422
4.398987493299475 303.5897718770518 1.0797907227314267
4.404215048252891 293.58685507969443 1.0648461271963545
4.409442603206307 284.879047242317 1.0498367791515808
4.414670158159724 276.3199052194386 1.0398959641087322
4.41989771311314 267.1976285804979 1.0261800724763013
4.425125268066556 263.744401746916 1.0261887034230226
4.430352823019972 258.48261659970547 1.0151996686431732
4.435580377973388 257.00647789210285 1.0152691914520626
4.440807932926805 252.42145521377466 1.0087680095463307
4.446035487880221 244.0238963218367 0.991532568757295
4.451263042833637 238.90379776755367 0.9847301176050035
4.456490597787053 239.5468271572903 0.9860585530915077
4.4617181527404695 237.92033320230047 0.9919510370908594
4.466945707693886 234.91390415057703 0.9921721238173488
4.472173262647302 230.61482615676098 0.9851595567040144
4.477400817600718 226.23309238727506 0.9751061159735094
4.482628372554134 222.94301119363033 0.963569005563968
4.4878559275075505 225.3939821317011 0.9729737673157354
4.493083482460967 225.43940223381964 0.9740504664941263
4.498311037414383 219.0690650174036 0.9675910438671242
4.503538592367799 219.488187307999 0.9763088464722004
4.508766147321215 214.2820630536558 0.96686596740541
4.5139937022746315 210.90540857413453 0.9657875285171192
4.519221257228048 213.61278927949255 0.972397580551619
4.524448812181464 210.2706679501222 0.9589379524432896
4.52967636713488 210.19295871192264 0.9636593468178389
4.534903922088296 212.2072237766195 0.9769769173192551
4.5401314770417125 209.4595212273866 0.9727362152750652
4.545359031995129 211.09753110049715 0.9835491256924499
4.550586586948545 212.01537684765202 0.9811151984215046
4.555814141901961 210.93907404157875 0.9746575498755156
4.561041696855377 207.22700246756943 0.96630456897171
4.5662692518087935 203.04219896948496 0.9504713031293429
4.57149680676221 199.424740458672 0.9384730647019276
4.576724361715626 199.94048756560355 0.9329824699393461
4.581951916669042 203.35059054439512 0.9409821567875704
4.587179471622458 205.68170594878674 0.9514514587596072
4.5924070265758745 206.64511181408147 0.9580593676378286
4.597634581529291 206.2170272367086 0.9641618110026582
4.602862136482707 204.04215503423833 0.9639396405843864
4.608089691436123 200.97839832101016 0.9630497548695747
4.613317246389539 201.53485720423694 0.9658950047206526
4.6185448013429555 202.71770963072737 0.9660874690274639
4.623772356296372 203.47241595855417 0.9690633118242721
4.628999911249788 204.66246619533575 0.9743112267313853
4.634227466203204 199.17375023941892 0.9622747468018071
4.63945502115662 198.92434946666404 0.9581300659043452
4.6446825761100365 197.6828794431003 0.9470066913461738
4.649910131063453 198.58418362290905 0.9508375095859449
4.655137686016869 202.76939626163792 0.9693410042088001
4.660365240970285 202.3464811106133 0.9742670024846326
4.665592795923701 196.3738092966146 0.9697596242435502
4.6708203508771176 192.7568904422371 0.9558356739740778
4.676047905830534 193.65791857944512 0.9597368467196817
4.68127546078395 193.62369475208834 0.9616887077949826
4.686503015737366 196.16405930376482 0.9675245672556814
4.691730570690782 194.6426178896577 0.9624718558477416
4.696958125644199 188.72607794829906 0.931861332026493
4.702185680597615 191.38718321381154 0.9300437125448199
4.707413235551031 193.6223840679992 0.9327410222899554
4.712640790504447 195.09209479818037 0.9371030585555281
4.717868345457863 196.6099607303488 0.9494890965186681
4.72309590041128 195.10068990494193 0.9495574685221857
4.728323455364696 193.9564359552223 0.9466843755963006
4.733551010318112 198.90112964070272 0.960265035110248
4.738778565271528 198.28849037640543 0.9521709328736027
4.744006120224944 197.4858436496347 0.9450822811284174
4.749233675178361 194.58170259962276 0.9361186201221849
4.754461230131777 191.49775467449552 0.9254284896015428
4.759688785085193 193.01451014622424 0.9373351969535879
4.764916340038609 193.0763794212945 0.9495595705033674
4.770143894992025 187.24619285150953 0.9299724616986227
4.775371449945442 186.436691462849 0.9215966471672629
4.780599004898858 186.6146795735343 0.9139585978001933
4.785826559852274 193.44337024753384 0.9317299620418331
4.79105411480569 193.82166490540934 0.9454235814622797
4.796281669759106 192.19504853819396 0.94674738782684
4.801509224712523 192.633229602728 0.9499039725903383
4.806736779665939 189.5666958286465 0.937939212777097
4.811964334619355 188.42247736566173 0.9269171317041189
4.817191889572771 188.26272345324548 0.9267035314075381
4.822419444526187 189.10896391269452 0.9308613332526954
4.827646999479604 192.91076058000255 0.9438337447531749
4.83287455443302 192.44414521101427 0.95473504847206
4.838102109386436 192.11908689270484 0.9528680459405718
4.843329664339852 191.1722704223765 0.9458271562611499
4.848557219293268 191.10857550132982 0.9394848220400975
4.853784774246685 192.53822609288684 0.9380531113124784
4.859012329200101 192.0981885399926 0.9317452011993677
4.864239884153517 194.23685797969662 0.9345060152905985
4.869467439106933 195.20025304770496 0.9407642848987479
4.8746949940603495 194.1039667559554 0.9409555452592462
4.879922549013766 194.31903929994965 0.9421516178083098
4.885150103967182 191.45954913350457 0.9288618701008748
4.890377658920598 192.8795406395749 0.9214893171438039
4.895605213874014 189.6543248197026 0.9086116397056524
4.9008327688274305 190.36660525620226 0.9105146635837534
4.906060323780847 188.40077333484385 0.9095931338767431
4.911287878734263 189.99147830916513 0.9137886905882903
4.916515433687679 189.07195086977472 0.9104317385605682
4.921742988641095 187.9662630112226 0.9012622047853838
4.9269705435945115 192.9192203898331 0.9110550606522586
4.932198098547928 192.8856771765785 0.9081873060583736
4.937425653501344 193.66839241457495 0.9144361713557294
4.94265320845476 192.12152011738664 0.918909580542537
4.947880763408176 189.04733881882976 0.9061558645587326
4.9531083183615925 189.1677133970283 0.9090373153726312
4.958335873315009 192.94848014480263 0.9228155646729771
4.963563428268425 194.892145369241 0.9240945819523879
4.968790983221841 197.72758586962829 0.928641415194593
4.974018538175257 201.16388824978088 0.9309886693363507
4.9792460931286735 208.72384956998687 0.943729977985275
4.98447364808209 210.76074089726077 0.9379708241404957
4.989701203035506 216.82147493686594 0.9316062578019327
4.994928757988922 225.45259807744353 0.9232351463176053
5.000156312942338 241.12291523237252 0.9311982094211095
5.0053838678957545 259.854523913405 0.9435247576700955
5.010611422849171 284.38657685081154 0.9680447249313643
5.015838977802587 307.5752457914129 0.9907247759091844
5.021066532756003 332.3731854235146 1.0183939373802073
5.026294087709419 356.96504247502776 1.0524962171844314
5.0315216426628355 373.3891251942253 1.0713096287675055
5.036749197616252 384.4145410692436 1.085861530855755
5.041976752569668 390.73134341217957 1.0928696342121023
5.047204307523084 391.68537567567 1.094728231006846
5.0524318624765 395.2146005572953 1.1030779637425532
5.0576594174299165 399.54001318669407 1.1078373125877505
5.062886972383333 403.2404032141834 1.1131124753545572
5.068114527336749 409.1215822540713 1.1197240697913944
5.073342082290165 422.7398476701028 1.137169361107669
5.078569637243581 436.75096752165575 1.150860360830155
5.0837971921969975 458.1044197626374 1.174697566202197
5.089024747150414 481.78602004480314 1.1995947452694573
5.09425230210383 508.4509149982167 1.2296259611856095
5.099479857057246 543.3550897911375 1.273074375800352
5.104707412010662 577.2968307026797 1.3109917811242522
5.109934966964079 606.7656356818771 1.34261988400422
5.115162521917495 620.6641931651143 1.3564252441133318
5.120390076870911 634.1409961499062 1.3700289456117447
5.125617631824327 635.069154510603 1.370066369152334
5.130845186777743 619.9286989064889 1.3511649838747
5.13607274173116 598.5258516471204 1.3276434899147502
5.141300296684576 563.6770553947804 1.289803727970052
5.146527851637992 525.0640676253681 1.247615092117245
5.151755406591408 479.12368671656964 1.1940350017251387
5.156982961544824 431.50578189599275 1.1385361775552492
5.162210516498241 393.23613480808893 1.0939246840772832
5.167438071451657 355.830611630297 1.0484723038175683
5.172665626405073 328.21879951904225 1.0190863511074972
5.177893181358489 305.8315249113723 0.9903621371600106
5.183120736311905 288.7476137924699 0.9744604105769775
5.188348291265322 277.94130784122325 0.9627275660563479
5.193575846218738 268.3807989988554 0.9518486875082756
5.198803401172154 255.09427307802403 0.9275680939377366
5.20403095612557 244.2396885846526 0.9114216751382632
5.209258511078986 233.9548649203625 0.9032172450228809
5.214486066032403 228.71500682437622 0.903520932582787
5.219713620985819 220.96675842753734 0.8940792551005294
5.224941175939235 217.33810894026868 0.8918608990637726
5.230168730892651 214.91751093838522 0.897465216306857
5.235396285846067 208.7672646915854 0.8942265997271359
5.240623840799484 204.27337552054362 0.8937715234235932
5.2458513957529 198.1233174289016 0.8863464091252853
5.251078950706316 194.75087716556763 0.8789941557048839
5.256306505659732 196.6277366335046 0.8885445896117113
5.261534060613148 196.66215659898538 0.8891606618107895
5.266761615566565 194.95005945741028 0.8796244573784392
5.271989170519981 193.81651678575162 0.8776095664397102
5.277216725473397 191.4355212918281 0.8750415400911782
5.282444280426813 191.14393399511576 0.8751732622697872
5.2876718353802294 190.27176316988638 0.8718717015199694
5.292899390333646 191.84321309982178 0.8764351077100666
5.298126945287062 189.98778774394512 0.8690651444091092
5.303354500240478 190.5029699647581 0.869182342619121
5.308582055193894 187.10105930105073 0.8598406222497298
5.3138096101473105 188.22235025831233 0.8569314404588197
5.319037165100727 192.78109604776625 0.8685374248451478
5.324264720054143 196.27741159148263 0.8805836231151124
5.329492275007559 195.14832233852417 0.8786898593965554
5.334719829960975 191.63913169636425 0.8761547889965505
5.3399473849143915 186.9289333885134 0.8649393352871181
5.345174939867808 187.7327912765855 0.8685007647867573
5.350402494821224 189.4769333415591 0.8680667914709828
5.35563004977464 187.4560963713621 0.8559755890491486
5.360857604728056 186.90632996971212 0.8477199457876895
5.3660851596814725 184.8712062653306 0.8408531733115616
5.371312714634889 185.3207122240946 0.8376147179920114
5.376540269588305 190.85719173992737 0.8480326322475589
5.381767824541721 192.17750226157582 0.8497172601525218
5.386995379495137 190.67909592261404 0.8471509242212177
5.3922229344485535 190.96997436914134 0.8473312599538743
5.39745048940197 190.3153934159184 0.8483802537937452
5.402678044355386 192.49839235211215 0.8538127211484685
5.407905599308802 195.25156190923792 0.859330899212004
5.413133154262218 197.0083301030143 0.858330990627112
5.4183607092156345 201.7545516172048 0.8607742392077959
5.423588264169051 205.45116925004726 0.8566912037576209
5.428815819122467 210.46202381102128 0.8519823902714905
5.434043374075883 214.54758657528902 0.8539958237041545
5.439270929029299 216.34357661052366 0.8491033291708968
5.4444984839827155 217.17610340349987 0.8563184144486063
5.449726038936132 218.48891245605236 0.8620946072297134
5.454953593889548 218.4400132651844 0.8656855912925467
5.460181148842964 213.81208995208718 0.8653600644722185
5.46540870379638 210.72968219296203 0.8601360373839892
5.4706362587497965 207.8659964402423 0.8593141598765918
5.475863813703213 202.74863563241155 0.8547970653882048
5.481091368656629 202.9674351614673 0.8633827768723906
5.486318923610045 203.0081700990115 0.8672287709847084
5.491546478563461 201.6929902074418 0.8627885444711489
5.4967740335168775 199.32386784280123 0.8500022054075627
5.502001588470294 194.6925111232204 0.8374051973861782
5.50722914342371 187.8484235224087 0.8206417224319558
5.512456698377126 187.34473260656142 0.815518927206029
5.517684253330542 190.83019282534545 0.8283998469936567
5.522911808283959 193.34767355109358 0.8362340465588292
5.528139363237375 198.12472930897957 0.8525673687826295
5.533366918190791 201.72785472391354 0.8647949061195296
5.538594473144207 199.6289181516512 0.8620841784634494
5.543822028097623 201.33827991488465 0.8628459457935209
5.54904958305104 201.53915210097227 0.8632215849025523
5.554277138004456 198.95963331906145 0.8493236510555794
5.559504692957872 197.8516996890439 0.8456106290898592
5.564732247911288 192.66498384415706 0.8381444050113401
5.569959802864704 188.11141994423275 0.8267064786221832
5.575187357818121 189.43908682521064 0.8252764582462351
5.580414912771537 195.1791740376613 0.8294640306531158
5.585642467724953 203.4865836836414 0.8443967993182283
5.590870022678369 203.3348679346547 0.8379403565428497
5.596097577631785 203.102452600122 0.8371972838709235
5.601325132585202 204.44275242588378 0.8336448003367427
5.606552687538618 208.9929117062343 0.8390922540301089
5.611780242492034 215.6010783609962 0.8451068656758404
5.61700779744545 223.06733038483597 0.8555274853865599
5.622235352398866 230.77789337758452 0.8600942769987491
5.627462907352283 248.56104586349204 0.8715762453267605
5.632690462305699 278.7275827792919 0.9066642031409966
5.637918017259115 331.85018476790646 0.9719744192827439
5.643145572212531 408.7951906726944 1.0632094652921142
5.648373127165947 498.71633564391124 1.162593651940148
5.653600682119364 593.38904801221 1.2586387760563804
5.65882823707278 684.1819246160758 1.3457540715626242
5.664055792026196 749.9676183966598 1.4054470195078181
5.669283346979612 798.2766878564566 1.4494646604169392
5.674510901933028 818.0096507900887 1.4654435421207868
5.679738456886445 822.1623132728466 1.4687873444998218
5.684966011839861 810.1665493170373 1.4574733830048352
5.690193566793277 793.3076680995199 1.4418268067572753
5.695421121746693 781.1144243327293 1.4312249811925404
5.700648676700109 767.8119209916953 1.4181662348904887
5.705876231653526 752.7167546275269 1.4022035534550283
5.711103786606942 740.1155915884327 1.3894819307666346
5.716331341560358 733.0218868743254 1.382994298582706
5.721558896513774 730.6623844903656 1.3803160318330157
5.7267864514671905 737.8291527472941 1.386652696886806
5.732014006420607 743.0544202283122 1.3916234148879871
5.737241561374023 753.5726153621742 1.4017846586971277
5.742469116327439 777.8740697603297 1.4241715435255553
5.747696671280855 813.5997492245135 1.4558912053255324
5.7529242262342715 860.2114139005487 1.4954923134423492
5.758151781187688 909.3089726782229 1.5349301867795437
5.763379336141104 961.098280432415 1.5772404829913518
5.76860689109452 1000.5831956757864 1.6086326403395252
5.773834446047936 1021.6017313997103 1.6252816853485357
5.7790620010013525 1008.3356560810687 1.6144099523858848
5.784289555954769 952.9770415524329 1.5697293466758804
5.789517110908185 872.5551458641854 1.5003594405916283
5.794744665861601 765.7608998963165 1.4037829169973366
5.799972220815017 652.3167476883064 1.2944933982358926
5.8051997757684335 544.8666735500757 1.187434419788701
5.81042733072185 454.3725375110932 1.0953910050094628
5.815654885675266 386.0885321309755 1.0223279988969765
5.820882440628682 332.50913182677573 0.9565614884996312
5.826109995582098 298.27645223249726 0.9158017161397357
5.8313375505355145 271.57898633706395 0.8841523941744076
5.836565105488931 253.58138564388017 0.8601503700137585
5.841792660442347 243.14581410030664 0.8518747437294937
5.847020215395763 235.32760257375946 0.8426063825933345
5.852247770349179 230.16911920956557 0.8333587674670276
5.8574753253025955 226.82580709126674 0.8317182708499762
5.862702880256012 225.60426507093885 0.8314490396206046
5.867930435209428 227.09247781958192 0.8310521539996932
5.873157990162844 228.20455280981994 0.8285258286079027
5.87838554511626 228.8544108417912 0.826636683438179
5.8836131000696765 230.27011788234526 0.8313184669508232
5.888840655023093 229.10874715643655 0.8273717776347971
5.894068209976509 229.11787493588474 0.8249146745318112
5.899295764929925 229.6038992009891 0.8229286005184134
5.904523319883341 228.39082843695843 0.8158590025706314
5.9097508748367575 230.42395640275421 0.8226780231910215
5.914978429790174 234.8061546567769 0.8362277508794663
5.92020598474359 236.05676238184952 0.8348910840650473
5.925433539697006 241.148095043515 0.8441909413771406
5.930661094650422 243.73442251390222 0.8419736024892648
5.9358886496038386 242.8951953458812 0.8355806843614573
5.941116204557255 247.30260977025316 0.839317817658513
5.946343759510671 253.5051629840559 0.8469405485658946
5.951571314464087 259.375342508128 0.8623397896122103
5.956798869417503 265.3784219819456 0.8702056490082594
5.96202642437092 275.21200308741896 0.8833250623467868
5.967253979324336 281.95818148234616 0.8911208656152112
5.972481534277752 295.56891639549264 0.9058667786380917
5.977709089231168 310.6644063086945 0.9299499544011904
5.982936644184584 328.3975578179583 0.9580542832668788
5.988164199138001 356.8061804819135 0.9978049477942886
5.993391754091417 379.5194417563638 1.0290684998702488
5.998619309044833 405.3422797450076 1.0579013357923595
6.003846863998249 443.907545543494 1.106655977349633
6.009074418951665 491.5148666552832 1.1650097123467185
6.014301973905082 553.6550336452414 1.238799295733569
6.019529528858498 637.5963046554275 1.3281140286610147
6.024757083811914 734.2245668206264 1.4254578528173565
6.02998463876533 850.320149773436 1.5348028277664691
6.035212193718746 1002.4244182518888 1.6696880478590579
6.040439748672163 1167.3978748931456 1.803674277722019
6.045667303625579 1335.6500187055522 1.9281413546526085
6.050894858578995 1508.7284654296839 2.0508449424820823
6.056122413532411 1639.6824285808998 2.1410032319427486
6.061349968485827 1718.7328771900495 2.19663714091433
6.066577523439244 1737.8211642749736 2.209157954833507
6.07180507839266 1704.576785252482 2.1918874413043516
6.077032633346076 1623.16988448705 2.142549665567786
6.082260188299492 1512.1751628312409 2.0698962324608328
6.087487743252908 1389.3754282016516 1.9842482840687616
6.092715298206325 1265.9072201854017 1.8940341978258317
6.097942853159741 1151.1031450426294 1.8084034542499583
6.103170408113157 1050.239425372239 1.7296120123999215
6.108397963066573 954.5282522648034 1.650136640053583
6.113625518019989 867.0466592225442 1.573659217936536
6.118853072973406 798.3951724249835 1.5128069633436825
6.124080627926822 732.1805152830096 1.449225118006286
6.129308182880238 674.68160769007 1.3947975568732915
6.134535737833654 619.6320345006692 1.3400216671360097
6.1397632927870704 568.4728431299334 1.2850235180778355
6.144990847740487 525.8664941339626 1.2389758840349347
6.150218402693903 483.0931222161595 1.1895903215861912
6.155445957647319 440.25107873418204 1.1376245406068992
6.160673512600735 403.52089819553544 1.0929317563034704
6.1659010675541515 373.68325076962435 1.0566276259257104
6.171128622507568 357.1923595723566 1.0381824189482947
6.176356177460984 345.34663974728386 1.0255554723127644
6.1815837324144 332.45854441718774 1.0127507362530985
6.186811287367816 317.3655353263977 0.9946419322859924
6.1920388423212325 305.51336841601835 0.979098715846678
6.197266397274649 297.3209148197568 0.9695093975235686
6.202493952228065 290.25464132736005 0.9588859264648214
6.207721507181481 283.1340430383654 0.9405055163238814
6.212949062134897 277.5866748344897 0.9270144481446817
6.2181766170883135 267.30248654744173 0.907590578119742
6.22340417204173 259.6287698775574 0.8951357980668594
6.228631726995146 252.3799493866674 0.879561069549368
6.233859281948562 250.91042786064747 0.880878430304147
6.239086836901978 249.94601499851788 0.8788994858205681
6.2443143918553945 250.94278962049765 0.8801600919464293
6.249541946808811 251.18163622478593 0.8815960875806985
6.254769501762227 243.7469596862143 0.8653659024664193
6.259997056715643 242.71641865550882 0.8596019927085975
6.265224611669059 237.24480540181457 0.8476315944214584
6.2704521666224755 235.34764290268842 0.844666439652701
6.275679721575892 237.9069317712248 0.8470307241265961
6.280907276529308 237.15359446781815 0.8477375208652478
6.286134831482724 238.4932516463508 0.8557486739608708
6.29136238643614 235.72559276904465 0.8522110114306025
6.2965899413895565 234.1504703226179 0.8472624997894569
6.301817496342973 235.37268145167323 0.8482172081674358
6.307045051296389 237.43708726515126 0.8483920352276487
6.312272606249805 239.34734339911878 0.8512568660584775
6.317500161203221 237.64099416147593 0.8498460265218699
6.3227277161566375 233.4723083003432 0.8380140503565661
6.327955271110054 233.9506623684442 0.838039513719093
6.33318282606347 233.24913684124962 0.837994082985362
6.338410381016886 232.62942285757134 0.8371284196520375
6.343637935970302 230.39039676393372 0.8312218457831388
6.3488654909237185 225.72120147997535 0.8226444245285541
6.354093045877135 225.05344562681714 0.819467469983141
6.359320600830551 228.09209847759695 0.8209625567249931
6.364548155783967 232.7821188738308 0.8315193212398713
6.369775710737383 239.97438624440167 0.8434258635839027
6.3750032656908 239.5999900174464 0.8481038666773278
6.380230820644216 239.34356174597335 0.8472873381568333
6.385458375597632 239.47629004756087 0.8481055328054358
6.390685930551048 239.2670722380618 0.8472225800227718
6.395913485504464 240.56781125059544 0.8444884187945546
6.401141040457881 237.89940741009966 0.8415106806068414
6.406368595411297 235.7248971955378 0.8330313591762886
6.411596150364713 237.23664675079985 0.8307315069735645
6.416823705318129 235.7153691359972 0.8262366249635249
6.422051260271545 234.8013490276395 0.8230810643633941
6.427278815224962 238.76609436993712 0.8304376770574867
6.432506370178378 241.46003235867212 0.8348315833840073
6.437733925131794 245.20136197673668 0.8390204333148362
6.44296148008521 247.73699271837145 0.842384392880869
6.448189035038626 246.256911557376 0.8378120787648812
6.453416589992043 244.97286324193016 0.8340698473381881
6.458644144945459 243.9182377701933 0.829049605910614
6.463871699898875 245.39611677070613 0.8280618095660952
6.469099254852291 249.35093783986818 0.8348593376146326
6.474326809805707 250.1230565702804 0.8360414104698737
6.479554364759124 252.7172788828894 0.8350505973531797
6.48478191971254 253.2936809419186 0.8362355675843953
6.490009474665956 257.2900056021691 0.8394172820675647
6.495237029619372 264.3453200178506 0.8503098570208042
6.500464584572788 269.54592676982656 0.8521630470022138
6.505692139526205 275.5483706473984 0.8534400613430076
6.510919694479621 284.21442185036676 0.8615152018926876
6.516147249433037 294.2759613040752 0.8721834461629098
6.521374804386453 309.5560782564305 0.8918772150657149
6.526602359339869 324.95544678575226 0.9102398450775474
6.531829914293286 350.1621103595539 0.939211589147171
6.537057469246702 377.3484804767329 0.9703178412160771
6.542285024200118 407.4827058076398 1.0036895852063006
6.547512579153534 442.1882817647583 1.0412593579960576
6.55274013410695 474.23526402666727 1.0757089636138135
6.557967689060367 506.50317248421953 1.1092488638768387
6.563195244013783 527.3371957400183 1.1289848607250939
6.568422798967199 538.6374452982292 1.1399593103492658
6.573650353920615 533.3783608342853 1.133117351624349
6.5788779088740315 520.7687499774122 1.1201381511127395
6.584105463827448 499.2332802874654 1.0981222950623306
6.589333018780864 474.79631918996023 1.0728701284269226
6.59456057373428 448.33840351827985 1.0439656126476398
6.599788128687696 422.13134735726806 1.0139214882253755
6.6050156836411125 396.5342701609153 0.983037614662927
6.610243238594529 378.0426504112936 0.9622940194948367
6.615470793547945 361.3510673387928 0.9418395153591872
6.620698348501361 349.69675294588944 0.9286949236926647
6.625925903454777 338.51325513491105 0.9166761827962014
6.6311534584081935 327.70377168573606 0.9053604761357843
6.63638101336161 315.6649763310455 0.8906157711559112
6.641608568315026 306.04238245220523 0.874005078517069
6.646836123268442 301.15234834289134 0.8651543603621854
6.652063678221858 294.01916763187063 0.8549389918923614
6.6572912331752745 287.14030681785687 0.8500022210755412
6.662518788128691 276.8395179185047 0.8396019057503807
6.667746343082107 270.6428034889594 0.8332240502108997
6.672973898035523 271.45713215035283 0.838168019867966
6.678201452988939 271.1918212903117 0.8403050399261828
6.6834290079423555 269.9809799466353 0.8412383724398791
6.688656562895772 270.76330115622284 0.8426606547493193
6.693884117849188 267.6382578960371 0.8354003103773135
6.699111672802604 265.9172909419303 0.8339294137128305
6.70433922775602 263.207659493695 0.8290466511414781
6.7095667827094365 256.99961737786873 0.8180781196174678
6.714794337662853 256.1865156927358 0.8171494049824837
6.720021892616269 259.0457240540418 0.8184748132268022
6.725249447569685 257.4007503367124 0.8161014132871934
6.730477002523101 260.0803176869538 0.818971598769714
6.7357045574765175 261.72353318363065 0.8226539821922173
6.740932112429934 259.16334018700223 0.8181197979153197
6.74615966738335 260.6844919973295 0.8177364289124438
6.751387222336766 260.2158223770375 0.813401697204788
6.756614777290182 262.9281182303169 0.8157579024800119
6.7618423322435985 263.1204978904544 0.8166509318054821
6.767069887197015 264.82070418765176 0.8200568286525891
6.772297442150431 262.267867417915 0.8198656415889304
6.777524997103847 264.51532038664146 0.8216980483724661
6.782752552057263 263.03779794577184 0.8162546355153955
6.7879801070106796 265.443837934509 0.8222679264857302
6.793207661964096 266.0425299723482 0.8222755091217979
6.798435216917512 265.8042682388182 0.8227145108370403
6.803662771870928 268.083366257823 0.8255965129183996
6.808890326824344 270.291624333033 0.8274394188330402
6.814117881777761 273.2836178133608 0.8302483435761722
6.819345436731177 272.807990548088 0.8275939615977018
6.824572991684593 272.09808283110596 0.8248426095753973
6.829800546638009 271.05980537835745 0.8231722545498504
6.835028101591425 269.6376938139135 0.8217028933364241
6.840255656544842 271.9648165110108 0.8222645958550567
6.845483211498258 273.3044293467415 0.8234757864439711
6.850710766451674 274.95721621602763 0.8236199732554003
6.85593832140509 275.41295432990427 0.8218916965981938
6.861165876358506 276.896754763014 0.8236550155028338
6.866393431311923 282.1801823053041 0.828505423616398
6.871620986265339 285.39020914633267 0.8325358647519686
6.876848541218755 288.15217189243054 0.8341087462732695
6.882076096172171 291.0909382944432 0.838847036352918
6.887303651125587 292.8427505989139 0.8370252225344238
6.892531206079004 297.2799809664527 0.8416338859868568
6.89775876103242 299.729069604071 0.8433143230770211
6.902986315985836 300.8614310533727 0.8451955700996331
6.908213870939252 300.5815034842249 0.8446659528199139
6.913441425892668 301.9396744024231 0.8443786457070864
6.918668980846085 305.8615053570323 0.8485767559370929
6.923896535799501 310.23997265035314 0.8542109641783557
6.929124090752917 316.02877132766633 0.8601028259445881
6.934351645706333 321.31573329838903 0.8666360095219326
6.939579200659749 327.31851354362556 0.873132581829028
6.944806755613166 332.87564197917277 0.8764127662582147
6.950034310566582 341.0895220248775 0.8835434387382848
6.955261865519998 346.79401336818717 0.8888996675474391
6.960489420473414 357.34918949978294 0.9000809840335566
6.96571697542683 369.06211966889765 0.914430135713458
6.970944530380247 381.8993808631623 0.9283322934962448
6.976172085333663 393.64591950540864 0.9396622277160567
6.981399640287079 408.5314312927054 0.9554594310560101
6.986627195240495 429.52381408982393 0.9761690952612264
6.9918547501939114 456.85807058744604 1.0047684360986113
6.997082305147328 502.05582834269984 1.0509565287463358
7.002309860100744 558.3935714589046 1.106614547360556
7.00753741505416 640.7197877919186 1.1833202917709515
7.012764970007576 751.4775738426995 1.2800828341536767
7.0179925249609925 888.0521504563155 1.3918126580675017
7.023220079914409 1030.8598450673715 1.5002857782441408
7.028447634867825 1156.2149368956614 1.586746707887292
7.033675189821241 1243.5461142575928 1.6417006249479589
7.038902744774657 1293.7652097315772 1.6711020506480692
7.0441302997280735 1291.4353175251408 1.6689784045444647
7.04935785468149 1254.7239070285639 1.6452847762630596
7.054585409634906 1188.1066109595897 1.599606590563308
7.059812964588322 1111.5166074715937 1.5477567167256363
7.065040519541738 1040.0911600335946 1.4989217789543283
7.0702680744951545 974.0147224814968 1.4507275783319906
7.075495629448571 916.1546032922774 1.4051394323901638
7.080723184401987 867.2379049657603 1.3641543144047796
7.085950739355403 824.6858863204307 1.3298013881426165
7.091178294308819 791.1564706243863 1.3028402501508032
7.0964058492622355 760.0424407640339 1.2773521321767651
7.101633404215652 727.2639546933106 1.2493371055441642
7.106860959169068 690.6551953982138 1.2164840955248406
7.112088514122484 657.7935835841669 1.188762589900062
7.1173160690759 621.0230829987937 1.1557939597556863
7.1225436240293165 594.854412544838 1.1326552013441182
7.127771178982733 567.5501671323497 1.1048068537990567
7.132998733936149 552.9882080413926 1.0906398187921027
7.138226288889565 531.8595918704558 1.0695626678793426
7.143453843842981 516.837024059428 1.054765930523196
7.1486813987963975 510.1643076601128 1.0485667245560295
7.153908953749814 506.391136800933 1.046657359721384
7.15913650870323 510.3704819455357 1.049322971115098
7.164364063656646 514.0764516958229 1.0526464975032714
7.169591618610062 519.278788983472 1.0542350547942907
7.1748191735634785 540.1437289383925 1.0737987562708788
7.180046728516895 575.7902801983948 1.1084815250074551
7.185274283470311 632.7028499389485 1.161733840659458
7.190501838423727 712.0326489985583 1.2316632904208216
7.195729393377143 826.0825377989609 1.3236474469457933
7.2009569483305595 991.042121081994 1.4474461047477274
7.206184503283976 1214.615723379447 1.6002976521767673
7.211412058237392 1522.7565912232992 1.7902052731139182
7.216639613190808 1903.4932427351866 2.0013715140954975
7.221867168144224 2348.125468967712 2.2194531536276183
7.227094723097641 2787.0267131374417 2.4180819820237742
7.232322278051057 3110.4926166228465 2.554296200581737
7.237549833004473 3249.5119524288243 2.609078569630018
7.242777387957889 3128.9914960629862 2.557132636856976
7.248004942911305 2831.4716667719276 2.4269346261670846
7.253232497864722 2422.003718118322 2.243421023024204
7.258460052818138 1971.5336609204764 2.025481668388299
7.263687607771554 1551.8863445635059 1.7969466862399648
7.26891516272497 1195.8253149231434 1.5773076009194997
7.274142717678386 930.6144669744923 1.3908744099823098
7.279370272631803 741.4052438988579 1.2426597053023554
7.284597827585219 606.8126158705968 1.1254093247511607
7.289825382538635 523.2805944812196 1.0456236710604165
7.295052937492051 471.44038340753144 0.993480387126886
7.300280492445467 439.8348722966482 0.9623137195126988
7.305508047398884 415.60181070935334 0.9371385987381181
7.3107356023523 402.58700613477237 0.9226273834703509
7.315963157305716 390.4872357723094 0.909489096976203
7.321190712259132 383.4296256493235 0.9020486828898634
7.326418267212548 378.2652053351457 0.8968775742454955
7.331645822165965 372.0020139404373 0.8905702615982048
7.336873377119381 368.1352204571323 0.8878997314645286
7.342100932072797 364.5995299654205 0.8822671862227603
7.347328487026213 360.85070544047096 0.8754640020595339
7.352556041979629 355.64666289186414 0.8686372513126629
7.357783596933046 353.3230263695733 0.8659123143521411
7.363011151886462 352.3472903747835 0.8666298361711008
7.368238706839878 350.4824197925573 0.864259954251711
7.373466261793294 355.47720909238524 0.8690417017572826
7.37869381674671 353.78886015134503 0.8665872983258731
7.383921371700127 352.4701800963594 0.8643272206179459
7.389148926653543 347.5950281892545 0.8591318308858382
7.394376481606959 343.7868422190672 0.85486464155029
7.399604036560375 348.45312814710036 0.8612150595335353
7.4048315915137914 353.2857170140686 0.8663982515205201
7.410059146467208 355.31066079473464 0.8680142233307545
7.415286701420624 357.9536395018296 0.8700417988144992
7.42051425637404 359.8422483344382 0.8733636014257116
7.425741811327456 358.9029736402236 0.8709942112865272
7.4309693662808725 362.86248679754766 0.8762835203191236
7.436196921234289 365.3260417440951 0.8797514651212733
7.441424476187705 366.4655371761984 0.8803846402021083
7.446652031141121 371.3405246072809 0.8842782548757946
7.451879586094537 374.9146260769206 0.8885452979621855
7.4571071410479535 380.493242949126 0.8942571251390513
7.46233469600137 384.39569253003026 0.8966645702963656
7.467562250954786 390.4520118129962 0.9029597788054415
7.472789805908202 395.8430272468903 0.9078878697366981
7.478017360861618 403.1743396448254 0.9152188514410203
7.4832449158150345 412.500070372822 0.9238187813770632
7.488472470768451 418.95370051211546 0.9284238751940443
7.493700025721867 428.01576846214516 0.9369557116658932
7.498927580675283 440.6908719970063 0.9489638200997781
7.504155135628699 453.3453696015347 0.9622511136769465
7.5093826905821155 470.4473318487962 0.9785923725653621
7.514610245535532 484.07571635356805 0.9910103543694672
7.519837800488948 495.99194826467806 1.0022501187669328
7.525065355442364 505.644778133201 1.0114185474673298
7.53029291039578 512.8559042708703 1.0186956395663047
7.5355204653491965 520.5412504817272 1.0264754470338624
7.540748020302613 523.9076827199991 1.0292452175475744
7.545975575256029 524.4255001479274 1.0269786618557246
7.551203130209445 522.9035516390092 1.025139528883522
7.556430685162861 520.3087632280582 1.0221943955355535
7.5616582401162775 518.2697746259587 1.0202304731971261
7.566885795069694 507.2455959111318 1.0095592432817564
7.57211335002311 499.0749930633233 1.002276957767567
7.577340904976526 487.3102311959 0.9899336940320757
7.582568459929942 470.02999772636156 0.9712048102903407
7.5877960148833585 461.6417426694675 0.9610250336774964
7.593023569836775 453.37312795771794 0.9522056550446201
7.598251124790191 453.59011763021635 0.9512614000114971
7.603478679743607 450.7750186779353 0.9481816886566817
7.608706234697023 450.0001829734611 0.9488081446883208
7.6139337896504395 446.93324176777435 0.9457679050942035
7.619161344603856 447.8956315988406 0.9476209131324316
7.624388899557272 449.78248110090755 0.9486738134135208
7.629616454510688 454.77197200306466 0.9523544962718782
7.634844009464104 457.4614212488783 0.9552155096250008
7.6400715644175206 463.4202255915859 0.9624958707249968
7.645299119370937 471.6810131316633 0.9713772112502022
7.650526674324353 483.0729005510865 0.9817589181312182
7.655754229277769 493.7871422200474 0.9907367171307617
7.660981784231185 499.7988773135358 0.9955926075995283
7.666209339184602 507.08945529037624 1.0022904533450152
7.671436894138018 514.253184202257 1.0094761063380682
7.676664449091434 526.8039705066768 1.0213002286951203
7.68189200404485 538.3880534132966 1.031704359584679
7.687119558998266 547.2850657085022 1.0389445089489369
7.692347113951683 554.8319174752214 1.0450733102306276
7.697574668905099 553.9236711100357 1.0435703912016248
7.702802223858515 556.6851178742255 1.0451033747192835
7.708029778811931 553.8861245241067 1.0421292960290982
7.713257333765347 552.4481195977891 1.03937334482207
7.718484888718764 549.2430383454172 1.0363620920074932
7.72371244367218 544.2189408890464 1.0325248652127592
7.728939998625596 543.3623018411965 1.031442005186578
7.734167553579012 540.5731610265708 1.028850621661542
7.739395108532428 536.4404095672678 1.0241220749607771
7.744622663485845 537.434957513651 1.0241913229133808
7.749850218439261 537.2676945095492 1.0239394576721188
7.755077773392677 534.9715880213816 1.02118547368834
7.760305328346093 535.0798942171725 1.0214842341078996
7.765532883299509 530.7883939503154 1.0166519245142347
7.770760438252926 527.660381651571 1.012670852172872
7.775987993206342 525.4430895286935 1.009733362970788
7.781215548159758 521.4818685649407 1.005409461429651
7.786443103113174 519.2192971078587 1.0043996715119425
7.79167065806659 514.9557028609892 1.001381869527918
7.796898213020007 505.9154545612561 0.992795596968897
7.802125767973423 498.1179824526356 0.9838817995706988
7.807353322926839 490.32218163390615 0.9758393916739194
7.812580877880255 487.618234473811 0.9735823018825642
7.817808432833671 485.2816952436181 0.9706894528203646
7.823035987787088 484.8203093116344 0.9698823768946989
7.828263542740504 482.4625809700892 0.9665980752483118
7.83349109769392 481.3658127105462 0.9657688756506221
7.838718652647336 477.6092627377484 0.9618318513213653
7.8439462076007525 474.7973518039559 0.9584542145717697
7.849173762554169 476.9534844643707 0.9590195884702413
7.854401317507585 483.455149475361 0.9648060013235605
7.859628872461001 489.78141867236974 0.9704101284776715
7.864856427414417 496.14635924541074 0.9765322168546495
7.8700839823678335 500.7676512610818 0.980419518773311
7.87531153732125 506.29519234271265 0.9848509096027674
7.880539092274666 512.3103584300776 0.9891798292918702
7.885766647228082 517.5889631820951 0.9944046249445577
7.890994202181498 523.3939036914906 0.9995208197852751
7.8962217571349145 527.6418492812886 1.002719345377439
7.901449312088331 533.8039527984153 1.0079250994502622
7.906676867041747 534.6807188269597 1.0090770443027124
7.911904421995163 537.9881323499236 1.012888208526873
7.917131976948579 537.5915006997507 1.0122509115566851
7.9223595319019955 540.7441710055764 1.0151592129694176
7.927587086855412 546.1079640122015 1.0186834679662404
7.932814641808828 550.0040749696562 1.0209766998549794
7.938042196762244 557.3620757145625 1.0272524615494614
7.94326975171566 566.882590656201 1.0354604226325654
7.9484973066690765 567.2508880381799 1.035886851223097
7.953724861622493 574.8196315092747 1.0418777584111427
7.958952416575909 582.6784483674943 1.0483813922643963
7.964179971529325 596.7573816316072 1.06160466783352
7.969407526482741 611.4016830851134 1.0735628777992134
7.9746350814361575 625.5998409339214 1.084820207013528
7.979862636389574 639.4874216277544 1.0962959179435847
7.98509019134299 649.8192698700864 1.1042729202106691
7.990317746296406 661.7365882657693 1.1149253091155422
7.995545301249822 668.5664212596997 1.1208833826202684
8.000772856203238 671.6689134372192 1.1219138639842108
8.006000411156654 676.0563407391642 1.1259457888760152
8.01122796611007 682.4486955128654 1.1310211336105376
8.016455521063486 685.6111520414721 1.1329865304583862
8.021683076016902 685.5706098009388 1.1319198735441611
8.026910630970319 686.2390095221418 1.1305103695108225
8.032138185923735 686.1835638450726 1.130204721287697
8.037365740877151 690.6806074550248 1.1338795190173423
8.042593295830567 703.8842879943827 1.1440696930338674
8.047820850783983 709.0644521677939 1.1477560659091193
8.0530484057374 715.3461553361374 1.1517267175567132
8.058275960690816 716.6229813922597 1.1520108795218795
8.063503515644232 713.7199240392588 1.148993158316171
8.068731070597648 717.2245111286977 1.151211031816279
8.073958625551064 716.8520285118203 1.151264713225451
8.07918618050448 718.8610459183417 1.1531520314828823
8.084413735457897 719.015878320604 1.1528079287747541
8.089641290411313 722.7301136370661 1.1556712538017562
8.09486884536473 723.9258451483892 1.1566211606866112
8.100096400318145 725.6064138110102 1.1579615040201345
8.105323955271562 720.2371084486363 1.1532673406855092
8.110551510224978 715.6033836173331 1.1491637083550819
8.115779065178394 709.8931663929392 1.1438366128114272
8.12100662013181 704.5468276649246 1.138628108514561
8.126234175085226 703.9079653852784 1.1380992471372207
8.131461730038643 702.5573054671622 1.1370198731282593
8.136689284992059 710.1641218432545 1.1424219162987306
8.141916839945475 717.8381278720087 1.1474230650314676
8.147144394898891 728.0516001916673 1.1549333051559858
8.152371949852308 744.6624593129665 1.1673179258522042
8.157599504805724 761.0866633409197 1.1807702193551646
8.16282705975914 781.3950205972515 1.1961375993181487
8.168054614712556 799.1937648091049 1.2084935491589437
8.173282169665972 817.3486541877957 1.2206984538618684
8.178509724619389 828.9299844618585 1.2294059990643755
8.183737279572805 835.5339438672898 1.2349314293818279
8.188964834526221 835.4459358280778 1.232945701721138
8.194192389479637 832.1963126613266 1.2290290786907407
8.199419944433053 823.7916942168965 1.2208567569762874
8.20464749938647 813.7270964210641 1.2134464660162527
8.209875054339886 799.841822469047 1.2040144820673875
8.215102609293302 785.8170650836203 1.1947257144263876
8.220330164246718 770.3988215462317 1.1825866035207508
8.225557719200134 758.5959933409454 1.1734320110015584
8.23078527415355 748.5153617589976 1.1648900877332695
8.236012829106967 738.3229963911432 1.1572336175068885
8.241240384060383 725.9021534843768 1.1463710173315704
8.2464679390138 715.5686386403696 1.137098367029605
8.251695493967215 710.4811889209344 1.1317126945610472
8.256923048920632 707.4630732151187 1.127829453641552
8.262150603874048 708.7582137517626 1.1290890919129974
8.267378158827464 713.335097234965 1.1334688364841818
8.27260571378088 715.5462968436981 1.1343987624814735
8.277833268734296 718.2170552765178 1.1356589145929745
8.283060823687713 715.4424667445456 1.1333126739579105
8.288288378641129 712.5401636218481 1.131794779560877
8.293515933594545 707.0444833861557 1.1272252834366112
8.298743488547961 709.1196852673795 1.1280682454606752
8.303971043501377 715.6056328521529 1.1326868012250637
8.309198598454794 725.598739563039 1.1399013577324828
8.31442615340821 737.211437532738 1.1483060310088011
8.319653708361626 743.066391710639 1.152973233084462
8.324881263315042 743.9967427327413 1.1531736191899258
8.330108818268458 747.1729638566972 1.1553550959048369
8.335336373221875 750.5610069858161 1.1571903384009867
8.34056392817529 757.3074818627822 1.1613715894781458
8.345791483128707 760.5728716830099 1.163603371106821
8.351019038082123 756.6724138350154 1.1601024290709046
8.35624659303554 754.4263820439812 1.1578009664143645
8.361474147988956 747.9182075288211 1.1520729138920731
8.366701702942372 743.8103219988445 1.1477550584614578
8.371929257895788 745.000450890186 1.1486333908367867
8.377156812849204 747.0833568803444 1.1506039741397818
8.38238436780262 749.9143518528662 1.1527780736633293
8.387611922756037 744.4968786845038 1.1483791777253025
8.392839477709453 737.1976251247985 1.142456555494694
8.398067032662869 730.1290539590207 1.1377941072943443
8.403294587616285 723.781382265278 1.1331313926577642
8.408522142569701 720.2921052233802 1.1295986453788105
8.413749697523118 716.1165803912212 1.1245629833964974
8.418977252476534 708.431307694252 1.1179340034013212
8.42420480742995 696.843554241693 1.1074461365278812
8.429432362383366 686.5613513917333 1.0991426678473606
8.434659917336782 678.4681555415974 1.092651060608233
8.439887472290199 674.3381999354159 1.089960655080477
8.445115027243615 669.2287719699386 1.0863499854692464
8.450342582197031 655.2369877875898 1.0748707529441446
8.455570137150447 643.4409371196042 1.0642653445569985
8.460797692103863 637.3573761873407 1.0583761643487086
8.46602524705728 632.402670876433 1.053703829363968
8.471252802010696 624.505309422001 1.04699532097136
8.476480356964112 616.4348236390284 1.0394879813260123
8.481707911917528 608.0216007056636 1.0320410674035736
8.486935466870944 602.7176224585141 1.0280537432995862
8.49216302182436 602.5704549369037 1.0273343649599274
8.497390576777777 605.2489460816605 1.0283649753439295
8.502618131731193 603.986924007824 1.0262037745207881
8.50784568668461 600.5603659154146 1.0228556829346418
8.513073241638025 601.4679631765733 1.0245055898468904
8.518300796591442 595.1760568122037 1.019169267826656
8.523528351544858 591.3087655842617 1.0154974554490022
8.528755906498274 587.567399647835 1.009819220965725
8.53398346145169 580.9870435957616 1.003755000138345
8.539211016405106 575.3796780928329 0.9995203997060883
8.544438571358523 574.8275357802282 1.0005761542186236
8.549666126311939 575.7861138567921 1.0023031589026588
8.554893681265355 581.7695719797116 1.007069400357366
8.560121236218771 584.8353729439737 1.0075305866864757
8.565348791172188 583.6803068358923 1.0049450697154698
8.570576346125604 587.3502235096323 1.00749627327993
8.57580390107902 588.1820688003085 1.0085933526431285
8.581031456032436 587.5722860103058 1.0074155228695643
8.586259010985852 583.356367274758 1.003143603159087
8.591486565939269 578.3614472570888 0.9976125714077893
8.596714120892685 580.9765774630946 1.0003088605341262
8.601941675846101 581.8412588714388 1.0004363698498384
8.607169230799517 586.2144602049563 1.0054721562093514
8.612396785752933 586.2483479818937 1.0049248526661019
8.61762434070635 581.5112930954232 1.000904563682483
8.622851895659766 577.8582493648794 0.996790879550955
8.628079450613182 580.901910739697 0.9987642320089799
8.633307005566598 587.444190059437 1.0047179280531162
8.638534560520014 597.7913629424909 1.013849049693654
8.64376211547343 607.1107414222025 1.0223690692284537
8.648989670426847 616.9940443171948 1.030693217062297
8.654217225380263 624.1407628850369 1.0365545034786672
8.65944478033368 633.0736564991779 1.0427762799556748
8.664672335287095 637.0882304233993 1.0447785516997468
8.669899890240512 645.0864193946846 1.0504224925531829
8.675127445193928 652.3241426147141 1.0555476858880115
8.680355000147344 659.6836494391389 1.0604714069206096
8.68558255510076 669.9894766544077 1.068308677096583
8.690810110054176 679.7860441490153 1.0760255305465607
8.696037665007593 691.4726565502472 1.0846813512648055
8.701265219961009 705.0368246645988 1.0955153499929429
8.706492774914425 717.3516559022341 1.1046220703864023
8.711720329867841 724.3565678261301 1.1102837794559246
8.716947884821257 727.8667913771777 1.1113480044155242
8.722175439774674 725.4080500275663 1.1088040381919322
8.72740299472809 719.6697023169365 1.1027672468162522
8.732630549681506 715.4824684328112 1.0998196575197492
8.737858104634922 712.4729611721169 1.0978203849762411
8.743085659588338 713.0156584712837 1.09929549512809
8.748313214541755 718.3506018833014 1.10441375808596
8.75354076949517 717.3302630578019 1.103687988768531
8.758768324448587 713.4290264634187 1.0996970687194039
8.763995879402003 702.3485558164001 1.0893606301118925
8.76922343435542 689.0562543209934 1.078328820402772
8.774450989308836 680.941757177618 1.0717491869476763
8.779678544262252 670.7471153638003 1.0632225983530579
8.784906099215668 664.071266708711 1.0569700573563292
8.790133654169084 660.4145319509834 1.0534566297179777
8.7953612091225 650.9169611355342 1.0448929595839838
8.800588764075917 641.7747445938685 1.037675941119441
8.805816319029333 636.4924650970029 1.0326888221288628
8.811043873982749 632.8385038606054 1.0300525053392893
8.816271428936165 628.8911319107132 1.0268656132263436
8.821498983889581 626.0010162798808 1.0250049724268364
8.826726538842998 619.2309110990335 1.018990219041353
8.831954093796414 610.0657378446498 1.0093896878417439
8.83718164874983 603.2445886076126 1.0027418844155456
8.842409203703246 597.5200759153377 0.9977715793846055
8.847636758656662 598.236365327009 0.9994589830884228
8.852864313610079 598.4410154988708 0.9996702974969393
8.858091868563495 604.3904648460953 1.0041290865876114
8.863319423516911 608.863063998223 1.0076938712501204
8.868546978470327 608.3045819834008 1.007481783368163
8.873774533423743 609.423339021081 1.0085730558062778
8.87900208837716 603.8163861086143 1.0038867558002675
8.884229643330576 598.6433167806836 0.9979741639304731
8.889457198283992 599.017285152881 0.9976603479619556
8.894684753237408 601.5771906589067 0.9993604391461968
8.899912308190824 611.3685714758341 1.00809189535856
8.90513986314424 613.9931388764128 1.0104157603908432
8.910367418097657 616.0232635345191 1.0119348832610158
8.915594973051073 618.7499214517823 1.0134064171334216
8.92082252800449 620.1906271695184 1.0123724777614955
8.926050082957905 624.7487131771926 1.0163028020884652
8.931277637911322 626.5259121092914 1.0169325335081676
8.936505192864738 626.6765861639143 1.016142165592404
8.941732747818154 627.4539367144959 1.0160508817184664
8.94696030277157 629.4286028618386 1.0171855049004674
8.952187857724986 630.7574103083341 1.0190093536804585
8.957415412678403 632.6259530730023 1.0206606805104168
8.962642967631819 637.375876116416 1.0243643347036768
8.967870522585235 646.5602708728582 1.0314551760320676
8.973098077538651 649.0069501015604 1.0326300328516271
8.978325632492067 651.5360234525609 1.0344942923825646
8.983553187445484 654.3455931618169 1.0363316128854387
8.9887807423989 659.3448088642564 1.0388588981523594
8.994008297352316 664.2612885812986 1.042377572389575
8.999235852305732 666.6438341665284 1.0445510006057808
9.004463407259149 671.3603686974382 1.0479520428143962
9.009690962212565 678.8682257539076 1.053059878994088
9.014918517165981 688.6532080771223 1.0598119415947038
9.020146072119397 701.4286309446294 1.069019519794994
9.025373627072813 713.1773353204316 1.0775462528629596
9.03060118202623 725.4190872926536 1.0859936621044477
9.035828736979646 738.7493582946404 1.096090087205986
9.041056291933062 759.5178239816912 1.1114074690457014
9.046283846886478 775.7034124388116 1.1220955713410408
9.051511401839894 795.1445855414354 1.135690639274999
9.05673895679331 811.0495708718163 1.1451885398485648
9.061966511746727 829.7787781094697 1.1588811140947308
9.067194066700143 850.0595862521988 1.1726247354117754
9.07242162165356 873.8412203157674 1.1882544117322982
9.077649176606975 894.2134184531866 1.201606731499414
9.082876731560392 915.5047761890644 1.2157616530878488
9.088104286513808 930.6049060546156 1.2251077638995038
9.093331841467224 940.9433572934207 1.2305679588062632
9.09855939642064 945.4355971145961 1.2329472598481668
9.103786951374056 946.9345943622567 1.233541725773476
9.109014506327473 944.7669245853511 1.230828368110422
9.114242061280889 941.8983966509159 1.2289410359445236
9.119469616234305 938.8914375359378 1.2265100466555239
9.124697171187721 936.7278166336782 1.2251767668544207
9.129924726141137 935.8469901035722 1.2247931412064854
9.135152281094554 940.9083287134794 1.2294164732401303
9.14037983604797 947.7285615878027 1.234297009870605
9.145607391001386 965.954369455637 1.244913642612845
9.150834945954802 992.7848026602124 1.260849631057001
9.156062500908218 1021.3624256005654 1.2791961734181865
9.161290055861635 1057.3895446177291 1.3120595627404212
9.16651761081505 1092.0789858687222 1.3411444606806744
9.171745165768467 1126.010763612144 1.367233086254735
9.176972720721883 1151.5505939739548 1.386759168394782
9.1822002756753 1161.2911602672812 1.3955581900235092
9.187427830628716 1165.6744163542332 1.4013092061015713
9.192655385582132 1154.5508874055718 1.3959544413875686
9.197882940535548 1145.647478719026 1.3923763394358946
9.203110495488964 1136.2539578093656 1.3892111165396608
9.20833805044238 1126.0789689438263 1.3865898954946934
9.213565605395797 1116.8210911370886 1.3828829505611302
9.218793160349213 1105.817951062536 1.3784825396102078
9.224020715302629 1098.4745664495533 1.3748963530423617
9.229248270256045 1096.51743187551 1.3748484048604273
9.234475825209461 1092.9470013453792 1.3748763355749731
9.239703380162878 1093.6573580973986 1.3775019183598152
9.244930935116294 1098.4465723041933 1.3820554783241243
9.25015849006971 1105.0974577312263 1.3873658898534742
9.255386045023126 1111.5165880434856 1.3924071059726966
9.260613599976542 1120.78024627181 1.399150032796892
9.265841154929959 1132.8009675908722 1.409157206383851
9.271068709883375 1149.0296529901175 1.420912659888113
9.276296264836791 1174.067135834699 1.4380539468635019
9.281523819790207 1196.9398677654535 1.4545795910605337
9.286751374743623 1212.022100797947 1.4631590698835604
9.29197892969704 1224.488787950594 1.4727747060095417
9.297206484650456 1217.9831137900555 1.468298637350941
9.302434039603872 1202.3525743091673 1.4598783336952028
9.307661594557288 1162.8149048380808 1.4377399601222347
9.312889149510704 1110.4356203419716 1.4066279868101812
9.31811670446412 1051.821113632268 1.3698152300069313
9.323344259417537 992.4829881837995 1.3320758875335958
9.328571814370953 939.6588193181767 1.2962131184451866
9.33379936932437 892.3195416614528 1.2647104995246001
9.339026924277785 846.701076427594 1.233374118271074
9.344254479231202 813.3392045741148 1.2118633974636328
9.349482034184618 783.8906109342811 1.1912639967251533
9.354709589138034 761.02136965092 1.1748014233062982
9.35993714409145 744.7087824136363 1.162200361931599
9.365164699044866 735.6283726384112 1.1551102836252154
9.370392253998283 729.2907777641881 1.1520518979219054
9.375619808951699 723.3464505034569 1.1496771701926372
9.380847363905115 715.148143676559 1.1447941732183453
9.386074918858531 705.5275344818649 1.1374456697926771
9.391302473811947 703.9094046751143 1.135361777979203
9.396530028765364 700.5454536529006 1.13277546730933
9.40175758371878 698.010525943132 1.1300577352365528
9.406985138672196 695.9438251669941 1.1285817878784705
9.412212693625612 695.431171858249 1.1274214604681487
9.417440248579029 692.6525328992676 1.11484709658653
9.422667803532445 689.7889719952841 1.106833981122503
9.427895358485861 687.929200578702 1.1022063073160724
9.433122913439277 690.2449422766912 1.102396440637684
9.438350468392693 687.6634178485454 1.0975922837942345
9.44357802334611 690.6435784633403 1.0975114021578363
9.448805578299526 692.6347292151072 1.0953476983084165
9.454033133252942 694.6156829636592 1.0948457596950891
9.459260688206358 694.3323040970085 1.0926108636361176
9.464488243159774 692.6290028036542 1.0908223561015433
9.46971579811319 688.4387097350957 1.0860605639751189
9.474943353066607 681.6964898061599 1.0787578813115148
9.480170908020023 679.6179652885756 1.0738899631399381
9.48539846297344 680.16950298009 1.0728476754200116
9.490626017926855 684.2796259860895 1.0745764375895808
9.495853572880272 687.707971247792 1.0771292208126455
9.501081127833688 687.6457090727101 1.0762346651961003
9.506308682787104 687.2811502902025 1.0757409273333935
9.51153623774052 683.9725788627746 1.072651466329833
9.516763792693936 681.2164377382185 1.069311744605705
9.521991347647353 683.6180924050957 1.0695619596506067
9.527218902600769 685.1001533760812 1.0691474849376754
9.532446457554185 690.1658598686658 1.0722594427683716
9.537674012507601 686.2578309680206 1.068368083716997
9.542901567461017 685.4057294998148 1.0667074045731737
9.548129122414434 687.0436857373054 1.0671213635274526
9.55335667736785 686.007457577832 1.064945771591117
9.558584232321266 687.4005677890048 1.0653403373968684
9.563811787274682 684.8486780678143 1.063633083340288
9.569039342228098 685.3767020894743 1.0639067683677823
9.574266897181515 680.1409191882074 1.0593729516542292
9.57949445213493 681.0304764103672 1.0589696094159022
9.584722007088347 680.3430555972889 1.0566458605534446
9.589949562041763 680.6275623967591 1.0556951740292067
9.59517711699518 681.778118810079 1.0554275354272333
9.600404671948596 682.1887887237751 1.0554546595337528
9.605632226902012 684.4692006905767 1.057173576494255
9.610859781855428 688.6894651671577 1.05987242561169
9.616087336808844 687.9023763900002 1.0583498008779102
9.62131489176226 687.0637120771434 1.0566412997437669
9.626542446715677 684.5522204965052 1.0540700824133966
9.631770001669093 687.6268271989255 1.0566901283612955
9.636997556622509 694.3419233332958 1.061295833200857
9.642225111575925 700.2380663832117 1.0644887086166295
9.647452666529341 700.8812290255569 1.063615722890262
9.652680221482758 699.7301160712259 1.062778953726168
9.657907776436174 698.7252035908738 1.0619396983391796
9.66313533138959 695.3422393389042 1.0580557360437717
9.668362886343006 698.6953636595019 1.0606825543516167
9.673590441296422 697.4552782803581 1.059453246471928
9.678817996249839 698.5623713084492 1.0592081592479206
9.684045551203255 691.1615318896116 1.0528877565372885
9.689273106156671 691.6420743656437 1.0521436487039963
9.694500661110087 694.290755885999 1.0529785533126077
9.699728216063503 698.3293158154348 1.0557621368272483
9.70495577101692 704.4541535577838 1.0601502084984846
9.710183325970336 706.2523780709461 1.0616540994711265
9.715410880923752 708.3024040897925 1.0625547529236061
9.720638435877168 707.74241289328 1.0609363393801166
9.725865990830584 708.1931271151095 1.060961525126283
9.731093545784 703.1292386768829 1.0559953796585007
9.736321100737417 705.5490729134534 1.0572414903402358
9.741548655690833 709.7838533502974 1.0600552323506254
9.74677621064425 713.866108773227 1.0624793232252887
9.752003765597665 719.2907555519383 1.0661167665717328
9.757231320551082 718.5219737118629 1.0651011130553674
9.762458875504498 715.8019490226421 1.060769489872384
9.767686430457914 719.4830110216079 1.0631677700749236
9.77291398541133 722.7516543674512 1.065364408078878
9.778141540364746 725.476895074539 1.0667055658667335
9.783369095318163 722.4029857361056 1.0631618587415774
9.788596650271579 713.578927547243 1.0561372145025607
9.793824205224995 712.9803259093503 1.055983776975646
9.799051760178411 716.6292164877849 1.0576627802575547
9.804279315131827 717.0793079073433 1.0572056507659762
9.809506870085244 718.191782852038 1.0579922847701348
9.81473442503866 719.4426622752206 1.0581933686061384
9.819961979992076 720.5081977114951 1.0578077858035124
9.825189534945492 727.9403020511152 1.0631815438961163
9.830417089898909 732.8945372880927 1.0665796956686346
9.835644644852325 732.6581105520394 1.065607459351577
9.840872199805741 729.6249685353721 1.0626459135970039
9.846099754759157 727.9717834096357 1.0610202297704276
9.851327309712573 732.1371565462872 1.0651533699431528
9.85655486466599 734.4322177888695 1.0667104341427875
9.861782419619406 739.6856857765315 1.0704028100842722
9.867009974572822 740.9858442161466 1.0689082888379307
9.872237529526238 744.4500304289776 1.0701271766288663
9.877465084479654 746.883360062116 1.0718681220213384
9.88269263943307 747.074880564726 1.0721022463260885
9.887920194386487 746.842475546624 1.0719649212779774
9.893147749339903 747.2007022335326 1.072193830012417
9.89837530429332 747.3892588878898 1.0706631171027086
9.903602859246735 752.3649134967767 1.0733743959676216
9.908830414200152 756.8630259338722 1.075988551087379
9.914057969153568 765.6075171267248 1.0828449026310412
9.919285524106984 768.4606500422284 1.084485084130029
9.9245130790604 771.4568540866384 1.0856449785670956
9.929740634013816 771.7865734950104 1.0844390615985624
9.934968188967233 774.4411384359361 1.086009552866498
9.940195743920649 776.9811607524733 1.0875673286391927
9.945423298874065 779.3583115955903 1.0890520868240958
9.950650853827481 780.3455602280519 1.0894109981777422
9.955878408780897 782.6375832679447 1.09119036189601
9.961105963734314 781.8021603858006 1.0907149626571067
9.96633351868773 777.8841793758475 1.0877836247093815
9.971561073641146 772.0304064295791 1.0808620535848255
9.976788628594562 773.6802524383568 1.0811530128469276
9.982016183547978 774.4640328556541 1.081354892319535
9.987243738501395 771.4140198883639 1.0789549382680121
9.99247129345481 767.8016721865547 1.075544573231475
9.997698848408227 763.8836344816817 1.0723482727344724
10.002926403361643 760.1022049409298 1.0683314027402642
10.00815395831506 760.7801838050436 1.0683116119598952
10.013381513268476 759.4134394408185 1.0670636564741725
10.018609068221892 754.1152965915726 1.063418920771807
10.023836623175308 746.1740353583536 1.057507541404157
10.029064178128724 741.4296922253882 1.0539001472259808
10.03429173308214 740.6901971280922 1.0539154524901782
10.039519288035557 746.3934022896378 1.0577999920476135
10.044746842988973 749.9489396344603 1.060023883626702
10.049974397942389 751.5039382326448 1.0611116979953836
10.055201952895805 748.4721131121204 1.0587543830250925
10.060429507849221 748.3581450357282 1.0581364657178551
10.065657062802638 744.0809584958795 1.055022261514721
10.070884617756054 748.3461886688134 1.0579399392158613
10.07611217270947 747.6929093630438 1.0562985699262049
10.081339727662886 747.5059869390792 1.0552423071883987
10.086567282616302 744.2054210633491 1.0527934812283342
10.091794837569719 740.122213435408 1.0497792444156113
10.097022392523135 739.7745410704057 1.0487438183536677
10.102249947476551 743.8806407411706 1.0519920651818688
10.107477502429967 748.1342411655855 1.054026272501046
10.112705057383383 745.6566708009046 1.051678201893881
10.1179326123368 741.1192010511855 1.0486962994605138
10.123160167290216 736.4902027278563 1.0448127390382569
10.128387722243632 734.1679237319847 1.0427857305664041
10.133615277197048 731.8935160524483 1.0398389454748618
10.138842832150464 734.8473203802292 1.041787669047283
10.14407038710388 733.4885726829503 1.0409796424211044
10.149297942057297 737.3003199756577 1.044014552768398
10.154525497010713 738.0232871384907 1.044703651183592
10.15975305196413 739.6614712446675 1.0457433439934465
10.164980606917545 738.5023446141367 1.0436436309981292
10.170208161870962 736.8036825353182 1.041649225236634
10.175435716824378 734.1784770118923 1.0396014337526602
10.180663271777794 735.9648329247718 1.0409134570052747
10.18589082673121 735.2212800249717 1.0400890812572043
10.191118381684626 731.4361701672252 1.0370303360713178
10.196345936638043 729.0771162236362 1.0342577261813946
10.201573491591459 729.0607282142344 1.033616716224772
10.206801046544875 729.4957131851335 1.0341766082126893
10.212028601498291 734.8011953360618 1.038110370645806
10.217256156451707 733.153995295606 1.0367628838863585
10.222483711405124 731.2231661008195 1.0356425001410248
10.22771126635854 728.5026190922368 1.034661292282786
10.232938821311956 724.4291604906157 1.0315660571943701
10.238166376265372 723.9431622669472 1.0300175133590288
10.243393931218788 724.6948034358975 1.0289428798716667
10.248621486172205 720.4056163123245 1.0255455267703706
10.253849041125621 721.5377411716031 1.026427733576102
10.259076596079037 716.3040534555573 1.0232088681524523
10.264304151032453 714.6808891590699 1.0219596721608617
10.26953170598587 713.4150157164694 1.0209869673963814
10.274759260939286 714.3404934304182 1.022001558822816
10.279986815892702 714.1905431014698 1.0215392376780805
10.285214370846118 716.8372174427114 1.0239252379319355
10.290441925799534 715.7256076921484 1.0220671254652347
10.29566948075295 713.3036589743305 1.020230252934543
10.300897035706367 707.7817528094478 1.0144588413868885
10.306124590659783 708.1369620318918 1.0143863590305429
10.3113521456132 701.4544068492015 1.009713209571218
10.316579700566615 706.1211410584 1.0140756274265823
10.321807255520032 704.3536024677705 1.0123409099415948
10.327034810473448 703.3574236597209 1.0111612242232213
10.332262365426864 702.184109124323 1.0090258898772935
10.33748992038028 702.7411023028851 1.0089006831732543
10.342717475333696 697.6474962538765 1.0040570633684034
10.347945030287113 699.3249663698158 1.0034519895707465
10.353172585240529 704.4747898864875 1.006826758337382
10.358400140193945 708.0317337742814 1.0097778457019575
10.363627695147361 714.6136501512873 1.0145871287963724
10.368855250100777 717.3951391542885 1.0165434569888863
10.374082805054194 718.7845973229929 1.0168702329357722
10.37931036000761 721.3240783343549 1.0181509667832314
10.384537914961026 721.5828691760527 1.018263688718369
10.389765469914442 719.2800516785309 1.0158816436139588
10.394993024867858 723.8354284059194 1.0190531729262817
10.400220579821275 722.4761519633128 1.0182368881107435
10.40544813477469 720.4978534928351 1.0158851305949534
10.410675689728107 717.0818848175068 1.0132191883461303
10.415903244681523 712.5251763601959 1.009858795202801
10.42113079963494 707.5194883804124 1.0060946127042742
10.426358354588356 696.6976620180494 0.9980827220883237
10.431585909541772 686.3319978710823 0.9897991602701133
10.436813464495188 683.9757758330225 0.9882188528896754
10.442041019448604 679.5192713152336 0.9850172985271599
10.44726857440202 675.0816034578145 0.981428317224111
10.452496129355437 668.785804533106 0.9760445603287614
10.457723684308853 660.3120899964104 0.9699536974477999
10.462951239262269 656.6042817821123 0.9669119329545411
10.468178794215685 654.2820397342912 0.965958223233681
10.473406349169101 647.7448074147916 0.9612805185003598
10.478633904122518 640.3075992097246 0.9552255432313342
10.483861459075934 635.6592290543157 0.9519043611743957
10.48908901402935 630.3244228719147 0.947424071954094
10.494316568982766 627.6652049857773 0.9434920259626299
10.499544123936182 622.0648622071755 0.9388969706426806
10.504771678889599 616.4039580663757 0.9349904513795919
10.509999233843015 612.9219854973794 0.9336042094708017
10.515226788796431 613.8671380720388 0.9337357947415095
10.520454343749847 610.0467017352973 0.9295824028480673
10.525681898703263 608.2333417028929 0.9273220584550433
10.53090945365668 607.526592574032 0.9263639100892409
10.536137008610096 606.9360297538527 0.9257729833699702
10.541364563563512 606.0618976158593 0.9246507150690932
10.546592118516928 605.1986684627848 0.9237878275132925
10.551819673470344 602.5326790768196 0.9211603132012219
10.55704722842376 600.8090457377255 0.9201474534193883
10.562274783377177 599.6876282367115 0.9193100060002104
10.567502338330593 597.4924662179311 0.9174739980444826
10.57272989328401 597.5958795579377 0.9166998080045761
10.577957448237425 595.5934379297256 0.9151208049815279
10.583185003190842 595.4927444738017 0.9148719305407143
10.588412558144258 591.8727550214181 0.9113158183168145
10.593640113097674 591.4967524756719 0.910879880899838
10.59886766805109 587.5210808988194 0.9067868592736849
10.604095223004506 579.9242509010767 0.9006025732063087
10.609322777957923 574.5137353337019 0.8967555377223047
10.614550332911339 574.3446744560798 0.8960825083331253
10.619777887864755 577.4820345034241 0.8980704718759324
10.625005442818171 576.3170213817568 0.8976154291742098
10.630232997771587 576.306822287759 0.8982905742738925
10.635460552725004 575.290117827749 0.8974640571311732
10.64068810767842 576.1469418294689 0.8972867960115547
10.645915662631836 578.0823848049208 0.897593242560551
10.651143217585252 577.3512568486831 0.8970008792685048
10.656370772538668 578.3170521057883 0.8980157645386443
10.661598327492085 579.8847910870663 0.8994414652311999
10.666825882445501 584.3138520414994 0.9030122487041643
10.672053437398917 586.0719246692795 0.9025203130291328
10.677280992352333 589.9269631615034 0.904695526506908
10.68250854730575 592.8736791654653 0.906926424578196
10.687736102259166 598.3913263005124 0.9107855771523151
10.692963657212582 600.4432630604156 0.9123680823367495
10.698191212165998 604.9675436144679 0.9156753375098143
10.703418767119414 609.396311341301 0.9185791018823531
10.70864632207283 612.1730559097166 0.9207304307760408
10.713873877026247 617.0904836849471 0.9241990110258699
10.719101431979663 622.8575902795928 0.9280406375278145
10.72432898693308 628.7445882438352 0.9320672282703096
10.729556541886495 639.4819416152416 0.9391300620574695
10.734784096839912 652.2150352560407 0.9475715153300561
10.740011651793328 655.756046563571 0.9496102067550874
10.745239206746744 659.3650504788732 0.9518028067032213
10.75046676170016 659.2878358391522 0.9516569029738695
10.755694316653576 660.5901296912882 0.9523786529623031
10.760921871606993 659.4894410137902 0.9511007773564556
10.766149426560409 660.2217083119078 0.9513302042282726
10.771376981513825 658.6639898155537 0.9499405227902092
10.776604536467241 656.9834586621527 0.9492458078955115
10.781832091420657 659.7960123321117 0.951015059620595
10.787059646374074 658.2926882394198 0.9497230007032905
10.79228720132749 657.4343310758134 0.9485941366449239
10.797514756280906 657.4608242086846 0.9479595252550564
10.802742311234322 656.606997180355 0.9472189472687588
10.807969866187738 658.162004303372 0.9481256202696006
10.813197421141155 658.6371625979967 0.9480512477062918
10.81842497609457 662.3088649420722 0.9506623443092499
10.823652531047987 670.9654264924981 0.9565024899553608
10.828880086001403 687.4064761495085 0.9678328463199919
10.83410764095482 704.4278464677171 0.9791879218693401
10.839335195908236 725.875321129644 0.9937560153075156
10.844562750861652 750.5752164047449 1.010447389418384
10.849790305815068 776.6774691908943 1.0265444658294738
10.855017860768484 805.5432143234246 1.0439242523008085
10.8602454157219 833.6259902254176 1.0620600286009259
10.865472970675317 853.7214629775533 1.075209626127629
10.870700525628733 860.6122938750362 1.0793383238703982
10.875928080582149 856.0466720269872 1.0766590686712874
10.881155635535565 837.985789572527 1.0638547364653725
10.886383190488981 813.402177473257 1.0475898677769142
10.891610745442398 785.9243807012136 1.029861381203799
10.896838300395814 758.4466469099342 1.0119057634066575
10.90206585534923 732.6048500992837 0.994580847877566
10.907293410302646 710.4896672583103 0.9790670860678901
10.912520965256062 691.3526525818331 0.9650144764877733
10.917748520209479 677.9767761998883 0.9554433307459311
10.922976075162895 667.1634233195715 0.9474015999224749
10.928203630116311 658.7723748226028 0.9413765325682951
10.933431185069727 649.4317834301786 0.9347510399453912
10.938658740023143 642.0108390236264 0.9298690796696452
10.94388629497656 635.2142788228426 0.9247689109502293
10.949113849929976 628.7037894273195 0.9196643642884815
10.954341404883392 620.6267356872603 0.9120157300377838
10.959568959836808 615.9929028043272 0.9079825302688803
10.964796514790224 611.1482378414787 0.9044174769541152
10.97002406974364 612.5168525903568 0.9079847647517283
10.975251624697057 606.3914448954245 0.9058010977574769
10.980479179650473 598.3662341447957 0.9015792914157462
10.98570673460389 591.2451837986052 0.8971589472413088
10.990934289557305 587.6274795510967 0.8956918641252158
10.996161844510722 583.7125844622653 0.8938876079120458
11.001389399464138 581.5222604647074 0.8928817742862901
11.006616954417554 578.926656759949 0.8914801552022884
11.01184450937097 576.2563563829272 0.88992195857008
11.017072064324386 571.4084156077804 0.8866592363197596
11.022299619277803 565.9044313296166 0.8828369916286699
11.027527174231219 564.150266488111 0.8818776028271033
11.032754729184635 560.8810017889218 0.8799676127732451
11.037982284138051 558.9749174539704 0.8792637381477612
11.043209839091467 555.8004215899789 0.8772005539392127
11.048437394044884 555.5819241035299 0.8772894031557184
11.0536649489983 557.3256069096666 0.8790490006877422
11.058892503951716 557.8959819701535 0.8795433987449848
11.064120058905132 559.9066331767046 0.8814509312702592
11.069347613858548 555.6794124989692 0.8785249242952938
11.074575168811965 551.7807327805288 0.8757517823137375
11.079802723765381 549.992592000934 0.8744735833203983
11.085030278718797 547.6936980228353 0.8730740363533412
11.090257833672213 549.1677740317605 0.8746859280512957
11.09548538862563 550.3083205449242 0.8755832408371955
11.100712943579046 547.24294055353 0.8736949491500553
11.105940498532462 545.3454700433073 0.8724919649884617
11.111168053485878 545.6744991080203 0.8726996336710456
11.116395608439294 542.2357623574073 0.8704378595672908
11.12162316339271 538.9762361117048 0.8674939482295155
11.126850718346127 536.9928575814548 0.8658948245855259
11.132078273299543 535.117954609975 0.865235802948479
11.13730582825296 531.6548495928524 0.8621462582814368
11.142533383206375 529.857568130271 0.8608856897789653
11.147760938159792 529.5510459193366 0.8605282877498089
11.152988493113208 530.9328603172959 0.861342371894812
11.158216048066624 534.0612642531679 0.8640717541464666
11.16344360302004 534.0717166329562 0.8642964484759249
11.168671157973456 529.4860524181693 0.8609400386662132
11.173898712926873 532.4339458985244 0.8637426426891455
11.179126267880289 532.5724181506299 0.8643687231979179
11.184353822833705 532.9889669262501 0.8643616234967095
11.189581377787121 527.7210639165477 0.8600954841511453
11.194808932740537 522.5016893196782 0.8560159114253293
11.200036487693954 521.1201613977283 0.8551802693339481
11.20526404264737 520.6599807432448 0.8556271398592706
11.210491597600786 522.8652149098407 0.8575465981004651
11.215719152554202 520.5518428075708 0.8558557934453552
11.220946707507618 519.9638845848001 0.8548304718624705
11.226174262461035 519.0184668262423 0.8540414125492038
11.23140181741445 516.5046493167771 0.8529823192274768
11.236629372367867 514.8767629930617 0.8516934756767979
11.241856927321283 514.4091145814456 0.8513489011060958
11.2470844822747 511.9106197557882 0.8491670586676796
11.252312037228116 514.353023529533 0.8503109874165048
11.257539592181532 514.9857019319608 0.851035376103377
11.262767147134948 514.968130329482 0.8515127750580734
11.267994702088364 511.1252176421627 0.8484778081752532
11.27322225704178 509.4841779240184 0.8474792215050523
11.278449811995197 507.284829450172 0.8456826805855108
11.283677366948613 507.25400757701254 0.845344649187114
11.288904921902029 510.51746162649977 0.8481295884657771
11.294132476855445 511.35077262504666 0.848291700102439
11.299360031808861 508.9110151206929 0.8458774261642742
11.304587586762278 508.17803630856673 0.8445293841756706
11.309815141715694 504.81320646376787 0.8410327366027222
11.31504269666911 507.15958368986594 0.8436348407615414
11.320270251622526 509.97413551916725 0.8458612780513404
11.325497806575942 508.68819600358813 0.844551290441904
11.330725361529359 507.9784412228676 0.843514632800663
11.335952916482775 505.85565592540803 0.8412646571768442
11.341180471436191 504.71871742807093 0.840300282561127
11.346408026389607 503.3267371365663 0.8392972240147146
11.351635581343023 502.09300684627596 0.8382265509517652
11.35686313629644 502.9005107788627 0.8387040209262296
11.362090691249856 500.84565539947477 0.8363321224384848
11.367318246203272 498.3181784052442 0.8343909993463823
11.372545801156688 493.953372904537 0.8310435648316441
11.377773356110104 491.0185100416393 0.8285148620143775
11.38300091106352 490.54098209735366 0.8285677424737267
11.388228466016937 490.98547478076665 0.8289756157730196
11.393456020970353 489.96220265844016 0.828095048092315
11.39868357592377 486.8696059187837 0.8257778167432119
11.403911130877185 481.45762916933796 0.8215877203052436
11.409138685830602 478.230798438206 0.8186276550136639
11.414366240784018 476.7591222761084 0.8185670150220237
11.419593795737434 477.48078133950736 0.8192775592953073
11.42482135069085 475.8862413648917 0.8180116059965463
11.430048905644266 470.91713920446585 0.8131366274948155
11.435276460597683 466.21009751781986 0.8079768425996274
11.440504015551099 465.14474937872455 0.8072163076779932
11.445731570504515 463.65325586814566 0.8057978215287267
11.450959125457931 465.94310656673315 0.8074843696706727
11.456186680411347 467.7399454696035 0.8089740241075042
11.461414235364764 468.82673531877504 0.8098511675791293
11.46664179031818 468.24002835504996 0.8097791708614643
11.471869345271596 468.6898999869578 0.8107805420228089
11.477096900225012 467.71552760128725 0.8111171780572158
11.482324455178428 465.79387672702785 0.8167189658151686
11.487552010131845 466.40971330897236 0.8195822005108913
11.49277956508526 467.96033632388634 0.8224751984265831
11.498007120038677 471.22409744862495 0.8272034297713392
11.503234674992093 472.51634633635126 0.8285618144465433
11.50846222994551 473.2511092682997 0.8303939192028952
11.513689784898926 473.80149328630307 0.8323991035027959
11.518917339852342 473.8268089788736 0.8332813200277014
11.524144894805758 469.25012867755197 0.830421133394136
11.529372449759174 464.85987429190766 0.8270494564837026
11.53460000471259 459.87773632533805 0.8229439475401209
11.539827559666007 460.06230238316425 0.8235193025691471
11.545055114619423 461.3082796061113 0.8253342139496942
11.550282669572839 462.3533731454705 0.8273960671076895
11.555510224526255 460.44981928672746 0.8264638704177497
11.560737779479672 457.56578040763554 0.8244316960453596
11.565965334433088 457.25415074134514 0.8247410474584016
11.571192889386504 458.2674039340365 0.8271500846449684
11.57642044433992 459.616976148385 0.8288968854179172
11.581647999293336 457.6249729070893 0.8269180493278482
11.586875554246753 455.8402060005965 0.8253708778346002
11.592103109200169 452.78017062664827 0.8223791889312174
11.597330664153585 451.57967954658557 0.822184041459762
11.602558219107001 449.02836982392955 0.8206088686098568
11.607785774060417 445.7837373021844 0.8184755564920816
11.613013329013834 445.4497512575248 0.8190370369321612
11.61824088396725 438.85464154938865 0.8143269995071298
11.623468438920666 433.7015549651858 0.8093328341435431
11.628695993874082 429.7304089414818 0.8053905406252245
11.633923548827498 427.86150448698777 0.8040688559957312
11.639151103780915 428.8312776305427 0.8054344759478996
11.64437865873433 426.06399468822923 0.8036016181793995
11.649606213687747 424.03176394686056 0.8019164390517456
11.654833768641163 419.1617199277848 0.7978569673119223
11.66006132359458 417.0105020704138 0.7974647582496422
11.665288878547996 420.869805127305 0.8018060847296655
11.670516433501412 421.54011878351145 0.8029725744918264
11.675743988454828 422.0181161168124 0.8036337289927946
11.680971543408244 419.8340145132088 0.8014147482144431
11.68619909836166 419.14392265293475 0.8011974586525432
11.691426653315077 420.83923796116085 0.8035516151043415
11.696654208268493 417.7367753357708 0.8006282478089366
11.701881763221909 413.0301671580572 0.795855223047113
11.707109318175325 409.29229928122845 0.7929350928492241
11.712336873128741 409.1119899676604 0.7928382777078632
11.717564428082158 412.61432186744605 0.7966701385547732
11.722791983035574 414.4206443567776 0.7982263095002726
11.72801953798899 411.29833092214875 0.795456144172304
11.733247092942406 407.8435088208306 0.7928400716466629
11.738474647895822 406.4004413554652 0.7918158281451219
11.743702202849239 406.96186922030114 0.7927067794550557
11.748929757802655 410.3506947810412 0.7969576357239702
11.754157312756071 411.7369369240424 0.7986284383231361
11.759384867709487 411.7591846536117 0.7996701033499931
11.764612422662903 415.3435678897593 0.8033732665285438
11.76983997761632 415.05238566473537 0.8028043465574242
11.775067532569736 416.59886713663025 0.8048193533359839
11.780295087523152 417.89121162843895 0.805476310897437
11.785522642476568 418.78824548443527 0.8062795784572474
11.790750197429984 417.6661638592418 0.8052295519200838
11.7959777523834 417.7628197991994 0.8043855308154534
11.801205307336817 415.7371856280501 0.8025092749998177
11.806432862290233 420.4059024453621 0.807832642193842
11.81166041724365 424.9334747233308 0.8115779112542844
11.816887972197065 427.65725089386103 0.8150285274712223
11.822115527150482 428.1437646915614 0.8152925775494961
11.827343082103898 425.823094586181 0.8118516905189832
11.832570637057314 425.278055052477 0.8108857208052774
11.83779819201073 423.6548114049806 0.809224844732396
11.843025746964146 423.8182038655863 0.8093429979506874
11.848253301917563 425.5525679482072 0.8115358460411118
11.853480856870979 427.0110129886311 0.8137832683554064
11.858708411824395 430.32271180437607 0.8170621214406645
11.863935966777811 428.3189232157178 0.8163716765013097
11.869163521731227 426.2764133482088 0.8156880369181086
11.874391076684644 425.25877454029194 0.8157759618523439
11.87961863163806 421.6710018646149 0.812904480346765
11.884846186591476 417.84929739506214 0.8083064404542316
11.890073741544892 414.2619739130688 0.8043294249017946
11.895301296498308 413.7207415414982 0.8036243903287263
11.900528851451725 411.7279659639889 0.8014640827053098
11.90575640640514 414.23320526669545 0.8037184489304041
11.910983961358557 411.8700463764308 0.8018625396728221
11.916211516311973 407.6224992985305 0.7977873485701376
11.92143907126539 402.9639766786337 0.7941123441635766
11.926666626218806 401.60410536918596 0.7936251640404592
11.931894181172222 401.63082116772785 0.7934973373928365
11.937121736125638 402.50794712618153 0.7949544315179287
11.942349291079054 402.9212287258754 0.7956128497008347
11.94757684603247 400.9121671168882 0.7937282552218645
11.952804400985887 401.3672980025231 0.7942777497524066
11.958031955939303 402.4832216282566 0.7954916176212156
11.963259510892719 402.5602850683547 0.7963073837080066
11.968487065846135 401.4285665737796 0.7960535508511708
11.973714620799552 397.5873909592586 0.7923263947030927
11.978942175752968 399.74820555595545 0.7953725697499124
11.984169730706384 401.40044895385495 0.7968634826237713
11.9893972856598 400.5906662786359 0.7964585570902784
11.994624840613216 402.5831982075963 0.798558097276293
11.999852395566633 398.903957759241 0.7946000316349373
12.005079950520049 401.6882560545828 0.7973194979838572
12.010307505473465 402.0194216993876 0.7973769053786313
12.015535060426881 402.2404512012126 0.7983695099860109
12.020762615380297 401.8099494627817 0.79802874835264
12.025990170333714 401.14159878970037 0.7975102612957504
12.03121772528713 402.86206239947296 0.7990543068077942
12.036445280240546 406.9600574272243 0.8028568940183239
12.041672835193962 411.05514297123347 0.8076477246725885
12.046900390147378 413.8760642836854 0.8110645735097841
12.052127945100795 415.99062135492863 0.8127216910467826
12.05735550005421 423.6252043500305 0.819943615738316
12.062583055007627 429.48292680033234 0.8249477725379049
12.067810609961043 438.52786202953047 0.8328493690059272
12.07303816491446 443.0080183170679 0.8371142053941308
12.078265719867876 452.7203954407978 0.8463752988971291
12.083493274821292 468.96620185958034 0.8611527855791806
12.088720829774708 485.96309148163493 0.8768345348084796
12.093948384728124 507.12185734540856 0.8954797975232981
12.09917593968154 530.3495238392939 0.9154867241134853
12.104403494634957 557.705454556382 0.9392693142683345
12.109631049588373 591.3201129566871 0.9670343475429515
12.114858604541789 623.8099903943414 0.9935094362751897
12.120086159495205 653.6321846211561 1.017563366405289
12.125313714448621 678.4545970369187 1.0365704181092934
12.130541269402038 697.9156636488689 1.051784808512284
12.135768824355454 706.4268467534744 1.0585223956718244
12.14099637930887 704.5146004790373 1.0569390281037745
12.146223934262286 693.2217758992708 1.0490324843995507
12.151451489215702 674.1925590274276 1.0346583289557545
12.156679044169119 651.2950900695841 1.016961501384054
12.161906599122535 629.8386838976722 1.0007315338154226
12.167134154075951 602.8783695457697 0.9789809030114539
12.172361709029367 576.5664911861999 0.9577376365449212
12.177589263982783 550.8042920903991 0.9366982975935697
12.1828168189362 528.9274190781958 0.9178532587970358
12.188044373889616 509.798346820949 0.90187245223212
12.193271928843032 492.04474045241375 0.8867301549042821
12.198499483796448 476.42924001833205 0.8725241457295744
12.203727038749864 461.19068575318215 0.8594194891361545
12.20895459370328 451.75272132872834 0.8509870757400129
12.214182148656697 441.18458247075785 0.8414260933250384
12.219409703610113 435.1074122524999 0.836379241354809
12.22463725856353 429.54457834323364 0.8310499681634743
12.229864813516945 420.7822880874842 0.822532666400736
12.235092368470362 413.79987135103363 0.815734925188822
12.240319923423778 407.00128687079905 0.8094131571899177
12.245547478377194 403.7163905990716 0.8068564720811898
12.25077503333061 401.42364138306743 0.8058980605762398
12.256002588284026 398.1496611093885 0.8037345609266728
12.261230143237443 396.23638684323635 0.8021761533808688
12.266457698190859 390.66963888664174 0.7969316155273964
12.271685253144275 388.45570685326834 0.7944950722691511
12.276912808097691 385.4440099665264 0.7918836698622848
12.282140363051107 382.8590576028662 0.78966058119381
12.287367918004524 381.65617939194965 0.788892900423089
12.29259547295794 377.1833359411273 0.7845176131511481
12.297823027911356 373.748852439094 0.7822799240852342
12.303050582864772 371.106536221956 0.7794293954532757
12.308278137818188 372.86974343911004 0.7804264097660835
12.313505692771605 372.7644522254695 0.782999817268477
12.31873324772502 374.86938245627624 0.7931816008907918
12.323960802678437 371.36304166094646 0.7942537143866674
12.329188357631853 370.95340097664024 0.797780189946592
12.33441591258527 368.3408197218037 0.7982657002399839
12.339643467538686 366.0356576826976 0.7998825106396354
12.344871022492102 359.4569369458201 0.7957300570788375
12.350098577445518 357.3260809377726 0.7949638299556376
12.355326132398934 359.0742905988561 0.7988897726048964
12.36055368735235 359.9463037796739 0.8013486124306722
12.365781242305767 360.4505221190712 0.8040896696514792
12.371008797259183 356.88499417528084 0.802673622123384
12.376236352212599 356.4589075418207 0.8033482771286468
12.381463907166015 356.37171909050306 0.8051721540200262
12.386691462119432 358.68356585032416 0.8103633892020082
12.391919017072848 359.55457139674115 0.8134125326799525
12.397146572026264 355.82732870047073 0.8108014666312816
12.40237412697968 357.0166201473351 0.815069486922325
12.407601681933096 351.59529199682936 0.8105632001507629
12.412829236886513 352.651068084153 0.8139829936383427
12.418056791839929 352.7825989937877 0.8152922607178051
12.423284346793345 351.9093847588306 0.815523232557806
12.428511901746761 350.454719067626 0.8150589680442599
12.433739456700177 346.6926333317456 0.8120706453071505
12.438967011653594 343.8465336150754 0.8101903701716424
12.44419456660701 342.8659010088969 0.8091391912770939
12.449422121560426 345.5918262665014 0.8140948689585208
12.454649676513842 344.2707502672726 0.8149706822901701
12.459877231467258 343.31890929051497 0.8145575214046935
12.465104786420675 344.43770552210856 0.8182347463083929
12.47033234137409 344.1865697302705 0.8197638142175788
12.475559896327507 343.2690819947135 0.8190994099500942
12.480787451280923 343.92747997264087 0.821751523824279
12.48601500623434 339.57849401267504 0.8172057265414623
12.491242561187756 340.0408092130362 0.8174383714129538
12.496470116141172 342.14658191245917 0.8210203074499527
12.501697671094588 341.99285639235376 0.8223276282620492
12.506925226048004 343.88164255815843 0.8270680247163683
12.51215278100142 341.96840883184376 0.8267679385448085
12.517380335954837 338.0063331844359 0.822069449031096
12.522607890908253 337.45296813451137 0.8224017723761231
12.527835445861669 335.1210155941188 0.819903030030799
12.533063000815085 337.51795336345964 0.8246426332925698
12.538290555768501 336.9166326834337 0.8260003889820082
12.543518110721918 335.5102036108574 0.8245638568048664
12.548745665675334 333.8953833901488 0.8229936154961992
12.55397322062875 331.51418700844545 0.8207181972571702
12.559200775582166 331.1520214620252 0.8220073146897044
12.564428330535582 331.204679456464 0.8180973421743554
12.569655885488999 329.8170082799903 0.8095242945615049
12.574883440442415 329.8335462212315 0.8057522821657359
12.580110995395831 331.606968269099 0.8047951798805899
12.585338550349247 332.1467555944592 0.8018406660875318
12.590566105302663 332.08706792560685 0.7991850937637694
12.59579366025608 332.367454305396 0.7983186891448113
12.601021215209496 331.74893986333655 0.7970138593310586
12.606248770162912 331.6931591034519 0.7959291466694113
12.611476325116328 331.8812721705539 0.7949706149165123
12.616703880069744 331.92172350640186 0.7924046233619397
12.62193143502316 334.34873559491524 0.7937769025842584
12.627158989976577 337.1717856084453 0.7948849737857508
12.632386544929993 337.81987577898656 0.7955185651667995
12.63761409988341 338.5346715757904 0.7958670974448832
12.642841654836825 337.33324664690076 0.7946933181526432
12.648069209790242 339.84351080486863 0.7978124764576816
12.653296764743658 342.9369221707041 0.800976668489311
12.658524319697074 344.99746613636535 0.8031606781366455
12.66375187465049 347.05167519260857 0.8040665958958899
12.668979429603906 349.62158523068626 0.8051182344171969
12.674206984557323 356.1250867486525 0.8109165520396406
12.679434539510739 365.2985283509984 0.8200930524069743
12.684662094464155 372.1479842896669 0.82644716401916
12.689889649417571 372.6910901377227 0.8272852605940669
12.695117204370987 373.32474917430983 0.8267691907050898
12.700344759324404 378.95448426491294 0.8325418585313009
12.70557231427782 386.804596380362 0.8402439112371388
12.710799869231236 394.0561360929854 0.8464596795526367
12.716027424184652 401.3308433664848 0.8533980968040493
12.721254979138068 408.8397156877266 0.8610810395458813
12.726482534091485 416.7642408058553 0.8680490771694991
12.7317100890449 429.09034908002826 0.8802398407457114
12.736937643998317 437.9180629884154 0.889401121737423
12.742165198951733 445.0766842079471 0.8954327054326511
12.74739275390515 453.03918766773796 0.9028711217770433
12.752620308858566 461.09148045742563 0.9104785174633753
12.757847863811982 469.2401941358815 0.9179134467979321
12.763075418765398 475.0461042560653 0.9240673727961825
12.768302973718814 471.3582947065747 0.9200801109466344
12.77353052867223 466.1710364507853 0.9141746320066205
12.778758083625647 457.412115830538 0.9051454245895985
12.783985638579063 445.5584814537673 0.892772299489404
12.789213193532479 440.5364863015327 0.8874553317156608
12.794440748485895 431.2961993769687 0.8782076489307832
12.799668303439312 426.04108815992026 0.8719224889388411
12.804895858392728 422.27035009674387 0.8682511048551941
12.810123413346144 417.7032809220412 0.8634524914819344
12.81535096829956 416.91604332680754 0.8622947229551315
12.820578523252976 416.99782961910165 0.8631244840177551
12.825806078206393 419.78698933038396 0.8658807086923666
12.831033633159809 422.463346045886 0.8684622353567418
12.836261188113225 428.5139722070327 0.8743981115128333
12.841488743066641 432.15780931845995 0.8771632306134249
12.846716298020057 438.26968541778683 0.8831548901687462
12.851943852973474 445.52203459839245 0.8900447832715096
12.85717140792689 450.02432268568856 0.8939012235647217
12.862398962880306 454.62450407016416 0.8979175279668274
12.867626517833722 454.5317316568376 0.8976717572303534
12.872854072787138 456.19958676386665 0.8986464505480296
12.878081627740555 460.04870525215927 0.9021597486685046
12.88330918269397 463.81289355619515 0.9057878142986809
12.888536737647387 464.64450250720097 0.9062376720552682
12.893764292600803 454.3255743709432 0.8960218239113645
12.89899184755422 438.2233520850941 0.8803885860227985
12.904219402507636 421.5865220594028 0.8632060969765036
12.909446957461052 405.79647071925166 0.8463655931374352
12.914674512414468 389.30351634381293 0.8295965314761621
12.919902067367884 376.61645520260186 0.8165180394223324
12.9251296223213 366.9638262430066 0.8065000816055005
12.930357177274717 362.11977099504753 0.8012313674647968
12.935584732228133 359.9808250855519 0.7977807151833148
12.940812287181549 356.33577083701573 0.7928595772688365
12.946039842134965 353.1270267571523 0.7891971685445007
12.951267397088381 344.3037906103313 0.7795621021006948
12.956494952041798 341.6032145118161 0.7773042507682686
12.961722506995214 342.63782833662464 0.7780056686892124
12.96695006194863 343.2188188304352 0.7798657050424795
12.972177616902046 343.5751414321724 0.7803780191840207
12.977405171855462 342.8411474588948 0.7796459082508789
12.982632726808879 340.97787669465106 0.7762689553670445
12.987860281762295 343.66444565211236 0.7780855129384487
12.993087836715711 343.2488791478755 0.7778491684823209
12.998315391669127 344.13942544413595 0.7786752909315758
13.003542946622543 342.7736392640399 0.7774481195419611
13.00877050157596 341.7292531909769 0.7765326253224242
13.013998056529376 343.59744297556216 0.7788106748921471
13.019225611482792 341.9380424048749 0.7770554836109551
13.024453166436208 343.49535564057913 0.7795438353074318
13.029680721389624 343.96946106734964 0.7809023924764659
13.03490827634304 345.03915230177734 0.7817739311274127
13.040135831296457 346.9898878321116 0.7848659234189955
13.045363386249873 350.2281835619655 0.7888246796466509
13.05059094120329 352.08986077213575 0.7905059805751988
13.055818496156705 354.74276720649084 0.7931635816062719
13.061046051110122 358.2399680915169 0.7962442965704216
13.066273606063538 363.6030926394197 0.8012575379460554
13.071501161016954 368.0728991159197 0.8056143263569403
13.07672871597037 374.4034577087953 0.8124467370238571
13.081956270923786 379.2906885088423 0.8175306733784058
13.087183825877203 383.22078510851395 0.8211003095061472
13.092411380830619 390.93082801608665 0.8271469284316987
13.097638935784035 400.05774426304697 0.8363871887275457
13.102866490737451 402.2878168837717 0.8391337072869628
13.108094045690867 401.66280543051545 0.8387314125273946
13.113321600644284 396.14219341243177 0.8339309303330742
13.1185491555977 393.7634591055293 0.831231525276437
13.123776710551116 396.7076027117092 0.8333291620227175
13.129004265504532 397.9556164908543 0.8348077750940788
13.134231820457948 400.8214250360802 0.8378032593550765
13.139459375411365 406.2525523300916 0.8436721051594073
13.14468693036478 408.4027517605132 0.8458405402690741
13.149914485318197 412.8260739202472 0.8504703096830343
13.155142040271613 416.677325188209 0.8542973355097706
13.16036959522503 419.61660317430375 0.8580214928507808
13.165597150178446 424.02677095095083 0.8629720627968613
13.170824705131862 421.1778832577802 0.8602558461349735
13.176052260085278 421.5093233540313 0.8612381253843892
13.181279815038694 421.00817403529885 0.8610901798574346
13.18650736999211 418.7261081547894 0.8580566223687227
13.191734924945527 416.64374491017463 0.8565869556390238
13.196962479898943 414.45008047254726 0.8545144999292205
13.202190034852359 411.97654822633933 0.8522857471782291
13.207417589805775 408.36347461266115 0.8486259720043748
13.212645144759191 406.95577451224136 0.8465453244376405
13.217872699712608 403.77260889724 0.8434808206206746
13.223100254666024 401.1613189561277 0.8406157428875672
13.22832780961944 397.17503243216595 0.8358081599190342
13.233555364572856 387.89325857939616 0.8259493368626394
13.238782919526273 381.7595075882663 0.8202168367428601
13.244010474479689 375.8515928038364 0.81456016322254
13.249238029433105 369.31184350788243 0.8082097910315172
13.254465584386521 367.0486726365799 0.8056961137662616
13.259693139339937 364.150977285717 0.8025307076158736
13.264920694293354 361.5510361219833 0.8002849233261043
13.27014824924677 355.827230408705 0.7924486896181352
13.275375804200186 352.5503416791144 0.7888206223992856
13.280603359153602 348.3186761665246 0.7847256934384922
13.285830914107018 347.640197357495 0.784388386679278
13.291058469060435 343.35275601358506 0.7805851638363916
13.29628602401385 339.33578800268276 0.775758553307318
13.301513578967267 336.8581184639475 0.7734055342425467
13.306741133920683 333.0979300832731 0.7706618116840295
13.3119686888741 330.28361753393955 0.7670694640411426
13.317196243827516 327.21556433368227 0.7634750057891301
13.322423798780932 325.69620851187807 0.7614539306728079
13.327651353734348 327.2096309346538 0.7635865256126025
13.332878908687764 325.2336365760228 0.7620977609652496
13.33810646364118 324.8701155742292 0.7612643074228141
13.343334018594597 322.597621805701 0.7575658964407432
13.348561573548013 320.5968566567832 0.7564066960424628
13.353789128501429 322.1503972997621 0.7587806339706176
13.359016683454845 318.2473102429611 0.7540518754123959
13.364244238408261 318.07091100408593 0.7539559630924841
13.369471793361678 322.76041442174056 0.7585598679800918
13.374699348315094 325.8975606140491 0.7619318098781205
13.37992690326851 328.54945282838537 0.7652464408065147
13.385154458221926 328.7695613409655 0.7647179951212649
13.390382013175342 330.3810848012803 0.7670365766065178
13.395609568128759 328.86924277343206 0.7657501551621573
13.400837123082175 330.4900757907488 0.7684542615572354
13.406064678035591 328.85662584096 0.7675304364135731
13.411292232989007 326.8739317978689 0.7661959903778204
13.416519787942423 327.477287015926 0.7666174362484651
13.42174734289584 327.8233773507867 0.7661259477977471
13.426974897849256 329.9101609121815 0.7672647051786617
13.432202452802672 331.72838874158276 0.7683464198632755
13.437430007756088 331.8979113452533 0.7690975228206017
13.442657562709504 334.5716978752006 0.7724086715881894
13.44788511766292 335.9957469517368 0.7751452304889334
13.453112672616337 336.2572973649952 0.7763386003800671
13.458340227569753 334.61860412504376 0.7742202408244184
13.46356778252317 329.2270058037428 0.7680831734760342
13.468795337476585 325.7188796266075 0.7630488801679846
13.474022892430002 327.7690623414226 0.7646810989711011
13.479250447383418 330.9541420999574 0.7676605661790797
13.484478002336834 335.2920578479983 0.7728906621249189
13.48970555729025 334.03892838683737 0.7708640178714172
13.494933112243666 331.8648307825834 0.7700898365350805
13.500160667197083 328.6815919668934 0.7663087122843627
13.505388222150499 328.8442258347814 0.7674300399390356
13.510615777103915 330.9624641515998 0.7704181010016108
13.515843332057331 331.08283806161444 0.7687112383473169
13.521070887010747 331.4051928989247 0.7688441061296264
13.526298441964164 329.7439282664036 0.7674028165758038
13.53152599691758 327.3957916462591 0.7650747464747539
13.536753551870996 325.71937936910604 0.7633930113407367
13.541981106824412 322.10725838498877 0.759521599489436
13.547208661777828 322.6075590914651 0.7595272043783785
13.552436216731245 322.60581600426036 0.76032868998697
13.55766377168466 323.4061992316357 0.7614849964904865
13.562891326638077 319.42763438200615 0.7564278342971362
13.568118881591493 316.79216448514853 0.7533575586576217
13.57334643654491 312.93140413213905 0.749820359415324
13.578573991498326 310.1813178159538 0.7469852219770887
13.583801546451742 307.32766336013117 0.7449742980978222
13.589029101405158 302.24333184970686 0.7385491062739514
13.594256656358574 299.67583087874766 0.7338282564029609
13.59948421131199 295.4003425636497 0.7283939291287733
13.604711766265407 293.4365015211133 0.725245949672273
13.609939321218823 290.9797452967789 0.7230369500102856
13.615166876172239 289.2091899954007 0.7227123640112166
13.620394431125655 288.7158330142265 0.7223370498811691
13.625621986079071 289.75178339863476 0.7238711316160386
13.630849541032488 288.08251864345243 0.721492382615683
13.636077095985904 289.1856402171206 0.7225640486572074
13.64130465093932 290.7489206716376 0.7239478941791847
13.646532205892736 290.82572569164796 0.7241108961240798
13.651759760846153 288.72590980812885 0.7210329373930116
13.656987315799569 288.5909388325405 0.7210002434080142
13.662214870752985 289.34863244105463 0.7233396441490657
13.667442425706401 290.8162795608121 0.7274438052550087
13.672669980659817 293.9820741058995 0.7332667016139929
13.677897535613234 291.15558596035174 0.7289832721373429
13.68312509056665 290.6889370018468 0.726905693821493
13.688352645520066 291.6012954715987 0.7262905727197104
13.693580200473482 293.4446863678815 0.7278941746381635
13.698807755426898 296.8902717235613 0.7313273577979126
13.704035310380315 299.2623650388858 0.7347184380671073
13.70926286533373 297.0548020767662 0.7341764156663002
13.714490420287147 296.7615369987446 0.7357725913124309
13.719717975240563 294.5864743229301 0.7334518102529982
13.72494553019398 295.05915901293815 0.7328542698265288
13.730173085147396 294.8510687780261 0.7317613813211393
13.735400640100812 292.4221145794374 0.7265938012838928
13.740628195054228 290.9566294666603 0.7248058134827595
13.745855750007644 290.01374771833616 0.7239792039101703
13.75108330496106 290.4538597614304 0.7246796260118945
13.756310859914477 288.6830996947141 0.7226289175192974
13.761538414867893 285.68215286013503 0.7195090399325136
13.766765969821309 283.7195919403347 0.7174474863198299
13.771993524774725 284.92522021919666 0.7205458762041553
13.777221079728141 284.52740133611985 0.7213956575725612
13.782448634681558 283.20677371114135 0.7206295034855783
13.787676189634974 283.3204069462156 0.7231094482642081
13.79290374458839 285.59708498000333 0.725339492992723
13.798131299541806 285.2907525493113 0.7237583789762222
13.803358854495222 286.9187163032849 0.7238816106693454
13.808586409448639 285.17804996854994 0.7193988744092417
13.813813964402055 284.85894178449445 0.7197332147537978
13.819041519355471 287.52009843705594 0.723191112759056
13.824269074308887 289.6733556192999 0.7267143620429244
13.829496629262303 289.6541935363696 0.7262283118196124
13.83472418421572 288.87112157105224 0.7249040542614182
13.839951739169136 293.66655738656993 0.7286691147673124
13.845179294122552 295.55912894546987 0.7311055726228498
13.850406849075968 300.9155750773355 0.7375113944590423
13.855634404029384 302.44669707024616 0.7378220727436873
13.8608619589828 302.88307303446726 0.7387837998528194
13.866089513936217 304.02998147943714 0.7387607541515971
13.871317068889633 307.1759615911289 0.7434812933114349
13.87654462384305 307.4212575509839 0.7448045033959818
13.881772178796465 308.6607659145189 0.745688927359228
13.886999733749882 313.83556321434907 0.7513286664855039
13.892227288703298 317.36216029048444 0.7538257656114462
13.897454843656714 323.95508568180435 0.7606056283862683
13.90268239861013 330.32409411571234 0.7673983039799228
13.907909953563546 329.54768101227205 0.7658150545518906
13.913137508516963 330.06026854306793 0.7664995960876293
13.918365063470379 326.09306304822917 0.7631114604638319
13.923592618423795 323.0078465792401 0.7602089848133563
13.928820173377211 319.6762127238164 0.7577379649549414
13.934047728330627 316.51469439392105 0.7554523182282775
13.939275283284044 315.0933032653031 0.7537823141793072
13.94450283823746 316.2390688171341 0.7557853544631771
13.949730393190876 315.5033700488871 0.7549354593259414
13.954957948144292 312.7327205719428 0.750533235423385
13.960185503097708 310.09897811626416 0.7473967400325339
13.965413058051125 305.54382491566906 0.7406404101626591
13.97064061300454 303.9639526791152 0.7390075364826293
13.975868167957957 299.2072165129528 0.7340563051822359
13.981095722911373 296.20871896223343 0.7310015771058521
13.98632327786479 292.14445355230487 0.7264121994649334
13.991550832818206 290.23819601992847 0.7236671811461183
13.996778387771622 291.365959866045 0.7250220752335287
14.002005942725038 291.1728327595662 0.7254098680608563
14.007233497678454 291.67840823514246 0.7260195639779468
14.01246105263187 290.61977054532036 0.7241222468003456
14.017688607585287 291.0883417211265 0.727093723980438
14.022916162538703 291.6750966485745 0.7285973539884903
14.028143717492119 290.1657118898401 0.7268291907627539
14.033371272445535 289.78295915311304 0.7258152087110881
14.038598827398951 292.2787446155442 0.7288054884098406
14.043826382352368 293.19517200190944 0.7298233300084401
14.049053937305784 296.2377540512928 0.7335710933708797
14.0542814922592 296.81208517882584 0.733676755684585
14.059509047212616 298.64587466957613 0.7353840958427466
14.064736602166032 301.0531784744773 0.7375494705376063
14.069964157119449 303.86048366807444 0.7411745703806735
14.075191712072865 306.24722216418945 0.743402573567406
14.080419267026281 306.9236787551967 0.7434207472311376
14.085646821979697 309.27400930563647 0.7458470174376766
14.090874376933114 311.70354168320637 0.7485600986268922
14.09610193188653 315.7241271704201 0.7530307949432212
14.101329486839946 318.2797698925636 0.7568639485301931
14.106557041793362 321.2572254608862 0.7615840952559283
14.111784596746778 321.6540584254125 0.7614351303804987
14.117012151700195 319.85332966176173 0.7585484499222346
14.12223970665361 317.7152161527166 0.7556668411275568
14.127467261607027 311.8702168736763 0.7491856805649543
14.132694816560443 309.01732389922677 0.7462677632568051
14.13792237151386 307.99039783009465 0.7455752339464395
14.143149926467276 307.1949353567044 0.7434633410399805
14.148377481420692 310.1091748691556 0.7473133506082439
14.153605036374108 310.62386695510935 0.748338666002476
14.158832591327524 310.46292020523225 0.7484743635256113
14.16406014628094 310.5341187549809 0.7484190178222089
14.169287701234357 309.4482952155364 0.746994188623145
14.174515256187773 307.1805761508037 0.7436013937104846
14.179742811141189 305.7760480310558 0.7418221991872456
14.184970366094605 306.0008263207129 0.7414907112670661
14.190197921048021 308.70672010971685 0.7460573208311213
14.195425476001438 308.52170905809726 0.7457220016406664
14.200653030954854 308.3060483065831 0.744410693440434
14.20588058590827 309.87345340879625 0.7467516439640579
14.211108140861686 312.5370868102967 0.7499329357666095
14.216335695815102 314.27401091365806 0.7507392044629058
14.221563250768519 315.35224826313686 0.7511756316679759
14.226790805721935 313.64065580513073 0.7486803569114453
14.232018360675351 312.20097580884385 0.7455500296098813
14.237245915628767 313.03933454831815 0.7468991791622247
14.242473470582183 314.2446093537814 0.7482475919036465
14.2477010255356 316.35209106488384 0.7502547885440969
14.252928580489016 316.9227376709184 0.7512788502013702
14.258156135442432 315.4695729085005 0.7493221564476448
14.263383690395848 316.4544875216931 0.749737413778653
14.268611245349264 315.2383690083092 0.7472088306635792
14.27383880030268 314.2600048939777 0.7453826244119764
14.279066355256097 316.9965920099531 0.7496982235123583
14.284293910209513 317.96865135188654 0.7515129926996575
14.28952146516293 325.5783169005608 0.7604777047409923
14.294749020116345 330.7860966969146 0.7663787029476622
14.299976575069762 332.99445692678364 0.7688495671225044
14.305204130023178 334.7666029901572 0.7707025776567801
14.310431684976594 332.55794771415316 0.7680980287024036
14.31565923993001 333.8384709724777 0.7682100135335022
14.320886794883426 337.4735774071117 0.7716756712462763
14.326114349836843 340.7270415751851 0.7765942042513763
14.331341904790259 346.21879885815224 0.7822366195218552
14.336569459743675 346.5295961858101 0.7832457620282232
14.341797014697091 344.89342150606217 0.7808619987074942
14.347024569650507 344.7693938820709 0.7805860918223376
14.352252124603924 342.5207921627737 0.778082399694932
14.35747967955734 343.1952051341112 0.7789397738469238
14.362707234510756 341.51870378375213 0.7767274620337355
14.367934789464172 342.3211562387941 0.7778345721696717
14.373162344417588 342.7551327857252 0.7782733216592665
14.378389899371005 342.2060086037757 0.7775461823181752
14.38361745432442 344.99798285482075 0.7805539468564419
14.388845009277837 343.60928111883214 0.7782773967816855
14.394072564231253 341.45192482379997 0.7757906995661344
14.39930011918467 342.39873799381695 0.7768069783709657
14.404527674138086 343.0622674265327 0.7782867018866229
14.409755229091502 346.61549121889794 0.7822618288225416
14.414982784044918 348.2199516095854 0.7839433355814974
14.420210338998334 351.95395536380767 0.7872749753221912
14.42543789395175 356.1439537058244 0.7921285151013644
14.430665448905167 358.76453042082346 0.7945768584730212
14.435893003858583 361.30634485075035 0.7970293479295211
14.441120558811999 362.99222390515416 0.7991829729935642
14.446348113765415 365.77519615085686 0.8020307612594288
14.451575668718831 366.2745176567155 0.8026736108107629
14.456803223672248 366.6226648951172 0.8028290130814242
14.462030778625664 367.93993176029807 0.8041915479422264
14.46725833357908 368.2714680896653 0.8047978990732558
14.472485888532496 375.5851599267595 0.8128331926816982
14.477713443485912 381.3163195346095 0.8188675369236871
14.482940998439329 386.01867430019564 0.8238243802850652
14.488168553392745 392.114615090935 0.8298845037805007
14.493396108346161 399.6757712155892 0.8378243257418396
14.498623663299577 411.50038416644566 0.850537816837691
14.503851218252994 421.9704759326556 0.8612778070304946
14.50907877320641 428.542007391588 0.8682846287947964
14.514306328159826 425.4547775551734 0.8644112814298431
14.519533883113242 418.45824864317126 0.8568652902519504
14.524761438066658 405.8151869712609 0.8436511435596986
14.529988993020075 391.22914856214163 0.829360151149094
14.53521654797349 381.3658391588566 0.8188704423632552
14.540444102926907 371.2546552983185 0.8095935802078283
14.545671657880323 360.2603578338194 0.7980652092960676
14.55089921283374 345.89456618754366 0.7823925650627177
14.556126767787156 335.17153824515725 0.769517428194619
14.561354322740572 329.07705970679797 0.7619075616051145
14.566581877693988 322.4730025848577 0.7542714097800661
14.571809432647404 321.7338171531733 0.7536363595251059
14.57703698760082 319.6641836335441 0.7514427062469906
14.582264542554237 320.66652977096754 0.7530150190597574
14.587492097507653 320.8859539381909 0.7537649453074982
14.592719652461069 321.66826747088106 0.7548574922186444
14.597947207414485 321.88621218851443 0.7559827642492056
14.603174762367901 320.920668797128 0.7535820382409684
14.608402317321318 322.6998914555253 0.7553664077341775
14.613629872274734 324.1431033628006 0.7559627922059481
14.61885742722815 328.7585339457035 0.761146313359242
14.624084982181566 331.4502388801065 0.7641079426985995
14.629312537134982 334.3127794916766 0.7667167925834858
14.634540092088399 338.65741566290336 0.7709262805822129
14.639767647041815 341.53389672688655 0.7730925922716894
14.644995201995231 341.84082572208683 0.7730821251385729
14.650222756948647 342.6922487309129 0.7733082197251313
14.655450311902063 342.9746551167186 0.7735983132081012
14.66067786685548 347.46803083639566 0.7790915351091545
14.665905421808896 351.85306590805834 0.7843010941701298
14.671132976762312 354.3199121196045 0.7869502775878865
14.676360531715728 353.03696392063716 0.7849187209080672
14.681588086669144 352.1306322388225 0.7836246212836578
14.68681564162256 351.49250008249527 0.783631086872288
14.692043196575977 352.1203689249569 0.7841495531595767
14.697270751529393 350.86532481653535 0.7827003799340017
14.70249830648281 352.0774218620553 0.7835159283271705
14.707725861436225 353.50136285645095 0.7838825769020035
14.712953416389642 355.3151204659106 0.7859890271698993
14.718180971343058 356.3571227538058 0.7880923221045628
14.723408526296474 356.6421672728692 0.7886984356817739
14.72863608124989 359.5657520621376 0.7922637388348227
14.733863636203306 362.25825667710023 0.7954341656355126
14.739091191156723 364.82977171167386 0.7970740093376514
14.744318746110139 363.59720522281225 0.795883752887147
14.749546301063555 362.86579547709005 0.7944558455134298
14.754773856016971 359.99665420079975 0.7921558115714804
14.760001410970387 358.7394615447787 0.7920960421956597
14.765228965923804 357.25682330437263 0.7899544468823865
14.77045652087722 355.0748180718838 0.7881051934359449
14.775684075830636 353.07633139344404 0.7855158559463091
14.780911630784052 349.2316929564313 0.7809591638499167
14.786139185737468 345.1834910075511 0.7763297902250194
14.791366740690885 345.3388802219883 0.7763943297091903
14.7965942956443 343.4581520136504 0.7736049593005747
14.801821850597717 343.0162866174822 0.7731039535768557
14.807049405551133 345.15043078922173 0.7754422150185682
14.81227696050455 347.5775893033178 0.7787349397643608
14.817504515457966 355.77112988100737 0.7884794046863662
14.822732070411382 360.3079864290982 0.7922962472309025
14.827959625364798 365.77465345494255 0.798458323009268
14.833187180318214 369.2163490613074 0.8016736413706113
14.83841473527163 374.2275502080987 0.8066175300706023
14.843642290225047 376.7922292981581 0.8100856652659865
14.848869845178463 379.5083480099878 0.8125662199707389
14.854097400131879 383.93059901713434 0.8171982438232073
14.859324955085295 384.70837815136383 0.8182700009481139
14.864552510038711 385.2373803060704 0.8181601346085619
14.869780064992128 384.87982054844207 0.8184067531303127
14.875007619945544 384.337066648767 0.817833084297483
14.88023517489896 382.83772338312156 0.8162798657229998
14.885462729852376 381.4235303051879 0.8154058784248057
14.890690284805792 380.3646651942745 0.8142985110726018
14.895917839759209 378.5502126684621 0.8122411885779347
14.901145394712625 376.87382803024684 0.8105696983633959
14.906372949666041 377.7669399396052 0.8114610082013827
14.911600504619457 377.72718037510685 0.8117020180035751
14.916828059572873 378.14007316721927 0.8120130863424231
14.92205561452629 375.8534028895766 0.8095389095829394
14.927283169479706 372.6676279380273 0.8065587602739089
14.932510724433122 368.20314430046585 0.8019549629425958
14.937738279386538 364.52333316587647 0.7984359427906358
14.942965834339955 359.7023920164979 0.7939473905828223
14.94819338929337 352.63887067887885 0.7856620100482353
14.953420944246787 345.5766035261493 0.778429340548429
14.958648499200203 338.5730209871432 0.7705951282748407
14.96387605415362 334.3552866030711 0.7653290819257413
14.969103609107036 331.85576048138745 0.7632315164191886
14.974331164060452 332.38439978390574 0.7635628225904381
14.979558719013868 331.64920956899294 0.7630406146619244
14.984786273967284 330.8947878370682 0.7618615932738152
14.9900138289207 328.2369428942749 0.7585240320277378
14.995241383874117 329.6362231012972 0.7592067632586971
15.000468938827533 332.88676474235393 0.7627737090219426
15.005696493780949 334.4666860395978 0.7649238378100034
15.010924048734365 334.91511237640725 0.7658950793938613
15.016151603687781 335.8561240012041 0.7674160098753567
15.021379158641198 337.82795992336366 0.76974691567975
15.026606713594614 339.30229178695765 0.7713469003422087
15.03183426854803 342.02431805154197 0.7743386999572524
15.037061823501446 341.97698981987537 0.7737566802171245
15.042289378454862 342.08315979701564 0.774053670601692
15.047516933408279 339.2233740494087 0.7712181963954057
15.052744488361695 337.676004837461 0.7693637423768046
15.057972043315111 339.5826826616369 0.771716371004834
15.063199598268527 337.1986739246809 0.7698211764477847
15.068427153221943 338.4633037855951 0.7705878679575311
15.07365470817536 340.8629462944973 0.7728197764050618
15.078882263128776 343.5879244346236 0.7747066777944253
15.084109818082192 344.7227547841414 0.7752184913344979
15.089337373035608 344.4397837916122 0.7751428275058553
15.094564927989024 344.076510193425 0.7750441080490905
15.09979248294244 342.41779626644035 0.7742433872949895
15.105020037895857 339.9769502449261 0.7718812791517536
15.110247592849273 336.0876274853625 0.7674205430782962
15.11547514780269 331.17904226879347 0.7615719615742699
15.120702702756105 332.05950271172384 0.7626673608023509
15.125930257709522 330.14104725698184 0.7605853028590661
15.131157812662938 326.4521169017947 0.7568784032245519
15.136385367616354 324.07444475998767 0.7551000641245742
15.14161292256977 315.1226297075497 0.7451790265529262
15.146840477523186 313.5917995886409 0.7440274734010777
15.152068032476603 312.73356926572677 0.742265859119818
15.157295587430019 311.223957980205 0.7393905874584817
15.162523142383435 310.4957491370878 0.7386574195331117
15.167750697336851 308.2376759855568 0.7369502726382148
15.172978252290267 305.8957268447945 0.7346609078750076
15.178205807243684 301.24580810478926 0.7300650744327731
15.1834333621971 296.3409774847705 0.7234532539628175
15.188660917150516 289.3829249030924 0.7147849002498775
15.193888472103932 284.9517376701847 0.709918851095161
15.199116027057348 282.7118211988838 0.7068140382434193
15.204343582010765 284.63854279728935 0.7096700772950422
15.20957113696418 288.8700608797345 0.7153612689743809
15.214798691917597 290.362309753345 0.7174302286016367
15.220026246871013 289.2696557629022 0.717060306218146
15.22525380182443 285.01315157215976 0.7118712811329638
15.230481356777846 284.723111213502 0.7108298641674606
15.235708911731262 284.6533225972698 0.7128563023638216
15.240936466684678 286.0531908210135 0.7148985678873502
15.246164021638094 286.0273811559014 0.7157089109940786
15.25139157659151 287.85936900750295 0.7162377248787533
15.256619131544927 288.05198329701494 0.714520737245387
15.261846686498343 285.6570179387084 0.7117995279806469
15.267074241451759 284.18460263189235 0.7106395184946058
15.272301796405175 282.9662739275239 0.7098613555756838
15.277529351358591 282.5636895780289 0.7099108619677241
15.282756906312008 284.43874715214145 0.7123640138891805
15.287984461265424 283.7774514065664 0.7105009630155805
15.29321201621884 282.3562479780697 0.7084331138634166
15.298439571172256 285.54862397517314 0.711112900060764
15.303667126125672 286.14203268920613 0.7117844802255391
15.308894681079089 288.3545598083909 0.7138965065595297
15.314122236032505 286.6416295475508 0.7126130481881463
15.319349790985921 287.07529612286237 0.714642522403042
15.324577345939337 290.43734960172725 0.7198471540364879
15.329804900892753 294.267862359509 0.7242343751440289
15.33503245584617 297.75945908124885 0.7267617672974068
15.340260010799586 294.84786142629906 0.722156470515689
15.345487565753002 292.8038956480132 0.7201165669881756
15.350715120706418 295.2881498925038 0.7236171087795332
15.355942675659835 299.74835491813604 0.7286421428047173
15.36117023061325 302.37909581431086 0.7315288477581636
15.366397785566667 301.3955037816814 0.7288691823347038
15.371625340520083 302.0497718740407 0.7296537622973184
15.3768528954735 302.5543186033956 0.7309841089924078
15.382080450426916 302.32112260690724 0.7310621230586632
15.387308005380332 306.60139306698125 0.7359302795889797
15.392535560333748 306.1399768868927 0.7354882981201079
15.397763115287164 307.265919769659 0.7453640141006073
15.40299067024058 309.9255274710267 0.7564430810024398
15.408218225193997 307.10433359815613 0.758364784713389
15.413445780147413 309.25653411545153 0.7652318332780719
15.418673335100829 308.9107735374393 0.768995689774686
15.423900890054245 307.4056607375081 0.769799039877711
15.429128445007661 308.4041718894171 0.7735787824592489
15.434355999961078 305.74873773946075 0.7720298920814954
15.439583554914494 303.24340315328635 0.770966900361523
15.44481110986791 300.750806706477 0.7702356372410415
15.450038664821326 302.17795047880753 0.7750057729923453
15.455266219774742 300.0791469725626 0.7759025729004865
15.460493774728159 299.71112012989136 0.7787719821249505
15.465721329681575 299.5447340506666 0.7799050217495284
15.470948884634991 301.2227962725929 0.7841441547760157
15.476176439588407 301.8732735677382 0.7864527393581242
15.481403994541823 302.5494902875251 0.7897727448844012
15.48663154949524 300.20033877037224 0.7897723283609847
15.491859104448656 302.1843649150116 0.793796781080684
15.497086659402072 300.6528078446142 0.7944350090736905
15.502314214355488 301.4363434752884 0.797284342503519
15.507541769308904 302.9696254999974 0.8000789820151493
15.51276932426232 301.3820702687924 0.7999854653741512
15.517996879215737 304.3233188652616 0.8051932584016109
15.523224434169153 302.3098067572513 0.8046043067000924
15.52845198912257 303.5226758684305 0.8083555480039972
15.533679544075985 305.06054925754245 0.8113954989176762
15.538907099029402 307.30266270126594 0.8149182472437729
15.544134653982818 312.11922979708396 0.82221216244304
15.549362208936234 312.518840330816 0.8236166549184921
15.55458976388965 310.90411094488655 0.8237735395229947
15.559817318843066 310.3549809355757 0.8251110368211039
15.565044873796483 310.07022629701 0.8270901582456865
15.570272428749899 311.8772104062958 0.8311740335739741
15.575499983703315 315.07991697589364 0.8371078561684628
15.580727538656731 317.7638642601368 0.8422782459768209
15.585955093610147 318.958028809982 0.8457138653683212
15.591182648563564 318.11264695598146 0.8457115052557173
15.59641020351698 316.9004567241147 0.8448104289538316
15.601637758470396 317.04581042475434 0.8461795913192853
15.606865313423812 317.7885214995599 0.8489499760682331
15.612092868377228 316.74580615501776 0.8503605912035832
15.617320423330645 317.05585700221684 0.8529693902882598
15.62254797828406 311.8924616965223 0.8475377202428337
15.627775533237477 308.4556896735346 0.8433057911688397
15.633003088190893 303.41421973470256 0.8382888615984601
15.63823064314431 302.84141913725216 0.8353509275418652
15.643458198097726 299.6821332549593 0.8189578116907517
15.648685753051142 298.3962269914192 0.8108082744811962
15.653913308004558 298.8559443318221 0.8060661009031912
15.659140862957974 298.34070707332336 0.8027576791198976
15.66436841791139 298.4238944841009 0.8007936427827695
15.669595972864807 300.1335224967885 0.8018765540300365
15.674823527818223 298.0171018612332 0.7970006895242584
15.680051082771639 296.2075820352218 0.7914975126113906
15.685278637725055 293.8247105693096 0.7847942104820127
15.690506192678471 291.97422758723565 0.7813203525177376
15.695733747631888 292.47260493860955 0.7819818415024058
15.700961302585304 290.6902768199891 0.7793056165824317
15.70618885753872 291.22064457332516 0.7792028067319166
15.711416412492136 292.33967875812385 0.7784196570824908
15.716643967445552 294.5362484773512 0.7785089628363039
15.721871522398969 296.2762572873822 0.7794402132955502
15.727099077352385 295.2583335989374 0.7771730561765918
15.732326632305801 294.49899350718033 0.7761132411299642
15.737554187259217 294.3253990246737 0.7768824992843572
15.742781742212633 294.708800369051 0.7768166372614993
15.74800929716605 299.847028323037 0.7826411187580198
15.753236852119466 298.6264389023233 0.7782299164996421
15.758464407072882 300.2011186464 0.7791822670847874
15.763691962026298 300.7457896232833 0.779168029661601
15.768919516979715 301.3854173761534 0.7793253399962677
15.77414707193313 301.8875569576616 0.7789269001950954
15.779374626886547 299.3288536477386 0.7732480261666557
15.784602181839963 301.6055519103394 0.7748461225991722
15.78982973679338 302.4925740161524 0.7757119062863513
15.795057291746796 305.02590293184767 0.7791429479230677
15.800284846700212 306.1383830110184 0.7808973024442902
15.805512401653628 305.2257319510326 0.7792910392513388
15.810739956607044 308.7246729772561 0.782479788128992
15.81596751156046 308.632072015779 0.7824682360521935
15.821195066513877 307.19959323948666 0.7808308845466722
15.826422621467293 308.228380710905 0.7806160245467583
15.831650176420709 308.6943138003195 0.7799113664657694
15.836877731374125 310.6217316174461 0.7812444235203897
15.842105286327541 312.68705671704697 0.7830457065835517
15.847332841280958 314.3775236235187 0.7848242772029236
15.852560396234374 312.9535279637157 0.7837289645291349
15.85778795118779 310.26248066361853 0.7808205479810053
15.863015506141206 309.1314380299273 0.7804488477894097
15.868243061094622 306.35805718214937 0.7759817727875653
15.873470616048039 301.9488232551015 0.7706024903179961
15.878698171001455 301.163505310339 0.7680418853197201
15.883925725954871 298.953600487484 0.7638643692993786
15.889153280908287 299.74703693132477 0.7651268129618622
15.894380835861703 301.27215960739665 0.7667187982906527
15.89960839081512 299.5323370602191 0.7638281113191768
15.904835945768536 299.2738308002366 0.7628811524720412
15.910063500721952 299.6500853617088 0.7614089726037729
15.915291055675368 295.9775683799705 0.7573493617568201
15.920518610628784 295.69481917530635 0.7574764618700451
15.9257461655822 293.3738823593587 0.7538594338719214
15.930973720535617 291.00753156979295 0.7506636456293136
15.936201275489033 288.9784346108233 0.7475987883419783
15.94142883044245 291.42314121766765 0.7506022408912877
15.946656385395865 294.1190376870085 0.7542755722789618
15.951883940349282 294.5349495196102 0.7538698785111722
15.957111495302698 296.4719827707046 0.7569289924920947
15.962339050256114 297.82421753492804 0.7593018825290195
15.96756660520953 302.27455238735024 0.7649010082785762
15.972794160162946 300.1058918587559 0.7619595805269173
15.978021715116363 298.23505131234094 0.7581327313031301
15.983249270069779 296.1293046270429 0.7553411876119757
15.988476825023195 294.7572100103648 0.7541862074319637
15.993704379976611 295.25234135485084 0.7545315572717523
15.998931934930027 293.8823812785188 0.7519345775389318
16.004159489883442 294.7683790336147 0.7536686433997885
16.009387044836856 298.23578781285823 0.7577072374875681
16.01461459979027 298.24660348649377 0.7580842041287814
16.019842154743685 302.3699290513796 0.7639660897390054
16.0250697096971 302.90330056987193 0.7632932345213755
16.030297264650514 305.9950193215617 0.7672161004182518
16.03552481960393 309.1138385708736 0.7697796616646151
16.040752374557343 311.9564509975851 0.7734365448338547
16.045979929510757 312.6886952445174 0.7747357322978745
16.05120748446417 313.5943670459979 0.775536659094858
16.056435039417586 315.56363357340393 0.7777232520741105
16.061662594371 318.08937217302633 0.780532067389195
16.066890149324415 322.2556953165866 0.7843034730841554
16.07211770427783 322.588989330518 0.784607832751852
16.077345259231244 324.2483751227578 0.7863907615945608
16.08257281418466 328.60108776801457 0.7915152370381127
16.087800369138073 332.4507098392988 0.7954882898604911
16.093027924091487 335.52894250525526 0.79849333168583
16.0982554790449 335.60220690969743 0.7982796319619061
16.103483033998316 336.4347890261345 0.7993253740541955
16.10871058895173 337.7279517002385 0.8013450330980201
16.113938143905145 338.9990749227092 0.8037006987054611
16.11916569885856 339.3060672206235 0.8041308281523882
16.124393253811974 337.69763232789575 0.802080662862604
16.129620808765388 337.17168901818457 0.8016831092585385
16.134848363718802 335.9070064487847 0.8006565350644063
16.140075918672217 336.05857367966365 0.8020203875777598
16.14530347362563 333.48621718446026 0.799947475166889
16.150531028579046 331.8369699452914 0.7975777667965245
16.15575858353246 330.53138280887777 0.7948609903781327
16.160986138485875 330.35837733539546 0.7942725961284729
16.16621369343929 327.4591583915742 0.7892063903949206
16.171441248392703 323.04598012759345 0.7846870872517175
16.176668803346118 320.99511490861823 0.7825287185642308
16.181896358299532 320.01531555982405 0.7809246010511542
16.187123913252947 319.82520331006674 0.780916195422748
16.19235146820636 318.09158240623685 0.7780348457833706
16.197579023159776 315.3095650948887 0.7751496640089436
16.20280657811319 309.7849800508929 0.7682791399227308
16.208034133066604 305.0688751943322 0.7630437628652166
16.21326168802002 299.37525470942455 0.7567008815348313
16.218489242973433 294.7962215251441 0.7515388641912868
16.223716797926848 289.578724004988 0.7445885801445523
16.228944352880262 287.8951916814246 0.7425334396306494
16.234171907833677 285.12438572503515 0.7391195606610933
16.23939946278709 282.43858311991903 0.7361029898574614
16.244627017740505 279.76415123489267 0.7351791474917811
16.24985457269392 277.9754313578688 0.7327248287569873
16.255082127647334 275.4617624615318 0.7300353573563267
16.26030968260075 273.1643300969121 0.7252021118089237
16.265537237554163 272.173092021564 0.724081595872365
16.270764792507578 272.94224758499917 0.7246545037165721
16.275992347460992 273.14129490076294 0.725626668033906
16.281219902414406 271.5902831409194 0.7250744615826192
16.28644745736782 270.6403972206751 0.722761354481161
16.291675012321235 269.8754852964141 0.7205110398951101
16.29690256727465 269.8396754874965 0.7175945809256232
16.302130122228064 269.92624382222397 0.7166727201163289
16.30735767718148 269.6192222240217 0.7172159225041255
16.312585232134893 268.77820859226506 0.7170076861567798
16.317812787088307 268.29956589504803 0.7167630864436704
16.323040342041722 268.6423424404494 0.7168214776261618
16.328267896995136 268.90691875630904 0.7161122034108816
16.33349545194855 268.65884631112027 0.7154912649127655
16.338723006901965 268.44742387549377 0.7155402194168934
16.34395056185538 272.89603779168465 0.7208557834569236
16.349178116808794 273.9490557019792 0.7231092541674362
16.35440567176221 277.3087143817542 0.7256618407314149
16.359633226715623 280.39378625692683 0.7286279966987875
16.364860781669037 286.48784061838273 0.7360036479340076
16.37008833662245 296.29149400892015 0.7469727506494659
16.375315891575866 300.5292011527834 0.7524430074958927
16.38054344652928 304.5159240478508 0.7560112031478332
16.385771001482695 309.45962567096353 0.7614352386450923
16.39099855643611 315.6921326208232 0.7686646859208244
16.396226111389524 318.44156119341847 0.7703813031008039
16.401453666342938 314.51247792053954 0.7648981912908269
16.406681221296353 309.9657250143108 0.7597517743864759
16.411908776249767 304.67872511140973 0.7528370926890516
16.41713633120318 306.2020807141651 0.7549668871951767
16.422363886156596 305.4282805744211 0.7546812757527664
16.42759144111001 302.80576141852515 0.7527028056299214
16.432818996063425 299.06976420799685 0.7494960709303885
16.43804655101684 298.96722156112173 0.7486346196244043
16.443274105970254 298.47995483743546 0.7475817682406989
16.448501660923668 299.8194557313507 0.7487311278105314
16.453729215877082 297.5535499510138 0.7442234849143865
16.458956770830497 296.3058587322847 0.742637396232448
16.46418432578391 296.33220573221814 0.7430463791630495
16.469411880737326 298.7049823897411 0.7453691294923408
16.47463943569074 299.67768243608526 0.7463587345572766
16.479866990644155 300.3456133238738 0.746439155832789
16.48509454559757 301.7833155188256 0.7476485039573834
16.490322100550983 302.2595406722125 0.7489451307905923
16.495549655504398 302.82424215525236 0.7490277882831546
16.500777210457812 302.5193092399442 0.748971596132818
16.506004765411227 304.2792897436761 0.752140100328171
16.51123232036464 302.5218681596665 0.7497655199075803
16.516459875318056 300.2295140399306 0.7485710095088065
16.52168743027147 295.72509354594854 0.7427481944204973
16.526914985224884 291.8350096109357 0.737588659955816
16.5321425401783 289.3521411376923 0.7350526477578883
16.537370095131713 282.61181532028417 0.7258486308062834
16.542597650085128 277.57507440251635 0.7209107896724837
16.547825205038542 271.91743896075235 0.712872221323309
16.553052759991957 271.41224130667433 0.712256906246946
16.55828031494537 270.01362733909343 0.711373788576441
16.563507869898785 269.2869906045907 0.71063224363666
16.5687354248522 269.13568079460805 0.7101720770685828
16.573962979805614 268.033537287203 0.7082717312260103
16.57919053475903 267.4290936799595 0.7086981130567372
16.584418089712443 264.43292961505574 0.7050648349550401
16.589645644665858 263.5262849200962 0.7043599037324094
16.594873199619272 264.78144282568144 0.7049824658690953
16.600100754572686 263.3504612771534 0.7030917004332903
16.6053283095261 262.9632861341415 0.702736368342489
16.610555864479515 262.73956554915173 0.7034716536236775
16.61578341943293 262.6806865782493 0.7048174369296649
16.621010974386344 264.0406385784218 0.7059758934682614
16.62623852933976 264.9660943931042 0.7052430735936261
16.631466084293173 265.64030031698456 0.7042349849481974
16.636693639246587 264.0448169047967 0.6996052208324883
16.641921194200002 264.66162566982547 0.6998245805289909
16.647148749153416 267.45863197568514 0.7036525165307919
16.65237630410683 269.6198363121846 0.7070020328997212
16.657603859060245 268.8246417776401 0.7055097837032289
16.66283141401366 264.88159367229275 0.7001397732273172
16.668058968967074 260.19456046077545 0.6939696478046655
16.67328652392049 256.598484993885 0.6899231278632652
16.678514078873903 256.5038916832604 0.6906580140194106
16.683741633827317 258.0291278585646 0.6939572041415751
16.68896918878073 258.37812862740304 0.6943649012882749
16.694196743734146 256.2292895963327 0.6914184609986803
16.69942429868756 252.68101431522922 0.6862739320094609
16.704651853640975 252.1122591258275 0.6857120067394783
16.70987940859439 250.89445595062514 0.682872212347008
16.715106963547804 248.82980765180383 0.6814776246990242
16.720334518501218 248.9439175603489 0.682844139681358
16.725562073454633 248.84353474926817 0.6834529999499744
16.730789628408047 248.91965002952475 0.6824441396724688
16.73601718336146 249.56707140078353 0.6832789544776957
16.741244738314876 246.9042891648854 0.6790287551409785
16.74647229326829 242.79007259441263 0.6731033176201813
16.751699848221705 240.25081190485804 0.6692532800977885
16.75692740317512 236.82312016237566 0.6636242712468642
16.762154958128534 238.64236849960517 0.6658779139530271
16.767382513081948 238.5245025065511 0.6663135350366162
16.772610068035362 240.82294915780503 0.6711487794398008
16.777837622988777 239.48257161167797 0.6691934025557966
16.78306517794219 241.04263326406436 0.6710268201088716
16.788292732895606 238.87782562430533 0.6671998735185535
16.79352028784902 238.57945629905095 0.6678903033001813
16.798747842802435 236.50199463104556 0.6641762079182963
16.80397539775585 234.47124571954927 0.6627881858975798
16.809202952709263 232.39078320673215 0.6584875874177708
16.814430507662678 230.9899680966776 0.657318018582771
16.819658062616092 229.17716722518423 0.655277078405846
16.824885617569507 229.23720796808797 0.6554119229522588
16.83011317252292 230.9180763978791 0.6582204673096764
16.835340727476336 233.2288682103298 0.6594655537896704
16.84056828242975 234.22552623372042 0.6613225937881805
16.845795837383164 232.47313670482436 0.6599943265975339
16.85102339233658 229.35077051004737 0.6572752315551118
16.856250947289993 229.58667767313202 0.6575992262353304
16.861478502243408 227.7789978837001 0.654999856007327
16.866706057196822 228.84033566104864 0.6544327897783282
16.871933612150237 228.41603232228218 0.6537858217381628
16.87716116710365 229.24308280468685 0.6544881740393228
16.882388722057065 227.56826506767501 0.6521420698893838
16.88761627701048 226.2050680693315 0.6522162883299002
16.892843831963894 222.90869677244763 0.6482731957182157
16.89807138691731 222.60847000415094 0.6496169674212648
16.903298941870723 222.30642355799242 0.6487443856160133
16.908526496824138 223.56198065734728 0.6491574908816645
16.913754051777552 224.05946891543783 0.6481515173644158
16.918981606730966 226.53114120423993 0.6507790550523869
16.92420916168438 224.4600413097498 0.646923660592385
16.929436716637795 223.20457127391933 0.6460716475346262
16.93466427159121 221.08534623273448 0.6439956371151173
16.939891826544624 219.03038389418714 0.6408081993029783
16.94511938149804 220.30768965242098 0.6414553632723221
16.950346936451453 221.2444562989881 0.6434113595924922
16.955574491404867 222.11882266539058 0.6444010126455582
16.960802046358282 222.33158318132328 0.6459365060152934
16.966029601311696 222.73487136893388 0.6464177090346688
16.97125715626511 223.61567667976783 0.6482759494916814
16.976484711218525 224.30247339194904 0.6483286414065572
16.98171226617194 223.2752489152373 0.647022794292278
16.986939821125354 220.07945363834762 0.6445440214087547
16.99216737607877 219.84599971324272 0.6436314775383992
16.997394931032183 223.09502490064455 0.6488032675624189
17.002622485985597 224.83446621261012 0.6490165462952373
17.00785004093901 227.0702067809744 0.6507881442143064
17.013077595892426 227.5485325264408 0.6523262710225912
17.01830515084584 228.39549490913495 0.6534139630736141
17.023532705799255 228.84479196410695 0.6534703077674251
17.02876026075267 225.53328600114304 0.6490236185196936
17.033987815706084 225.05595062481746 0.6470677254580811
17.039215370659498 225.28270362674215 0.6494232385058428
17.044442925612913 225.59074272967962 0.6500780098747074
17.049670480566327 227.74934993534023 0.6525152026113977
17.05489803551974 227.78325339654359 0.6522495497378326
17.060125590473156 230.07190506073314 0.6534657524337348
17.06535314542657 229.7955539909246 0.653985276182316
17.070580700379985 230.67362542502286 0.6551244859934805
17.0758082553334 229.1163276157968 0.6529227789593073
17.081035810286814 231.3691361242241 0.6573367236350964
17.086263365240228 233.57308210033688 0.6589845116067866
17.091490920193642 232.4525158839563 0.6566343731288427
17.096718475147057 232.03364787640132 0.655499825159417
17.10194603010047 231.40924442293363 0.6549725762521911
17.107173585053886 232.82450069917704 0.6574611639862555
17.1124011400073 232.9630572316729 0.656773276780438
17.117628694960715 233.43259850414097 0.656304848004793
17.12285624991413 236.91337702814408 0.6616842235348852
17.128083804867543 237.55001920930653 0.6630637478039102
17.133311359820958 239.70521900404066 0.6663887420829226
17.138538914774372 237.7658283045524 0.6639851577649059
17.143766469727787 237.17829275338374 0.6632078754874311
17.1489940246812 237.4495174921479 0.6647315319641834
17.154221579634616 236.61606982907946 0.6632429792875081
17.15944913458803 236.6600282737878 0.6619819203607528
17.164676689541444 239.53296855754195 0.6639446571920115
17.16990424449486 243.72720206204144 0.6681655241133423
17.175131799448273 246.6058506576647 0.6712288447878424
17.180359354401688 244.67827761564428 0.669315570608645
17.185586909355102 244.54700933231064 0.6702741955727575
17.190814464308517 246.970858046055 0.6734087301115147
17.19604201926193 249.1205151247922 0.6767621862013089
17.201269574215345 249.2207692391966 0.675784235484264
17.20649712916876 246.49271829800023 0.6716147043004431
17.211724684122174 244.68514218286003 0.6685437006602083
17.21695223907559 245.4981633891486 0.6694761726886485
17.222179794029003 247.91334357558247 0.672125095908974
17.227407348982418 250.88821979339406 0.6755105749356094
17.232634903935832 252.11845199607038 0.6776967024179796
17.237862458889246 252.61264071377337 0.6788571081575081
17.24309001384266 249.30563287800356 0.6751634923694115
17.248317568796075 249.035283258618 0.6748868733184039
17.25354512374949 249.21875470687115 0.6741633258183586
17.258772678702904 249.4292324643138 0.6757352465635253
17.26400023365632 247.80767363382233 0.6725308502365034
17.269227788609733 244.83114285282466 0.6696634233022659
17.274455343563147 240.47249574512085 0.6633780183855247
17.279682898516562 241.00282139322846 0.6657054732771176
17.284910453469976 241.82326831615026 0.6662029126228759
17.29013800842339 243.37883347679187 0.6671757195361832
17.295365563376805 244.6161502372156 0.6682318688397113
17.30059311833022 244.6978476351571 0.6679423574023481
17.305820673283634 244.3748886460949 0.6685319524936507
17.31104822823705 246.47759053443326 0.6721340534352619
17.316275783190463 249.45024852726286 0.6760807794474287
17.321503338143877 252.60287958166455 0.6823784278814999
17.32673089309729 251.56421671258514 0.6808069446000884
17.331958448050706 247.23090269288136 0.6744392908253667
17.33718600300412 245.90782548695316 0.671508344818345
17.342413557957535 246.34878874371915 0.6715683843605978
17.34764111291095 250.30306925698062 0.6763706168764506
17.352868667864364 249.58998714257655 0.6761311736893998
17.358096222817778 248.2293763521658 0.6740883992263306
17.363323777771193 246.39392458559144 0.6717993608998476
17.368551332724607 244.69749426163182 0.6698359005777335
17.37377888767802 245.19945112270253 0.6698849006856251
17.379006442631436 245.54036569110036 0.6706463724498385
17.38423399758485 244.87118503849678 0.6694684525442556
17.389461552538265 243.55374659345944 0.668181970810434
17.39468910749168 244.80451680296332 0.6699915530626196
17.399916662445094 245.28830577868217 0.6707835826832333
17.405144217398508 248.0817779873745 0.6736748402366403
17.410371772351922 245.36472027663734 0.6689879299789994
17.415599327305337 244.3952773953121 0.6676063378735535
17.42082688225875 244.7338376066636 0.6687610068235225
17.426054437212166 244.476886283945 0.6691189612324381
17.43128199216558 246.3582629165947 0.6723661065706062
17.436509547118995 246.5026245576282 0.6721976412313991
17.44173710207241 249.8939903369699 0.6750855458590497
17.446964657025823 253.00752695687845 0.6784564742884267
17.452192211979238 255.10233794232082 0.6807342318620319
17.457419766932652 252.9108374726654 0.6786609567784929
17.462647321886067 252.68197873426132 0.677931904682539
17.46787487683948 251.17163111807946 0.6760645881848757
17.473102431792896 250.3847222027073 0.676112347928436
17.47832998674631 251.22599410946177 0.6775123612312727
17.483557541699724 252.95947870718294 0.6811780938039841
17.48878509665314 253.65100035637315 0.6807304322389923
17.494012651606553 252.55047730102206 0.679299856636781
17.499240206559968 253.61857303566384 0.6807780775605564
17.504467761513382 255.08045805570822 0.6824330347713692
17.509695316466797 258.90690912227626 0.6874633423474531
17.51492287142021 258.55633208053285 0.6870095957965903
17.520150426373625 256.2745375991392 0.6840419379778914
17.52537798132704 256.2294136916616 0.6834753564987194
17.530605536280454 255.83248456427037 0.6820130639646961
17.53583309123387 256.34885496156545 0.681672859308064
17.541060646187283 254.2520817554232 0.6793867040284154
17.546288201140698 254.97705139098267 0.6812736297735558
17.551515756094112 252.3570392026217 0.678186744037204
17.556743311047526 253.61115803817125 0.6798724113287343
17.56197086600094 255.73732537154038 0.6817678850286606
17.567198420954355 258.07276837326725 0.6845872097241273
17.57242597590777 259.09215816629506 0.6850823758470663
17.577653530861184 256.90575275940876 0.6822256757577406
17.5828810858146 254.21600708111797 0.6781922961992279
17.588108640768013 253.04441492620475 0.676978396625641
17.593336195721427 252.85721900083794 0.6775341874293578
17.598563750674842 256.31238564854317 0.6818819761558914
17.603791305628256 256.29534049175646 0.6824838478592906
17.60901886058167 256.8710447070266 0.6835973888286851
17.614246415535085 257.5527492288256 0.68367601576629
17.6194739704885 259.2286382923017 0.6865357819043164
17.624701525441914 259.99460113844077 0.6860360122094102
17.62992908039533 262.9138939800958 0.6899459955967945
17.635156635348743 265.53320220204864 0.6929273976381569
17.640384190302157 266.39445588539337 0.6930500868105863
17.64561174525557 267.2980826422068 0.6950895949565088
17.650839300208986 267.6351898243403 0.6955792763889932
17.6560668551624 268.69795119846714 0.6975772908071074
17.661294410115815 271.53832112452477 0.7010966788569836
17.66652196506923 276.9376052741527 0.7074347845804018
17.671749520022644 280.8634040745414 0.7123806274819299
17.676977074976058 284.4509173133485 0.716497426158263
17.682204629929473 286.49527538442425 0.7186360280487303
17.687432184882887 287.80871229364686 0.7199206082355818
17.6926597398363 291.737000618078 0.723879119195573
17.697887294789716 296.09101242670727 0.7288331020681721
17.70311484974313 299.5162220228917 0.7319408453632693
17.708342404696545 301.3636850294204 0.734086752569761
17.71356995964996 302.90749869303755 0.7359292721192183
17.718797514603374 306.2286246021844 0.7398731226640477
17.724025069556788 310.27669402434464 0.7443994097473916
17.729252624510202 315.5095214671456 0.7510998843909548
17.734480179463617 316.8722040959562 0.7524665234012712
17.73970773441703 314.7887139479848 0.7503613880395094
17.744935289370446 310.55107769413013 0.7457349659999921
17.75016284432386 311.31846709928294 0.7464526401821255
17.755390399277275 314.3190485516608 0.749256260360856
17.76061795423069 319.00399133635284 0.7537155316275123
17.765845509184103 323.48882697381015 0.7584561339298124
17.771073064137518 325.26654755942434 0.7613158812098546
17.776300619090932 322.7423246222225 0.7592800319561597
17.781528174044347 319.7226429974681 0.7565192026601056
17.78675572899776 317.788701880733 0.7544284520045414
17.791983283951176 316.464383848938 0.7524235207870551
17.79721083890459 312.7196843159708 0.7478784936103732
17.802438393858004 310.0544008686316 0.7454345818377217
17.80766594881142 307.64183103035384 0.7424150880211756
17.812893503764833 304.5318069371454 0.7386855217226673
17.818121058718248 302.052004152882 0.7348971550489437
17.823348613671662 299.63158406279723 0.7315293830992785
17.828576168625077 299.419309097134 0.7320851372978016
17.83380372357849 298.3945678340668 0.7310258054890126
17.839031278531905 297.82937731866247 0.7298494975675017
17.84425883348532 296.5736191747607 0.7287304359175677
17.849486388438734 295.86804661555004 0.7277343230391631
17.85471394339215 298.42675187491193 0.7318411991902141
17.859941498345563 299.69198461383337 0.7337441225137159
17.865169053298978 298.6744662614789 0.731535610855193
17.870396608252392 298.301429382682 0.7317188472922147
17.875624163205806 296.15329454136486 0.7278074702818439
17.88085171815922 297.74192176977766 0.7298453197433936
17.886079273112635 297.9872313987292 0.7298672771314016
17.89130682806605 299.4231456120301 0.7309971603981458
17.896534383019464 301.7564467923857 0.7346249611503314
17.90176193797288 308.54875109406777 0.7425731688109255
17.906989492926293 316.10892335859035 0.7519223443624955
17.912217047879707 322.6209278931624 0.7595999766020342
17.917444602833122 323.9394743205315 0.7610329788992538
17.922672157786536 323.9227249114559 0.7612033946741185
17.92789971273995 323.87930383000366 0.7607467791996212
17.933127267693365 325.4851272837396 0.761213939457847
17.93835482264678 325.698594303782 0.7610407524794809
17.943582377600194 324.71166206406275 0.7595427975330232
17.94880993255361 324.05728361654775 0.7593631374117438
17.954037487507023 321.42646934077015 0.757516518622163
17.959265042460437 318.5147648951249 0.7545336683865875
17.96449259741385 312.6813647087402 0.7483986758167168
17.969720152367266 311.3695622099228 0.7472003172659482
17.97494770732068 308.1018055503941 0.7429408113770609
17.980175262274095 304.2710844193218 0.7382244281709707
17.98540281722751 300.23602992571796 0.7323798456382735
17.990630372180924 293.7851790057466 0.7242179372835656
17.995857927134338 290.85070054804584 0.720999846648653
18.001085482087753 291.40360105222675 0.722051596599413
18.006313037041167 291.060028984039 0.7218671826123915
18.01154059199458 289.5796090223877 0.7201932970557602
18.016768146947996 285.9805303685096 0.7156659150192107
18.02199570190141 282.66486335987224 0.7120614044320993
18.027223256854825 280.1656375595273 0.7088450284481532
18.03245081180824 277.54907657112454 0.7053432167416923
18.037678366761654 277.1842145789694 0.7046304394927405
18.042905921715068 280.26457831898824 0.7078598653714983
18.048133476668482 282.1440210309221 0.7111015813658433
18.053361031621897 284.16794149651173 0.7143633848400859
18.05858858657531 283.7618627309766 0.7151026266966554
18.063816141528726 282.1065771616254 0.7134931290903348
18.06904369648214 279.49112927133353 0.709922374042248
18.074271251435555 281.40858762146195 0.7110012121343594
18.07949880638897 283.5549607347401 0.7129890969314295
18.084726361342383 285.83532450070504 0.7153340737008628
18.089953916295798 281.6297094625803 0.7107612762633055
18.095181471249212 279.4393084670441 0.7076996197051522
18.100409026202627 278.6915700197157 0.7060094232736653
18.10563658115604 283.9576977321834 0.712111909556727
18.110864136109456 289.5990254282058 0.7183071366610453
18.11609169106287 298.3749097917529 0.7294930058206776
18.121319246016284 306.2491086097698 0.7388968420764392
18.1265468009697 311.23615141830277 0.7443129569379907
18.131774355923113 316.52797182203636 0.7506826466694029
18.137001910876528 323.83338100033336 0.7583079058326373
18.142229465829942 337.40503079198044 0.7739405135844377
18.147457020783357 352.29935442239565 0.7903591218903248
18.15268457573677 366.39679609141984 0.805543984155125
18.157912130690185 378.49752580378805 0.8191396717377688
18.1631396856436 388.41102808314514 0.829848367645467
18.168367240597014 397.8331621911676 0.8396129208584767
18.17359479555043 405.37085596513407 0.8474515670426733
18.178822350503843 407.624880254468 0.8493751963471626
18.184049905457258 404.8382297370481 0.8466282194971916
18.189277460410672 403.22673016233296 0.8449864825864281
18.194505015364086 401.208801526518 0.8429020959055821
18.1997325703175 393.1549730019531 0.8346416495292118
18.204960125270915 388.0647078896851 0.829143510061229
18.21018768022433 383.0543429937834 0.8234775658072574
18.215415235177744 383.17109715835426 0.823611637777679
18.22064279013116 383.4279566592757 0.8239864917384422
18.225870345084573 384.3097694639685 0.8251557212394997
18.231097900037987 384.21739588621995 0.8249977519173116
18.236325454991402 389.3875441217172 0.8303076969691141
18.241553009944816 391.9302625611682 0.8332135349718026
18.24678056489823 394.3324853924026 0.8354650579506868
18.252008119851645 393.6423720367698 0.8348879295521391
18.25723567480506 393.0536304711944 0.8340384925953064
18.262463229758474 389.5360961991687 0.8306440529929403
18.26769078471189 385.18612643544606 0.8268904576512811
18.272918339665303 377.5490393061299 0.8188827130800775
18.278145894618717 367.0660340805968 0.8077452713768252
18.28337344957213 358.85353395924784 0.7989596052180874
18.288601004525546 349.40118818563883 0.7882827444906767
18.29382855947896 342.9662324980686 0.7810712016370771
18.299056114432375 336.3858599267375 0.7731785031936507
18.30428366938579 328.67540937211993 0.7645093287308431
18.309511224339204 322.12361878285515 0.7568484971786673
18.314738779292618 314.0379548305596 0.7467679565715338
18.319966334246033 309.18048146472046 0.741350586436276
18.325193889199447 306.69727903578314 0.7381754011403494
18.33042144415286 303.90019783898117 0.7352593163490253
18.335648999106276 301.4476819167172 0.7319929056091354
18.34087655405969 295.1263175268728 0.7243928935934455
18.346104109013105 290.3681397483053 0.7186498973634269
18.35133166396652 288.7567084474262 0.7174600869594908
18.356559218919934 292.1166031543462 0.7222924030772397
18.361786773873348 293.01532892259735 0.7239911112521215
18.367014328826762 294.1820433654869 0.7257545426353689
18.372241883780177 291.0603560387801 0.7215141564532183
18.37746943873359 291.4673406844829 0.7207774138554649
18.382696993687006 295.91578767918924 0.7252754871990567
18.38792454864042 303.19182562189263 0.7351910080241562
18.393152103593835 312.7189689112757 0.758650372644539
18.39837965854725 322.7902611343391 0.7781878883646112
18.403607213500663 330.4418734085313 0.7933709341475093
18.408834768454078 341.895408742329 0.8116153698326599
18.414062323407492 353.0047390891174 0.8292021115172441
18.419289878360907 365.4473776598383 0.8474964455655436
18.42451743331432 371.7824334753474 0.8580663042182219
18.429744988267736 373.78703445501435 0.8644055246183846
18.43497254322115 371.5700439653231 0.8648641282775761
18.440200098174564 367.87632528601955 0.8639687802815655
18.44542765312798 365.1645268778212 0.8642367709813877
18.450655208081393 360.89635879969467 0.8617248243360852
18.455882763034808 355.6568981096447 0.8585163710379407
18.461110317988222 351.2893534724102 0.856120020936016
18.466337872941637 346.27462635441043 0.852641129980386
18.47156542789505 342.80167187256046 0.8514615223467236
18.476792982848465 336.6077186281149 0.8458532655628835
18.48202053780188 335.77681722102596 0.8476909777463971
18.487248092755294 334.6759024135703 0.8489911631535911
18.49247564770871 333.2504689758166 0.8490134322862807
18.497703202662123 325.34135820150186 0.8418301311094377
18.502930757615538 319.2324225405279 0.8354340343718342
18.508158312568952 312.40717711462037 0.8290341146683917
18.513385867522366 311.09238487620144 0.8298379282205642
18.51861342247578 313.2568530251977 0.8358396813024737
18.523840977429195 312.8649339466695 0.8383347057094027
18.52906853238261 315.245650311328 0.843446559403073
18.534296087336024 313.8200171065418 0.8425339307812637
18.53952364228944 310.5681219142589 0.8398853724040203
18.544751197242853 309.12695917567527 0.8403747837577291
18.549978752196267 307.08543393121084 0.8403523168889734
18.555206307149682 307.482632013873 0.8437650487193459
18.560433862103096 307.0781713020168 0.8443768285182692
18.56566141705651 305.81090916480946 0.8444218090972112
18.570888972009925 304.2544979805929 0.8431162180570428
18.57611652696334 304.28983046605623 0.8453918582374862
18.581344081916754 305.2199555404819 0.8490467295626245
18.58657163687017 308.8422522343906 0.8567785252625173
18.591799191823583 306.8882397518481 0.8564155516918841
18.597026746776997 308.53013806123397 0.8601341628591656
18.60225430173041 311.457142825836 0.8656531908164332
18.607481856683826 315.2358952825283 0.8724571925248739
18.61270941163724 317.99997839535064 0.8772833269243819
18.617936966590655 322.3106920700599 0.8848049359632814
18.62316452154407 323.9995992468296 0.8864552226836546
18.628392076497484 328.3826078810954 0.8750677835849532
18.633619631450898 332.9268226275702 0.87258140782206
18.638847186404313 335.57205777516583 0.869369712331287
18.644074741357727 339.6127936963587 0.8697760521261585
18.64930229631114 340.04388413044546 0.8669502369743276
18.654529851264556 345.3967391963275 0.8691135892521575
18.65975740621797 350.85243804680675 0.8735439341201202
18.664984961171385 354.72068764377724 0.8745192641044228
18.6702125161248 356.80252538537763 0.8734450227080501
18.675440071078214 358.8858909834463 0.8734141875412643
18.680667626031628 361.06959686805936 0.8725133502598966
18.685895180985042 363.13891193021465 0.8729328837373933
18.691122735938457 364.08101450382725 0.8727736965592627
18.69635029089187 365.0872746781385 0.8712997842194146
18.701577845845286 363.178402515574 0.8670654637107961
18.7068054007987 361.44586871705326 0.8633404232143943
18.712032955752115 363.848956951161 0.8647634736556061
18.71726051070553 363.91866035957867 0.8640659741943657
18.722488065658943 363.847373757269 0.8620653987061131
18.727715620612358 360.25611835117485 0.855916530090249
18.732943175565772 357.7322858447168 0.8513634722330495
18.738170730519187 357.9418670416257 0.8507075922925318
18.7433982854726 361.45606175227834 0.8543973445617452
18.748625840426016 361.76279892247993 0.8532772216488895
18.75385339537943 360.65781019519534 0.8505131371893401
18.759080950332844 359.5143542069238 0.848639894048063
18.76430850528626 358.4781969924684 0.8459929778990217
18.769536060239673 355.97800146873095 0.8427375933914082
18.774763615193088 352.46321051807024 0.8368980676996922
18.779991170146502 348.77168130947194 0.8303334426922631
18.785218725099917 343.3815424764882 0.8225593140739287
18.79044628005333 341.1986857270094 0.819169280048545
18.795673835006745 337.3279327762701 0.8140124890552084
18.80090138996016 332.02125733059466 0.8072401200938547
18.806128944913574 329.3716717660721 0.8030300271777999
18.81135649986699 324.3278894320374 0.7962266677283928
18.816584054820403 322.91703785309693 0.7942441604511111
18.821811609773818 322.03619265602964 0.7926311574359126
18.827039164727232 322.3709910767172 0.792889712106005
18.832266719680646 318.2638121899134 0.7869258726761273
18.83749427463406 312.57537356359876 0.7795250630034308
18.842721829587475 307.2985381184487 0.7736804450861545
18.84794938454089 304.0110764944011 0.7695985117562313
18.853176939494304 302.6594038741191 0.7684696797737335
18.85840449444772 302.50191999862193 0.7675650049298233
18.863632049401133 303.4666605440114 0.7675660401479214
18.868859604354547 302.2820440169547 0.7660774651698631
18.87408715930796 305.66291716047647 0.7692634936712984
18.879314714261376 304.71207798555423 0.7672261229583012
18.88454226921479 303.0924798494744 0.7654507400814774
18.889769824168205 298.1606801450254 0.7577655635865037
18.89499737912162 295.20771990626855 0.7547581537001792
18.900224934075034 296.7967254746942 0.7559215265618856
18.90545248902845 298.6032329480759 0.7583550598676561
18.910680043981863 298.114993690558 0.7581234248457506
18.915907598935277 297.17517861027 0.7568915904425949
18.92113515388869 297.228457332473 0.7576425533149908
18.926362708842106 299.77028176400415 0.760396886351479
18.93159026379552 299.98591999778904 0.7598539223234452
18.936817818748935 298.4030953632299 0.7572723158452414
18.94204537370235 296.6039409773349 0.7540277972329158
18.947272928655764 295.94584739485134 0.7528022461795626
18.952500483609178 296.92923704411857 0.7540582280758096
18.957728038562593 296.10514827090606 0.753083421455157
18.962955593516007 295.2019042420685 0.752461958004752
18.96818314846942 292.9418193787196 0.7495384232012132
18.973410703422836 290.63409221970454 0.7468287031531364
18.97863825837625 290.0194101751735 0.7455990637371811
18.983865813329665 292.10069000439324 0.747122673153643
18.98909336828308 291.8617521958627 0.7457872477534531
18.994320923236494 299.7004018012076 0.7547669024956611
18.999548478189908 308.85531856333165 0.7654273419862835
19.004776033143322 307.3826115402135 0.7625241003658018
19.010003588096737 314.7494114924456 0.771881388864873
19.01523114305015 311.35558831774034 0.7686825585985925
19.020458698003566 308.36289195584175 0.7659485813219279
19.02568625295698 293.86204667529495 0.7479486672987055
19.030913807910395 285.85851079479056 0.7379761029249587
19.03614136286381 286.9350055581809 0.7374622558548197
19.041368917817223 287.73569489737827 0.736709290602107
19.046596472770638 287.2269119595922 0.7345880740512452
19.051824027724052 284.81822726254484 0.7304495351604027
19.057051582677467 284.5451991099485 0.7307542749190268
19.06227913763088 282.97417502982825 0.729996876098676
19.067506692584296 284.1487035321294 0.7321953499752164
19.07273424753771 282.0337566320233 0.728582282422837
19.077961802491124 281.2666871967096 0.7267614052966024
19.08318935744454 280.5327228547104 0.7250711130760195
19.088416912397953 281.22387261017406 0.7268790588621695
19.093644467351368 281.7712127115108 0.7287912777754008
19.098872022304782 283.091060163495 0.7301888117374528
19.104099577258197 283.05076392726596 0.729739494474932
19.10932713221161 281.75577283933023 0.7263168950332152
19.114554687165025 281.69156498195554 0.7258051124951779
19.11978224211844 280.01067017060615 0.7239856695591727
19.125009797071854 281.1018462814209 0.7252424920691551
19.13023735202527 281.67725800760036 0.726704675423026
19.135464906978683 281.63585405818253 0.7258707352725816
19.140692461932098 281.0063358545712 0.7246159182519976
19.145920016885512 279.89714383934427 0.7229298209745543
19.151147571838926 279.3443353637239 0.722202346252485
19.15637512679234 280.1043308713123 0.7223921964674584
19.161602681745755 281.7507624455383 0.7258163251791638
19.16683023669917 281.90439040457625 0.7256679777596773
19.172057791652584 280.2640091302164 0.7246833626764445
19.177285346606 278.73607069305353 0.7224876957980602
19.182512901559413 278.9974369083394 0.7220694301196253
19.187740456512827 279.7076613788816 0.722772077074415
19.19296801146624 277.8831053964499 0.7199345501782092
19.198195566419656 278.1109003079122 0.7210575189201917
19.20342312137307 275.5789221552734 0.7173866312587723
19.208650676326485 273.85202488170336 0.7148236979752287
19.2138782312799 273.5141383420887 0.7139186478668714
19.219105786233314 275.9906184075505 0.7161777546594768
19.22433334118673 280.8817328754706 0.7231039954346985
19.229560896140143 281.49308585873194 0.7244147834307334
19.234788451093557 283.25954054519235 0.7269660042587621
19.24001600604697 284.14239407249227 0.7281457779171703
19.245243561000386 284.09045302882754 0.7273864221682567
19.2504711159538 282.11837208895616 0.7234683981910173
19.255698670907215 281.963069565814 0.7239658942078656
19.26092622586063 279.5957504459908 0.7209726446480871
19.266153780814044 279.5554294786482 0.7203226946191313
19.271381335767458 276.3616101893779 0.7163319185164229
19.276608890720873 276.759349712669 0.7150851895524152
19.281836445674287 280.1855028356462 0.7199638839225964
19.2870640006277 282.8218836518941 0.7234755706238657
19.292291555581116 283.6309505362558 0.724079304438616
19.29751911053453 282.4322342002442 0.7241007889033192
19.302746665487945 284.30550708783363 0.7270808246722253
19.30797422044136 288.7772128960149 0.7328209268152862
19.313201775394774 293.2536109270859 0.7370290666025839
19.318429330348188 294.3471711099176 0.7372396063294012
19.323656885301602 294.2308868286029 0.7363361539503015
19.328884440255017 295.62901010617 0.7384654361122104
19.33411199520843 299.63143722201283 0.742807299746327
19.339339550161846 302.06898666517765 0.7459752129171824
19.34456710511526 306.11113853656923 0.7498789579921513
19.349794660068675 308.16465102101233 0.7522841653448006
19.35502221502209 312.06256078572386 0.7568874537135463
19.360249769975503 313.40930805437614 0.7574886051887995
19.365477324928918 317.37059974286586 0.7621762093078767
19.370704879882332 322.96793300452975 0.7679043681333357
19.375932434835747 330.4568616623196 0.7767025745232898
19.38115998978916 335.30220517600094 0.7827850142290979
19.386387544742576 335.4271492285992 0.7834445859071237
19.39161509969599 335.2541702358746 0.7843383166503882
19.396842654649404 335.24141187475374 0.7840969809422288
19.40207020960282 339.2955794495371 0.7889140008641702
19.407297764556233 339.2524567517171 0.7881804542189693
19.412525319509648 337.74576111154175 0.7853501728274149
19.417752874463062 334.7454524710872 0.7812196751804087
19.422980429416477 335.37319730684703 0.7821687581727178
19.42820798436989 339.8958572347646 0.787445793603816
19.433435539323305 339.4199715040979 0.7878022918751977
19.43866309427672 337.76093069342556 0.7858204636213789
19.443890649230134 332.9083105626973 0.7798522629637298
19.44911820418355 332.74360366455363 0.7799328858407574
19.454345759136963 333.209985212876 0.7802071616760111
19.459573314090377 337.73215960001716 0.7856852219836225
19.464800869043792 338.634983294053 0.7859137684055852
19.470028423997206 338.1128460837097 0.7846339128080648
19.47525597895062 338.370702164563 0.785520224936481
19.480483533904035 337.10245634137715 0.7836824387187942
19.48571108885745 338.40317713497024 0.7852207491707872
19.490938643810864 339.79381842067943 0.7861493300841964
19.49616619876428 339.39415208420064 0.7854966885494961
19.501393753717693 340.92666586619936 0.787856871691428
19.506621308671107 339.7113225047426 0.7865373003073438
19.51184886362452 340.1212373689005 0.7868875357604515
19.517076418577936 337.20599758418604 0.7832845901163551
19.52230397353135 336.15202844868367 0.7814257978238035
19.527531528484765 339.2667383986439 0.7850390058795451
19.53275908343818 342.3316348661993 0.788213312908372
19.537986638391594 346.0120950970462 0.792320020238766
19.54321419334501 348.0692132306699 0.7950223987404166
19.548441748298423 349.8125120948844 0.796778995466795
19.553669303251837 350.97367443472064 0.7983474902692577
19.55889685820525 352.11652348595584 0.7998336151675165
19.564124413158666 351.87181661178295 0.7995419401449227
19.56935196811208 352.1853506736907 0.8001067545783913
19.574579523065495 353.02210468488465 0.8009753198907298
19.57980707801891 355.7879590890798 0.8038406370619091
19.585034632972324 357.3874229732621 0.8055783978655389
19.590262187925738 360.62677083811434 0.8086678134619059
19.595489742879153 363.5001570433937 0.8114693249651165
19.600717297832567 365.19749250815863 0.8128083996802012
19.60594485278598 368.4660724670178 0.8162153530706603
19.611172407739396 370.1184318133714 0.8177132529731591
19.61639996269281 376.11630953390846 0.8245831846379874
19.621627517646225 380.7017984833961 0.8298347515911378
19.62685507259964 383.66536133070923 0.8335564359095136
19.632082627553054 386.7435526478688 0.836590226434962
19.637310182506468 385.6114163697838 0.8352779069169115
19.642537737459882 386.10323877358377 0.8355190152465659
19.647765292413297 386.4902570285598 0.8353012108468464
19.65299284736671 392.68426591980887 0.8422992274826537
19.658220402320126 394.79971216267865 0.8444720585747618
19.66344795727354 398.1355296644688 0.8481155652238715
19.668675512226955 396.32470649437244 0.8458223765427556
19.67390306718037 398.13612118203184 0.847576956249274
19.679130622133783 400.78698151125343 0.850443941579913
19.684358177087198 402.06394860521283 0.8520136404170248
19.689585732040612 405.927452982871 0.8555911081433876
19.694813286994027 406.6635057318531 0.8562226495066205
19.70004084194744 406.18381067747066 0.8557370966030764
19.705268396900856 402.3780311081194 0.8514324142001608
19.71049595185427 398.6323759578046 0.8477810018970469
19.715723506807684 394.0031978149726 0.842178265816901
19.7209510617611 396.00996936319774 0.8446927875792196
19.726178616714513 395.1699217593764 0.8440022382010304
19.731406171667928 393.2972789956337 0.8418203654567673
19.736633726621342 387.7742561048285 0.8359683093308812
19.741861281574757 381.82501689116606 0.829275022050568
19.74708883652817 377.80311647820616 0.8248054796294526
19.752316391481585 373.6314040259169 0.820433359554744
19.757543946435 371.10165513400943 0.8172573329052385
19.762771501388414 368.1591302765767 0.814486182632779
19.76799905634183 367.26372547766505 0.8135784260933224
19.773226611295243 367.00642614351557 0.8133683482967861
19.778454166248657 364.74962638959244 0.8108941493677212
19.783681721202072 362.722190214822 0.8077160479972393
19.788909276155486 358.5400581273429 0.8031562873492104
19.7941368311089 356.79605628484745 0.8014112911164817
19.799364386062315 356.821931575148 0.8016880591348792
19.80459194101573 353.41241001860965 0.798193733113028
19.809819495969144 351.3196145718407 0.7949780682311463
19.81504705092256 346.7395769329422 0.7904526882829355
19.820274605875973 347.5306888169948 0.7917673803875462
19.825502160829387 345.7425475313796 0.7894462310854925
19.8307297157828 344.28106652480835 0.7879872985995425
19.835957270736216 339.7596572800005 0.7818835211219074
19.84118482568963 338.7272555411217 0.7810362779591857
19.846412380643045 340.2984668223563 0.7836554033768943
19.85163993559646 340.7786388244631 0.7835974168696908
19.856867490549874 338.70987339713173 0.7812723690308612
19.86209504550329 333.97337975122724 0.7752412155893823
19.867322600456703 331.3008592102106 0.7715030518122055
19.872550155410117 329.1834209736241 0.7693296019190003
19.87777771036353 329.6806742209175 0.7694906978958409
19.883005265316946 332.4849260547708 0.7729805131969849
19.88823282027036 332.06282456379483 0.7730998864435236
19.893460375223775 330.5075954418036 0.7710349736472548
19.89868793017719 332.14901285131174 0.7730109605481384
19.903915485130604 331.8311824311235 0.7720155554136362
19.909143040084018 329.6194515800364 0.7698485027679082
19.914370595037433 325.3232454719339 0.7656218295004751
19.919598149990847 324.1521162970067 0.7642384614257084
19.92482570494426 324.24311880848194 0.7647718951897954
19.930053259897676 324.04005336551836 0.7642425626195213
19.93528081485109 322.39694944003764 0.7624026499707495
19.940508369804505 321.2786550188404 0.761016818878687
19.94573592475792 321.90707220319257 0.7611145516570692
19.950963479711334 321.35109509456373 0.7605730417341632
19.956191034664748 321.36335079556994 0.760939983569349
19.961418589618162 317.9573667188838 0.7564999770358194
19.966646144571577 315.3202598127997 0.7535112136886861
19.97187369952499 316.1470412417204 0.754525440322646
19.977101254478406 318.029712208611 0.7565926430986948
19.98232880943182 322.8154904195282 0.7626075488814704
19.987556364385235 325.22261152598344 0.7641773455572383
19.99278391933865 327.2499829620705 0.7663092139466424
19.998011474292063 326.6750553178545 0.7656917317880723
20.003239029245478 326.1878320759417 0.7647163300050368
20.008466584198892 329.1389887907162 0.7684848374552242
20.013694139152307 336.88001485099005 0.7770004017370828
20.01892169410572 347.1797802735814 0.7890022679825002
20.024149249059136 357.27775393667554 0.8003219816896944
20.02937680401255 365.72991872712333 0.8092343982732102
20.034604358965964 368.64462286461276 0.8124226913562276
20.03983191391938 373.1275469923435 0.8167177978168644
20.045059468872793 373.86657247807074 0.8172735160235561
20.050287023826208 375.39844731720626 0.8191147204073607
20.055514578779622 369.7907370218991 0.8129618548543621
20.060742133733036 361.8451454791012 0.8046426385451341
20.06596968868645 353.66210443064756 0.7952897913055024
20.071197243639865 347.76182575309923 0.7880203437821481
20.07642479859328 342.88051936498323 0.7824579745282607
20.081652353546694 341.63047536682376 0.781310677050528
20.08687990850011 335.7234208141282 0.7751109894941552
20.092107463453523 335.23263549394056 0.7753266751729134
20.097335018406937 335.9640143250321 0.7755698743180597
20.102562573360352 337.1708333894452 0.7769201820517303
20.107790128313766 338.48736156578576 0.7782725098955826
20.11301768326718 339.13053613895624 0.778858065370481
20.118245238220595 338.5960680463557 0.7785834812560414
20.12347279317401 335.82427028400144 0.7751293238640115
20.128700348127424 333.6347148561663 0.77260134655114
20.13392790308084 336.42811241378735 0.7759207997717027
20.139155458034253 340.61902390797337 0.7806132971830234
20.144383012987667 342.93726364576884 0.7827918960528978
20.14961056794108 344.58509232777163 0.7846000016963232
20.154838122894496 344.1880184396001 0.784188315517227
20.16006567784791 344.9605773913219 0.7853801901124084
20.165293232801325 343.4636152408229 0.7828635312690978
20.17052078775474 340.9393416692071 0.780365364794862
20.175748342708154 336.94404658799345 0.7756695052507465
20.18097589766157 334.1751422824728 0.7721835622054181
20.186203452614983 332.59839984516236 0.7701892861087258
20.191431007568397 330.74568891748606 0.7680849020230139
20.19665856252181 325.0245358167754 0.7624799705666906
20.201886117475226 320.5467837505793 0.7574803440643224
20.20711367242864 316.009722163993 0.7520420584681223
20.212341227382055 315.0930659222945 0.7512924584248242
20.21756878233547 314.85845665232 0.7506165777088063
20.222796337288884 312.1959976622932 0.747343893774131
20.228023892242298 309.0218146613059 0.7436846776463882
20.233251447195713 306.52100126927166 0.7406713401165076
20.238479002149127 304.7448578438986 0.7390496732891827
20.24370655710254 304.27342615116754 0.7385579452706992
20.248934112055956 302.4510917994728 0.7362440621655139
20.25416166700937 299.9990957467923 0.7333320838748747
20.259389221962785 301.636891876111 0.7348125682233083
20.2646167769162 305.5332235381666 0.7392432009053176
20.269844331869614 305.53572468309227 0.7393033974654551
20.275071886823028 306.5499129123398 0.7401803819314647
20.280299441776442 303.8226860686884 0.736960320637418
20.285526996729857 306.0061678546012 0.7406181600125757
20.29075455168327 306.58856991663356 0.7421544601852731
20.295982106636686 309.5597506186994 0.7462949874307468
20.3012096615901 311.83896732330794 0.7487642014291719
20.306437216543515 311.371490268248 0.7476899955641809
20.31166477149693 311.31180955269593 0.7469924631786095
20.316892326450343 309.8321658776984 0.7446062828741405
20.322119881403758 304.7065621545274 0.737813672011497
20.327347436357172 299.9488852047022 0.7315579089804113
20.332574991310587 296.2845753872087 0.7283215810117536
20.337802546264 300.6876826752435 0.7343458089854586
20.343030101217416 300.81848771889867 0.7338407063606472
20.34825765617083 305.03505264876384 0.7389562288533341
20.353485211124244 302.9049639391093 0.7368309515256793
20.35871276607766 303.72320025433424 0.7374084952514346
20.363940321031073 301.9649298793879 0.7356398922474742
20.369167875984488 301.413849464179 0.7332864427153641
20.374395430937902 302.36976405467016 0.7351566174556766
20.379622985891316 302.561755824525 0.7356930055135102
20.38485054084473 303.1105829358563 0.7374794636969553
20.390078095798145 305.35326689149616 0.7402698877616739
20.39530565075156 307.46685255304345 0.7414789586234034
20.400533205704974 307.47166492382416 0.7412509263930694
20.40576076065839 304.92088394285315 0.7383091752977948
20.410988315611803 299.6124255644718 0.7319807983887451
20.416215870565217 298.2868860212737 0.7311881345255764
20.421443425518632 297.65809708602853 0.7311662612504382
20.426670980472046 298.0820286756968 0.732678093588115
20.43189853542546 297.4204922132338 0.731927992475266
20.437126090378875 297.28591614543 0.7312379723176636
20.44235364533229 299.0739779407375 0.7330897199756236
20.447581200285704 298.88432169565317 0.7325216708413442
20.45280875523912 297.6787229362808 0.7302135618134448
20.458036310192533 295.0250451910724 0.7267356727205683
20.463263865145947 292.7918657752407 0.7226455886183222
20.46849142009936 292.0654912956432 0.7224249606169161
20.473718975052776 290.9231546333421 0.7213354353695934
20.47894653000619 293.2007601589304 0.7248868479859686
20.484174084959605 294.8885899391665 0.7267853507315516
20.48940163991302 295.1725404389705 0.7262588064697141
20.494629194866434 293.7364427042385 0.7250033578122699
20.49985674981985 293.96093365737283 0.7263185469644599
20.505084304773263 296.321076738484 0.7285029818721569
20.510311859726677 298.84732279645084 0.7309019616915516
20.51553941468009 298.8515130116231 0.7304323253926553
20.520766969633506 297.6186816125538 0.7289274145619188
20.52599452458692 294.9904474870616 0.7260031211409488
20.531222079540335 296.52283724531674 0.7272823499096233
20.53644963449375 296.6181292891405 0.727542786209746
20.541677189447164 296.4467166166563 0.7281827567875333
20.546904744400578 296.27873146478123 0.7278110958467366
20.552132299353993 297.4512919058075 0.7305647458743235
20.557359854307407 300.6168094133289 0.7337003477101155
20.56258740926082 300.71027042846777 0.7334564680220196
20.567814964214236 298.21980891615704 0.7298919117939909
20.57304251916765 293.5717931766156 0.7238616851813907
20.578270074121065 294.12028421996246 0.7245251582885365
20.58349762907448 293.7661867132823 0.7233390730455254
20.588725184027894 294.7010390411001 0.7240490429833912
20.593952738981308 295.80631110387594 0.7257509355083442
20.599180293934722 296.2982164249221 0.7259111363529196
20.604407848888137 297.6855539192615 0.7282300533799747
20.60963540384155 297.0491117746045 0.7269963540662175
20.614862958794966 292.9433390361794 0.7216721693098849
20.62009051374838 291.35234999976876 0.7199042759248114
20.625318068701795 290.645297765866 0.7187582451493888
20.63054562365521 293.28175223117864 0.7231251446772309
20.635773178608623 293.85129359412457 0.7242435385901149
20.641000733562038 295.0104710231063 0.7250208401212125
20.646228288515452 294.70428249011604 0.7243891340385232
20.651455843468867 294.95658653007354 0.7237943585544833
20.65668339842228 294.04120968281023 0.7236512154106783
20.661910953375695 294.25779915955405 0.7237193303585052
20.66713850832911 294.0131920793844 0.7234382411759962
20.672366063282524 291.9183707536728 0.7206676859221142
20.67759361823594 293.5579931228284 0.7219410590773535
20.682821173189353 295.36389861340854 0.7246224522257068
20.688048728142768 294.82563068079867 0.7239625001592502
20.693276283096182 295.0896666494791 0.7243634104472979
20.698503838049596 294.4222997672496 0.7245035782313866
20.70373139300301 297.3610708405619 0.7278044273647678
20.708958947956425 296.17409803702304 0.726553558233353
20.71418650290984 296.350448582052 0.7262068988134031
20.719414057863254 295.8823247748288 0.7251783767109898
20.72464161281667 297.56885841075757 0.7275214794071966
20.729869167770083 295.96414395884125 0.7249881084373263
20.735096722723497 296.8504438437689 0.7256873935639117
20.740324277676912 298.1428061456132 0.7276520211517271
20.745551832630326 299.35774121616345 0.7288700167259303
20.75077938758374 297.26939114996446 0.7273826948255856
20.756006942537155 296.14751831075125 0.7261830540151355
20.76123449749057 296.68660522465615 0.726032331262454
20.766462052443984 297.62258073741 0.7273643936447889
20.7716896073974 300.2627325018676 0.729914890876371
20.776917162350813 301.5390761495911 0.7313956249538813
20.782144717304227 304.12089612299064 0.7342372577904713
20.78737227225764 305.33994298781994 0.735802246648167
20.792599827211056 305.56232892531324 0.7369418093700313
20.79782738216447 308.4381265916803 0.7405061931439443
20.803054937117885 307.82802112141286 0.7390094406668132
20.8082824920713 309.09231104035564 0.7397059820696275
20.813510047024714 309.69330818308845 0.7400102397515095
20.81873760197813 312.1982772669195 0.7431982346755004
20.823965156931543 312.81942377641 0.7436612597640389
20.829192711884957 313.1789709941679 0.7447691042396072
20.83442026683837 316.13991599286834 0.7481624987226142
20.839647821791786 320.01188913558906 0.7527301697170079
20.8448753767452 320.6724220921954 0.7537622646589522
20.850102931698615 320.2294665315918 0.7536719565883295
20.85533048665203 319.5446403455872 0.7530528406225689
20.860558041605444 317.96177834437225 0.7511060959913004
20.865785596558858 320.3243790999199 0.7533725877254412
20.871013151512273 319.4989770853031 0.7517250820245213
20.876240706465687 318.78524959214514 0.7502096463142571
20.8814682614191 317.17717980962834 0.747597356366113
20.886695816372516 316.77144018825146 0.7471366240354244
20.89192337132593 316.35493512263616 0.7474324310617024
20.897150926279345 315.499870558505 0.7474624706956972
20.90237848123276 315.03416261455294 0.7474128138870044
20.907606036186174 312.41829330763574 0.7429567275834225
20.912833591139588 312.16570976995797 0.7421884249139848
20.918061146093002 307.9661104556154 0.7372086398412201
20.923288701046417 305.3365046304195 0.7353303398181241
20.92851625599983 305.22610555095315 0.7359363323747438
20.933743810953246 305.17258448412696 0.7364788724847384
20.93897136590666 305.8465084227828 0.736798188056854
20.944198920860075 305.185478065756 0.7357338763750622
20.94942647581349 305.85816841990965 0.736585793912707
20.954654030766903 306.6787909835222 0.737523273852362
20.959881585720318 306.5567101727888 0.7368762957158875
20.965109140673732 305.91666849795985 0.7357332297113125
20.970336695627147 304.9727039148429 0.735107645408308
20.97556425058056 301.72076713916977 0.7307001809759666
20.980791805533975 300.6776235817366 0.7292794192725324
20.98601936048739 295.8026462881773 0.7235395181399134
20.991246915440804 292.80684081307055 0.7195608946352099
20.99647447039422 290.41184385284845 0.7166508365502583
21.001702025347633 289.80124303779763 0.715778157445745
21.006929580301048 291.6224272736999 0.7186216427960158
21.012157135254462 290.4778842583736 0.7181377901407907
21.017384690207876 289.16414468389144 0.7169700221590312
21.02261224516129 287.0814935609958 0.714306417946903
21.027839800114705 287.8297409465042 0.7153396586513887
21.03306735506812 287.50306045708584 0.7140861718262083
21.038294910021534 287.1919623280984 0.7140004349647846
21.04352246497495 287.2240428056572 0.712949258300324
21.048750019928363 286.5321246769673 0.7127601130455199
21.053977574881777 285.62206209575163 0.7116173384685319
21.059205129835192 288.362302540917 0.7150413073114461
21.064432684788606 292.12904359560235 0.7192620757761972
21.06966023974202 290.931661410829 0.7174132189016524
21.074887794695435 288.8400497610552 0.7148000916457223
21.08011534964885 284.1144158384278 0.7090905668311366
21.085342904602264 282.19109527633907 0.7060224660377359
21.09057045955568 283.4078946808679 0.7069346130553288
21.095798014509093 284.35256744410486 0.7073844839884161
21.101025569462507 284.72740691442476 0.7068446397364526
21.10625312441592 283.7008443691098 0.7068688071571706
21.111480679369336 284.3151343633658 0.7071898370107386
21.11670823432275 284.86772914323745 0.7074383975291864
21.121935789276165 283.63772823551733 0.7058261450137711
21.12716334422958 284.72017206359703 0.7073019810422813
21.132390899182994 283.8633253194801 0.707579605247737
21.13761845413641 283.0677105764132 0.7063304325556226
21.142846009089823 281.08723206577133 0.7034467980381586
21.148073564043237 281.4983427029539 0.7036774408087262
21.15330111899665 280.79983029041864 0.7019915427766069
21.158528673950066 282.53222711654286 0.7051818912571657
21.16375622890348 282.6309127687137 0.7049644620263615
21.168983783856895 279.6731615328606 0.7003670535870414
21.17421133881031 278.664010749305 0.6982748373544349
21.179438893763724 277.8991772874788 0.6966960776545602
21.184666448717138 280.41230067869077 0.7008532036614894
21.189894003670553 279.33602585701186 0.6988093862762338
21.195121558623967 278.82195114316244 0.697410122756289
21.20034911357738 279.0159520887236 0.6977014761827545
21.205576668530796 276.62114623947235 0.6940000355926988
21.21080422348421 275.22276186153056 0.6925484450190886
21.216031778437625 275.4509969791029 0.6929126443673488
21.22125933339104 276.1431955050435 0.6939351852977798
21.226486888344454 276.9933293693323 0.6953168453880145
21.231714443297868 277.3298808454598 0.6959085620388678
21.236941998251282 279.2080942008359 0.6973787429612206
21.242169553204697 278.73992320939425 0.6965270621611248
21.24739710815811 278.5306044461297 0.6950823768790253
21.252624663111526 277.77752713294655 0.6952722480855291
21.25785221806494 280.34405139911456 0.6979208426766359
21.263079773018355 279.53996881661317 0.6959830497029985
21.26830732797177 277.46378761990104 0.6925146000328934
21.273534882925183 274.3758194329978 0.6883825505472105
21.278762437878598 275.4326676233739 0.6908705386003061
21.283989992832012 277.5895503420862 0.7009382366160785
21.289217547785427 279.67410521677255 0.7136579597304081
21.29444510273884 276.05246806631044 0.7157176080329557
21.299672657692255 274.2251403649108 0.7185442663154791
21.30490021264567 275.46234909319634 0.7247634453028886
21.310127767599084 277.9342705552632 0.7320356085992896
21.3153553225525 277.8651951663227 0.7346843546887193
21.320582877505913 276.5639752409201 0.7370964892889807
21.325810432459328 277.1026076982265 0.7407184964344669
21.331037987412742 279.04847449053034 0.7469819736641957
21.336265542366156 278.26568239610793 0.7486117707606101
21.34149309731957 274.6114184225472 0.7464926092941124
21.346720652272985 271.5937737962378 0.7450536646795212
21.3519482072264 270.3738382042056 0.7457124875138501
21.357175762179814 272.6177752030314 0.7510323825431572
21.36240331713323 271.6682530858371 0.751715657254455
21.367630872086643 271.62215406912253 0.7544976522762851
21.372858427040057 269.48826888953533 0.7550460914595379
21.378085981993472 268.29463870551314 0.7548012827325703
21.383313536946886 267.1245874941853 0.7562470289321365
21.3885410919003 270.54300541349227 0.7618405544134601
21.393768646853715 272.6609491528481 0.7671903257782642
21.39899620180713 270.42605225170934 0.7658519834721412
21.404223756760544 271.29683504447166 0.7678898487778367
21.40945131171396 269.1670537687319 0.7666734205384057
21.414678866667373 270.4277050028379 0.7692449590149185
21.419906421620787 273.3666606922652 0.7755741101014011
21.4251339765742 272.35285398757276 0.7759895011424104
21.430361531527616 271.9246640231368 0.7761114559695967
21.43558908648103 270.5016058110355 0.7764209884247176
21.440816641434445 269.61579532629446 0.7776630605810604
21.44604419638786 269.4724540921077 0.7790070871589406
21.451271751341274 269.8900575413242 0.781588361118366
21.45649930629469 273.903383360827 0.7880124960880003
21.461726861248103 277.377692424814 0.796184251814568
21.466954416201517 280.84683962058085 0.8033110186699582
21.47218197115493 281.92270242754984 0.8067061335157139
21.477409526108346 281.2618105790555 0.8077331992108195
21.48263708106176 281.25156249762466 0.8089709832682818
21.487864636015175 281.604446917527 0.8111018009121521
21.49309219096859 281.194908696954 0.8133160423036643
21.498319745922004 279.7975054547862 0.8125007164045879
21.503547300875418 277.24966089380143 0.8109100600765792
21.508774855828833 277.17053228654146 0.8083144639142631
21.514002410782247 279.22017107438154 0.7935624909957094
21.51922996573566 282.03684840744955 0.7887838716466368
21.524457520689076 287.8534050883412 0.7901305574217915
21.52968507564249 288.43777719029936 0.7860741896733645
21.534912630595905 286.8687778906719 0.7808854299844838
21.54014018554932 284.55543165390964 0.7750137908275527
21.545367740502734 285.8900353777086 0.7749748922689275
21.550595295456148 287.2909566899986 0.7740629020586499
21.555822850409562 286.15572707381756 0.7696063260251463
21.561050405362977 285.18306212203754 0.7657806887771801
21.56627796031639 281.93209202722636 0.7585531338762377
21.571505515269806 284.49614140856 0.7604378217145262
21.57673307022322 287.2985949996289 0.7622886598687816
21.581960625176634 288.5587246807584 0.7622526124422091
21.58718818013005 287.71218876873763 0.7598751619194222
21.592415735083463 287.30293430053575 0.7579449670300079
21.597643290036878 289.49103658651063 0.7596596579091794
21.602870844990292 289.193184596005 0.7581604417663581
21.608098399943707 290.6104576743663 0.7584285634204645
21.61332595489712 291.14568833018274 0.7573408839611665
21.618553509850535 291.8460971958325 0.7564386834071801
21.62378106480395 290.07661288806815 0.7538892084123869
21.629008619757364 288.1488046703367 0.7507914974103366
21.63423617471078 284.98022410407003 0.7469230306346409
21.639463729664193 285.22949354024826 0.7456345833618705
21.644691284617608 286.2715888734779 0.7458365750983644
21.649918839571022 288.46067925855357 0.7485164844474808
21.655146394524436 290.36440679423004 0.7515415523439821
21.66037394947785 288.0139161266989 0.747899954786472
21.665601504431265 287.0625262848636 0.7454536016852197
21.67082905938468 288.82188108649507 0.74623049471267
21.676056614338094 290.7601854023855 0.7471235306050351
21.68128416929151 292.31002117380615 0.7483838013475236
21.686511724244923 294.34983564517506 0.7500580951404541
21.691739279198337 295.25180895190095 0.7509729613632142
21.696966834151752 298.257514206798 0.7546217807075684
21.702194389105166 299.48567431635655 0.7560340611052321
21.70742194405858 300.00069748949045 0.7569189904236733
21.712649499011995 302.11371820352554 0.759159409102613
21.71787705396541 304.5344938733172 0.7615805406716365
21.723104608918824 305.6801126062425 0.7619340595344698
21.72833216387224 305.5119114304725 0.7607922598261236
21.733559718825653 303.1607213208283 0.7580166300533471
21.738787273779067 304.18886956319324 0.7587001266305685
21.74401482873248 305.3379170246775 0.7603758608011726
21.749242383685896 309.57050571694145 0.7655707776635631
21.75446993863931 312.78346817298245 0.7701429657001299
21.759697493592725 315.8117285585565 0.7730921894944399
21.76492504854614 317.8737603853641 0.7744915140111867
21.770152603499554 315.5324471928231 0.7711171619721064
21.77538015845297 313.9019711111059 0.7687242296492804
21.780607713406383 315.65783389584317 0.7708645213868385
21.785835268359797 319.0527355747866 0.7740906142499896
21.79106282331321 323.5258272383933 0.7788180934881045
21.796290378266626 329.06181600120243 0.7850221130884947
21.80151793322004 330.92232942850393 0.786891177268972
21.806745488173455 331.97574175678255 0.7873318282224594
21.81197304312687 330.7234720045771 0.7859691802147266
21.817200598080284 333.8958338627077 0.7894959815441499
21.822428153033698 338.3308482421369 0.7948039083205422
21.827655707987113 341.6859002224334 0.7988284536049739
21.832883262940527 338.90628085962175 0.7958228465679775
21.83811081789394 340.39828277987345 0.797878794365231
21.843338372847356 340.5728708852839 0.798288484582217
21.84856592780077 342.1588177524072 0.7994819637837428
21.853793482754185 340.92864009149633 0.7975764931323809
21.8590210377076 346.3922389242853 0.8031295699806928
21.864248592661014 350.291569596177 0.8081973444336759
21.869476147614428 347.8107615742366 0.8048280581708134
21.874703702567842 341.85434524533486 0.7981241363972839
21.879931257521257 334.13256454324875 0.7886663063562035
21.88515881247467 331.8990298582129 0.7856546543719879
21.890386367428086 326.64674335890993 0.7789512152468802
21.8956139223815 322.2750294146232 0.7739168879081432
21.900841477334914 319.2594309822856 0.7706063727119031
21.90606903228833 320.5296337928816 0.7725630084406497
21.911296587241743 323.57555601535233 0.7753668194389427
21.916524142195158 323.2893070857562 0.774264025315776
21.921751697148572 319.2327380741869 0.768889430581931
21.926979252101987 318.97417708646833 0.7676175957735125
21.9322068070554 319.0969512440473 0.7676895613796018
21.937434362008815 321.53212147935193 0.7706530532790787
21.94266191696223 320.98820906957224 0.7702268611855504
21.947889471915644 318.7819924920818 0.7677224388573776
21.95311702686906 316.76503755253486 0.7661844326359888
21.958344581822473 317.3451920088194 0.7665405501732926
21.963572136775888 318.17120217840346 0.7673484329085926
21.968799691729302 318.0939797749913 0.7654923836282105
21.974027246682716 321.2185828578404 0.7693618167947175
21.97925480163613 321.15000046975956 0.7685942116753147
21.984482356589545 319.7092240431366 0.7666973765201911
21.98970991154296 316.2397882637068 0.7630733115223293
21.994937466496374 315.0618072349362 0.7614607073551272
22.00016502144979 317.7493484003302 0.7649994221959989
22.005392576403203 321.37525423504695 0.7683739830904779
22.010620131356617 324.62059640219945 0.7718633039473173
22.015847686310032 325.58789966795877 0.7730821068365497
22.021075241263446 327.68577761645753 0.7756476361665127
22.02630279621686 330.3152656978297 0.7789046484374083
22.031530351170275 334.081609890509 0.7825569751993025
22.03675790612369 334.3230251767542 0.7826754149229508
22.041985461077104 331.45550538869327 0.778838466894373
22.04721301603052 331.97436521739536 0.7789840085559482
22.052440570983933 335.9115869632535 0.783176333892962
22.057668125937347 341.61492400568426 0.7890145313220314
22.06289568089076 343.3577907299558 0.7908138692448025
22.068123235844176 340.87422278719816 0.7882284299983131
22.07335079079759 338.74548263473514 0.7861909876658499
22.078578345751005 338.2448095975383 0.786167247899791
22.08380590070442 334.8118385124934 0.7811250905901612
22.089033455657834 332.8795758119557 0.7779971681487631
22.09426101061125 330.9883938553025 0.7757845589057258
22.099488565564663 331.86704330018415 0.7765201034571281
22.104716120518077 334.1138104924076 0.7795421075866923
22.10994367547149 336.3895200548888 0.7818225402389808
22.115171230424906 333.31292655663486 0.7779132188998108
22.12039878537832 331.8217125427689 0.7761211638619058
22.125626340331735 328.34776356181027 0.772071798900248
22.13085389528515 327.10999999671486 0.7719293109762057
22.136081450238564 326.2244420989812 0.7714901145188919
22.141309005191978 327.5504183358552 0.7726332961835037
22.146536560145393 327.34948979439844 0.7721906330611952
22.151764115098807 328.32676296882784 0.7727830111572003
22.15699167005222 327.0932203053523 0.7715130838249178
22.162219225005636 325.1478008012072 0.7689435198099004
22.16744677995905 322.2123399944414 0.7655351150838797
22.172674334912465 324.2674906415777 0.7679384370635803
22.17790188986588 327.23715717413 0.7702898677912459
22.183129444819293 325.62284107195376 0.7684639519920579
22.188356999772708 325.1209372869378 0.7676276808459389
22.193584554726122 324.9112658538165 0.7676391917829202
22.198812109679537 325.47393819275544 0.7683002352222652
22.20403966463295 327.387285196191 0.769812725806216
22.209267219586366 327.9133140553268 0.7704555674857081
22.21449477453978 325.64923890319903 0.7678130148503705
22.219722329493194 323.38565284045563 0.7654536783833219
22.22494988444661 320.94609948712053 0.7623946940056321
22.230177439400023 320.7976850116853 0.761306752877678
22.235404994353438 321.53899611371384 0.762185333264377
22.240632549306852 322.21226470105955 0.7629638243636466
22.245860104260267 324.79544985822946 0.7659835974408092
22.25108765921368 324.4082768422525 0.7658329863247842
22.256315214167095 321.2133206099351 0.7621544738282972
22.26154276912051 320.1273526507648 0.7613340057109973
22.266770324073924 320.6626276771966 0.7615733634365733
22.27199787902734 322.76071817761687 0.7632402836273094
22.277225433980753 326.80685590035074 0.7676412702997698
22.282452988934168 325.9016490894366 0.7663371535139593
22.287680543887582 322.87440516692044 0.7627817503702238
22.292908098840996 321.45837464739526 0.7608852567010365
22.29813565379441 323.75642044342914 0.7635193703538952
22.303363208747825 323.79009062132116 0.764422595443239
22.30859076370124 322.96436656213626 0.7641625689238901
22.313818318654654 319.1362850483796 0.7593387461065034
22.31904587360807 315.91881341381116 0.755458112541043
22.324273428561483 313.0468577630201 0.7505180502307823
22.329500983514897 314.7621031633108 0.7530682853146587
22.334728538468312 313.0725157673319 0.7510071357423186
22.339956093421726 310.4527686750042 0.7487546935612877
22.34518364837514 306.34533687694125 0.7437866251366723
22.350411203328555 306.7114298936563 0.7433174443786085
22.35563875828197 305.7354713589666 0.7423537179736924
22.360866313235384 307.7644947854202 0.7445988600397052
22.3660938681888 305.65886142557036 0.7426419594614668
22.371321423142213 304.6325902347449 0.7417022267773229
22.376548978095627 301.52436076804054 0.7379297590129845
22.38177653304904 300.72160075073754 0.7369788694946554
22.387004088002456 298.2518553812059 0.733327800103657
22.39223164295587 297.8891831480768 0.732967258411659
22.397459197909285 296.5904503999796 0.7312362901217017
22.4026867528627 297.76729672230124 0.732653791717523
22.407914307816114 297.24160816350064 0.732119655664408
22.41314186276953 299.4760058933897 0.734576016990761
22.418369417722943 297.994128411136 0.7321033453863265
22.423596972676357 295.5691675040977 0.7292565221557676
22.42882452762977 290.2261932542097 0.7226491036037507
22.434052082583186 288.8444956439825 0.7214923445522882
22.4392796375366 289.22117529123324 0.721524631002915
22.444507192490015 288.5307414935464 0.7198721267874924
22.44973474744343 289.08705148076876 0.7203291549281824
22.454962302396844 287.3214429982575 0.7182291897601751
22.460189857350258 285.92028639875934 0.717725802534191
22.465417412303673 285.3268390644858 0.7163633172004403
22.470644967257087 287.0045943291214 0.7184922322913082
22.4758725222105 287.0715477281454 0.7190573635346706
22.481100077163916 289.53538104297206 0.7226549652298525
22.48632763211733 292.9630636392599 0.7277620864612188
22.491555187070745 292.37855405371175 0.7267850725165617
22.49678274202416 292.5094259445504 0.7262469206880697
22.502010296977573 290.0922020468383 0.7217845450094016
22.507237851930988 286.5921004720003 0.7171954232911525
22.512465406884402 286.1872742561042 0.7165567351778963
22.517692961837817 285.1005785014504 0.7154232096561358
22.52292051679123 284.3845711438164 0.7147923802794004
22.528148071744646 283.8032222028884 0.714657832929041
22.53337562669806 286.244339229722 0.7171294204820615
22.538603181651474 286.05057740299264 0.7165593350399572
22.54383073660489 285.09443994251626 0.7147361456838056
22.549058291558303 283.6915223031713 0.7130876774671614
22.554285846511718 285.52160176897223 0.7151793767373488
22.559513401465132 286.8913818754436 0.7164549563845656
22.564740956418547 281.901915531435 0.7116026588141504
22.56996851137196 279.94173773982465 0.7094813595608013
22.575196066325375 275.8586263590228 0.7044281288209037
22.58042362127879 276.5184047343662 0.7049361291464287
22.585651176232204 275.53511455841885 0.7035654447876889
22.59087873118562 276.25937827312754 0.7053503793723326
22.596106286139033 275.21177136705813 0.7032061342404471
22.601333841092448 273.18225239391984 0.7005177052827255
22.606561396045862 275.1089614317869 0.7027861312258774
22.611788950999276 275.2578021252897 0.7042086677777738
22.61701650595269 276.213498797694 0.7053054857903934
22.622244060906105 276.202116925397 0.7057545364157475
22.62747161585952 276.2674649064358 0.7060057888096597
22.632699170812934 274.51729948010285 0.703844305842267
22.63792672576635 272.85885501941874 0.701049057931123
22.643154280719763 271.4427671332118 0.6971775981934085
22.648381835673177 273.7949765646428 0.7000815560845882
22.653609390626592 273.8350917207207 0.7000663860113685
22.658836945580006 272.4091696569444 0.6981507721942787
22.66406450053342 271.2928639484117 0.6960946163149797
22.669292055486835 274.1333426584888 0.7002847637521665
22.67451961044025 277.01851428017653 0.7045253449530932
22.679747165393664 279.0125906139297 0.7072994017722493
22.68497472034708 282.50144319603885 0.7120108213461286
22.690202275300493 283.4236362355928 0.7132695751207989
22.695429830253907 282.0390094827865 0.7112590607462743
22.70065738520732 280.367171483062 0.7091539050748854
22.705884940160736 280.55483308792077 0.7084637199851643
22.71111249511415 284.186267553321 0.7125397842272811
22.716340050067565 283.56818951564185 0.7107838841027492
22.72156760502098 284.2305518178892 0.7117780382431059
22.726795159974394 284.5194279151072 0.7123860249705252
22.73202271492781 286.8624485920871 0.7150461394637017
22.737250269881223 287.4550090142761 0.7154868255208967
22.742477824834637 288.8335891021381 0.7164809658876512
22.74770537978805 289.23877893676735 0.7169785425464313
22.752932934741466 290.3141911984958 0.7181615365130504
22.75816048969488 291.31307486390773 0.7184465043159924
22.763388044648295 291.7625737327129 0.7189157095628049
22.76861559960171 293.85587410622395 0.7218714116979981
22.773843154555124 293.72243829872895 0.7217823572198522
22.779070709508538 292.8810177179855 0.7209020697036587
22.784298264461952 293.8697328841606 0.7224102931704308
22.789525819415367 292.8155899371701 0.7212989240173686
22.79475337436878 295.5633025376748 0.7247780927742092
22.799980929322196 297.3636116468696 0.7256787684542175
22.80520848427561 301.40066758135964 0.7311770539411828
22.810436039229025 303.9077629507589 0.733515806795042
22.81566359418244 300.9790298983613 0.7304321369838773
22.820891149135853 300.02586192857837 0.7288494699176661
22.826118704089268 295.245536979556 0.7227299549280951
22.831346259042682 295.93797572241067 0.7235596244578394
22.836573813996097 294.9586550086713 0.7225451138099019
22.84180136894951 301.5962906182427 0.7305650115277432
22.847028923902926 304.40874035184817 0.7337426721950736
22.85225647885634 301.3782252724982 0.7301397786707607
22.857484033809754 297.1663975258352 0.7249674989830188
22.86271158876317 296.54233080199594 0.7239838884991255
22.867939143716583 298.28343062026124 0.7260518939775807
22.873166698669998 301.762594872605 0.7307163939036082
22.878394253623412 303.90344065199463 0.7325469973869303
22.883621808576827 304.8173174423002 0.7339379581643759
22.88884936353024 300.18992890212064 0.7290808637958969
22.894076918483655 299.74888130590017 0.7288206787367925
22.89930447343707 299.66425310089113 0.7284997984701612
22.904532028390484 301.39590495542444 0.7294596680362461
22.9097595833439 301.89829152563755 0.73056184354918
22.914987138297313 302.0343469419246 0.7307914997152705
22.920214693250728 302.6809521352313 0.7320053158751657
22.925442248204142 303.01953071638286 0.7321380653123
22.930669803157556 300.80136836865444 0.7290307687949066
22.93589735811097 298.8055333759401 0.7266453072291568
22.941124913064385 297.1040467907996 0.7238113451305309
22.9463524680178 298.0234040327924 0.7245006022857535
22.951580022971214 301.72478462946356 0.7304166817490086
22.95680757792463 301.3864595735628 0.7303715831816098
22.962035132878043 300.18108218352813 0.7300366596005096
22.967262687831457 299.041722552876 0.7281270467915217
22.972490242784872 300.4131250354428 0.7294067587368724
22.977717797738286 302.3895275889487 0.7308972969097535
22.9829453526917 300.7228697347668 0.7283647189583117
22.988172907645115 301.06515523776415 0.7283670577690156
22.99340046259853 299.703571649297 0.726722443557305
22.998628017551944 299.5363072341029 0.7274777869899227
23.00385557250536 298.86860317891484 0.7268370946496088
23.009083127458773 298.15199371795165 0.72574672278414
23.014310682412187 295.6901105565837 0.7214104479258847
23.0195382373656 295.7112445696085 0.7213407760078842
23.024765792319016 296.0148570280065 0.7218900828968215
23.02999334727243 297.6160891103142 0.7250854455634506
23.035220902225845 298.9238214673932 0.7267966542494201
23.04044845717926 294.9883718844216 0.7218531144801541
23.045676012132674 294.0040123743956 0.7191093745829331
23.05090356708609 294.0402340826409 0.7196620842764471
23.056131122039503 295.93093478389346 0.7226840819354025
23.061358676992917 293.6034860921563 0.7206609732496904
23.06658623194633 291.83380248857566 0.7176117000450168
23.071813786899746 291.6022528733648 0.7168772053526604
23.07704134185316 297.61633388100864 0.7252587668755379
23.082268896806575 298.740584492047 0.7263070788272938
23.08749645175999 299.9726995618465 0.7267663931260298
23.092724006713404 301.0252337506923 0.7284420391985063
23.097951561666818 301.56625342273065 0.7294245460708335
23.103179116620232 301.3994931183853 0.7300489426457375
23.108406671573647 298.58444795319446 0.7249908440530537
23.11363422652706 297.5350881428749 0.7232233215292091
23.118861781480476 294.4900809065873 0.7195087682085175
23.12408933643389 293.4132856070273 0.7186300092925076
23.129316891387305 295.3689240503158 0.7212186194531038
23.13454444634072 298.5713365439148 0.7248042203385381
23.139772001294133 298.61962513372447 0.7239026676716822
23.144999556247548 299.48673083819114 0.7252312599087897
23.150227111200962 298.63380801376456 0.7235568607541483
23.155454666154377 300.65804683374546 0.726509364788138
23.16068222110779 298.2919678839408 0.7236558835271341
23.165909776061206 298.3248097564408 0.7227911917821671
23.17113733101462 299.1391321200945 0.7248183475289589
23.176364885968034 300.4196991967692 0.7261196510473775
23.18159244092145 297.9582634531612 0.7239618631232227
23.186819995874863 294.20187808145704 0.7187204833874117
23.192047550828278 293.7448929786943 0.7176459264345372
23.197275105781692 297.87049743722446 0.7222700027160796
23.202502660735107 298.6833552958825 0.7225238049253456
23.20773021568852 300.2740494175763 0.7250381510286891
23.212957770641935 298.4597164293548 0.7236651916560622
23.21818532559535 299.59451001929824 0.7259603534454091
23.223412880548764 300.0919871990402 0.72671874596848
23.22864043550218 301.44988151250595 0.7272073627830052
23.233867990455593 300.6833486227966 0.726993379868375
23.239095545409008 299.23621645452613 0.7243730158369963
23.244323100362422 297.65682927814277 0.7221535928824501
23.249550655315836 297.11567744396154 0.7208249983462897
23.25477821026925 298.27126755838043 0.7217406356053778
23.260005765222665 295.9177511625915 0.7198320269281677
23.26523332017608 295.84678973965055 0.7192747861786868
23.270460875129494 296.01055755565585 0.7201851085984022
23.27568843008291 299.6651603754726 0.7242587907078339
23.280915985036323 299.429039091867 0.7247407173538664
23.286143539989737 298.0848125972832 0.7239253503735348
23.291371094943152 299.86072667733885 0.7256744428699873
23.296598649896566 301.5906451544539 0.7265939676499207
23.30182620484998 302.3754025916447 0.7263038963422191
23.307053759803395 299.5252341352658 0.7230420388790254
23.31228131475681 296.27430095709923 0.7194193119928731
23.317508869710224 296.34216870780807 0.7195916483157954
23.32273642466364 298.34947749364756 0.7216064361334334
23.327963979617053 299.3240320166709 0.7226383647922368
23.333191534570467 302.85283467641716 0.7271653318035611
23.33841908952388 303.59473701592276 0.7284401275377942
23.343646644477296 301.01068434361247 0.7255325609776893
23.34887419943071 297.69408336825404 0.7208596515955261
23.354101754384125 297.617996892144 0.7217849009267105
23.35932930933754 302.34724984401805 0.7274814923982623
23.364556864290954 303.0265436076654 0.7284091291818453
23.369784419244368 301.127636957197 0.7259127998475485
23.375011974197783 301.27578134180794 0.7256140220547217
23.380239529151197 300.72729554240436 0.7245060453063489
23.38546708410461 300.1341283081308 0.7235391493553928
23.390694639058026 299.9748144727092 0.722981223164422
23.39592219401144 299.5026302481983 0.7220342013647654
23.401149748964855 299.2548670295325 0.7221360685069866
23.40637730391827 299.4722048534611 0.7234196117251165
23.411604858871684 302.73063195247465 0.7278404202667723
23.416832413825098 303.38663809358724 0.7285803229472848
23.422059968778512 296.8575548497706 0.7197071315620626
23.427287523731927 293.8326714295271 0.7159692292765653
23.43251507868534 291.4111961253731 0.7132658461669845
23.437742633638756 295.843246577833 0.7189771339988678
23.44297018859217 296.4295470559427 0.7188050082584067
23.448197743545585 301.4218926728984 0.725041882306085
23.453425298499 303.17710928697517 0.726508732098207
23.458652853452413 304.0792489347905 0.7278021147167175
23.463880408405828 301.88018430430446 0.7238078631781433
23.469107963359242 302.14274747855166 0.7245118058699253
23.474335518312657 301.6753112137733 0.7236159891841126
23.47956307326607 302.26214035656596 0.7247817936159677
23.484790628219486 300.56916183961096 0.7234672583118247
23.4900181831729 301.049128782898 0.7243993159638855
23.495245738126314 300.2974445275382 0.7232147977870157
23.50047329307973 301.5704838914067 0.723907405033695
23.505700848033143 299.96938032985435 0.7219665042489654
23.510928402986558 301.76870360808044 0.7243241837772185
23.516155957939972 302.86597337535693 0.7262317452605732
23.521383512893387 302.15723372047967 0.7261995741546072
23.5266110678468 300.290282271338 0.7236173347536143
23.531838622800215 300.9132969905809 0.7236428337623452
23.53706617775363 302.4323448709835 0.7243027182960144
23.542293732707044 303.7590141483884 0.7255697330493323
23.54752128766046 306.844788395542 0.7290879772548639
23.552748842613873 310.47120477380304 0.7328467548452076
23.557976397567288 312.5902855633118 0.7338167966348721
23.563203952520702 312.0960095179304 0.7323188295150566
23.568431507474116 311.2724936740291 0.7304991736390879
23.57365906242753 310.39835722822437 0.7303531722976437
23.578886617380945 308.87765691128874 0.728341608603522
23.58411417233436 306.43012215595905 0.7258362263770027
23.589341727287774 304.7123096893621 0.7226896837999438
23.59456928224119 305.01534230218266 0.7230438234270351
23.599796837194603 306.4127542249983 0.7245456057535028
23.605024392148017 307.7125663428183 0.726393480853553
23.610251947101432 309.40870306595565 0.7285898982692374
23.615479502054846 310.9171540324931 0.7302040441500588
23.62070705700826 308.19345923962123 0.725703548911737
23.625934611961675 307.8139699832638 0.7249506657906964
23.63116216691509 303.9078246161048 0.720216107061191
23.636389721868504 301.0112731346458 0.7169076906271378
23.64161727682192 297.7626354628617 0.7130413735113226
23.646844831775333 297.80062150881895 0.7124997647926099
23.652072386728747 299.6544871256664 0.7140683189430116
23.65729994168216 302.9890700505032 0.7171569317055001
23.662527496635576 305.7090205153425 0.7208536100677329
23.66775505158899 305.21594060659413 0.7209201976489772
23.672982606542405 303.5773116902382 0.7190423247903392
23.67821016149582 303.47867096065636 0.718475586625183
23.683437716449234 304.5619949836387 0.718912103638365
23.688665271402648 307.83209735530335 0.7227026143235883
23.693892826356063 311.0968148274354 0.7262749327227491
23.699120381309477 313.45590833321364 0.728810352113328
23.70434793626289 315.1130320636266 0.7300598955044852
23.709575491216306 316.42775385904037 0.7305261896409905
23.71480304616972 317.3628907388164 0.7309033646231538
23.720030601123135 315.24139460160745 0.7281715380204767
23.72525815607655 315.3570760215642 0.728159077284154
23.730485711029964 313.05768869920985 0.7258296443875325
23.735713265983378 310.71636379159503 0.7232485659117249
23.740940820936792 309.01318026483443 0.7213270932007857
23.746168375890207 311.2749593925892 0.7240084750592344
23.75139593084362 313.0678033280789 0.7257937177246981
23.756623485797036 311.3114136071521 0.7239118286432389
23.76185104075045 311.13019878693933 0.7225120848256714
23.767078595703865 307.7713556693512 0.7180441453562931
23.77230615065728 308.7969762874182 0.7181487266851636
23.777533705610693 311.6616717933823 0.7210071907273856
23.782761260564108 316.3662997374853 0.7262496023968261
23.787988815517522 319.0439262392937 0.7290854299476734
23.793216370470937 319.2221472574374 0.7291765169629035
23.79844392542435 321.7494133408766 0.7315748386439896
23.803671480377766 323.27444583198 0.7330407159382164
23.80889903533118 322.4806647095236 0.7324590062783222
23.814126590284594 321.1803944744752 0.7304968876266449
23.81935414523801 321.9376108985556 0.7313962845714613
23.824581700191423 322.5115784115715 0.730588573112283
23.829809255144838 323.98673686315635 0.7323519718626672
23.835036810098252 325.63042435212486 0.733441044388475
23.840264365051667 327.0366941022848 0.7346500737902255
23.84549192000508 328.2796778841495 0.7361353715289598
23.850719474958495 330.22995624877274 0.7380645096578161
23.85594702991191 328.3104844189507 0.7357575719259303
23.861174584865324 329.2377024417773 0.736164595918137
23.86640213981874 326.81974705951154 0.7331589913327395
23.871629694772153 325.9463585596043 0.7318459566417227
23.876857249725568 322.8912334288429 0.728041526580523
23.882084804678982 320.4457473425893 0.7250794212146634
23.887312359632396 318.5528256561331 0.7228475039946471
23.89253991458581 319.98128540290804 0.7246281040678235
23.897767469539225 321.0676049846333 0.7276585568294047
23.90299502449264 322.14631464366886 0.7285337954132701
23.908222579446054 320.18626820522377 0.7254217314549685
23.91345013439947 315.90740831423 0.7198833028914993
23.918677689352883 312.9546117116232 0.716625612234676
23.923905244306297 312.12041769102 0.7164541951046915
23.929132799259712 315.80231049543335 0.7197565323654818
23.934360354213126 314.2110811777208 0.7174606115977576
23.93958790916654 313.27721481394263 0.7158424274357144
23.944815464119955 314.25912580102084 0.7175337141842889
23.95004301907337 315.80150452409225 0.7201553923321957
23.955270574026784 315.3125180046367 0.7201702951609613
23.9604981289802 311.9689477284942 0.7165256820453884
23.965725683933613 312.7937348903678 0.7166980410785354
23.970953238887027 314.7011570039753 0.7186115868823151
23.97618079384044 318.3826946274848 0.7227295961945503
23.981408348793856 319.43608632458876 0.7238763753217664
23.98663590374727 321.8914974639102 0.7274680055248146
23.991863458700685 323.25468053732635 0.7292654532807659
23.9970910136541 325.16817807506453 0.7309033787910975
24.002318568607514 322.8639635517736 0.72750941216955
24.007546123560928 319.74890279977916 0.7234042227484659
24.012773678514343 317.6698131694973 0.7205709267876672
24.018001233467757 318.5144972971079 0.7210236747882656
24.02322878842117 320.0665155745121 0.7230141113470813
24.028456343374586 321.0676192052471 0.725128633203045
24.033683898328 322.4536017133148 0.7268872209659716
24.038911453281415 323.0658741959325 0.7281744923142788
24.04413900823483 322.8830916221433 0.727881793023976
24.049366563188244 321.8927864768169 0.7270193557457246
24.054594118141658 322.81006426131364 0.7275591473794016
24.059821673095072 320.2195258020417 0.7241699886762553
24.065049228048487 317.8518261802716 0.7223225322765771
24.0702767830019 313.5028700872146 0.7309262710857047
24.075504337955316 312.6930955683505 0.7397674937281266
24.08073189290873 315.3542571515577 0.7500505050074854
24.085959447862145 316.12392454467795 0.7566934233690813
24.09118700281556 316.4623001355972 0.7615593336828975
24.096414557768973 315.7587613656561 0.7646690025830476
24.101642112722388 316.0777808602987 0.7683796808129606
24.106869667675802 318.3737945857902 0.7748905120999804
24.112097222629217 320.2661560736709 0.7809977487686387
24.11732477758263 322.7178510459251 0.7876562083354897
24.122552332536046 322.43459810479106 0.7908168814279678
24.12777988748946 320.95184031708055 0.7922269592650045
24.133007442442874 322.545246594209 0.7978661524921377
24.13823499739629 323.99641156866045 0.8025431307707065
24.143462552349703 326.0658694643495 0.8081671730814546
24.148690107303118 325.4531895594258 0.8103150806758729
24.153917662256532 323.1552366325856 0.8111622334827446
24.159145217209947 320.94548741926343 0.8120248281073296
24.16437277216336 317.9699954188396 0.8119573529331909
24.169600327116775 315.98960835551304 0.8125957645543636
24.17482788207019 313.185573629636 0.8131022767782677
24.180055437023604 314.7675347911139 0.8182848634851433
24.18528299197702 315.2382547250061 0.8215417401600075
24.190510546930433 316.2917010841607 0.8246176196927596
24.195738101883848 313.09943887299994 0.8223831887155769
24.200965656837262 311.82666727132226 0.8234640510810655
24.206193211790676 311.9534492352306 0.8255623927104784
24.21142076674409 313.7669248981455 0.8303467896821257
24.216648321697505 311.7783894074932 0.8297510528516102
24.22187587665092 309.6278310059367 0.8301946700600086
24.227103431604334 307.5050382903991 0.8300019274379111
24.23233098655775 306.54295812988477 0.8318258585421097
24.237558541511163 307.8162815002269 0.836922405731704
24.242786096464577 308.50797398181703 0.8403724027884161
24.248013651417992 312.49848942905226 0.8477169823680495
24.253241206371406 310.52686983293984 0.8475620430546232
24.25846876132482 306.3320423401444 0.844540251233009
24.263696316278235 302.5439865891683 0.8407732852078103
24.26892387123165 299.5356460918986 0.8370468923209271
24.274151426185064 301.53272034790103 0.8403589515109887
24.27937898113848 302.8855131506626 0.8452762825868997
24.284606536091893 304.808557018887 0.8499149825902138
24.289834091045307 303.56624158091114 0.8521486044182366
24.29506164599872 301.1115848656485 0.8516626435819633
24.300289200952136 300.7632205556161 0.8534455589259099
24.30551675590555 302.87076271638153 0.8584465575435112
24.310744310858965 302.8839849524652 0.8600601392270827
24.31597186581238 303.58286350453756 0.8641154517570836
24.321199420765794 301.9264672255847 0.86463433518248
24.326426975719208 302.36076015510895 0.867602467125407
24.331654530672623 301.88220437717166 0.8673894492175774
24.336882085626037 308.3806778043875 0.8765928497362077
24.34210964057945 310.69309858768037 0.8806531531262068
24.347337195532866 309.47019790605304 0.8809821665445764
24.35256475048628 304.4229272148021 0.8765214261388844
24.357792305439695 300.45454830261525 0.8732280256753004
24.36301986039311 298.92882439460334 0.8735470285246284
24.368247415346524 299.70352464808553 0.8776146022665539
24.373474970299938 304.4087915719505 0.8864682934935442
24.378702525253352 310.2831848902189 0.8965974777937465
24.383930080206767 314.7012377479712 0.9038449711429754
24.38915763516018 317.7491824920492 0.9107908878068153
24.394385190113596 319.1043517657919 0.915614332837295
24.39961274506701 317.069631698208 0.9163022761662772
24.404840300020425 315.8026262125852 0.9173962780026377
24.41006785497384 316.3076824470282 0.9194004896856138
24.415295409927253 315.60352593346056 0.9193806794968354
24.420522964880668 312.64357358839294 0.9162678032477755
24.425750519834082 306.6755537651047 0.9092812930599681
24.430978074787497 307.50832737018743 0.9133153324443628
24.43620562974091 310.0935943905589 0.920201652262214
24.441433184694326 313.03301620715575 0.9276411480150967
24.44666073964774 312.903789519216 0.9303539061141106
24.451888294601154 313.33317119579533 0.9322964451661154
24.45711584955457 313.89332560067913 0.9367163724271144
24.462343404507983 313.1618460851148 0.9380382563383707
24.467570959461398 313.340336738999 0.9417578415948461
24.472798514414812 312.70210945010973 0.9412523493009843
24.478026069368227 316.1698068212655 0.9493333655250222
24.48325362432164 316.50918990459553 0.9524320031459821
24.488481179275055 316.26414435154385 0.9553311984450417
24.49370873422847 313.617158144763 0.9538003917193949
24.498936289181884 313.73835189316065 0.9555567072447264
24.5041638441353 313.5449092708934 0.9567770814923102
24.509391399088713 315.60463139534005 0.9614056398491303
24.514618954042128 315.15585758561303 0.9626785509594294
24.519846508995542 317.96078634848743 0.9689788932011001
24.525074063948956 318.1153290428215 0.9719006533846769
24.53030161890237 316.1698819007598 0.9713445339299341
24.535529173855785 313.71285211300295 0.9709502990236206
24.5407567288092 313.05355751873634 0.9730074432746443
24.545984283762614 311.7708596037357 0.9740403373855594
24.55121183871603 311.88876606212943 0.9762567623515424
24.556439393669443 314.3777169740269 0.9811891724318963
24.561666948622857 320.57752138554144 0.9934933064976663
24.566894503576272 324.1707217142465 1.0022138784261105
24.572122058529686 324.5466265394234 1.0056643622466555
24.5773496134831 323.12638563536285 1.0061618989934056
24.582577168436515 317.57151557125337 0.9987935254716032
24.58780472338993 314.00625043134073 0.9938343275476949
24.593032278343344 313.2813957195538 0.9935640910626776
24.59825983329676 311.67814326753614 0.9923578313649262
24.603487388250173 310.4784310682169 0.993584063059295
24.608714943203587 309.763435398846 0.9960681418423663
24.613942498157 311.52875356720386 1.0024359073974498
24.619170053110416 311.0112318006469 1.0044470430515813
24.62439760806383 309.92718452489424 1.005770208628118
24.629625163017245 309.539250430701 1.0081877158390866
24.63485271797066 311.86547843387325 1.0140379868995075
24.640080272924074 308.9232587686819 1.0112887553193972
24.645307827877488 311.1563525220129 1.016097407390044
24.650535382830903 308.24773715433594 1.015585939348847
24.655762937784317 309.88933732715617 1.0217675805854654
24.66099049273773 310.9438497326074 1.0259110302226948
24.666218047691146 314.11471084671825 1.0323726285327246
24.67144560264456 314.465656767503 1.0354174207326658
24.676673157597975 312.71625448149825 1.0356157801209818
24.68190071255139 310.0504033008463 1.0338507995279878
24.687128267504804 304.06120817132415 1.0262346002004725
24.692355822458218 301.71684431052853 1.0246621803154066
24.697583377411632 302.87532924678965 1.030008780008226
24.702810932365047 308.6054458688765 1.0413685393786773
24.70803848731846 310.91785794063077 1.0475547020554075
24.713266042271876 307.4089304848766 1.0440714266394644
24.71849359722529 306.58592195815805 1.0454635337313414
24.723721152178705 305.2243419051057 1.0474905825881002
24.72894870713212 307.61765930800505 1.053366687609267
24.734176262085533 301.26464231938496 1.044358928470977
24.739403817038948 305.5371455347532 1.0524692222055974
24.744631371992362 304.82708399830295 1.0544583566456218
24.749858926945777 307.9588358507414 1.0626334968260442
24.75508648189919 303.86262504714045 1.0602026938274582
24.760314036852606 304.60034172917887 1.0638219049046118
24.76554159180602 306.89895524514566 1.0720488666760082
24.770769146759434 307.1277057919432 1.0748941980507367
24.77599670171285 305.14561937559705 1.0744421902799894
24.781224256666263 305.65389684229433 1.07667364749444
24.786451811619678 310.85985276335134 1.0887072978375008
24.791679366573092 311.86450618779406 1.0940215682296812
24.796906921526507 309.6645911380511 1.09484609796528
24.80213447647992 305.8742165276592 1.0932512964500631
24.807362031433335 303.9312534468695 1.0933593643489394
24.81258958638675 306.3273621726039 1.1014018562275287
24.817817141340164 303.7871409010246 1.0979749075957836
24.82304469629358 301.7385831786757 1.0962564388402525
24.828272251246993 298.6488592118214 1.0923098790005978
24.833499806200408 298.895448424931 1.095241671978692
24.838727361153822 298.8387182797301 1.099042174445192
24.843954916107236 299.8630826280549 1.103502162177733
24.84918247106065 300.0631574451676 1.1056250379995658
24.854410026014065 301.8118052915279 1.1091165664862308
24.85963758096748 303.511626613668 1.1138016723885087
24.864865135920894 299.8675962452879 1.109959453097491
24.87009269087431 301.6270252591649 1.1161496484962692
24.875320245827723 301.39983718077383 1.1184780874775473
24.880547800781137 308.57392848372183 1.133885226684123
24.885775355734552 312.04898255377765 1.1447779093642576
24.891002910687966 311.21773297260984 1.1479440655595674
24.89623046564138 314.45404065362635 1.1592253606682559
24.901458020594795 310.07869070187655 1.1538423879043747
24.90668557554821 310.42409851827296 1.156325760633702
24.911913130501624 309.3764338788327 1.1578049216948678
24.91714068545504 313.15914265766787 1.1695695126131556
24.922368240408453 313.79652103307524 1.176053445751194
24.927595795361867 310.3933427806136 1.1723087958268974
24.93282335031528 309.2925040339175 1.1713972734298974
24.938050905268696 313.0711892317189 1.1794572905671477
24.94327846022211 315.9906243032575 1.187715782725599
24.948506015175525 316.7849823815332 1.1932862004925138
24.95373357012894 316.455534950671 1.1959558093664544
24.958961125082354 314.9166009005867 1.1961545028521534
24.964188680035768 312.00483436443807 1.1945850317648485
24.969416234989183 307.55832650624586 1.1893725416122272
24.974643789942597 307.5132090883378 1.1939779872507665
24.97987134489601 309.2316550543933 1.1995667167266764
24.985098899849426 314.6231043340948 1.2147356513495062
24.99032645480284 315.962396836379 1.2200184094831892
24.995554009756255 312.092708554282 1.2173595028959785
25.00078156470967 311.041296091857 1.2210738250814128
25.006009119663084 313.52936151254903 1.2305649095486075
25.011236674616498 311.3585654021517 1.229265130947582
25.016464229569912 311.7939782107732 1.2313018234317379
25.021691784523327 311.4229366717824 1.2313432254256815
25.02691933947674 319.85956132665854 1.2515722411473316
25.032146894430156 321.9037348689871 1.2584495010905856
25.03737444938357 321.3882911524764 1.261840552069786
25.042602004336985 319.48932085367534 1.2628744158474745
25.0478295592904 316.791563682398 1.2613918156545205
25.053057114243813 318.86059418372867 1.2690403451311751
25.058284669197228 315.2405332011774 1.2648383624669337
25.063512224150642 317.8191497509017 1.273644626267568
25.068739779104057 317.2049925141756 1.2759337804585182
25.07396733405747 322.2544772327573 1.291177961237243
25.079194889010886 324.411187694152 1.29946160584968
25.0844224439643 323.31266476137444 1.3026681454857363
25.089649998917714 316.0688967550973 1.2922911432700288
25.09487755387113 310.90654419077845 1.2845864823184852
25.100105108824543 315.829304639868 1.2979578042488074
25.105332663777958 322.3419438940227 1.3156827334404784
25.110560218731372 330.40536077263545 1.336787014228927
25.115787773684787 327.64342978575144 1.3386150710391593
25.1210153286382 323.6601404004424 1.3348078680265494
25.126242883591615 323.13825407221765 1.3377519007468792
25.13147043854503 323.42104047055614 1.342186114585234
25.136697993498444 324.49440524731403 1.3491523340360607
25.14192554845186 320.01403128709256 1.3421838419993033
25.147153103405273 316.7301302884144 1.3387907914264048
25.152380658358688 318.613584083282 1.3430314676570139
25.157608213312102 326.9015788013609 1.3677349393373432
25.162835768265516 331.71051310543004 1.3841265516867067
25.16806332321893 332.4790215251727 1.389258904250077
25.173290878172345 326.18957125202456 1.3793578080219717
25.17851843312576 321.204403277789 1.3711529122706492
25.183745988079174 317.20860385728196 1.3683107360214617
25.18897354303259 320.5976468079543 1.3811559490144416
25.194201097986003 323.84359859599755 1.3940368134115404
25.199428652939417 326.4366127102224 1.4044105229054238
25.204656207892832 321.7135172761941 1.3974913880852704
25.209883762846246 322.05966551589967 1.4013487952044084
25.21511131779966 320.4620502833977 1.4012888431064412
25.220338872753075 325.2607122131659 1.4180548338005232
25.22556642770649 321.06400639202866 1.413597141828604
25.230793982659904 322.3391356314309 1.42652117840948
25.23602153761332 325.75569890668714 1.443891544104234
25.241249092566733 333.0587501121008 1.4688937969304412
25.246476647520147 339.63865898722344 1.4835363734707014
25.25170420247356 339.40856889903023 1.4830829329828592
25.256931757426976 336.24666908493475 1.4773981049704985
25.26215931238039 331.6598824786238 1.4725286865769427
25.267386867333805 328.91542624092455 1.4718000896653032
25.27261442228722 327.1560384261274 1.472569292713985
25.277841977240634 332.0214214981673 1.4910455916143617
25.283069532194048 331.9493775025234 1.4954556981783453
25.288297087147463 337.6795356431771 1.5172354983054943
25.293524642100877 342.47089560233246 1.5346465290313969
25.29875219705429 341.7869478303257 1.5403397652527924
25.303979752007706 335.60211926553086 1.5289626235280696
25.30920730696112 328.3711657285533 1.5154450303757747
25.314434861914535 327.2549192380003 1.5185369291260116
25.31966241686795 325.44600535221866 1.5238262455168348
25.324889971821364 327.40283082402533 1.535707098053037
25.330117526774778 330.1813820490044 1.5488113908667416
25.335345081728192 333.9552155964152 1.5653338495160578
25.340572636681607 333.8143651638213 1.5713516702799148
25.34580019163502 331.37186481252604 1.5734292265395857
25.351027746588436 330.66170130838043 1.57489603075536
25.35625530154185 331.1330145603925 1.5825591532552612
25.361482856495265 326.6917912170361 1.577132987706426
25.36671041144868 328.37333753051763 1.586699952366341
25.371937966402093 327.7839156311733 1.588292764508139
25.377165521355508 330.8952653928025 1.6009234754880741
25.382393076308922 329.7297141276105 1.6110861908404945
25.387620631262337 324.87048991166455 1.6073727889183507
25.39284818621575 326.06414948982086 1.6180780391563956
25.398075741169166 324.1790134246616 1.6160775043423596
25.40330329612258 322.57466935769025 1.618925320673298
25.408530851075994 317.23779876775257 1.6106340744491736
25.41375840602941 324.1728700831235 1.6341758934134039
25.418985960982823 328.0552852451845 1.6481824739750055
25.424213515936238 330.75345326767757 1.6642004420069223
25.429441070889652 323.7279409265896 1.654814982727093
25.434668625843067 322.4261740971097 1.6602393494113459
25.43989618079648 326.1653874271177 1.6799504336060451
25.445123735749895 330.22615034168956 1.6998179583092066
25.45035129070331 335.98098336300535 1.7246370199282821
25.455578845656724 341.7736399340502 1.74566640301556
25.46080640061014 340.0131301064423 1.7478424220893691
25.466033955563553 336.97319881511845 1.7436582509652105
25.471261510516968 331.23610048575983 1.7410593662780958
25.476489065470382 335.86475223753905 1.7618270683364292
25.481716620423796 334.2930832049416 1.7710548939691988
25.48694417537721 325.7568884004694 1.7537691081242985
25.492171730330625 314.36809061469233 1.7311874643613987
25.49739928528404 309.8399009550257 1.7260831526656468
25.502626840237454 319.51865878950304 1.7609673602965406
25.50785439519087 326.85587917243777 1.787488625223577
25.513081950144283 332.1952809998575 1.808670929675754
25.518309505097697 329.69087961250233 1.8127317979372313
25.523537060051112 325.28305537070423 1.8101283258535303
25.528764615004526 323.5962392575468 1.8163676294040692
25.53399216995794 326.5230719442639 1.8312705578586808
25.539219724911355 337.3702266198867 1.8726331132699834
25.54444727986477 340.65017357175907 1.8889336494775444
25.549674834818184 342.0937492194768 1.9059619294616716
25.5549023897716 341.87735877561647 1.9134380448779935
25.560129944725013 340.60216478447126 1.9220730120404659
25.565357499678427 339.6442403468126 1.9294361164123346
25.57058505463184 334.64308717039336 1.9268565281508623
25.575812609585256 333.8911514706444 1.9357126246868737
25.58104016453867 337.75035167877354 1.9572720304157336
25.586267719492085 334.79573164022935 1.9613976812975473
25.5914952744455 329.6553632144334 1.9555911436541094
25.596722829398914 330.96103836184676 1.976566536837025
25.601950384352328 331.5466242943931 1.9889398272259884
25.607177939305743 338.6687345095437 2.026210209290854
25.612405494259157 340.2671567053483 2.038177291677547
25.61763304921257 341.8325919619199 2.0565449329230114
25.622860604165986 342.18528926025226 2.078073682440351
25.6280881591194 336.2073320164283 2.076986612273366
25.633315714072815 332.9228310901624 2.0823458511735455
25.63854326902623 329.5352885117201 2.083068264900095
25.643770823979644 329.8615933459415 2.0951646132395365
25.648998378933058 334.4957390553132 2.120347672418027
25.654225933886472 331.38151972058773 2.1227836660569634
25.659453488839887 327.4773392947702 2.12329143462266
25.6646810437933 331.1942590887979 2.1585464303865125
25.669908598746716 336.84570833205123 2.188372421021619
25.67513615370013 338.6667500576041 2.2104504260938653
25.680363708653545 330.69006240465086 2.197064218742988
25.68559126360696 325.418109285432 2.1979052053265877
25.690818818560373 329.98334638866464 2.228383227503192
25.696046373513788 334.10778611923996 2.2566890455756883
25.701273928467202 340.2078590508344 2.2926644222907107
25.706501483420617 342.44702141078614 2.316433620881915
25.71172903837403 345.08561436439845 2.3464337355826137
25.716956593327446 338.7734999911378 2.3406054853285783
25.72218414828086 335.90481303835895 2.3560026515946144
25.727411703234274 334.34848469324305 2.370190417635688
25.73263925818769 335.74166095503614 2.400028645514035
25.737866813141103 330.6509417148401 2.3971813354719442
25.743094368094518 338.9042846927424 2.4485489578598765
25.748321923047932 338.5439385377148 2.470166276665697
25.753549478001347 346.0546052287968 2.5217431556412433
25.75877703295476 343.55357778199226 2.533168599220601
25.764004587908175 347.877403955267 2.567090697794678
25.76923214286159 345.2124626354706 2.584328821362329
25.774459697815004 339.57671091329763 2.5860797696210014
25.77968725276842 331.0051487243999 2.5943744531983537
25.784914807721833 321.096816482124 2.579346309202548
25.790142362675248 330.49992097532134 2.6489496440123976
25.795369917628662 332.881090781446 2.668904225191262
25.800597472582076 342.01092035086054 2.7386844575557374
25.80582502753549 332.3317582329891 2.7291562052709497
25.811052582488905 328.94949573349174 2.749726364550531
25.81628013744232 324.6630178179039 2.7574578180048963
25.821507692395734 323.2805818867228 2.778105009470805
25.82673524734915 327.559024832893 2.8311982169326795
25.831962802302563 333.155789784535 2.8864948683045397
25.837190357255977 344.04788153594706 2.9755290833869905
25.84241791220939 345.9652128721268 3.0153439369720982
25.847645467162806 358.0208498911343 3.114815910470245
25.85287302211622 346.1175833120236 3.096293355947413
25.858100577069635 341.5634183318085 3.125632810903435
25.86332813202305 340.18105342092827 3.1663671586831788
25.868555686976464 354.0759021681905 3.290194128669168
25.87378324192988 348.57427806062566 3.307723980765461
25.879010796883293 339.8355293914037 3.3116198756321418
25.884238351836707 334.12140201487784 3.3283279226079405
25.88946590679012 340.1759304072629 3.4125310826169346
25.894693461743536 342.1996073093978 3.4865529406707028
25.89992101669695 323.985145718869 3.444659013661042
25.905148571650365 309.0923113958977 3.435061883114911
25.91037612660378 315.9220990809405 3.528646568632246
25.915603681557194 330.4639746773637 3.713680025423874
25.920831236510608 330.39698542345155 3.789865211854311
25.926058791464023 322.7873011842686 3.855474016046992
25.931286346417437 317.8492481208624 3.8774558471175156
25.93651390137085 332.71913933638297 4.0593575805613344
25.941741456324266 345.781794472572 4.205928622236721
25.94696901127768 352.20352024002307 4.356122451450316
25.952196566231095 358.77623049545457 4.518602922523211
25.95742412118451 355.32387988063425 4.614693428253342
25.962651676137924 343.80543887666124 4.6474513253295475
25.967879231091338 345.48907281565863 4.7356339734883885
25.973106786044752 331.0902330482177 4.711313052601626
25.978334340998167 328.80358158572943 4.768146993659858
25.98356189595158 313.5646929528205 4.745463319152844
25.988789450904996 314.7405269314528 4.822085059561133
25.99401700585841 322.3245214874283 4.989951893994327
25.999244560811825 321.9163589904 5.052491688112958
26.00447211576524 332.8728862608692 5.274107630293508
26.009699670718653 311.0224354449897 5.169943407837677
26.014927225672068 298.18916312819266 5.19708685394618
26.020154780625482 287.1148353013606 5.1897043526818045
26.025382335578897 284.4166444498906 5.301926437465073
26.03060989053231 302.1269945614291 5.585146292809862
26.035837445485726 309.78868909690726 5.803805366901567
26.04106500043914 332.2810330710965 6.175859672946132
26.046292555392554 329.0798560109132 6.305411512650957
26.05152011034597 319.8784738501868 6.428893743057743
26.056747665299383 297.18221389231695 6.355041556382895
26.061975220252798 282.92468135973496 6.46536969140982
26.067202775206212 281.0996725802674 6.606169540984527
26.072430330159627 267.3033420235604 6.789612469429194
26.07765788511304 263.98446182444457 6.945427185219166
26.082885440066455 255.78656117166173 7.238084132478097
26.08811299501987 266.88289758855933 7.697336489475182
26.093340549973284 259.58848712143873 8.088386913248268
26.0985681049267 284.1803257014355 8.962718342275503
26.103795659880113 296.8361850305399 9.857698772362612
26.109023214833528 320.6789201725614 11.16587645500772
26.114250769786942 305.4421457343794 11.939616128372059
26.119478324740356 311.37499596712144 13.916676002294764
26.12470587969377 273.6648260122075 14.90545068870935
26.129933434647185 261.9757799095126 20.160043730359632
26.1351609896006 163.3346480569864 22.518137792811928
