# Supplementary material for: Unraveling metal effects on CO2 uptake in pyrene-based metal-organic frameworks
Source: Nat Commun. 2025 Feb 11;16:1516. doi: 10.1038/s41467-025-56296-w (PMC11814143; doi:10.1038/s41467-025-56296-w)
Supplement: Supplementary file 3 — Source Data [file 41467_2025_56296_MOESM3_ESM.zip › SourceCode/SuppInf/FigureS5_Ga-TBAPy_InSitu_VariableT_PXRD/Data/GaTBAPy_0058p.dat]

0.002613777476707968 32.663161605957356 6.307897482527699
0.007841332430123905 23.93686558435284 4.840606252327483
0.01306888738353984 22.932262552107446 3.9636240188293628
0.018296442336955775 21.037399649423758 2.9926002565097733
0.02352399729037171 19.210671088415904 2.6710665467409305
0.028751552243787646 20.90129115911217 2.522915069828809
0.03397910719720358 21.438650626096333 2.3080430194349995
0.03920666215061952 20.978261740707335 2.232525025727813
0.04443421710403546 21.875654639409312 2.277055348947211
0.0496617720574514 20.821829694880304 2.2955018932207585
0.054889327010867336 20.51596190527053 2.4099742691179427
0.060116881964283275 19.845021963946056 2.288231019748312
0.06534443691769921 18.44846731317798 2.071509681795734
0.07057199187111515 20.20979783169187 1.8855586684959824
0.07579954682453109 18.999254775579733 1.6651148405706815
0.08102710177794703 19.433085171745226 1.5804065784080492
0.08625465673136297 19.66366015036136 1.6124450203131753
0.09148221168477891 19.18638879196074 1.514713312250251
0.09670976663819485 18.868287189320245 1.455445184666469
0.10193732159161079 18.159629627743747 1.4016660848253784
0.10716487654502672 18.090104635159935 1.3897078181369453
0.11239243149844266 17.743343847209225 1.359710610575539
0.1176199864518586 18.782559251394115 1.3599190764178055
0.12284754140527454 19.88064584142434 1.3386168112901002
0.12807509635869047 21.093829191423403 1.3462497551397594
0.1333026513121064 22.39762712158619 1.381956970212421
0.13853020626552232 20.560336585253218 1.3227172688649107
0.14375776121893824 20.595889027264736 1.2734518967282822
0.14898531617235417 19.41694867614613 1.2455801303329532
0.1542128711257701 18.369041680115096 1.1774337096751495
0.15944042607918602 17.146308202144983 1.0976903119024286
0.16466798103260194 15.645875420846771 1.0459513594389707
0.16989553598601786 16.857956119778702 1.0537339584394159
0.1751230909394338 17.866983892147218 1.0607258140157405
0.18035064589284971 17.894545777848016 1.0161615249800993
0.18557820084626564 18.933723863321305 1.0181157521397726
0.19080575579968156 20.457102974275315 1.0466017442369495
0.1960333107530975 22.267478292407866 1.0855463123852171
0.20126086570651341 22.067854787477017 1.0823735344437724
0.20648842065992934 21.46218825115028 1.0748217924835173
0.21171597561334526 19.791303606106823 0.9958052463963974
0.2169435305667612 18.847452679809038 0.939590836729105
0.22217108552017711 18.33153857642737 0.9171267168488825
0.22739864047359304 18.418474481176208 0.9204466555303848
0.23262619542700896 18.806046792882537 0.9337801745701394
0.2378537503804249 18.607382947985275 0.9209810567208291
0.2430813053338408 18.642189007344026 0.9059176361794281
0.24830886028725674 18.582946337761925 0.8781384214983659
0.25353641524067266 20.044080332430653 0.8966272606640271
0.2587639701940886 20.768242147053417 0.9168506888126868
0.2639915251475045 20.59149780454637 0.916397919458535
0.26921908010092044 19.323356156644557 0.8970252749897994
0.27444663505433636 18.404059420814026 0.864047388935239
0.2796741900077523 17.62294688446498 0.8483765038098123
0.2849017449611682 17.911102068391532 0.8554022538955909
0.29012929991458414 18.180909397005298 0.8440102887141528
0.29535685486800006 18.333675662274697 0.8508764898502083
0.300584409821416 18.21737303284163 0.8392434192110787
0.3058119647748319 16.857506756243637 0.8005528841384513
0.31103951972824784 16.216855596701873 0.8033875042774264
0.31626707468166376 16.350418534797125 0.7737708767922975
0.3214946296350797 16.989110050418144 0.779894122691367
0.3267221845884956 17.198864658391752 0.7910388993181645
0.33194973954191154 17.014355840935345 0.7832126505335419
0.33717729449532746 16.885021489938502 0.7784641192322601
0.3424048494487434 17.23987654881651 0.7982366135315249
0.3476324044021593 18.461454224704855 0.8183066814427729
0.35285995935557524 18.66507595189442 0.8013117001743414
0.35808751430899116 18.557903377538647 0.79822761987619
0.3633150692624071 17.468398037158057 0.7605383352132261
0.368542624215823 17.026764290202102 0.7581189487883099
0.37377017916923894 18.372243617986534 0.7907452336382516
0.37899773412265486 18.985680295303762 0.8322493006130356
0.3842252890760708 19.973842591571543 0.9013681768074954
0.3894528440294867 18.558936153650496 0.8801233890871379
0.39468039898290264 17.594951055163207 0.8701229523172631
0.39990795393631856 18.200416680931472 0.8285877289537689
0.4051355088897345 19.031734835570063 0.8394890391516584
0.4103630638431504 19.378478762847728 0.8137702479386949
0.41559061879656634 18.767589738180142 0.7728961392382863
0.42081817374998226 19.301630945796152 0.7667303729672915
0.4260457287033982 19.60448390082232 0.776422270779204
0.4312732836568141 20.656371279409406 0.817598957842386
0.43650083861023004 21.47864571653598 0.85672012929947
0.44172839356364596 20.726631616566664 0.8621254935232703
0.4469559485170619 18.926232663135472 0.8054021113753707
0.4521835034704778 18.36124083720433 0.783066766774498
0.45741105842389373 18.64923869510149 0.7707027652829755
0.46263861337730966 18.00657493546354 0.7508545631410428
0.4678661683307256 18.33843014737543 0.7668640478316695
0.4730937232841415 18.52895369411932 0.7828871924931498
0.47832127823755743 18.494889976576854 0.7747990200972397
0.48354883319097336 19.27265614489484 0.7620197127794609
0.4887763881443893 19.346117875334173 0.7633991401030537
0.4940039430978052 19.45450945416965 0.7696022134738719
0.49923149805122113 19.454803685874865 0.7585210152865058
0.5044590530046371 18.06818257652196 0.753634723475727
0.5096866079580531 18.905005152391922 0.766135801581373
0.5149141629114691 19.52594649002078 0.7780645512855014
0.5201417178648851 19.489565703975412 0.7699821614906186
0.525369272818301 20.005391627275593 0.7599107433416582
0.530596827771717 20.116288652518318 0.7510375763437388
0.535824382725133 20.66801794441225 0.7630627960789953
0.541051937678549 20.3784126293457 0.760986277333437
0.546279492631965 19.142793023120635 0.7372144172153046
0.5515070475853809 18.104807394397007 0.6969887431494455
0.5567346025387969 18.11117755256524 0.6876844330692369
0.5619621574922129 18.433516711276837 0.7005347163196025
0.5671897124456289 17.820214825793702 0.7035060026133808
0.5724172673990449 17.848635392572973 0.7045021827066458
0.5776448223524608 17.955122476811667 0.6961710995802385
0.5828723773058768 18.779727620254317 0.7127838276543892
0.5880999322592928 19.63356631155299 0.7274531476757841
0.5933274872127088 19.456662473037177 0.7475555829180502
0.5985550421661248 19.684930771646684 0.754784888327674
0.6037825971195407 19.213106516661107 0.7402309404173157
0.6090101520729567 19.803651627067826 0.7268452274018058
0.6142377070263727 20.36658632367844 0.724739080517811
0.6194652619797887 20.069797271329005 0.7170201473844249
0.6246928169332047 20.240757163919888 0.7250935353730289
0.6299203718866206 20.092618661867952 0.7395309004119154
0.6351479268400366 19.353622746832038 0.7319351283227483
0.6403754817934526 21.012663142949826 0.7632565518623815
0.6456030367468686 21.20717324457074 0.739212026698025
0.6508305917002846 21.39566318628711 0.7257316034794435
0.6560581466537005 21.823247303380768 0.7235369012966989
0.6612857016071165 20.849967062950004 0.7070759015485286
0.6665132565605325 20.7748519090313 0.7084929416320307
0.6717408115139485 21.347473151422392 0.7246089652787878
0.6769683664673645 22.59368892640337 0.7377942374147727
0.6821959214207804 23.774153795948166 0.7677716919346325
0.6874234763741964 23.21588384365265 0.752068504329859
0.6926510313276124 22.238245713425684 0.7201531329682236
0.6978785862810284 20.405514939908855 0.6756815208052962
0.7031061412344444 20.60114468564322 0.6641903328790584
0.7083336961878604 21.129532563830125 0.6794322048979696
0.7135612511412763 21.39094156594662 0.7043699982329112
0.7187888060946923 22.452279772496652 0.7415328774088316
0.7240163610481083 23.139824836615805 0.7500719114905755
0.7292439160015243 23.18762036418231 0.7406422094270635
0.7344714709549403 22.40633903361156 0.7260195596657834
0.7396990259083562 22.355446126377753 0.725587104059609
0.7449265808617722 23.025792545445057 0.7526792108390851
0.7501541358151882 23.122160300372094 0.7630288845737786
0.7553816907686042 24.712793977116554 0.7806961379363982
0.7606092457220202 25.907589551875308 0.7657143460788565
0.7658368006754361 27.14315736580521 0.7679834601949458
0.7710643556288521 29.540833651234486 0.7868399026460197
0.7762919105822681 30.259476495176717 0.7906068788013698
0.7815194655356841 31.999342726311216 0.8141301400748288
0.7867470204891001 32.678963687753324 0.823730211666367
0.791974575442516 33.90319657170256 0.8623142295340085
0.797202130395932 34.59394361130027 0.8951323528574636
0.802429685349348 36.42426565145747 0.9437952653188543
0.807657240302764 35.46235467822751 0.923425050961858
0.81288479525618 38.40078321151721 0.9434195787494667
0.8181123502095959 39.277932732930644 0.9278789398260717
0.8233399051630119 40.379682254237565 0.9426635702163597
0.8285674601164279 42.09650675750963 0.9722914166946354
0.8337950150698439 45.30617792277154 1.0349820449705094
0.8390225700232599 48.94891166095056 1.0890852563386733
0.8442501249766758 51.57333387997053 1.1265244926710074
0.8494776799300918 56.32647462643633 1.1818173726149699
0.8547052348835078 57.878592534805094 1.190726123012855
0.8599327898369238 62.38046292108129 1.2299197868768181
0.8651603447903398 63.800037188525025 1.2369760074644525
0.8703878997437557 63.697515629966134 1.234186166556527
0.8756154546971717 64.76351338170142 1.2470254515046908
0.8808430096505877 66.6486377978361 1.2803485993261687
0.8860705646040037 68.17602976449841 1.2942581334082857
0.8912981195574197 72.46119352677655 1.3470442391603203
0.8965256745108356 74.71227900180253 1.3553592198882205
0.9017532294642516 80.97396891867581 1.4368053799040632
0.9069807844176676 84.2098421921619 1.4359984975903495
0.9122083393710836 84.81216677107459 1.4396505852316865
0.9174358943244996 85.19346620334974 1.442879964494814
0.9226634492779155 81.07237226715263 1.393598579613736
0.9278910042313315 79.88827516169553 1.3867043647780581
0.9331185591847475 81.74955495270417 1.3990834346129608
0.9383461141381635 87.26960850536787 1.4391823396221521
0.9435736690915795 90.72958364081263 1.4716595535037829
0.9488012240449955 97.52332101225402 1.4970058350298538
0.9540287789984114 97.69064707232666 1.486446673042347
0.9592563339518274 105.04892922013943 1.5505343506414448
0.9644838889052434 109.44568759710822 1.5908641201292224
0.9697114438586594 109.85734404512749 1.586752319955102
0.9749389988120754 108.8367378786324 1.5470315231898941
0.9801665537654913 104.87449940705542 1.4862376440512906
0.9853941087189073 107.37604980481716 1.497314805725475
0.9906216636723233 106.91370304806307 1.495821042423299
0.9958492186257393 107.3340086673368 1.5106107121374648
1.0010767735791553 106.52165077911437 1.513392483403153
1.0063043285325712 107.45470497100197 1.5137029099794164
1.0115318834859872 113.00371358068199 1.5695856540160922
1.0167594384394032 116.02063200963637 1.5872989405668636
1.0219869933928192 121.7573271775305 1.6307769191283614
1.0272145483462352 119.29419541375495 1.6186162906752497
1.0324421032996511 118.38671975607762 1.6077965538452894
1.0376696582530671 122.22697506973573 1.6383862650608616
1.042897213206483 128.0459704550725 1.6794659734901396
1.048124768159899 131.6987130484104 1.6760096728099623
1.053352323113315 133.463773005118 1.681576878743134
1.058579878066731 129.47200998514333 1.6362265297871972
1.063807433020147 127.4254947422313 1.6196069197592355
1.069034987973563 123.99341137774242 1.5762312774937055
1.074262542926979 120.98790407650141 1.5434702886569633
1.079490097880395 123.17696399089063 1.5567283339973033
1.084717652833811 122.83756669885062 1.5546082390563831
1.089945207787227 126.73875142785694 1.5979189107920948
1.095172762740643 127.72146231536809 1.6252166949626705
1.1004003176940589 128.99166560852277 1.6393287318784846
1.1056278726474749 133.2237954867475 1.6598137121017693
1.1108554276008908 139.14629065266942 1.6909830678183813
1.1160829825543068 140.83230899631025 1.6868859105344955
1.1213105375077228 143.4984319382002 1.7093777179129568
1.1265380924611388 140.59402812402735 1.7043001238237436
1.1317656474145548 136.82000028815062 1.6898220270223097
1.1369932023679707 135.58680740977852 1.6590965208595527
1.1422207573213867 135.4533842813566 1.6486765377423094
1.1474483122748027 144.18087437063477 1.7038146182169058
1.1526758672282187 147.9040498319804 1.7118952821933908
1.1579034221816347 151.6364040576108 1.7377582153190527
1.1631309771350506 144.904261513242 1.6639867986094017
1.1683585320884666 145.7272544772916 1.6517371766884286
1.1735860870418826 146.0475927768468 1.660949720646772
1.1788136419952986 144.37529704159394 1.6421745702090043
1.1840411969487146 146.88914228780908 1.6500468076425945
1.1892687519021305 144.68610161198575 1.639678665132941
1.1944963068555465 144.3442731993523 1.6318230602156756
1.1997238618089625 148.4606048014943 1.65084088439354
1.2049514167623785 147.05970439268577 1.6386925276582012
1.2101789717157945 154.4876009336296 1.6911964219797984
1.2154065266692105 161.8684344186138 1.75658026162538
1.2206340816226264 159.66720674245786 1.7457603829049377
1.2258616365760424 158.9155626008183 1.7496407161654735
1.2310891915294584 159.8130339342129 1.730974703198851
1.2363167464828744 158.87578643874036 1.7318137178559394
1.2415443014362904 163.440608406797 1.7629013411516192
1.2467718563897063 162.47352517989393 1.7582872247463615
1.2519994113431223 160.04013006173372 1.7512384391150315
1.2572269662965383 158.2240889271566 1.719886603806451
1.2624545212499543 161.93726168961962 1.7338503433158383
1.2676820762033703 162.11051615548465 1.7362158487018995
1.2729096311567862 165.42678795879704 1.7544395980526106
1.2781371861102022 166.5463249709461 1.7489775277252941
1.2833647410636182 166.1698752533769 1.7581818130157432
1.2885922960170342 165.3481918287297 1.7587716525251176
1.2938198509704502 165.53422470198012 1.7577516128377586
1.2990474059238661 159.9416903765953 1.7190911930237796
1.3042749608772821 161.68457279435307 1.7130815327192372
1.309502515830698 165.67929062031988 1.730775309951207
1.314730070784114 163.54033084242516 1.7234832617579212
1.31995762573753 163.8881284959938 1.7393158588480389
1.325185180690946 162.68989520822885 1.7560744785506444
1.330412735644362 162.48907682931883 1.743559919595596
1.335640290597778 164.41638291468973 1.7333321758964533
1.340867845551194 163.5844513200324 1.716607282744466
1.34609540050461 158.8684007794598 1.6721650898111013
1.351322955458026 156.36258115268723 1.654853389379308
1.356550510411442 151.03090112540258 1.6076346798421712
1.361778065364858 152.7162617796113 1.620107121984044
1.3670056203182739 155.64476645847026 1.6486715228520883
1.3722331752716899 166.67356776541735 1.735554246452411
1.3774607302251058 174.7787805084425 1.7885672858199881
1.3826882851785218 179.5472709839343 1.8120095251332964
1.3879158401319378 173.953755384192 1.761306675668497
1.3931433950853538 167.53393699292175 1.7092608609669644
1.3983709500387698 163.26130043483383 1.6753485452603842
1.4035985049921857 159.2493135068448 1.6600205829364714
1.4088260599456017 161.79458046083218 1.691793494579428
1.4140536148990177 165.5857720293693 1.73218714000656
1.4192811698524337 174.95530322797242 1.7781726674659848
1.4245087248058497 171.93797145836186 1.7359706331216318
1.4297362797592656 171.299740693419 1.7210742864523414
1.4349638347126816 166.75323115294856 1.7093385547814735
1.4401913896660976 163.04808168436125 1.6908956328094988
1.4454189446195136 166.14644775253356 1.7210502582802536
1.4506464995729296 166.26402755401168 1.7103479091096558
1.4558740545263456 167.19946539006264 1.6985706567855088
1.4611016094797615 159.4558649866728 1.6564383946730807
1.4663291644331775 151.93269281795276 1.6087079198393976
1.4715567193865935 150.1010772966829 1.595600404429416
1.4767842743400095 152.8755101046809 1.6066097790283196
1.4820118292934255 157.99190211514156 1.6525220345887326
1.4872393842468414 166.84003775598924 1.6989836574523765
1.4924669392002574 171.55890034470468 1.7323166202128077
1.4976944941536734 171.7653908841887 1.740273988477466
1.5029220491070894 171.66950287072302 1.7436402769587347
1.5081496040605054 168.95586208756285 1.7211822077261694
1.5133771590139213 170.59283564808842 1.7360509568105666
1.5186047139673373 169.08124291378257 1.7118790891488775
1.5238322689207533 165.52518473394795 1.6830661141358725
1.5290598238741693 167.3049789905321 1.6859911237556857
1.5342873788275853 163.35762909162614 1.6631940153094178
1.5395149337810012 163.64667943964514 1.6617580390706106
1.5447424887344172 165.2560883041984 1.6610973649930592
1.5499700436878332 171.75576927595208 1.7213117504873137
1.5551975986412492 176.42813310827927 1.7527539910951784
1.5604251535946652 173.04197043055956 1.7456688341571907
1.5656527085480811 166.69510323313352 1.7074126977460484
1.5708802635014971 173.6016128896095 1.729394166767042
1.576107818454913 179.06652003503854 1.7547748740176328
1.581335373408329 184.1399614382222 1.780247934337408
1.586562928361745 185.74193505839557 1.7835737223270713
1.591790483315161 180.67623054623536 1.7685311267873014
1.597018038268577 182.37094815830872 1.7686606679174957
1.602245593221993 192.60347281278717 1.8107108454365843
1.607473148175409 195.13700595134318 1.8143830127290883
1.612700703128825 192.448934735445 1.7783522592462284
1.617928258082241 191.005224859159 1.7640579503072045
1.623155813035657 196.7015998356163 1.8043467542313387
1.628383367989073 203.0305508995176 1.8388080733320369
1.6336109229424889 207.82486928457956 1.8637958455972294
1.6388384778959049 211.88059792353633 1.8682857747331163
1.6440660328493208 211.89682882530076 1.8510538433381918
1.6492935878027368 216.29889497909906 1.8626248867217479
1.6545211427561528 212.63622312496986 1.8566572848586889
1.6597486977095688 217.98645849504956 1.9076060198441334
1.6649762526629848 224.06981429263817 1.924479504629962
1.6702038076164007 228.97853821242455 1.9347943659982187
1.6754313625698167 233.32588526171043 1.9142627283688272
1.6806589175232327 240.20695990991464 1.937646500267227
1.6858864724766487 243.93731284809604 1.9757484644923688
1.6911140274300647 246.8703681080996 1.9823275055353304
1.6963415823834807 254.76516333993163 2.015020163047422
1.7015691373368966 245.12372781342825 1.9352452736770074
1.7067966922903126 246.84183749189643 1.9292924071752704
1.7120242472437286 246.82299870628506 1.9409265405087777
1.7172518021971446 247.4264591971967 1.9445751305624794
1.7224793571505606 254.24171328021473 1.9681271889082097
1.7277069121039765 261.79208998476986 2.0089710450300062
1.7329344670573925 255.81575947112762 1.952978207254299
1.7381620220108085 257.7719817120166 1.9407862550904293
1.7433895769642245 259.4219448411478 1.9253364892950875
1.7486171319176405 263.14621812372263 1.9311272628321934
1.7538446868710564 272.72142286614667 1.9916107953000033
1.7590722418244724 277.5777505740658 2.008094694462191
1.7642997967778884 279.0505102467563 2.0206510967579643
1.7695273517313044 281.7804418439991 2.013483238455251
1.7747549066847204 290.14134261652106 2.040146132125242
1.7799824616381363 292.28432582580984 2.065969617201016
1.7852100165915523 305.3761412500281 2.101773473981781
1.7904375715449683 311.8457744810661 2.1300166398220903
1.7956651264983843 303.1495572121872 2.070829293635331
1.8008926814518003 299.992448494555 2.017281971891896
1.8061202364052162 290.62652190730034 1.9766043632701213
1.8113477913586322 282.67266819184357 1.9182859666696805
1.8165753463120482 281.46200190609085 1.8898988354897301
1.8218029012654642 283.76700294633963 1.91599574847395
1.8270304562188802 289.99675189257033 1.9306122104791565
1.8322580111722961 296.6771402272664 1.9549331190987407
1.8374855661257121 297.32810647790643 1.9565698954364892
1.842713121079128 300.53793676947413 1.9516846620715467
1.847940676032544 303.8786385060124 1.9516206172318307
1.85316823098596 314.10076706308655 1.9840169377126016
1.858395785939376 312.85001999591293 1.9607685347736103
1.863623340892792 310.95699522619844 1.9425241943086375
1.868850895846208 307.54981504255204 1.9121945533017317
1.874078450799624 300.2884670819743 1.8719638412226243
1.87930600575304 301.48820890765484 1.8611479276679217
1.884533560706456 298.89369926049136 1.845334325322955
1.889761115659872 294.56990028024444 1.8221075536472269
1.894988670613288 293.21096611487985 1.813875961764566
1.9002162255667039 296.8140433411214 1.8296296691377056
1.9054437805201199 289.8798566387735 1.7910540035127427
1.9106713354735358 298.2807717130954 1.8100740407854274
1.9158988904269518 300.21767842924885 1.8016928732022117
1.9211264453803678 304.54826772372894 1.8059059365953516
1.9263540003337838 309.5220578580621 1.8220508724836513
1.9315815552871998 303.5239375428694 1.8014951903905738
1.9368091102406157 294.280201826511 1.7667930124617353
1.9420366651940317 289.31751675432105 1.7405883683621073
1.9472642201474477 283.6876500009076 1.7140080182808974
1.9524917751008637 286.9202006360307 1.7095351667919123
1.9577193300542797 288.9037735331657 1.7031766919411815
1.9629468850076957 291.0749445340631 1.7088519702083695
1.9681744399611116 291.45741981529403 1.699620573022095
1.9734019949145276 295.48802936362034 1.6957103836922867
1.9786295498679436 288.79756145526665 1.6544369080825474
1.9838571048213596 286.7198340545991 1.6352416575485238
1.9890846597747756 284.9852289371747 1.6307284303203338
1.9943122147281915 274.88077408945134 1.606625711206582
1.9995397696816075 273.8689958472625 1.59633379019878
2.0047673246350235 264.4593679196593 1.5484600118778176
2.0099948795884393 260.5521069941439 1.5356695492421923
2.015222434541855 263.5182943417005 1.5281172790794695
2.0204499894952708 262.08497654630344 1.5089298905275084
2.0256775444486865 266.0360536363026 1.5254470086952465
2.0309050994021023 269.1804276966102 1.5261335998591394
2.036132654355518 270.9391384419249 1.5441157741708367
2.041360209308934 271.19264013798136 1.5690132686728024
2.0465877642623496 271.17386207058314 1.5619731929448777
2.0518153192157653 268.64383972030623 1.554547271780968
2.057042874169181 265.71664792949747 1.534376421858257
2.062270429122597 266.9146740700947 1.5323100716723752
2.0674979840760126 265.6169582048915 1.5386596772008405
2.0727255390294284 264.48125034894065 1.543241317130571
2.077953093982844 268.7157016664042 1.5621071180310662
2.08318064893626 265.54567099221765 1.5441177403078274
2.0884082038896756 262.44341055217035 1.517004776838253
2.0936357588430914 255.94274074702943 1.4840369376194242
2.098863313796507 258.1634413732886 1.493486542262607
2.104090868749923 258.78985095200335 1.4987729110878782
2.1093184237033387 256.83136526359687 1.4926844345952963
2.1145459786567544 255.05984189137837 1.481993972179229
2.11977353361017 251.7363200520924 1.4638191545255428
2.125001088563586 256.8903468652197 1.4793493926241634
2.1302286435170017 261.49716439626866 1.5051378139882456
2.1354561984704175 264.7492073144154 1.5299331430562046
2.140683753423833 264.9849613329695 1.5411702975275783
2.145911308377249 259.1032407248518 1.5293987710442953
2.1511388633306647 254.63759500424536 1.5106941360871429
2.1563664182840805 262.3148851761678 1.5403181717647947
2.1615939732374962 266.42203844043803 1.5553488310162855
2.166821528190912 267.9707793909405 1.5586030366213453
2.1720490831443278 273.86352296816574 1.5781108257645216
2.1772766380977435 267.63307731626577 1.5584951707186423
2.1825041930511593 269.4785524585526 1.5632872770573805
2.187731748004575 274.18500972493905 1.5797329201002357
2.192959302957991 274.31824222123055 1.5759164662706215
2.1981868579114066 267.53000524118335 1.5455532079155387
2.2034144128648223 263.08021289094944 1.5244674539141174
2.208641967818238 259.05870139874065 1.514674229957736
2.213869522771654 259.13654110160735 1.516560222542266
2.2190970777250696 265.2950203602953 1.5490105990141034
2.2243246326784853 264.2979931979605 1.5291456458631727
2.229552187631901 265.4027783791296 1.5329002383355463
2.234779742585317 265.3379544668049 1.5306692623760707
2.2400072975387326 263.70730029622257 1.5265046231282313
2.2452348524921484 261.992351705076 1.5251982189319495
2.250462407445564 265.14792794197865 1.5413424744921504
2.25568996239898 258.444271320877 1.5072274814538604
2.2609175173523957 254.96973029066956 1.497292615655824
2.2661450723058114 250.7198590321474 1.474330252518628
2.271372627259227 250.9893731396477 1.4808255602465306
2.276600182212643 251.88122279554702 1.4850414430330714
2.2818277371660587 247.995222019086 1.4669571058312465
2.2870552921194744 243.913299441795 1.448110402374786
2.29228284707289 243.57302131853615 1.4385238702490377
2.297510402026306 244.70552399280106 1.4392456917397707
2.3027379569797217 244.7111612854345 1.432775473580114
2.3079655119331375 252.40582492525687 1.4544317125724884
2.3131930668865532 257.4364059798362 1.4819264103581515
2.318420621839969 258.93880253658915 1.4947646142824769
2.3236481767933848 258.11710914934446 1.4986329174729758
2.3288757317468005 253.18078028036362 1.4861562535166777
2.3341032867002163 254.30085818658515 1.4889828955918751
2.339330841653632 259.95263686504694 1.5019284457925461
2.344558396607048 259.6819554962477 1.5003358046678872
2.3497859515604635 259.3762579540498 1.4862384929976764
2.3550135065138793 261.56150382564186 1.4825456984350416
2.360241061467295 262.01805913002755 1.4757081826026488
2.365468616420711 259.0617055993453 1.4575150177777352
2.3706961713741266 253.2889936808511 1.4205576839425376
2.3759237263275423 249.14252580739557 1.4083933791496093
2.381151281280958 247.55532346192888 1.4043797831260738
2.386378836234374 252.78842032833555 1.4388090294814315
2.3916063911877896 255.19001266926082 1.4639937509420036
2.3968339461412054 250.60779572995443 1.4467131923990584
2.402061501094621 248.74555826959087 1.436164389210973
2.407289056048037 247.82108744455337 1.4257785567270944
2.4125166110014526 248.02991113431804 1.4298811943237497
2.4177441659548684 252.53147760860605 1.4382573851433131
2.422971720908284 258.07932527631954 1.4475847797731216
2.4281992758617 256.67827593090516 1.4356760288522208
2.4334268308151157 257.8890158473917 1.4244178443649445
2.4386543857685314 255.563886239964 1.4094743416015592
2.443881940721947 255.417581672251 1.3937918896046633
2.449109495675363 258.50830112405674 1.40119455591304
2.4543370506287787 265.51244060802895 1.4110082422186105
2.4595646055821945 269.67920846708256 1.3950871512502663
2.4647921605356102 284.731283647509 1.409390744547315
2.470019715489026 304.6451118689294 1.418564226968993
2.4752472704424417 348.2978053540736 1.475920910661586
2.4804748253958575 443.2698762220538 1.6265988795380215
2.4857023803492733 588.2404232351995 1.8299458416577667
2.490929935302689 800.5321068485107 2.106772846047158
2.496157490256105 1096.8795495926374 2.464246758914767
2.5013850452095205 1431.9012525304615 2.8128911103491285
2.5066126001629363 1742.7108880052847 3.095841293975686
2.511840155116352 2023.5654409845831 3.338163085292413
2.517067710069768 2309.77004133451 3.5622319273215073
2.5222952650231836 2596.4626319768263 3.7716791061988664
2.5275228199765993 3012.7916267441233 4.068257919254208
2.532750374930015 3485.799368010104 4.362388185554353
2.537977929883431 4153.444744671746 4.773691822063144
2.5432054848368466 4915.031587720716 5.197981788067533
2.5484330397902624 5618.849375399053 5.539131230511796
2.553660594743678 6125.895316860749 5.764174504804905
2.558888149697094 6378.407182990504 5.861206401294918
2.5641157046505096 6339.343817340629 5.839849590617171
2.5693432596039254 6081.436101648475 5.731322312938414
2.574570814557341 5647.1147034496735 5.521826046913806
2.579798369510757 5150.7091488621645 5.269083277220418
2.5850259244641727 4673.6772550639125 5.000522543044701
2.5902534794175884 4230.58435906109 4.753105107048688
2.595481034371004 3776.402436662504 4.4773838255742415
2.60070858932442 3314.906509799112 4.20518771195738
2.6059361442778357 2765.5178955206898 3.8461081284601324
2.6111636992312515 2210.514392574847 3.4450326249875025
2.6163912541846672 1693.511658631325 3.017119095777912
2.621618809138083 1231.225602733344 2.5716060446245326
2.6268463640914987 889.6109046687765 2.1812285526377733
2.6320739190449145 642.9167844885352 1.8542895129604127
2.6373014739983303 503.0540769485004 1.6612524450784634
2.642529028951746 414.9238808209794 1.5340897823544861
2.6477565839051618 350.9121661633422 1.440018893728435
2.6529841388585775 314.7040953972395 1.3870334868854495
2.6582116938119933 287.4718438631133 1.351282610164434
2.663439248765409 280.85942114202555 1.3561943079647634
2.668666803718825 275.2035586572117 1.360345209488589
2.6738943586722406 272.86259253932985 1.365116330069918
2.6791219136256563 267.41852555374686 1.369079310096326
2.684349468579072 258.119002561163 1.3558420810744354
2.689577023532488 258.482231187535 1.3749096690238618
2.6948045784859036 253.48587071578356 1.3658486992597745
2.7000321334393194 255.37387527885474 1.3797824643906706
2.705259688392735 255.86895621736602 1.3945853659469312
2.710487243346151 255.3926574382421 1.39379856665399
2.7157147982995666 255.751670050227 1.407800096252065
2.7209423532529824 255.969947020496 1.4209917196439756
2.726169908206398 252.66442235137362 1.4067854262366475
2.731397463159814 251.07027344093825 1.4061543297287564
2.7366250181132297 254.70752362510237 1.4338654520764107
2.7418525730666454 255.43821811786344 1.4520884438534798
2.747080128020061 260.4154132693039 1.486542984301132
2.752307682973477 257.08660793704496 1.4649803828082668
2.7575352379268927 252.6312862172896 1.4337665549860856
2.7627627928803085 244.89790169896034 1.3947412877735976
2.767990347833724 239.37129727100984 1.375804371803873
2.77321790278714 236.01732243032342 1.376651760417978
2.7784454577405557 241.05215367049328 1.4094744591281847
2.7836730126939715 246.63200530061425 1.4262946724168608
2.7889005676473873 245.42458501833136 1.4226438747612418
2.794128122600803 245.092324247566 1.4074503138980656
2.7993556775542188 240.4352350353177 1.3865924672393275
2.8045832325076345 241.2616236569419 1.3896628501948152
2.8098107874610503 247.01436180387674 1.4149302504492336
2.815038342414466 247.10017560911044 1.4270581523439947
2.820265897367882 246.18082000402478 1.423131375806623
2.8254934523212976 251.4530255966114 1.449167946315077
2.8307210072747133 253.5577682936482 1.452764077115907
2.835948562228129 256.07491050767743 1.4653918309895662
2.841176117181545 250.4628071689754 1.4537123040189395
2.8464036721349606 245.46351543233504 1.436977451307293
2.8516312270883764 240.4733798714073 1.4242764623383661
2.856858782041792 239.5385671294875 1.4133401123339013
2.862086336995208 239.54552192400274 1.4004240936569903
2.8673138919486236 238.79063277766178 1.404360646739988
2.8725414469020394 244.49269031419604 1.430546773411749
2.877769001855455 250.84093513385466 1.4665975173101105
2.882996556808871 252.66828339201794 1.473289829930496
2.8882241117622867 252.2134685783962 1.4674388073212679
2.8934516667157024 246.60309547163502 1.4298877678392357
2.898679221669118 247.5609688920304 1.431475428267557
2.903906776622534 249.532086677086 1.4329073838882822
2.9091343315759497 255.70183921293403 1.4589369833752739
2.9143618865293655 255.89915556005155 1.465334626888852
2.919589441482781 256.323922976027 1.4740112733704411
2.924816996436197 253.6500954745375 1.464704055544963
2.9300445513896127 254.8374142316157 1.4608622473376918
2.9352721063430285 256.24327643809295 1.458494354494537
2.9404996612964442 260.84064030930256 1.4781936578021413
2.94572721624986 265.8398208497362 1.4987316308077279
2.9509547712032758 268.2345597431151 1.5159830199792665
2.9561823261566915 263.0317975444945 1.503064736633447
2.9614098811101073 255.66700901592353 1.4662393505933018
2.966637436063523 250.54488239046128 1.4466849090843203
2.971864991016939 252.53870048098733 1.4521231236383152
2.9770925459703546 248.84391297273405 1.4211943329708128
2.9823201009237703 248.42780159520944 1.4106752498079673
2.987547655877186 254.6223730613454 1.4309134366505778
2.992775210830602 255.64974888547695 1.4405091731562116
2.9980027657840176 256.4937228750167 1.4428849842830376
3.0032303207374333 252.86105936382532 1.43155863465663
3.008457875690849 248.11165603802826 1.4060495407679774
3.013685430644265 250.04171801087497 1.4074146180003873
3.0189129855976806 254.05796982995724 1.421418701906036
3.0241405405510964 250.24709800473966 1.4017785216359573
3.029368095504512 252.53608821004835 1.401951957314083
3.034595650457928 248.18954876591832 1.3792251616360527
3.0398232054113437 249.20668402639203 1.3702021263454671
3.0450507603647594 251.1619958419802 1.3627663820813487
3.050278315318175 249.88886521211643 1.3586608691721693
3.055505870271591 253.65634966587913 1.3753323553229748
3.0607334252250067 253.16073450377448 1.371054907077107
3.0659609801784224 255.81303561546721 1.3772722877592687
3.071188535131838 252.48385133376073 1.362090751078632
3.076416090085254 255.3084602493541 1.364657538760763
3.0816436450386697 252.0499057967552 1.3456083202371074
3.0868711999920855 254.86448508188613 1.3385302596428714
3.0920987549455012 254.4879316703989 1.3367028566475387
3.097326309898917 254.7247472847768 1.3323019393276507
3.1025538648523328 257.498214155874 1.3334394532698137
3.1077814198057485 262.10967317560386 1.334234467449456
3.1130089747591643 272.5631397734905 1.3544669709330133
3.11823652971258 272.20939755774447 1.3440004974605104
3.123464084665996 272.17883731131406 1.332390594265022
3.1286916396194115 266.755619795699 1.3040325071296317
3.1339191945728273 265.40711025602013 1.2927595473159428
3.139146749526243 273.1166627200591 1.302469520809402
3.144374304479659 282.1951183767312 1.3188258551793686
3.1496018594330746 286.2713925907271 1.3167800654161823
3.1548294143864903 292.9682173700423 1.3328653941453779
3.160056969339906 291.9187108924339 1.3179265456927476
3.165284524293322 296.60057830382135 1.31238351543504
3.1705120792467376 308.17752301564076 1.3273866621175174
3.1757396342001534 315.0250787623696 1.3242621104651127
3.180967189153569 329.87168014418876 1.346239064775986
3.186194744106985 343.84165902865345 1.3514112181285152
3.1914222990604006 362.8308807948087 1.3767889848426687
3.1966498540138164 378.64301567825703 1.3959619942364032
3.201877408967232 399.4125504984894 1.4326247656849729
3.207104963920648 414.602380286205 1.4495772976488168
3.2123325188740637 431.16305038802966 1.4704973141161675
3.2175600738274794 454.85638406913057 1.505170878018557
3.222787628780895 477.51517821027426 1.5415963652205835
3.228015183734311 503.89690995035227 1.5815620727372626
3.2332427386877267 534.5621377702045 1.6238468906056138
3.2384702936411425 571.3785529690576 1.676542973508788
3.2436978485945582 608.4871684286338 1.7264569544526804
3.248925403547974 645.3599529003395 1.7776387612937203
3.2541529585013897 680.1821106508296 1.8200168077113377
3.2593805134548055 711.304693411711 1.8548374877140017
3.2646080684082213 751.9696888453731 1.902382818343294
3.269835623361637 799.3296105563353 1.9595468821533926
3.275063178315053 840.491392274077 2.0079807979035196
3.2802907332684685 889.2747611167906 2.0639132254371613
3.2855182882218843 942.772407947699 2.1255660093752566
3.2907458431753 992.4932934161747 2.1849511720390575
3.295973398128716 1038.1099050260607 2.2293953509215854
3.3012009530821316 1070.9070915972532 2.257346831710558
3.3064285080355473 1077.869736284352 2.2577020510074974
3.311656062988963 1072.7544870197705 2.2476349870168675
3.316883617942379 1038.417787199723 2.207499284966615
3.3221111728957946 993.6363134567583 2.157134089414128
3.3273387278492104 939.7664802184626 2.097781035382574
3.332566282802626 868.554624433498 2.0137107485474544
3.337793837756042 802.1594957190625 1.9379814430901
3.3430213927094576 721.7537702929037 1.834358602482101
3.3482489476628734 645.6640387864876 1.7335358250479365
3.353476502616289 579.6246433714142 1.6400647795284633
3.358704057569705 530.239515048195 1.5696721907119284
3.3639316125231207 480.31477353442546 1.4988140457779648
3.3691591674765364 446.8456608035154 1.4532753170553208
3.374386722429952 415.19385878461344 1.4067992395575648
3.379614277383368 383.2821013805891 1.3578635418284792
3.3848418323367837 360.6678013419216 1.3268258341209387
3.3900693872901995 338.3807418686548 1.2989820886913295
3.3952969422436152 322.5482601248047 1.2782343613080152
3.400524497197031 311.86268831063904 1.2681649753015942
3.4057520521504467 300.22029488726747 1.2486569346728813
3.4109796071038625 294.62596280260425 1.2552430901719995
3.4162071620572783 288.98997973342426 1.2564581101356214
3.421434717010694 280.7710626074724 1.2473709389557017
3.4266622719641098 274.40592364894695 1.2401562047267787
3.4318898269175255 269.5632626868587 1.235868843320621
3.4371173818709413 263.473360376045 1.2230191355963502
3.442344936824357 261.5789906131915 1.226048370143011
3.447572491777773 257.72891109810354 1.2209419127456924
3.4528000467311886 252.1541676358924 1.2187878178411469
3.4580276016846043 249.08185418605404 1.223696057639203
3.46325515663802 245.9908852415482 1.2131265561332487
3.468482711591436 243.28631559554512 1.2000628540532339
3.4737102665448516 241.46036402456278 1.1945836771218865
3.4789378214982674 244.38922751304764 1.1991009914583382
3.484165376451683 248.45462085679804 1.2065567630874254
3.489392931405099 256.74274923926475 1.2389456592147843
3.4946204863585146 262.066256431805 1.2573146953292385
3.4998480413119304 265.83979890028036 1.2602728110081327
3.505075596265346 262.885957192164 1.2484393350849865
3.510303151218762 263.31029349205653 1.22879830930146
3.5155307061721777 266.6271498059424 1.2272430515249184
3.5207582611255934 268.82026981634726 1.2241327302603187
3.525985816079009 279.5253702959302 1.229420361670249
3.531213371032425 289.4902855282913 1.2361478493908515
3.5364409259858407 296.581523554629 1.2257894697902454
3.5416684809392565 319.06517081869663 1.253453823574556
3.546896035892672 347.86971802982436 1.296687967753703
3.552123590846088 398.33939369223003 1.369265883216042
3.5573511457995037 500.7349848681783 1.5234640073491548
3.5625787007529195 674.493602345913 1.7615063790743182
3.5678062557063353 975.1019718944463 2.11435783442957
3.573033810659751 1525.4166787439633 2.64260547686544
3.5782613656131668 2508.6847575627703 3.3908022915573564
3.5834889205665825 4265.590203783947 4.422881574710371
3.5887164755199983 7143.733426433267 5.723368288140374
3.593944030473414 11081.17076507179 7.082005311554195
3.59917158542683 15113.440040429234 8.234602818689014
3.6043991403802456 18538.74861411464 9.095003720763772
3.6096266953336613 20161.91506210428 9.480663748920431
3.614854250287077 19491.731158344162 9.313339551288047
3.620081805240493 16906.11093958808 8.666926083002146
3.6253093601939086 13140.158001566133 7.6158271363902115
3.6305369151473244 9588.626585668875 6.494068826660569
3.63576447010074 6441.385648248848 5.3103421884609
3.640992025054156 4267.126928584891 4.328447856267828
3.6462195800075716 2684.1044183060367 3.4263128436413077
3.6514471349609874 1706.2227251448576 2.7231379190302114
3.656674689914403 1111.527692419475 2.1854736112797943
3.661902244867819 797.0601256241829 1.8480209441935493
3.6671297998212347 618.8875473301989 1.6305491469752504
3.6723573547746504 525.4388555493703 1.512874336483131
3.677584909728066 459.8526110872961 1.4231762797328429
3.682812464681482 412.09493992828635 1.3506916972187344
3.6880400196348977 379.9565107884821 1.3072991183451346
3.6932675745883135 355.89541382173127 1.2663265311438534
3.698495129541729 338.5339322442469 1.242740329344249
3.703722684495145 325.0900451431134 1.2186005364438246
3.7089502394485607 315.4031630435667 1.2002600169383961
3.7141777944019765 314.9867174841994 1.2059988253419036
3.7194053493553922 311.82657605155225 1.2105016977231442
3.724632904308808 302.8792630408244 1.191922472904637
3.7298604592622238 294.9474286659457 1.1782990886231988
3.7350880142156395 284.81504482679816 1.1519038456642843
3.7403155691690553 282.6621030570305 1.1475920832661448
3.745543124122471 283.0099905923578 1.160216500126735
3.750770679075887 278.31595877020237 1.1522528006808892
3.7559982340293026 275.00523628911407 1.1445679859712294
3.7612257889827183 273.7212350949502 1.1455922948638364
3.766453343936134 275.0759598098524 1.1475783545022409
3.77168089888955 283.1924527891898 1.1629653882249011
3.7769084538429656 279.8428225722679 1.1546863856915142
3.7821360087963813 279.1029186707845 1.1537401243482
3.787363563749797 280.41451455845015 1.1536321063348847
3.792591118703213 284.75872245693745 1.151796403057924
3.7978186736566286 292.26734718017315 1.160109020067359
3.8030462286100444 298.21600761481193 1.1596720449850204
3.80827378356346 306.12541235020996 1.1685877142311696
3.813501338516876 312.96204032328643 1.1768317353298334
3.8187288934702917 314.67755218349646 1.176145147341441
3.8239564484237074 313.3898789647762 1.1735287868808708
3.829184003377123 308.87508662120297 1.1617024872357122
3.834411558330539 303.4610246453589 1.1540278531137789
3.8396391132839547 301.7304857713412 1.1589347474182075
3.8448666682373704 303.3153276860602 1.1690879130032206
3.850094223190786 299.2274527547838 1.1649396211962815
3.855321778144202 293.71911193370494 1.1587070096823298
3.8605493330976177 290.82361769495276 1.1501502966160666
3.8657768880510335 287.2383822010499 1.141275212489981
3.8710044430044492 284.04094639721615 1.1325533539391957
3.876231997957865 282.80465443742037 1.1260412354595093
3.8814595529112808 283.3361824379942 1.1277880332343986
3.8866871078646965 280.82404263193854 1.12181597164854
3.8919146628181123 280.8419178771956 1.125774886984137
3.897142217771528 284.1767732842709 1.1315312262949075
3.902369772724944 283.0060666322247 1.1330297439630064
3.9075973276783595 285.83159579940485 1.137817474137879
3.9128248826317753 289.12381548851954 1.1411229286152327
3.918052437585191 288.1434128409581 1.1295220708579325
3.923279992538607 292.55901205542347 1.1277412761921715
3.9285075474920226 296.3266527952571 1.1227353836756582
3.9337351024454383 299.64047161869433 1.1296258245149438
3.938962657398854 306.6355260251299 1.1433900527917082
3.94419021235227 307.2977527224818 1.1375972976160793
3.9494177673056856 317.0208204921886 1.1503050182494388
3.9546453222591014 323.8162899514628 1.1528325502671675
3.959872877212517 334.0911113261711 1.1641615753841774
3.965100432165933 345.57557815642036 1.1821651808662574
3.9703279871193486 358.175792680175 1.1991085796550494
3.9755555420727644 375.09027454297984 1.2227147948658743
3.98078309702618 389.34591265430987 1.2414227060116452
3.986010651979596 405.1277017450816 1.2624123314292983
3.9912382069330117 426.7120874248158 1.2926852133696596
3.9964657618864274 449.0283496564596 1.3189970123163388
4.001693316839844 475.50606924688617 1.355335143017583
4.00692087179326 502.54909289145974 1.3895831799314884
4.012148426746676 532.70498350065 1.4383396992190225
4.017375981700092 561.0991499049937 1.4932358452800978
4.0226035366535084 599.4239378274192 1.5517028442395964
4.027831091606925 643.0508292169108 1.6129448189822633
4.033058646560341 695.7407623412047 1.6804562000334957
4.038286201513757 753.063415869612 1.7461880268499728
4.043513756467173 820.0725407010531 1.8251943326737985
4.0487413114205895 896.0116827555289 1.90796368639497
4.053968866374006 977.5915946269316 1.9921180015553168
4.059196421327422 1063.2436658895483 2.079894149544499
4.064423976280838 1158.6605003483699 2.17198896586521
4.069651531234254 1271.7783300715491 2.2765500448562985
4.0748790861876705 1394.6565274613201 2.3891702656835947
4.080106641141087 1526.0986916056547 2.5019499162650227
4.085334196094503 1685.57925503005 2.6343020625511686
4.090561751047919 1853.0336087701846 2.7675225484328347
4.095789306001335 2044.514769833787 2.9088646632264084
4.1010168609547515 2269.665319045031 3.0694227470744964
4.106244415908168 2487.452213461073 3.2131303268200333
4.111471970861584 2723.5420088402166 3.355898042710648
4.116699525815 2954.154614441742 3.4804204624153705
4.121927080768416 3192.7588148225836 3.5722911209975776
4.1271546357218325 3455.79989211834 3.682917475483575
4.132382190675249 3742.3886847574063 3.8254098763774325
4.137609745628665 4027.906481225615 3.9570993798084158
4.142837300582081 4297.082650346438 4.07484401123908
4.148064855535497 4535.357577823012 4.182081186950213
4.1532924104889135 4753.3968733983165 4.269247987849512
4.15851996544233 4967.719118829567 4.356850424428151
4.163747520395746 5128.037609245293 4.414824645234979
4.168975075349162 5269.250839505309 4.465871345189724
4.174202630302578 5354.555158420321 4.495455816450238
4.1794301852559945 5379.239880760534 4.5160813771699555
4.184657740209411 5311.6978501958365 4.4856363724984645
4.189885295162827 5171.902308886674 4.422240486036323
4.195112850116243 4956.659573946082 4.322158346224614
4.200340405069659 4678.363168641714 4.186270500920988
4.2055679600230755 4369.187575495641 4.043337310666758
4.210795514976492 4046.0259761595207 3.896175719838841
4.216023069929908 3705.5757933994855 3.7296755167670406
4.221250624883324 3328.5396451200454 3.52807788729571
4.22647817983674 2986.549387288926 3.333104960950926
4.2317057347901565 2679.087492274459 3.1556165026344987
4.236933289743573 2379.5916166284046 2.967990973487419
4.242160844696989 2121.875361563811 2.7996511134700164
4.247388399650405 1884.888746517982 2.633885885112776
4.252615954603821 1668.0098631194676 2.4729901207054947
4.257843509557238 1509.188841676207 2.3514863586622403
4.263071064510654 1358.2663415944469 2.228654897675943
4.26829861946407 1225.3083177282792 2.116052445122665
4.273526174417486 1105.1425327219515 2.007218993012796
4.278753729370902 998.2199466037413 1.9064800394918946
4.283981284324319 904.6840826163464 1.8139930954513093
4.289208839277735 820.8331254109746 1.7262177467137787
4.294436394231151 749.8948137545844 1.649495493410552
4.299663949184567 685.6240348322538 1.577492837701209
4.304891504137983 636.405011329512 1.5191444160407264
4.3101190590914 597.5341967347244 1.4711858038484207
4.315346614044816 560.5731065463996 1.4233983211389116
4.320574168998232 522.878861089405 1.3732943800551325
4.325801723951648 488.98228641178025 1.328301032330957
4.331029278905064 455.6260842632232 1.2871656992545162
4.336256833858481 430.2560254205144 1.2514874627670918
4.341484388811897 413.0483881971366 1.2277688277338246
4.346711943765313 395.51108846132104 1.2014604999470377
4.351939498718729 382.60063584856465 1.1787121511784628
4.357167053672145 372.86674371011145 1.1659303757134172
4.362394608625562 359.6192025034796 1.1520749605071472
4.367622163578978 351.80122385357294 1.1451234604180534
4.372849718532394 343.6693357779899 1.133022561364022
4.37807727348581 332.4055838238868 1.1130731430347172
4.383304828439226 322.86920773823067 1.0977968443871369
4.388532383392643 313.7237764330193 1.0876587456044275
4.393759938346059 304.794772308742 1.0810282454283515
4.398987493299475 294.0496263789155 1.0665460392621369
4.404215048252891 282.75135451744654 1.0439023676612889
4.409442603206307 278.53858545974134 1.035272774742518
4.414670158159724 274.3359908950731 1.0296149491536484
4.41989771311314 268.9097277841868 1.031469758952542
4.425125268066556 265.4546770377189 1.0366057013796113
4.430352823019972 259.7846308554094 1.033838259431592
4.435580377973388 251.25274225556242 1.0152181055411393
4.440807932926805 244.17058950712146 0.9975642973865266
4.446035487880221 236.20417905436014 0.9829454080455496
4.451263042833637 231.02637540471522 0.9726726952900213
4.456490597787053 227.98482726793443 0.9692864051162989
4.4617181527404695 224.556367842905 0.9719448169771006
4.466945707693886 222.87207577965273 0.9737531935778042
4.472173262647302 222.84126431854992 0.9769698279538839
4.477400817600718 225.38866852460657 0.9813976003243788
4.482628372554134 225.05542729637094 0.9773423541705564
4.4878559275075505 230.12779200851014 0.9999841264990633
4.493083482460967 225.7309569260271 0.9900217751964807
4.498311037414383 222.06517896772257 0.9919008780496416
4.503538592367799 216.8749737920547 0.9842621373635427
4.508766147321215 208.48712713555835 0.9645310240287345
4.5139937022746315 206.13839595759137 0.9624566230396885
4.519221257228048 209.58634178505474 0.967096590660583
4.524448812181464 209.94762575425756 0.9671512862665018
4.52967636713488 209.72513218783314 0.9705780221369951
4.534903922088296 206.59425548885235 0.9643005071893866
4.5401314770417125 203.534484746395 0.9574511502356521
4.545359031995129 202.93775469296904 0.9633118454268096
4.550586586948545 202.90266437828527 0.9603790868797561
4.555814141901961 204.22292423302443 0.9632288113378561
4.561041696855377 204.86337544535405 0.9651797475143189
4.5662692518087935 204.97777138584982 0.9630139626547796
4.57149680676221 203.86812491070813 0.9577688144044305
4.576724361715626 202.53742258491548 0.950596240792912
4.581951916669042 201.9799769273252 0.9475720353700587
4.587179471622458 200.0471306059503 0.9405497247577306
4.5924070265758745 202.6021698411301 0.9472959144805604
4.597634581529291 207.13847604337235 0.9677056953470566
4.602862136482707 205.52034709330948 0.9750537279839523
4.608089691436123 205.7682023436136 0.9916398057085583
4.613317246389539 200.05103524414446 0.9784100258721348
4.6185448013429555 200.2132896451881 0.9775533371670282
4.623772356296372 201.39830881589967 0.9813215167634555
4.628999911249788 203.13803799010645 0.9919401154155669
4.634227466203204 199.63189124990546 0.9807779627649917
4.63945502115662 199.10802272897251 0.9779188229643754
4.6446825761100365 197.36559595950283 0.9656585531811666
4.649910131063453 196.336908708923 0.9571786935418815
4.655137686016869 196.88383470934173 0.9562838421803431
4.660365240970285 191.47316663919898 0.9442435953005992
4.665592795923701 192.00054029599582 0.9583971512685128
4.6708203508771176 195.0427327805534 0.9769432468939554
4.676047905830534 197.22048759604317 0.9878058567737347
4.68127546078395 195.48157327487175 0.9805294288131349
4.686503015737366 190.95814205678585 0.9593131688251259
4.691730570690782 189.20433413975977 0.9517588945614153
4.696958125644199 190.70151253433028 0.955610329551445
4.702185680597615 195.59671104873846 0.9645036038717295
4.707413235551031 198.21336672068057 0.9696461681148786
4.712640790504447 197.7071336467617 0.9657701351542001
4.717868345457863 194.26053218877303 0.9575314981700648
4.72309590041128 188.19511651773826 0.9359292224545739
4.728323455364696 188.47007255936188 0.9382717805219787
4.733551010318112 192.4234808277064 0.9561826501859031
4.738778565271528 197.25481280855723 0.9709329891519428
4.744006120224944 198.09357818169863 0.9783035834454038
4.749233675178361 199.03481249603067 0.9834991250792068
4.754461230131777 193.69893960622773 0.9704182074025913
4.759688785085193 188.9990284230151 0.9646527694123895
4.764916340038609 189.29925455499944 0.9713059723107763
4.770143894992025 186.03804812905756 0.9617993043460344
4.775371449945442 189.64378681953804 0.9628077392338963
4.780599004898858 189.88395354574968 0.9527187912663488
4.785826559852274 186.55465793628798 0.9333223822168595
4.79105411480569 184.75880130146786 0.9280268537408073
4.796281669759106 178.84110629645517 0.9156453826463727
4.801509224712523 176.9869862088578 0.9083445519823811
4.806736779665939 175.80758686768826 0.9095522243671487
4.811964334619355 181.17515172794626 0.923675108121121
4.817191889572771 183.46882569262954 0.9336995799461886
4.822419444526187 184.71269181387058 0.9412668351784712
4.827646999479604 188.54154363953145 0.9474976854668055
4.83287455443302 189.09938508688467 0.9559674606174181
4.838102109386436 191.9868971895762 0.9621948356341264
4.843329664339852 195.01612565099785 0.9634237065185993
4.848557219293268 189.76292929871363 0.9444587757737516
4.853784774246685 188.65477211161843 0.9411129508792189
4.859012329200101 184.24260197557004 0.9301797184840999
4.864239884153517 185.5454242468858 0.9407850869207824
4.869467439106933 186.58725960663344 0.9398273995358161
4.8746949940603495 186.75009300062555 0.9443148840539614
4.879922549013766 187.53582384782365 0.9477257061511517
4.885150103967182 183.94787312630936 0.9356475028456231
4.890377658920598 187.38880696988483 0.9373106077009178
4.895605213874014 185.67813559034605 0.9218866408877572
4.9008327688274305 189.71004310071712 0.9311307387664853
4.906060323780847 190.14371888714467 0.9357122784509208
4.911287878734263 186.86740371158692 0.9260724727459334
4.916515433687679 188.38325031086413 0.9358338773689265
4.921742988641095 189.0377826226462 0.9324016725562209
4.9269705435945115 191.03827425190306 0.9357148593449942
4.932198098547928 188.5911777265209 0.9238837329224105
4.937425653501344 186.5206557106555 0.9158158709277947
4.94265320845476 182.6790292745721 0.9089523783893496
4.947880763408176 179.45859983060794 0.8967871344164472
4.9531083183615925 182.20274490941256 0.9119005091137087
4.958335873315009 177.75325057427497 0.9035004873085776
4.963563428268425 183.17157680166716 0.9105956664209415
4.968790983221841 186.06973139864718 0.9172027220438896
4.974018538175257 187.24826865184733 0.9198298639757145
4.9792460931286735 191.1536641547947 0.9223655338484573
4.98447364808209 194.9285824086308 0.9235660856059674
4.989701203035506 205.08598043610354 0.9285764005754079
4.994928757988922 221.3570607234308 0.937748029228241
5.000156312942338 232.49708071632568 0.9362294578496685
5.0053838678957545 246.53154443968987 0.9322635491109642
5.010611422849171 264.9228748736564 0.9462561809223845
5.015838977802587 283.2967437705511 0.9628721403670017
5.021066532756003 302.96887748664295 0.9825810539620602
5.026294087709419 321.6519421197856 1.0067663504045044
5.0315216426628355 332.9879421093849 1.0203781278122996
5.036749197616252 342.8676669802223 1.036504071881624
5.041976752569668 351.1892973380626 1.048751465461454
5.047204307523084 353.13877889217923 1.054000300543483
5.0524318624765 356.34032404303156 1.059622890190703
5.0576594174299165 362.928221838898 1.0644327436759518
5.062886972383333 367.27483440992575 1.0648389860242937
5.068114527336749 373.75130856696825 1.0708238539699904
5.073342082290165 384.9439001123543 1.0851040241199552
5.078569637243581 402.8081499090603 1.1069591400582086
5.0837971921969975 425.54179630359675 1.1358038328704394
5.089024747150414 453.1603505917926 1.1683759219106908
5.09425230210383 476.763932755742 1.1932855406465537
5.099479857057246 508.2627390344151 1.2305637726149201
5.104707412010662 540.59441609065 1.2679238996688196
5.109934966964079 575.5858945344801 1.3080540488068366
5.115162521917495 593.1614449952168 1.3253815864727971
5.120390076870911 609.2043683861117 1.3423117377271776
5.125617631824327 610.6765151350432 1.3424903992102781
5.130845186777743 595.5032485492075 1.325032404750823
5.13607274173116 575.2950367205899 1.302492347454583
5.141300296684576 536.5729548333566 1.2596185081193072
5.146527851637992 496.06435631492064 1.214585639174242
5.151755406591408 452.1952764835819 1.1643433788510393
5.156982961544824 406.71076326422497 1.1124219270603244
5.162210516498241 371.0844710140654 1.0698423683736522
5.167438071451657 336.19600262661737 1.028545062877841
5.172665626405073 304.2509922243549 0.9876199636853459
5.177893181358489 280.36223918708293 0.9600763757022255
5.183120736311905 264.63859986471687 0.9394277143830929
5.188348291265322 254.69419794356824 0.9303052268008537
5.193575846218738 246.1987156255736 0.9194649204408328
5.198803401172154 235.8789678743585 0.9011194594176198
5.20403095612557 228.29018135194298 0.8965722679498428
5.209258511078986 224.5065181258138 0.8977784946185203
5.214486066032403 215.9144513660822 0.8846564898991061
5.219713620985819 209.9816094726948 0.8786412406072271
5.224941175939235 207.4863819210575 0.8762571015402255
5.230168730892651 204.36691488799377 0.878623995304023
5.235396285846067 201.41703844588528 0.8821829940870725
5.240623840799484 195.2170800054139 0.8704097255967038
5.2458513957529 190.8852911547058 0.8692794312506451
5.251078950706316 186.66503697872886 0.8606879766243679
5.256306505659732 188.37030292401377 0.8721456732830175
5.261534060613148 187.27770123882254 0.8735883208610976
5.266761615566565 189.17948260586053 0.8821423023210734
5.271989170519981 188.74070228907541 0.8862445295672186
5.277216725473397 189.10238023199986 0.8888626727379093
5.282444280426813 190.1434585492878 0.9037408232182952
5.2876718353802294 189.92750656406085 0.9066135747406898
5.292899390333646 190.24858100098427 0.9067974953781694
5.298126945287062 184.00717737563087 0.8857012832315634
5.303354500240478 181.7669758927917 0.8717648335657301
5.308582055193894 183.26233967430798 0.8718389909166243
5.3138096101473105 186.59745747308787 0.8820957201837363
5.319037165100727 192.21600467008517 0.889936047326847
5.324264720054143 191.2903110972237 0.8869485427180671
5.329492275007559 189.64587052351172 0.8866646296916777
5.334719829960975 186.33369938852533 0.8856064006359956
5.3399473849143915 181.41120593270233 0.8802597607788752
5.345174939867808 181.36915780310392 0.8823465616938432
5.350402494821224 182.77430955012295 0.8836853920813822
5.35563004977464 181.91506151737997 0.8757959928652161
5.360857604728056 183.6477991433918 0.8723623352948335
5.3660851596814725 183.2683476759962 0.8672423573295572
5.371312714634889 186.07368740458892 0.8718053777222701
5.376540269588305 183.30688741711734 0.8563235670617139
5.381767824541721 180.0220850866679 0.8427943226113965
5.386995379495137 180.6948579010203 0.847841317112679
5.3922229344485535 183.84275478659293 0.848997634113212
5.39745048940197 185.80167255838987 0.8577347191844625
5.402678044355386 188.4976886470696 0.8575795506194832
5.407905599308802 189.5207304411117 0.8539204415752679
5.413133154262218 195.06514008213543 0.8610750790005574
5.4183607092156345 200.7771449440205 0.8646518120417908
5.423588264169051 202.26321869223312 0.85673720928571
5.428815819122467 206.76036851669235 0.8595662207257166
5.434043374075883 207.88191291701386 0.8526180719602664
5.439270929029299 207.66083485020332 0.8485826196347019
5.4444984839827155 211.8982284954827 0.8600820975308768
5.449726038936132 211.50686023573823 0.8649239717896855
5.454953593889548 215.09414031752394 0.8785322594747341
5.460181148842964 211.81539940272305 0.8735378589071052
5.46540870379638 207.71863001068135 0.8628393729169525
5.4706362587497965 201.59680834887928 0.8451029923221802
5.475863813703213 196.6290795985637 0.8416492637216924
5.481091368656629 197.4112101341412 0.8456844703001929
5.486318923610045 194.09670308032003 0.8444123323123457
5.491546478563461 195.79634776583316 0.8579977331652002
5.4967740335168775 195.16979476028519 0.8556257936764377
5.502001588470294 193.51210035894476 0.8583419402016873
5.50722914342371 189.64095974228331 0.8530053690026126
5.512456698377126 190.87256534112484 0.8548863948847442
5.517684253330542 193.64397015277564 0.8652153667517439
5.522911808283959 192.99538965538818 0.8605551811460479
5.528139363237375 193.20695455887784 0.8573193251275265
5.533366918190791 190.60853803003604 0.8476392071492573
5.538594473144207 189.92789053518212 0.8498167347096804
5.543822028097623 188.89700541025786 0.847284582591436
5.54904958305104 190.29045376070624 0.851680114876929
5.554277138004456 189.85939562100617 0.8522953200075376
5.559504692957872 188.47498104276596 0.8431375376556799
5.564732247911288 188.15387616972237 0.84179278853037
5.569959802864704 186.8746072396651 0.8413878751308231
5.575187357818121 190.62856753642336 0.8441876084449111
5.580414912771537 193.01238969567854 0.8388950591522112
5.585642467724953 196.90525823438708 0.8387817614111491
5.590870022678369 195.26460349670137 0.8301425666810944
5.596097577631785 195.27893066943486 0.825618060298348
5.601325132585202 194.911250269114 0.82381523050084
5.606552687538618 201.4379670707819 0.8289720186035818
5.611780242492034 208.23307619127294 0.8320897670976612
5.61700779744545 218.24175908041298 0.8480390863317397
5.622235352398866 227.13938331218608 0.8469253609111235
5.627462907352283 244.71123993783726 0.8640150397554065
5.632690462305699 275.47348860318624 0.8989318898492049
5.637918017259115 327.01891088810294 0.9607926169678171
5.643145572212531 404.3054422316804 1.0534468092085256
5.648373127165947 496.3826529128937 1.1556270801604318
5.653600682119364 591.5043929186571 1.2554368306198238
5.65882823707278 673.3041279339946 1.334484604022378
5.664055792026196 732.5833079920172 1.3884996867924861
5.669283346979612 776.8844855957493 1.429910619853062
5.674510901933028 795.0717803782097 1.4447146761285792
5.679738456886445 801.9691463061503 1.4499441050896151
5.684966011839861 795.029707479513 1.4425672513957244
5.690193566793277 785.0370690285789 1.433570201757479
5.695421121746693 774.8694485087476 1.4248696936358258
5.700648676700109 762.773657845819 1.4125095226595465
5.705876231653526 753.3210842083614 1.4028773899144809
5.711103786606942 741.5446046406521 1.391823922292063
5.716331341560358 735.2253023635449 1.3854875583278958
5.721558896513774 726.8397609770736 1.3764551016393276
5.7267864514671905 727.3635022099935 1.375472476788599
5.732014006420607 730.907170933393 1.3786300872918764
5.737241561374023 747.2641602183699 1.395263735488379
5.742469116327439 771.4697448174803 1.4178127799336984
5.747696671280855 810.6304802251296 1.4527788749499229
5.7529242262342715 856.9058907176415 1.4916121209477364
5.758151781187688 907.879469828685 1.5335428881003823
5.763379336141104 960.6669963385609 1.5769021257370905
5.76860689109452 995.1493108743894 1.5996066107844842
5.773834446047936 1023.4894026033353 1.6230788966113106
5.7790620010013525 1017.9185264335392 1.6185080103437415
5.784289555954769 973.0235253037968 1.584738023799828
5.789517110908185 894.0992069365232 1.516894505229411
5.794744665861601 789.1286341383862 1.4243148654789473
5.799972220815017 675.4314895302805 1.3198763233707134
5.8051997757684335 566.381986330468 1.2117567971602075
5.81042733072185 469.78159696376645 1.109957481249603
5.815654885675266 396.49434193545886 1.030869104682882
5.820882440628682 335.18231353592074 0.9585701778082326
5.826109995582098 295.434987203507 0.9168728439053692
5.8313375505355145 269.4527364714429 0.8843817839439689
5.836565105488931 252.96324190206786 0.8640311749668297
5.841792660442347 240.25495110803087 0.8449353937131152
5.847020215395763 230.194569205456 0.8340841101682623
5.852247770349179 227.24443762969537 0.8358263548843569
5.8574753253025955 225.42512905139878 0.8380744557802401
5.862702880256012 221.7651541687395 0.8328611129832996
5.867930435209428 219.89695531295564 0.8215512771110757
5.873157990162844 218.12424211696657 0.8141515623926312
5.87838554511626 223.2984157103529 0.8240991389671831
5.8836131000696765 223.05076479028122 0.8246747627836056
5.888840655023093 224.00345058639007 0.8284601317529434
5.894068209976509 223.1981545781028 0.8272263637134384
5.899295764929925 219.78230943922583 0.8147132989775888
5.904523319883341 215.80816308326962 0.8039463556035495
5.9097508748367575 217.37980634898298 0.80566585053007
5.914978429790174 221.55379576950986 0.8108509647323037
5.92020598474359 225.84518876094978 0.8132696383043012
5.925433539697006 232.11372085294727 0.8215931992063035
5.930661094650422 234.43289114351202 0.8210572206299077
5.9358886496038386 235.85989966977027 0.821110022033684
5.941116204557255 241.66065946141782 0.8263248619495859
5.946343759510671 247.4263717391671 0.8359262629746794
5.951571314464087 250.4207111876189 0.8442692033296083
5.956798869417503 257.597227506466 0.8566926384039687
5.96202642437092 264.81042977925614 0.8693430782037557
5.967253979324336 274.90871089440424 0.8859758564489587
5.972481534277752 288.9181020867314 0.9045179927123214
5.977709089231168 300.63085035715056 0.9208832473537807
5.982936644184584 316.4876518267925 0.9428931816387145
5.988164199138001 339.90755921487965 0.9736090062295485
5.993391754091417 365.2686432024681 1.0088470256948348
5.998619309044833 395.4807138939372 1.047019177860742
6.003846863998249 436.84456093304226 1.0993996648516773
6.009074418951665 484.8013115031483 1.1585856257110874
6.014301973905082 543.2627801461337 1.2258456998753249
6.019529528858498 626.8271742522157 1.3153588911602359
6.024757083811914 724.2797501507172 1.4159346709359768
6.02998463876533 838.9424446932026 1.5229373551749017
6.035212193718746 985.800777433976 1.6529335981984805
6.040439748672163 1150.077125721012 1.7873924485177117
6.045667303625579 1321.4876511379782 1.9173104527454223
6.050894858578995 1493.160188806752 2.040553527006095
6.056122413532411 1627.9901495029847 2.1329816885724644
6.061349968485827 1710.4142128551687 2.1903502764505256
6.066577523439244 1739.205903220668 2.209351287556875
6.07180507839266 1708.768415550864 2.191742186835532
6.077032633346076 1631.0914232075734 2.1443624812690407
6.082260188299492 1523.2818934651443 2.0760841615128043
6.087487743252908 1407.2448760820757 1.999004329697567
6.092715298206325 1282.7827581386957 1.9105536017244984
6.097942853159741 1165.148652821399 1.8224305232231823
6.103170408113157 1061.2742816167845 1.7403975788793553
6.108397963066573 966.5995123594176 1.6604382016692179
6.113625518019989 880.9302884853493 1.5867014583203998
6.118853072973406 810.3112679279012 1.5239786010764709
6.124080627926822 741.6573272655617 1.4579160902239943
6.129308182880238 677.7239973387184 1.3963731439446148
6.134535737833654 618.7135553550982 1.3363371670377489
6.1397632927870704 564.9872773849289 1.2790228077764068
6.144990847740487 517.4351368476241 1.2266876813332104
6.150218402693903 476.3709361817201 1.1798124238629366
6.155445957647319 442.7385803074137 1.1407655129980228
6.160673512600735 412.6753522766525 1.1074139867457926
6.1659010675541515 385.7984063599642 1.0759231587206592
6.171128622507568 363.4957087124042 1.0499602600296392
6.176356177460984 346.4055648368162 1.0309047111612926
6.1815837324144 324.8638795319724 1.0004231428473438
6.186811287367816 309.0947301951592 0.9823179040606466
6.1920388423212325 300.74549231552817 0.9745640152994034
6.197266397274649 289.53012902558527 0.959721844619995
6.202493952228065 284.7623805175709 0.9546470136529046
6.207721507181481 275.75695729919795 0.9363041844201115
6.212949062134897 269.55860038706277 0.9233754274840942
6.2181766170883135 258.2998056778273 0.9010937203706789
6.22340417204173 251.08045543057221 0.8867651694501801
6.228631726995146 246.92828375401822 0.8737511772509926
6.233859281948562 247.8678535492856 0.8741908570105499
6.239086836901978 250.6844168850394 0.8855112323212849
6.2443143918553945 245.7016465756733 0.878042102274492
6.249541946808811 240.69239239756746 0.8686794936037653
6.254769501762227 236.86196246801808 0.859930619211559
6.259997056715643 237.13840881827574 0.8569540535829689
6.265224611669059 236.60833907895872 0.8550665601516708
6.2704521666224755 235.01115000606958 0.8556008091429693
6.275679721575892 229.5739609329392 0.8438749549415926
6.280907276529308 228.1728414527132 0.8422798675417772
6.286134831482724 233.2681654227899 0.8530909450880122
6.29136238643614 234.14555305727058 0.8534879312775302
6.2965899413895565 232.49849909734087 0.8549680051504771
6.301817496342973 230.7159624836876 0.8566878938387862
6.307045051296389 228.10493995492047 0.8498412400703274
6.312272606249805 228.78343963585868 0.8519821627937619
6.317500161203221 232.45186964599637 0.8533642263605106
6.3227277161566375 230.37704269328455 0.8455538780084005
6.327955271110054 230.456103190612 0.8379635123027503
6.33318282606347 227.39988008960168 0.8306636760972176
6.338410381016886 221.86743493329575 0.8226541215979651
6.343637935970302 222.31727729523948 0.823419718815725
6.3488654909237185 223.1354323199105 0.8289618603958601
6.354093045877135 225.72001129125138 0.8336942873353183
6.359320600830551 226.4100791402102 0.8320773708288999
6.364548155783967 228.77692832652588 0.8358829748219443
6.369775710737383 231.05381592036593 0.8380514376612885
6.3750032656908 228.1202321283791 0.8308617407611452
6.380230820644216 227.07940915494123 0.8292182071200828
6.385458375597632 226.79016668603867 0.8259357376986687
6.390685930551048 226.19247637743237 0.820995433633397
6.395913485504464 228.8719207902521 0.8250968816740369
6.401141040457881 228.11642380941578 0.8255321521306969
6.406368595411297 227.1896059133311 0.8310190688610384
6.411596150364713 227.50273778425174 0.8308519662837331
6.416823705318129 230.2464743764338 0.8309291646739261
6.422051260271545 233.3321621885802 0.8321861789075412
6.427278815224962 232.9871142968442 0.8273797321396917
6.432506370178378 229.86224680226857 0.8191811062496823
6.437733925131794 225.4200865763058 0.8086825208232177
6.44296148008521 224.74095387060055 0.8005896294460746
6.448189035038626 225.60703933152095 0.8035599974613199
6.453416589992043 226.12859132053626 0.8033551890384689
6.458644144945459 228.74419827796314 0.8076187816684836
6.463871699898875 231.1855287493538 0.8098699370696244
6.469099254852291 233.79521670399825 0.816797688050548
6.474326809805707 237.4986341923485 0.8226102143522963
6.479554364759124 244.19320652384468 0.8289564293956391
6.48478191971254 248.17768802512177 0.8312040623277962
6.490009474665956 255.7296833177515 0.837231833522068
6.495237029619372 261.2707846582535 0.8450111941024327
6.500464584572788 267.9494870823107 0.8549232814455366
6.505692139526205 274.42828642529156 0.8604575527905974
6.510919694479621 280.4512240494021 0.8661490282875213
6.516147249433037 288.0507818640043 0.873564384967557
6.521374804386453 299.75695502254246 0.8851427329398489
6.526602359339869 314.388987905324 0.8987580231516297
6.531829914293286 336.6614011323568 0.9213388759511095
6.537057469246702 364.96064306929213 0.9544295645788095
6.542285024200118 401.4651664213253 0.9971850049795657
6.547512579153534 438.9201372785645 1.0406225756228236
6.55274013410695 468.65292921407644 1.072180679094419
6.557967689060367 497.68442135041414 1.102178280619155
6.563195244013783 511.0564901270336 1.1132453448026813
6.568422798967199 522.1487987897938 1.1246031563675283
6.573650353920615 519.3408543163138 1.1195676308316342
6.5788779088740315 505.9135225131699 1.1040637276346426
6.584105463827448 486.555196590971 1.0833196831666827
6.589333018780864 457.80789000678726 1.0518631223867987
6.59456057373428 432.47631338334 1.0241271319158005
6.599788128687696 408.5275193887847 0.9973461753874926
6.6050156836411125 382.7103008901705 0.9665457640743492
6.610243238594529 361.48152529207766 0.941781046984713
6.615470793547945 340.77848066115035 0.9171380165280013
6.620698348501361 325.9041850716928 0.8987371199364919
6.625925903454777 316.49419936482207 0.8894596785710834
6.6311534584081935 313.5250093817014 0.8865683097883751
6.63638101336161 305.78708567948485 0.8786466553201157
6.641608568315026 298.1757665633357 0.8677555908799878
6.646836123268442 292.69395030166277 0.8614365941279373
6.652063678221858 282.14077259544047 0.8456214799789203
6.6572912331752745 274.2864832315507 0.8372767665904285
6.662518788128691 268.803666774767 0.8327152332234606
6.667746343082107 263.22702858824044 0.8283638191003394
6.672973898035523 262.84888701298263 0.8300031677466838
6.678201452988939 258.8059276696028 0.8265290207300842
6.6834290079423555 252.60391121480842 0.818915867261961
6.688656562895772 251.97331010407322 0.8169936796247733
6.693884117849188 252.8358203427571 0.8205086497227109
6.699111672802604 257.5663425100026 0.829710138783501
6.70433922775602 257.9384417441779 0.8279943022499769
6.7095667827094365 254.21541201351923 0.8191626914095951
6.714794337662853 255.23778628104364 0.821093364061982
6.720021892616269 252.83618385125854 0.8133210939471315
6.725249447569685 252.90028583480304 0.8151988915645324
6.730477002523101 253.1021273622822 0.8132471720541071
6.7357045574765175 252.40734212222512 0.8091454758212009
6.740932112429934 251.26278808103845 0.8062887747682088
6.74615966738335 250.3356685581379 0.8032829454085839
6.751387222336766 249.00094094883463 0.802185108192088
6.756614777290182 252.73271757128066 0.8101652498399564
6.7618423322435985 253.06527389780845 0.8127762491700085
6.767069887197015 253.58560827357383 0.8151615324016581
6.772297442150431 254.31315796481258 0.8183262448809043
6.777524997103847 255.20674684475446 0.8157067579117548
6.782752552057263 254.7759238291702 0.8103456880198502
6.7879801070106796 259.2697558232674 0.8180134081969119
6.793207661964096 255.16301521513523 0.8098104862088069
6.798435216917512 254.18740114579418 0.8066252333603147
6.803662771870928 257.3531715306262 0.8087741209537536
6.808890326824344 259.0517847993007 0.8109498164350386
6.814117881777761 260.38446547231933 0.8130746059003671
6.819345436731177 262.1012654093355 0.815240265351148
6.824572991684593 262.6915089333559 0.8174692386024162
6.829800546638009 262.3494755084644 0.8149677025646883
6.835028101591425 259.86295755960623 0.8084150328060837
6.840255656544842 259.0585401031719 0.8031492350486048
6.845483211498258 261.472881569096 0.8049988287731694
6.850710766451674 266.40992464845624 0.8138411764864105
6.85593832140509 269.60429462595306 0.8181656128328552
6.861165876358506 271.2751820574373 0.8186456254675131
6.866393431311923 272.75776983228303 0.8211033009261266
6.871620986265339 273.74756549113863 0.8233829933989713
6.876848541218755 276.93498080132986 0.8300888005890034
6.882076096172171 282.6675811667906 0.8410215160102841
6.887303651125587 286.6093480503608 0.842409779141146
6.892531206079004 288.5498729928036 0.8378364229657462
6.89775876103242 290.3075486096525 0.8353103313078905
6.902986315985836 287.84669788626104 0.8280438961487535
6.908213870939252 290.1530453522413 0.8303332945704602
6.913441425892668 292.34357326493404 0.8340482567883878
6.918668980846085 295.40182773999487 0.8376600085199956
6.923896535799501 298.3034825747987 0.8396982767144763
6.929124090752917 301.5466749912774 0.8402002243002132
6.934351645706333 303.8972327806394 0.8406760645699352
6.939579200659749 311.38790256077664 0.847489150226665
6.944806755613166 319.7222196860601 0.85928403876668
6.950034310566582 328.27964653174536 0.8699944978807383
6.955261865519998 334.4163346764916 0.8774655034524235
6.960489420473414 341.7366212323101 0.8837712144971641
6.96571697542683 349.3127675120319 0.8904272830677481
6.970944530380247 360.4170213309029 0.9013930037664063
6.976172085333663 377.16243172748773 0.9227480898699578
6.981399640287079 399.0351419043817 0.9477469509964183
6.986627195240495 426.1141535778513 0.9755376732357041
6.9918547501939114 457.60355291961974 1.0080332718205218
6.997082305147328 498.7008661982957 1.0497096170147646
7.002309860100744 552.2863423734967 1.1019613415145422
7.00753741505416 631.7791069767515 1.1765967215134514
7.012764970007576 740.5029837118574 1.272923420658269
7.0179925249609925 875.6169491248523 1.3837577924240698
7.023220079914409 1015.5651719915528 1.4884903726675622
7.028447634867825 1141.1879084168947 1.5754585848349976
7.033675189821241 1234.9818083191442 1.6360874173805404
7.038902744774657 1283.3880389971791 1.666166848085105
7.0441302997280735 1278.7345854225066 1.6613414790686647
7.04935785468149 1239.5447177931578 1.6359780741595833
7.054585409634906 1175.6533059769831 1.5923866574254835
7.059812964588322 1099.3998970121838 1.5400798985468258
7.065040519541738 1022.4156297206431 1.4842555549902172
7.0702680744951545 952.6134070989975 1.432093409676463
7.075495629448571 895.2778137151788 1.3878032824158375
7.080723184401987 845.9869363593757 1.3483218158099666
7.085950739355403 802.7590378909393 1.3124255012209787
7.091178294308819 770.254224618739 1.2860757967876417
7.0964058492622355 736.4663441053051 1.2570415235346393
7.101633404215652 706.6909316846177 1.2312496222817932
7.106860959169068 675.7158993074338 1.2027349442226434
7.112088514122484 643.7430025130824 1.1742706337678563
7.1173160690759 613.7503283709902 1.147274729548881
7.1225436240293165 582.5422748673544 1.118143611479803
7.127771178982733 555.0122278974369 1.091520013823574
7.132998733936149 535.7252772419608 1.072259444527667
7.138226288889565 517.7250604885758 1.0538555689410294
7.143453843842981 507.87960423070865 1.0450161568974936
7.1486813987963975 499.53888644880834 1.036596853628834
7.153908953749814 493.3438202577328 1.0308611986564524
7.15913650870323 491.31429957720246 1.0276500174887104
7.164364063656646 495.5429627652538 1.0319608307066932
7.169591618610062 505.90884759554507 1.0418108929744718
7.1748191735634785 527.656762366362 1.0624219796287058
7.180046728516895 563.9915104792595 1.0974039718910757
7.185274283470311 616.1750590657102 1.1456862156286836
7.190501838423727 693.5768018074426 1.213701435665658
7.195729393377143 804.5487076970599 1.305885435641408
7.2009569483305595 965.8457846045201 1.4299720154750375
7.206184503283976 1184.92837065897 1.5816947747650283
7.211412058237392 1484.982795811845 1.7686690990098237
7.216639613190808 1852.491597319833 1.9755175236169111
7.221867168144224 2280.581924178336 2.189651438967996
7.227094723097641 2698.8481651598495 2.3793426316400152
7.232322278051057 3011.072045023069 2.5102480452958416
7.237549833004473 3155.8358508659526 2.567558009694435
7.242777387957889 3064.0674910369075 2.52931283746015
7.248004942911305 2782.127642003822 2.4071913245227963
7.253232497864722 2388.4376364853947 2.2293962595841315
7.258460052818138 1940.0250326072326 2.008425261981
7.263687607771554 1526.2411105597346 1.7805220343585049
7.26891516272497 1181.179102304095 1.5659492453810362
7.274142717678386 919.7885120469602 1.381561832359397
7.279370272631803 740.1633317653141 1.241011288805663
7.284597827585219 607.7164085367979 1.1260410757142507
7.289825382538635 524.0294870766974 1.0471711513273012
7.295052937492051 468.26332436043225 0.991552427047403
7.300280492445467 432.1802683355328 0.9542622875382242
7.305508047398884 403.12363432293216 0.9250422885376274
7.3107356023523 390.73364012641747 0.912139497639324
7.315963157305716 382.5817675099746 0.904521757785577
7.321190712259132 373.5338525358724 0.8930164668210019
7.326418267212548 368.1847971039477 0.8867884159803524
7.331645822165965 362.042519882593 0.8807324508949483
7.336873377119381 354.5698181475639 0.8714807755597953
7.342100932072797 350.893729289517 0.8659424584264332
7.347328487026213 349.4868557502156 0.8640942736024508
7.352556041979629 346.3730571419583 0.8591826154347323
7.357783596933046 345.2514887978434 0.8582861584304424
7.363011151886462 345.2456088785411 0.8579860314583649
7.368238706839878 339.68146593765624 0.8511567404687866
7.373466261793294 339.57179896000724 0.8510862477009391
7.37869381674671 336.35623021746176 0.8463308833766484
7.383921371700127 334.5158790895714 0.8432193944689469
7.389148926653543 333.90071912113257 0.8419988247664008
7.394376481606959 333.21245412684345 0.842298956660645
7.399604036560375 337.5555019102261 0.849741646524633
7.4048315915137914 339.45831120897986 0.8515738963754199
7.410059146467208 343.60167301529464 0.8565312219458759
7.415286701420624 343.18136964428055 0.8531765979424498
7.42051425637404 345.15768997362545 0.856155204276837
7.425741811327456 344.1797241263013 0.8551958941537686
7.4309693662808725 346.61825941819814 0.8605258715113535
7.436196921234289 348.58546111819396 0.8640834134873667
7.441424476187705 350.75785472775686 0.8644107942308484
7.446652031141121 354.2791977880231 0.86588609677849
7.451879586094537 358.5622487796291 0.8704810373486902
7.4571071410479535 364.3249520656752 0.875878225050007
7.46233469600137 368.23686200222613 0.8789646912722089
7.467562250954786 373.12813752478985 0.8834615743705314
7.472789805908202 377.6613875610912 0.8873547585989977
7.478017360861618 383.31129898922575 0.8934801151543754
7.4832449158150345 394.09331476190823 0.9049544104588549
7.488472470768451 399.90758226973736 0.9088670278817916
7.493700025721867 411.19929957806147 0.9199856227170156
7.498927580675283 424.49178566220303 0.9334504165447607
7.504155135628699 433.8739435268609 0.9430990459770943
7.5093826905821155 450.9125686082793 0.9602099958756465
7.514610245535532 465.11251523702094 0.9732357909720805
7.519837800488948 480.8085743447348 0.987813592641206
7.525065355442364 495.87191845233417 1.0016614178821768
7.53029291039578 505.22772467320607 1.010670874979421
7.5355204653491965 511.71841846453634 1.0169280487190113
7.540748020302613 514.1919530514341 1.0193500429624474
7.545975575256029 509.2165573746483 1.0134068439762822
7.551203130209445 506.1452984944222 1.0103662400814417
7.556430685162861 499.86662016630436 1.0034513302855284
7.5616582401162775 492.6718507973513 0.9948999810974078
7.566885795069694 485.4758955761515 0.987522105238213
7.57211335002311 477.5537626305922 0.9802043349512914
7.577340904976526 470.18711029452083 0.9734519897441073
7.582568459929942 461.63282899313566 0.9648403327249133
7.5877960148833585 453.55380599099203 0.9563775100169503
7.593023569836775 446.98523344959517 0.9484388892753195
7.598251124790191 440.0914093697764 0.9394229057269659
7.603478679743607 437.343926653489 0.9368112402284156
7.608706234697023 438.89270079903116 0.9400126986318262
7.6139337896504395 438.5965171588676 0.940466338942738
7.619161344603856 438.91371376283405 0.9410301325979482
7.624388899557272 440.8120008550902 0.9429557786250428
7.629616454510688 442.06992063216165 0.943188609355277
7.634844009464104 447.0701879363814 0.9481426746261523
7.6400715644175206 453.278469576124 0.9532134900828954
7.645299119370937 462.37581267235987 0.961546673333403
7.650526674324353 471.5417809602647 0.9689430105625071
7.655754229277769 480.16592658419574 0.9770418236435122
7.660981784231185 480.3614351819083 0.9767710651603391
7.666209339184602 489.35917707718323 0.9854514828087533
7.671436894138018 496.91064965463977 0.9929337278188892
7.676664449091434 508.2774362862035 1.0027669399345243
7.68189200404485 517.1396326068916 1.0094822666241652
7.687119558998266 525.0915970428431 1.0156782158975945
7.692347113951683 532.0595840296286 1.0212778326426075
7.697574668905099 536.3354854967426 1.0259236238209177
7.702802223858515 545.8504514056765 1.035347276557499
7.708029778811931 548.9608096977826 1.038653501208096
7.713257333765347 548.3889394447899 1.0370467036596327
7.718484888718764 540.3273978891463 1.0293358310764693
7.72371244367218 530.2921727359619 1.020089778286082
7.728939998625596 522.9913134464895 1.01137703363551
7.734167553579012 519.9367091398666 1.008525488789884
7.739395108532428 520.0234341027865 1.008457868248947
7.744622663485845 521.3857266044165 1.0105168732937646
7.749850218439261 519.0891137383868 1.0077235921525869
7.755077773392677 517.4032242231918 1.005356528794786
7.760305328346093 513.5435372211929 1.0014767691936088
7.765532883299509 507.91431636151196 0.9952078128908898
7.770760438252926 505.1644409177715 0.9919887046659249
7.775987993206342 504.1337519323522 0.9904666915557135
7.781215548159758 500.8321009502096 0.987369608349722
7.786443103113174 496.94293498997973 0.984130753662956
7.79167065806659 491.57565215973557 0.9790149196973126
7.796898213020007 481.7973254964959 0.9687200674536102
7.802125767973423 475.45669809652134 0.9619437923035903
7.807353322926839 471.0698512409677 0.9567995209240423
7.812580877880255 466.97138138577117 0.9526129540999752
7.817808432833671 462.0543931419934 0.9470243890337863
7.823035987787088 459.1074391541799 0.9437413925353042
7.828263542740504 457.34276798216587 0.9417723151387328
7.83349109769392 461.7036057091131 0.9469398063955655
7.838718652647336 463.55352913044976 0.9498480207605634
7.8439462076007525 466.02779892418744 0.9519237990854699
7.849173762554169 467.5824616898265 0.9530155249290228
7.854401317507585 463.5848598632736 0.9476521032481331
7.859628872461001 463.41631763120716 0.9477062478783506
7.864856427414417 465.1108845171272 0.9489328603703316
7.8700839823678335 473.2800810568149 0.9573537916046795
7.87531153732125 481.51256491690515 0.9636815118365424
7.880539092274666 484.7916440314849 0.9647635048236891
7.885766647228082 490.0002323962857 0.9696618778636747
7.890994202181498 493.0704545295779 0.9721675967406701
7.8962217571349145 502.6065965492656 0.9815010320191297
7.901449312088331 510.87178974536977 0.9885738990726187
7.906676867041747 515.0252730955831 0.9918958066641823
7.911904421995163 517.0284854647119 0.9932074675764991
7.917131976948579 518.9469156395652 0.9951184566246294
7.9223595319019955 524.2103597423069 0.9999102387896587
7.927587086855412 528.3415383501589 1.002715316191681
7.932814641808828 534.1456791643733 1.0076027337329767
7.938042196762244 537.9608048176998 1.0109537992149478
7.94326975171566 540.8043507562497 1.0134117503042077
7.9484973066690765 543.4458339807219 1.0147930415152773
7.953724861622493 549.3248335414223 1.0191309573585312
7.958952416575909 562.8451280851498 1.030975846574661
7.964179971529325 581.2542249559543 1.047982001214404
7.969407526482741 598.2896299050021 1.0625015305190322
7.9746350814361575 613.4320600528273 1.0746355042721258
7.979862636389574 624.65517890116 1.0852591557383948
7.98509019134299 630.902019347224 1.0898595696537094
7.990317746296406 638.1421001566977 1.0956321768096775
7.995545301249822 642.4280469154211 1.0988096297021472
8.000772856203238 646.7197654735527 1.1014626461617927
8.006000411156654 652.6269665406295 1.1070262515781664
8.01122796611007 660.9526490961173 1.113793276193953
8.016455521063486 664.6071692335903 1.1153721391628915
8.021683076016902 669.7827852517254 1.1191129411532965
8.026910630970319 673.3983616728685 1.1207288259134778
8.032138185923735 674.8150146398116 1.1216161511733937
8.037365740877151 683.3539713501042 1.127788493455093
8.042593295830567 691.1234057509989 1.1336610901559285
8.047820850783983 694.5982102509258 1.1374929797376443
8.0530484057374 698.9031649349872 1.140489978878626
8.058275960690816 695.1887945557806 1.1366952271775392
8.063503515644232 696.0904206414918 1.1367576962185733
8.068731070597648 700.715344213183 1.139647120068078
8.073958625551064 702.7006634673559 1.1411123683750377
8.07918618050448 703.3845296113949 1.1407021937833346
8.084413735457897 706.9918071636083 1.143184138292111
8.089641290411313 712.629167171468 1.1479062618997096
8.09486884536473 713.2192728896626 1.1485012687137233
8.100096400318145 715.3205356069715 1.1499112651160186
8.105323955271562 704.670772755785 1.1404562695430307
8.110551510224978 697.4056857869219 1.1338354159276456
8.115779065178394 690.3430681789746 1.1276401601410795
8.12100662013181 686.6485673753646 1.1238472745955133
8.126234175085226 688.1753083749793 1.1248778146333092
8.131461730038643 689.646229281966 1.1262411187780161
8.136689284992059 700.0994907017515 1.134296397189416
8.141916839945475 707.7975442791941 1.140508176269886
8.147144394898891 715.6113971595423 1.145648964219871
8.152371949852308 732.5304058597563 1.1578781395856756
8.157599504805724 747.6335345776563 1.169484777524751
8.16282705975914 772.1420233993931 1.188374572516705
8.168054614712556 788.8264371084972 1.2009025939599924
8.173282169665972 806.1782470835273 1.2137314582455505
8.178509724619389 814.7544578680631 1.2195414863400706
8.183737279572805 819.5034862214017 1.2232292174211923
8.188964834526221 817.7868585876496 1.220400439805841
8.194192389479637 814.4733691121185 1.2172868565318005
8.199419944433053 805.8673423047334 1.2089259914838357
8.20464749938647 797.923081706919 1.202071339767677
8.209875054339886 785.047284345266 1.1920593750400665
8.215102609293302 767.1475763178439 1.1782074555392739
8.220330164246718 749.2568496135077 1.1644982232921974
8.225557719200134 735.1561240082681 1.153804914763267
8.23078527415355 723.6684782001653 1.1447629250881888
8.236012829106967 716.9575697722363 1.1390424079369144
8.241240384060383 706.0570825599327 1.1297277317826062
8.2464679390138 699.8126338361483 1.1243981455143486
8.251695493967215 695.4970401363278 1.1210603672824153
8.256923048920632 693.4453777547219 1.1181113287747972
8.262150603874048 694.1328670590816 1.1185818930134641
8.267378158827464 693.4187064792758 1.1181666482828836
8.27260571378088 693.6769892642865 1.117405697850333
8.277833268734296 695.1902289841602 1.117672648599556
8.283060823687713 696.2374121977847 1.117709329899944
8.288288378641129 699.7156691219818 1.1210425380477314
8.293515933594545 696.7819321100629 1.1183678985785444
8.298743488547961 698.8587371946177 1.1191318828909174
8.303971043501377 701.8965826672239 1.1213787286229
8.309198598454794 711.3433823840835 1.1287088428916596
8.31442615340821 719.1877456976314 1.1346066128675334
8.319653708361626 725.6435362904159 1.1396257669688854
8.324881263315042 728.4031042270292 1.1412296585729536
8.330108818268458 729.5726467093762 1.141721313434142
8.335336373221875 731.432845119565 1.1415024030901257
8.34056392817529 734.2883390043278 1.1427511268059183
8.345791483128707 735.4089870789181 1.1432476429279586
8.351019038082123 736.0767414700201 1.1435520823192051
8.35624659303554 736.1243818816033 1.1436746995520164
8.361474147988956 737.65267316921 1.14442281092469
8.366701702942372 737.7679126754597 1.1441553463104295
8.371929257895788 738.4618011334674 1.1443364494031314
8.377156812849204 736.8358419501207 1.142321800220855
8.38238436780262 738.3277375460441 1.1432068111322453
8.387611922756037 731.326926614476 1.1369314188553534
8.392839477709453 725.5614688832181 1.1328751829034687
8.398067032662869 720.0498409326975 1.1294342745771528
8.403294587616285 712.3520963909291 1.1238883690700976
8.408522142569701 709.2222783228882 1.120874340342472
8.413749697523118 703.1828912561223 1.1141006193844722
8.418977252476534 697.6631498936653 1.1097868686973376
8.42420480742995 685.6761260076738 1.0997001242942288
8.429432362383366 672.1126462606976 1.0891444599991227
8.434659917336782 661.0060522039774 1.0795717550115358
8.439887472290199 649.2371496827793 1.0679400754613004
8.445115027243615 642.278069666767 1.061493981953951
8.450342582197031 634.794961929172 1.054938522156604
8.455570137150447 630.1581246752157 1.051306380952633
8.460797692103863 624.2392257560833 1.0466570452779986
8.46602524705728 619.3583267177293 1.042397592171847
8.471252802010696 612.2385751823051 1.0361173057273523
8.476480356964112 604.4093910420705 1.0279034971872416
8.481707911917528 599.8509367280889 1.0239405317755352
8.486935466870944 591.69122353055 1.0169613654853051
8.49216302182436 592.9985520132021 1.0180478344203723
8.497390576777777 590.7829360150909 1.015463894089018
8.502618131731193 588.7088742011791 1.0135519686221532
8.50784568668461 589.6582568953789 1.014517194446105
8.513073241638025 587.6486660027107 1.0128971025469913
8.518300796591442 580.40854315073 1.0067454936777476
8.523528351544858 573.6369609884425 1.0004291154004936
8.528755906498274 567.6486937545819 0.9944297058920777
8.53398346145169 563.1902724922544 0.989797044738667
8.539211016405106 562.7740515518916 0.9899214152801468
8.544438571358523 562.9195421782389 0.9898777308882323
8.549666126311939 560.4622589876087 0.9876018074124947
8.554893681265355 556.6790839144799 0.9835006182684818
8.560121236218771 553.2424608959527 0.9800278243007937
8.565348791172188 552.0620276295574 0.9785426782992149
8.570576346125604 557.1085997988067 0.9826937020859042
8.57580390107902 560.4160026127889 0.9847635591487787
8.581031456032436 561.2511639854755 0.9858135984719572
8.586259010985852 560.0357287908663 0.9849935157743017
8.591486565939269 560.0242599035089 0.9851689448172363
8.596714120892685 562.7740753546254 0.9877242889232952
8.601941675846101 565.4943769640166 0.9896954659057613
8.607169230799517 570.7482512567192 0.995332773893269
8.612396785752933 573.1969586306736 0.9969422172433737
8.61762434070635 572.6383723431285 0.9958396423178207
8.622851895659766 571.7881838698213 0.9940294374248433
8.628079450613182 568.530811692717 0.9900828715720635
8.633307005566598 568.022141539406 0.9894887283912095
8.638534560520014 573.9698137876522 0.9949899443227171
8.64376211547343 578.5235841720029 0.9979365270715174
8.648989670426847 585.5191676858418 1.0027804204560555
8.654217225380263 596.5198938326175 1.0114015916922472
8.65944478033368 603.3402839061266 1.0173481560682527
8.664672335287095 610.1209324178861 1.022902533053174
8.669899890240512 619.1505935034083 1.029638011643327
8.675127445193928 627.8965040757087 1.0363590917300791
8.680355000147344 639.794915083848 1.0449338238747563
8.68558255510076 649.0686954301527 1.0515965970194459
8.690810110054176 658.3703215334971 1.0585163614434352
8.696037665007593 668.4787248766686 1.065402513171303
8.701265219961009 678.3229027782711 1.0727120473913754
8.706492774914425 691.4133510728112 1.082687361305987
8.711720329867841 695.4859756991427 1.0863723404834642
8.716947884821257 698.7514673324214 1.088144185716175
8.722175439774674 700.2237631660544 1.08893021120247
8.72740299472809 695.2675049280889 1.0834008608287284
8.732630549681506 697.4117546611036 1.0856960873202732
8.737858104634922 693.6264773919984 1.0830458461483883
8.743085659588338 693.1394263815431 1.084359206677964
8.748313214541755 694.6883615013048 1.0861295905203718
8.75354076949517 690.9387765949753 1.083407994534123
8.758768324448587 691.696033674908 1.082409110456533
8.763995879402003 684.8590598522204 1.075805098844554
8.76922343435542 675.7176149727703 1.0680192999697806
8.774450989308836 665.6035518159146 1.0597374453337058
8.779678544262252 652.3702547804683 1.0483740507656736
8.784906099215668 644.1443169781878 1.0403171437197252
8.790133654169084 633.6642515997245 1.031501005836235
8.7953612091225 626.1187623923876 1.0248456615298975
8.800588764075917 619.3660021307327 1.0200219208019168
8.805816319029333 615.7109436518987 1.017947281129368
8.811043873982749 616.1018145518053 1.0188254371188845
8.816271428936165 609.6650692853777 1.0122327216057838
8.821498983889581 603.3895200767021 1.0056581691863096
8.826726538842998 596.5423124280667 0.9995915036204697
8.831954093796414 592.2455094448917 0.9959081065359618
8.83718164874983 587.5816111201365 0.9921048940937799
8.842409203703246 583.3935070813209 0.9881386005508901
8.847636758656662 579.3217819979112 0.9845793278107055
8.852864313610079 575.8663625626367 0.9816781339340428
8.858091868563495 580.8202060278769 0.9850157835040619
8.863319423516911 583.5639033667138 0.9862547270513866
8.868546978470327 585.3605415000147 0.9870462011584488
8.873774533423743 583.5230771090678 0.9857230436849962
8.87900208837716 580.5721112640467 0.9831981242905085
8.884229643330576 578.0296161043995 0.9810972547972518
8.889457198283992 581.0090184436307 0.9838873400447574
8.894684753237408 586.7482084508347 0.9891699543818684
8.899912308190824 587.5032833481553 0.990433186484128
8.90513986314424 584.4923276880825 0.9868043126417789
8.910367418097657 586.2759839457376 0.9872011123435236
8.915594973051073 590.0851527066131 0.9895767178742325
8.92082252800449 595.7128798635821 0.9934239439451532
8.926050082957905 600.9258557095734 0.9975272876734589
8.931277637911322 602.2487400947512 0.9983637598296909
8.936505192864738 607.888137345537 1.0011546966285565
8.941732747818154 610.8266015005895 1.003498980433219
8.94696030277157 612.5091872191363 1.004408934401021
8.952187857724986 614.2541250128903 1.0066638456896204
8.957415412678403 616.028337452217 1.0084277110964486
8.962642967631819 617.9120561602149 1.0092251435882438
8.967870522585235 622.3987467645843 1.012680938097087
8.973098077538651 625.2970707416417 1.0144664659828508
8.978325632492067 627.6491008752678 1.0158534336905531
8.983553187445484 635.0980996717216 1.0211350425002308
8.9887807423989 638.6340932614254 1.0229341421093987
8.994008297352316 642.9023278618477 1.0264969160701227
8.999235852305732 646.0061855700995 1.0302012005566779
9.004463407259149 646.158450958394 1.0296091578953546
9.009690962212565 650.3495863773421 1.0320561000859485
9.014918517165981 658.8578946374289 1.036647431301926
9.020146072119397 669.6207947283485 1.044514162995823
9.025373627072813 682.3235837281358 1.0535656581420678
9.03060118202623 694.8194293969368 1.0620589768753015
9.035828736979646 714.1437894114146 1.0767948570743235
9.041056291933062 731.3705609602121 1.0897406401056768
9.046283846886478 751.0689576849884 1.1055184700350644
9.051511401839894 765.7818488938805 1.1159744113463226
9.05673895679331 785.7610237042741 1.1294053086829383
9.061966511746727 808.828524592753 1.1446752467348895
9.067194066700143 834.9856925352731 1.162676846554565
9.07242162165356 856.4989283909015 1.1762494507531895
9.077649176606975 873.6389650300795 1.1877823562550498
9.082876731560392 888.0170424440523 1.1974052102698793
9.088104286513808 902.7138918030844 1.2084977239809997
9.093331841467224 916.0745841575446 1.2169835684622137
9.09855939642064 920.180214791796 1.2187845123135286
9.103786951374056 922.6024380052995 1.219005208367188
9.109014506327473 918.7294062363044 1.21522172146726
9.114242061280889 915.0703052041888 1.2127544172416138
9.119469616234305 909.5215874032192 1.20861966156381
9.124697171187721 906.2477916883672 1.2059191569438246
9.129924726141137 906.6581720430177 1.2061592215078718
9.135152281094554 910.180200823724 1.208310872634476
9.14037983604797 919.5169830237202 1.214801276818526
9.145607391001386 932.2638820740377 1.2214363917690532
9.150834945954802 956.1983265808977 1.2359345043740042
9.156062500908218 984.8405398157978 1.2547434898174328
9.161290055861635 1022.7094274669254 1.2897063180173283
9.16651761081505 1062.647403239333 1.3219660281928143
9.171745165768467 1098.977032655971 1.349561320521556
9.176972720721883 1121.3444203632494 1.3661000951594227
9.1822002756753 1131.5428988894705 1.3750891657007502
9.187427830628716 1133.1261772841108 1.3793620802004327
9.192655385582132 1123.2124621664495 1.3759515883952693
9.197882940535548 1114.4822556126048 1.3736995522183726
9.203110495488964 1099.3890553687072 1.3666476179393385
9.20833805044238 1089.442416081295 1.3633719412107272
9.213565605395797 1084.0956019645537 1.3616673568556246
9.218793160349213 1079.0718526330454 1.3613468490074836
9.224020715302629 1072.310324545398 1.3592120899467817
9.229248270256045 1066.401417804503 1.3574206667765212
9.234475825209461 1058.0621580809661 1.353538726195347
9.239703380162878 1051.4497422060556 1.3500820073227078
9.244930935116294 1057.5350344977028 1.3544605328461063
9.25015849006971 1064.7143561790626 1.3613360455238643
9.255386045023126 1072.1531884169046 1.3678981436319089
9.260613599976542 1087.1934653335093 1.3788520131264794
9.265841154929959 1101.3278067474432 1.3901180482397488
9.271068709883375 1122.286677702122 1.4044437284492972
9.276296264836791 1147.2372504734644 1.4215424760420372
9.281523819790207 1166.3340272165854 1.434651665620606
9.286751374743623 1175.3939999352274 1.4400028562609122
9.29197892969704 1178.738945193291 1.4441326236948309
9.297206484650456 1171.721811513508 1.4413159842037804
9.302434039603872 1158.5941487716814 1.434375471928439
9.307661594557288 1127.7538683891053 1.4171487962146594
9.312889149510704 1087.4559195423876 1.3931374132628105
9.31811670446412 1036.9334478631868 1.361328192517983
9.323344259417537 982.0919199883514 1.326682089508597
9.328571814370953 929.6128324723643 1.2916278154875844
9.33379936932437 881.2337400012206 1.2587785440707988
9.339026924277785 834.3033879152138 1.226009755580528
9.344254479231202 795.1523219620734 1.199193487691368
9.349482034184618 766.0509915713232 1.1785972988588749
9.354709589138034 743.7988990400381 1.162528746911822
9.35993714409145 728.0036896425936 1.150272295557364
9.365164699044866 715.9908164535257 1.1411348444873037
9.370392253998283 701.1173434928645 1.130327555231865
9.375619808951699 690.6567675080105 1.1221290010268032
9.380847363905115 684.8997494423743 1.1180440749054936
9.386074918858531 677.3733468898448 1.111950240494517
9.391302473811947 675.6411778746503 1.1106373117551167
9.396530028765364 672.6653753609562 1.1089049112798264
9.40175758371878 674.7255485775439 1.1119310040295645
9.406985138672196 674.7605749942246 1.1126753900348212
9.412212693625612 676.6930379976508 1.1134932955436265
9.417440248579029 672.8378079445512 1.099464180506094
9.422667803532445 669.5557434756596 1.091554080926619
9.427895358485861 667.235509599401 1.0859510428718446
9.433122913439277 664.4743692739942 1.0806266564542029
9.438350468392693 661.022784658406 1.0746556412777197
9.44357802334611 661.9218724357696 1.0733601757426532
9.448805578299526 662.6483978591891 1.0714544270153017
9.454033133252942 665.9059367998858 1.0723442735433455
9.459260688206358 669.5556936465365 1.0736108059695535
9.464488243159774 674.138626157718 1.0769400888051832
9.46971579811319 675.3969028311558 1.0764075418538581
9.474943353066607 670.4401901825668 1.0708251253390901
9.480170908020023 665.4908365661973 1.0636555233880154
9.48539846297344 662.0674871612501 1.0592292398522476
9.490626017926855 660.72187723819 1.0560157313281202
9.495853572880272 661.6810089115639 1.0566131439442432
9.501081127833688 665.9025508073709 1.0591567127705268
9.506308682787104 668.7184343065697 1.0616556072451488
9.51153623774052 669.8375866377003 1.0623620390961805
9.516763792693936 665.1729308815047 1.057772372752777
9.521991347647353 662.1398660540625 1.052098588805348
9.527218902600769 665.5583152184689 1.0524098212610153
9.532446457554185 668.6718653322857 1.0542117143598138
9.537674012507601 674.701030655646 1.0602833220775731
9.542901567461017 676.3547384739738 1.0612976816342763
9.548129122414434 672.9315215841149 1.0580375371711699
9.55335667736785 670.1852710293648 1.0539981669792635
9.558584232321266 666.0017399417795 1.0495835339742652
9.563811787274682 665.5061909095826 1.048818975831766
9.569039342228098 665.3752510844349 1.0477798635211728
9.574266897181515 662.3945198358417 1.044981746862144
9.57949445213493 658.9288095570346 1.041179004070351
9.584722007088347 657.4169255716163 1.0394089487863591
9.589949562041763 658.7791449188778 1.0399676577297081
9.59517711699518 664.3824401186085 1.043556878031442
9.600404671948596 669.1392418980782 1.0473401452808102
9.605632226902012 670.1282408111016 1.0470538809449321
9.610859781855428 668.3396974417825 1.0438381964492736
9.616087336808844 666.6749677372878 1.0412395984786116
9.62131489176226 668.6602165465124 1.0421148101757154
9.626542446715677 670.6855064380939 1.043514266922783
9.631770001669093 669.2173898763872 1.0428827521015698
9.636997556622509 665.5182186733754 1.0393017471529002
9.642225111575925 665.8845982348423 1.039287269626107
9.647452666529341 661.4579636493346 1.0347068662435364
9.652680221482758 668.4779793653015 1.0402057307051704
9.657907776436174 670.6757290490166 1.0409218374919675
9.66313533138959 670.0766500722262 1.0390486751823698
9.668362886343006 670.6492218723711 1.0386482049670924
9.673590441296422 668.8876568446714 1.0363598268777985
9.678817996249839 669.0732527912841 1.0355300757893189
9.684045551203255 671.3870637170957 1.0370928923659715
9.689273106156671 676.5070358803889 1.0415203674704954
9.694500661110087 677.6436361128093 1.0413416792190298
9.699728216063503 677.1404401944578 1.0404289038340473
9.70495577101692 676.522397167938 1.0386688178574526
9.710183325970336 680.0237967525326 1.0413707157823562
9.715410880923752 687.063714061787 1.0462546263168893
9.720638435877168 688.1820997391105 1.04684517182198
9.725865990830584 688.1317037998158 1.0468185871491342
9.731093545784 686.7259577919496 1.0443416860233137
9.736321100737417 687.2620240742658 1.0438692290314222
9.741548655690833 691.2865078384538 1.0466397446434448
9.74677621064425 690.4048551866975 1.0451620427231807
9.752003765597665 692.2352617388686 1.047211159617973
9.757231320551082 690.9139849063143 1.0459904944083347
9.762458875504498 692.43609865797 1.0457332032912685
9.767686430457914 697.8097599140332 1.0487384734070384
9.77291398541133 700.8048425328469 1.0507025716882572
9.778141540364746 697.5134263615756 1.0472949615390406
9.783369095318163 694.5277521577467 1.0441660769305314
9.788596650271579 692.1046654829345 1.0417850928406942
9.793824205224995 695.907982361268 1.0453955129809407
9.799051760178411 699.4550641471159 1.0472322955545583
9.804279315131827 700.5358156469546 1.0468637456853656
9.809506870085244 697.1992917481385 1.042367583800567
9.81473442503866 696.5558527044902 1.0411789547305288
9.819961979992076 701.4324329793674 1.0444370199661273
9.825189534945492 704.7658897691895 1.0472360252049533
9.830417089898909 709.6352540058217 1.0504980430531141
9.835644644852325 710.4374157878885 1.0496248803827315
9.840872199805741 710.0459881367412 1.0482850748253294
9.846099754759157 714.0283467882604 1.0514544508593262
9.851327309712573 716.8690099443993 1.0541115412278854
9.85655486466599 713.4509844023423 1.051066112348211
9.861782419619406 712.382167778695 1.049848467057465
9.867009974572822 713.2603085531421 1.0493862367419649
9.872237529526238 718.5528242980877 1.0535123363085526
9.877465084479654 719.8948544744275 1.0543705936818237
9.88269263943307 721.5401583822368 1.0550333881779395
9.887920194386487 725.8951802875841 1.0576081359078597
9.893147749339903 727.6137483143488 1.0586261892495077
9.89837530429332 728.9835232501314 1.0575501744733735
9.903602859246735 731.6544301399875 1.0588073659600095
9.908830414200152 736.9580178476288 1.0626308478612985
9.914057969153568 749.1732795422683 1.0718331339323388
9.919285524106984 753.3171210921358 1.0740885505032272
9.9245130790604 755.5013857446764 1.0747057853969306
9.929740634013816 758.2068488603832 1.07643331151903
9.934968188967233 759.6326776638302 1.077185777264716
9.940195743920649 756.8894348521553 1.0746974452567497
9.945423298874065 761.6142899406284 1.077868711194404
9.950650853827481 762.5781174275778 1.0781238637569206
9.955878408780897 766.256255041449 1.0798732794686896
9.961105963734314 764.9660798545519 1.0780822599418056
9.96633351868773 761.8171807079017 1.0758478054781149
9.971561073641146 756.1264792542379 1.071269187114952
9.976788628594562 755.411086251384 1.0701014320246758
9.982016183547978 755.0133242322012 1.0694910701361557
9.987243738501395 754.2280903815839 1.0677342357531956
9.99247129345481 753.9809517130592 1.0667668080355557
9.997698848408227 746.7981176036504 1.0613237641999838
10.002926403361643 740.0738414097722 1.0559501754763654
10.00815395831506 734.3598277410064 1.0510345643098489
10.013381513268476 728.8349445457239 1.046776094665068
10.018609068221892 725.9229486956009 1.0439870448429356
10.023836623175308 727.2694800067322 1.0448989756373845
10.029064178128724 725.0307786981416 1.0431399965450014
10.03429173308214 728.7398657964994 1.0459154096952756
10.039519288035557 729.8114068357594 1.0464585647387354
10.044746842988973 732.0511862954278 1.0474998603437908
10.049974397942389 733.6598094096728 1.0487651815529493
10.055201952895805 729.6382950970127 1.0456121978589552
10.060429507849221 728.8054647989987 1.0449454714193136
10.065657062802638 724.2728562916876 1.0413954670779628
10.070884617756054 722.2283538394554 1.0397251929118214
10.07611217270947 718.5967585444408 1.0361580387699663
10.081339727662886 719.9711159488885 1.0364863603737158
10.086567282616302 718.6811953927543 1.03569436113664
10.091794837569719 717.9021948939536 1.0350422416542013
10.097022392523135 717.7144976120602 1.033672460169523
10.102249947476551 722.8057831498626 1.0371470361768458
10.107477502429967 723.5248552980672 1.0363399372163304
10.112705057383383 721.2942466178747 1.0341161533642584
10.1179326123368 717.8908292238501 1.0318814991428273
10.123160167290216 716.2448143537425 1.031462303316317
10.128387722243632 714.0344482511606 1.0298191827058971
10.133615277197048 711.4059582531675 1.026765877665366
10.138842832150464 714.793171065798 1.0277679215568756
10.14407038710388 717.4965430425007 1.0296086640245294
10.149297942057297 722.8652919946497 1.0338716981063234
10.154525497010713 721.2708019742889 1.0333760127990332
10.15975305196413 720.0073373662462 1.0323596021252113
10.164980606917545 719.2579711831813 1.0309800117494532
10.170208161870962 715.9706335207957 1.0278755692903756
10.175435716824378 716.9468487216234 1.0285547054971156
10.180663271777794 712.5998898432877 1.0247334790810638
10.18589082673121 714.7588122353093 1.0259218273904298
10.191118381684626 709.1650985691768 1.0217882631305895
10.196345936638043 708.0912781428269 1.0205123485225318
10.201573491591459 707.3442512827514 1.0195180841068516
10.206801046544875 706.635348826344 1.0190570902409843
10.212028601498291 708.054944101029 1.018890961345879
10.217256156451707 705.0067935791402 1.0161234109510104
10.222483711405124 703.3998605844367 1.014854093900566
10.22771126635854 704.3393221750679 1.0167819297213494
10.232938821311956 703.3730315735401 1.016253063751278
10.238166376265372 706.2212057667878 1.0175568311013619
10.243393931218788 708.5271433746266 1.0182814888175282
10.248621486172205 704.0831917489529 1.0146221770039061
10.253849041125621 702.3310230398823 1.0137926060056008
10.259076596079037 694.675913754251 1.008973149238283
10.264304151032453 693.4251776621422 1.007849939837269
10.26953170598587 694.1533103528673 1.0078841927257642
10.274759260939286 694.719036816689 1.0075623960728068
10.279986815892702 696.0164284847518 1.0082756604421579
10.285214370846118 691.8236639112806 1.0060592141059306
10.290441925799534 690.6292662226126 1.0047244076775406
10.29566948075295 689.1311976698148 1.0035630899174222
10.300897035706367 688.0801705923622 1.0014260942171263
10.306124590659783 692.238226627358 1.003525794303944
10.3113521456132 688.4829981492528 1.0004974079685545
10.316579700566615 688.142509430304 0.9996551165288708
10.321807255520032 686.2728827877906 0.9976997769542687
10.327034810473448 686.3504823854911 0.9975808054296952
10.332262365426864 684.949949954974 0.9956722148834822
10.33748992038028 686.3908866351096 0.9963572609617979
10.342717475333696 688.7384858735554 0.997485202656846
10.347945030287113 687.4045028500029 0.995760807549524
10.353172585240529 689.9183148816478 0.9975926129550711
10.358400140193945 690.6933431261176 0.9984119049172498
10.363627695147361 695.5737704604866 1.0021599831389874
10.368855250100777 700.0704538639324 1.0053230402591766
10.374082805054194 703.9903481859069 1.0077242448382864
10.37931036000761 705.5997008082849 1.0081107744491136
10.384537914961026 704.4502825362796 1.007264839228694
10.389765469914442 701.0507809674788 1.0030921476927113
10.394993024867858 701.1946569637273 1.0025101137950998
10.400220579821275 700.5114797043426 1.002081558841314
10.40544813477469 697.6121722754572 0.9997388743387263
10.410675689728107 696.3490128328449 0.9985715997846526
10.415903244681523 692.7719031925996 0.9960601952494027
10.42113079963494 691.9055955535672 0.9957935174638425
10.426358354588356 686.5307052737693 0.9918300820897233
10.431585909541772 676.140555821456 0.984384672143308
10.436813464495188 667.0232210825176 0.9771303973611452
10.442041019448604 656.2917168471294 0.9690863263539297
10.44726857440202 651.5212394640469 0.9641198612628017
10.452496129355437 644.7991432538416 0.9588568801373446
10.457723684308853 639.2920583181793 0.9545690130486337
10.462951239262269 633.6739979128567 0.9497013049520716
10.468178794215685 628.6818680685049 0.9460621331074398
10.473406349169101 620.255702064226 0.9394893770676823
10.478633904122518 615.572478075182 0.936087815673122
10.483861459075934 615.8254546095673 0.9361161536936032
10.48908901402935 614.161796720361 0.9344064147109671
10.494316568982766 612.8666004964244 0.9327178431306332
10.499544123936182 609.0347540124907 0.9288762794585631
10.504771678889599 602.7660904842421 0.9240954587469895
10.509999233843015 601.5914705783566 0.923852829373916
10.515226788796431 604.7439048281441 0.9263823279799424
10.520454343749847 602.5506104492083 0.924114510625002
10.525681898703263 598.8457847937503 0.9209029086183652
10.53090945365668 595.6101092525216 0.9180214740094212
10.536137008610096 593.7744227428568 0.9167450965667825
10.541364563563512 594.2588017082762 0.9171742103674894
10.546592118516928 595.1755601165943 0.9175522252282874
10.551819673470344 591.8102171565599 0.9135863213029616
10.55704722842376 586.1352220563704 0.9089441631061489
10.562274783377177 584.0973063538029 0.9073439607962213
10.567502338330593 583.5966078283682 0.9077080494650305
10.57272989328401 585.5563687542542 0.9086884456575776
10.577957448237425 580.654634265745 0.9046828570058663
10.583185003190842 579.0366583532864 0.9020240798884933
10.588412558144258 574.260159717744 0.8977944986556148
10.593640113097674 572.8909676450726 0.8972378866491849
10.59886766805109 572.6713886866434 0.8968509166891724
10.604095223004506 567.1480232855595 0.8922185361213226
10.609322777957923 563.0747413726492 0.8888941793480706
10.614550332911339 563.6389852449136 0.889207413351789
10.619777887864755 562.0339133286519 0.8876753925551945
10.625005442818171 563.8883683521888 0.8891346286189543
10.630232997771587 561.2899669710933 0.8859051521630321
10.635460552725004 560.8051454878228 0.8852217669035254
10.64068810767842 562.3301862959936 0.8861443545705777
10.645915662631836 563.4058381858214 0.8863886088802237
10.651143217585252 564.4639531567831 0.8875085739562285
10.656370772538668 564.4628987170923 0.8862115451590598
10.661598327492085 565.0569729048925 0.8868665513849979
10.666825882445501 567.6623839616112 0.8893690526614364
10.672053437398917 570.0273357672324 0.8914194125337488
10.677280992352333 575.7755206961479 0.8956611206850688
10.68250854730575 577.8334527627655 0.8968194055340791
10.687736102259166 584.1713835743918 0.9004655973543528
10.692963657212582 588.517733814791 0.9033435084164966
10.698191212165998 593.7509714148661 0.9070047804874517
10.703418767119414 594.7631657253837 0.9066516305593885
10.70864632207283 595.3199916366459 0.9069818291889041
10.713873877026247 601.779505644212 0.9116971139557386
10.719101431979663 605.5378741380142 0.9146330772138433
10.72432898693308 616.3588102884688 0.9223180381434751
10.729556541886495 625.3622092698631 0.928954981665592
10.734784096839912 635.4986235558123 0.9366806154443972
10.740011651793328 640.0385274484388 0.9398079666825655
10.745239206746744 639.2100180427664 0.9384898453240837
10.75046676170016 637.4208188970565 0.9368047203197277
10.755694316653576 639.2658973064354 0.9379338442831334
10.760921871606993 638.3953522160913 0.9362111176313485
10.766149426560409 642.8693251190817 0.9394687201752191
10.771376981513825 643.3683297134022 0.9395532833312971
10.776604536467241 640.7882279976893 0.937848796637987
10.781832091420657 642.1480363684942 0.9382457694713454
10.787059646374074 637.5413769729508 0.9347483963806453
10.79228720132749 633.7017788957916 0.9309729125194047
10.797514756280906 632.6515080659924 0.9295094376627907
10.802742311234322 635.5454053365586 0.9317325646847351
10.807969866187738 637.8969616703228 0.9340067080775032
10.813197421141155 644.2346853371173 0.9382873267320573
10.81842497609457 648.7906087734268 0.9414126385574184
10.823652531047987 656.146543920084 0.9453090076056072
10.828880086001403 668.5394637073515 0.953858910018893
10.83410764095482 681.2174036235981 0.9630958054455059
10.839335195908236 700.4142434703435 0.976184235714899
10.844562750861652 720.8282124537204 0.9902344559247324
10.849790305815068 747.7562103710379 1.00685931728884
10.855017860768484 776.622818451213 1.0245100991695038
10.8602454157219 805.1722556884214 1.0432632965667774
10.865472970675317 827.9128329661374 1.0587959187987612
10.870700525628733 833.919104205946 1.0629669284810443
10.875928080582149 829.7697543054438 1.0603726013028776
10.881155635535565 813.9548290222392 1.0491956969619374
10.886383190488981 790.8658303665417 1.0337636921466908
10.891610745442398 764.0367791243782 1.0162090201141651
10.896838300395814 739.5267565425326 0.9995966565014308
10.90206585534923 712.1251877204123 0.9807700654543012
10.907293410302646 694.416201915619 0.9683191270278397
10.912520965256062 673.108403921919 0.9520509065810718
10.917748520209479 656.5518609075139 0.940134600617748
10.922976075162895 642.7963822904909 0.9301306131927966
10.928203630116311 629.5434439785777 0.9205005940134482
10.933431185069727 621.6974538833329 0.9146730264567476
10.938658740023143 613.6593992980062 0.9084313912033393
10.94388629497656 608.9625317485917 0.904652710182616
10.949113849929976 604.461881150326 0.9013348932874149
10.954341404883392 601.7778815264138 0.8994859580648021
10.959568959836808 599.2018526656858 0.8980541590652551
10.964796514790224 596.9106160844003 0.896037673114163
10.97002406974364 594.7114729669013 0.8954580898887785
10.975251624697057 588.1773693658349 0.8919804674209357
10.980479179650473 580.5573737082468 0.8878091709355128
10.98570673460389 573.3332800748079 0.8835907885505592
10.990934289557305 570.2234595540871 0.8821723901224361
10.996161844510722 567.5213819592692 0.8810174882125872
11.001389399464138 562.9752590022476 0.8782922438895353
11.006616954417554 558.0599719841001 0.8752507120925263
11.01184450937097 552.8795599972437 0.8724192548588665
11.017072064324386 550.7713552934052 0.8713341321168784
11.022299619277803 553.3932068872114 0.8735451777582054
11.027527174231219 551.4905336261409 0.8721191237105971
11.032754729184635 550.6404539757839 0.8717291392890234
11.037982284138051 547.5723478315527 0.8701654463060846
11.043209839091467 543.2759588967332 0.8672127349209964
11.048437394044884 542.3185949581912 0.867058282440896
11.0536649489983 540.2481201189958 0.8658633038770657
11.058892503951716 538.0262389802649 0.8639947713533646
11.064120058905132 539.7445122967187 0.8650083375648363
11.069347613858548 537.1123873654193 0.8633646753039497
11.074575168811965 534.8203053858034 0.8615221366766087
11.079802723765381 533.8451301917496 0.8612489912531985
11.085030278718797 533.1599716643483 0.8612929160991583
11.090257833672213 535.3964260629249 0.8634532348075871
11.09548538862563 537.0957628787415 0.8649046863611146
11.100712943579046 537.6220530714579 0.865884408622185
11.105940498532462 532.5407012053821 0.86187741920821
11.111168053485878 531.643610805701 0.8615154024007261
11.116395608439294 529.0835856578927 0.8600115287394476
11.12162316339271 524.471767067259 0.8562874739365025
11.126850718346127 521.884931400523 0.8544483052393906
11.132078273299543 518.7250855876733 0.851532327340696
11.13730582825296 515.2212732692251 0.8486767868055695
11.142533383206375 515.760374044918 0.8498326465767282
11.147760938159792 516.788067544139 0.8509496206443793
11.152988493113208 521.4936527275163 0.8550261637155564
11.158216048066624 522.500423598891 0.8557029433616429
11.16344360302004 517.9406535227868 0.8513652717926194
11.168671157973456 513.6082427452442 0.8475170754949923
11.173898712926873 515.3304043217552 0.8493785898356007
11.179126267880289 515.9028888935266 0.8502834546947338
11.184353822833705 519.8280662327891 0.8535921207254262
11.189581377787121 516.1980430027348 0.8512956447565257
11.194808932740537 510.12591768529796 0.8462922360005493
11.200036487693954 505.26514568108894 0.8424097526438736
11.20526404264737 501.29230515819046 0.8393591663499198
11.210491597600786 498.80062620405647 0.8372579616676618
11.215719152554202 502.0159728139237 0.8404328297005085
11.220946707507618 505.72447561212397 0.8433471409915322
11.226174262461035 509.73881687058343 0.8470705301014715
11.23140181741445 507.1336364419656 0.8458459108290663
11.236629372367867 501.86610192122873 0.8410455619751275
11.241856927321283 498.0402437543229 0.8380739582688738
11.2470844822747 497.1952176903669 0.8373283018679263
11.252312037228116 499.7113638944598 0.8388537669017868
11.257539592181532 501.0909810626072 0.8400438188620551
11.262767147134948 501.0487227619251 0.8402624200958678
11.267994702088364 500.6649091346331 0.8400995503274252
11.27322225704178 502.4521804691666 0.8419804937704145
11.278449811995197 502.24345666772984 0.8416513228558556
11.283677366948613 500.56872340500826 0.8392623077653126
11.288904921902029 500.42357576582356 0.8388489219765511
11.294132476855445 495.6385753761227 0.8344218536901572
11.299360031808861 491.14335913274533 0.8308651487560333
11.304587586762278 493.6427511459655 0.8326837844377295
11.309815141715694 495.3880090311731 0.8333926262718782
11.31504269666911 496.9238914002406 0.8342238126207667
11.320270251622526 499.93729355233205 0.8361791367306146
11.325497806575942 495.2363098097534 0.8324127288857588
11.330725361529359 494.4246341571766 0.8322956006951644
11.335952916482775 495.01481096706897 0.8336197076100452
11.341180471436191 495.59527499416777 0.8346776208018801
11.346408026389607 493.37691450822234 0.8326879856929574
11.351635581343023 492.8757507064199 0.8315975867594405
11.35686313629644 487.3282783521629 0.826621316147132
11.362090691249856 484.6186406661952 0.8235658052702879
11.367318246203272 480.076139357158 0.8203702951984215
11.372545801156688 477.9759044752564 0.8189696291143342
11.377773356110104 476.7393752638961 0.8176249952625195
11.38300091106352 476.4746691454246 0.817299166475274
11.388228466016937 476.0049891203605 0.8162427953986039
11.393456020970353 472.2301472253427 0.8132804133909053
11.39868357592377 470.0004075680027 0.812851833270104
11.403911130877185 466.12473320267577 0.8098881391392585
11.409138685830602 467.7965974836083 0.8114270470466843
11.414366240784018 467.4614220754647 0.8114418000534626
11.419593795737434 464.8568784209944 0.8085450757394936
11.42482135069085 462.1793825202818 0.8063651487149229
11.430048905644266 457.92775277010037 0.8025851775687406
11.435276460597683 453.54489545775584 0.7984282728968055
11.440504015551099 454.29471515682144 0.7998143764207766
11.445731570504515 454.3469176201565 0.7991413404822589
11.450959125457931 455.73821824045325 0.8000566086362184
11.456186680411347 457.04411686590197 0.8017571102649076
11.461414235364764 453.5264392178976 0.7990274957655521
11.46664179031818 451.05237465247575 0.7968520740701448
11.471869345271596 453.4277655855103 0.7984732195887844
11.477096900225012 456.05606596252414 0.8012728332010858
11.482324455178428 456.83602879705774 0.8090499753936407
11.487552010131845 457.00746941120093 0.8118700827418539
11.49277956508526 454.41833349849776 0.8112359936742013
11.498007120038677 454.7364377967455 0.8132541541740154
11.503234674992093 456.03933532976686 0.8149953469450634
11.50846222994551 456.51449627844113 0.8163503412459332
11.513689784898926 459.43249936159447 0.8202741485835825
11.518917339852342 460.01985610752035 0.8219390252044823
11.524144894805758 459.2412150599271 0.8228309827690522
11.529372449759174 458.43114909933394 0.8226467014302511
11.53460000471259 455.4587818899468 0.8208374392995691
11.539827559666007 452.77143908041415 0.8187712883336525
11.545055114619423 453.26969878977036 0.8193081106236123
11.550282669572839 452.33180098659375 0.8184002619317664
11.555510224526255 451.12517237035934 0.8176283752259023
11.560737779479672 445.6968747390741 0.8131397592964038
11.565965334433088 443.90809706371965 0.8125918673697855
11.571192889386504 442.4133911678709 0.8122742009129076
11.57642044433992 441.2583936989836 0.8121522549031529
11.581647999293336 441.0409588718607 0.8126090024525882
11.586875554246753 437.12023660128995 0.8094790749170189
11.592103109200169 433.2047016642725 0.8066752553528429
11.597330664153585 432.5378868058066 0.8063878821813466
11.602558219107001 431.49531523174517 0.8057625370632227
11.607785774060417 430.74211146385403 0.8052690274382627
11.613013329013834 429.47976039446405 0.8042529083266234
11.61824088396725 425.14925568415947 0.8006887499137656
11.623468438920666 421.56416411588975 0.7976329000463728
11.628695993874082 416.96679537450325 0.7933409926325434
11.633923548827498 412.8847463883951 0.790223697025307
11.639151103780915 412.31282279216197 0.790302719715204
11.64437865873433 411.0754287175017 0.7899942945550504
11.649606213687747 410.3092553118354 0.7895471252468713
11.654833768641163 406.0254024359923 0.7860033579419661
11.66006132359458 403.85790391089296 0.7845898908254748
11.665288878547996 404.2401616246514 0.7859047150423848
11.670516433501412 403.57522301921114 0.785683852342316
11.675743988454828 402.60053106492256 0.7852780755137008
11.680971543408244 402.2964956949397 0.7840625064482574
11.68619909836166 400.49693292054945 0.7823947624662716
11.691426653315077 401.3078785049483 0.7838742368411385
11.696654208268493 402.04852145194405 0.7855392138771805
11.701881763221909 399.3633581678299 0.7842274344010417
11.707109318175325 399.07293130042774 0.785265262899067
11.712336873128741 396.1477165832568 0.7825503327298798
11.717564428082158 396.6284329373092 0.7835188377471144
11.722791983035574 396.83460359790047 0.7831913914534137
11.72801953798899 398.4056247666866 0.7843898855416899
11.733247092942406 398.69172881030903 0.785177552474
11.738474647895822 398.48486324613776 0.7852246857966756
11.743702202849239 395.90873900466295 0.7839862748279548
11.748929757802655 395.82743248683386 0.7847156676067453
11.754157312756071 399.5785082987477 0.787908656563626
11.759384867709487 401.24608933122636 0.7893324401504835
11.764612422662903 402.7021015506166 0.7904244060204506
11.76983997761632 402.80960943073086 0.7908333867215753
11.775067532569736 401.0959474247912 0.7893736881264766
11.780295087523152 401.81244851987833 0.7906566919642841
11.785522642476568 400.59260686765157 0.7895055804641828
11.790750197429984 400.4665063256729 0.7891746872299021
11.7959777523834 400.41001458606723 0.7890945694675596
11.801205307336817 400.5173798400281 0.7887864788001485
11.806432862290233 405.51131344683915 0.7938098993767385
11.81166041724365 411.2737034605845 0.800147952994907
11.816887972197065 413.9978150623819 0.8042897630109308
11.822115527150482 415.368426145854 0.8051390272320246
11.827343082103898 413.87856004548297 0.8039216591094259
11.832570637057314 415.5943005627529 0.8044703899011268
11.83779819201073 418.09826634876237 0.8061378515961387
11.843025746964146 413.1093725237136 0.8011391397829117
11.848253301917563 414.40898470550604 0.8024680001177064
11.853480856870979 411.17977315700523 0.7994230134857003
11.858708411824395 412.11334079246456 0.8004461681523851
11.863935966777811 412.50340105504034 0.801082239932722
11.869163521731227 411.59575375108966 0.8007875411285116
11.874391076684644 409.68759924547567 0.7988217325064034
11.87961863163806 406.03695017593054 0.7954618450260148
11.884846186591476 401.2282088871796 0.7905091100511404
11.890073741544892 396.79787507436737 0.7864956067521527
11.895301296498308 398.39140740440104 0.7886137319926687
11.900528851451725 397.1492274274883 0.7879114368300316
11.90575640640514 397.0713857106047 0.7884093654076614
11.910983961358557 397.98502822972654 0.7895938812314895
11.916211516311973 397.1827667441033 0.7887487122420107
11.92143907126539 396.5578727153889 0.7888478463996125
11.926666626218806 393.89746844954726 0.7870708185383488
11.931894181172222 387.75578520008395 0.780564289704851
11.937121736125638 388.45083568667474 0.7817868667990733
11.942349291079054 387.06004878336853 0.7799657341391729
11.94757684603247 386.4032078560805 0.7794140241996974
11.952804400985887 386.25537892476734 0.7804005130850727
11.958031955939303 383.89595142388015 0.7782874659881892
11.963259510892719 385.5941993501808 0.7801143255730969
11.968487065846135 386.9095809694327 0.7819717228354714
11.973714620799552 388.2614112591554 0.7831893949352673
11.978942175752968 388.4417481429128 0.7837653965185094
11.984169730706384 386.8152671384154 0.7824223606452719
11.9893972856598 386.90927555060534 0.7822435969199327
11.994624840613216 385.2410704813368 0.7801667984406015
11.999852395566633 384.2055641300616 0.7794371083141597
12.005079950520049 387.5438566911422 0.7825198656674761
12.010307505473465 388.10281742350776 0.7834904767596839
12.015535060426881 389.03729158889854 0.7854814761168474
12.020762615380297 391.3748561084995 0.7881337224181076
12.025990170333714 391.08797599918785 0.7884247219347955
12.03121772528713 392.3004924833775 0.7892544680655761
12.036445280240546 393.73384405274214 0.789922701008889
12.041672835193962 394.323876717582 0.791271476585854
12.046900390147378 394.69260462378276 0.7916072648023994
12.052127945100795 397.9485750263191 0.7960441866209066
12.05735550005421 405.2870017895771 0.8027533815295682
12.062583055007627 413.1017359445858 0.8100699010614288
12.067810609961043 421.33437879394944 0.8179835226396589
12.07303816491446 427.5321803058412 0.8233679773570768
12.078265719867876 437.71898102524847 0.8334000840833035
12.083493274821292 453.04274648058174 0.8478915111972738
12.088720829774708 469.9514284125658 0.8633636160957909
12.093948384728124 488.47545181868963 0.8801681707007112
12.09917593968154 508.613808619785 0.8974982947205752
12.104403494634957 533.5936112306899 0.9194817063157034
12.109631049588373 562.6448509855976 0.943540213656429
12.114858604541789 595.8493273450124 0.9710055478123287
12.120086159495205 628.4087134063997 0.9977364725587642
12.125313714448621 656.5128596794631 1.0196709219064957
12.130541269402038 674.6488750295762 1.0341042458766987
12.135768824355454 681.7959386802675 1.0399049803853901
12.14099637930887 678.5104429784371 1.0372494278883417
12.146223934262286 669.6151842379646 1.0310161901228587
12.151451489215702 654.5034195021732 1.0194382876638381
12.156679044169119 632.4324229902388 1.0021267931480111
12.161906599122535 607.0342131551548 0.9826378995419086
12.167134154075951 575.8013144156926 0.9568887403530734
12.172361709029367 549.7717113059081 0.9352457933984741
12.177589263982783 531.7599855260175 0.9203115038141222
12.1828168189362 515.4238905468186 0.905751117851469
12.188044373889616 499.38717545533865 0.8927955156864716
12.193271928843032 485.48662868684823 0.8813787757223884
12.198499483796448 467.8993344157308 0.8655547975402977
12.203727038749864 453.7949949363448 0.8532423091880152
12.20895459370328 444.2732291816393 0.8441829695772073
12.214182148656697 433.2023600749494 0.8336227137557748
12.219409703610113 427.992331568419 0.8294818548638914
12.22463725856353 424.20302989118284 0.8259607850184032
12.229864813516945 416.19395194688536 0.8192587264274699
12.235092368470362 410.12797633759124 0.8143817966669109
12.240319923423778 403.2645978618033 0.8089976387970552
12.245547478377194 394.25117367280035 0.8006093210342057
12.25077503333061 389.7045323297554 0.7966925189127616
12.256002588284026 385.16139094273035 0.791438310483362
12.261230143237443 382.2792702640318 0.7881795099348125
12.266457698190859 378.29069849071357 0.784217155831767
12.271685253144275 375.4891609655121 0.7807947949399148
12.276912808097691 370.7332432315852 0.7767924756435369
12.282140363051107 369.0297075845409 0.7748677870153639
12.287367918004524 368.0675237939418 0.7749215554125714
12.29259547295794 366.5472068432683 0.7748772041705991
12.297823027911356 365.21597905628795 0.7731526345023964
12.303050582864772 360.58875891548644 0.7685054524511405
12.308278137818188 358.8699368960734 0.766449920921846
12.313505692771605 359.4363597765746 0.7696973243957502
12.31873324772502 359.16730659383563 0.7772151266730639
12.323960802678437 360.5522895165208 0.7828653066581619
12.329188357631853 359.3691426143254 0.7853654165696391
12.33441591258527 356.60838985936346 0.785866196374252
12.339643467538686 356.7667548151685 0.7896872843501177
12.344871022492102 351.5166190258824 0.7877662158488272
12.350098577445518 351.5047995734023 0.7894072093247959
12.355326132398934 350.2043541397053 0.7904980105915373
12.36055368735235 349.48619558478947 0.79119398358926
12.365781242305767 347.6783821516059 0.7906891120901072
12.371008797259183 345.908596774315 0.7913293860266526
12.376236352212599 349.77048593548255 0.7976159673736987
12.381463907166015 349.02080831816465 0.7987620832627766
12.386691462119432 350.5708409513586 0.8022638816248279
12.391919017072848 345.3741130752212 0.7974153543205396
12.397146572026264 343.4095734277563 0.7970523986316286
12.40237412697968 342.9053976558403 0.7993242826637306
12.407601681933096 340.24585799809904 0.7990912380537337
12.412829236886513 340.40550760904364 0.8023372721909716
12.418056791839929 340.0709742178563 0.8028913846324741
12.423284346793345 337.3939365487236 0.8001373675558134
12.428511901746761 336.4071903121169 0.8005747665339724
12.433739456700177 335.0866940778111 0.7995348825326168
12.438967011653594 335.47506292841337 0.8019397489869939
12.44419456660701 336.77915049075926 0.804450537780358
12.449422121560426 341.3129652045527 0.8107620953430574
12.454649676513842 340.18537637653355 0.8110891526245029
12.459877231467258 339.81483783307806 0.8106844835035099
12.465104786420675 335.47287196225375 0.8058127510140124
12.47033234137409 332.3916246568046 0.8027392488178504
12.475559896327507 330.353108868613 0.8011446144075937
12.480787451280923 330.1613317394577 0.8037059727329781
12.48601500623434 327.85822845785015 0.8032713882720415
12.491242561187756 329.15693538003063 0.8063581472546171
12.496470116141172 331.3368208946361 0.8109277755631967
12.501697671094588 331.9731385559973 0.8128127762352938
12.506925226048004 334.5283419221032 0.8171814753559966
12.51215278100142 330.6435281266363 0.8133284850008731
12.517380335954837 328.85180061606684 0.8134881323063476
12.522607890908253 329.30427502037134 0.8148825974699536
12.527835445861669 328.13929984303854 0.8154951604758593
12.533063000815085 328.5399638302064 0.8168973322296088
12.538290555768501 324.44578673539775 0.8116694193464931
12.543518110721918 325.6131099276007 0.8150107197860256
12.548745665675334 325.05418344525003 0.8146492062501552
12.55397322062875 324.0037227412501 0.8150901708784317
12.559200775582166 323.98302092646264 0.8161700988137311
12.564428330535582 323.4240411770333 0.8095270723426783
12.569655885488999 323.98992974462584 0.8033653092365771
12.574883440442415 325.77060303079617 0.801389667323982
12.580110995395831 327.36717649486013 0.8012177444666222
12.585338550349247 327.6556291259109 0.8000636797372934
12.590566105302663 325.76036943779246 0.7957494027484195
12.59579366025608 325.00065008014803 0.7926383706436855
12.601021215209496 324.1754002876395 0.7886468951513504
12.606248770162912 322.8568510874111 0.7847636201841602
12.611476325116328 320.9493107150236 0.7802298909434152
12.616703880069744 319.7281541594199 0.7783690049873235
12.62193143502316 322.7562200504173 0.7816726687202341
12.627158989976577 329.07586883940786 0.7893719681588108
12.632386544929993 330.97101992578075 0.7915632783097941
12.63761409988341 331.09184151476404 0.7913367503475304
12.642841654836825 331.12401431319824 0.789216337130886
12.648069209790242 332.1026444615194 0.789850918299659
12.653296764743658 333.8136750517984 0.7908139431260413
12.658524319697074 334.4330190896981 0.7904907267882619
12.66375187465049 337.7301417580804 0.7947489448270002
12.668979429603906 343.023167428981 0.7991727126444315
12.674206984557323 350.0109004206597 0.8058053455568208
12.679434539510739 356.8783269465827 0.8129400033709598
12.684662094464155 362.0402520423137 0.8163316325547274
12.689889649417571 362.25504000410183 0.8166201374844165
12.695117204370987 365.2766187068454 0.8185697261461539
12.700344759324404 373.5621347959452 0.826583507014277
12.70557231427782 382.0002007680248 0.8353565121282398
12.710799869231236 388.4361158040474 0.8399353610065495
12.716027424184652 393.8186784871492 0.8441237154147486
12.721254979138068 400.73232585927434 0.8512893308332147
12.726482534091485 408.77874954044984 0.8595381347570632
12.7317100890449 417.68700937727994 0.8689428431783133
12.736937643998317 424.63303676121876 0.8763148931067309
12.742165198951733 431.14801344488893 0.8825844601839414
12.74739275390515 441.81373556145667 0.8929220849639864
12.752620308858566 454.2718510475151 0.9047815476799508
12.757847863811982 462.0283898978125 0.9114043867754252
12.763075418765398 463.539209675241 0.9130139343282143
12.768302973718814 461.0412718236334 0.9105055866763736
12.77353052867223 456.44248438718 0.90589837363734
12.778758083625647 446.7120767696806 0.8959170119244476
12.783985638579063 440.08016618172195 0.8883573945984969
12.789213193532479 433.0946992970797 0.8803098920925949
12.794440748485895 421.55688298243365 0.8676313650123428
12.799668303439312 418.71455235886026 0.864081192355905
12.804895858392728 414.7852961504921 0.8608264687662465
12.810123413346144 410.2295475618122 0.8567071901140084
12.81535096829956 404.72935547076935 0.8512445367586536
12.820578523252976 401.0452815186364 0.8470780932162683
12.825806078206393 399.66013027906365 0.8446216840887358
12.831033633159809 401.0024931152733 0.8450856287774229
12.836261188113225 405.4208048532768 0.8495392410070616
12.841488743066641 413.28933383924976 0.8578008043783357
12.846716298020057 420.49023648442574 0.865368818671131
12.851943852973474 430.0143050659148 0.8749780400553258
12.85717140792689 435.66800243414946 0.8804155499813113
12.862398962880306 442.9306256814864 0.887577443844156
12.867626517833722 444.79683767456635 0.889362376976778
12.872854072787138 446.09399436303534 0.8905126960530119
12.878081627740555 451.43463193850516 0.8955668767325549
12.88330918269397 450.09040292526055 0.8936328686366753
12.888536737647387 446.7559084778708 0.8891680365105659
12.893764292600803 437.6395976337877 0.8799295015812288
12.89899184755422 425.4964202788729 0.8677644515439709
12.904219402507636 412.74889321111095 0.8547431651798284
12.909446957461052 400.3130245125904 0.8418794849393112
12.914674512414468 387.909305055561 0.8291155308986605
12.919902067367884 373.94006299379487 0.8143209897084093
12.9251296223213 365.37433330146985 0.8061115877996583
12.930357177274717 359.7277288134032 0.8004337894529392
12.935584732228133 354.43607857228005 0.7944980317889135
12.940812287181549 351.6188025066765 0.7899218841042387
12.946039842134965 347.65808368189096 0.7863643237994044
12.951267397088381 343.769402874823 0.7807132415738837
12.956494952041798 340.7138265705493 0.7774457935633075
12.961722506995214 339.4765622103406 0.7768291767984189
12.96695006194863 337.82634633087304 0.7744844038552647
12.972177616902046 335.5169369860562 0.7722054284993132
12.977405171855462 332.14124401387664 0.7674674162102024
12.982632726808879 327.5278587468293 0.7610844482344913
12.987860281762295 324.9975832979075 0.7578785372285092
12.993087836715711 323.7715819307065 0.7559377714941333
12.998315391669127 325.45974682114985 0.75886805508341
13.003542946622543 327.3536095311246 0.7617078540476891
13.00877050157596 329.87266181207156 0.7665601303531739
13.013998056529376 333.31351547575247 0.7693682344283405
13.019225611482792 335.123410286595 0.7704438311010237
13.024453166436208 335.31555335158583 0.7709181579511537
13.029680721389624 330.9399536343138 0.7663510746949403
13.03490827634304 329.9575618816381 0.7654734878742674
13.040135831296457 330.65123945747484 0.7663514028120018
13.045363386249873 335.8527496491857 0.7724584613310782
13.05059094120329 341.5211917820988 0.7781869266566072
13.055818496156705 345.4810096025391 0.7822021404415721
13.061046051110122 347.6245932105971 0.7834825786038278
13.066273606063538 351.52927995062396 0.7863374584630245
13.071501161016954 358.0015635426431 0.792607863139825
13.07672871597037 365.2392551105841 0.8001346761378667
13.081956270923786 373.5356115683569 0.809376053048864
13.087183825877203 378.861390906321 0.8159162306879719
13.092411380830619 385.3609885672357 0.8230720985590803
13.097638935784035 389.4295468329494 0.8263612844516545
13.102866490737451 390.30705022995534 0.8277100745054066
13.108094045690867 387.2613028514582 0.8242044500579728
13.113321600644284 384.38033088757555 0.8218468662507928
13.1185491555977 382.06444443904206 0.8198922428598455
13.123776710551116 385.47015812397734 0.8236651291402829
13.129004265504532 385.3657923694456 0.82378564157627
13.134231820457948 387.9060960455453 0.8255131145480082
13.139459375411365 391.0622924208275 0.8287456932353621
13.14468693036478 395.7472872719459 0.8329005706929534
13.149914485318197 397.77538249634216 0.8354260975932901
13.155142040271613 401.9159865328581 0.8404574435532992
13.16036959522503 407.89356210337104 0.8472076306393581
13.165597150178446 409.5442702980595 0.8491363405059297
13.170824705131862 411.43716309208025 0.8510526310880425
13.176052260085278 411.5604519196093 0.850994179218274
13.181279815038694 409.808540955665 0.8492726663320129
13.18650736999211 408.83173818434597 0.8485379480514185
13.191734924945527 404.5933548345119 0.8441448888609361
13.196962479898943 402.4236114000464 0.8419159426223695
13.202190034852359 400.44035131588976 0.8403388036591717
13.207417589805775 397.24154308600157 0.8373416576364164
13.212645144759191 393.373301790721 0.8333874956634136
13.217872699712608 387.59816564358005 0.8273059336024039
13.223100254666024 382.76247786361813 0.8214176474940686
13.22832780961944 377.62822554166485 0.8146022366880181
13.233555364572856 373.4001439371843 0.8105899420400408
13.238782919526273 369.16367166481035 0.8063890860912182
13.244010474479689 363.06984240707965 0.8007568572985119
13.249238029433105 357.9051940729171 0.7965847341562307
13.254465584386521 357.2900111680163 0.7962704809539418
13.259693139339937 355.57143818042556 0.7949381222045938
13.264920694293354 354.23928122296127 0.793355274919653
13.27014824924677 348.23812535291785 0.7861088815055245
13.275375804200186 343.16664962973636 0.7802691442045148
13.280603359153602 334.4182215212657 0.7708187513651652
13.285830914107018 328.67785032488524 0.7641476934694905
13.291058469060435 324.65665095419234 0.7605533242616705
13.29628602401385 322.94975032938066 0.7586865611345125
13.301513578967267 324.970123719737 0.7621879380587419
13.306741133920683 323.5778488490065 0.7621097606345896
13.3119686888741 319.9965903977856 0.7587295356095763
13.317196243827516 316.2970326881138 0.7536127839582403
13.322423798780932 314.860107020929 0.7514444092057264
13.327651353734348 312.6434470913596 0.7479299854091481
13.332878908687764 311.5526158546169 0.7465513340537574
13.33810646364118 312.692582767453 0.7484697283438687
13.343334018594597 312.881578988025 0.7474945686486195
13.348561573548013 313.66035750036616 0.7486542553672548
13.353789128501429 314.89955280881657 0.7506585033493144
13.359016683454845 313.1592397853026 0.7488361770952108
13.364244238408261 310.8554148319872 0.7471318706671445
13.369471793361678 312.02967332642976 0.7479327729147613
13.374699348315094 314.0391427007188 0.7504777611353082
13.37992690326851 317.03400822164576 0.7541884388446507
13.385154458221926 323.4123581310555 0.762363119985706
13.390382013175342 322.3053368092898 0.7608805951789347
13.395609568128759 317.54462689827267 0.7553411261980494
13.400837123082175 318.4790327878077 0.7549921964879533
13.406064678035591 318.31642967255635 0.7529286852001144
13.411292232989007 320.51055425246676 0.7553100466228652
13.416519787942423 322.5891129271126 0.7578726843061394
13.42174734289584 319.9523669266356 0.7554757030773095
13.426974897849256 318.9774900850351 0.7541895867530907
13.432202452802672 321.9933893310428 0.7574119272428887
13.437430007756088 324.7247757679969 0.761337066568208
13.442657562709504 326.7734395816057 0.763658763516032
13.44788511766292 325.3382673901099 0.7620670081086451
13.453112672616337 321.9139365836068 0.7581338264292794
13.458340227569753 322.779716475537 0.7586365348480111
13.46356778252317 323.8419372285717 0.7605324356008298
13.468795337476585 326.5516917486648 0.7646455950373321
13.474022892430002 326.0110772342264 0.7636202283276334
13.479250447383418 327.3855239794505 0.7652620629218269
13.484478002336834 328.3288410279501 0.7652652968573878
13.48970555729025 329.45738449980075 0.7660744562001375
13.494933112243666 326.6437773295074 0.7642321551392038
13.500160667197083 323.622578491271 0.7609056589157542
13.505388222150499 319.71438374273856 0.7572539435010842
13.510615777103915 319.2018984317907 0.7574426108299027
13.515843332057331 319.24382352251325 0.755939862501867
13.521070887010747 322.41517900902477 0.7597914993300732
13.526298441964164 323.10193579864324 0.759760026997239
13.53152599691758 320.96224512621205 0.7568546364598435
13.536753551870996 318.07745863081567 0.753962372725794
13.541981106824412 314.62315861818587 0.7509544832737877
13.547208661777828 311.5833094774884 0.7473634874267293
13.552436216731245 310.33442571027325 0.7457140876791077
13.55766377168466 308.5132454711736 0.7442106806594632
13.562891326638077 302.6717879199976 0.7373207109371512
13.568118881591493 302.60706377217355 0.7381518879010243
13.57334643654491 300.59404415039586 0.7365622263336508
13.578573991498326 299.79836284716936 0.7354191218956067
13.583801546451742 299.29279482718914 0.7362912722916958
13.589029101405158 295.5255984009116 0.7325405118854342
13.594256656358574 294.2420192196174 0.7311051043821214
13.59948421131199 290.98128189226924 0.7277523304291874
13.604711766265407 288.70365763407773 0.7236443691940461
13.609939321218823 284.96507460170176 0.7195078843624547
13.615166876172239 283.2765680887052 0.7164231186336881
13.620394431125655 283.7926614336158 0.7166310648008414
13.625621986079071 282.6581756607333 0.71483375983874
13.630849541032488 279.72785429015244 0.7106310572126374
13.636077095985904 279.2895218997027 0.7104943654526197
13.64130465093932 281.5013485363993 0.713820669484506
13.646532205892736 283.6166170989665 0.7170991504087804
13.651759760846153 285.7595457907859 0.719601748730131
13.656987315799569 282.95607627909544 0.7148044639736976
13.662214870752985 280.0834700514994 0.7119404520950944
13.667442425706401 280.52655091158545 0.714037310469344
13.672669980659817 283.0022881122472 0.7194115092062595
13.677897535613234 285.4377751659083 0.7225793181354431
13.68312509056665 284.21767006553534 0.7190858974225132
13.688352645520066 286.3569206008045 0.7208102982154773
13.693580200473482 286.89352949007053 0.7209427757418699
13.698807755426898 287.308056930659 0.7212517189474967
13.704035310380315 289.1001508130269 0.7228806368186494
13.70926286533373 286.887398499391 0.7208469290920344
13.714490420287147 286.5981500152267 0.7214360634848433
13.719717975240563 286.7880537437495 0.7227761121031159
13.72494553019398 289.33341289694675 0.7266196414007908
13.730173085147396 287.26932195432914 0.723711974587168
13.735400640100812 290.5395544050183 0.7294114750335422
13.740628195054228 286.3587940751061 0.7237347742069643
13.745855750007644 285.9418919503289 0.7224712567253957
13.75108330496106 283.5338681805423 0.7179810975566748
13.756310859914477 277.6937084625606 0.7099095193875871
13.761538414867893 275.7227580618976 0.7082908194725512
13.766765969821309 274.54939994283814 0.7068799250421548
13.771993524774725 274.89263907683863 0.7083354662247722
13.777221079728141 277.4113468833974 0.712759501279067
13.782448634681558 277.12529706643164 0.7142874823202454
13.787676189634974 277.3532581466492 0.7160300369554317
13.79290374458839 276.0675329523251 0.713883104075216
13.798131299541806 276.69603543273496 0.7132466605632484
13.803358854495222 275.7011234819201 0.7123765835503763
13.808586409448639 276.68984145949815 0.7118431226497125
13.813813964402055 277.5797601423513 0.7132748161751352
13.819041519355471 277.73419196725274 0.7128603900035186
13.824269074308887 279.76660590066456 0.7165048338980654
13.829496629262303 281.3251541319937 0.7179536625369456
13.83472418421572 282.40994889183565 0.7193637055830506
13.839951739169136 285.7453752013128 0.7221216363059498
13.845179294122552 285.42016996949127 0.7212591297724423
13.850406849075968 288.8062994680806 0.7260580489174545
13.855634404029384 290.8932884185756 0.7283889448952781
13.8608619589828 290.2032657152005 0.7282470290126083
13.866089513936217 291.01412838483407 0.7270417966036
13.871317068889633 291.9280593553275 0.72717461680088
13.87654462384305 295.13428518076404 0.7308538995432269
13.881772178796465 298.8915642746213 0.7337166456294592
13.886999733749882 306.4865612199087 0.7431917945385941
13.892227288703298 309.562362771559 0.7465346257132773
13.897454843656714 312.53205487524974 0.7498364135795706
13.90268239861013 318.1035649656357 0.7555534637809932
13.907909953563546 318.23524069003435 0.7548512818764678
13.913137508516963 321.0376490236665 0.7576556683997585
13.918365063470379 318.4917135375387 0.7543236083754665
13.923592618423795 314.07928876436654 0.7493007145465785
13.928820173377211 311.8614016846728 0.7469683771873562
13.934047728330627 309.9439563541402 0.7455327096343969
13.939275283284044 307.0868812378734 0.743059316114743
13.94450283823746 305.8791496445174 0.7423009164566945
13.949730393190876 301.3731745612532 0.7380478943787026
13.954957948144292 299.3338650826814 0.7351235495323589
13.960185503097708 299.3458500453108 0.7347200636929301
13.965413058051125 299.92430841538277 0.7354594124321926
13.97064061300454 299.4282926319585 0.7340267829719119
13.975868167957957 294.42199896153704 0.7290795247161566
13.981095722911373 289.5065609814117 0.7244340000946227
13.98632327786479 286.4694545740939 0.7215279641483698
13.991550832818206 284.2522332240617 0.7195690966285031
13.996778387771622 281.128123370216 0.7161033666767459
14.002005942725038 278.6736738519662 0.713651431577067
14.007233497678454 278.16364269573836 0.7132420921494222
14.01246105263187 279.82503988531016 0.7143370949941868
14.017688607585287 283.2683248306856 0.717825750090658
14.022916162538703 286.54379187870404 0.7213626216319257
14.028143717492119 287.049845481973 0.7218374927517963
14.033371272445535 287.1401893778138 0.7223321601871815
14.038598827398951 289.68761923988296 0.726282944422074
14.043826382352368 288.16898397926235 0.7245495804509685
14.049053937305784 289.4160239105274 0.7257798898534585
14.0542814922592 286.27937528018106 0.7205084042582441
14.059509047212616 287.1422203420832 0.7203689797647957
14.064736602166032 290.3709535456623 0.7252186241247517
14.069964157119449 294.94904256291824 0.7307774062786883
14.075191712072865 298.07766685379676 0.7351965083566233
14.080419267026281 299.8110376547308 0.7367711736040838
14.085646821979697 303.0207843957644 0.7395922330490232
14.090874376933114 304.5619492276066 0.740640816661837
14.09610193188653 307.20324707836426 0.7425301975798209
14.101329486839946 308.8118999023353 0.74331047471832
14.106557041793362 310.6312705537308 0.7462420695067254
14.111784596746778 310.3918990399777 0.7454881731437412
14.117012151700195 307.61577393260376 0.7425327999185461
14.12223970665361 306.6590729885732 0.742099387635578
14.127467261607027 303.7045763655105 0.7388256477640228
14.132694816560443 303.1687869059431 0.7390477069843863
14.13792237151386 301.0722619026958 0.7369096394198668
14.143149926467276 299.26089585352656 0.7346122400478721
14.148377481420692 298.5573465685142 0.7332081304828643
14.153605036374108 297.8044852500187 0.7328293815193246
14.158832591327524 296.6695426795445 0.7307313876068212
14.16406014628094 298.2476822766385 0.7324956557144928
14.169287701234357 299.04736002753543 0.7334026731372251
14.174515256187773 299.19127840269715 0.7328227712513571
14.179742811141189 297.5893207470885 0.7322195369542297
14.184970366094605 297.05625322584024 0.7326295491041352
14.190197921048021 297.0412629934915 0.7337008421506425
14.195425476001438 293.9931642730892 0.728988944964192
14.200653030954854 297.4459918237207 0.7318842601326309
14.20588058590827 299.9522813231247 0.7328684174164838
14.211108140861686 303.31887085538756 0.7366383998359209
14.216335695815102 304.83458825723716 0.7379968057498048
14.221563250768519 306.8569935249606 0.7410567743092313
14.226790805721935 305.77350604351255 0.7399409771276774
14.232018360675351 306.02261513926794 0.7406955421587454
14.237245915628767 307.96792005740053 0.743076111637011
14.242473470582183 306.88122117715017 0.7414733341403517
14.2477010255356 307.3291968666966 0.7416876473176321
14.252928580489016 306.1612147562078 0.7404075109830777
14.258156135442432 304.43831966942383 0.7378094758317146
14.263383690395848 306.19033104143676 0.7398724525080722
14.268611245349264 310.90251107283603 0.7447683726914072
14.27383880030268 313.3019223179681 0.7468091212324967
14.279066355256097 316.68225223644095 0.7507310908161826
14.284293910209513 317.49077356003926 0.7519354645838916
14.28952146516293 320.1752991497772 0.7544557313918162
14.294749020116345 323.01438932897753 0.7569840278589244
14.299976575069762 324.9342551712778 0.7587098048803785
14.305204130023178 326.32982680972697 0.7596876577729237
14.310431684976594 328.4823626776046 0.7624891893599481
14.31565923993001 331.9190944036464 0.7656341272722195
14.320886794883426 333.1266403092989 0.7664566819953595
14.326114349836843 334.07811663070805 0.7677244969322828
14.331341904790259 335.5613812717645 0.7687714663000033
14.336569459743675 334.2056898824442 0.7687091591478449
14.341797014697091 333.3736288227548 0.7675535142047442
14.347024569650507 333.67323898605844 0.7672609751570603
14.352252124603924 336.55267226391777 0.7701404318186394
14.35747967955734 336.9703472444323 0.770642330974512
14.362707234510756 336.0699917821698 0.7692532324467799
14.367934789464172 333.757774688172 0.7673040294957827
14.373162344417588 333.75106842167145 0.7676760117219079
14.378389899371005 335.1659024443848 0.7715225798385684
14.38361745432442 338.48556453120796 0.777157046069712
14.388845009277837 337.20263063773973 0.7751273193150983
14.394072564231253 334.70565979307594 0.7707841065854458
14.39930011918467 335.5678869183379 0.7711579437637957
14.404527674138086 337.3642662151452 0.7725340712950168
14.409755229091502 340.668951266419 0.7766723352518698
14.414982784044918 343.214309145544 0.779042342136596
14.420210338998334 346.54491106933204 0.7822500997159989
14.42543789395175 349.91820315052183 0.7862280954883504
14.430665448905167 351.60401810642014 0.787748035287977
14.435893003858583 354.113636926463 0.790236389590756
14.441120558811999 354.7646713228009 0.7903575329434347
14.446348113765415 357.15516784149554 0.7924644655017861
14.451575668718831 355.55416265353597 0.7913666215543176
14.456803223672248 355.8404867816803 0.7925045974552622
14.462030778625664 357.92244090413914 0.795099517220071
14.46725833357908 355.79063914037516 0.7926037279631312
14.472485888532496 363.2729170010177 0.799995702101118
14.477713443485912 369.33604487447286 0.8062812055621409
14.482940998439329 378.4292844083145 0.8159255658919445
14.488168553392745 387.2118195286771 0.8248855527165025
14.493396108346161 391.5842150026683 0.8290161237006297
14.498623663299577 398.6677337194758 0.8360186799904816
14.503851218252994 405.15387056968893 0.8422852837797133
14.50907877320641 410.7308450860079 0.8486054274516535
14.514306328159826 412.22777513343397 0.8503707289672213
14.519533883113242 407.7011513340199 0.8457569901162273
14.524761438066658 396.6858681185362 0.8344586476850787
14.529988993020075 383.4111251970107 0.8215827790655827
14.53521654797349 373.13521561376 0.8105640018125467
14.540444102926907 363.2398620215248 0.8004929574907094
14.545671657880323 352.4764510679058 0.789232517749642
14.55089921283374 338.9922414368738 0.7741143948961452
14.556126767787156 327.87445529341664 0.7624970667888297
14.561354322740572 319.3329471425024 0.7532058341730163
14.566581877693988 314.06531021850657 0.7473784313223516
14.571809432647404 312.7943413798733 0.7451773849198662
14.57703698760082 312.8728044856116 0.7451692591707674
14.582264542554237 315.4637275378715 0.749654149997371
14.587492097507653 314.86990814361434 0.7497234396326645
14.592719652461069 313.5099585780456 0.7477482392483709
14.597947207414485 312.7627865498696 0.7453555363967465
14.603174762367901 315.716440563953 0.7483263428232
14.608402317321318 319.92223709563 0.7526758088317035
14.613629872274734 322.0572677902178 0.7542341577813984
14.61885742722815 325.0652551305654 0.7574184919622025
14.624084982181566 325.2184502455501 0.7561551064989483
14.629312537134982 327.16856897159 0.7582856258269106
14.634540092088399 332.23971983191876 0.7634119416384852
14.639767647041815 335.6576709070307 0.7672964400448877
14.644995201995231 336.0415525591978 0.7681895522573571
14.650222756948647 340.04238225834433 0.7729789313240463
14.655450311902063 340.6957959965328 0.7736860543008064
14.66067786685548 343.78160517263495 0.776872095797928
14.665905421808896 344.8291094793222 0.7771804597861535
14.671132976762312 342.38584015938665 0.7735290008377668
14.676360531715728 342.38479965076743 0.7736345171264798
14.681588086669144 342.3949391909916 0.773543261020474
14.68681564162256 344.5730846569508 0.7769169405192677
14.692043196575977 343.6315040687482 0.7751226791345984
14.697270751529393 344.6333061979474 0.7754122514638754
14.70249830648281 345.1440159965885 0.7758215636242267
14.707725861436225 346.5061617043379 0.7769232870354803
14.712953416389642 346.838630783498 0.7781195967091538
14.718180971343058 345.26037290622014 0.7769247797589155
14.723408526296474 344.22786254857357 0.7752619515351908
14.72863608124989 346.3289216555845 0.7773837784711609
14.733863636203306 349.2706657152159 0.779947795849397
14.739091191156723 353.9822983998329 0.7852826210929795
14.744318746110139 356.5265852320672 0.7883344436017462
14.749546301063555 356.2920315612486 0.7885052884511226
14.754773856016971 354.1608117983665 0.786343157014812
14.760001410970387 351.8585488636969 0.7846142519128158
14.765228965923804 351.94119450865844 0.7841350841741848
14.77045652087722 349.3421708372212 0.7817569753786763
14.775684075830636 347.18835266021625 0.7796799743891389
14.780911630784052 341.34588330001463 0.7731855437149294
14.786139185737468 338.24590546603497 0.7703796483441467
14.791366740690885 338.26430430102175 0.7705861806962717
14.7965942956443 338.3991614426947 0.7699922648703398
14.801821850597717 341.9768613296179 0.7735671119541623
14.807049405551133 343.4769465747108 0.773603756692566
14.81227696050455 346.34731946006593 0.7767441447827322
14.817504515457966 350.42478130756336 0.7816205532756488
14.822732070411382 353.69847119572813 0.7853784407906993
14.827959625364798 357.65986721780865 0.7904629918293143
14.833187180318214 362.1994308445193 0.7952311567803358
14.83841473527163 368.6525142939332 0.8009158431486185
14.843642290225047 371.56419346062637 0.8032322905495073
14.848869845178463 375.424183155587 0.8077132556363695
14.854097400131879 375.0891175201522 0.8078702643578917
14.859324955085295 373.7983310645867 0.8075970472418396
14.864552510038711 372.63681797497753 0.8064564592588731
14.869780064992128 373.481077793625 0.8074566523722286
14.875007619945544 375.8564777518392 0.8096903132910077
14.88023517489896 380.0740830848752 0.813141885065999
14.885462729852376 378.6832320975483 0.8119158495227929
14.890690284805792 375.88557790395123 0.80976243352571
14.895917839759209 372.6473983041722 0.8066259809690228
14.901145394712625 368.8774119419941 0.8027583783792701
14.906372949666041 369.2131434059733 0.8019092798921642
14.911600504619457 369.80592194201216 0.8019874487056255
14.916828059572873 371.2588755460857 0.803784129534363
14.92205561452629 367.0135752156943 0.7987912129654033
14.927283169479706 358.69728226724123 0.7899392342624388
14.932510724433122 354.70766869417366 0.7873295307268798
14.937738279386538 352.52594251290344 0.7855670007164022
14.942965834339955 348.9297230299271 0.7824722750336315
14.94819338929337 344.9486506619467 0.7782319226669302
14.953420944246787 337.4591938245935 0.7695100969874634
14.958648499200203 330.9350771241054 0.7617015484153539
14.96387605415362 327.24080408452687 0.7560946426092291
14.969103609107036 324.26178335925556 0.7528694197352797
14.974331164060452 324.49114921672015 0.753164435859941
14.979558719013868 323.52580884319934 0.752596700790411
14.984786273967284 323.21579813109787 0.7524800007960301
14.9900138289207 319.31019874524134 0.7482910316909086
14.995241383874117 319.62445769764776 0.7488910645395513
15.000468938827533 319.63943108673465 0.7498278392982503
15.005696493780949 320.1531624354245 0.7506237188191786
15.010924048734365 323.64911933118117 0.7544907830996507
15.016151603687781 325.067384128637 0.7559350476836476
15.021379158641198 327.1387929210213 0.7569666464000978
15.026606713594614 325.1343092211587 0.7541613058319989
15.03183426854803 328.1137948643143 0.7570348041517247
15.037061823501446 329.0089648104519 0.7580031056973358
15.042289378454862 332.236287317366 0.7625087828790331
15.047516933408279 331.840669151176 0.7629960736013914
15.052744488361695 330.7760059583249 0.7621268231081969
15.057972043315111 332.7245965647329 0.7638852301455881
15.063199598268527 333.28965423728914 0.7641321778108734
15.068427153221943 335.69958743299014 0.766566317439552
15.07365470817536 336.7217158322689 0.7675295159752237
15.078882263128776 336.7970760149467 0.7679651674475871
15.084109818082192 337.33751684976863 0.7688138678262876
15.089337373035608 337.6759788152234 0.7695132010661107
15.094564927989024 336.70390256302755 0.7681626766424431
15.09979248294244 332.63840115361484 0.763076625252213
15.105020037895857 328.5496843331297 0.7591275683718358
15.110247592849273 325.1551104077953 0.7547180707118621
15.11547514780269 323.1507223502613 0.7527933819317797
15.120702702756105 324.8451692315433 0.7544976585252648
15.125930257709522 321.52043065765565 0.7504983940251478
15.131157812662938 318.018891059909 0.7469839497350369
15.136385367616354 315.35778466304015 0.7438738022541292
15.14161292256977 312.8682888920075 0.7414510400935077
15.146840477523186 309.88457980375114 0.7394452469554526
15.152068032476603 307.73850065790555 0.7369143315456839
15.157295587430019 303.5569328918418 0.732645186026493
15.162523142383435 304.203709112915 0.7333190071944847
15.167750697336851 299.9567886216565 0.7283062968715835
15.172978252290267 295.4441116576118 0.7231971096759318
15.178205807243684 291.09457782982804 0.7183561810828512
15.1834333621971 288.27629795769093 0.7150700946904949
15.188660917150516 284.7482101566946 0.7109450227718508
15.193888472103932 283.4403814098883 0.7091749781045835
15.199116027057348 279.11670876595633 0.7041320370574169
15.204343582010765 279.6178038386402 0.7058209737958928
15.20957113696418 280.7343351137587 0.7068280433451402
15.214798691917597 278.6579354285547 0.7039345840560658
15.220026246871013 279.4178342000749 0.7055734818140081
15.22525380182443 279.43143417903923 0.7049637552215512
15.230481356777846 279.1015455155649 0.7043456506562084
15.235708911731262 278.2512584637057 0.7041482488336999
15.240936466684678 277.57365293393127 0.7045192468603988
15.246164021638094 278.11040141935206 0.7067721968119087
15.25139157659151 280.06264423822694 0.7090416935675403
15.256619131544927 277.61996477723153 0.7034165627326524
15.261846686498343 273.60793305057734 0.6971904712966736
15.267074241451759 271.6607435456229 0.6940350510400448
15.272301796405175 270.3651066180674 0.6926661634173983
15.277529351358591 272.145517367404 0.6969292161855352
15.282756906312008 272.3495465439704 0.6982470080435432
15.287984461265424 273.7347328409889 0.700655040341307
15.29321201621884 275.9451535759103 0.7046327659505704
15.298439571172256 277.46839124668145 0.7059386827397179
15.303667126125672 279.9454109193572 0.7079661835083927
15.308894681079089 281.29397877286357 0.7082168303079439
15.314122236032505 282.27090116614124 0.7077982557649424
15.319349790985921 280.7924291044884 0.706594278494371
15.324577345939337 282.31321076655655 0.7077563116778037
15.329804900892753 283.8442996670314 0.710297226354438
15.33503245584617 285.4733656082095 0.7131150076640561
15.340260010799586 285.35823696258797 0.7135422831555478
15.345487565753002 287.0658947059768 0.7153815759270404
15.350715120706418 288.54173639997725 0.717607328437239
15.355942675659835 291.80869282417103 0.7192546034528261
15.36117023061325 294.7797679992664 0.723102220954125
15.366397785566667 296.2518834136654 0.7247178628311366
15.371625340520083 299.5180611511792 0.7280302587633067
15.3768528954735 297.9141339804499 0.7263897151316334
15.382080450426916 298.357826288885 0.7261277025576945
15.387308005380332 297.4627634061675 0.7248621277134472
15.392535560333748 295.1858962453354 0.7224100076919252
15.397763115287164 294.5475482402658 0.7303952324385534
15.40299067024058 296.369968354616 0.739654037752336
15.408218225193997 297.51916806173466 0.746212648850184
15.413445780147413 296.9933770010734 0.7499677181113199
15.418673335100829 297.3568274110162 0.7541987944127383
15.423900890054245 296.5819787833187 0.7556607290992489
15.429128445007661 297.7148491235153 0.7612523529608822
15.434355999961078 297.25004372831893 0.7630273737985941
15.439583554914494 296.553184804003 0.7648355610339058
15.44481110986791 295.4263121287045 0.7660665441810278
15.450038664821326 297.4865527369844 0.7717064762512538
15.455266219774742 294.97489477378605 0.7701877654302609
15.460493774728159 292.76135179448755 0.7697148880324509
15.465721329681575 292.29405665652774 0.7702919653686203
15.470948884634991 292.5533799958427 0.7725564855387261
15.476176439588407 294.27110991693803 0.7774998678207427
15.481403994541823 295.3763209844032 0.7814624984939933
15.48663154949524 292.69604374575096 0.7803670301643424
15.491859104448656 293.14587559028325 0.7818221648135479
15.497086659402072 291.5576511256554 0.7806506200097861
15.502314214355488 293.281315182794 0.7849416045957521
15.507541769308904 295.88317717003946 0.7896454962086573
15.51276932426232 293.56203313944724 0.7895804341338766
15.517996879215737 292.70763182082106 0.7905686639694357
15.523224434169153 291.7994609624452 0.790431434083917
15.52845198912257 293.84236751892405 0.7948849359507929
15.533679544075985 298.5333381180937 0.8028803363840274
15.538907099029402 301.69497727310977 0.8076113679112699
15.544134653982818 305.0789505189754 0.8140832225122641
15.549362208936234 305.6012518713122 0.8169266358447063
15.55458976388965 306.3875698111088 0.8187825273613532
15.559817318843066 307.8996404596433 0.8221171726642492
15.565044873796483 306.93251423053925 0.8215749291432815
15.570272428749899 307.58230562522283 0.8235288597627468
15.575499983703315 305.28919183403093 0.8221771392836409
15.580727538656731 307.0136937832383 0.8259820921701674
15.585955093610147 308.12914135659315 0.8291827881179075
15.591182648563564 310.1717531618525 0.833958075579785
15.59641020351698 308.29224010513144 0.8346276493427283
15.601637758470396 308.7901403962772 0.8374253944416108
15.606865313423812 305.86993506914683 0.8361099894810738
15.612092868377228 304.34432867821 0.8359507261829463
15.617320423330645 304.8857684663834 0.8366122527624076
15.62254797828406 301.5436762438189 0.833494064045587
15.627775533237477 298.8692250127846 0.8297189710084915
15.633003088190893 295.9867568232581 0.8270603230750886
15.63823064314431 295.49930519788523 0.8239478463684998
15.643458198097726 294.31266572664595 0.8093725489468047
15.648685753051142 293.48164382899654 0.8026996153574909
15.653913308004558 294.25144565165255 0.7997941423917263
15.659140862957974 291.8204516920989 0.7957357518611659
15.66436841791139 291.0241916230166 0.7925466556105495
15.669595972864807 291.0509937126515 0.791173105916804
15.674823527818223 291.0853137590355 0.7892496219412902
15.680051082771639 290.6562353429912 0.7858650825374578
15.685278637725055 289.48619136982023 0.7818997729661372
15.690506192678471 286.7455564379441 0.7763717088931921
15.695733747631888 283.51502222739634 0.7698737619878305
15.700961302585304 283.1161896805418 0.7674996731922673
15.70618885753872 282.07876722176616 0.7650194478161391
15.711416412492136 282.59520651800244 0.7652327860190806
15.716643967445552 282.97712228699504 0.7650315006800958
15.721871522398969 283.0651335051297 0.7638003045727565
15.727099077352385 283.80663237380674 0.7623696362613085
15.732326632305801 285.466201634361 0.7631325775429931
15.737554187259217 287.5496979316869 0.7660413341435689
15.742781742212633 288.6213123290608 0.767241142939567
15.74800929716605 289.74178876078696 0.7684158777215171
15.753236852119466 289.4069171343491 0.7671928572736669
15.758464407072882 289.9508573919849 0.7663317459265719
15.763691962026298 290.6838500807506 0.7663666293513879
15.768919516979715 293.84798896479117 0.7688526707862509
15.77414707193313 295.47002445126816 0.7705407576182002
15.779374626886547 297.8592811894154 0.7734393469098988
15.784602181839963 299.46739359583466 0.7746532050211498
15.78982973679338 298.5661784509687 0.7730485244012242
15.795057291746796 296.8581212976151 0.7691718884584476
15.800284846700212 298.57940764520123 0.7713999883344841
15.805512401653628 298.87621926223903 0.7711525309741075
15.810739956607044 301.6698264063787 0.7735100043987796
15.81596751156046 302.58946594217093 0.7740032553408158
15.821195066513877 301.8910655843311 0.7726509104961925
15.826422621467293 303.42391516251183 0.7746943829823622
15.831650176420709 302.77018901670493 0.7726507895810135
15.836877731374125 301.69346718616714 0.7726105815182425
15.842105286327541 301.3985380963211 0.7719934104172828
15.847332841280958 298.65726174716906 0.7678535587877806
15.852560396234374 297.27671959105567 0.7657150192437284
15.85778795118779 300.17431664066885 0.7691400839972113
15.863015506141206 302.81456931187824 0.7738566176430918
15.868243061094622 300.63681642135293 0.7701439376915401
15.873470616048039 293.8597226322131 0.7600827643264977
15.878698171001455 288.28981612210777 0.7515805556594322
15.883925725954871 287.6774325795343 0.7492706040120569
15.889153280908287 289.3954460277493 0.7508167064775942
15.894380835861703 291.3867106575496 0.7533991674509827
15.89960839081512 293.28927884318165 0.7547408875725026
15.904835945768536 294.4071555160612 0.7560454102965667
15.910063500721952 292.62060320872257 0.7540150771709947
15.915291055675368 289.66423323938375 0.7511498143207687
15.920518610628784 289.78691448002456 0.7510012614227917
15.9257461655822 289.47897090851444 0.7499793260101709
15.930973720535617 291.1867071980553 0.7514374020297283
15.936201275489033 288.79708254677956 0.7491208830555149
15.94142883044245 289.59979693104634 0.7498669462124379
15.946656385395865 289.47660601278665 0.7498087137307702
15.951883940349282 289.41852078980685 0.750334946131313
15.957111495302698 290.7921632748223 0.7514104140453798
15.962339050256114 291.5604931244154 0.751426019643878
15.96756660520953 291.45639895897597 0.7500224162533721
15.972794160162946 288.9456496139894 0.7466114419468985
15.978021715116363 289.3139159435995 0.7471271383530608
15.983249270069779 290.9189987074545 0.7494454790270912
15.988476825023195 292.66884092028397 0.7514445897592249
15.993704379976611 291.39731879110195 0.7506723488800698
15.998931934930027 292.0898831502985 0.7526354876237678
16.004159489883442 290.8131410666042 0.7515710748460396
16.009387044836856 289.67187670631694 0.7503862451366268
16.01461459979027 286.08276101336827 0.7447011343392662
16.019842154743685 287.2538042895394 0.745650860369287
16.0250697096971 287.88105469290537 0.7445868444688943
16.030297264650514 295.71985829602653 0.7541006232941133
16.03552481960393 297.4003384403991 0.7561717846130586
16.040752374557343 299.3178384938207 0.75955425024451
16.045979929510757 302.7920385157289 0.7646952789622388
16.05120748446417 301.15110423658183 0.7620179505874929
16.056435039417586 304.79520405983743 0.7649462248917007
16.061662594371 306.9903734019411 0.7667559288451212
16.066890149324415 313.2561815916626 0.7734264282370628
16.07211770427783 318.3837958719181 0.7791679119251861
16.077345259231244 317.25418681374555 0.7778871086569022
16.08257281418466 318.8656521485846 0.7800089401457527
16.087800369138073 323.0766764726052 0.7854427268637024
16.093027924091487 326.07029835386885 0.7885599303243611
16.0982554790449 332.38841849529587 0.7958066542590512
16.103483033998316 335.1222902176902 0.7995466259671877
16.10871058895173 335.68000502339186 0.8000280597108332
16.113938143905145 332.98857070384764 0.7971763780794204
16.11916569885856 332.3313240756788 0.7967948018336427
16.124393253811974 333.03735458415173 0.7975491496814628
16.129620808765388 333.728540831321 0.7989647266212689
16.134848363718802 332.5877642229855 0.7975985698178678
16.140075918672217 331.3158655587577 0.7954801299194473
16.14530347362563 330.9717739778477 0.7944963943085631
16.150531028579046 328.6864372219419 0.7914062629784898
16.15575858353246 328.9595751950342 0.791381624655567
16.160986138485875 327.4117658229257 0.7898164858794752
16.16621369343929 324.29633154903087 0.7864401565856728
16.171441248392703 322.4964962455978 0.784260922430765
16.176668803346118 318.4820016744051 0.778985097613027
16.181896358299532 317.26367059785713 0.7776097034208399
16.187123913252947 314.3569722076551 0.7738515586775252
16.19235146820636 308.52585259153375 0.7670484256541781
16.197579023159776 304.05649089978186 0.7617840641131907
16.20280657811319 298.8522835350828 0.7556062020037072
16.208034133066604 297.8203571489809 0.7548119112373002
16.21326168802002 293.5584792979062 0.7505672620050606
16.218489242973433 289.5512389191498 0.7462892770179347
16.223716797926848 285.04617400465094 0.7403506870061431
16.228944352880262 282.6742140180617 0.7365090979178988
16.234171907833677 279.4903166996392 0.7314885343062641
16.23939946278709 277.63677906760523 0.7297186743277685
16.244627017740505 272.74680002662154 0.725150822416751
16.24985457269392 269.1632785299121 0.721561069288594
16.255082127647334 267.5425193800337 0.7193742170785131
16.26030968260075 263.12789885651665 0.712918539456301
16.265537237554163 261.7549462890106 0.7108852224831331
16.270764792507578 258.55968167753196 0.7060515440804662
16.275992347460992 259.2347425302045 0.7081197440801404
16.281219902414406 259.8484196916729 0.7091403999243556
16.28644745736782 260.63137420093733 0.7098516595646004
16.291675012321235 262.65943821048995 0.7118344939807258
16.29690256727465 264.6087827838976 0.712669261438557
16.302130122228064 263.3176885526234 0.7111477332188432
16.30735767718148 264.3078593579802 0.7135351142034678
16.312585232134893 262.89124690383954 0.7113978281471799
16.317812787088307 263.7299935545827 0.7117476872797526
16.323040342041722 263.41167229366954 0.7109535987724861
16.328267896995136 263.4999219557004 0.7112100654531278
16.33349545194855 262.64777969860245 0.7094113917617266
16.338723006901965 261.08177853342033 0.7076581985181735
16.34395056185538 264.07711298547724 0.7080444624427602
16.349178116808794 266.12376615983163 0.7114076009029126
16.35440567176221 270.80049029186176 0.7168826202023426
16.359633226715623 276.0350626440971 0.7229516932443215
16.364860781669037 279.5982218700546 0.7280208726549545
16.37008833662245 288.2964860858618 0.7384027492499998
16.375315891575866 293.6121573966443 0.7455633245412242
16.38054344652928 297.26555585592223 0.7492874083025269
16.385771001482695 299.29991015902806 0.7511228137653494
16.39099855643611 300.89276389439124 0.7522165231358537
16.396226111389524 305.6417645902206 0.7567468795674918
16.401453666342938 308.8585747842581 0.7607042802360089
16.406681221296353 308.4452232402816 0.7601907328951159
16.411908776249767 305.53788422432086 0.7567956496832017
16.41713633120318 301.0410472800691 0.7509872778818276
16.422363886156596 298.25432100846933 0.7477635166048167
16.42759144111001 296.3833868488129 0.7445337929140863
16.432818996063425 293.4905799953397 0.740588761779332
16.43804655101684 292.8571931132625 0.7393170613024715
16.443274105970254 291.22391558528994 0.7372348588339767
16.448501660923668 290.958935175561 0.7378603240382081
16.453729215877082 290.52894308614873 0.7375511070933396
16.458956770830497 290.25019421873463 0.737883238543921
16.46418432578391 288.613909974379 0.7353386400006963
16.469411880737326 288.8542359245375 0.7328149379300575
16.47463943569074 289.5743485608617 0.7334011214089291
16.479866990644155 288.94296230482485 0.7318577341845487
16.48509454559757 292.76944719039085 0.7366622563637226
16.490322100550983 294.3164886222924 0.740074692987411
16.495549655504398 295.0960564890807 0.7405410785098987
16.500777210457812 293.5408165592553 0.7387762801353935
16.506004765411227 293.76235731030255 0.7386726564266529
16.51123232036464 295.88326575705247 0.7405523889726057
16.516459875318056 293.3566849372922 0.7387430543534654
16.52168743027147 289.8572904736761 0.7359323768102326
16.526914985224884 283.70785969251205 0.7303442641894217
16.5321425401783 280.334022323369 0.7272407146227284
16.537370095131713 275.7357023197215 0.7205296178588517
16.542597650085128 271.91911027164394 0.7156415826332925
16.547825205038542 267.16053850842314 0.708600805359646
16.553052759991957 266.27102165319394 0.7061740975976134
16.55828031494537 263.8306132797989 0.7029243470143989
16.563507869898785 260.55030756835043 0.6983791274513029
16.5687354248522 257.33772168773874 0.6935097923559204
16.573962979805614 255.95472067280892 0.6925413374919582
16.57919053475903 257.7146052422696 0.6943345038051202
16.584418089712443 255.12854052124726 0.6914727689018546
16.589645644665858 254.72762932877308 0.6920167864391125
16.594873199619272 255.8883915185037 0.6947818460078826
16.600100754572686 254.40788693617242 0.6942315130639162
16.6053283095261 256.2077714112931 0.6961783801188822
16.610555864479515 254.61368712555915 0.6927361293567458
16.61578341943293 255.54969078919544 0.6939452508584939
16.621010974386344 256.11878024892326 0.6947520694528506
16.62623852933976 255.51935199944705 0.6941395948833606
16.631466084293173 257.2220463261895 0.696113921334136
16.636693639246587 259.41675192313687 0.697944707538578
16.641921194200002 262.1549958150558 0.7009738710478939
16.647148749153416 263.68195703960583 0.7019154576401607
16.65237630410683 261.5212625241584 0.6972470718606891
16.657603859060245 260.1048449361646 0.6950147525254279
16.66283141401366 259.0701557822312 0.6942004622456411
16.668058968967074 258.8286628617147 0.6943955291410837
16.67328652392049 256.45217749571594 0.6912340217891929
16.678514078873903 253.1755656038463 0.6866021955631394
16.683741633827317 249.70825643248753 0.6836259693103673
16.68896918878073 247.89314278264254 0.6812417737441521
16.694196743734146 247.15756673488926 0.6805206268599531
16.69942429868756 248.2866756578924 0.6801398279562125
16.704651853640975 249.60729682223652 0.681394487542993
16.70987940859439 250.35939199040055 0.6823667379658155
16.715106963547804 250.03408167420648 0.6825446624714023
16.720334518501218 247.67998311785286 0.6801385332762206
16.725562073454633 245.3072674413663 0.6778598457209646
16.730789628408047 245.05340479961606 0.6779083676993026
16.73601718336146 244.74754600751285 0.6781741070671173
16.741244738314876 242.59492397958684 0.6745994560934286
16.74647229326829 240.7981343470398 0.6711810671012123
16.751699848221705 237.2185375562541 0.6646460069225939
16.75692740317512 233.4257461224661 0.6589606812835211
16.762154958128534 233.81066499891506 0.6589643105884677
16.767382513081948 232.2943376038685 0.6578401397930757
16.772610068035362 232.36239737699975 0.657794273512083
16.777837622988777 232.34840601580356 0.6574169046024975
16.78306517794219 230.53781319745323 0.6544479859141002
16.788292732895606 230.28652232309975 0.6536362477701657
16.79352028784902 228.03380127214845 0.6518380574415007
16.798747842802435 227.08200733369605 0.6502095307988951
16.80397539775585 226.48104337402145 0.6509569008953646
16.809202952709263 226.66119793177597 0.6506056747332913
16.814430507662678 227.59112618913153 0.6529580453631799
16.819658062616092 225.8662775908061 0.6512219245260118
16.824885617569507 224.38003731972177 0.6490787378220774
16.83011317252292 223.25210407508095 0.6480901023493302
16.835340727476336 227.2914270583064 0.6537495153187575
16.84056828242975 226.13654380165002 0.6509306595618471
16.845795837383164 227.42620193650708 0.6532284820982981
16.85102339233658 225.9455872663325 0.649949078566578
16.856250947289993 229.04699584698486 0.6539521188417784
16.861478502243408 226.72221090076275 0.6519547113250843
16.866706057196822 225.99989998258604 0.6523499790788367
16.871933612150237 223.6855710067154 0.6516756341246681
16.87716116710365 223.20923043876107 0.6511778706514598
16.882388722057065 223.15417553430427 0.6498245124142445
16.88761627701048 223.67627753262357 0.6497503044610685
16.892843831963894 222.76459432580538 0.6489000864068578
16.89807138691731 223.3887969704527 0.6500705620310989
16.903298941870723 222.94277860313875 0.6507247989483343
16.908526496824138 224.82994940252794 0.6532238103745488
16.913754051777552 223.97350045534358 0.6520325767079227
16.918981606730966 222.58349988798238 0.6496115300219462
16.92420916168438 218.71859158001035 0.643228060109914
16.929436716637795 215.96535181682646 0.6402151305627617
16.93466427159121 219.70521383563468 0.6446751319104029
16.939891826544624 220.99912704517232 0.6447668705816161
16.94511938149804 222.25830671329828 0.6449610752860682
16.950346936451453 222.28703704020052 0.6476033923159479
16.955574491404867 220.23324904314208 0.6468712841149532
16.960802046358282 221.38893077909609 0.6494998784664247
16.966029601311696 220.6346133564926 0.6460636102945609
16.97125715626511 219.69958727202308 0.6442357500959998
16.976484711218525 218.49534851442596 0.6422785354762705
16.98171226617194 217.54130246756142 0.6424150290230853
16.986939821125354 217.25380672256344 0.6428000810500405
16.99216737607877 217.79022654212986 0.6424455453831605
16.997394931032183 219.27787303502225 0.6436050209105737
17.002622485985597 221.21450216338766 0.6451677983262702
17.00785004093901 221.96806277300072 0.6454526732045082
17.013077595892426 224.63792461519597 0.6488798637267137
17.01830515084584 224.47715391341043 0.6469786691983435
17.023532705799255 223.93810329183816 0.6454761089028276
17.02876026075267 224.29282491324028 0.6459805535958791
17.033987815706084 225.43770386743557 0.648225148437114
17.039215370659498 224.21660503826467 0.6471465123102179
17.044442925612913 223.41185071810494 0.6472042372226063
17.049670480566327 223.58078447115022 0.6482072182198864
17.05489803551974 224.87028426618627 0.651776400880285
17.060125590473156 224.4684396835019 0.650562593352307
17.06535314542657 223.12790760148616 0.6473129238428689
17.070580700379985 223.2177014891701 0.6461617525342925
17.0758082553334 223.60260665429055 0.6459672911621447
17.081035810286814 222.2446199982588 0.6441212341843117
17.086263365240228 225.17783987914305 0.6465697976006916
17.091490920193642 224.44461307081195 0.6449459610996745
17.096718475147057 225.4418561820628 0.6456425767696868
17.10194603010047 223.74547267066907 0.6435270000345961
17.107173585053886 223.40203517102108 0.6443122133900275
17.1124011400073 223.4332465241373 0.6441662823039458
17.117628694960715 224.2700289103709 0.6442015009861388
17.12285624991413 225.08896091012275 0.6449332744333134
17.128083804867543 226.0242416930261 0.6460111356156878
17.133311359820958 228.08340857346977 0.6502992369271884
17.138538914774372 225.99871836042252 0.6479625473680422
17.143766469727787 224.66467636531817 0.6461026233288664
17.1489940246812 226.01886666547367 0.6469962801314125
17.154221579634616 227.9142123183541 0.6478001105656017
17.15944913458803 229.8834159018926 0.6503351761962928
17.164676689541444 233.16127466607367 0.655077855840483
17.16990424449486 236.4965305735104 0.6603189865081478
17.175131799448273 240.56895484561375 0.665764997961103
17.180359354401688 240.85191000973583 0.6663390134089519
17.185586909355102 241.8840520517727 0.6684933182065506
17.190814464308517 241.0501731148515 0.667147379693456
17.19604201926193 242.97440821852703 0.6689846608686758
17.201269574215345 244.02444900541502 0.6691093232399364
17.20649712916876 244.08232814755036 0.6684662332756245
17.211724684122174 244.56385331275456 0.6693265729928343
17.21695223907559 244.44122388886115 0.6699573379731609
17.222179794029003 246.7344739157988 0.6732657226890147
17.227407348982418 247.5553929856111 0.674088080042294
17.232634903935832 247.57529307290827 0.6738045043443013
17.237862458889246 248.0725838509322 0.6749142428811101
17.24309001384266 244.9833160960928 0.6702607054769345
17.248317568796075 243.60199132365247 0.6679837274880868
17.25354512374949 243.99293374033286 0.6682619626159092
17.258772678702904 242.00503894190592 0.6663686440210776
17.26400023365632 242.3758321779024 0.6673588943062385
17.269227788609733 241.54517515853888 0.6667835278725736
17.274455343563147 240.534766548886 0.6662026934361037
17.279682898516562 241.7149097021562 0.6676848173960783
17.284910453469976 241.38567352923252 0.6672920052114937
17.29013800842339 242.49625257429113 0.6666487200333898
17.295365563376805 242.31320313869253 0.6653069694887658
17.30059311833022 242.74052350856323 0.6661264710393091
17.305820673283634 242.6857926629025 0.6677133314389867
17.31104822823705 243.53328450049784 0.6699453093386434
17.316275783190463 244.91478814627303 0.6718001627852968
17.321503338143877 242.88620413184358 0.6683616391791506
17.32673089309729 240.44759534606837 0.6653066893019588
17.331958448050706 240.3488440158398 0.665550276865653
17.33718600300412 240.4722875020359 0.6664918159115987
17.342413557957535 240.34191454759016 0.6649857022654436
17.34764111291095 243.65892351782466 0.6683632327506268
17.352868667864364 243.53851291288635 0.6673570054909277
17.358096222817778 243.68756657880283 0.6669510920209919
17.363323777771193 242.35584372522487 0.6660367534326156
17.368551332724607 240.82436094538147 0.6648695578488276
17.37377888767802 238.70043222311818 0.6626716475711809
17.379006442631436 240.0732574820295 0.664979336057078
17.38423399758485 240.19981357238524 0.6638414927055224
17.389461552538265 238.7238009449053 0.6617013470770948
17.39468910749168 237.70235756914684 0.6599044900978172
17.399916662445094 238.05870034606386 0.6601728814301425
17.405144217398508 241.6626476238397 0.6650503634428254
17.410371772351922 243.632316334853 0.6672038705920388
17.415599327305337 244.81432976288468 0.6687257741749811
17.42082688225875 244.0241589226777 0.6684348327111006
17.426054437212166 241.27541288753483 0.6664217436152737
17.43128199216558 238.68319491421985 0.6625114861236162
17.436509547118995 239.252062260834 0.6629822494539984
17.44173710207241 242.899474839673 0.6653452599753856
17.446964657025823 247.09111106308004 0.6699830791154032
17.452192211979238 248.12709675588843 0.6713800390107068
17.457419766932652 245.6296398603374 0.6699094366243898
17.462647321886067 244.65577341923486 0.6689763665239014
17.46787487683948 241.77069900255924 0.6647861381957423
17.473102431792896 241.04682363241187 0.664697850986304
17.47832998674631 239.19403393143708 0.6625536216401974
17.483557541699724 239.7060218539965 0.6631747634181121
17.48878509665314 240.11484530158478 0.6625684894431146
17.494012651606553 243.01429534956316 0.66598807107318
17.499240206559968 245.98219962917847 0.6689829503863973
17.504467761513382 248.10608737699354 0.6733294781430723
17.509695316466797 251.9028152991767 0.6795568157858362
17.51492287142021 252.66123664769 0.6805977163201042
17.520150426373625 252.06749453350906 0.680129187605037
17.52537798132704 249.96677879671643 0.675789844401666
17.530605536280454 248.06457192191908 0.671668541513342
17.53583309123387 249.50032368620836 0.6739042986722659
17.541060646187283 249.5897310555417 0.674991472388382
17.546288201140698 248.77550342715648 0.6741343330669203
17.551515756094112 246.35754980570832 0.6713359184807247
17.556743311047526 245.26300009451307 0.6688802106493482
17.56197086600094 246.47213187732606 0.671353283898072
17.567198420954355 250.16960922831728 0.6767295565786344
17.57242597590777 250.61401558193347 0.6763943987312137
17.577653530861184 250.61762173946272 0.6763106584172369
17.5828810858146 250.59809161790528 0.675994895887639
17.588108640768013 248.5401662926233 0.6738794377602617
17.593336195721427 248.43030898733997 0.6745184271452362
17.598563750674842 249.96057620701782 0.6759926076334023
17.603791305628256 251.64565761058594 0.6787022751744906
17.60901886058167 256.8492583603795 0.6851576604376589
17.614246415535085 258.44499361361693 0.6871056531477828
17.6194739704885 257.88417037813934 0.6852867271386929
17.624701525441914 256.04300510621533 0.6825805750861792
17.62992908039533 254.0561498239558 0.6808948566944326
17.635156635348743 257.92351830713216 0.686759475826706
17.640384190302157 258.58433147187856 0.6888148207466457
17.64561174525557 258.7712538295177 0.6882241069802167
17.650839300208986 257.9999148441518 0.6854561840929106
17.6560668551624 260.1012309041382 0.6875321226977331
17.661294410115815 266.24602434272146 0.6952635013911389
17.66652196506923 271.7908033122798 0.7023163364154942
17.671749520022644 274.6197875563087 0.7042391459595327
17.676977074976058 275.7777099433955 0.7050271270715114
17.682204629929473 276.3305342276854 0.7042665478432502
17.687432184882887 279.18400736401196 0.7083774455329368
17.6926597398363 281.2812722538434 0.7108721857433298
17.697887294789716 282.4880955049066 0.712031462335664
17.70311484974313 285.64089581084636 0.7163166007693987
17.708342404696545 290.2556419025076 0.7220131803010968
17.71356995964996 292.80876410692167 0.7243915755815593
17.718797514603374 296.1052252111163 0.7281924835929057
17.724025069556788 301.44070729844884 0.7342445156891699
17.729252624510202 305.2587578232833 0.7397023940338371
17.734480179463617 307.6350939295351 0.7422869933462136
17.73970773441703 308.8491993001143 0.743388649164905
17.744935289370446 307.9964104929898 0.7420589480493617
17.75016284432386 312.38626513408263 0.7468388022782131
17.755390399277275 317.865759983597 0.7531970127673707
17.76061795423069 321.3571694961562 0.7572468267422404
17.765845509184103 322.17032329013557 0.7573569661179573
17.771073064137518 320.167551054022 0.7554527056598815
17.776300619090932 318.6034755911872 0.7540704210723154
17.781528174044347 318.1638547967942 0.7547817980089553
17.78675572899776 317.51457530368504 0.7550224673159514
17.791983283951176 315.90115285897025 0.7525080536931654
17.79721083890459 309.0204188694575 0.7438207060484201
17.802438393858004 303.3902246169737 0.7366719583117061
17.80766594881142 302.6003597056264 0.7353493108437786
17.812893503764833 300.714938479692 0.7334338459810611
17.818121058718248 298.09116724197156 0.729782691072066
17.823348613671662 295.64347988683124 0.7269922377389271
17.828576168625077 294.71976813905815 0.7270066592224115
17.83380372357849 292.25438505392754 0.7238202206269886
17.839031278531905 291.2094371666261 0.7223712365154933
17.84425883348532 289.9539607113355 0.7204688792394174
17.849486388438734 292.31675258614564 0.7227203019643612
17.85471394339215 292.00882059612906 0.7234547373431999
17.859941498345563 291.3440008219168 0.7228702051117633
17.865169053298978 290.3361406944474 0.7213594273939296
17.870396608252392 291.7687483989862 0.7236757648367678
17.875624163205806 290.9837347287289 0.7221006396891982
17.88085171815922 291.2482231738951 0.7229603486231564
17.886079273112635 290.25022028898854 0.7215023524664635
17.89130682806605 292.7776259969605 0.7243334432804835
17.896534383019464 298.72055500854646 0.731647589791634
17.90176193797288 304.9308358662456 0.738921303443702
17.906989492926293 308.8800487560983 0.7431007462196972
17.912217047879707 315.062409312199 0.7498741799966407
17.917444602833122 318.30038168633735 0.7530504248351052
17.922672157786536 323.6152969041806 0.7595279349626854
17.92789971273995 324.25550401251826 0.7605265294732243
17.933127267693365 324.8532368993349 0.7601370390125767
17.93835482264678 324.12524915803505 0.7601695498302685
17.943582377600194 319.6748814372241 0.7550928001204736
17.94880993255361 317.55456836847276 0.7529447611001506
17.954037487507023 317.01406195607234 0.7528432182746227
17.959265042460437 314.0061596184117 0.7489361360432211
17.96449259741385 311.2782938333996 0.7460432405227684
17.969720152367266 307.1633811505199 0.7409646484738935
17.97494770732068 304.7330221177764 0.7384090234138393
17.980175262274095 302.0547824863902 0.7357636828658153
17.98540281722751 295.8989440181639 0.728706640451945
17.990630372180924 287.9375309438966 0.7195076420501559
17.995857927134338 283.3045990159175 0.7139026830824372
18.001085482087753 280.0558850673638 0.709191083473257
18.006313037041167 278.2986362021287 0.7065328338339392
18.01154059199458 278.076883620606 0.7060284716387537
18.016768146947996 277.27047377529084 0.7049580624103441
18.02199570190141 276.87699219395 0.7047857215782295
18.027223256854825 279.2220585484555 0.7081156073610803
18.03245081180824 279.8381359160698 0.7097926800267386
18.037678366761654 281.8030827001005 0.7118961791206992
18.042905921715068 280.3178532728226 0.7091337579173941
18.048133476668482 278.37314419176863 0.7064707032269006
18.053361031621897 275.67274471053 0.7031073067482352
18.05858858657531 274.3269877123184 0.702092656585655
18.063816141528726 272.787167431624 0.7002993638599548
18.06904369648214 271.3943679467589 0.6993473217257827
18.074271251435555 272.38077295183194 0.7003794510117902
18.07949880638897 274.17854875454003 0.702897423287419
18.084726361342383 276.9649006956998 0.7055562687228556
18.089953916295798 278.2710283143612 0.7068854329749729
18.095181471249212 278.53486723819225 0.7068754349010204
18.100409026202627 284.215289048934 0.7132609618202537
18.10563658115604 287.73904555555185 0.717867352979817
18.110864136109456 291.98476252645673 0.7227567671203874
18.11609169106287 295.0128479920254 0.7267567113623453
18.121319246016284 298.5394665449401 0.7309404757471327
18.1265468009697 304.51856835388537 0.7378082867985253
18.131774355923113 308.2383268353116 0.7414925505510503
18.137001910876528 314.87102895259284 0.7483841236888109
18.142229465829942 323.97210343799514 0.7584510029055491
18.147457020783357 335.4393467010111 0.7715004703698728
18.15268457573677 349.93941054333686 0.7875678172946772
18.157912130690185 361.68410395188636 0.8008760307733995
18.1631396856436 371.5608520979855 0.8114532487782705
18.168367240597014 385.05467331985653 0.8260928458932343
18.17359479555043 395.1210918019135 0.8375214841300426
18.178822350503843 402.8657833651353 0.8454738322942282
18.184049905457258 400.6205546807006 0.8431099226057744
18.189277460410672 397.03884709127254 0.8388527678532172
18.194505015364086 394.01141639776057 0.8352413411684331
18.1997325703175 385.77622148241664 0.8264131729826599
18.204960125270915 382.22772932371555 0.822795576496797
18.21018768022433 379.48185358628723 0.8198078879975051
18.215415235177744 377.8825374840286 0.8184796542228493
18.22064279013116 379.2444220414221 0.8202473780927784
18.225870345084573 376.5999212169444 0.817736047796312
18.231097900037987 374.6516968243402 0.8158483156022074
18.236325454991402 378.3543757030904 0.8192870772181414
18.241553009944816 383.84971787733423 0.8248937862148961
18.24678056489823 389.9991504700919 0.8307608697527137
18.252008119851645 389.6708614091426 0.8310472416782546
18.25723567480506 388.6205279245184 0.8295326992180778
18.262463229758474 383.2421748611257 0.8239157915363337
18.26769078471189 377.51282542615303 0.8175215176637485
18.272918339665303 370.1524153568974 0.8094474676046275
18.278145894618717 361.127231456308 0.7996999805753785
18.28337344957213 350.2125872568477 0.7881024161635788
18.288601004525546 342.1285138690445 0.7792879073213651
18.29382855947896 336.5026108629896 0.7732989149064142
18.299056114432375 332.1753005961562 0.7686225608339984
18.30428366938579 324.40012471061635 0.7594820708894962
18.309511224339204 315.19840091139383 0.7488618107563901
18.314738779292618 307.91012190761535 0.739755202151449
18.319966334246033 303.0646184728975 0.7344443952386859
18.325193889199447 297.5389411149478 0.7275186634841245
18.33042144415286 296.68503191283014 0.7277818166469389
18.335648999106276 295.85618060355034 0.7274264665193199
18.34087655405969 292.8663560416852 0.7238767053538832
18.346104109013105 288.45047514086673 0.7184373155822612
18.35133166396652 286.4387410717973 0.7160653220825164
18.356559218919934 285.3765089843028 0.7144869003932841
18.361786773873348 286.1420808511296 0.7160564545200193
18.367014328826762 284.7952746618687 0.7135224726221843
18.372241883780177 285.0077281371655 0.713893408398802
18.37746943873359 288.49047451516583 0.7169889559951724
18.382696993687006 291.65286565922133 0.7200049164775952
18.38792454864042 296.8440862661005 0.7278290518284842
18.393152103593835 306.33204588726176 0.7508848447863012
18.39837965854725 318.6357411242628 0.7731906212989903
18.403607213500663 329.02277156078713 0.7917419932174418
18.408834768454078 338.62408159276004 0.8074996421055386
18.414062323407492 347.851489845903 0.8227478087391397
18.419289878360907 355.4164769418422 0.8355869828930423
18.42451743331432 361.15072076755763 0.8459228035310874
18.429744988267736 361.3778363035708 0.8502359129163638
18.43497254322115 360.5098062030773 0.8517611462858783
18.440200098174564 357.4314507803039 0.851447091304832
18.44542765312798 353.4060447325644 0.8499781301071566
18.450655208081393 350.599173541217 0.8494726852793351
18.455882763034808 344.912641599852 0.8461474673084983
18.461110317988222 345.9219804223278 0.8509592743893992
18.466337872941637 343.3585031439267 0.8507293081651869
18.47156542789505 341.9512847925922 0.851506204966377
18.476792982848465 333.6298634350817 0.8426828798080195
18.48202053780188 329.1627138266253 0.8390458484206096
18.487248092755294 322.580151096899 0.8331459577048191
18.49247564770871 321.0340192375754 0.8332311032335852
18.497703202662123 317.8348029388954 0.8319136721984223
18.502930757615538 316.94336086985606 0.8327573470063583
18.508158312568952 315.86518137424656 0.8336065219674672
18.513385867522366 313.9115804393288 0.8346519585839683
18.51861342247578 314.8583881800227 0.837637229904766
18.523840977429195 310.4329850789132 0.8353668617979568
18.52906853238261 309.03815464531823 0.835503227601219
18.534296087336024 306.06529414616114 0.8330879125283688
18.53952364228944 301.30036869296424 0.8289697038280888
18.544751197242853 297.4431386859335 0.8253643472852545
18.549978752196267 298.9316270050755 0.8295218282402613
18.555206307149682 298.9277041755943 0.8315658104071044
18.560433862103096 303.54877422206096 0.839083365721357
18.56566141705651 305.3354553008776 0.8451700085755287
18.570888972009925 305.09611259002594 0.8462098084278333
18.57611652696334 307.84041374554016 0.8526477680832143
18.581344081916754 305.45810319801325 0.8511484133245046
18.58657163687017 304.595610271248 0.8504296961493465
18.591799191823583 303.5696599108533 0.8513193020131895
18.597026746776997 309.48126443698806 0.8600503049845026
18.60225430173041 313.0093843844581 0.8668357962469478
18.607481856683826 314.3805019881192 0.8707323769844975
18.61270941163724 313.97264567270025 0.8713711112096647
18.617936966590655 313.8944267983763 0.8726796759451128
18.62316452154407 315.6763275355693 0.8744424017563147
18.628392076497484 318.9287616079436 0.8620382270374154
18.633619631450898 320.5321730189553 0.8557123226107352
18.638847186404313 319.5852695499822 0.8479785599162158
18.644074741357727 325.9014647367518 0.8514236785590602
18.64930229631114 326.52055360452454 0.8489018282265979
18.654529851264556 336.50935073665244 0.8576394562322797
18.65975740621797 343.57184386006696 0.8641076052480353
18.664984961171385 348.4516910806909 0.8666410094196405
18.6702125161248 351.3547175688664 0.8668326325232835
18.675440071078214 353.3455866404679 0.8665004482851179
18.680667626031628 354.251656281076 0.8638953391369223
18.685895180985042 353.5662279982156 0.8604269916507402
18.691122735938457 350.1282322490143 0.8545424405835267
18.69635029089187 351.0933086142557 0.8535316658685559
18.701577845845286 353.1913980763537 0.8546236106902145
18.7068054007987 356.8496096072683 0.8577526462885092
18.712032955752115 358.6120770159578 0.8584829577063875
18.71726051070553 360.0354917553684 0.8598202117156464
18.722488065658943 358.45105431692275 0.8567258813214351
18.727715620612358 354.98416633882215 0.8511140670765429
18.732943175565772 352.1768060143756 0.8459980797395612
18.738170730519187 350.6711849856034 0.8433247176268434
18.7433982854726 350.9630443102862 0.8435099357860877
18.748625840426016 349.85153257407677 0.8407815530358241
18.75385339537943 350.04335204267056 0.8388624733172767
18.759080950332844 350.92396417055943 0.8383277713441512
18.76430850528626 351.2618672821351 0.8373134566035367
18.769536060239673 350.4455792089985 0.8358037611378683
18.774763615193088 348.0298268079982 0.8317736991528831
18.779991170146502 343.1750036154423 0.8239554189896253
18.785218725099917 338.89045330945044 0.8174223596895525
18.79044628005333 332.9367399363064 0.8093342440808176
18.795673835006745 329.0379683114074 0.8038816893344878
18.80090138996016 325.4311469778315 0.7992651022272266
18.806128944913574 322.72402664567977 0.7947294933758272
18.81135649986699 322.04340759761124 0.7938844854013041
18.816584054820403 320.1904511786239 0.7918829065663955
18.821811609773818 318.43171650866407 0.7896391349950487
18.827039164727232 316.22581469395755 0.7866185250203414
18.832266719680646 312.5600147569585 0.7817796442672647
18.83749427463406 308.3538743207729 0.775480809063605
18.842721829587475 304.6611698585008 0.7703458200933061
18.84794938454089 297.9327709017168 0.7611019738034599
18.853176939494304 295.8776560183571 0.7585383861181352
18.85840449444772 292.7960889637256 0.7538040612334068
18.863632049401133 293.77399777973204 0.7548051227074364
18.868859604354547 296.6598423761448 0.7578376166076044
18.87408715930796 300.09983522379713 0.7621638080538417
18.879314714261376 297.39995389183537 0.7579789121914601
18.88454226921479 294.33337097020524 0.754674244907564
18.889769824168205 291.42132930229695 0.7507268580319836
18.89499737912162 293.8310667744802 0.7534024726532168
18.900224934075034 295.0127797189947 0.754594487546498
18.90545248902845 293.85052586033294 0.7523519715419756
18.910680043981863 294.02649020441123 0.7530764979167394
18.915907598935277 293.1425956911871 0.7533725753526943
18.92113515388869 293.4140598970991 0.7543915000225175
18.926362708842106 291.36398834689686 0.7507152517934063
18.93159026379552 290.44634300537547 0.7474150635033657
18.936817818748935 289.4191415113932 0.7452399452165747
18.94204537370235 289.0925302174748 0.7443962427196584
18.947272928655764 288.97056487747284 0.7440126275827752
18.952500483609178 291.2455155509193 0.7466096456668246
18.957728038562593 290.44027742811323 0.7452737855024754
18.962955593516007 288.8296956711951 0.7431006170106514
18.96818314846942 284.30596925496064 0.7369714750864861
18.973410703422836 280.81801391703885 0.7317172153474695
18.97863825837625 283.40528507975256 0.734061796922058
18.983865813329665 289.58927175815086 0.7420877969418714
18.98909336828308 292.35820235450643 0.7458116750758197
18.994320923236494 300.87591827296245 0.7571593514080054
18.999548478189908 315.2849698155996 0.775495473435521
19.004776033143322 313.95620789515317 0.7735918092196165
19.010003588096737 315.35576549773174 0.7747789752942692
19.01523114305015 304.71814596851607 0.760406580010623
19.020458698003566 301.81499355847853 0.7569991413605083
19.02568625295698 290.8085963099722 0.7429620768510165
19.030913807910395 280.16862977494674 0.729997364040814
19.03614136286381 281.84302335423916 0.7316056543599395
19.041368917817223 279.83517464845823 0.7286022440037704
19.046596472770638 279.56958080571223 0.7265579179151153
19.051824027724052 277.3380429872745 0.7233423762631948
19.057051582677467 279.0362482652301 0.7252028282854808
19.06227913763088 277.79913458168426 0.7232809721909291
19.067506692584296 278.50940204425507 0.7245263484623727
19.07273424753771 277.5470765352636 0.723062809720854
19.077961802491124 276.19639347128543 0.7213414383711564
19.08318935744454 275.53072779140956 0.7197613715359844
19.088416912397953 275.7750782908374 0.7190203438169392
19.093644467351368 277.33674494541964 0.7221537892396281
19.098872022304782 278.34056659071786 0.7234742195121453
19.104099577258197 276.4084979613408 0.7214715326296819
19.10932713221161 276.69931384061044 0.7206179406483155
19.114554687165025 277.1628650263862 0.7215688429054863
19.11978224211844 276.50397234578753 0.7217193490654608
19.125009797071854 277.2499391080167 0.7225439769517689
19.13023735202527 278.7950137126023 0.7242123793041813
19.135464906978683 278.3881244318991 0.7229495116899904
19.140692461932098 275.98412356730944 0.7189066644516219
19.145920016885512 275.8895968163534 0.718655755347967
19.151147571838926 276.1096699551447 0.7178556810997623
19.15637512679234 280.3334446680058 0.7232968652101088
19.161602681745755 278.92600047297697 0.7221599610690942
19.16683023669917 275.692549470711 0.7177141585794726
19.172057791652584 273.0177421342663 0.7144584128446042
19.177285346606 271.96302014784146 0.7133440858722818
19.182512901559413 275.89246732078226 0.7177405697440042
19.187740456512827 276.34761445869225 0.7188755245102669
19.19296801146624 274.34166298170885 0.7173824035715725
19.198195566419656 269.405726836666 0.7112367346023887
19.20342312137307 269.668114555838 0.7114343788190104
19.208650676326485 268.6176481927328 0.7091317695960941
19.2138782312799 270.55345284916336 0.7108306407365704
19.219105786233314 272.3560151391845 0.7127453665387374
19.22433334118673 273.08146765400346 0.7129032214127882
19.229560896140143 273.97057757998414 0.7146435703950466
19.234788451093557 274.36072255749025 0.7145439509197927
19.24001600604697 273.4566179806514 0.7137719598676521
19.245243561000386 273.1397622683279 0.7137688464080635
19.2504711159538 273.8537744488476 0.7148856124219543
19.255698670907215 274.8415695698653 0.71574675288708
19.26092622586063 275.3630964090485 0.7157417023299425
19.266153780814044 276.4419234468032 0.7168845955880672
19.271381335767458 277.58720336933953 0.719335422746334
19.276608890720873 276.8124147048029 0.717716616612045
19.281836445674287 278.00620463193894 0.7201059037633808
19.2870640006277 279.3092903825325 0.7209879669220663
19.292291555581116 281.26214402527256 0.7234369337958305
19.29751911053453 278.6288112424621 0.7186640223391418
19.302746665487945 277.30666836472057 0.716768786537597
19.30797422044136 280.04537309721775 0.720633131906686
19.313201775394774 284.42122088235936 0.7265311105468159
19.318429330348188 288.87444686647 0.7317313488829409
19.323656885301602 291.21775984064175 0.7342411068614321
19.328884440255017 292.48993596599206 0.7353806777136643
19.33411199520843 293.6849337379891 0.7358105338315767
19.339339550161846 294.48218258119726 0.7369595208179609
19.34456710511526 297.90709060621424 0.740461790635027
19.349794660068675 299.0797437496851 0.7429605072714836
19.35502221502209 302.17005454251864 0.7477845531368404
19.360249769975503 306.30653602058874 0.7523061917211104
19.365477324928918 312.631613552784 0.7593653845412708
19.370704879882332 318.84821164331413 0.7648669945214077
19.375932434835747 320.00791646622014 0.7653669061150679
19.38115998978916 322.58716495664163 0.7683630782360057
19.386387544742576 322.6297332505832 0.7684467737118374
19.39161509969599 327.08514574629766 0.7739014360071858
19.396842654649404 328.6406972626217 0.7757168523748484
19.40207020960282 332.4578364911831 0.7803727911349315
19.407297764556233 329.8671068863603 0.7778514910235622
19.412525319509648 327.84724459627756 0.7751014685213768
19.417752874463062 329.6287255924614 0.7781641944740965
19.422980429416477 330.67739260623307 0.7783264733576654
19.42820798436989 333.15519285980304 0.7797418899198034
19.433435539323305 331.77480757068736 0.7773968263530368
19.43866309427672 330.13679513226185 0.7747469644613606
19.443890649230134 329.4718381215198 0.7748565113235805
19.44911820418355 328.2506715163542 0.7739573458110999
19.454345759136963 328.96735550069184 0.7747557288838393
19.459573314090377 331.5152950499768 0.7780369335368303
19.464800869043792 330.0670789877152 0.7759383793816322
19.470028423997206 328.1111141393046 0.7737336212747882
19.47525597895062 328.7834744641332 0.7750473129821889
19.480483533904035 329.94784878567077 0.7764522408212428
19.48571108885745 332.3748979637756 0.7797236586272357
19.490938643810864 333.2468724756672 0.7798711104680471
19.49616619876428 330.94644279860813 0.7764522775842567
19.501393753717693 329.2486240332215 0.7733054384761614
19.506621308671107 328.4268495015482 0.7721979463102517
19.51184886362452 327.71971504572986 0.771416093655562
19.517076418577936 326.905677604238 0.7709405963516441
19.52230397353135 328.7718995350961 0.7729958982328617
19.527531528484765 334.5576803448304 0.7801155742441824
19.53275908343818 338.5971110233321 0.7843082517846377
19.537986638391594 341.5713244764759 0.7875969088213332
19.54321419334501 343.82749677799757 0.7901457793684397
19.548441748298423 343.99562723174466 0.7900474913268578
19.553669303251837 344.28739027614216 0.7903679899426607
19.55889685820525 342.9777383488757 0.7884902930433034
19.564124413158666 341.3184552405382 0.7864538132366562
19.56935196811208 341.45594496688733 0.7867310508200379
19.574579523065495 343.32602159880037 0.7890535830919153
19.57980707801891 347.3569943584297 0.7935773383901565
19.585034632972324 349.15140314489815 0.7952699281521716
19.590262187925738 351.07775107487043 0.7968917332371824
19.595489742879153 354.15687668531507 0.8002250761642202
19.600717297832567 357.41241778388047 0.8040578509429009
19.60594485278598 363.8429973278983 0.8112317205652368
19.611172407739396 366.20830928124235 0.8143875119537393
19.61639996269281 368.3058928130671 0.8164650517108432
19.621627517646225 370.6016720208508 0.8190746071509413
19.62685507259964 372.0508638958018 0.8204290447719758
19.632082627553054 377.68060030073093 0.8265445943808202
19.637310182506468 377.159138213031 0.8256799850433513
19.642537737459882 380.393942785409 0.8289729259754893
19.647765292413297 384.6892808243615 0.8332381314636231
19.65299284736671 390.02205673976005 0.839236441630507
19.658220402320126 389.33410669358204 0.8380805306763079
19.66344795727354 389.91361544752783 0.8386084591392302
19.668675512226955 389.5226032449373 0.8379861899632473
19.67390306718037 391.0337609650631 0.8394171443082836
19.679130622133783 393.7302006135746 0.8423277215272237
19.684358177087198 394.2960718896747 0.8428925825426345
19.689585732040612 397.7561412213603 0.846235008674406
19.694813286994027 399.3014094371964 0.847966442247923
19.70004084194744 398.3652631537446 0.8470817251709686
19.705268396900856 397.2569944873662 0.8460580346774094
19.71049595185427 398.57445355060594 0.8479911940129762
19.715723506807684 395.6214814823046 0.8442331317204221
19.7209510617611 391.2572811965246 0.8399636688804409
19.726178616714513 385.1030811311405 0.833498630057858
19.731406171667928 383.8617072304598 0.8324094262809162
19.736633726621342 376.4927344772932 0.8243707662511468
19.741861281574757 373.5315026372505 0.8206536661597646
19.74708883652817 368.6796407453916 0.8150086782018039
19.752316391481585 369.93110442524426 0.8170176743923262
19.757543946435 370.62501504554615 0.8179340689756555
19.762771501388414 368.373369626039 0.8158543065386968
19.76799905634183 363.7193036691729 0.8102555761287975
19.773226611295243 359.2175592171635 0.8045819921403287
19.778454166248657 356.53237064934063 0.8020059151330134
19.783681721202072 351.96324755666234 0.7960928363077759
19.788909276155486 349.17840968114996 0.7935277432313792
19.7941368311089 348.20000004055333 0.7921038727285058
19.799364386062315 349.23355547521663 0.792849291138219
19.80459194101573 346.98486150796145 0.79079999893851
19.809819495969144 345.43641698823865 0.7886845195040685
19.81504705092256 342.0037397355273 0.7849719546319478
19.820274605875973 342.64126932485607 0.7858851449855562
19.825502160829387 341.91675288818584 0.7844184192635593
19.8307297157828 340.40523616030555 0.7833131961120202
19.835957270736216 336.80096628386445 0.7790469281299548
19.84118482568963 333.62705890416464 0.7748316224994388
19.846412380643045 332.9862572031255 0.7743012695587183
19.85163993559646 332.07969728441316 0.7724942158115528
19.856867490549874 330.4245378367116 0.7715696857619609
19.86209504550329 328.39877623142314 0.7697736105663507
19.867322600456703 328.74793850356735 0.7704969337452005
19.872550155410117 329.2295075165544 0.7718525961911824
19.87777771036353 327.4590450104911 0.7683917528404133
19.883005265316946 327.1204558461427 0.7677785794794759
19.88823282027036 326.75419160527474 0.7672944939921472
19.893460375223775 325.4529478873214 0.7664844207022542
19.89868793017719 326.68731787111716 0.7680311571517451
19.903915485130604 324.39331533144997 0.7647297392232651
19.909143040084018 322.02448776944414 0.7612726295088243
19.914370595037433 323.19443339188854 0.7629526915407336
19.919598149990847 322.27182025033824 0.7613314306221883
19.92482570494426 320.3377733046927 0.759477492319767
19.930053259897676 319.81324103269867 0.7590195365634549
19.93528081485109 320.3890320626127 0.7595866836512849
19.940508369804505 320.2323180027649 0.7598514400255462
19.94573592475792 317.85906827294014 0.7562058557445963
19.950963479711334 316.68272393531083 0.754765233872382
19.956191034664748 317.4623253543326 0.7558255235220394
19.961418589618162 317.6479878314994 0.7559864004465432
19.966646144571577 313.5026043158089 0.7517998631606719
19.97187369952499 311.11214864454666 0.7488237111268397
19.977101254478406 312.65211947691125 0.7501896654721816
19.98232880943182 317.0202792780468 0.7552426953339171
19.987556364385235 319.8355463949283 0.758461312549493
19.99278391933865 322.86881696443737 0.7618782887777632
19.998011474292063 322.2631044021006 0.760960547800691
20.003239029245478 324.95694695239195 0.7634450832221791
20.008466584198892 327.46252763971466 0.7666262357923822
20.013694139152307 335.0194166092928 0.7751141958750778
20.01892169410572 343.323542305605 0.7847089478433035
20.024149249059136 350.9049521593457 0.7930215535966852
20.02937680401255 358.4575953137147 0.8010822924804717
20.034604358965964 364.73733606017225 0.8083335026811403
20.03983191391938 368.61413749386827 0.8122230376159918
20.045059468872793 367.53724766006366 0.8109547931105061
20.050287023826208 363.46947168393746 0.806250445174915
20.055514578779622 356.0309760875624 0.7973892283135028
20.060742133733036 350.3406842404857 0.7914805217504364
20.06596968868645 344.4902728170699 0.7849759267779729
20.071197243639865 337.8427442819102 0.7778192030787868
20.07642479859328 332.39081254369944 0.7716879954687383
20.081652353546694 330.54453423264505 0.769453835606588
20.08687990850011 331.9022655178714 0.7714635281338743
20.092107463453523 333.1283400718201 0.7727880211793113
20.097335018406937 333.075736053706 0.7724559132779723
20.102562573360352 333.5888637710394 0.7734606922052862
20.107790128313766 330.29295332081404 0.7692590611745891
20.11301768326718 327.2318738064754 0.7657704444693079
20.118245238220595 324.1382595256178 0.7620097704523296
20.12347279317401 326.3371584789086 0.7646037892743707
20.128700348127424 329.7616601359949 0.7686599099738417
20.13392790308084 330.78495264376187 0.7690417337598388
20.139155458034253 334.2163610796744 0.773442908369283
20.144383012987667 334.9710949768267 0.7739590151796198
20.14961056794108 338.74028844022195 0.7778999007314369
20.154838122894496 339.02368525709153 0.7777224594225849
20.16006567784791 340.78533907348856 0.7800495292064862
20.165293232801325 339.6241828192199 0.7790467759498716
20.17052078775474 335.09298882323895 0.7748203615246854
20.175748342708154 329.340147585111 0.7682669553341411
20.18097589766157 327.4783891123211 0.7665994146268067
20.186203452614983 326.6238777748196 0.7653621449113341
20.191431007568397 325.6752885837354 0.764330678546881
20.19665856252181 319.5066713025611 0.7569669295398332
20.201886117475226 314.1309976175457 0.7498942326289953
20.20711367242864 309.3737683325042 0.74426702490926
20.212341227382055 305.39206990119885 0.7397291145120022
20.21756878233547 305.03925741381767 0.7404185552987127
20.222796337288884 299.8388844276665 0.7340833156164315
20.228023892242298 297.4266614778731 0.7303747307824893
20.233251447195713 295.72467756699064 0.7280640414728128
20.238479002149127 297.0415126185699 0.7295557719562331
20.24370655710254 296.1341729087908 0.7293831138139132
20.248934112055956 297.06174993081225 0.7306905101472695
20.25416166700937 296.98706723998936 0.7304032859039423
20.259389221962785 299.41864807218235 0.731960263036209
20.2646167769162 303.45961379647895 0.7370448246969946
20.269844331869614 304.0542580191255 0.7382817115480005
20.275071886823028 302.18798082690154 0.736206444077814
20.280299441776442 295.6656038799726 0.7281535287524097
20.285526996729857 292.9832431650099 0.7243262340206008
20.29075455168327 294.1744583465814 0.7259348500747178
20.295982106636686 296.6283977923669 0.7289999190696909
20.3012096615901 301.27385645201355 0.7351102376092744
20.306437216543515 300.703302989018 0.7350949247894882
20.31166477149693 299.44389373225494 0.733140037632102
20.316892326450343 297.7193010294346 0.7305879169703139
20.322119881403758 293.28762282938817 0.725463544920435
20.327347436357172 294.57305008121295 0.7275690770260911
20.332574991310587 290.3973079347227 0.7222463590599951
20.337802546264 292.92965066129943 0.7253253518425066
20.343030101217416 291.6123574242143 0.7223009121470765
20.34825765617083 294.28471155381186 0.7250084387476664
20.353485211124244 294.33049957488714 0.7252557499274448
20.35871276607766 296.1496090194677 0.727415813987863
20.363940321031073 298.67440430473283 0.7311787863788646
20.369167875984488 298.34593297125537 0.7296011426355331
20.374395430937902 297.5598981344026 0.7282119387213116
20.379622985891316 298.5603295682812 0.7293967868933778
20.38485054084473 295.3129887125129 0.7258437269837534
20.390078095798145 295.6408578550213 0.7267729000411056
20.39530565075156 296.1680722514936 0.7267616320327719
20.400533205704974 297.5476996510755 0.7289936546967621
20.40576076065839 299.1428040873934 0.7308635374218996
20.410988315611803 296.1433454996544 0.7271447753100717
20.416215870565217 292.6021682124724 0.7234020997100539
20.421443425518632 292.04645843600474 0.7228754778381906
20.426670980472046 290.2944156296492 0.7210613676943882
20.43189853542546 291.354857388764 0.7224385067207653
20.437126090378875 292.48372787074857 0.7232542490184538
20.44235364533229 291.17436375453445 0.7209597559718663
20.447581200285704 289.6803368910128 0.7186595872546219
20.45280875523912 289.2314954773755 0.7183030264471669
20.458036310192533 292.7920672109897 0.7236624644034926
20.463263865145947 292.59560829100946 0.7240073286682167
20.46849142009936 291.60201362321334 0.7241596546947103
20.473718975052776 289.74494489395033 0.7216748942254471
20.47894653000619 290.66877917568735 0.7214829282891769
20.484174084959605 290.7478126351787 0.7209719408364795
20.48940163991302 293.3980170259261 0.7235773874296927
20.494629194866434 292.6069536680765 0.7237244160963242
20.49985674981985 292.8903396920445 0.7244136466393247
20.505084304773263 289.4616944186059 0.7190015649086591
20.510311859726677 289.51959170336517 0.7185182974443701
20.51553941468009 290.4711309047807 0.7197278335530042
20.520766969633506 291.6156815447246 0.7211426978903075
20.52599452458692 290.9525007559832 0.7221035975123338
20.531222079540335 289.70325121399037 0.7198884208447024
20.53644963449375 288.94364394315966 0.7196299379904411
20.541677189447164 288.62802504639257 0.7184417549702522
20.546904744400578 290.30657318318634 0.7197883111812697
20.552132299353993 292.5510650916531 0.7230166884288706
20.557359854307407 294.4604850436619 0.7248195064832104
20.56258740926082 294.3224410441398 0.7249831147108721
20.567814964214236 293.1388171130996 0.7240067099426284
20.57304251916765 288.50487466773507 0.7188369515466554
20.578270074121065 289.40537827750813 0.720206294727124
20.58349762907448 288.16918053721116 0.7181912611230354
20.588725184027894 289.52632803023266 0.7186391643089661
20.593952738981308 290.8093950657042 0.7199831131519825
20.599180293934722 294.0612677835508 0.7238515995682279
20.604407848888137 293.8834907832152 0.7246753497532644
20.60963540384155 291.7089791883174 0.7216486726868985
20.614862958794966 291.5275647613226 0.7216801788412099
20.62009051374838 291.42533140062534 0.7214917823000564
20.625318068701795 292.69193802712385 0.7230537441468465
20.63054562365521 290.48201322383886 0.7205135536732324
20.635773178608623 287.1785712147086 0.7161776513588459
20.641000733562038 286.553984212065 0.7147151171579695
20.646228288515452 288.59943412141 0.7175375602915438
20.651455843468867 290.9697043080242 0.7205725492608323
20.65668339842228 289.4680265969746 0.7193727177134259
20.661910953375695 292.77158263412315 0.7234406028170721
20.66713850832911 293.02197408860775 0.7236308215389033
20.672366063282524 293.76671805725 0.7248985380014416
20.67759361823594 293.23133711498855 0.7236326350069897
20.682821173189353 294.33201328467084 0.7245686900090886
20.688048728142768 294.47370159765734 0.7250610425994369
20.693276283096182 293.49264594114663 0.7232429321047938
20.698503838049596 291.5371119153747 0.722071503581063
20.70373139300301 291.22556538487726 0.7208153213523804
20.708958947956425 293.44840845126026 0.7241324853109916
20.71418650290984 293.1568910845759 0.7230779098843402
20.719414057863254 293.88084634124186 0.7233861835940432
20.72464161281667 290.9382377107479 0.7191905005419498
20.729869167770083 290.22645372015205 0.7176802657237211
20.735096722723497 291.9999946790178 0.7197449052658651
20.740324277676912 294.1342810538872 0.7225828974991872
20.745551832630326 293.34998162772365 0.7220008855498287
20.75077938758374 291.7811597180202 0.7212428137287172
20.756006942537155 293.0190231068536 0.7229574243174541
20.76123449749057 294.04440571379905 0.7241918424203928
20.766462052443984 293.76125937463195 0.7233911692217891
20.7716896073974 295.44267141570555 0.7248948314446557
20.776917162350813 301.5968347407664 0.7313247363469519
20.782144717304227 302.87477217986276 0.7322590209678667
20.78737227225764 300.3260225968506 0.7295915777858617
20.792599827211056 298.5111319013118 0.7285949702450628
20.79782738216447 300.8341019006527 0.7313710044563267
20.803054937117885 304.3131094742889 0.7350157634317505
20.8082824920713 308.7131551027016 0.7392766080226968
20.813510047024714 309.39744767559955 0.7399201110954562
20.81873760197813 311.7444081299476 0.7428080400906294
20.823965156931543 310.0085811778615 0.7403568040972276
20.829192711884957 309.4246403108755 0.7395981191103774
20.83442026683837 307.9776376759408 0.7384643253570466
20.839647821791786 310.1156021242258 0.7412974388698623
20.8448753767452 312.686958984216 0.7452340700583314
20.850102931698615 313.74081346983814 0.7461608765316088
20.85533048665203 313.5275008848449 0.7454166930486588
20.860558041605444 311.2164487484513 0.7425364568529234
20.865785596558858 309.51972329344153 0.7400186331955458
20.871013151512273 307.09568883184573 0.7367297753490277
20.876240706465687 307.05015415022405 0.7365725501544106
20.8814682614191 309.0160162972716 0.7393657649860701
20.886695816372516 309.82013310298436 0.7410094254299407
20.89192337132593 310.61505043602324 0.7416643706291715
20.897150926279345 310.8577860573545 0.7419444654001505
20.90237848123276 311.0574394766857 0.7430160745402398
20.907606036186174 307.1990341592164 0.7387446316981151
20.912833591139588 305.2420339673459 0.735926891661315
20.918061146093002 298.16811966140443 0.7265475814028365
20.923288701046417 297.1065708815209 0.7255687417412292
20.92851625599983 295.88404231326064 0.7241798630088347
20.933743810953246 297.15786815605577 0.7262660535905078
20.93897136590666 296.3674881267932 0.7250070320049492
20.944198920860075 295.8023293428952 0.7250821118033428
20.94942647581349 295.01445228451354 0.7242845510189353
20.954654030766903 297.33048199475024 0.7277064235501296
20.959881585720318 295.9857559418317 0.7260355484357398
20.965109140673732 294.8247326483264 0.723136925412569
20.970336695627147 294.2826763528066 0.7213006365966355
20.97556425058056 292.6292469713719 0.7185690290894665
20.980791805533975 293.6475766407414 0.7205376226801585
20.98601936048739 292.4185587933522 0.719692866270092
20.991246915440804 288.5483348482235 0.715587195801736
20.99647447039422 283.0855746305787 0.7105923705456764
21.001702025347633 281.31826739231934 0.7093019131069732
21.006929580301048 284.6377058515046 0.7131982251116499
21.012157135254462 285.99884262268426 0.7133982961678291
21.017384690207876 283.92448824188625 0.7099613987923827
21.02261224516129 282.8420649004251 0.7090020343161981
21.027839800114705 282.3131753797781 0.7092518946456304
21.03306735506812 282.67628611859885 0.7084659484063562
21.038294910021534 282.0774515976408 0.7068208270106761
21.04352246497495 281.8044865989385 0.7058073035026156
21.048750019928363 281.7897869073109 0.7066602431050731
21.053977574881777 283.25108836948925 0.7091793549681292
21.059205129835192 283.42901007083515 0.70852111062047
21.064432684788606 284.8060258796031 0.7095691064025355
21.06966023974202 280.4793510086452 0.7042201519953809
21.074887794695435 279.13729376763933 0.7029229637439885
21.08011534964885 277.4830726774649 0.7023436874459638
21.085342904602264 276.7843341823295 0.7009509369034234
21.09057045955568 278.8260989498109 0.7025434569444787
21.095798014509093 281.6073392585976 0.7041519878921549
21.101025569462507 282.07697715974274 0.7033385515269519
21.10625312441592 281.31286128199173 0.7029232948939036
21.111480679369336 280.93360179602246 0.7023765701673592
21.11670823432275 279.3558135207354 0.7014110662370143
21.121935789276165 277.1454152082514 0.6989620530832571
21.12716334422958 274.8142899582711 0.6967651620780277
21.132390899182994 274.31267306282405 0.6956066051089721
21.13761845413641 278.15074926919544 0.7005456637169619
21.142846009089823 279.076733123178 0.7004344596214693
21.148073564043237 279.19944059385074 0.7016371457218231
21.15330111899665 277.3583534149739 0.6983498836256798
21.158528673950066 277.71982304788423 0.6989613065030561
21.16375622890348 277.46107968868375 0.6981026818080331
21.168983783856895 277.29716235631895 0.6982818368194842
21.17421133881031 274.9520943798198 0.6953972041901763
21.179438893763724 272.1816229141529 0.6909641195500275
21.184666448717138 270.54864005344933 0.6887748021429708
21.189894003670553 268.9079218871899 0.6860968237274676
21.195121558623967 269.51348387975986 0.6859190794817271
21.20034911357738 270.25206086492733 0.6863919742061013
21.205576668530796 268.2925843504635 0.6833347556318574
21.21080422348421 270.2411618259219 0.6864715934208138
21.216031778437625 271.2818575825485 0.6874589924163268
21.22125933339104 274.3794649915768 0.6912781936634832
21.226486888344454 271.9766679649011 0.6884691347000514
21.231714443297868 269.02111843399086 0.6839269458790315
21.236941998251282 267.28570592374444 0.6814347008391499
21.242169553204697 267.19170116970986 0.6817454888420158
21.24739710815811 269.4619507992511 0.684161103295385
21.252624663111526 270.43374350250093 0.6854756155863159
21.25785221806494 273.9858217131825 0.6885061527299327
21.263079773018355 275.3310255173974 0.6900184950130229
21.26830732797177 273.82300163041856 0.6876084999295112
21.273534882925183 271.68386019588667 0.685519655315774
21.278762437878598 270.19452495002145 0.6857771194981884
21.283989992832012 270.39776838699504 0.6934299687056004
21.289217547785427 268.73732315537563 0.7011626606760184
21.29444510273884 266.7414365810484 0.7035620726530067
21.299672657692255 263.97348801927734 0.7054898509579713
21.30490021264567 269.78976685141754 0.7189179821690441
21.310127767599084 272.80927162400656 0.7264952866676909
21.3153553225525 272.39079814587086 0.729338215786301
21.320582877505913 270.75387480341305 0.729745524880133
21.325810432459328 268.6806100590564 0.7293189126582819
21.331037987412742 269.2610065384347 0.7338161087413223
21.336265542366156 268.69468740846247 0.7378390289702724
21.34149309731957 264.608089520182 0.7358525112864331
21.346720652272985 262.158558800532 0.7348742747541718
21.3519482072264 259.6380280089438 0.7325019266620449
21.357175762179814 262.43392837627744 0.7377310054094285
21.36240331713323 262.2798665812311 0.7392768638344133
21.367630872086643 263.516875216033 0.7438065037162237
21.372858427040057 265.1971946512974 0.7500966589189931
21.378085981993472 266.12993913294457 0.7535405965996662
21.383313536946886 267.2524211480841 0.7569940485787668
21.3885410919003 264.7589968746272 0.7535101770111677
21.393768646853715 264.9497953037516 0.7554168324770824
21.39899620180713 266.7947208654528 0.760515610592311
21.404223756760544 269.11778721450605 0.76548978821317
21.40945131171396 269.41040516903394 0.770270396127324
21.414678866667373 270.880460019834 0.775512166142532
21.419906421620787 267.99227592521163 0.7733759675569215
21.4251339765742 264.62286153497985 0.7713929731315511
21.430361531527616 262.31073127306246 0.7677583089202347
21.43558908648103 262.81656977862883 0.7686823909730779
21.440816641434445 261.7775849048905 0.7679160720954962
21.44604419638786 263.8753614312563 0.7718904914502278
21.451271751341274 265.3464118237407 0.7758324356654792
21.45649930629469 270.26640566873044 0.7839350347724915
21.461726861248103 274.2179877788209 0.7914365027617899
21.466954416201517 276.2286143619308 0.7969054317089006
21.47218197115493 271.66238415733284 0.7935423177322023
21.477409526108346 269.8883896593464 0.7930655832205677
21.48263708106176 268.1892346431251 0.7922691483888409
21.487864636015175 270.33644205058454 0.7968332108442355
21.49309219096859 270.50030873968257 0.7986552525426033
21.498319745922004 272.0350907140746 0.8035840734453517
21.503547300875418 272.78117282963314 0.8070683765996887
21.508774855828833 273.9697142867448 0.8079298313461802
21.514002410782247 272.8487882910015 0.7880774013101007
21.51922996573566 274.1749269653897 0.7814897398483809
21.524457520689076 274.2464199590429 0.7743664322836524
21.52968507564249 274.9162353332973 0.7708057965200803
21.534912630595905 275.1108730168441 0.765956825909784
21.54014018554932 276.4317010808406 0.7636740872303744
21.545367740502734 280.8383398835934 0.7664169502176977
21.550595295456148 279.7373069111802 0.7618820971161334
21.555822850409562 278.1324596775661 0.7575819055624203
21.561050405362977 276.25562008042255 0.753514037178257
21.56627796031639 276.710359003612 0.7528802036139898
21.571505515269806 280.7463302496984 0.7572327130073968
21.57673307022322 282.5211376456986 0.7575815637435156
21.581960625176634 284.8948323717723 0.759089418488942
21.58718818013005 284.95089098570725 0.7578349920383834
21.592415735083463 286.3813435700179 0.7572188372681374
21.597643290036878 285.67955396151245 0.754195851400779
21.602870844990292 285.4709040170385 0.7520618322326527
21.608098399943707 287.179795021518 0.7536074988243171
21.61332595489712 286.91062257992854 0.7528287725598449
21.618553509850535 285.2639287777007 0.7491952591333664
21.62378106480395 282.53595371049664 0.7450598630734429
21.629008619757364 281.91185383014925 0.7429590048987826
21.63423617471078 284.48320229115154 0.745790744409492
21.639463729664193 285.43766764020194 0.7459813714448192
21.644691284617608 284.62233635584386 0.744437742979113
21.649918839571022 283.8346515223012 0.7418335115629694
21.655146394524436 282.50890342650837 0.7397838168255791
21.66037394947785 281.32538015270427 0.7386377396267929
21.665601504431265 284.8591664177802 0.7442680125825454
21.67082905938468 288.9689629634111 0.7487489606921667
21.676056614338094 292.0515696868061 0.7512293593070677
21.68128416929151 289.7051131109454 0.7464204106361392
21.686511724244923 291.2666896845903 0.7473106708574728
21.691739279198337 293.19970458498244 0.7489746673607269
21.696966834151752 293.63258869736734 0.7481566537806911
21.702194389105166 292.5680307569464 0.7472380754249262
21.70742194405858 292.1031814159784 0.747473411571015
21.712649499011995 295.0429657067421 0.7515760318859941
21.71787705396541 299.60740486151764 0.7560465768703984
21.723104608918824 304.0432384426426 0.7609650660040109
21.72833216387224 302.0327956403024 0.7566349756635287
21.733559718825653 301.6162373185401 0.7557682985910071
21.738787273779067 303.4168475026405 0.7570345507356694
21.74401482873248 307.2596086239452 0.7618858221999779
21.749242383685896 310.6396741666986 0.7669106477746258
21.75446993863931 310.6694213151899 0.7668072869509971
21.759697493592725 311.5920295737006 0.7681195278937318
21.76492504854614 309.2920875451174 0.7639078295490237
21.770152603499554 310.2909785139247 0.7650232803363527
21.77538015845297 310.38306621432747 0.7641287078670034
21.780607713406383 313.6002654696325 0.767802452390546
21.785835268359797 314.8581410293521 0.7687722289534868
21.79106282331321 317.8302367681309 0.7718858568653028
21.796290378266626 317.6816306300266 0.7721005123668289
21.80151793322004 319.68848235638904 0.7746122634080552
21.806745488173455 324.3089880555309 0.7799714680374897
21.81197304312687 327.06510034872673 0.7823782695073171
21.817200598080284 327.7575679770316 0.7834338928087249
21.822428153033698 329.86377377313187 0.7859382206266963
21.827655707987113 331.01086513539724 0.787730646262059
21.832883262940527 330.67123346920744 0.7869596230357793
21.83811081789394 331.3644447608707 0.787672269263878
21.843338372847356 332.1737495711531 0.7883211246475776
21.84856592780077 333.3315042899162 0.789830291089176
21.853793482754185 333.55914122522876 0.7899398330752805
21.8590210377076 339.033175641998 0.795253629893716
21.864248592661014 342.4004384955954 0.7985076951979188
21.869476147614428 341.1510835734118 0.796340332280203
21.874703702567842 334.2500606647828 0.7878723044254003
21.879931257521257 329.9196012102967 0.7825817919571013
21.88515881247467 326.42009980568344 0.778842305983311
21.890386367428086 321.78760979250995 0.7731264567491606
21.8956139223815 318.7401876192389 0.7706420792703629
21.900841477334914 316.4386018153072 0.7676446129417263
21.90606903228833 314.68136572637957 0.76505213042352
21.911296587241743 315.3540796476293 0.7645367974865716
21.916524142195158 313.54108276309097 0.7617865139538181
21.921751697148572 312.5232933799861 0.7615211355479373
21.926979252101987 311.94141519519724 0.7603882285452624
21.9322068070554 313.40327686267966 0.7620751479517315
21.937434362008815 313.5533659639033 0.7619210813144857
21.94266191696223 315.3801797896746 0.7643448162697375
21.947889471915644 314.1085456192805 0.7620514583836135
21.95311702686906 313.515933408967 0.7600737577194611
21.958344581822473 313.3017554507946 0.7594494838978872
21.963572136775888 313.73072703054044 0.7600384548915036
21.968799691729302 312.8632082390434 0.7592603707697266
21.974027246682716 312.1046511239863 0.7579856609993089
21.97925480163613 312.8863460288901 0.7585311873204122
21.984482356589545 311.55918336045687 0.7570641148933146
21.98970991154296 311.91900297975934 0.7584392818546486
21.994937466496374 315.3413304449142 0.7628085642093526
22.00016502144979 318.6472593351122 0.7669579053831704
22.005392576403203 316.8642093437311 0.7638468911619263
22.010620131356617 315.789020509683 0.7621899953100545
22.015847686310032 320.7091814141303 0.7674870234532858
22.021075241263446 325.67031698602625 0.7724898222843353
22.02630279621686 328.12315042453633 0.7753752591907469
22.031530351170275 326.08849592539104 0.7724803062965552
22.03675790612369 325.21202438362434 0.7714235332343993
22.041985461077104 328.03872715582884 0.7750111076917399
22.04721301603052 332.76024979430395 0.7802379169090512
22.052440570983933 336.8410323699738 0.7852861124062493
22.057668125937347 339.7574465758092 0.7884859397749776
22.06289568089076 338.746309385123 0.7879512184404315
22.068123235844176 336.4876485936305 0.7854496784974557
22.07335079079759 332.179805428981 0.7801855692136734
22.078578345751005 331.34288791471585 0.7786567420925536
22.08380590070442 327.9070609982608 0.773926568217478
22.089033455657834 325.9996727486223 0.7708575940089024
22.09426101061125 323.39948770560875 0.7678153735954292
22.099488565564663 324.34164505303943 0.7683699683306738
22.104716120518077 327.0972091618339 0.7713409202343934
22.10994367547149 326.5096041064971 0.770036093793588
22.115171230424906 323.6132421239359 0.7667013538193237
22.12039878537832 322.2647804164658 0.7653513042932645
22.125626340331735 323.7889084655494 0.7674358467488226
22.13085389528515 323.3056155862975 0.7671284868024468
22.136081450238564 320.83737990436117 0.7640805845461923
22.141309005191978 316.9596516280668 0.7592330620734911
22.146536560145393 315.51072965360623 0.7579362586232461
22.151764115098807 316.0798209494515 0.7582099946883492
22.15699167005222 316.84613551031975 0.7586790302210921
22.162219225005636 313.9836306325257 0.7543977847412531
22.16744677995905 310.63593291857615 0.7499951235913415
22.172674334912465 313.53777962285085 0.7538188021762555
22.17790188986588 317.89748012724027 0.7586498337937851
22.183129444819293 319.11674610822615 0.7605548376158873
22.188356999772708 317.24755327995916 0.758047998580215
22.193584554726122 316.34358946312267 0.7567053419297678
22.198812109679537 317.99531217837887 0.7591086013548135
22.20403966463295 318.595154218779 0.758827666624514
22.209267219586366 317.63177760437907 0.7586813347037178
22.21449477453978 316.26690675493666 0.7570213150119551
22.219722329493194 316.3532353713276 0.756535506697277
22.22494988444661 316.5467108517401 0.7560368352425358
22.230177439400023 318.3653980419835 0.757215601460257
22.235404994353438 319.4810396826197 0.7591967222329337
22.240632549306852 319.3163189036864 0.7596588838777104
22.245860104260267 318.6381370146286 0.758812580815997
22.25108765921368 316.3434106527555 0.7561107185269849
22.256315214167095 316.2548469178766 0.7548562327329041
22.26154276912051 315.06133216094713 0.7531061169823118
22.266770324073924 317.96789205902684 0.7565611365713184
22.27199787902734 317.9982869234404 0.7574401265622929
22.277225433980753 318.8292183746736 0.7592181951743537
22.282452988934168 315.7347184246811 0.75510945379373
22.287680543887582 314.86869308873514 0.7541197915083735
22.292908098840996 314.3612178848265 0.7533234608446058
22.29813565379441 315.8113008055418 0.7549192988322636
22.303363208747825 315.01207403949826 0.7549036173221403
22.30859076370124 313.8081443847716 0.7541439384813822
22.313818318654654 311.5491059795652 0.7517900619970443
22.31904587360807 309.054988337528 0.7476349931320609
22.324273428561483 306.079180573665 0.7427964833358427
22.329500983514897 302.03737853375355 0.7372083730776888
22.334728538468312 298.8601035338259 0.7329551154908167
22.339956093421726 298.8051894689689 0.7331754638097734
22.34518364837514 298.5290061459792 0.7331772611471213
22.350411203328555 297.4564975802301 0.7316011165500291
22.35563875828197 296.1630952720988 0.7307487412049819
22.360866313235384 298.0686273469996 0.7327861784829571
22.3660938681888 298.8679012326261 0.7337780133241809
22.371321423142213 298.7205582091512 0.7326316335227747
22.376548978095627 296.25262426282814 0.729093080019149
22.38177653304904 294.0330450650536 0.7269228257154189
22.387004088002456 292.41349504959607 0.7248504907525799
22.39223164295587 291.4160157010816 0.7239608730718898
22.397459197909285 290.66071068083653 0.7234556489830081
22.4026867528627 289.5727664434191 0.7236838713680757
22.407914307816114 289.728786493834 0.7246906437917846
22.41314186276953 289.5521832854079 0.7229898652061929
22.418369417722943 292.10449948276624 0.7248766400432269
22.423596972676357 290.55182946458075 0.7227420837788961
22.42882452762977 286.0210540307038 0.7166121791489944
22.434052082583186 281.1969113328256 0.7106589977332282
22.4392796375366 280.6697915653397 0.7093659145707288
22.444507192490015 282.30380049208134 0.7130150994021907
22.44973474744343 283.57678574453934 0.7159133464462821
22.454962302396844 282.1960134720863 0.7153379012405621
22.460189857350258 282.13291472748847 0.7146599120630377
22.465417412303673 282.16288106114115 0.7136988486929953
22.470644967257087 283.06202635891253 0.7141884757486985
22.4758725222105 284.45610607997645 0.7166458595117704
22.481100077163916 284.08096092040273 0.71633659222582
22.48632763211733 287.24185790880836 0.719907362023404
22.491555187070745 285.7182276174885 0.7170789050206535
22.49678274202416 285.93241668181315 0.7170305459194952
22.502010296977573 283.71570973634414 0.7140930153940029
22.507237851930988 281.0666467975403 0.7110800956335281
22.512465406884402 278.9653987660757 0.708911910928662
22.517692961837817 276.69596777916956 0.7061366202842481
22.52292051679123 278.177778751197 0.708281288957383
22.528148071744646 278.6202014581327 0.7083705785051717
22.53337562669806 279.6807287769386 0.7091608411775084
22.538603181651474 278.4489649221587 0.7080614715163966
22.54383073660489 279.2257513700333 0.7093797074020854
22.549058291558303 276.3681681886213 0.7055120779462132
22.554285846511718 275.5685169178206 0.7035556048775864
22.559513401465132 274.0919487161649 0.7008839467211216
22.564740956418547 270.55671304065635 0.6969449890791005
22.56996851137196 270.53189268667364 0.6988193992102579
22.575196066325375 271.7267591758154 0.7005264547520682
22.58042362127879 272.4338823290689 0.7009851951711101
22.585651176232204 273.29178998300995 0.7012833432151765
22.59087873118562 272.99294897080614 0.6998169851718169
22.596106286139033 273.6061788834157 0.7012981206654704
22.601333841092448 271.80076832416296 0.6990350810678656
22.606561396045862 273.03519289877175 0.7000693215073097
22.611788950999276 272.78516818838017 0.6981166247952784
22.61701650595269 272.2950707173759 0.6965429328329656
22.622244060906105 271.72489409036683 0.6964440287692546
22.62747161585952 269.018544870766 0.6945074638162088
22.632699170812934 270.38181914064813 0.6965992174240946
22.63792672576635 270.51033495671896 0.696431818609501
22.643154280719763 271.1398973355378 0.6962518918276955
22.648381835673177 274.3940922522498 0.7007373630834762
22.653609390626592 274.3904756746997 0.7007997420346204
22.658836945580006 271.85053988324756 0.69729406091385
22.66406450053342 268.6904623044805 0.6934193165429409
22.669292055486835 269.8097937089744 0.6952315258910027
22.67451961044025 272.8250001692919 0.6996298011304884
22.679747165393664 275.2253463816405 0.7012647487198785
22.68497472034708 276.13456246611264 0.7017211315740493
22.690202275300493 276.13707508223007 0.7020500616272972
22.695429830253907 275.88617653110686 0.7021607834998271
22.70065738520732 275.8969081707431 0.7030665936562426
22.705884940160736 274.63358401202765 0.7008848333956827
22.71111249511415 274.4735002450164 0.700464226663227
22.716340050067565 276.0042077260718 0.7019424595199595
22.72156760502098 278.84716235148676 0.7058391856676338
22.726795159974394 280.16311144983126 0.7086173651829523
22.73202271492781 282.82233387260493 0.7122295498031567
22.737250269881223 282.4314320393465 0.7116350418045988
22.742477824834637 281.15900851020797 0.709055489047126
22.74770537978805 281.4786734803803 0.7077268865072851
22.752932934741466 282.1891724056106 0.7085816508474075
22.75816048969488 285.9362682043329 0.7128667082515063
22.763388044648295 288.17356560533176 0.7157883549312873
22.76861559960171 288.3574935441971 0.7156499889333429
22.773843154555124 287.9347199764746 0.7156911133793609
22.779070709508538 286.32648514018746 0.7145060698728888
22.784298264461952 286.3911180603659 0.7135094464352939
22.789525819415367 286.88522551880834 0.7136157350471255
22.79475337436878 288.55311548772744 0.7152853340708536
22.799980929322196 290.0791900807799 0.7183321367123027
22.80520848427561 291.3546148456232 0.7201877736325154
22.810436039229025 294.2586356182737 0.7232890106454551
22.81566359418244 294.7270747445682 0.7237320144257162
22.820891149135853 294.68088172107775 0.7229899009771042
22.826118704089268 293.38877795253615 0.7211389066566645
22.831346259042682 292.20293608209545 0.7193073632949589
22.836573813996097 293.196582635131 0.7205016615453934
22.84180136894951 293.84709919770313 0.7210636354183637
22.847028923902926 294.5588161463805 0.722305052349165
22.85225647885634 294.3497158385634 0.721875720740381
22.857484033809754 295.9566984033365 0.7242203153366839
22.86271158876317 295.34017368781457 0.7235520753779819
22.867939143716583 291.4825309674153 0.718204989617204
22.873166698669998 290.3234976356333 0.7167788550601883
22.878394253623412 292.6224578768588 0.718686540469046
22.883621808576827 295.4699380720283 0.7223957130803814
22.88884936353024 295.11461361532804 0.722643821666693
22.894076918483655 293.2838049356627 0.7215204931547251
22.89930447343707 292.10354175016187 0.7204227805074834
22.904532028390484 294.78259216877836 0.7223467311824415
22.9097595833439 294.7527025368267 0.7220810881865992
22.914987138297313 294.52557888556976 0.7209635867216966
22.920214693250728 293.75224489181755 0.7200320196784509
22.925442248204142 295.286157349505 0.7217872034769585
22.930669803157556 295.14780629229153 0.7215002705225467
22.93589735811097 296.72682785182303 0.7243642463238629
22.941124913064385 299.3862718737232 0.7269690736973402
22.9463524680178 300.43570851461294 0.7290310515149019
22.951580022971214 297.6818370579147 0.7251854909730572
22.95680757792463 292.12091512337383 0.7185855024790221
22.962035132878043 288.38209324965044 0.7145434151829199
22.967262687831457 289.57535974598636 0.715177762167371
22.972490242784872 293.1415336605791 0.7191863853195722
22.977717797738286 295.8717598908175 0.7228317356692175
22.9829453526917 294.1265546450483 0.7209267459711087
22.988172907645115 293.46913407666807 0.7209309385587241
22.99340046259853 290.8259656270326 0.7165653722613367
22.998628017551944 290.6630745751875 0.7173691772543888
23.00385557250536 288.22614357815445 0.7137986501534931
23.009083127458773 288.0447275694359 0.7137097902466721
23.014310682412187 288.7614342048859 0.7138745263498557
23.0195382373656 290.9533240357235 0.7160262939078672
23.024765792319016 290.13396361678707 0.7146763185111217
23.02999334727243 289.5189814585855 0.7137904426952962
23.035220902225845 288.73616740886234 0.7134649902497068
23.04044845717926 287.67063180319496 0.7133992171706073
23.045676012132674 286.4724176926183 0.7123498571998136
23.05090356708609 285.1960370246952 0.7108848818810096
23.056131122039503 288.14587420674945 0.713970550603332
23.061358676992917 289.02124385134994 0.7150725250546693
23.06658623194633 289.71057140354503 0.7167373303711773
23.071813786899746 285.02243244280464 0.7106097570833414
23.07704134185316 284.38769386378846 0.7099522646130011
23.082268896806575 284.4773037683316 0.70915459780519
23.08749645175999 287.40331777720354 0.7132231198013744
23.092724006713404 288.3910077155864 0.7144044525712576
23.097951561666818 290.2538523887848 0.7169650348251159
23.103179116620232 289.218546064212 0.7156404730513118
23.108406671573647 286.46838737870826 0.7109373824818953
23.11363422652706 286.24834822879336 0.711703350435087
23.118861781480476 286.13077000052573 0.7117220608155972
23.12408933643389 286.4605386213089 0.7118111043615173
23.129316891387305 286.7305495949398 0.7103087661639869
23.13454444634072 289.53399660839784 0.7132307946077762
23.139772001294133 290.56568160315436 0.714455637607892
23.144999556247548 292.6412354092529 0.7180011744568141
23.150227111200962 292.098623071492 0.7165176214702877
23.155454666154377 295.2286266522053 0.7201288874106971
23.16068222110779 295.5816938686588 0.7206473713443243
23.165909776061206 294.7195026461124 0.7197147106485803
23.17113733101462 294.13912238112806 0.7190233409731296
23.176364885968034 292.6778444954888 0.7169518924958407
23.18159244092145 292.2021256935785 0.7172408534181794
23.186819995874863 291.798153904174 0.71718834044587
23.192047550828278 292.8942444713034 0.7182848588837246
23.197275105781692 291.2299771117283 0.7163360726404362
23.202502660735107 290.5133541309908 0.7148283720661605
23.20773021568852 289.2276644882696 0.7128263168748696
23.212957770641935 287.4892667655898 0.7106302146450457
23.21818532559535 286.9025757087188 0.7096327645263364
23.223412880548764 289.6175214811419 0.7135249804892082
23.22864043550218 291.71938371674935 0.7162477427055486
23.233867990455593 294.56730828115025 0.7198210605920641
23.239095545409008 296.2568289042947 0.7219542098018481
23.244323100362422 293.9606461595678 0.718992891583458
23.249550655315836 291.2977383713463 0.7149529141737085
23.25477821026925 290.4372901874714 0.71291275021358
23.260005765222665 291.95654102284976 0.7152344312411499
23.26523332017608 293.5680067286719 0.7172013391302309
23.270460875129494 293.3517338568271 0.7166003383564652
23.27568843008291 294.2477825099865 0.7177058932149714
23.280915985036323 292.713636207164 0.7151821840584189
23.286143539989737 292.57045112529255 0.716252433535059
23.291371094943152 298.4637227717571 0.723219204184052
23.296598649896566 301.5638745285817 0.7267807507191737
23.30182620484998 299.7020862937767 0.7241772035205375
23.307053759803395 293.5907698239324 0.716896936849284
23.31228131475681 291.3782871061136 0.7151474282605849
23.317508869710224 293.22678421574795 0.7174817174963244
23.32273642466364 297.38234354962157 0.722226668767352
23.327963979617053 297.39847843974417 0.7221090832761854
23.333191534570467 296.96578198488186 0.7215661841877398
23.33841908952388 295.1863988432516 0.7196582750464677
23.343646644477296 294.3291976700928 0.7182540156494378
23.34887419943071 295.280804253419 0.7187320037348968
23.354101754384125 297.27600334331726 0.7211489300407394
23.35932930933754 301.40180651856343 0.7253771020669735
23.364556864290954 301.27013064232847 0.7259538054640804
23.369784419244368 296.7855258285997 0.719841218828612
23.375011974197783 295.5629670582542 0.7182435073389188
23.380239529151197 295.2228814026802 0.7173469791225286
23.38546708410461 296.2246732491322 0.718889498821626
23.390694639058026 298.2366109539275 0.7213818532541495
23.39592219401144 299.4999872357892 0.7228280061387287
23.401149748964855 299.3383978875865 0.7232108557510232
23.40637730391827 296.9871031309145 0.7205843597751659
23.411604858871684 293.90193274201323 0.7175870286620467
23.416832413825098 293.5641113825191 0.7168628545045905
23.422059968778512 292.3977391121906 0.7156003495607137
23.427287523731927 293.3993137614891 0.715869859010956
23.43251507868534 291.8429958325516 0.7141583394610104
23.437742633638756 292.39961764942285 0.7145625751101511
23.44297018859217 291.8899899766793 0.7142582466115788
23.448197743545585 291.2192099175904 0.7133250475839873
23.453425298499 294.85889177545613 0.7182581921747693
23.458652853452413 297.7824035856943 0.7218527842179544
23.463880408405828 299.5185258977996 0.7234616021413904
23.469107963359242 297.63181793844325 0.7212196814161743
23.474335518312657 296.32161862562594 0.7195502757487632
23.47956307326607 296.4033312487498 0.7192151540689594
23.484790628219486 295.06358325916904 0.7177309196065995
23.4900181831729 295.27677374771554 0.717866416646034
23.495245738126314 296.33208960966607 0.7189396067834775
23.50047329307973 297.22746967130365 0.71938134688221
23.505700848033143 298.4962134133263 0.7210195511617028
23.510928402986558 298.3802708255476 0.7211230253029128
23.516155957939972 296.893152548565 0.7191109242942992
23.521383512893387 294.05864601393125 0.7147476524859867
23.5266110678468 294.6019881168806 0.7146922855352926
23.531838622800215 294.18152110208933 0.713879815190956
23.53706617775363 292.43646154389 0.7122483391868053
23.542293732707044 293.4979539617324 0.7120208374112972
23.54752128766046 296.4871315185275 0.7159907877159926
23.552748842613873 301.9257766769465 0.7229179170897978
23.557976397567288 304.23548928441477 0.7259271678435394
23.563203952520702 303.594976736071 0.7245935485289179
23.568431507474116 304.164867704999 0.7238786295991169
23.57365906242753 304.10422264629864 0.7237686056160523
23.578886617380945 301.8361122766003 0.7213091344930601
23.58411417233436 299.1362049642016 0.7183852086558553
23.589341727287774 297.07957588889946 0.7162649124390176
23.59456928224119 297.3989337636202 0.7170112649144238
23.599796837194603 298.3825830209287 0.7182381734743204
23.605024392148017 301.8539356457969 0.7206825021760531
23.610251947101432 302.6560336608598 0.7200876829504723
23.615479502054846 303.3927217066994 0.7208229517958042
23.62070705700826 301.72449329064216 0.7182161623544434
23.625934611961675 300.9088200024821 0.717120778505021
23.63116216691509 300.60767682204647 0.715878490703016
23.636389721868504 300.6527863522209 0.716588197812606
23.64161727682192 300.6621321567982 0.7167498755900553
23.646844831775333 300.18615200007014 0.7165394608719978
23.652072386728747 299.9370824276789 0.7158802570771715
23.65729994168216 298.7486399081978 0.7143227299540584
23.662527496635576 299.3189007342739 0.7148823203569882
23.66775505158899 300.42177911169546 0.7160900761637734
23.672982606542405 300.68532987374016 0.7158600832829803
23.67821016149582 302.065149437241 0.7170514711780123
23.683437716449234 301.48623841504957 0.7150326241382748
23.688665271402648 302.45142827573676 0.7163629889893198
23.693892826356063 303.27015628510696 0.71755125334971
23.699120381309477 303.1460744230549 0.7168321186582755
23.70434793626289 306.2457535153133 0.7191906376166661
23.709575491216306 307.98923657824565 0.7200679679634036
23.71480304616972 311.27123703846826 0.7241054991116029
23.720030601123135 310.88532667221034 0.7236716023556868
23.72525815607655 309.5781987264993 0.7217242366495362
23.730485711029964 311.01891775475974 0.7229803463573244
23.735713265983378 308.71306896240674 0.7204222883420752
23.740940820936792 307.0106220626606 0.7185641675458708
23.746168375890207 304.7789045129457 0.7160564516388688
23.75139593084362 305.4647687592325 0.71711581753516
23.756623485797036 306.5275538318089 0.7182901825332295
23.76185104075045 307.0465909879051 0.7179242895531212
23.767078595703865 303.094475660445 0.7130874896366818
23.77230615065728 303.82491224567116 0.7141846912108004
23.777533705610693 304.8086851169116 0.7149349058545345
23.782761260564108 310.68727538952766 0.7204349782773034
23.787988815517522 315.24618241991686 0.7246315069277525
23.793216370470937 316.9340520035381 0.7269860060453371
23.79844392542435 317.0828390248935 0.7266247438736337
23.803671480377766 315.18987346356306 0.7242136851212337
23.80889903533118 316.8206977638819 0.725770671622555
23.814126590284594 318.45577613859 0.7273113497250541
23.81935414523801 321.3261593780912 0.730525854921144
23.824581700191423 320.15490482726756 0.7280991092399443
23.829809255144838 317.88946148120607 0.7258721837450504
23.835036810098252 315.43889654087246 0.7232839665197268
23.840264365051667 314.446698505716 0.7221164822118803
23.84549192000508 315.87197496246415 0.7241304632556574
23.850719474958495 319.38474521788794 0.7274034874412201
23.85594702991191 322.0933845040127 0.7302776349148794
23.861174584865324 324.9574385154439 0.7325341123942607
23.86640213981874 323.6291065789328 0.7311232181455581
23.871629694772153 320.9738567860525 0.7276899784670373
23.876857249725568 313.37709933277927 0.7186660792917317
23.882084804678982 310.6024484010972 0.7147055109106663
23.887312359632396 309.9188173962502 0.7141157891335675
23.89253991458581 312.30973360581237 0.7165344669349025
23.897767469539225 313.6965394693082 0.7185007387263983
23.90299502449264 312.3533418300661 0.7165746630985513
23.908222579446054 310.1629315084494 0.7147591190569722
23.91345013439947 307.567367925311 0.7118666628035804
23.918677689352883 306.75191519124513 0.7100088471197468
23.923905244306297 305.7420271613846 0.7082985784462885
23.929132799259712 308.78684388085856 0.7113718416408096
23.934360354213126 308.0043829549776 0.7113782758917113
23.93958790916654 311.3177252045926 0.7149875750629403
23.944815464119955 311.7986691371963 0.71560407557676
23.95004301907337 312.4978765183294 0.7166150526716824
23.955270574026784 312.72551647319386 0.7173762749147111
23.9604981289802 310.2904026758772 0.7147223411781917
23.965725683933613 310.7670313338706 0.7147434217784518
23.970953238887027 307.38840387718506 0.7094909476503424
23.97618079384044 305.82652099830875 0.7077033430916216
23.981408348793856 306.97588454863217 0.7090393738040301
23.98663590374727 311.27362832580866 0.7148288708959236
23.991863458700685 315.24555607501094 0.7186067065369415
23.9970910136541 314.6063458163772 0.7177980577237866
24.002318568607514 312.45839934668174 0.7158758815029018
24.007546123560928 313.2034737591091 0.7169672800797624
24.012773678514343 311.36158533144015 0.7147920315943588
24.018001233467757 311.2353504486676 0.713260949376015
24.02322878842117 310.08418218292593 0.7121919530748206
24.028456343374586 312.2047287091634 0.715097548831884
24.033683898328 315.15064041196086 0.7186196523001166
24.038911453281415 317.3644536203083 0.7210676120507886
24.04413900823483 316.48882305351043 0.7196271972286268
24.049366563188244 312.116464868163 0.7159557483345849
24.054594118141658 312.56417925675686 0.7168450129793158
24.059821673095072 316.21782875380865 0.7210520388400558
24.065049228048487 315.8258253982826 0.7204344987352217
24.0702767830019 312.7353969025676 0.7295715694739894
24.075504337955316 312.3641736182706 0.7377953804683978
24.08073189290873 311.6566633770614 0.7430732924200463
24.085959447862145 311.0495891623652 0.7488732591351412
24.09118700281556 310.47017116997665 0.7541571285602165
24.096414557768973 312.4713479306772 0.7616699889537534
24.101642112722388 312.6806545332608 0.7657461518959572
24.106869667675802 314.62428127364 0.7708572929435219
24.112097222629217 313.01481237027014 0.7718247939068622
24.11732477758263 316.1514750010676 0.7785682980875492
24.122552332536046 314.9479893872972 0.7812794812499417
24.12777988748946 315.1362397522151 0.7852914776753618
24.133007442442874 313.19914404577895 0.7865705942147636
24.13823499739629 314.80746158044735 0.7913379666530047
24.143462552349703 316.2670566287767 0.7960775755736067
24.148690107303118 317.30931977911115 0.8008923083144744
24.153917662256532 317.3946582508986 0.8054971620802805
24.159145217209947 316.2857847474634 0.8087670887584545
24.16437277216336 312.6598373945774 0.8073587878509986
24.169600327116775 307.8621905320482 0.8029405782899274
24.17482788207019 307.6293008351258 0.8047342472733979
24.180055437023604 313.4306732209103 0.8144980447360097
24.18528299197702 315.5421043977945 0.8201127984801363
24.190510546930433 311.85304364158986 0.8183758027711426
24.195738101883848 306.75927049003036 0.8145956763789531
24.200965656837262 306.858802271975 0.81708921028924
24.206193211790676 306.46005429060347 0.8184592416088705
24.21142076674409 305.534580233375 0.8190086792494047
24.216648321697505 304.5060550653334 0.8201766623924822
24.22187587665092 306.3082106961002 0.8258423907574416
24.227103431604334 306.1345243800219 0.8277509847072009
24.23233098655775 304.2611922395456 0.8286606456207297
24.237558541511163 301.62385645404225 0.8278407220354899
24.242786096464577 301.6041179099322 0.8307061414011487
24.248013651417992 304.12236861790996 0.837159482035793
24.253241206371406 302.0644114961118 0.8360040029094165
24.25846876132482 299.5776146069203 0.8351103964967639
24.263696316278235 296.65734774446935 0.8332191854578128
24.26892387123165 296.84916139475325 0.8353463018777155
24.274151426185064 299.0959166113956 0.8398287588020079
24.27937898113848 298.80154462698425 0.8412316730171882
24.284606536091893 298.85574989867877 0.8434334257636882
24.289834091045307 295.8188991532628 0.8423157533547618
24.29506164599872 296.4757181506095 0.8448175302856391
24.300289200952136 298.0871313791088 0.8489429807977541
24.30551675590555 296.6158531492699 0.8489639094285135
24.310744310858965 293.3800826907324 0.84672993747178
24.31597186581238 293.0884748090022 0.8498204575379985
24.321199420765794 295.9498050688843 0.855956019097934
24.326426975719208 299.7576501320437 0.8634123974210713
24.331654530672623 300.8349321464759 0.8661232788621337
24.336882085626037 301.9391839858499 0.8684566333097522
24.34210964057945 303.53676939354995 0.8730727091345363
24.347337195532866 301.3316154813969 0.8718833680342164
24.35256475048628 300.3296713448938 0.8726884834705891
24.357792305439695 295.5498113594408 0.8662047858108437
24.36301986039311 292.2874029769162 0.8637402735538395
24.368247415346524 293.75609032678875 0.8688940186415718
24.373474970299938 297.59602098381504 0.8772885570656418
24.378702525253352 299.47420797173856 0.8823512386929115
24.383930080206767 300.40123096915886 0.8847799524133677
24.38915763516018 303.55689219478194 0.8911868634519086
24.394385190113596 311.8184614502654 0.9062063898573266
24.39961274506701 311.8847488564063 0.9094748168481013
24.404840300020425 310.8444954306026 0.9101470713987571
24.41006785497384 311.3051613294469 0.9122602632420832
24.415295409927253 310.8591301264104 0.913947972099678
24.420522964880668 309.61687190126395 0.9157723727005558
24.425750519834082 307.8475054444931 0.9154271268420758
24.430978074787497 309.471608123306 0.9190861157115462
24.43620562974091 313.82916082428693 0.9265493130556258
24.441433184694326 310.7935127820157 0.9233364899108343
24.44666073964774 308.8533517891186 0.9237855640283594
24.451888294601154 305.4225698086871 0.9213958143761783
24.45711584955457 308.18545667616706 0.9296364451575249
24.462343404507983 309.9067145982602 0.9352053827237263
24.467570959461398 312.776347115045 0.9420544600173718
24.472798514414812 311.22092279346964 0.9407374923519254
24.478026069368227 307.44149682787173 0.9370502499966001
24.48325362432164 302.98285830861266 0.9326404221167637
24.488481179275055 301.13787823885076 0.9324733482615909
24.49370873422847 301.1703595308257 0.9334690924337685
24.498936289181884 306.2256424837699 0.9432831460050197
24.5041638441353 307.1567421204749 0.947586260350448
24.509391399088713 308.80529831904636 0.9528887698620204
24.514618954042128 306.486404259875 0.9534517243364217
24.519846508995542 307.38020105953683 0.9572019618908507
24.525074063948956 305.5255496653136 0.9573924932974963
24.53030161890237 302.1044047101066 0.9521379827157135
24.535529173855785 303.49918257516697 0.9549044767401678
24.5407567288092 306.73976859194465 0.9622401942440937
24.545984283762614 308.3095549176843 0.9682820592982532
24.55121183871603 308.82176354759014 0.9726018832183853
24.556439393669443 308.81558077779476 0.9746480744377188
24.561666948622857 314.1114449540825 0.9832939719301202
24.566894503576272 310.9652826876941 0.9797229734185916
24.572122058529686 307.3184159612118 0.9761988597424235
24.5773496134831 306.81284586842554 0.9791345233299192
24.582577168436515 307.6436798520952 0.9833461596101883
24.58780472338993 313.86848235021125 0.995092210372648
24.593032278343344 314.467666572052 0.9968567617026911
24.59825983329676 316.0959280812833 1.0024187433478102
24.603487388250173 310.77435675496656 0.9977892018663258
24.608714943203587 307.89765614822755 0.9968926156971833
24.613942498157 306.74542258591225 0.9971828358201648
24.619170053110416 308.2183277647284 1.0009303340316793
24.62439760806383 305.0342139741202 0.9964984005664744
24.629625163017245 300.5471174677095 0.9916793354600019
24.63485271797066 298.1903950890399 0.9913310654072679
24.640080272924074 299.7108690093988 0.9980416066817421
24.645307827877488 303.61823135060126 1.007497117139172
24.650535382830903 303.67956515919775 1.009608166272345
24.655762937784317 302.6302416738536 1.0103832792650584
24.66099049273773 300.45941769157207 1.009088059244017
24.666218047691146 301.31369565404657 1.0128782737890376
24.67144560264456 302.60124733714406 1.0165282854715862
24.676673157597975 304.8176182465499 1.0218268542223927
24.68190071255139 304.7595405072628 1.023900406713551
24.687128267504804 300.06525660233206 1.0188955124149943
24.692355822458218 301.5216298753726 1.0251354671142363
24.697583377411632 302.096513801628 1.0293885452554272
24.702810932365047 308.64688698752775 1.0447305246852299
24.70803848731846 309.2828958207269 1.0490732731523098
24.713266042271876 308.3124412456195 1.050768689729461
24.71849359722529 307.61017444605915 1.0513252642266622
24.723721152178705 303.29175750829944 1.0453819655534793
24.72894870713212 302.900676992733 1.045600864687544
24.734176262085533 301.5681939888831 1.045537327899692
24.739403817038948 303.8494461247533 1.0520512510558555
24.744631371992362 302.44248930362073 1.0521843063899274
24.749858926945777 302.77415904615054 1.054217579613688
24.75508648189919 297.51815765037367 1.0476939740804745
24.760314036852606 295.33189419566673 1.0462957168133113
24.76554159180602 296.47596947665755 1.0514691825455407
24.770769146759434 299.07286766795045 1.0594679246222392
24.77599670171285 299.2149983025139 1.0645569197952647
24.781224256666263 293.79566073234946 1.0571469043322683
24.786451811619678 294.90816152847594 1.061947124169893
24.791679366573092 294.3273397219588 1.0638156793639442
24.796906921526507 297.04367313146014 1.0722856776430874
24.80213447647992 298.46666650795555 1.0780775287102684
24.807362031433335 299.64623185822967 1.0807189317551018
24.81258958638675 297.5009940956341 1.0788650505450958
24.817817141340164 296.84626890000715 1.080409130231097
24.82304469629358 297.2629126475542 1.0852413790261561
24.828272251246993 303.27743798412973 1.1001407984137983
24.833499806200408 305.1106751201965 1.1066073035610513
24.838727361153822 302.4552035186818 1.1058979086721417
24.843954916107236 298.89922637518544 1.1021513934022935
24.84918247106065 299.1000331749604 1.1049122872655484
24.854410026014065 298.7670629354385 1.1055754820607875
24.85963758096748 300.40500814910035 1.1102320077931562
24.864865135920894 298.83701308421433 1.1094029944467105
24.87009269087431 300.31805862532076 1.1151897089142822
24.875320245827723 304.6162430031487 1.1276249007582873
24.880547800781137 306.815266310574 1.1374649900906313
24.885775355734552 307.93537757583033 1.1450675965467103
24.891002910687966 307.19680409251976 1.1477747744386202
24.89623046564138 309.0032683632894 1.1526805618037135
24.901458020594795 307.67205467427016 1.1511182903620176
24.90668557554821 306.91541864809824 1.149843327660881
24.911913130501624 301.37096850613915 1.1417458658288366
24.91714068545504 304.2227173592549 1.1499677615410366
24.922368240408453 305.09858998711985 1.1553139569583655
24.927595795361867 307.7126176831851 1.1636971311772852
24.93282335031528 302.0387791952601 1.1556215028164916
24.938050905268696 300.2400496783694 1.1561948668201476
24.94327846022211 301.2040402188283 1.1639150286058437
24.948506015175525 306.22456770899015 1.1776235460883284
24.95373357012894 310.4552599325597 1.1881467357837452
24.958961125082354 307.71451836938235 1.1841306945791552
24.964188680035768 307.0836002627298 1.1868690816234861
24.969416234989183 307.60937608225305 1.1932384192041012
24.974643789942597 311.80380715596607 1.2044556590914806
24.97987134489601 315.1512324336573 1.213489386622735
24.985098899849426 312.7402925794337 1.2138052697992217
24.99032645480284 309.351157326946 1.2118072247050826
24.995554009756255 303.41207686034994 1.2043668672548562
25.00078156470967 299.874703384214 1.1995012322937333
25.006009119663084 298.21516978866526 1.198187869810544
25.011236674616498 299.33324770231775 1.2007236437818725
25.016464229569912 302.2959748716244 1.2083972934935754
25.021691784523327 304.9253196266475 1.215522118809664
25.02691933947674 312.36883476436617 1.235525346572496
25.032146894430156 315.0974968684257 1.2474033937771467
25.03737444938357 319.1571470709473 1.2614195556984245
25.042602004336985 317.51917260558287 1.2609214727684193
25.0478295592904 318.27842518886655 1.2639843341355288
25.053057114243813 320.1835889440809 1.2688083876411989
25.058284669197228 312.2578250540133 1.2570005656991479
25.063512224150642 303.7678146861324 1.2445838667923779
25.068739779104057 295.67875078487066 1.234027924998683
25.07396733405747 302.69237641307103 1.2538128847514314
25.079194889010886 309.1345887105714 1.2703105648198905
25.0844224439643 310.77770839966644 1.2762616820108108
25.089649998917714 306.39265324191746 1.2691465784457747
25.09487755387113 306.4173345086228 1.2744322926460028
25.100105108824543 310.9238278274401 1.287584789616519
25.105332663777958 315.06283487445927 1.3029875243282643
25.110560218731372 317.3307941495662 1.3108203452831733
25.115787773684787 317.3830130990284 1.3148920815894432
25.1210153286382 313.3967523261391 1.3107535064157034
25.126242883591615 313.32444853377297 1.316717890314694
25.13147043854503 308.91391258545787 1.312616834201927
25.136697993498444 310.94140798273924 1.3205447606789689
25.14192554845186 312.66546658231965 1.3257142151995642
25.147153103405273 314.723307500324 1.334182117091231
25.152380658358688 316.6598217251334 1.3404031220635038
25.157608213312102 315.05805310153556 1.3404497021261157
25.162835768265516 315.41632262677217 1.3462368086507959
25.16806332321893 321.5540227858385 1.3653886021256907
25.173290878172345 321.969299445529 1.3717442612820572
25.17851843312576 322.52396644180703 1.377611957970265
25.183745988079174 315.9018478546652 1.3675629444062387
25.18897354303259 314.37824644795194 1.3693988869269287
25.194201097986003 314.0200008942298 1.373919808351335
25.199428652939417 314.712788849521 1.3801595339280295
25.204656207892832 313.32382177900587 1.3836810290807984
25.209883762846246 314.4493134588944 1.3911978012879878
25.21511131779966 320.5513318247718 1.408200127143578
25.220338872753075 325.3190522649269 1.4229798033882042
25.22556642770649 329.3581473926081 1.43492129766269
25.230793982659904 326.585468211258 1.435808885298479
25.23602153761332 322.263078262309 1.429327927458687
25.241249092566733 316.69444767845613 1.422486413053784
25.246476647520147 314.7750405333784 1.4204359520151966
25.25170420247356 323.1344799533447 1.4461869949058044
25.256931757426976 332.5390561298961 1.4751051233900592
25.26215931238039 330.9327325476573 1.4780540604295391
25.267386867333805 328.5874397258379 1.4761536001183992
25.27261442228722 324.92995005891777 1.4696069717806395
25.277841977240634 336.3923159183509 1.5033363311728662
25.283069532194048 335.35039438393005 1.5057114182196385
25.288297087147463 334.9285644610917 1.5121679073566099
25.293524642100877 326.9550255372235 1.4975175765977602
25.29875219705429 324.4339704731067 1.5013506051674785
25.303979752007706 326.8894738733364 1.5130346643689574
25.30920730696112 328.9348063089684 1.5242789477458978
25.314434861914535 329.9052094468258 1.5310046846881546
25.31966241686795 326.3953609997909 1.5259279257618912
25.324889971821364 323.08476708704205 1.5253787128787828
25.330117526774778 324.1680228122478 1.5334376176613669
25.335345081728192 323.93361669832535 1.541745465424753
25.340572636681607 326.3293814060742 1.5521199087624638
25.34580019163502 324.34356621045015 1.5534336349491964
25.351027746588436 313.8251893923552 1.5303704536007823
25.35625530154185 311.2228129694539 1.5310849518355125
25.361482856495265 305.0312936234061 1.5217101801448458
25.36671041144868 311.0026497996275 1.5446742267691285
25.371937966402093 311.1458248880469 1.5524252997814807
25.377165521355508 315.70773718609934 1.5731886212806925
25.382393076308922 319.7098384695195 1.5881770800613755
25.387620631262337 321.19165464833054 1.5966341106235504
25.39284818621575 318.3958999962396 1.5936722605788316
25.398075741169166 312.8724157039819 1.5864445118388864
25.40330329612258 312.4440435274908 1.5964895697360055
25.408530851075994 314.7138137395422 1.6072377655973236
25.41375840602941 318.3307995672001 1.6265632672438215
25.418985960982823 324.4459953841515 1.6441623174566886
25.424213515936238 322.324745536389 1.6474774582554723
25.429441070889652 319.73155709684676 1.6461253110473044
25.434668625843067 315.32689118394654 1.644088717179201
25.43989618079648 319.37248369357025 1.6593578356842316
25.445123735749895 323.8825131959608 1.6778979962746918
25.45035129070331 324.79238647507094 1.686300359482628
25.455578845656724 317.3194628829551 1.675606236375952
25.46080640061014 312.7115681855848 1.6730719921252446
25.466033955563553 317.5196826673601 1.6950253231458219
25.471261510516968 324.24893611117835 1.7244095745860921
25.476489065470382 326.4788567898308 1.7357160040443929
25.481716620423796 319.8546943767643 1.7328300079578125
25.48694417537721 311.96594861217227 1.7175295197004181
25.492171730330625 317.40060122534214 1.7474951207880114
25.49739928528404 320.90490788587385 1.761501032449126
25.502626840237454 326.8797840442877 1.7854721997746026
25.50785439519087 321.12058505529495 1.7788094289216079
25.513081950144283 317.58022149389444 1.7773764481294865
25.518309505097697 314.77608168092 1.7781464865636067
25.523537060051112 325.01170639637934 1.8107811432311396
25.528764615004526 335.36467141370787 1.8472613714156965
25.53399216995794 340.10093054446423 1.8701313607355687
25.539219724911355 338.23128046146365 1.8826690762670935
25.54444727986477 325.2155282968761 1.8549235921899774
25.549674834818184 323.17775488273094 1.8597575767707943
25.5549023897716 325.018188002996 1.8752452021913837
25.560129944725013 331.2440502954344 1.9053431439208741
25.565357499678427 337.5954224208017 1.933718948787238
25.57058505463184 342.3557917232185 1.9559867621259206
25.575812609585256 346.521111085468 1.9826251354101236
25.58104016453867 343.34300317796124 1.9841746815859358
25.586267719492085 336.3164513572042 1.9754410714711668
25.5914952744455 332.32891942374454 1.96714296539775
25.596722829398914 334.797947490389 1.9933174537293152
25.601950384352328 335.30645836928466 2.0078211939422217
25.607177939305743 339.58209222325854 2.035886566883967
25.612405494259157 332.6712677915365 2.023132789177598
25.61763304921257 337.72386964097564 2.0520843563310387
25.622860604165986 336.4551359137566 2.0608094277539966
25.6280881591194 337.8118557217016 2.077636397033036
25.633315714072815 334.4408266204734 2.0806071887893185
25.63854326902623 329.5911604568997 2.0776450426454907
25.643770823979644 334.1331758693955 2.1100579146460885
25.648998378933058 339.5002364004729 2.1380779818404845
25.654225933886472 341.35607275145856 2.162416390269019
25.659453488839887 342.62802538699106 2.1807600634705215
25.6646810437933 343.517826601103 2.1989780579555362
25.669908598746716 339.840899647979 2.1971309520492
25.67513615370013 333.27929557098753 2.187813513447075
25.680363708653545 319.7116004759032 2.1553759358178644
25.68559126360696 324.3228206661667 2.1890493231695025
25.690818818560373 333.56191902425525 2.235099349060566
25.696046373513788 344.448800640585 2.2958712549496547
25.701273928467202 344.16831419370834 2.317920085035281
25.706501483420617 339.89858373423226 2.3251411620833373
25.71172903837403 338.23028181519777 2.3400879251932936
25.716956593327446 337.4267024173617 2.357265220430116
25.72218414828086 335.43818967078477 2.377168873137499
25.727411703234274 332.8307569115978 2.3796916514131294
25.73263925818769 321.4939978060963 2.3534416847924886
25.737866813141103 320.5791340416799 2.3630641057599724
25.743094368094518 317.81595586203383 2.3751964434365687
25.748321923047932 322.1982446657835 2.4097687741418943
25.753549478001347 322.9928707439152 2.4303236413953013
25.75877703295476 329.3754688656794 2.474921731505003
25.764004587908175 334.0569476838584 2.517810000328863
25.76923214286159 331.5935427157508 2.54068389698728
25.774459697815004 324.3415903329088 2.5333176545704412
25.77968725276842 322.7220720885037 2.561578803287873
25.784914807721833 320.3629960941378 2.5720809853386934
25.790142362675248 326.4615846699551 2.633663175966349
25.795369917628662 326.9152904375809 2.652592953047675
25.800597472582076 337.8296519724097 2.72378205625561
25.80582502753549 334.52108905067524 2.7283819844146793
25.811052582488905 344.0856402132673 2.8020096589774246
25.81628013744232 336.4798259729144 2.8002634043111825
25.821507692395734 340.04426486214834 2.852887992198505
25.82673524734915 327.0954849269223 2.840288331632762
25.831962802302563 334.52654907863837 2.904019831358553
25.837190357255977 341.5861818006192 2.974650784214898
25.84241791220939 339.9588143442614 2.9890542181488855
25.847645467162806 347.3528204696921 3.068058524035265
25.85287302211622 342.6611723352326 3.080794410748549
25.858100577069635 346.55319030929616 3.1483806327238564
25.86332813202305 327.8473711530482 3.0980814190706174
25.868555686976464 321.88611655053757 3.121979640145548
25.87378324192988 321.96609959358364 3.1632736354614854
25.879010796883293 335.12870482121235 3.281265866391063
25.884238351836707 330.4700595904649 3.310091662152833
25.88946590679012 330.5474020982401 3.363889329410878
25.894693461743536 348.53608786498364 3.51868497616578
25.89992101669695 358.09310525106406 3.6214431150394732
25.905148571650365 356.3210993822071 3.688172574371151
25.91037612660378 343.6594513283979 3.680292226628588
25.915603681557194 330.85710418100484 3.6921098500213874
25.920831236510608 322.33111878468753 3.7080245024032723
25.926058791464023 314.50533682581533 3.7512444524666186
25.931286346417437 305.23480829259955 3.7664474600260864
25.93651390137085 317.8585864595336 3.9442865715535786
25.941741456324266 318.37720604143186 4.035820293852542
25.94696901127768 338.6735317202395 4.304716449802645
25.952196566231095 342.0602226000891 4.452547815639546
25.95742412118451 343.1048544589934 4.62243966590394
25.962651676137924 338.77274114887985 4.708312943748467
25.967879231091338 340.383955929741 4.8006311121135425
25.973106786044752 350.0030524284493 4.905639211452267
25.978334340998167 338.184574406284 4.856879112182987
25.98356189595158 327.1695841344958 4.847317912240101
25.988789450904996 316.5895738013046 4.836228780295117
25.99401700585841 314.70391172668354 4.9892934792532575
25.999244560811825 307.5859227527039 5.002047179861521
26.00447211576524 326.03484115028624 5.290220000267541
26.009699670718653 326.11526576304743 5.30829689510666
26.014927225672068 326.96913532104895 5.442111382622105
26.020154780625482 309.7434345685068 5.390336231445644
26.025382335578897 300.4428693433833 5.44925515976086
26.03060989053231 303.0425632138168 5.593602532654301
26.035837445485726 302.36327113137884 5.733826914490074
26.04106500043914 312.8567564020113 5.992629289830772
26.046292555392554 319.667367397129 6.214582221589805
26.05152011034597 312.28879876750193 6.352167532863591
26.056747665299383 293.0059817436845 6.310230613601459
26.061975220252798 268.4379524247827 6.297670062116105
26.067202775206212 269.8961784176564 6.473183418561801
26.072430330159627 299.23270442573295 7.183685673981909
26.07765788511304 324.96892473670715 7.706030024937878
26.082885440066455 340.27099298571153 8.348284280102163
26.08811299501987 331.12799232464624 8.573892777579847
26.093340549973284 283.0923068671535 8.446625474044955
26.0985681049267 281.924075381599 8.927067678151344
26.103795659880113 256.89265930409607 9.170499036947717
26.109023214833528 263.1977061100394 10.11576337646766
26.114250769786942 240.0401351921664 10.58443826859298
26.119478324740356 253.66618583144825 12.561020904759788
26.12470587969377 283.4376865541459 15.169260822527749
26.129933434647185 289.48292289217204 21.192020888831554
26.1351609896006 307.29325789327396 30.88658036767696
