# Supplementary material for: Unraveling metal effects on CO2 uptake in pyrene-based metal-organic frameworks
Source: Nat Commun. 2025 Feb 11;16:1516. doi: 10.1038/s41467-025-56296-w (PMC11814143; doi:10.1038/s41467-025-56296-w)
Supplement: Supplementary file 3 — Source Data [file 41467_2025_56296_MOESM3_ESM.zip › SourceCode/SuppInf/FigureS5_Ga-TBAPy_InSitu_VariableT_PXRD/Data/GaTBAPy_0059p.dat]

0.002613777476707968 16.418797890439173 4.560969247517067
0.007841332430123905 13.51477655055357 4.163674834435513
0.01306888738353984 18.771349970242 3.9262537555407215
0.018296442336955775 19.198033039813776 3.0756729880336824
0.02352399729037171 22.440342521399845 3.3485841031526955
0.028751552243787646 22.425963948349807 3.372225041035052
0.03397910719720358 19.327078525937235 2.820436256021205
0.03920666215061952 16.30948239088327 2.410064670680971
0.04443421710403546 18.268551718422597 2.195042145484934
0.0496617720574514 18.58632467350824 1.942088468500141
0.054889327010867336 18.17664435550206 1.9002299436051946
0.060116881964283275 20.49555037427389 2.017766519133182
0.06534443691769921 23.45445731572069 2.1785298567554836
0.07057199187111515 23.963012415872424 2.017797904984322
0.07579954682453109 24.837448533114138 1.9345455214701839
0.08102710177794703 21.141384718202147 1.707131750072728
0.08625465673136297 18.657637545840725 1.557902292500884
0.09148221168477891 19.274383624666882 1.5190023342484842
0.09670976663819485 18.91052002953908 1.4129669549295574
0.10193732159161079 20.235715922400054 1.4329977496898303
0.10716487654502672 19.643309710497586 1.404285440602452
0.11239243149844266 18.798178713650987 1.3880124148557078
0.1176199864518586 18.7817344106554 1.4038680476301046
0.12284754140527454 21.189998344683836 1.3950203460099722
0.12807509635869047 22.031826479619486 1.3441334616752032
0.1333026513121064 21.74085888856996 1.3019783374204137
0.13853020626552232 20.783572366008976 1.223104804072099
0.14375776121893824 18.34671104335955 1.1553312947652805
0.14898531617235417 18.086996126269785 1.1622072420658063
0.1542128711257701 16.190301082018934 1.1117746362681225
0.15944042607918602 16.020581630038667 1.0843170966862534
0.16466798103260194 16.66152870024624 1.0677081622212643
0.16989553598601786 18.42045083714268 1.0948147002429234
0.1751230909394338 19.27874726183268 1.124581273429924
0.18035064589284971 19.270851179790274 1.118328347732607
0.18557820084626564 19.40442906114526 1.1120403241153292
0.19080575579968156 17.86284031747512 1.076186210818447
0.1960333107530975 17.918451930001808 1.0621091720294604
0.20126086570651341 19.623886218090334 1.0942113775236821
0.20648842065992934 18.452247259815547 1.0099199807543633
0.21171597561334526 17.463757843109807 0.9542977709166586
0.2169435305667612 17.45756519291711 0.9288651128788574
0.22217108552017711 16.885713548505056 0.9034312346246753
0.22739864047359304 16.626401750905448 0.9183407710871567
0.23262619542700896 18.02398145268894 0.9346918052208522
0.2378537503804249 18.567314488555013 0.9601650687105066
0.2430813053338408 18.578165924887788 0.9533939239081916
0.24830886028725674 18.255439950730267 0.9348968111576976
0.25353641524067266 18.44692155019754 0.9272653859658507
0.2587639701940886 18.225286070647062 0.9057994388724987
0.2639915251475045 18.673412921279 0.8823416414133565
0.26921908010092044 19.297400636848174 0.8848300938570037
0.27444663505433636 18.985874854671376 0.8685074340885242
0.2796741900077523 19.318607293150983 0.870938941332385
0.2849017449611682 19.386452702574378 0.8695522254004694
0.29012929991458414 17.703523520082268 0.8079308767278879
0.29535685486800006 16.748207195843417 0.7790252373517582
0.300584409821416 16.495196866873204 0.7545582940707356
0.3058119647748319 15.49670364096239 0.7289017179140855
0.31103951972824784 17.112881953743454 0.7784676497387789
0.31626707468166376 18.840046983622862 0.799121783188586
0.3214946296350797 18.47492563851499 0.7983369824833647
0.3267221845884956 18.455979123894956 0.8122783449278322
0.33194973954191154 16.974348268473122 0.7840279383870323
0.33717729449532746 16.966553027281982 0.7940583661960128
0.3424048494487434 17.85424633518412 0.8334547656006426
0.3476324044021593 18.495773942283392 0.8573160156455462
0.35285995935557524 19.82407269522313 0.8880767070559483
0.35808751430899116 19.030953418604046 0.8615657831127803
0.3633150692624071 19.239683398721805 0.8582023853195673
0.368542624215823 19.93163596688148 0.8649978648964647
0.37377017916923894 19.427706223548938 0.8474963762555371
0.37899773412265486 19.726449171420967 0.8781673305054519
0.3842252890760708 19.60868895541599 0.885567478739573
0.3894528440294867 20.21332912160653 0.888091361276107
0.39468039898290264 20.7861417864614 0.8825510023997478
0.39990795393631856 22.602292004076695 0.8857570664153318
0.4051355088897345 20.974606083178863 0.8505443431594504
0.4103630638431504 21.214050417367694 0.8413998788404133
0.41559061879656634 21.2053591615809 0.8451641433615311
0.42081817374998226 18.995127204811084 0.8055841909612385
0.4260457287033982 17.45675383315216 0.7617243765353028
0.4312732836568141 15.861248217170802 0.7361782287930949
0.43650083861023004 14.629300055430292 0.7051759701938813
0.44172839356364596 16.13073840197573 0.7263379992117344
0.4469559485170619 17.027339665778484 0.7209082645345943
0.4521835034704778 17.526265857411925 0.7362830718488719
0.45741105842389373 18.67478191576319 0.7639236247878414
0.46263861337730966 18.63856938721527 0.7746707933469661
0.4678661683307256 19.225644604221152 0.7954584055088292
0.4730937232841415 18.754015798226582 0.7690795917273843
0.47832127823755743 18.025104843907688 0.7335584551209308
0.48354883319097336 19.20673266820145 0.7316022880820198
0.4887763881443893 19.585160673389023 0.7467083893077262
0.4940039430978052 19.261952162626134 0.7467430269123037
0.49923149805122113 19.628423199837844 0.7738937136482748
0.5044590530046371 18.73538159599488 0.7731165064505958
0.5096866079580531 19.463376755656622 0.7944648277263843
0.5149141629114691 20.316713474437062 0.8331351672213765
0.5201417178648851 19.301569719755324 0.8033222673680401
0.525369272818301 19.506379607542222 0.7954181449352931
0.530596827771717 18.946323087616115 0.7675988700652046
0.535824382725133 19.174121949100766 0.7592695323304464
0.541051937678549 18.733025353093158 0.72737618272809
0.546279492631965 18.535134638784417 0.7301915514603645
0.5515070475853809 18.632621399840094 0.7270555623283265
0.5567346025387969 19.581366452952032 0.7495302910281445
0.5619621574922129 20.762484591833054 0.7631033462300892
0.5671897124456289 21.263221469568897 0.7771430710682395
0.5724172673990449 20.566017929162903 0.7595672020731715
0.5776448223524608 20.17017194086257 0.7470969068167593
0.5828723773058768 18.992578484807762 0.7264373724696317
0.5880999322592928 18.15123379083109 0.7139873488537767
0.5933274872127088 18.53380528977383 0.7321449916058614
0.5985550421661248 19.268519603028594 0.7556001457035577
0.6037825971195407 21.186097746523778 0.8077454845690631
0.6090101520729567 21.775934140373085 0.8048137908391361
0.6142377070263727 21.850366364030222 0.794940257208533
0.6194652619797887 20.14775505262811 0.7548586595924321
0.6246928169332047 20.043225337512876 0.7438810586974289
0.6299203718866206 20.792900956080736 0.7486512261700894
0.6351479268400366 20.08871848594184 0.7339831081614111
0.6403754817934526 20.685688903366916 0.7334936962213662
0.6456030367468686 20.48169030742901 0.73278061538349
0.6508305917002846 20.42001850299594 0.7299956276437587
0.6560581466537005 20.652049650063976 0.7259124591026255
0.6612857016071165 21.233835789634878 0.7525813283126241
0.6665132565605325 21.53619925602561 0.7555548037291958
0.6717408115139485 21.882381530156827 0.7676213549135449
0.6769683664673645 21.745134433589907 0.7351188152068536
0.6821959214207804 21.097831210676777 0.7105488908000793
0.6874234763741964 21.486997936788388 0.7111692005189719
0.6926510313276124 21.896929323507994 0.7085003451869353
0.6978785862810284 22.13185100848965 0.7211606763445718
0.7031061412344444 21.496361679648615 0.7040188248657655
0.7083336961878604 21.477362942072926 0.7136747807448888
0.7135612511412763 20.26825932002229 0.6966912766545635
0.7187888060946923 20.66686744654008 0.7186609525231391
0.7240163610481083 21.470158664632795 0.7291562479632291
0.7292439160015243 23.561791828844896 0.7473646701365908
0.7344714709549403 25.63639194565668 0.789438747372202
0.7396990259083562 25.528785576254464 0.7911276995728735
0.7449265808617722 25.851908459308014 0.8007859407399177
0.7501541358151882 26.917940329842 0.8066942755490163
0.7553816907686042 26.690439027379945 0.7968878747756811
0.7606092457220202 28.8187892262227 0.8211036094677954
0.7658368006754361 29.067262574687547 0.8059496522693432
0.7710643556288521 29.40327290099293 0.793368617135146
0.7762919105822681 28.98662423454507 0.7744745265259763
0.7815194655356841 28.64704417732954 0.7611989346470343
0.7867470204891001 28.436880630395088 0.7708689378958137
0.791974575442516 28.47241013871853 0.7802838492139368
0.797202130395932 29.32032461312241 0.7891597901297919
0.802429685349348 29.893534759691217 0.801751341925088
0.807657240302764 30.94051003647999 0.8069363480421549
0.81288479525618 35.03868168443452 0.8812322539587994
0.8181123502095959 37.83913053676866 0.9153845521702465
0.8233399051630119 41.91743984465736 0.9636365509496565
0.8285674601164279 45.04955729215877 1.0033654378235133
0.8337950150698439 46.224267822228335 1.0153305700631556
0.8390225700232599 48.878978042700716 1.05542566253342
0.8442501249766758 49.675601511989555 1.0664675572810354
0.8494776799300918 53.01019326961682 1.1297632388678043
0.8547052348835078 55.74701682877712 1.1838356546792392
0.8599327898369238 62.90899252168272 1.2840872124540301
0.8651603447903398 67.8064644903209 1.3368051541310288
0.8703878997437557 69.31243048688495 1.3156708947964526
0.8756154546971717 70.93237480422927 1.298138670600756
0.8808430096505877 70.58626387543835 1.3009636702710565
0.8860705646040037 70.72438167335699 1.2843281491027976
0.8912981195574197 74.10851592922616 1.3191169976075652
0.8965256745108356 79.88048573874029 1.374978160385879
0.9017532294642516 84.71668817070719 1.4069941624603306
0.9069807844176676 85.13442050168955 1.4084164068578948
0.9122083393710836 84.1526043253251 1.4053055670167351
0.9174358943244996 86.55340283274593 1.4504543340056297
0.9226634492779155 85.5054157792204 1.4404001666246125
0.9278910042313315 84.49584115498979 1.4173263199393873
0.9331185591847475 80.47773948632077 1.358162562683287
0.9383461141381635 82.9770888384518 1.3528342461320437
0.9435736690915795 86.39932350363854 1.3862701796993582
0.9488012240449955 93.69083120752406 1.4482777256338972
0.9540287789984114 97.07777844847894 1.4710271152463499
0.9592563339518274 100.46205186026793 1.519004199280223
0.9644838889052434 101.10605065142846 1.514310328855086
0.9697114438586594 99.78554792977114 1.4959487014426336
0.9749389988120754 102.86212307321512 1.507234477804185
0.9801665537654913 102.91488937699357 1.4947371574519395
0.9853941087189073 105.18483647949195 1.5006817425889165
0.9906216636723233 109.84091316648286 1.5289872968212195
0.9958492186257393 111.39131826541522 1.5402606436552897
1.0010767735791553 114.23944767657584 1.5818288310872424
1.0063043285325712 110.16908497566111 1.5412388223548807
1.0115318834859872 105.26176424764348 1.5031455234681805
1.0167594384394032 105.15326855528127 1.5008204167195849
1.0219869933928192 115.39265117939304 1.5928420525377065
1.0272145483462352 120.80142086808667 1.6339620600953055
1.0324421032996511 128.705632651609 1.6798850346694043
1.0376696582530671 127.86809109022123 1.6552562810062306
1.042897213206483 121.75313095217759 1.5883442554010956
1.048124768159899 120.78515824027461 1.5775570607979164
1.053352323113315 118.37262135832373 1.5675077830899706
1.058579878066731 127.57169999783426 1.645823643965543
1.063807433020147 132.76223536351236 1.6725881687176887
1.069034987973563 133.35904149075546 1.6427146112267197
1.074262542926979 133.89917267709401 1.6241301152597725
1.079490097880395 133.29372828010457 1.6066064053082438
1.084717652833811 131.9481889033646 1.6084249114231657
1.089945207787227 132.3742684831152 1.6328053556481097
1.095172762740643 135.9001353107122 1.6531188386962898
1.1004003176940589 137.67165880500892 1.6745026770568794
1.1056278726474749 145.8599965543226 1.7348139922471388
1.1108554276008908 151.69168784962997 1.7701315582137385
1.1160829825543068 149.00937572809872 1.7660271579620157
1.1213105375077228 146.3248860309452 1.743374244729467
1.1265380924611388 141.77503590961047 1.7053717076327
1.1317656474145548 136.65744459852152 1.662806317289943
1.1369932023679707 137.74064043298506 1.6585418494031956
1.1422207573213867 142.06488454733866 1.6849478959268325
1.1474483122748027 142.31930581436734 1.6785170665811133
1.1526758672282187 144.53499065030385 1.691133265866854
1.1579034221816347 147.9786211663124 1.7282876612919378
1.1631309771350506 149.67819307964143 1.7380148040140688
1.1683585320884666 147.87188473975954 1.6988715454452292
1.1735860870418826 142.72896120165692 1.663122404358663
1.1788136419952986 145.8734631576753 1.6953381890805548
1.1840411969487146 145.80882063599958 1.692855895925391
1.1892687519021305 143.5947768737835 1.681534361108001
1.1944963068555465 148.7995047808876 1.6736123903237916
1.1997238618089625 149.6175936142514 1.6592190655955754
1.2049514167623785 154.07747679325155 1.7034061939760088
1.2101789717157945 157.89463922467144 1.730140552724486
1.2154065266692105 160.59880924722216 1.7581821202682941
1.2206340816226264 162.6596042269497 1.7617945465626998
1.2258616365760424 164.9830510144051 1.7853855776653609
1.2310891915294584 171.28667407973063 1.8227117534715707
1.2363167464828744 169.17966858283071 1.799949292161209
1.2415443014362904 171.17454866657167 1.813263025058207
1.2467718563897063 165.328350972552 1.7816906522796798
1.2519994113431223 160.42801658425657 1.7404483021819384
1.2572269662965383 156.56934292040947 1.6958117791718528
1.2624545212499543 158.57104364827666 1.6894160520977801
1.2676820762033703 165.69428735932382 1.7313359805103883
1.2729096311567862 165.79314942907985 1.7412573341974587
1.2781371861102022 163.18621874657623 1.7357634180951762
1.2833647410636182 165.15864900338764 1.7598713801812256
1.2885922960170342 161.37729304116397 1.7276993514334857
1.2938198509704502 162.9747910904943 1.7255551319520883
1.2990474059238661 160.7430740698444 1.6906862227668042
1.3042749608772821 165.05003224207363 1.7077071641199388
1.309502515830698 164.25807063687228 1.7013160224570374
1.314730070784114 164.18566792991044 1.7195315735971302
1.31995762573753 167.9454844942958 1.7620769345556595
1.325185180690946 167.84744321103653 1.7798609814103845
1.330412735644362 175.62445205006398 1.8476120816017756
1.335640290597778 177.06697945766578 1.8534020129340465
1.340867845551194 173.9313869915322 1.8268187830391762
1.34609540050461 166.66781407450213 1.7538226759265123
1.351322955458026 164.44171839406232 1.729588933181892
1.356550510411442 159.78941068948956 1.6872433145678054
1.361778065364858 158.6411357241683 1.6829810125510611
1.3670056203182739 159.06649261248083 1.6869237939540085
1.3722331752716899 156.04635668931692 1.6717297646687526
1.3774607302251058 157.85800897953516 1.6755434600105759
1.3826882851785218 160.07389517052212 1.6751413057015767
1.3879158401319378 166.99196706248813 1.6997206907529085
1.3931433950853538 167.04476031026826 1.6989712494971125
1.3983709500387698 167.57767369230137 1.688373269400623
1.4035985049921857 163.58590198519084 1.6722943847516636
1.4088260599456017 159.39102484248588 1.6672156069587387
1.4140536148990177 156.5492355078897 1.6682745511863655
1.4192811698524337 160.6224265365876 1.7156104799936025
1.4245087248058497 164.92472864787487 1.730488113809356
1.4297362797592656 167.62851493035697 1.7204897536221195
1.4349638347126816 170.31078590137534 1.7245285030048347
1.4401913896660976 166.50745449812544 1.692540319897856
1.4454189446195136 168.2717201269289 1.7137335170103642
1.4506464995729296 164.7293032145516 1.7169768236435454
1.4558740545263456 163.28779931312948 1.7179192266858774
1.4611016094797615 157.3440923069426 1.6659701666562996
1.4663291644331775 150.30467155934576 1.6333652213529903
1.4715567193865935 151.75478271646057 1.642083792671119
1.4767842743400095 153.75309353047456 1.632960254997391
1.4820118292934255 151.69688658077033 1.6153505491760052
1.4872393842468414 154.57096740370474 1.6339437931801224
1.4924669392002574 156.37775169734974 1.6385417467460093
1.4976944941536734 156.42098148173346 1.6439698942597414
1.5029220491070894 155.78299439936328 1.6537123845125594
1.5081496040605054 158.20915096918597 1.6525371273443143
1.5133771590139213 156.70241707490615 1.6478151874920552
1.5186047139673373 161.37446279905708 1.6623683366673776
1.5238322689207533 158.76964689856655 1.6191258609835568
1.5290598238741693 162.13410147191274 1.6439287401345517
1.5342873788275853 167.60091683155167 1.6763342489369537
1.5395149337810012 165.80619918192878 1.6958842294682166
1.5447424887344172 170.87325524845957 1.748303196969087
1.5499700436878332 169.69520462775952 1.7476124498955412
1.5551975986412492 172.44301492227322 1.74033811108276
1.5604251535946652 180.2126353298328 1.7715825977922666
1.5656527085480811 180.00501998607172 1.7633533145377078
1.5708802635014971 182.51838624770377 1.7731130410261418
1.576107818454913 185.01803798007472 1.791894842463277
1.581335373408329 183.8736397812154 1.7911102156658882
1.586562928361745 190.22439023702793 1.818641524493834
1.591790483315161 187.22979442450742 1.8079599294219915
1.597018038268577 187.47977311641836 1.8058576000901037
1.602245593221993 188.96609618772538 1.8017621657698037
1.607473148175409 193.23156034683387 1.8420983235095623
1.612700703128825 197.8576372036039 1.8400094725289535
1.617928258082241 206.96471263387267 1.8761138802219717
1.623155813035657 203.60941399741785 1.8547586291323377
1.628383367989073 200.15605286953513 1.8254395799427041
1.6336109229424889 198.07971421614036 1.8209408253206436
1.6388384778959049 193.99439856101796 1.7985313278586683
1.6440660328493208 195.75661300572656 1.789372388850165
1.6492935878027368 206.11992310656348 1.8172376468630242
1.6545211427561528 207.39206602078335 1.821486180992756
1.6597486977095688 211.07733454122004 1.8259368387696384
1.6649762526629848 220.6939624128797 1.8724552025917762
1.6702038076164007 237.68104464997378 1.9512511492356104
1.6754313625698167 251.43399240769412 1.9974389170647169
1.6806589175232327 257.8751022890316 2.032970174278736
1.6858864724766487 248.61446243794842 2.001235620560425
1.6911140274300647 242.55193390361526 1.977647567240645
1.6963415823834807 244.42279012236375 1.9928687510525658
1.7015691373368966 235.21268803200337 1.9404713161626612
1.7067966922903126 231.39324779808766 1.8936371701642458
1.7120242472437286 227.63564339725446 1.871043029006066
1.7172518021971446 230.48266383396108 1.8739630914670367
1.7224793571505606 246.33654147985342 1.9229259285252276
1.7277069121039765 257.1939900786764 1.9787249456988178
1.7329344670573925 262.5476106531175 1.9911115809420021
1.7381620220108085 265.35384054691565 1.9794456564281617
1.7433895769642245 270.2506648903748 2.0113739931023935
1.7486171319176405 270.8492101204633 2.00837116549577
1.7538446868710564 283.59406851222934 2.0461017408580453
1.7590722418244724 277.87514583731877 2.015099694615538
1.7642997967778884 278.72073043534976 2.02304941454223
1.7695273517313044 280.0713189971091 2.015990840487422
1.7747549066847204 279.11286854315125 1.994748839432344
1.7799824616381363 277.61608659126125 1.9928349531257201
1.7852100165915523 278.8096952587766 1.961357599805772
1.7904375715449683 284.1638568946848 1.9797378565244024
1.7956651264983843 290.6283617124973 2.0034974371286953
1.8008926814518003 296.35610455034725 1.981354770927007
1.8061202364052162 290.72797223476573 1.9521304523528782
1.8113477913586322 286.4015216567275 1.918679018685041
1.8165753463120482 279.6282933848781 1.8789768723250533
1.8218029012654642 279.7045109155514 1.8893240009666175
1.8270304562188802 284.3628853505602 1.9195914798235776
1.8322580111722961 301.86278989959607 1.9831879942068944
1.8374855661257121 300.33438332976823 1.9640838955320925
1.842713121079128 296.7901112772422 1.9292872620531913
1.847940676032544 293.0401356531983 1.8911645102869934
1.85316823098596 295.69721988893053 1.8988779152453261
1.858395785939376 302.3345453770669 1.9386255459503356
1.863623340892792 305.8468096567516 1.9557662724069584
1.868850895846208 305.38897768941814 1.9427659351616837
1.874078450799624 304.3461623090126 1.918330338382913
1.87930600575304 307.8940554799222 1.932431900765506
1.884533560706456 300.9277952932212 1.8885246335653076
1.889761115659872 297.0783250493162 1.8715587130740174
1.894988670613288 295.0657249496951 1.8459123728590137
1.9002162255667039 298.0626242902477 1.8383277379436267
1.9054437805201199 301.89459376676933 1.8420364828559415
1.9106713354735358 307.37979472380005 1.8530037659066942
1.9158988904269518 305.2664640951585 1.8417993608538494
1.9211264453803678 297.1472343233662 1.8050821775365635
1.9263540003337838 286.4433472605952 1.7513265153192803
1.9315815552871998 283.1055196303544 1.7431752452533205
1.9368091102406157 289.6801870743891 1.7538425659667816
1.9420366651940317 297.5226155922176 1.774663956029428
1.9472642201474477 291.3372969295864 1.7425681313585188
1.9524917751008637 282.92172141189053 1.678738647512254
1.9577193300542797 278.31234924357744 1.653976875293617
1.9629468850076957 280.1269540508727 1.6534369276136889
1.9681744399611116 288.59178854957867 1.6719295737228852
1.9734019949145276 288.25394793165293 1.663726539074608
1.9786295498679436 281.4423151802163 1.6302925085027289
1.9838571048213596 282.02431506332056 1.6302662591968156
1.9890846597747756 278.3697219861472 1.6214111053158085
1.9943122147281915 275.935890386982 1.6184645017375638
1.9995397696816075 272.46902123194167 1.5988869339058231
2.0047673246350235 264.4209575820089 1.569861725254097
2.0099948795884393 258.96641674076227 1.542545605826581
2.015222434541855 266.5236134817719 1.575680565313943
2.0204499894952708 265.22996134799996 1.5560277780062641
2.0256775444486865 266.9053818732982 1.564738798373049
2.0309050994021023 263.60892736988467 1.5397256550597143
2.036132654355518 263.1829265783665 1.5328082313329214
2.041360209308934 262.16678200526843 1.5277071480322766
2.0465877642623496 264.13986127240395 1.5272387042300375
2.0518153192157653 257.6179110815166 1.5038683698757955
2.057042874169181 257.1989150308269 1.5030985221645052
2.062270429122597 263.246387066201 1.5371622317041091
2.0674979840760126 259.46557756895817 1.533342417559036
2.0727255390294284 264.43187366038023 1.554751883142019
2.077953093982844 266.66600767584185 1.5635070441537162
2.08318064893626 262.2609332276815 1.5453454364095633
2.0884082038896756 256.85655610227826 1.53177112407875
2.0936357588430914 252.16032075674332 1.5130672568264278
2.098863313796507 254.44631548770732 1.5197936227798705
2.104090868749923 257.7561970812146 1.520737463916692
2.1093184237033387 258.61839577999774 1.5054352518641425
2.1145459786567544 256.2097961181561 1.5000105706768545
2.11977353361017 253.2192485975851 1.4903567719674466
2.125001088563586 259.67085717515704 1.532781893157475
2.1302286435170017 266.82197875745385 1.5750469486613343
2.1354561984704175 265.01999626702457 1.558857100570284
2.140683753423833 257.0005165926374 1.5296088337842817
2.145911308377249 253.63617200839496 1.5166442388373615
2.1511388633306647 246.41000573943015 1.4849823732921725
2.1563664182840805 253.84454499497951 1.5084284712695117
2.1615939732374962 260.4446764780387 1.5323823669985053
2.166821528190912 266.1014546288872 1.553713987929692
2.1720490831443278 271.1816545219813 1.5695495546808185
2.1772766380977435 263.85658148402524 1.558978860639675
2.1825041930511593 259.1657578649939 1.545856925434749
2.187731748004575 259.8581282821357 1.5401051920347517
2.192959302957991 263.4225973338238 1.5460466429192263
2.1981868579114066 263.30611849557664 1.5360224832020557
2.2034144128648223 258.5066260153014 1.519969699310526
2.208641967818238 253.0369908412655 1.496577332736698
2.213869522771654 248.44539967459497 1.4805011615054793
2.2190970777250696 252.1627936437985 1.4913611576677746
2.2243246326784853 255.8588676114133 1.4972076316706449
2.229552187631901 263.30942274235395 1.54155978749583
2.234779742585317 261.42977101254496 1.5248039421358563
2.2400072975387326 257.37382855276206 1.5087951339041061
2.2452348524921484 253.95880523677334 1.4847132086454455
2.250462407445564 251.33874028763358 1.4766848709620803
2.25568996239898 248.57892174037494 1.4734888694962744
2.2609175173523957 248.12702441483202 1.4686921950827005
2.2661450723058114 245.90018508005502 1.4586771750435028
2.271372627259227 244.7248627657446 1.4408263500996772
2.276600182212643 248.798946287418 1.4667024654179346
2.2818277371660587 246.82990102099478 1.459394562173302
2.2870552921194744 248.7939289130603 1.4706396374045256
2.29228284707289 247.7932056743403 1.4684339213920985
2.297510402026306 243.58497465382914 1.45249798072157
2.3027379569797217 244.2974537659007 1.4539283680136947
2.3079655119331375 246.5692463656017 1.4694097463841398
2.3131930668865532 248.94443222051981 1.4719146009252162
2.318420621839969 249.61706930523607 1.4725178590923858
2.3236481767933848 250.3184848109444 1.4674526509560042
2.3288757317468005 254.01875031415173 1.473370327906004
2.3341032867002163 254.34074916832714 1.468733541962695
2.339330841653632 257.35066397133215 1.481977505631494
2.344558396607048 251.82941990878382 1.4593958288212008
2.3497859515604635 253.52809466209848 1.471917670848653
2.3550135065138793 258.56453077021666 1.486033002182448
2.360241061467295 258.56849917938064 1.4678213416378407
2.365468616420711 256.15389697688533 1.442933606724088
2.3706961713741266 250.97924197727437 1.4084396869676608
2.3759237263275423 248.5445417086875 1.4035640602051735
2.381151281280958 247.69292325885863 1.4185924443903972
2.386378836234374 249.77323193800052 1.4396472571346992
2.3916063911877896 251.15742294764027 1.4676388985110183
2.3968339461412054 247.09653161130186 1.4605784488324385
2.402061501094621 249.86782057909937 1.4618043348143859
2.407289056048037 251.07461912442088 1.4565161965829563
2.4125166110014526 255.9037607041294 1.4718919415769998
2.4177441659548684 254.71689561162304 1.446700915739286
2.422971720908284 256.12099569826296 1.4260401489774437
2.4281992758617 261.11292897110627 1.4261514366134145
2.4334268308151157 270.3817877561588 1.4579922278469963
2.4386543857685314 267.37120699804996 1.444594457080611
2.443881940721947 265.434356508007 1.437401361607063
2.449109495675363 263.937706851938 1.4292056170355398
2.4543370506287787 266.9803696640695 1.4241597758819677
2.4595646055821945 274.6800856620643 1.4229695539195235
2.4647921605356102 293.9381324683487 1.4485032874277615
2.470019715489026 306.6540281020866 1.4252318219302584
2.4752472704424417 359.80581330741256 1.5101839466685612
2.4804748253958575 456.7104981179826 1.6631874935903495
2.4857023803492733 605.0762453098622 1.8700870750941747
2.490929935302689 820.2970116644492 2.1434476997120115
2.496157490256105 1104.9124675927135 2.4712280464839114
2.5013850452095205 1423.3575700584154 2.797332514054923
2.5066126001629363 1716.4663709683555 3.0623489018553247
2.511840155116352 1999.8745904570592 3.3094866003445373
2.517067710069768 2288.6865790823276 3.5406273548112295
2.5222952650231836 2604.469770597261 3.7851562991570473
2.5275228199765993 3013.0467865730416 4.072878154754836
2.532750374930015 3495.8927791968827 4.376268349553641
2.537977929883431 4154.8358947214965 4.769059767324297
2.5432054848368466 4920.146800532462 5.190191247848384
2.5484330397902624 5649.124616593123 5.549444561353496
2.553660594743678 6175.991142400521 5.79273737293551
2.558888149697094 6440.061947001588 5.907751032972912
2.5641157046505096 6371.001733767019 5.864963012783741
2.5693432596039254 6085.707501583417 5.733951518604428
2.574570814557341 5636.369417664276 5.512986657761087
2.579798369510757 5136.438302298876 5.258900090474486
2.5850259244641727 4676.798298038151 5.014918320914237
2.5902534794175884 4214.268875777012 4.744781479695153
2.595481034371004 3807.893838825275 4.512345510788569
2.60070858932442 3339.825940164814 4.228675311228101
2.6059361442778357 2804.388546950405 3.883172572892674
2.6111636992312515 2252.111879284036 3.4856063521777907
2.6163912541846672 1720.8077842606374 3.0439405103016592
2.621618809138083 1250.561313721183 2.5889458765125877
2.6268463640914987 905.1141954539991 2.1936399505394677
2.6320739190449145 658.4846952804459 1.8720789199170769
2.6373014739983303 507.1599575133749 1.6631106149444599
2.642529028951746 415.25669397178245 1.5357772293634662
2.6477565839051618 345.69272366586097 1.4312974641354406
2.6529841388585775 309.5963520601319 1.379083162738163
2.6582116938119933 290.1792108823728 1.3567732692479393
2.663439248765409 279.4960873373206 1.350489830580361
2.668666803718825 274.5267641482757 1.347758069155884
2.6738943586722406 266.8153594733841 1.330077578887818
2.6791219136256563 261.81856901324295 1.3267085933276905
2.684349468579072 259.9360053264375 1.3357246109238945
2.689577023532488 259.5772931035569 1.3543719299596346
2.6948045784859036 258.38289811142465 1.370211787626509
2.7000321334393194 254.14676720701672 1.3723088548126743
2.705259688392735 253.16007139177702 1.3762756820553077
2.710487243346151 253.2760209308804 1.3805104137368487
2.7157147982995666 254.56510752834552 1.390441465169456
2.7209423532529824 253.71446523326804 1.3902266282488092
2.726169908206398 248.89934246630028 1.396375679786243
2.731397463159814 249.373934520543 1.4151364815305012
2.7366250181132297 252.1634258234815 1.4445576582075939
2.7418525730666454 253.39236398065125 1.4531570897200734
2.747080128020061 255.97470805878172 1.4659743873497053
2.752307682973477 254.72995145425827 1.4498501523307379
2.7575352379268927 256.7139505490329 1.453266581014135
2.7627627928803085 250.1567996685096 1.4357164680184
2.767990347833724 251.18723132620443 1.4461592189541705
2.77321790278714 250.84757189163093 1.447888360056742
2.7784454577405557 251.5812923252665 1.4537754730025267
2.7836730126939715 253.30912597967506 1.4606296740021645
2.7889005676473873 251.71646861302742 1.4547663652362477
2.794128122600803 251.30488986845953 1.4545883176317294
2.7993556775542188 253.6451858264841 1.459734617816491
2.8045832325076345 253.36118370296427 1.4461912528500305
2.8098107874610503 264.18164203907264 1.4865841491433278
2.815038342414466 262.74762942146737 1.481937890636371
2.820265897367882 264.56958907621566 1.5011864551617002
2.8254934523212976 257.1982273071775 1.4667223012602137
2.8307210072747133 249.53243490410688 1.4419677586629436
2.835948562228129 248.36626867321704 1.4530499240633554
2.841176117181545 244.69341592517688 1.4461730339273076
2.8464036721349606 249.62125434336824 1.465590844345685
2.8516312270883764 255.93861918680577 1.4904011873596232
2.856858782041792 256.3696522294741 1.470295549220228
2.862086336995208 263.00868374919276 1.4960842645936678
2.8673138919486236 260.7524893963447 1.4972543822838438
2.8725414469020394 253.80497105281725 1.464681948492381
2.877769001855455 253.30915776108267 1.4738530616047578
2.882996556808871 244.48613956694953 1.4334877213474166
2.8882241117622867 247.10293654746923 1.452332498692397
2.8934516667157024 247.61713328784558 1.4546676737805586
2.898679221669118 243.95768905519452 1.4351659973798543
2.903906776622534 241.577166251871 1.4156894859376443
2.9091343315759497 248.56551848024674 1.4366540521440199
2.9143618865293655 250.41875315182165 1.4395110608544208
2.919589441482781 253.63721101667872 1.45944717147952
2.924816996436197 248.87899452340545 1.451019707596338
2.9300445513896127 245.19615814477123 1.4459000908173791
2.9352721063430285 251.64765244015703 1.4764731169670184
2.9404996612964442 256.58845819697234 1.4818108404984582
2.94572721624986 260.8326059494134 1.4857459629581797
2.9509547712032758 258.0301439275487 1.4656587011333908
2.9561823261566915 253.32155817624383 1.4437461582068043
2.9614098811101073 252.88708753818696 1.4296901276933822
2.966637436063523 248.79870259896998 1.4164835171353942
2.971864991016939 254.6766855761942 1.446146716331152
2.9770925459703546 262.88318578686113 1.480338370096503
2.9823201009237703 262.4406384719377 1.4746201238657004
2.987547655877186 258.43967012669924 1.4532700786511
2.992775210830602 249.25438370820962 1.4080224335176617
2.9980027657840176 238.78669987605699 1.3678299396370484
3.0032303207374333 241.49626804175765 1.3684927331739938
3.008457875690849 243.7036709840433 1.3679182750895262
3.013685430644265 252.33926960432152 1.3860343740170709
3.0189129855976806 257.58284530704134 1.4023314066922565
3.0241405405510964 252.86836736405257 1.3840844226460336
3.029368095504512 249.51143958865535 1.370812261284812
3.034595650457928 246.8011143144708 1.3604098580048452
3.0398232054113437 246.595552107605 1.3690353427911357
3.0450507603647594 250.25753871321535 1.3918203113094563
3.050278315318175 253.84667047109141 1.4055204011347147
3.055505870271591 251.5864993164989 1.3943315960360758
3.0607334252250067 245.33317018349027 1.3685358750753973
3.0659609801784224 247.40257049322966 1.367822871778163
3.071188535131838 249.39425687141613 1.3731402779498076
3.076416090085254 253.45828006098958 1.3764950326452265
3.0816436450386697 252.69723281537162 1.3582202384226634
3.0868711999920855 252.0662168953284 1.3444291285123868
3.0920987549455012 253.33198663617353 1.3462404041282874
3.097326309898917 257.41951868668315 1.3461410518230044
3.1025538648523328 254.50525852014326 1.3209434900464263
3.1077814198057485 255.69195686617593 1.3149149538650338
3.1130089747591643 260.49281422231564 1.324936935579481
3.11823652971258 262.01645106534846 1.3293729575776325
3.123464084665996 271.7408539374743 1.3613503658053023
3.1286916396194115 277.0433055306671 1.3650140840926868
3.1339191945728273 278.1144879950804 1.3452384001342164
3.139146749526243 286.0352204041442 1.3520381570409656
3.144374304479659 286.0454339537375 1.3339287727302227
3.1496018594330746 290.4893144054977 1.3353641909127643
3.1548294143864903 297.01233389867497 1.3495690649588377
3.160056969339906 296.00424715858446 1.3326515951522095
3.165284524293322 299.1874429160084 1.3287472818200927
3.1705120792467376 308.64124866208533 1.3337237054224271
3.1757396342001534 319.6333675913496 1.3329645109198218
3.180967189153569 333.5908512541238 1.3493684886397563
3.186194744106985 349.2017999079687 1.3690838742481222
3.1914222990604006 362.9877466797708 1.3819376475393736
3.1966498540138164 376.5675522668344 1.4021464241425996
3.201877408967232 393.9464518367038 1.4291310651196214
3.207104963920648 415.56610840065366 1.4588427255507026
3.2123325188740637 425.9101799655285 1.4620211308171525
3.2175600738274794 444.66150507477386 1.4816549560577792
3.222787628780895 465.0294678293423 1.5086446814907133
3.228015183734311 490.35347624433194 1.5483844541208822
3.2332427386877267 524.0125792749525 1.6012431985875073
3.2384702936411425 563.4007982534564 1.660331433225226
3.2436978485945582 597.3838403012157 1.7113104644129522
3.248925403547974 634.5210096540147 1.7641465341545737
3.2541529585013897 673.2053517596026 1.8131528023647776
3.2593805134548055 707.0872221075925 1.8523639574182562
3.2646080684082213 746.3475224491888 1.8979647761705443
3.269835623361637 790.5749113990308 1.9509983721089232
3.275063178315053 833.7940871468501 2.007463033478929
3.2802907332684685 877.5668708508373 2.0545988855380957
3.2855182882218843 926.7891962598139 2.1068941683685525
3.2907458431753 971.9970358021925 2.150441243290886
3.295973398128716 1025.6695248913863 2.206893160229544
3.3012009530821316 1073.1098455567385 2.2622289744858985
3.3064285080355473 1095.4706423904795 2.2867560737954604
3.311656062988963 1094.412685983452 2.2798800847587373
3.316883617942379 1058.7918172937534 2.2345624556216865
3.3221111728957946 1018.8312587842654 2.1899430189950495
3.3273387278492104 966.1364586113419 2.1365561633294377
3.332566282802626 897.7128512670112 2.0598730131170293
3.337793837756042 830.7141376017962 1.983513279973566
3.3430213927094576 747.9039151543354 1.8780035173468774
3.3482489476628734 665.880783231538 1.767598510344891
3.353476502616289 600.5152148888236 1.6787393434690432
3.358704057569705 542.5063195310786 1.5953993209346193
3.3639316125231207 488.41158293454356 1.5127707288338823
3.3691591674765364 450.4680609345709 1.452658915384734
3.374386722429952 417.58536946271545 1.4085707613200666
3.379614277383368 391.25022531078355 1.3759920646207833
3.3848418323367837 362.81304112573946 1.3353984108365429
3.3900693872901995 338.0095407654372 1.2991035399791264
3.3952969422436152 320.22826491766716 1.2738003577130952
3.400524497197031 309.3632063655824 1.2598565565855135
3.4057520521504467 297.15395489414914 1.236655834145234
3.4109796071038625 289.39483055793966 1.232634188451945
3.4162071620572783 276.93194174132316 1.2088162950084054
3.421434717010694 271.69131239247474 1.2089317774862556
3.4266622719641098 270.8819820601302 1.2173012677015864
3.4318898269175255 271.6866387884367 1.2270919336006072
3.4371173818709413 269.73257114754716 1.236178660748411
3.442344936824357 271.3895630271696 1.2591548591459238
3.447572491777773 266.88246938530796 1.261531200245877
3.4528000467311886 260.58362120833124 1.2536812404588935
3.4580276016846043 255.09292797870822 1.2343701145437678
3.46325515663802 246.5334717110082 1.1981233502788684
3.468482711591436 246.7500345329885 1.1946903025170734
3.4737102665448516 248.20589500656135 1.206799127648321
3.4789378214982674 249.15439449130383 1.2119791878506094
3.484165376451683 252.60005159129804 1.227234413499444
3.489392931405099 257.0490350101462 1.2463496867196293
3.4946204863585146 262.25497600803317 1.2590297004141362
3.4998480413119304 268.6784504187011 1.2620986393377296
3.505075596265346 265.4708487295807 1.2418567603497124
3.510303151218762 266.6588360005685 1.2360981865822807
3.5155307061721777 271.3383729921008 1.2369394279628971
3.5207582611255934 271.23935334062736 1.2349333253040422
3.525985816079009 279.5954698945702 1.2375521466584885
3.531213371032425 284.56254873612716 1.2254654233811983
3.5364409259858407 294.85431941008835 1.228172739056144
3.5416684809392565 316.32823846723574 1.2487701142449674
3.546896035892672 351.88717037209216 1.3051399007443258
3.552123590846088 409.7862692165377 1.3951788317560971
3.5573511457995037 508.5942266332 1.5427468763745562
3.5625787007529195 676.8048284706987 1.770772320065296
3.5678062557063353 974.3512748535803 2.115209116126774
3.573033810659751 1529.8600095427498 2.6479249296932847
3.5782613656131668 2519.0353393136384 3.3980198913230373
3.5834889205665825 4281.998387169372 4.431380023151988
3.5887164755199983 7179.861100192777 5.737822300094044
3.593944030473414 11105.015461091263 7.083930160402467
3.59917158542683 15111.460829836768 8.221807410198641
3.6043991403802456 18530.558334124275 9.07373426820031
3.6096266953336613 20164.95502759578 9.464910949372648
3.614854250287077 19567.4090693969 9.322026280039195
3.620081805240493 17028.21833375079 8.689482831633205
3.6253093601939086 13350.016406220468 7.696077997923563
3.6305369151473244 9790.170085028989 6.588615578670842
3.63576447010074 6571.29153537312 5.386455390095796
3.640992025054156 4298.69008717838 4.341853724797626
3.6462195800075716 2694.178806159293 3.4248989797117906
3.6514471349609874 1712.9404363226315 2.72421998254611
3.656674689914403 1115.7337634455232 2.1909695396323765
3.661902244867819 803.6969244923303 1.8576623388582778
3.6671297998212347 623.7634741076228 1.637200244490491
3.6723573547746504 527.5453490256477 1.514888880687382
3.677584909728066 458.5492060138681 1.4170666030350654
3.682812464681482 413.99665723569126 1.3478927554853395
3.6880400196348977 380.95402938645725 1.3042337728334128
3.6932675745883135 357.95378467922905 1.2673887733872307
3.698495129541729 337.2531216955861 1.2336193264700097
3.703722684495145 324.2379548770413 1.2118205738360952
3.7089502394485607 312.38515521039443 1.1929564182614785
3.7141777944019765 306.9241527242098 1.1818357736921967
3.7194053493553922 308.24915640148066 1.1935543706558847
3.724632904308808 305.2649277634673 1.1914935585178426
3.7298604592622238 297.6714495143391 1.17894678658424
3.7350880142156395 289.1643886655234 1.1663618734603696
3.7403155691690553 281.83232480021763 1.1557357255632115
3.745543124122471 279.0569727176282 1.1595831230107065
3.750770679075887 279.0738459951681 1.1610767977590364
3.7559982340293026 272.6508179892329 1.13965058661162
3.7612257889827183 273.8843625047448 1.1399911075435205
3.766453343936134 271.0837527726689 1.128569202740246
3.77168089888955 275.81249094651713 1.1380711718803376
3.7769084538429656 278.1467695134915 1.1460648708182557
3.7821360087963813 281.5689345802482 1.1519365205167003
3.787363563749797 282.83835531194745 1.1492700862015166
3.792591118703213 280.34496698107796 1.1353607415837084
3.7978186736566286 278.78547999984283 1.1196263190087508
3.8030462286100444 284.2519860382886 1.123125373658873
3.80827378356346 290.9719492327878 1.1285961795168251
3.813501338516876 297.3550735108421 1.1350020030421433
3.8187288934702917 302.925880381643 1.1465968273160283
3.8239564484237074 304.168627435374 1.1483715021101812
3.829184003377123 306.95075437297504 1.1609257615400064
3.834411558330539 304.6093229781161 1.1627678546404814
3.8396391132839547 296.9005088957784 1.1455305390526598
3.8448666682373704 290.45492902690023 1.134440573839211
3.850094223190786 284.93103358334736 1.1286847768827442
3.855321778144202 287.8283153199976 1.141771192661626
3.8605493330976177 285.6261450879146 1.1406450562540555
3.8657768880510335 283.6023865582447 1.133594146231674
3.8710044430044492 280.76817067731486 1.122783506475249
3.876231997957865 278.90441093852354 1.1209368948399425
3.8814595529112808 279.02299329263 1.1241662427853938
3.8866871078646965 280.50822103658277 1.12849947847006
3.8919146628181123 282.9815810780737 1.1315260469287793
3.897142217771528 284.03058627937054 1.1246645145060978
3.902369772724944 284.91418974618796 1.1232790832525585
3.9075973276783595 282.8120678102346 1.113890434414294
3.9128248826317753 285.95284169192945 1.1189643875770072
3.918052437585191 282.35866403531134 1.1068079255946175
3.923279992538607 284.70089595623443 1.1079162779557004
3.9285075474920226 290.2987994066142 1.1122752433824812
3.9337351024454383 293.07758849013163 1.1137990510012594
3.938962657398854 298.8371382941767 1.1238345560088905
3.94419021235227 305.4246143938653 1.1305535226515582
3.9494177673056856 317.5251636955054 1.1509854119171883
3.9546453222591014 327.04211517698707 1.1601377696171034
3.959872877212517 336.54719342475363 1.1726151021671316
3.965100432165933 348.38944451662303 1.1928984231858393
3.9703279871193486 357.508771198206 1.2035191283549098
3.9755555420727644 374.3091277351945 1.2255073529027767
3.98078309702618 388.272997291926 1.2414919422662671
3.986010651979596 404.48439953150466 1.2645052292683783
3.9912382069330117 421.17970722533727 1.2855849689466163
3.9964657618864274 437.5952896616607 1.307551991282406
4.001693316839844 462.7447590599818 1.3413929010091508
4.00692087179326 492.37455002553213 1.3778149151607555
4.012148426746676 524.7889327645631 1.427980085471884
4.017375981700092 551.4646058137142 1.4793610347875568
4.0226035366535084 592.2745941567616 1.5434979467490089
4.027831091606925 640.8738448480277 1.6123672698047522
4.033058646560341 701.3636516266644 1.6916857892172132
4.038286201513757 767.1995867618264 1.771705951214148
4.043513756467173 841.4705639597398 1.8591646500829022
4.0487413114205895 915.0262312551254 1.9373674163859695
4.053968866374006 989.1109634219357 2.0086220018759526
4.059196421327422 1074.990917902415 2.0965771592014546
4.064423976280838 1172.5763545075802 2.190824594778316
4.069651531234254 1278.1836570170458 2.2845570746796966
4.0748790861876705 1386.2001679403515 2.3805123172895724
4.080106641141087 1511.4612505138666 2.486612165127446
4.085334196094503 1656.4002922944235 2.602469494309644
4.090561751047919 1812.73982713787 2.7264193378257677
4.095789306001335 2000.8779485966165 2.8661924444560136
4.1010168609547515 2223.746612657261 3.0290333741672835
4.106244415908168 2447.24258373165 3.1821692754007724
4.111471970861584 2697.4650986599213 3.3417890727196644
4.116699525815 2947.90058908237 3.4890296219428683
4.121927080768416 3190.230461566841 3.581502145684817
4.1271546357218325 3438.2471050430777 3.674473931541996
4.132382190675249 3694.371558049281 3.7894464778036356
4.137609745628665 3987.6199716674932 3.930584439156829
4.142837300582081 4270.137625361257 4.057686379725088
4.148064855535497 4544.405481291519 4.190778760975969
4.1532924104889135 4779.078435744083 4.286195565947827
4.15851996544233 4994.169961319397 4.373774598434397
4.163747520395746 5156.446330648607 4.434176260786582
4.168975075349162 5302.090807463398 4.4918420617892885
4.174202630302578 5393.72613506745 4.522528201835101
4.1794301852559945 5411.616808054633 4.526450182104776
4.184657740209411 5351.1152121593095 4.489168445251556
4.189885295162827 5244.590390888687 4.442255199993702
4.195112850116243 5077.425133656626 4.3791151106319255
4.200340405069659 4824.246640452058 4.26043855297943
4.2055679600230755 4510.855681532293 4.116820742289951
4.210795514976492 4171.861927668178 3.95475211706926
4.216023069929908 3827.8223653768273 3.788283640090707
4.221250624883324 3437.7615021756346 3.577403967664309
4.22647817983674 3101.9277837691184 3.392476225578451
4.2317057347901565 2783.5345489833103 3.208707469110419
4.236933289743573 2492.060569307548 3.036020036477482
4.242160844696989 2239.351525424671 2.88184338004438
4.247388399650405 2003.4496644967207 2.724355200452284
4.252615954603821 1769.9058657964388 2.554847166202996
4.257843509557238 1579.4076200737147 2.4043264848007615
4.263071064510654 1405.3167810124291 2.2616619357872607
4.26829861946407 1257.5582739011784 2.1361960325085243
4.273526174417486 1142.6454658578896 2.038015678318829
4.278753729370902 1039.2091769481544 1.946142658167846
4.283981284324319 947.9775455997011 1.8640073575666432
4.289208839277735 862.8501456753772 1.7770422498608756
4.294436394231151 785.4157501557245 1.6931540024553384
4.299663949184567 711.913576716885 1.6081379759195837
4.304891504137983 656.7215817677529 1.5422348450589927
4.3101190590914 608.7177324488003 1.4831300997080628
4.315346614044816 565.4566408708492 1.4274391719503905
4.320574168998232 528.6200538097364 1.3785933061444997
4.325801723951648 499.97814901221983 1.3427195194980244
4.331029278905064 473.9928443329711 1.310215451881522
4.336256833858481 452.12302486376683 1.2816632669654484
4.341484388811897 433.00537105161305 1.2566029520650728
4.346711943765313 410.41182849738357 1.2207487767534233
4.351939498718729 393.8865319563834 1.1973481509072752
4.357167053672145 380.3322861343959 1.1757777707047563
4.362394608625562 369.02788557624797 1.167201946823468
4.367622163578978 359.0129535014415 1.1546114820212185
4.372849718532394 351.4707758580147 1.1499523251298172
4.37807727348581 339.6195811015038 1.1310242302334184
4.383304828439226 332.9886797497493 1.1215460352211746
4.388532383392643 326.10167721042495 1.1090849081571323
4.393759938346059 317.62607070151984 1.1025337069173744
4.398987493299475 306.3467333609613 1.0869431192911463
4.404215048252891 289.7671519697985 1.0607654882333901
4.409442603206307 275.4186727217342 1.0325940071286528
4.414670158159724 268.61169539148307 1.0241502646956162
4.41989771311314 264.89722660283553 1.0298793579814671
4.425125268066556 263.77864854531526 1.0344569742360097
4.430352823019972 258.60403617270646 1.031632254975345
4.435580377973388 255.89952939785107 1.026711308419886
4.440807932926805 251.08098250176974 1.0188341533633503
4.446035487880221 244.6943911124357 1.0101925340262647
4.451263042833637 238.1300636737603 0.9927791351115902
4.456490597787053 231.69479067939798 0.9795631789790091
4.4617181527404695 229.92913289199862 0.9844384127189078
4.466945707693886 225.287342675029 0.9799509663634083
4.472173262647302 222.43009365072984 0.9782029229434175
4.477400817600718 223.01196117074684 0.9782826640696805
4.482628372554134 222.23883914112756 0.9760980433333679
4.4878559275075505 222.35062336190398 0.9807749628741244
4.493083482460967 223.40384209199533 0.9849203911367892
4.498311037414383 218.2294846515635 0.9808789280967066
4.503538592367799 215.4661574112789 0.9824364898770965
4.508766147321215 209.48431565205613 0.9680770240046914
4.5139937022746315 205.38747624486558 0.961951158455157
4.519221257228048 207.82791392329736 0.9739710381409875
4.524448812181464 208.45874260086364 0.9725785950497917
4.52967636713488 210.98323422739256 0.9900586434387592
4.534903922088296 216.0844508910297 0.9993172428976682
4.5401314770417125 214.3939183026449 0.9888846407550859
4.545359031995129 209.27919187802576 0.9764388699603593
4.550586586948545 208.10257750957285 0.9713896127606032
4.555814141901961 206.86872578390177 0.9677013189564789
4.561041696855377 209.2697326070169 0.977907662433373
4.5662692518087935 211.33537256716556 0.9797797598171203
4.57149680676221 206.87437570836283 0.961822637539416
4.576724361715626 202.7761838640359 0.9493469943565602
4.581951916669042 205.6214055778165 0.9573965096384556
4.587179471622458 202.8533491020985 0.9508103456500996
4.5924070265758745 207.00085448485117 0.97413065658867
4.597634581529291 203.75893538097353 0.969024885200745
4.602862136482707 197.68820675138323 0.9562504321866431
4.608089691436123 198.04803269482585 0.9576348625806229
4.613317246389539 193.27059029618886 0.9417501801892589
4.6185448013429555 195.44282265962337 0.9475378725447579
4.623772356296372 196.90210078190552 0.9596498736878071
4.628999911249788 201.06807691371534 0.983386907633778
4.634227466203204 201.72873767320206 0.9982396737641906
4.63945502115662 199.48057303986286 0.9870010706517621
4.6446825761100365 197.1713510947896 0.9762557608637066
4.649910131063453 191.83575459160738 0.9497113302770728
4.655137686016869 190.001414643031 0.944060082920607
4.660365240970285 191.84966493305225 0.9552856207845207
4.665592795923701 191.7458833495799 0.957693693800346
4.6708203508771176 196.63154484169857 0.9794270503979184
4.676047905830534 201.90057711802604 1.0009027336729046
4.68127546078395 203.89195068272596 1.0046791326064604
4.686503015737366 200.3871544756618 0.988645112620052
4.691730570690782 191.43463996389272 0.9579162759126972
4.696958125644199 185.70409293850355 0.9383267027243276
4.702185680597615 181.508086888444 0.9265429023378711
4.707413235551031 186.3587063785266 0.93633188622621
4.712640790504447 190.71689535893475 0.9532988769364962
4.717868345457863 194.4699202241593 0.9689946335829899
4.72309590041128 191.72015681336887 0.9577976968213774
4.728323455364696 190.03295643640234 0.9643810748805182
4.733551010318112 193.1362604750447 0.9769006908665392
4.738778565271528 193.9599649634021 0.9796896621046446
4.744006120224944 194.57698093130023 0.979708959774104
4.749233675178361 196.25661207033264 0.9800814431653713
4.754461230131777 195.83182670763813 0.9783192919194102
4.759688785085193 195.03202528744538 0.9751600104051155
4.764916340038609 191.45020802583124 0.9638990082427841
4.770143894992025 188.09455719971285 0.9479925121411678
4.775371449945442 188.55189486204443 0.9450612396224268
4.780599004898858 186.42830793234282 0.9326346418527339
4.785826559852274 186.2237920233953 0.9301661595159154
4.79105411480569 184.69323738392973 0.9250098765346183
4.796281669759106 186.62074372419306 0.9312498277294614
4.801509224712523 186.76743341151933 0.9276416506476962
4.806736779665939 184.86466412726344 0.9268374747324455
4.811964334619355 184.1352932105498 0.9243616584164897
4.817191889572771 183.04709707443234 0.9262251421520247
4.822419444526187 180.40233442146845 0.9206053654751547
4.827646999479604 180.40137511941552 0.9187649541475578
4.83287455443302 178.92187520168181 0.9220199218815437
4.838102109386436 179.9254704272255 0.9296863661655278
4.843329664339852 183.05150310758071 0.9465234816737442
4.848557219293268 183.76343414178905 0.9509420114880659
4.853784774246685 187.21606740316398 0.9613367858653098
4.859012329200101 187.49911258801487 0.957785459016087
4.864239884153517 186.81129574153317 0.9442209158272801
4.869467439106933 186.851776956361 0.9297673528823728
4.8746949940603495 182.12993145944887 0.9144303953912092
4.879922549013766 179.54863767689488 0.9052637322112321
4.885150103967182 180.1793200002175 0.9093064651496081
4.890377658920598 185.72043382018126 0.9272797494890969
4.895605213874014 187.02466080216982 0.9261483595528335
4.9008327688274305 186.03273935405392 0.9216663582497638
4.906060323780847 185.99590355066678 0.9244429380493234
4.911287878734263 183.72777040252382 0.914731134282431
4.916515433687679 180.7936798187285 0.9072184540646158
4.921742988641095 179.02550874352465 0.9030881815964573
4.9269705435945115 181.8660705862169 0.9084135856176986
4.932198098547928 186.94696447385195 0.9246101418501002
4.937425653501344 185.46587191270373 0.919447028566239
4.94265320845476 183.13904090315538 0.9133611082479037
4.947880763408176 180.1313255597375 0.897448752820152
4.9531083183615925 181.78247607693493 0.9025184718576017
4.958335873315009 182.77505265503834 0.9065445670008663
4.963563428268425 186.81914825918327 0.918217840319115
4.968790983221841 185.85475973998166 0.9131678779829321
4.974018538175257 185.3447854900755 0.8985802161390423
4.9792460931286735 191.39609379074878 0.9080596372000151
4.98447364808209 197.86150141917784 0.9175700670220699
4.989701203035506 204.79498476391518 0.9180659495530106
4.994928757988922 213.3708284765205 0.9164860118863458
5.000156312942338 225.4814177774433 0.9173186291249166
5.0053838678957545 240.14495826831936 0.9213591548731296
5.010611422849171 258.55060791413547 0.941000506578028
5.015838977802587 281.2683934718435 0.9641028269104477
5.021066532756003 300.1986499188425 0.9853342106929691
5.026294087709419 314.74742722335026 1.0003706450748922
5.0315216426628355 324.4300283788552 1.0113527038034438
5.036749197616252 330.0309062793125 1.0211332468238596
5.041976752569668 335.2981351764237 1.0294156008232735
5.047204307523084 337.90842247073897 1.0308625346895475
5.0524318624765 343.1151685720182 1.041725448715122
5.0576594174299165 350.2182705479136 1.0497002660646504
5.062886972383333 354.4752796005086 1.0529744279689297
5.068114527336749 367.06748686919644 1.0723142277390003
5.073342082290165 377.8194048708848 1.0807180561807581
5.078569637243581 396.8540175741953 1.1017630702031147
5.0837971921969975 420.9370851717256 1.1294848084283884
5.089024747150414 443.1300378232061 1.1540475231819918
5.09425230210383 472.3855366924707 1.1895669167681895
5.099479857057246 504.9983403459363 1.2287690449888051
5.104707412010662 535.6203232788735 1.2633032400366875
5.109934966964079 568.8597264036541 1.3025860177274495
5.115162521917495 583.8102605953757 1.3183724069295744
5.120390076870911 594.5653094869492 1.3293489324710788
5.125617631824327 595.8018111997102 1.3284370041059494
5.130845186777743 582.5096086866397 1.3122952407222648
5.13607274173116 560.6423495359328 1.288557165048265
5.141300296684576 521.5656182933254 1.2434822509588663
5.146527851637992 480.6945227570283 1.198066048296648
5.151755406591408 436.79976487365644 1.1478610092263566
5.156982961544824 394.64893015568697 1.0991096430976073
5.162210516498241 359.0264891959223 1.0583953546234641
5.167438071451657 323.8855957069388 1.011535896813841
5.172665626405073 298.22259087696136 0.9826740653413354
5.177893181358489 275.63001636318614 0.951391248448936
5.183120736311905 259.2532031025097 0.9352654060973652
5.188348291265322 245.54773153905646 0.9208654784971588
5.193575846218738 235.9285583220619 0.9077107411447158
5.198803401172154 230.09801577443898 0.9062779964767388
5.20403095612557 225.47762064021197 0.9029632326877083
5.209258511078986 219.54697074504136 0.8961293619331724
5.214486066032403 214.47425983716303 0.8895960522807665
5.219713620985819 209.27848611912543 0.888758967219881
5.224941175939235 205.36691717464817 0.8874904950667214
5.230168730892651 201.12834587786168 0.886616412845183
5.235396285846067 197.84663111024338 0.8831683009414748
5.240623840799484 197.32523954825953 0.8835675590869732
5.2458513957529 195.18655886934638 0.8874897540898605
5.251078950706316 192.96444009028747 0.8878846192816108
5.256306505659732 191.4930934336767 0.886762161419083
5.261534060613148 189.30475321948 0.8844980433457972
5.266761615566565 189.72912830334386 0.8842343365112397
5.271989170519981 189.4382496459984 0.8860495835845991
5.277216725473397 189.32496620040462 0.8875692389097537
5.282444280426813 190.59993031733845 0.8975420028922654
5.2876718353802294 187.22780796890402 0.8903847395235803
5.292899390333646 186.2244007344002 0.8917777584367539
5.298126945287062 185.20515079160108 0.889772563141296
5.303354500240478 188.87581689037586 0.8961308000866226
5.308582055193894 191.7371637599206 0.899808569045289
5.3138096101473105 190.65853137932797 0.8866901279303642
5.319037165100727 192.99096053780093 0.8938178297197465
5.324264720054143 188.7340940940512 0.8805653983455289
5.329492275007559 188.0514375322697 0.88024914504038
5.334719829960975 186.55077596262007 0.884946446116887
5.3399473849143915 183.12229087522107 0.8790436472637266
5.345174939867808 178.3310725795405 0.866714592455818
5.350402494821224 178.35574573067908 0.8595601816409387
5.35563004977464 178.03220625111388 0.8500877542824746
5.360857604728056 183.83487163484364 0.8625303855975784
5.3660851596814725 186.39446571218443 0.8671872873948302
5.371312714634889 187.78473780766714 0.8695472975201228
5.376540269588305 190.69996478343805 0.8691739502064482
5.381767824541721 187.8286171733123 0.8586800584620036
5.386995379495137 186.55609355549205 0.8590790881219005
5.3922229344485535 183.09924579546438 0.8457246867501071
5.39745048940197 183.96850351922566 0.8489864161544817
5.402678044355386 188.12618609966566 0.8581608334634677
5.407905599308802 193.41095353286872 0.8675087544642601
5.413133154262218 196.7193013336165 0.8692608771729687
5.4183607092156345 199.05682415413946 0.8671770387838248
5.423588264169051 200.60564476482588 0.8582792745909994
5.428815819122467 206.01884723052564 0.862940242075005
5.434043374075883 208.74139817060626 0.8615784196464392
5.439270929029299 208.45106599351297 0.8564942438889277
5.4444984839827155 208.94687541609696 0.8492477407906598
5.449726038936132 207.0125180175116 0.8433798053597614
5.454953593889548 211.10256480822937 0.8534973250528503
5.460181148842964 210.80118868992847 0.8604161547649576
5.46540870379638 206.98745811193467 0.8608361499165161
5.4706362587497965 202.49074511263535 0.8568801220001383
5.475863813703213 197.67542977086256 0.8536065993040474
5.481091368656629 193.12769667422717 0.8448496964163432
5.486318923610045 190.85724043702243 0.8413522399476442
5.491546478563461 191.33317589857657 0.8472792136560537
5.4967740335168775 193.93887877778178 0.8474971755483928
5.502001588470294 197.63084059955142 0.8551919702452728
5.50722914342371 191.75382140143438 0.8406161950562198
5.512456698377126 189.92927764460399 0.8344440983589528
5.517684253330542 188.72115601718627 0.8372175299974816
5.522911808283959 190.93892540221418 0.8483926978494907
5.528139363237375 188.4041348473256 0.8448207715286298
5.533366918190791 187.33357021880832 0.8442489167660708
5.538594473144207 186.04346916848692 0.8459541042236611
5.543822028097623 190.16313600243677 0.8552779336060385
5.54904958305104 194.91970620018006 0.8631323888529061
5.554277138004456 196.01154423980765 0.8615412118300629
5.559504692957872 194.52349528163037 0.8555993115004057
5.564732247911288 188.86656232636594 0.8415443225556005
5.569959802864704 187.79324224336813 0.8358149546798482
5.575187357818121 187.77433760057582 0.8304944424463915
5.580414912771537 191.51791774025358 0.8272470699854249
5.585642467724953 195.57928875890244 0.8352115730138461
5.590870022678369 195.52370310152122 0.8338800290277056
5.596097577631785 191.37734306601854 0.8240521304801002
5.601325132585202 193.10668624020286 0.8288262165612027
5.606552687538618 200.33272966463176 0.8329994848564574
5.611780242492034 206.38623183087634 0.8334698285881978
5.61700779744545 212.35189953107212 0.8348158467220964
5.622235352398866 220.3115250278716 0.8328514478338451
5.627462907352283 239.92777095628006 0.8526653566058857
5.632690462305699 274.78039783900726 0.8948783532862424
5.637918017259115 329.5417703372509 0.9617144714246607
5.643145572212531 409.0263102625093 1.0600409067012968
5.648373127165947 499.8825788817667 1.1606732965769966
5.653600682119364 594.7085120124909 1.2606217804952784
5.65882823707278 680.720297252402 1.3448361619190177
5.664055792026196 739.9290468241796 1.3982819798728998
5.669283346979612 782.6994548666943 1.4368861891648625
5.674510901933028 800.9033294431202 1.4495441558689814
5.679738456886445 806.9025045561707 1.4541523929404319
5.684966011839861 801.5143602101342 1.4491823908590928
5.690193566793277 792.9629632126592 1.4413932570558632
5.695421121746693 781.9664754398647 1.4337070620651107
5.700648676700109 774.4334558340341 1.426114902770517
5.705876231653526 763.185378591624 1.4138645151017173
5.711103786606942 748.6633079119475 1.3965493913010254
5.716331341560358 745.945941800195 1.3929509398803663
5.721558896513774 737.3024153516606 1.382910186312328
5.7267864514671905 738.3177579052945 1.3833603665773464
5.732014006420607 741.1369782448671 1.3857328465554477
5.737241561374023 748.2441667449451 1.393083194287417
5.742469116327439 768.6450098682279 1.412766357231013
5.747696671280855 810.5123613392055 1.4500565815481334
5.7529242262342715 860.593629229264 1.4959526172740885
5.758151781187688 913.6339876305148 1.5398071686079395
5.763379336141104 966.0194412541391 1.5832249383329515
5.76860689109452 1002.785009301161 1.608185564975322
5.773834446047936 1031.0196011463638 1.6300259718139112
5.7790620010013525 1026.0094063315582 1.6251030675162859
5.784289555954769 981.8896716239286 1.5899735404611015
5.789517110908185 910.830008334674 1.5303341214550448
5.794744665861601 812.3779177501129 1.444879899058834
5.799972220815017 701.9569162962656 1.3456595007904006
5.8051997757684335 588.9128368180405 1.2370514596702216
5.81042733072185 485.58362578393564 1.1305718266824916
5.815654885675266 402.48285599074353 1.038507543852092
5.820882440628682 339.68355439229816 0.9641717630923607
5.826109995582098 298.89778077900803 0.9165888266974058
5.8313375505355145 273.70159805840547 0.8890158450237068
5.836565105488931 257.5396201863926 0.8725389343952232
5.841792660442347 245.09709998703138 0.8594550795023751
5.847020215395763 233.63903888113003 0.8442250068217786
5.852247770349179 223.65518382247245 0.8236716074863827
5.8574753253025955 221.97667278872572 0.8242775773628641
5.862702880256012 218.06745224948207 0.8188224584196017
5.867930435209428 217.8859503522218 0.8154672921302845
5.873157990162844 219.76079360066828 0.8214729258236481
5.87838554511626 218.96770495151816 0.8188477102997539
5.8836131000696765 216.1167464943956 0.8140261018978281
5.888840655023093 213.21140486181005 0.8109586493468183
5.894068209976509 213.21496124947507 0.8132700653981131
5.899295764929925 216.73506529380958 0.818552091798418
5.904523319883341 224.8044455834531 0.8309679682353395
5.9097508748367575 227.781711347674 0.83222940646089
5.914978429790174 228.76793996126352 0.8257877876235763
5.92020598474359 225.402022504541 0.8102027131618907
5.925433539697006 226.15505597571902 0.8080815519645779
5.930661094650422 227.94395907780944 0.8102834718335896
5.9358886496038386 231.10734909602252 0.8171366440628082
5.941116204557255 237.6996961809829 0.8254621393710408
5.946343759510671 246.49825281481998 0.8397469799553466
5.951571314464087 251.0422244938184 0.8498093029784626
5.956798869417503 260.1365248580152 0.8651188214591053
5.96202642437092 267.05515729757775 0.8760213314689436
5.967253979324336 273.5215687218401 0.8841461546396399
5.972481534277752 287.57423218588985 0.9024809095488515
5.977709089231168 301.40595804547587 0.921258537807438
5.982936644184584 315.4488585889215 0.9417561699437927
5.988164199138001 338.10381153028845 0.9717808744690326
5.993391754091417 361.91808153576534 1.0030264139641945
5.998619309044833 391.31124580769705 1.040538518090267
6.003846863998249 434.8305215189391 1.0946947055774083
6.009074418951665 484.84228123977186 1.1559527816959356
6.014301973905082 546.4225839687654 1.229771510910485
6.019529528858498 629.1831254361958 1.320546599587221
6.024757083811914 723.6987763997948 1.4183540839055875
6.02998463876533 840.7933907001337 1.5306424589118086
6.035212193718746 988.996795787485 1.6632470976166647
6.040439748672163 1156.5475639951505 1.7996947274212651
6.045667303625579 1326.9195726405674 1.9249726668346434
6.050894858578995 1501.2232934147762 2.0470247344933292
6.056122413532411 1637.3438715732084 2.1391756533157085
6.061349968485827 1712.7028022540405 2.1881760306074427
6.066577523439244 1739.657075122845 2.205542928034035
6.07180507839266 1708.7857764011455 2.18830538574677
6.077032633346076 1637.683623329622 2.1443184397481874
6.082260188299492 1533.3097844833774 2.0782441098226694
6.087487743252908 1419.7067086024663 2.0026975736653516
6.092715298206325 1296.970072783446 1.9188619235385458
6.097942853159741 1179.4104360613153 1.8315293303016125
6.103170408113157 1076.91112296646 1.7510426718181693
6.108397963066573 981.8540550839843 1.6700977856245722
6.113625518019989 896.9884313119724 1.5978639407457624
6.118853072973406 823.6779237917043 1.5356748113967742
6.124080627926822 754.2221091932776 1.472092508440399
6.129308182880238 691.8211352524341 1.413160737557033
6.134535737833654 632.5232690294828 1.3546616381770467
6.1397632927870704 577.5868004306705 1.2959692015522883
6.144990847740487 528.2172912312346 1.2428492740194967
6.150218402693903 482.97514375249847 1.1926537907411066
6.155445957647319 439.8676669437587 1.1399892585448275
6.160673512600735 406.41116716858375 1.100343006055372
6.1659010675541515 380.6039689709009 1.0690901297891482
6.171128622507568 358.2290506262867 1.0421950892888505
6.176356177460984 345.30830786142434 1.0296379439499566
6.1815837324144 329.2904366164458 1.0082043895313064
6.186811287367816 310.6439610233978 0.9835671510602193
6.1920388423212325 300.1438784566325 0.9711598047034297
6.197266397274649 287.45030454722297 0.9558654832965076
6.202493952228065 281.54454738547355 0.9493790133024081
6.207721507181481 273.73887707695314 0.9310443500388574
6.212949062134897 272.65676082850473 0.9283721303786711
6.2181766170883135 267.13446386184813 0.9197737548291154
6.22340417204173 259.2828061980125 0.9049374359513584
6.228631726995146 257.03827039043045 0.8975147101941209
6.233859281948562 253.17343535895702 0.886112939435917
6.239086836901978 252.0847800578459 0.8851773094893804
6.2443143918553945 246.34668291049545 0.8760547634089457
6.249541946808811 242.1878576897193 0.868043145790252
6.254769501762227 240.91556092970896 0.8648227102227839
6.259997056715643 239.9659904930832 0.8599485651897121
6.265224611669059 238.0389317086409 0.8552861403469617
6.2704521666224755 231.99961983684224 0.8494529454961824
6.275679721575892 227.98692626342705 0.8401501111816496
6.280907276529308 228.73419210062244 0.8429253113444768
6.286134831482724 231.00351941708527 0.8483291522182885
6.29136238643614 229.96265760747255 0.8487529383886682
6.2965899413895565 227.83864743520232 0.8439115168012076
6.301817496342973 229.86389109731616 0.8479771408549109
6.307045051296389 229.25675124146758 0.8456150435477985
6.312272606249805 226.14961483310418 0.8361670489218336
6.317500161203221 226.08493920568762 0.8348004400867893
6.3227277161566375 226.05433269542516 0.831483148751
6.327955271110054 224.997024932589 0.8269612617578519
6.33318282606347 222.77825097276778 0.8215593711434307
6.338410381016886 224.1188130177802 0.8248074673226898
6.343637935970302 225.30237284884603 0.8290089661610115
6.3488654909237185 224.60061310240664 0.828069072209923
6.354093045877135 226.4371456553 0.8324359904803462
6.359320600830551 226.3243635060366 0.8296872199649082
6.364548155783967 228.1755258190792 0.8336563300467842
6.369775710737383 231.5753503344732 0.8381863220129624
6.3750032656908 228.65750061685708 0.8325501403899932
6.380230820644216 227.00675149090472 0.8301388241797824
6.385458375597632 228.77970963305305 0.8317691491059568
6.390685930551048 229.30966714909175 0.8311741002224021
6.395913485504464 230.56270576026643 0.8330704740287986
6.401141040457881 231.8727359622461 0.8362886009949259
6.406368595411297 230.0138719190458 0.8331865159795118
6.411596150364713 231.49610359863163 0.8306195364525972
6.416823705318129 233.84857386479788 0.8341063061255248
6.422051260271545 233.42912107094716 0.8315192687472999
6.427278815224962 228.9374507078139 0.8235415115925542
6.432506370178378 230.0242218070028 0.8248443577168406
6.437733925131794 227.7223781939469 0.8186449028695759
6.44296148008521 229.90763704233598 0.8184913117636277
6.448189035038626 232.49077354911253 0.8221474130638856
6.453416589992043 235.29292430053206 0.8268267799965511
6.458644144945459 236.81986555847777 0.827156110715866
6.463871699898875 238.3607538922582 0.8275876580936976
6.469099254852291 238.72352301786339 0.8281695604632573
6.474326809805707 239.9246529067945 0.8256649288857651
6.479554364759124 244.84980540776237 0.8290467705932398
6.48478191971254 247.96526267160124 0.8308005471789925
6.490009474665956 250.2404512049075 0.8339608560061483
6.495237029619372 252.98705353600505 0.8396778014816332
6.500464584572788 255.20308630851045 0.8359992159721101
6.505692139526205 265.3320026930431 0.848126459824901
6.510919694479621 274.66977831175507 0.8576333788339872
6.516147249433037 285.31776756283114 0.8690468825590075
6.521374804386453 298.8562772731311 0.8851926278572692
6.526602359339869 313.64856707032294 0.8999047792231436
6.531829914293286 337.92274710374244 0.9274759883379312
6.537057469246702 366.82469375186326 0.9601315815485465
6.542285024200118 398.1655549965869 0.995215405991581
6.547512579153534 432.9623044567963 1.0332183886466333
6.55274013410695 460.45172226201674 1.0618887205303256
6.557967689060367 485.7504950746129 1.0884200837714426
6.563195244013783 503.7067066408804 1.1069758724888312
6.568422798967199 513.4006968096081 1.1173418822803218
6.573650353920615 511.0644114994723 1.1131032110604366
6.5788779088740315 502.8402752613428 1.1019998802969762
6.584105463827448 487.0748528659425 1.0856886686137408
6.589333018780864 461.7046060864891 1.057889372255248
6.59456057373428 438.6888233039114 1.0306974015952006
6.599788128687696 413.2358690718759 1.000615997759166
6.6050156836411125 393.45747699300944 0.9775815330189153
6.610243238594529 373.79350769928374 0.956814693954389
6.615470793547945 355.2092489729605 0.937932042316611
6.620698348501361 342.14146040489385 0.9239170690747681
6.625925903454777 329.34904454057283 0.9083905274698848
6.6311534584081935 321.03381564718006 0.8986266762860493
6.63638101336161 305.9982814636996 0.8800626807594323
6.641608568315026 297.6866245783441 0.8684686066712265
6.646836123268442 293.8910599197635 0.8669536356731502
6.652063678221858 288.5027050187549 0.8605953290249833
6.6572912331752745 284.6253597507789 0.8566010911296479
6.662518788128691 276.1070267870171 0.8440457429927362
6.667746343082107 269.4913970686248 0.8350288876795785
6.672973898035523 263.21845257778836 0.8288562518669604
6.678201452988939 253.69068633322843 0.8164463368768489
6.6834290079423555 250.58524109563618 0.8172612719677829
6.688656562895772 252.72488598183037 0.8228541467658205
6.693884117849188 252.97208119768257 0.8243924312284823
6.699111672802604 252.8470705052658 0.8203996033096911
6.70433922775602 247.72130894705236 0.8097756974967896
6.7095667827094365 245.61789576028184 0.8033519848018119
6.714794337662853 244.19393365262903 0.7986691911148277
6.720021892616269 248.11817290494227 0.8068952744767294
6.725249447569685 251.57155859014804 0.8132038757126853
6.730477002523101 253.37633515582132 0.8164708626735975
6.7357045574765175 256.39767616079456 0.8198532850258221
6.740932112429934 256.3516733546441 0.8174213324637587
6.74615966738335 256.546417464497 0.8168947594362937
6.751387222336766 255.28149322457443 0.8190170543325781
6.756614777290182 253.17653348425188 0.8160914562759088
6.7618423322435985 251.36259745766063 0.8139997750107539
6.767069887197015 253.88562912692717 0.8191695299917222
6.772297442150431 252.16784374814318 0.8120814005127321
6.777524997103847 251.00670512892387 0.8084876980010736
6.782752552057263 249.02844783504614 0.8024479292511825
6.7879801070106796 248.11690260262884 0.7993978605084016
6.793207661964096 248.3437441373236 0.7994310905489198
6.798435216917512 248.79749442514466 0.7979962186751544
6.803662771870928 251.59057842908823 0.8006266608686355
6.808890326824344 254.2917771282157 0.8010231227461098
6.814117881777761 258.7679237208989 0.8081708977868909
6.819345436731177 257.69014678578685 0.8061738519060979
6.824572991684593 257.2429281397038 0.8064610696746187
6.829800546638009 258.59930353444184 0.8086883096151993
6.835028101591425 257.06239323124476 0.8074803984022978
6.840255656544842 261.01606373082535 0.8141386258271196
6.845483211498258 262.03250483615744 0.8158649974842237
6.850710766451674 263.8718070544409 0.816553280866851
6.85593832140509 266.6618406443117 0.8165256346460495
6.861165876358506 267.95742358958944 0.8177254087948359
6.866393431311923 270.90034327657236 0.8196276042268997
6.871620986265339 273.05034199621696 0.8221624193205918
6.876848541218755 274.14965154302223 0.8208320856247595
6.882076096172171 279.68706837053895 0.8283761770014759
6.887303651125587 282.09479067251857 0.8287145278223669
6.892531206079004 283.95773084170963 0.8294733868215037
6.89775876103242 286.7934285028877 0.8304309755107181
6.902986315985836 287.77427626258117 0.8305361453214236
6.908213870939252 293.24681750944285 0.8383088061348081
6.913441425892668 295.1764802662839 0.8408556023957753
6.918668980846085 298.23846475856027 0.8439493783462746
6.923896535799501 299.22237969438095 0.8420981193679743
6.929124090752917 303.59898615967796 0.8451151731599361
6.934351645706333 307.6765002413582 0.8487328879525577
6.939579200659749 314.09139636659444 0.8547400336768184
6.944806755613166 321.3647331445441 0.865284795987338
6.950034310566582 329.2459957218637 0.8750820303096849
6.955261865519998 335.7644605816361 0.8814357635227321
6.960489420473414 340.97463219620283 0.8869552846551637
6.96571697542683 344.6502082972598 0.8874443952723144
6.970944530380247 354.5326085905481 0.8973149877684939
6.976172085333663 366.5148709435732 0.908479727071228
6.981399640287079 388.00364039655864 0.9308630372655611
6.986627195240495 410.2790749172345 0.953318285666985
6.9918547501939114 444.1199147057806 0.9912352134168134
6.997082305147328 487.16831383846176 1.035849454231175
7.002309860100744 540.4841176664744 1.088132588562443
7.00753741505416 623.179178036867 1.1671404444311164
7.012764970007576 737.7756246268889 1.268139186878663
7.0179925249609925 880.0066839738992 1.3860507670307292
7.023220079914409 1023.1678182596277 1.4928631765824185
7.028447634867825 1152.2228027167305 1.5826200529653507
7.033675189821241 1245.3581581870833 1.6431060252560041
7.038902744774657 1295.0279458726159 1.6738963758306473
7.0441302997280735 1288.9909509523698 1.669044844108588
7.04935785468149 1246.4673680752871 1.6413005900677848
7.054585409634906 1178.3564568387885 1.5942836535554885
7.059812964588322 1097.5501364094494 1.537821959003872
7.065040519541738 1025.1157092808983 1.486441076162684
7.0702680744951545 955.4164939313355 1.4351717512210573
7.075495629448571 892.4316148106137 1.3858719823738141
7.080723184401987 839.2358969483238 1.3416796320146218
7.085950739355403 795.3243233015646 1.3045982070174031
7.091178294308819 762.8802503199951 1.2780622594789777
7.0964058492622355 734.8879115955873 1.2560267587486107
7.101633404215652 703.7202377659619 1.2301620966832911
7.106860959169068 674.4391497374463 1.2039939688412706
7.112088514122484 639.3069853400211 1.172415196998145
7.1173160690759 608.1318313207761 1.143601110853214
7.1225436240293165 582.1823997712929 1.1191677227046404
7.127771178982733 554.8359735019163 1.091961365722384
7.132998733936149 535.9254973509381 1.0728798538827307
7.138226288889565 517.1066140137092 1.0529349756489101
7.143453843842981 506.6314235105062 1.0429256138733098
7.1486813987963975 502.6892318991553 1.0396957691543631
7.153908953749814 498.25541156799704 1.0355385994182051
7.15913650870323 496.09445793077015 1.0323649739425718
7.164364063656646 500.7629598857304 1.0372713139405603
7.169591618610062 506.2272851718202 1.0418237057561994
7.1748191735634785 526.8720530472642 1.0616379040479447
7.180046728516895 560.1893869046079 1.0922915329060434
7.185274283470311 610.142360370144 1.1388969299434144
7.190501838423727 689.6440797916811 1.2105307067837803
7.195729393377143 798.039254788602 1.3014684945631951
7.2009569483305595 958.0359230341339 1.4247243406043597
7.206184503283976 1170.6522413547923 1.5715045272645458
7.211412058237392 1466.0113013236407 1.756253621845972
7.216639613190808 1827.12346565529 1.959964353419365
7.221867168144224 2245.4376159478043 2.170602237676699
7.227094723097641 2658.5862856823255 2.360784951680268
7.232322278051057 2969.6199027724433 2.4922097854738063
7.237549833004473 3112.6286399163296 2.54817091036676
7.242777387957889 3017.4101235044704 2.506205752629236
7.248004942911305 2744.2435091883813 2.388225289974489
7.253232497864722 2357.0884436508904 2.213127133949983
7.258460052818138 1921.6065675973307 1.998573085176128
7.263687607771554 1526.4550768104666 1.7812991535699674
7.26891516272497 1186.4637649401711 1.5702167421918403
7.274142717678386 925.7197388621446 1.3870398406130644
7.279370272631803 739.2941098820438 1.2402174443848992
7.284597827585219 607.4864343834006 1.127342504792186
7.289825382538635 525.8985635628944 1.0504331363022232
7.295052937492051 474.32696009064784 0.9993814526881334
7.300280492445467 436.85859714535286 0.9610653801790208
7.305508047398884 408.94198429191215 0.9316484984579853
7.3107356023523 393.3120622913282 0.9127447537070534
7.315963157305716 383.54169442643075 0.9018766751614987
7.321190712259132 374.14835269987367 0.890820370592392
7.326418267212548 368.6572075771565 0.8862781511810973
7.331645822165965 358.90894918169107 0.8753420951187866
7.336873377119381 353.7090268929788 0.8708631871546122
7.342100932072797 351.18538748527294 0.8676287027061284
7.347328487026213 350.12245530241165 0.8647545988165152
7.352556041979629 345.04664469948347 0.8579614753169239
7.357783596933046 344.37843724349665 0.8583592483308193
7.363011151886462 342.7958959115055 0.8563949335518429
7.368238706839878 338.8251829040213 0.8515971528111301
7.373466261793294 344.0595462503614 0.8580358225107516
7.37869381674671 343.68120547219957 0.8578058392615807
7.383921371700127 345.6920938186742 0.8621292856857811
7.389148926653543 342.32502871626843 0.8567158086232709
7.394376481606959 337.3968956655871 0.8486974039128569
7.399604036560375 335.9482272537832 0.8464254713235035
7.4048315915137914 334.10878154879316 0.8422932274217598
7.410059146467208 336.4519960280477 0.8461564429157644
7.415286701420624 334.5695896883584 0.8423825992335302
7.42051425637404 340.7799464619759 0.8516042602342853
7.425741811327456 341.1408959817546 0.8535621868866817
7.4309693662808725 343.50957681298433 0.8551802512121893
7.436196921234289 346.02552380671693 0.8583051639244149
7.441424476187705 344.7574401510895 0.8528068876765299
7.446652031141121 350.72789031659585 0.8575228635316255
7.451879586094537 356.1651765598191 0.864610279145308
7.4571071410479535 360.8283696007709 0.8704835144410448
7.46233469600137 369.0230230593413 0.8805291138179273
7.467562250954786 373.33109291348796 0.8856220829200716
7.472789805908202 377.73392668171454 0.8870953976251796
7.478017360861618 386.7803569642731 0.8977153870925647
7.4832449158150345 397.55520402567566 0.9074516824409079
7.488472470768451 405.3611111177725 0.9132296266904463
7.493700025721867 415.03610084347685 0.9224900433635734
7.498927580675283 424.5710885214591 0.9313327119942691
7.504155135628699 436.8801345040046 0.9461417161405029
7.5093826905821155 453.8888615256751 0.9633933248279208
7.514610245535532 466.8421110010358 0.9754260401562342
7.519837800488948 481.9243219552664 0.9883080381865205
7.525065355442364 495.7298990735786 1.001235740567061
7.53029291039578 505.2818578440225 1.0099511166056432
7.5355204653491965 508.97487504958684 1.0154240801923315
7.540748020302613 507.35393278241764 1.013711722071014
7.545975575256029 501.6952164906129 1.0062218776887009
7.551203130209445 498.93562432151265 1.001534163577411
7.556430685162861 497.4389634605952 0.9988785885631094
7.5616582401162775 494.15368884253166 0.9956057267640006
7.566885795069694 485.9039818017515 0.9879837191038963
7.57211335002311 475.5442573693931 0.9776166201869784
7.577340904976526 464.3411500237619 0.9651272211068099
7.582568459929942 455.36098440623994 0.9554311219550908
7.5877960148833585 449.71459068429965 0.9506908469310718
7.593023569836775 443.7167622637702 0.9450420197697115
7.598251124790191 442.10397370580364 0.9437242007982807
7.603478679743607 439.16794558153697 0.9407540356021082
7.608706234697023 439.9124845457474 0.9408992262975482
7.6139337896504395 438.675060672998 0.9400163962821125
7.619161344603856 435.68509418497115 0.9361622809608429
7.624388899557272 436.24328596249796 0.9353404164639644
7.629616454510688 436.6068830508612 0.9342309428724609
7.634844009464104 438.0751849069132 0.935776297778412
7.6400715644175206 444.0916569892183 0.9427676918097124
7.645299119370937 451.9813396794553 0.9511112797445982
7.650526674324353 463.1368096192436 0.9613085730570878
7.655754229277769 476.00257673678516 0.9739625742106709
7.660981784231185 480.36490864554963 0.9769951034873822
7.666209339184602 492.74031785485215 0.9875776619787687
7.671436894138018 502.2429447855489 0.9967085276969468
7.676664449091434 511.52532516405563 1.005342774493119
7.68189200404485 518.3162071886177 1.0108706893067152
7.687119558998266 524.507580203473 1.0160413291544
7.692347113951683 533.7928376852809 1.0245163462611058
7.697574668905099 540.3447298990307 1.0313185758698524
7.702802223858515 546.1050978188325 1.0371467070199671
7.708029778811931 543.4866290342627 1.0336433319657055
7.713257333765347 539.4096830234758 1.0287550294303445
7.718484888718764 531.8988416350676 1.021320656592273
7.72371244367218 521.7263362967082 1.012266175552694
7.728939998625596 515.2249517980856 1.004881288987168
7.734167553579012 510.93823023786064 1.0005222695065958
7.739395108532428 509.48250226435687 0.9984051063358791
7.744622663485845 511.31455706404637 0.9996392428288984
7.749850218439261 515.5288674643741 1.00347268667709
7.755077773392677 514.9919101704594 1.0029709048303495
7.760305328346093 515.4948436846626 1.0042560360042816
7.765532883299509 510.1257207392644 0.9985939818342273
7.770760438252926 506.1560772163268 0.9951416253722881
7.775987993206342 502.9044976705751 0.991005214286088
7.781215548159758 499.17270869938545 0.986631892399407
7.786443103113174 493.5237123843098 0.9796638458994562
7.79167065806659 490.0486866742857 0.9764060153183665
7.796898213020007 481.9516688319866 0.9687055553339456
7.802125767973423 478.21334233940007 0.9649098840581745
7.807353322926839 473.8295653306386 0.9596857373691601
7.812580877880255 468.33783797661346 0.9541031842906155
7.817808432833671 463.3817526114853 0.9483696775825556
7.823035987787088 457.9588021587076 0.9432021639555476
7.828263542740504 451.92091743693317 0.9364891505635807
7.83349109769392 452.3314909320378 0.9365805068642754
7.838718652647336 454.10959260351234 0.9387770328654027
7.8439462076007525 456.6024667212833 0.9410519728779532
7.849173762554169 459.72360136401073 0.9437930138544577
7.854401317507585 462.4435842636854 0.9459008458744743
7.859628872461001 465.31403244375906 0.9486200410118166
7.864856427414417 468.7462760566284 0.9521844603425048
7.8700839823678335 472.706917989348 0.9555633931306885
7.87531153732125 478.1441914826347 0.9600711209257605
7.880539092274666 482.4548959894097 0.9617667048089639
7.885766647228082 488.3028431963373 0.9664786175064228
7.890994202181498 496.4404523543534 0.9744008754201618
7.8962217571349145 500.2599168391254 0.9787039230191517
7.901449312088331 508.5511760931222 0.9863981181268245
7.906676867041747 513.894305740108 0.99146410724081
7.911904421995163 517.1392066150314 0.9948008239623742
7.917131976948579 519.8035393637615 0.9970585220088323
7.9223595319019955 525.8630275252893 1.0021310222537592
7.927587086855412 527.8142198593499 1.0025358236175457
7.932814641808828 529.5194595876667 1.0030093515391878
7.938042196762244 534.2799758750389 1.0074331210771519
7.94326975171566 539.405732322598 1.0124577550376868
7.9484973066690765 548.9114526908244 1.0210110486388957
7.953724861622493 556.6840491123197 1.0276600203792525
7.958952416575909 566.788234013922 1.0352007546369522
7.964179971529325 574.3201407242839 1.0416583984648442
7.969407526482741 583.5133075328993 1.0489502615929513
7.9746350814361575 596.3967287035298 1.0599719241503733
7.979862636389574 609.7125542514875 1.0716220607855749
7.98509019134299 621.0347782136166 1.0799579503695693
7.990317746296406 631.7597610776896 1.0895311717806913
7.995545301249822 637.8737742003057 1.094983813374303
8.000772856203238 644.5353132720599 1.0990182882347665
8.006000411156654 648.572211030806 1.101786083095693
8.01122796611007 655.5901805142353 1.1076978446537773
8.016455521063486 659.5614049933897 1.1101083987888292
8.021683076016902 657.8033982932573 1.1087627361750558
8.026910630970319 656.5564723025178 1.1067184371833576
8.032138185923735 664.6323578549216 1.1149148648728946
8.037365740877151 671.2157140153021 1.1198899668544824
8.042593295830567 684.9333688144776 1.130392800123615
8.047820850783983 690.4953711958099 1.1338529217414888
8.0530484057374 696.2871771536633 1.1376846514048815
8.058275960690816 701.7230742406347 1.1416353673100565
8.063503515644232 703.280025186217 1.142836507254298
8.068731070597648 706.4615721356427 1.1446628252354754
8.073958625551064 708.971815646463 1.1464297537471675
8.07918618050448 708.921175748811 1.146586577085301
8.084413735457897 710.5289977648379 1.1471467886225597
8.089641290411313 713.9648495459769 1.1499168000807554
8.09486884536473 716.5250147122011 1.1510849504482725
8.100096400318145 716.8686696719158 1.1509657205378945
8.105323955271562 712.5036779095691 1.1465965910218654
8.110551510224978 707.3062671361978 1.141582670156842
8.115779065178394 702.0423871143028 1.1372080220241432
8.12100662013181 696.7044099096476 1.13232124646932
8.126234175085226 695.0445539923404 1.1309879507557918
8.131461730038643 694.2363967073733 1.1303426640180108
8.136689284992059 699.9366432597672 1.1337127145293016
8.141916839945475 704.8619372051069 1.1367749715973101
8.147144394898891 714.1607597037865 1.1433350402134714
8.152371949852308 729.1896677741923 1.1549589538754652
8.157599504805724 746.7568964548567 1.1689241551571454
8.16282705975914 770.2570971438353 1.1869896785376095
8.168054614712556 787.5429495048543 1.2000078692681233
8.173282169665972 804.7898288005445 1.213033220124271
8.178509724619389 811.3212309249889 1.2175744129388735
8.183737279572805 812.5538074817819 1.2169293673642023
8.188964834526221 811.3087301385498 1.2138154088572166
8.194192389479637 805.9620938228179 1.2092532041531978
8.199419944433053 799.5956920607979 1.2042124278911537
8.20464749938647 790.4660019243771 1.1967288089862955
8.209875054339886 774.9177399154719 1.184347317252963
8.215102609293302 760.9531810837864 1.17410061004557
8.220330164246718 743.7435851706758 1.160074726611929
8.225557719200134 733.17652964617 1.1520333320614295
8.23078527415355 726.855175099431 1.1468274338676754
8.236012829106967 720.2817808744445 1.1418342135114719
8.241240384060383 714.359141597985 1.1365703241282177
8.2464679390138 707.1346896141945 1.130364851307671
8.251695493967215 699.1668355853976 1.124240647770797
8.256923048920632 689.8956528307391 1.1156472661684402
8.262150603874048 684.1210874202613 1.1099669897306101
8.267378158827464 680.806670798458 1.106933728092579
8.27260571378088 681.5422236785178 1.1069147562396748
8.277833268734296 687.0479870165905 1.1105204322571365
8.283060823687713 686.4094595591794 1.109558953656339
8.288288378641129 686.686946875904 1.109930174214753
8.293515933594545 686.7264144868876 1.1100017970931177
8.298743488547961 685.5039320876407 1.1080828389988926
8.303971043501377 695.1144863267498 1.1159139420827304
8.309198598454794 705.0790802810207 1.1237625451858777
8.31442615340821 711.0821836158188 1.1280144896094892
8.319653708361626 719.228668900127 1.1340034210530687
8.324881263315042 719.3521537599922 1.13350734463293
8.330108818268458 722.4671364498406 1.1368367279444027
8.335336373221875 722.7339847371134 1.1373554976835858
8.34056392817529 726.4999799290706 1.138711960403399
8.345791483128707 727.9293737238963 1.138069591429385
8.351019038082123 726.2959691807674 1.1345270986471887
8.35624659303554 729.085700715305 1.1368487042127984
8.361474147988956 728.9524862925789 1.1365712402336947
8.366701702942372 730.8480987609348 1.137897718202142
8.371929257895788 731.6568199357147 1.1382635105730525
8.377156812849204 731.8819573224457 1.1389705506338506
8.38238436780262 736.245226384142 1.1442921251006142
8.387611922756037 733.3694373632513 1.1426680833533087
8.392839477709453 733.2680945003714 1.1420342147496518
8.398067032662869 723.8815305199238 1.1333938256779048
8.403294587616285 713.7547752742483 1.124239204641958
8.408522142569701 703.1666350167852 1.114788160713062
8.413749697523118 695.2889196424737 1.1071946456908153
8.418977252476534 692.6027729678796 1.1049882705675005
8.42420480742995 685.243435549499 1.0982580321776594
8.429432362383366 679.4146445236076 1.0938470007728447
8.434659917336782 670.5968667278178 1.0863695588726272
8.439887472290199 662.311411214422 1.0794936391168848
8.445115027243615 656.8479980055029 1.0744689708666553
8.450342582197031 643.4453455186707 1.0633715491073406
8.455570137150447 633.982486739335 1.054802408631258
8.460797692103863 625.7817103337804 1.0480622513828273
8.46602524705728 619.2645492619565 1.042655409130536
8.471252802010696 614.5060721467582 1.0399262215707734
8.476480356964112 608.3613865961644 1.0344725192916875
8.481707911917528 603.2019772767981 1.0293680141454908
8.486935466870944 596.7017509022776 1.0230837496380196
8.49216302182436 593.6808158846493 1.0207425324314539
8.497390576777777 593.5704090070409 1.0196984582550717
8.502618131731193 593.1308009128321 1.0185079154589085
8.50784568668461 592.7770650948078 1.0176328910272423
8.513073241638025 588.0505590840927 1.0137882188995915
8.518300796591442 581.9642717268841 1.0096802455506135
8.523528351544858 574.27634886005 1.0024009082929162
8.528755906498274 569.5827162158824 0.9967583442904887
8.53398346145169 564.6391766907346 0.990471598464649
8.539211016405106 560.1881317674379 0.986545572358066
8.544438571358523 564.0032459592079 0.989712273304465
8.549666126311939 563.597524580735 0.989860343965813
8.554893681265355 565.6491319613831 0.9915693207369858
8.560121236218771 567.9539480394033 0.9933733993256388
8.565348791172188 568.4421975080079 0.9933561776347559
8.570576346125604 571.7792831638047 0.9961149933759726
8.57580390107902 571.0649382656853 0.9936470895039532
8.581031456032436 569.447288927622 0.9913778397829219
8.586259010985852 565.3293695484934 0.9873402936043556
8.591486565939269 563.1177562691172 0.9856971431744885
8.596714120892685 565.173442459015 0.9875295965667499
8.601941675846101 564.8456628668791 0.986773642796642
8.607169230799517 568.7126002453456 0.9899629504926014
8.612396785752933 567.9609570145785 0.9892108212057336
8.61762434070635 563.036433921964 0.9846765894873173
8.622851895659766 562.0799157625801 0.9842809307820318
8.628079450613182 566.7751385761937 0.9873554111400694
8.633307005566598 570.2981390748666 0.9896431238525597
8.638534560520014 576.8724109220798 0.9943670050616157
8.64376211547343 582.2698421770774 0.9990951742773044
8.648989670426847 584.6446430714187 1.0011579423050996
8.654217225380263 592.9502339941134 1.0089103548254792
8.65944478033368 605.7850221739662 1.0193483900512212
8.664672335287095 609.1443493757583 1.0210527206269366
8.669899890240512 618.8111475401307 1.0278744342179884
8.675127445193928 627.0869162521209 1.0341995133252615
8.680355000147344 637.1432020737857 1.0420303049359825
8.68558255510076 649.6946723558178 1.0520296952487884
8.690810110054176 656.9914371397988 1.0574144890634447
8.696037665007593 667.4441206221984 1.064562137873162
8.701265219961009 680.6318692777963 1.0747740568263837
8.706492774914425 692.8691084138345 1.0841534912471327
8.711720329867841 694.3726254808134 1.0856838866724794
8.716947884821257 694.823263447472 1.0850871460236833
8.722175439774674 695.8021625158284 1.0855920411103968
8.72740299472809 694.4290658870095 1.0839198207036174
8.732630549681506 695.0855243567579 1.084951256559501
8.737858104634922 694.2688547838322 1.084820189750546
8.743085659588338 692.2281590037171 1.0837642621149057
8.748313214541755 690.0098800231731 1.0830028908641303
8.75354076949517 686.7940120649723 1.0802777131984485
8.758768324448587 684.1184498459955 1.0765427092212327
8.763995879402003 680.6156461468347 1.0721268724784583
8.76922343435542 674.5850406170996 1.0661535533519249
8.774450989308836 664.6973724639016 1.057947682325732
8.779678544262252 656.3189556135611 1.0506374560067746
8.784906099215668 645.3296685105663 1.0416228022571943
8.790133654169084 639.5722283759767 1.03763523893358
8.7953612091225 629.6605268306884 1.0294184604511742
8.800588764075917 618.7643358137173 1.019634965688302
8.805816319029333 613.535331856802 1.0151815453595112
8.811043873982749 610.4107444857796 1.0127950930037704
8.816271428936165 608.5570764685419 1.0116275224612319
8.821498983889581 606.0490034110073 1.0086552400327966
8.826726538842998 601.2114556960854 1.0044541239529623
8.831954093796414 597.9715057586776 1.0010937387057113
8.83718164874983 597.4084451506 1.000565104519998
8.842409203703246 589.345829511319 0.993527197622306
8.847636758656662 583.3414690099985 0.9880448384264735
8.852864313610079 582.597855837206 0.9867803498200706
8.858091868563495 587.4230082473883 0.990376102075314
8.863319423516911 592.9450124183365 0.9953890436737702
8.868546978470327 593.2687593505021 0.9963291690097589
8.873774533423743 589.8267362467091 0.9932464590969605
8.87900208837716 586.0236099020236 0.9892873388153914
8.884229643330576 583.6945594358538 0.9859430706088546
8.889457198283992 581.6580508893653 0.9836916085209325
8.894684753237408 578.2831754123704 0.9807899683728658
8.899912308190824 581.0700246713045 0.9836612003125398
8.90513986314424 583.3037206533437 0.9846254823685294
8.910367418097657 584.4668212633692 0.9850972279644211
8.915594973051073 589.6230232851908 0.9886959649968421
8.92082252800449 598.173967183923 0.9945530459937691
8.926050082957905 602.8937248648263 0.9984591602608998
8.931277637911322 607.6240145646714 1.0016184539868151
8.936505192864738 607.3631579425625 1.000734484350093
8.941732747818154 609.5214635556441 1.0022046431362226
8.94696030277157 609.9838464908546 1.0026740180497224
8.952187857724986 613.4020901328853 1.0062580298583432
8.957415412678403 612.6228274390584 1.0059614343280947
8.962642967631819 617.4919120124243 1.0093493691078927
8.967870522585235 623.2734200916805 1.0139914018684604
8.973098077538651 625.4289814985597 1.0150951461127715
8.978325632492067 629.3840342418484 1.0182860190325427
8.983553187445484 630.2747808413196 1.0179379821256356
8.9887807423989 633.8076446598415 1.018842735315918
8.994008297352316 641.6189123334109 1.0247882275578242
8.999235852305732 647.8445537080103 1.0306887206754227
9.004463407259149 652.174531191133 1.0334775088804975
9.009690962212565 658.0378712201231 1.0378494086718728
9.014918517165981 668.2574968645223 1.045246490531348
9.020146072119397 681.760052483371 1.0554615019883782
9.025373627072813 695.1788938515178 1.0649456371351234
9.03060118202623 705.8868651349254 1.0718695180204316
9.035828736979646 717.5381880040952 1.0805469577748352
9.041056291933062 731.769763271226 1.0911898863584597
9.046283846886478 745.9970149738335 1.1019090035458534
9.051511401839894 760.7607169198247 1.1123869835046214
9.05673895679331 779.697021463766 1.1240457084811006
9.061966511746727 801.3349247967944 1.1391920955410046
9.067194066700143 827.5274687162959 1.1572852843130776
9.07242162165356 851.8699607421523 1.172782163613781
9.077649176606975 870.5442695576783 1.1842398410276396
9.082876731560392 887.1039001481137 1.1952323964873952
9.088104286513808 901.3656407903427 1.2051064729394534
9.093331841467224 910.050199986999 1.2109934956416961
9.09855939642064 915.410482577299 1.214243516308274
9.103786951374056 915.6753747804323 1.214022573775063
9.109014506327473 914.0811992750431 1.2110379097045696
9.114242061280889 910.6982747113977 1.2085008602466798
9.119469616234305 904.8284191048887 1.2045553407193152
9.124697171187721 904.9939630126015 1.2048944170611857
9.129924726141137 905.3557310809374 1.205317012753471
9.135152281094554 909.9701311228822 1.2081203382682124
9.14037983604797 918.9487321723567 1.2144235600467561
9.145607391001386 932.3268546386237 1.2221220031734472
9.150834945954802 958.5692975551083 1.238599524862282
9.156062500908218 991.8874857438306 1.2602647094990498
9.161290055861635 1024.1592583235063 1.291366983368248
9.16651761081505 1062.7348717546954 1.322621938544025
9.171745165768467 1095.1961750652144 1.3480190918823642
9.176972720721883 1116.5146012418372 1.3651108201507876
9.1822002756753 1128.5368417673412 1.3757927518605035
9.187427830628716 1132.1373607833355 1.3810374521135689
9.192655385582132 1122.893139052446 1.3760553292045985
9.197882940535548 1112.251471240615 1.3715435734110464
9.203110495488964 1099.5906142374756 1.3660295216580092
9.20833805044238 1089.9895159840078 1.3630083099247916
9.213565605395797 1079.6856163344532 1.3585072978271358
9.218793160349213 1072.4318964015706 1.3563862792638524
9.224020715302629 1067.0525854607847 1.3562523393226966
9.229248270256045 1061.7079995518704 1.3548222204347364
9.234475825209461 1056.7873384316545 1.3534840296571147
9.239703380162878 1054.3493270381366 1.352656208034203
9.244930935116294 1058.929319483312 1.3561585786528736
9.25015849006971 1068.950221310272 1.3649423807676015
9.255386045023126 1077.7867573216097 1.371210784033966
9.260613599976542 1087.8837790356592 1.3788975776563634
9.265841154929959 1098.1075496417454 1.3873180652532213
9.271068709883375 1112.3105225565355 1.3983594969356872
9.276296264836791 1133.2755442073656 1.4132783349621667
9.281523819790207 1149.297874362881 1.4249962155875708
9.286751374743623 1165.1335609454156 1.4355456932285433
9.29197892969704 1177.0912560786605 1.444824142713465
9.297206484650456 1175.5494231616892 1.4430789060748686
9.302434039603872 1164.3214243489842 1.4357318261245493
9.307661594557288 1131.3191848536333 1.4173603113411708
9.312889149510704 1085.586310855559 1.3912428223413873
9.31811670446412 1027.9381817983106 1.3554013907767526
9.323344259417537 972.8456701524761 1.3202776331175883
9.328571814370953 924.3465297898678 1.2880574885552811
9.33379936932437 880.297544008241 1.2580953018912797
9.339026924277785 835.712309640821 1.2271129798495715
9.344254479231202 796.0407351461384 1.1989322551756936
9.349482034184618 763.8972668817672 1.1749889168016427
9.354709589138034 741.6646508681615 1.1588286455249903
9.35993714409145 728.8104299403687 1.1500744835585817
9.365164699044866 718.4986299066262 1.142457114195966
9.370392253998283 704.9648617366337 1.1323200723516884
9.375619808951699 695.2078700452594 1.1247674432504216
9.380847363905115 686.9262690966337 1.1190114957790167
9.386074918858531 685.2610276099804 1.1190973197440763
9.391302473811947 685.3540602932608 1.1211134674713994
9.396530028765364 680.4099081376296 1.118164195941362
9.40175758371878 679.1488357563954 1.11712331094511
9.406985138672196 674.661154272597 1.1133600013251277
9.412212693625612 675.4521471046232 1.1127568991424353
9.417440248579029 671.8822573644884 1.0990759387045677
9.422667803532445 667.5187336005249 1.0882975825573724
9.427895358485861 665.2480965064301 1.0830515936490015
9.433122913439277 666.6339993249882 1.0819980645881064
9.438350468392693 666.8560169648366 1.0812262271703472
9.44357802334611 663.3232830238271 1.0763467918904885
9.448805578299526 663.9065839120711 1.0737279348273308
9.454033133252942 664.045011572142 1.071442239779656
9.459260688206358 666.2143128219452 1.0714898284578163
9.464488243159774 669.1458803033449 1.0733776186279296
9.46971579811319 671.2967335591361 1.07298162981346
9.474943353066607 670.990803412696 1.0705916980569974
9.480170908020023 666.4819127828584 1.0650699807597614
9.48539846297344 659.2951052521673 1.0580199272713953
9.490626017926855 654.9670561432661 1.0525271160462186
9.495853572880272 650.5863957985397 1.046593409997424
9.501081127833688 658.6401958237353 1.0518653209877296
9.506308682787104 664.3784796192386 1.0565407049983566
9.51153623774052 664.3305084082872 1.0570172327984944
9.516763792693936 664.897701253319 1.057186965605177
9.521991347647353 665.3004455020024 1.056529861927687
9.527218902600769 669.2249783253449 1.0590480928955048
9.532446457554185 672.252477614785 1.0605290066555524
9.537674012507601 668.0001802337767 1.0542114068743023
9.542901567461017 662.6155388945153 1.0475206606716765
9.548129122414434 662.3807399021223 1.0466522144858508
9.55335667736785 663.5610877632097 1.047280648102792
9.558584232321266 662.5248440607254 1.0458901061577368
9.563811787274682 667.7084875867008 1.0499576149363978
9.569039342228098 670.0360029989042 1.0522934689044217
9.574266897181515 668.3173446638497 1.0507728853156453
9.57949445213493 669.9951339451353 1.0509314418978024
9.584722007088347 665.1089244189792 1.0455862200029769
9.589949562041763 666.0499152125228 1.0452927146125932
9.59517711699518 664.7731565489835 1.0428187061442475
9.600404671948596 668.7415726335068 1.0450944686237438
9.605632226902012 671.6705717423288 1.0466756380397724
9.610859781855428 670.6418120048234 1.0459791188232903
9.616087336808844 669.1736329165503 1.045267742671482
9.62131489176226 667.4219085026393 1.0435189483040104
9.626542446715677 663.2604768091143 1.0393186772538379
9.631770001669093 666.4640597361765 1.0412173726720857
9.636997556622509 667.6350110128026 1.0407148008437213
9.642225111575925 669.2476807328072 1.040325050706071
9.647452666529341 667.629109067876 1.0380149896091548
9.652680221482758 664.5749782059213 1.0357015517911028
9.657907776436174 665.4999372916631 1.0358594542127466
9.66313533138959 664.2854305111166 1.0340970772540676
9.668362886343006 670.977849303635 1.03966831781493
9.673590441296422 673.2884276798368 1.0423939127229547
9.678817996249839 677.2331996141793 1.0443128121946106
9.684045551203255 675.9206664427629 1.0427856092586432
9.689273106156671 674.7673416870847 1.0400971703477786
9.694500661110087 676.3834331132326 1.0400546575506948
9.699728216063503 678.8342534659283 1.0414401312780253
9.70495577101692 681.5288393387357 1.0423403050665276
9.710183325970336 685.956197739199 1.0458007251766228
9.715410880923752 686.5826375672043 1.0449993109973201
9.720638435877168 685.4897926477622 1.044342855650094
9.725865990830584 685.1665856542718 1.0439778595164921
9.731093545784 680.4608130175637 1.0394025376427236
9.736321100737417 682.1319178484664 1.039328239976116
9.741548655690833 684.4390064003968 1.040626827130305
9.74677621064425 683.7031567143587 1.0388578994751636
9.752003765597665 684.3560081199264 1.0396161124670287
9.757231320551082 683.5302179953447 1.038936106045523
9.762458875504498 686.5076620600453 1.0408219706136734
9.767686430457914 690.9673861264622 1.0441290600139825
9.77291398541133 693.7212534055658 1.0455677224763327
9.778141540364746 696.0414535162906 1.0468149336909103
9.783369095318163 691.3987126721516 1.0422158655666542
9.788596650271579 687.7456635222673 1.038852054771991
9.793824205224995 686.576366709043 1.0378080707548956
9.799051760178411 692.0603817968142 1.0410586579388441
9.804279315131827 693.9894637569035 1.0413698263498097
9.809506870085244 695.450198617215 1.040658421081038
9.81473442503866 696.5168455390115 1.0408085321257368
9.819961979992076 702.3461401544682 1.0443270114254377
9.825189534945492 709.2883152748071 1.0502930610177708
9.830417089898909 712.2976242569789 1.0520223374271556
9.835644644852325 709.1833682850901 1.0476249198914922
9.840872199805741 707.0360522211374 1.0444143835427084
9.846099754759157 704.4467572982091 1.0423993227801498
9.851327309712573 709.1443475334565 1.0468563731986154
9.85655486466599 713.8992733501835 1.0502681129674998
9.861782419619406 716.1766871161265 1.0517227507221065
9.867009974572822 721.0406312500236 1.0544451664283832
9.872237529526238 723.3786971662867 1.055656778471692
9.877465084479654 722.721221887821 1.0551628295273945
9.88269263943307 722.5644791060078 1.0548757670322304
9.887920194386487 723.139321746175 1.0547693802089109
9.893147749339903 726.2995055732633 1.057000259555308
9.89837530429332 728.573104344041 1.0571312586057842
9.903602859246735 731.0193471246948 1.058110458398688
9.908830414200152 735.6217211719049 1.060946848089301
9.914057969153568 743.3258674397725 1.0656050252373979
9.919285524106984 748.3628153307502 1.0688181425412395
9.9245130790604 753.9204722284621 1.0721768259168425
9.929740634013816 757.8946535370368 1.0749307132180226
9.934968188967233 759.9414404494278 1.0760590011807585
9.940195743920649 756.6232940338161 1.0732450506199422
9.945423298874065 757.5731409223728 1.0741126467356905
9.950650853827481 754.79442711296 1.0719784256138418
9.955878408780897 763.7723005139222 1.0774800367178425
9.961105963734314 767.4080066357095 1.0790160464547303
9.96633351868773 764.790531259599 1.0769297986569495
9.971561073641146 757.3120727195021 1.0705799259943425
9.976788628594562 756.336872086454 1.0692516924877677
9.982016183547978 756.8632912758693 1.0689984553030871
9.987243738501395 755.8247643450459 1.06708244172404
9.99247129345481 754.1393548868482 1.0656408744238017
9.997698848408227 744.9587613690154 1.0592835498513546
10.002926403361643 740.1834249345237 1.0550713694718752
10.00815395831506 738.5215757051631 1.053236586931139
10.013381513268476 729.975642506075 1.046756107272489
10.018609068221892 723.081151435927 1.041577353247124
10.023836623175308 718.4993672918363 1.038162802599907
10.029064178128724 716.0356178297201 1.0352115802169366
10.03429173308214 723.0053911625732 1.0409439133161416
10.039519288035557 730.4362269320537 1.0464650285993817
10.044746842988973 736.4329117584479 1.050811435273626
10.049974397942389 738.4506571211236 1.0522164478435576
10.055201952895805 734.1466296101959 1.0487615009103104
10.060429507849221 732.6497755926896 1.0475612653364992
10.065657062802638 727.6975483803784 1.0443547229871253
10.070884617756054 725.3446525208545 1.0425060595253992
10.07611217270947 724.1349565143074 1.0410821202392508
10.081339727662886 726.5716719085682 1.04183036852448
10.086567282616302 724.2541883836353 1.040168344942233
10.091794837569719 721.8141852427738 1.0382473501969116
10.097022392523135 717.9991586438039 1.0345137410622287
10.102249947476551 718.7867053037597 1.0347392076538064
10.107477502429967 718.9049586949391 1.0334761314587146
10.112705057383383 716.2145543135297 1.030467757657786
10.1179326123368 718.0881039908217 1.032163096366904
10.123160167290216 717.9515618886184 1.0325617273860586
10.128387722243632 720.5973974672476 1.034011252145098
10.133615277197048 717.7819927798646 1.03134905987385
10.138842832150464 714.8448039521622 1.0283988715451853
10.14407038710388 714.343908017433 1.028462987338253
10.149297942057297 713.2084041717272 1.0278444334707042
10.154525497010713 714.601242375896 1.029016820072745
10.15975305196413 716.8421358769391 1.0304453694493965
10.164980606917545 715.8766673821038 1.0283013808828454
10.170208161870962 716.2653327897323 1.0272574658465115
10.175435716824378 712.9902185512955 1.0248157314079538
10.180663271777794 712.7899543693011 1.0240699387699008
10.18589082673121 713.2314114087623 1.0239607153021857
10.191118381684626 711.6046102194055 1.0227554793002656
10.196345936638043 713.8016012987314 1.0235448201785997
10.201573491591459 713.0541378230639 1.0227335884949895
10.206801046544875 709.6064198754805 1.0202889464123546
10.212028601498291 712.4717785955726 1.0216698894940037
10.217256156451707 708.2971741024742 1.018597957857302
10.222483711405124 706.5963629484398 1.0174999332415164
10.22771126635854 708.9471764494682 1.019482073342829
10.232938821311956 709.0402697538623 1.0194606532413617
10.238166376265372 710.2066826872788 1.0200220960550486
10.243393931218788 709.6664011792511 1.019903916800073
10.248621486172205 706.8320443387322 1.0176329261583739
10.253849041125621 705.6550619143974 1.0158843124517671
10.259076596079037 700.8332972807706 1.0118673495292598
10.264304151032453 695.3241357856681 1.007658536969355
10.26953170598587 695.7084619368324 1.0085225449501343
10.274759260939286 697.6533528398969 1.0097009158591306
10.279986815892702 698.6753457199608 1.0104274887503242
10.285214370846118 697.8581209317703 1.009210134524449
10.290441925799534 695.0403614150528 1.0063205957666213
10.29566948075295 692.1866582967538 1.0040110712444255
10.300897035706367 688.9495441382784 1.0011365411615678
10.306124590659783 688.5636105732221 1.0003583777745024
10.3113521456132 687.1128575379088 0.9991739535803312
10.316579700566615 689.1947274466725 1.000425576882161
10.321807255520032 687.2979854915603 0.9984435147943708
10.327034810473448 683.8033604886311 0.9960723768593424
10.332262365426864 684.9912763514708 0.9965710136301742
10.33748992038028 688.3638033031829 0.9985937935775505
10.342717475333696 686.7365692449819 0.9961988650765655
10.347945030287113 690.4341856711586 0.9979830345956766
10.353172585240529 694.5888766053874 1.0009800873351968
10.358400140193945 693.7594927571002 0.9998678418538305
10.363627695147361 697.1326371801621 1.0015044044125463
10.368855250100777 698.4926305586381 1.0025023949430434
10.374082805054194 701.2739214370268 1.0046791704443907
10.37931036000761 702.369585438943 1.005127732326338
10.384537914961026 702.1653427904228 1.0047701802641145
10.389765469914442 701.0037308965245 1.0033141576912514
10.394993024867858 701.0904785105024 1.0034791790058013
10.400220579821275 703.165385161519 1.0050660150600226
10.40544813477469 700.0700967602119 1.001410419110744
10.410675689728107 694.4206229266232 0.9969783036515278
10.415903244681523 689.0965544308624 0.9926951784997258
10.42113079963494 683.9567229506704 0.9878924580455906
10.426358354588356 676.9875266577436 0.9825217311041835
10.431585909541772 668.3664235264666 0.9761924046223344
10.436813464495188 663.242567199013 0.9731151384777296
10.442041019448604 654.4019966165187 0.9665362193612195
10.44726857440202 649.4674188835967 0.9624497720488259
10.452496129355437 644.0646232666693 0.9582748575915632
10.457723684308853 640.8813582518576 0.9559581329815598
10.462951239262269 636.1047026301749 0.9521622905284706
10.468178794215685 633.3872714411316 0.9508586890284818
10.473406349169101 627.7337557792172 0.9465666360718159
10.478633904122518 622.8779659628061 0.9414164269243513
10.483861459075934 622.281398089243 0.9397818402216662
10.48908901402935 614.976024796175 0.933516986333708
10.494316568982766 609.4593421050216 0.9295520455768336
10.499544123936182 607.4816100867299 0.9285580149966698
10.504771678889599 603.5420470151296 0.9260227016033842
10.509999233843015 602.3803662020912 0.9258838702931727
10.515226788796431 602.3794089525217 0.9254036758443247
10.520454343749847 595.2489792391445 0.9191406602263092
10.525681898703263 591.0922870711423 0.9150709574857047
10.53090945365668 586.8235965102382 0.9113163355045069
10.536137008610096 584.6879820860084 0.9093705823033692
10.541364563563512 584.9812265787342 0.9091441644663094
10.546592118516928 586.6498986229674 0.9106517079315348
10.551819673470344 585.5512804864849 0.909339320583487
10.55704722842376 585.8434829229972 0.9099353354673801
10.562274783377177 583.549334452033 0.9075016695755568
10.567502338330593 582.7696273627665 0.9069108912166504
10.57272989328401 580.6830968300823 0.90447294522642
10.577957448237425 578.1068898587528 0.9022582165276694
10.583185003190842 570.8089737066358 0.8943347387687658
10.588412558144258 563.2859853882679 0.8876645920780456
10.593640113097674 561.835023453422 0.886959319927508
10.59886766805109 564.8547056446695 0.8895385896828899
10.604095223004506 565.7641221320838 0.8896866019717451
10.609322777957923 566.1473994130642 0.8902705032151811
10.614550332911339 565.0560591739542 0.8885288794856341
10.619777887864755 561.3590837539277 0.8850559409832264
10.625005442818171 560.3439629380348 0.884665683244133
10.630232997771587 558.7071512397407 0.8841030189089524
10.635460552725004 556.1408960660184 0.8824028729036151
10.64068810767842 555.8858462094289 0.8820541856189832
10.645915662631836 557.1174141546213 0.8825363786422821
10.651143217585252 557.9399692442114 0.8833082946354232
10.656370772538668 560.5132841867015 0.8846362826265335
10.661598327492085 559.6145134630277 0.8834088614031259
10.666825882445501 568.6973683686592 0.8904018443123629
10.672053437398917 575.4878038309914 0.8953818891863202
10.677280992352333 582.2692558485509 0.900824583797449
10.68250854730575 583.7532241643129 0.9014688633709594
10.687736102259166 587.0398467532057 0.9036437560718876
10.692963657212582 590.2213268341985 0.9065633808637619
10.698191212165998 593.9029813858241 0.909572775372707
10.703418767119414 595.1179796089083 0.908335787512323
10.70864632207283 595.244234590041 0.9074302496023992
10.713873877026247 603.2924945558651 0.9127149118710517
10.719101431979663 608.8527223578758 0.91737566913359
10.72432898693308 617.1334572512103 0.9235612220630605
10.729556541886495 623.508064382017 0.9280778067655568
10.734784096839912 631.4410949575265 0.9336234086480552
10.740011651793328 636.522009803423 0.9369514565850163
10.745239206746744 639.0588120311064 0.9378674386466742
10.75046676170016 640.0588404734985 0.9379245704783635
10.755694316653576 640.4549876935974 0.9378978233598992
10.760921871606993 640.1230560029026 0.937260942725283
10.766149426560409 640.9985938391961 0.937366350057444
10.771376981513825 639.5475047773992 0.9359614082753146
10.776604536467241 638.5342585922361 0.9352299493341278
10.781832091420657 640.4153604249602 0.9363259916655976
10.787059646374074 638.6206436988466 0.9349860294542138
10.79228720132749 638.4104359851649 0.9342768117183186
10.797514756280906 635.2115087223997 0.931416781139875
10.802742311234322 634.0973883010223 0.9309789392754783
10.807969866187738 638.5488865173071 0.9344654828828223
10.813197421141155 645.8320514808165 0.9391259671919371
10.81842497609457 648.823438746167 0.9405404576244625
10.823652531047987 653.8493465115096 0.9428887184466441
10.828880086001403 661.9616193979193 0.9483200563735575
10.83410764095482 673.9911267310875 0.9574542737622949
10.839335195908236 696.7048141984685 0.9735768085989749
10.844562750861652 719.7910380754704 0.9895189378978424
10.849790305815068 750.18122844304 1.0089545112284453
10.855017860768484 780.1865752913255 1.0278504830072426
10.8602454157219 805.1747598309954 1.0442733991886788
10.865472970675317 820.7811814331455 1.054312447244096
10.870700525628733 824.1083676110242 1.0559579601792168
10.875928080582149 819.1766270765669 1.0528742011178214
10.881155635535565 806.8730260278936 1.0444353969832758
10.886383190488981 787.4845963380776 1.0317910121141376
10.891610745442398 761.5904483781087 1.0147755377549694
10.896838300395814 735.7296382686643 0.996405305869108
10.90206585534923 710.9833357517309 0.9793974036900515
10.907293410302646 692.1018141890876 0.9660301117254079
10.912520965256062 673.155980923051 0.9516694829498397
10.917748520209479 658.4176868809852 0.941174760760405
10.922976075162895 644.5588522616936 0.9313420370849067
10.928203630116311 637.6904140336361 0.927298494272208
10.933431185069727 629.842504580825 0.9215187149966769
10.938658740023143 622.7172846618483 0.9156038010351726
10.94388629497656 614.7385701714784 0.9092047742424334
10.949113849929976 610.4148587732396 0.9062014484160849
10.954341404883392 604.7682343501738 0.9015621748078415
10.959568959836808 598.6059208166597 0.8969759757897102
10.964796514790224 595.2237361312858 0.8942387310213646
10.97002406974364 591.5571715726535 0.8931949470241028
10.975251624697057 586.3659539017565 0.8915654646272022
10.980479179650473 580.609975542916 0.8889283725150814
10.98570673460389 574.53250951012 0.8855188031638067
10.990934289557305 573.8314865302906 0.885883051006967
10.996161844510722 571.7453157452229 0.8850250285736885
11.001389399464138 567.8827431193115 0.8823456606183361
11.006616954417554 564.2486097349449 0.8801590623373371
11.01184450937097 556.5368891167061 0.8749441359548027
11.017072064324386 551.2020689882656 0.8716350752523876
11.022299619277803 548.5035258256121 0.869996912326456
11.027527174231219 548.3930102245353 0.8700798208592275
11.032754729184635 550.1752059195406 0.8713408665552566
11.037982284138051 546.2333063632248 0.8685516796414894
11.043209839091467 540.3607059393327 0.8639644009831267
11.048437394044884 542.165274533038 0.8658431992410361
11.0536649489983 545.2812553163687 0.8691780069570354
11.058892503951716 550.3428992221033 0.8733454775714549
11.064120058905132 547.7902083870812 0.8717132416110993
11.069347613858548 544.9846231854098 0.8701937281814898
11.074575168811965 536.2063415468197 0.8634501075342338
11.079802723765381 533.8157613826455 0.8621129686441665
11.085030278718797 530.8452718249815 0.8604586909568782
11.090257833672213 530.3235559819918 0.8599455319727938
11.09548538862563 532.083409674325 0.861104819343657
11.100712943579046 533.7142741248678 0.8626195089659147
11.105940498532462 533.2581814210133 0.8625112544065672
11.111168053485878 532.128468826858 0.8623610129577544
11.116395608439294 528.9263307760096 0.8601725625488427
11.12162316339271 525.5294519586607 0.8578147548564987
11.126850718346127 524.1826955022219 0.856191579680917
11.132078273299543 522.7600094051903 0.8549918628618952
11.13730582825296 519.2141643675021 0.8518523188235322
11.142533383206375 516.4805015855751 0.8497637247711347
11.147760938159792 516.5111693251038 0.8499976930144785
11.152988493113208 519.0263806680808 0.8527253512268853
11.158216048066624 519.4222938948492 0.8536439178639036
11.16344360302004 517.8526923797292 0.8519026144035183
11.168671157973456 511.1998571566257 0.8463918228966699
11.173898712926873 515.082653548824 0.8499077750670792
11.179126267880289 512.5029806940386 0.8478777727012354
11.184353822833705 515.7140703425628 0.8507689742589949
11.189581377787121 510.33539426421873 0.8464130954665801
11.194808932740537 503.6220462176486 0.8407135079971667
11.200036487693954 502.029366990711 0.8396787256274435
11.20526404264737 501.83073035163903 0.8390792529863977
11.210491597600786 506.14976457782075 0.8425935286324427
11.215719152554202 507.6808150372982 0.8444508155320004
11.220946707507618 511.02300803415335 0.8475317280367759
11.226174262461035 507.7234485061531 0.845384981225536
11.23140181741445 505.391111932836 0.8435297970089844
11.236629372367867 499.4100585462833 0.8382384471422959
11.241856927321283 495.54745211554234 0.8350075332734654
11.2470844822747 496.3567313741198 0.8357003488061387
11.252312037228116 499.6895342240844 0.8383850986863897
11.257539592181532 502.1709312570824 0.8404415613800821
11.262767147134948 500.74858085798644 0.8393928573101689
11.267994702088364 498.8877597013201 0.8378628503456075
11.27322225704178 496.9078904069759 0.8366665702538788
11.278449811995197 495.0417904294254 0.835234175218775
11.283677366948613 494.5568199781744 0.8351116246786658
11.288904921902029 497.8718541649155 0.838045831800449
11.294132476855445 496.7142459269159 0.8365098226805003
11.299360031808861 491.2499028501605 0.8316069557671996
11.304587586762278 486.31744265268406 0.8265648549176674
11.309815141715694 482.9812302608863 0.822809956907766
11.31504269666911 485.67708869955976 0.8252696907583268
11.320270251622526 489.825538929367 0.8281378121645536
11.325497806575942 490.8347105719534 0.8287179121382903
11.330725361529359 490.2991175228931 0.8283239254889765
11.335952916482775 493.4824660409946 0.8303692308048292
11.341180471436191 493.5146142244996 0.8305789070170221
11.346408026389607 491.8809175463058 0.8296658484414009
11.351635581343023 489.9998498908533 0.8286047350882401
11.35686313629644 488.7392157573838 0.8275683638161391
11.362090691249856 486.8287344235322 0.8254017664958271
11.367318246203272 486.1779582484905 0.8246272101018344
11.372545801156688 483.6332083757821 0.8227426614434429
11.377773356110104 479.40823207018343 0.8192770166159847
11.38300091106352 475.69742859160266 0.8164512175044063
11.388228466016937 473.69902164403817 0.8149758824680609
11.393456020970353 471.63705375406124 0.8129529968068745
11.39868357592377 468.61037062756526 0.8104565059831299
11.403911130877185 465.19562657964286 0.8067986446903599
11.409138685830602 461.8788249219161 0.8042761364678251
11.414366240784018 460.96887132521243 0.804279113184017
11.419593795737434 460.99531080982433 0.8040586570865248
11.42482135069085 460.0617369655566 0.8040438238674485
11.430048905644266 456.16092551131135 0.8001754223459093
11.435276460597683 453.90047644996497 0.7974337090017245
11.440504015551099 450.1934820085642 0.7946843807346284
11.445731570504515 447.7608650659522 0.7928060272421275
11.450959125457931 451.1084872024265 0.7957607172311038
11.456186680411347 451.80572513843026 0.797258570162565
11.461414235364764 451.7358092620791 0.7971047135714502
11.46664179031818 446.8833023359751 0.7924472169484311
11.471869345271596 448.45908797491035 0.7939810802767514
11.477096900225012 448.80563864402484 0.7946069531457193
11.482324455178428 450.6298288949145 0.8030338498466725
11.487552010131845 450.3255713904051 0.805375037874682
11.49277956508526 449.216735328954 0.805848709619806
11.498007120038677 451.5973594528437 0.8097389970344143
11.503234674992093 451.44048690517235 0.8100289878269286
11.50846222994551 452.4498107943852 0.8121100952876564
11.513689784898926 454.95372509673984 0.814954044819495
11.518917339852342 457.89482774594046 0.8182243704059949
11.524144894805758 455.96518057632125 0.8174722993654201
11.529372449759174 451.43228547884166 0.813871739987252
11.53460000471259 448.86099307810395 0.8126664752002423
11.539827559666007 450.4659663491566 0.8159962552689923
11.545055114619423 453.99524703213507 0.8201903673932089
11.550282669572839 452.7000190704936 0.8201296727028505
11.555510224526255 450.8609993977975 0.8189820688645082
11.560737779479672 446.37671336422284 0.8155109360100244
11.565965334433088 442.0958710492 0.8116319130334059
11.571192889386504 438.31247042978947 0.8084002326574102
11.57642044433992 438.04555444146087 0.8090550156372538
11.581647999293336 434.3364557512115 0.8066047220549206
11.586875554246753 433.12837806202924 0.8064999849253047
11.592103109200169 430.4524637299041 0.8050294902364692
11.597330664153585 430.504152975968 0.8058552216739886
11.602558219107001 434.2207502633858 0.8103597047703012
11.607785774060417 432.5845108979382 0.8085463173528413
11.613013329013834 432.65660485278187 0.8082491722993489
11.61824088396725 425.72098394902525 0.8024035139729351
11.623468438920666 421.9036884494836 0.799446613506643
11.628695993874082 419.50198077787655 0.7984827143837474
11.633923548827498 420.4493553650933 0.8007187207331269
11.639151103780915 418.9179068866903 0.7994575416805624
11.64437865873433 414.3959790422696 0.7946495208386188
11.649606213687747 409.1408407476755 0.7894439768584187
11.654833768641163 403.59418808532297 0.7848954834410213
11.66006132359458 403.1359270721555 0.7854930354130981
11.665288878547996 401.9904353994476 0.7847794046279499
11.670516433501412 403.5968668044986 0.7861782336287885
11.675743988454828 403.40054596604546 0.7861913361905777
11.680971543408244 404.6822086708861 0.7877461331313304
11.68619909836166 402.93129274508703 0.7862582228592914
11.691426653315077 400.9167723143769 0.7851574431711255
11.696654208268493 399.78222554838266 0.7841825682776705
11.701881763221909 400.1571794967157 0.784437101852659
11.707109318175325 396.4016451192696 0.7813546841600749
11.712336873128741 397.0823441963425 0.7817845391395548
11.717564428082158 398.67689420481395 0.7839110613361718
11.722791983035574 400.1786523355823 0.7861384914825245
11.72801953798899 400.2329365403419 0.7865240168629986
11.733247092942406 395.8304362394375 0.7831268841782615
11.738474647895822 394.01529873808016 0.7812846362825218
11.743702202849239 394.9649229154123 0.7839187504739983
11.748929757802655 395.3554068304561 0.7866805537437433
11.754157312756071 397.02686629991877 0.7882235813578815
11.759384867709487 398.53110073715226 0.7895269675096486
11.764612422662903 399.0375546840794 0.7902955900941182
11.76983997761632 399.14022396286754 0.7892747170578829
11.775067532569736 397.03409978627974 0.7867611736062448
11.780295087523152 397.79984848519274 0.7863432992053331
11.785522642476568 399.4677776211283 0.7879028359034158
11.790750197429984 398.72068821914024 0.7877899444008861
11.7959777523834 401.91504597841384 0.7914024034284094
11.801205307336817 403.20968485206424 0.7922179272495601
11.806432862290233 405.51046202444047 0.7939292852255143
11.81166041724365 409.7721014516841 0.7984162839897302
11.816887972197065 410.23216537286265 0.7989451457298266
11.822115527150482 411.33735823528815 0.8007524072794008
11.827343082103898 412.71032277782535 0.8019658832940988
11.832570637057314 416.251360185999 0.8051838120061475
11.83779819201073 416.871799222864 0.8053384434879716
11.843025746964146 415.5708449138838 0.8032697887109312
11.848253301917563 417.1798169866953 0.8046186089094877
11.853480856870979 418.17031521178575 0.8050891046009707
11.858708411824395 418.2503831953754 0.8044624330631137
11.863935966777811 418.6522674491403 0.805516950806889
11.869163521731227 415.8668322389607 0.8032088735461568
11.874391076684644 413.1240720137609 0.8018481593919291
11.87961863163806 410.27155498438174 0.8004742560726316
11.884846186591476 404.80654491878545 0.7961926869042636
11.890073741544892 399.7988129925448 0.7923466677434463
11.895301296498308 398.83000119630395 0.7914688797836098
11.900528851451725 398.27174488870304 0.7904932782018592
11.90575640640514 399.5369619302008 0.7910556877563764
11.910983961358557 399.7242681621721 0.7910839887501585
11.916211516311973 397.0571674794556 0.788012615850049
11.92143907126539 393.22224916864536 0.7849429397323633
11.926666626218806 390.1897382996908 0.7827939346084731
11.931894181172222 388.47206272714027 0.7817937083347402
11.937121736125638 388.80289456654003 0.7821382430615489
11.942349291079054 388.3845779852721 0.7816507592298866
11.94757684603247 387.47766381221646 0.7804539871043266
11.952804400985887 383.8039139910186 0.7768622147030537
11.958031955939303 386.0916532088177 0.7801874776075102
11.963259510892719 389.3914028252212 0.7841659856443285
11.968487065846135 388.2202877492506 0.7831800485879545
11.973714620799552 387.8075766281524 0.7835006419363845
11.978942175752968 384.4845412375279 0.7794008688009083
11.984169730706384 384.7833633777933 0.7801729045309701
11.9893972856598 388.71997594479785 0.7850825039417818
11.994624840613216 390.07808410611557 0.7865799781784877
11.999852395566633 389.7661886322424 0.786491838466894
12.005079950520049 392.2655338728084 0.7885080491388637
12.010307505473465 395.2619433340373 0.7917511697974151
12.015535060426881 395.22182107306895 0.7928718106308571
12.020762615380297 396.0881991944361 0.7945333216870784
12.025990170333714 393.06184461225934 0.7914589460604792
12.03121772528713 392.19493445364196 0.7899546326863097
12.036445280240546 393.2492579373324 0.7898963073645947
12.041672835193962 394.99788502874907 0.7916764991571612
12.046900390147378 395.6256523155098 0.7924337632015355
12.052127945100795 399.5445255760576 0.7961737892500075
12.05735550005421 407.62709461054845 0.8045358654675072
12.062583055007627 413.30481504591023 0.810078069750581
12.067810609961043 420.5004233151752 0.8175396880096117
12.07303816491446 426.73362858070135 0.8238549465931058
12.078265719867876 434.37346134202187 0.8312355046799592
12.083493274821292 448.06087849286513 0.8436095918185076
12.088720829774708 464.0659519284972 0.8584718059104472
12.093948384728124 479.6926303833717 0.872573785227656
12.09917593968154 501.6768686052247 0.8920078113706458
12.104403494634957 525.780951947693 0.913169388098219
12.109631049588373 553.4940696538451 0.9361518653239508
12.114858604541789 584.6195548945507 0.9621909203880876
12.120086159495205 616.8794041575469 0.9885617428479698
12.125313714448621 640.6767234304433 1.007297807954424
12.130541269402038 659.8824799720121 1.0227789503795504
12.135768824355454 669.4019908176182 1.0306202008192535
12.14099637930887 670.8275736525217 1.0315708492205677
12.146223934262286 664.6882321897727 1.0274261313885684
12.151451489215702 647.6364268082624 1.0142055620575525
12.156679044169119 625.4417556745124 0.9965728385812025
12.161906599122535 605.2879099570364 0.9812234655824067
12.167134154075951 580.2665296126787 0.960591808153973
12.172361709029367 556.4185971009446 0.9410312731772679
12.177589263982783 534.4360467148723 0.9230130180437294
12.1828168189362 514.7264088283206 0.9056495063145708
12.188044373889616 496.93568782679955 0.8906769508095345
12.193271928843032 480.97258966889586 0.8765487906227976
12.198499483796448 466.32355160848044 0.8628283221236285
12.203727038749864 451.849101131795 0.8500402889567986
12.20895459370328 445.36678815563346 0.8441633945495243
12.214182148656697 436.75915477590115 0.83641013078359
12.219409703610113 429.39018831774433 0.8305124750129926
12.22463725856353 426.19007286513323 0.8275453033679016
12.229864813516945 415.2943635247356 0.8183163436785043
12.235092368470362 410.3324848688081 0.8142062347728826
12.240319923423778 403.5823967254641 0.8077733386064977
12.245547478377194 396.9599775194515 0.802517077753163
12.25077503333061 394.98702859928335 0.8007909218506887
12.256002588284026 388.5899998991766 0.7944799025842135
12.261230143237443 385.8496630533821 0.7916675849124563
12.266457698190859 377.7048566090378 0.7824976907546952
12.271685253144275 373.70172829746593 0.7778915852640799
12.276912808097691 371.1760275361789 0.7761986762333069
12.282140363051107 367.4977418993849 0.7737751001232754
12.287367918004524 366.0329852282499 0.7733488463709319
12.29259547295794 360.31672859784265 0.7680858510478852
12.297823027911356 361.7160444044494 0.7695691000976035
12.303050582864772 358.1761530952761 0.7651119245734257
12.308278137818188 358.71954582473853 0.7651182432783056
12.313505692771605 359.92056582527306 0.7694204055887389
12.31873324772502 360.2301035287962 0.7779659960928068
12.323960802678437 361.1508842288291 0.783551947132601
12.329188357631853 361.42603009153527 0.787517563281956
12.33441591258527 358.3527731450551 0.7873319076427014
12.339643467538686 357.2888981193827 0.7898833912741291
12.344871022492102 356.40050739565237 0.7934109600295685
12.350098577445518 354.6397174352493 0.7943214842833544
12.355326132398934 352.4644800461788 0.7931713290954437
12.36055368735235 350.7906963036396 0.7934767099035285
12.365781242305767 349.8920817635187 0.7938618916900193
12.371008797259183 348.2097633092569 0.7943654417188744
12.376236352212599 346.86979378156775 0.7946582052818728
12.381463907166015 346.45747502662533 0.7963695361408679
12.386691462119432 347.4927921506627 0.799734433846727
12.391919017072848 344.9107040990488 0.7998035405572539
12.397146572026264 344.97044115745814 0.8016953128287929
12.40237412697968 342.45232668779767 0.800616028393738
12.407601681933096 340.2265726679665 0.8000836972202503
12.412829236886513 340.7772309918123 0.8012684243312423
12.418056791839929 341.5763174579313 0.802781947811803
12.423284346793345 341.08906369482514 0.8030562845217657
12.428511901746761 340.33104276482317 0.8040147755278779
12.433739456700177 337.6721139388153 0.8020438786460663
12.438967011653594 333.69066002871926 0.7984466493869943
12.44419456660701 332.2536303069912 0.7973594733265856
12.449422121560426 332.08980128987764 0.7978977280596401
12.454649676513842 330.8987007097643 0.7975135186157625
12.459877231467258 332.06943608325855 0.8006524626853302
12.465104786420675 333.84447458365054 0.8042616079755427
12.47033234137409 333.4520705137386 0.8060321538665803
12.475559896327507 333.4653524960792 0.8075157761986818
12.480787451280923 334.9754157355478 0.8101991993239447
12.48601500623434 330.25242441860894 0.8048604216994745
12.491242561187756 331.9495759032765 0.8073406322128968
12.496470116141172 331.00608182956023 0.8077258214680785
12.501697671094588 330.1610064067521 0.808019197063586
12.506925226048004 330.20396472179704 0.808421944561877
12.51215278100142 327.4579396875328 0.8068390624820773
12.517380335954837 324.46146904867027 0.8043374052428248
12.522607890908253 322.0186079135369 0.8025845328357
12.527835445861669 322.2529732004961 0.8061705848904833
12.533063000815085 323.839641915892 0.809062906909771
12.538290555768501 325.4535818304892 0.8124719621974021
12.543518110721918 329.192884469139 0.8190369721077461
12.548745665675334 330.17714398729964 0.8212632506254643
12.55397322062875 328.0476243404737 0.8205982047632389
12.559200775582166 327.39078765729687 0.8202302936034739
12.564428330535582 325.97601535127035 0.813447782079161
12.569655885488999 322.61545899182653 0.8018539591661903
12.574883440442415 321.15942106327276 0.7960097441515028
12.580110995395831 319.73011698777987 0.7927190416791391
12.585338550349247 320.5283217431522 0.7903526716108855
12.590566105302663 320.71499889109214 0.7878721553059523
12.59579366025608 321.74580651121556 0.7872988224250953
12.601021215209496 323.7037445050175 0.7876844841476609
12.606248770162912 320.8791802704684 0.7824012066877643
12.611476325116328 321.61205820800456 0.7816715601514098
12.616703880069744 321.58945553163085 0.7802216380070814
12.62193143502316 323.4196230970533 0.7825648343393868
12.627158989976577 326.6678433491966 0.7853285669334906
12.632386544929993 326.4350962022166 0.7838537153605503
12.63761409988341 327.7918632278366 0.7846944745930015
12.642841654836825 327.91460819861044 0.782607736826385
12.648069209790242 328.79779447437727 0.783371517578734
12.653296764743658 332.98280863197505 0.7876568413511547
12.658524319697074 333.2166844856959 0.7881761017332568
12.66375187465049 336.94963916402315 0.7932138938974319
12.668979429603906 340.5879144672502 0.7967691452408285
12.674206984557323 346.0639866411749 0.8017841185828394
12.679434539510739 351.7532034017776 0.8055123984553008
12.684662094464155 358.49214206964984 0.8118677191170374
12.689889649417571 359.43698327712906 0.8117707350754707
12.695117204370987 365.41346823224205 0.8179393504244089
12.700344759324404 373.7162677379274 0.8266134083368459
12.70557231427782 381.1912000110428 0.834342750426131
12.710799869231236 387.7511461923349 0.840694066247769
12.716027424184652 391.2577845432026 0.8433885104587678
12.721254979138068 395.7682900654362 0.8481219423327966
12.726482534091485 401.4401974382987 0.8535676814136469
12.7317100890449 412.7120965332959 0.8644401837162063
12.736937643998317 421.7416450994427 0.8735656067375765
12.742165198951733 432.88104112694356 0.8838848478400679
12.74739275390515 445.69685783978804 0.8964103763201836
12.752620308858566 455.27570822447575 0.9057867392703084
12.757847863811982 464.5714698993203 0.9142308733363363
12.763075418765398 466.9476112557083 0.9163756493733509
12.768302973718814 462.58503474812494 0.9113959962552483
12.77353052867223 454.4762515168782 0.9028933713760793
12.778758083625647 444.82157797663007 0.8928720104613493
12.783985638579063 435.560732188442 0.8830987224931053
12.789213193532479 430.1130955120687 0.8773379960793434
12.794440748485895 421.5354761125716 0.8684573174536221
12.799668303439312 414.2085700191618 0.8603203575531404
12.804895858392728 409.55801778827373 0.8558039132059894
12.810123413346144 405.9652951367787 0.8521642699961324
12.81535096829956 402.22313563282427 0.8480672843980934
12.820578523252976 400.92424292515193 0.8468494333856076
12.825806078206393 400.8757741730519 0.8458809773465917
12.831033633159809 401.60531205579616 0.846413233829771
12.836261188113225 406.74883709700117 0.851450920208636
12.841488743066641 412.08687265812733 0.8567460841602016
12.846716298020057 419.46475540862474 0.8642914295786319
12.851943852973474 427.5086913534862 0.8725970897821627
12.85717140792689 432.37517692105996 0.8771079464855014
12.862398962880306 435.92524834032486 0.8799518943210878
12.867626517833722 439.84091714014 0.8829939139765619
12.872854072787138 442.455059172104 0.8848508509734153
12.878081627740555 443.3760548120446 0.885764047785365
12.88330918269397 443.308226799502 0.8860315458575403
12.888536737647387 436.62702386263146 0.8789361369297926
12.893764292600803 426.7658947346037 0.8686461251584701
12.89899184755422 418.17023151212624 0.859578308679851
12.904219402507636 409.1999145007405 0.8502780530573372
12.909446957461052 395.50053524003965 0.8365745312920466
12.914674512414468 382.3541741042811 0.8243431499417256
12.919902067367884 369.36941207326225 0.8101167626781369
12.9251296223213 358.574796531396 0.7988000079798157
12.930357177274717 353.04967336307857 0.7928075476846295
12.935584732228133 345.31220302206634 0.7837382517323094
12.940812287181549 340.1099625704622 0.7771441690345704
12.946039842134965 338.1085438720226 0.7737838933910646
12.951267397088381 334.16356299996175 0.7675306408602776
12.956494952041798 333.43059553645077 0.7668053441317668
12.961722506995214 333.1554098568389 0.7662447558412239
12.96695006194863 332.11681524774826 0.7666360824990683
12.972177616902046 331.6015013069336 0.7664560458388614
12.977405171855462 331.6126791793196 0.7664564515356919
12.982632726808879 331.79735809189754 0.7669580202855802
12.987860281762295 336.915381282795 0.7731370226825383
12.993087836715711 334.94152747821806 0.7696594447501366
12.998315391669127 333.30846452882156 0.7672583961040726
13.003542946622543 327.5648928994988 0.7607092335874868
13.00877050157596 325.1684276312469 0.7588920720527865
13.013998056529376 328.2237671196994 0.7631892238827215
13.019225611482792 330.61637571054644 0.7663493142389136
13.024453166436208 332.13292401483733 0.7687111826812436
13.029680721389624 329.60617692707496 0.7661726932875365
13.03490827634304 329.5934810314607 0.7652774970609131
13.040135831296457 333.93086699745294 0.7696615307992064
13.045363386249873 336.71866452610055 0.7723653937109346
13.05059094120329 340.1401284224462 0.7758549035071132
13.055818496156705 344.02292934523695 0.7810203548472341
13.061046051110122 346.6672100902391 0.7834997737327634
13.066273606063538 351.9175946419153 0.7886227174207975
13.071501161016954 360.96069659305044 0.7974716722209712
13.07672871597037 365.9629568008905 0.8023544545735039
13.081956270923786 372.99843461883626 0.8104691669699022
13.087183825877203 376.85874240545974 0.8149086647068983
13.092411380830619 379.8419718609718 0.8176721592094934
13.097638935784035 385.6868554512048 0.8239742058713321
13.102866490737451 386.07504170634 0.8239062638207273
13.108094045690867 387.6233882936964 0.825574000949641
13.113321600644284 388.0441993435124 0.8263641533593628
13.1185491555977 386.9260157222442 0.8246048005067333
13.123776710551116 388.01702416275634 0.8257123775564806
13.129004265504532 389.62854669653836 0.8280306348414517
13.134231820457948 392.24104387972574 0.8303484563701804
13.139459375411365 395.48525253380467 0.8342388012923159
13.14468693036478 396.62810761807503 0.8353022901114856
13.149914485318197 399.4670433186848 0.8385094585653013
13.155142040271613 403.06543442728713 0.8423724968548127
13.16036959522503 407.2723270180607 0.8468823775538306
13.165597150178446 409.1410107611018 0.8488612455579718
13.170824705131862 409.3843313755564 0.8490451897683647
13.176052260085278 408.58142613936843 0.8484587357037685
13.181279815038694 404.31418989023115 0.8444333918351418
13.18650736999211 402.5644420542227 0.8426733060830733
13.191734924945527 397.48835990793435 0.8374112073028209
13.196962479898943 397.2238496310095 0.8370566616095603
13.202190034852359 395.61164764338565 0.8349760652025001
13.207417589805775 392.5801866100012 0.8314022327122251
13.212645144759191 389.4903316482488 0.8279513602267494
13.217872699712608 384.0856886496331 0.8223839499134327
13.223100254666024 379.752596834139 0.8177422365237872
13.22832780961944 374.8368672396613 0.812267269607118
13.233555364572856 370.16355383792137 0.8077085860933929
13.238782919526273 365.3563335840491 0.8020542377263887
13.244010474479689 361.80548616876195 0.7994179777633558
13.249238029433105 357.80613285724456 0.7955348495647263
13.254465584386521 356.1014494351557 0.7932266700716768
13.259693139339937 354.4879061442605 0.7929486526853957
13.264920694293354 350.38180271675526 0.7884416850595498
13.27014824924677 345.93312044849586 0.7841964389507334
13.275375804200186 342.1229243556564 0.7796904598195613
13.280603359153602 338.29274399295275 0.7755277553710349
13.285830914107018 335.83218729349556 0.7725777859334437
13.291058469060435 330.0302103827436 0.7660788178761675
13.29628602401385 328.11526773972895 0.7638711415567089
13.301513578967267 326.6442983904125 0.7613596135226846
13.306741133920683 325.41766043732645 0.7613177033778311
13.3119686888741 323.25394294167745 0.7606368315078426
13.317196243827516 319.4158550035672 0.7569991829028452
13.322423798780932 318.4225940926035 0.7566346480567374
13.327651353734348 318.21713218837647 0.7555063037683417
13.332878908687764 316.0098511847159 0.753582907652431
13.33810646364118 313.7015968160443 0.7508385638090719
13.343334018594597 314.59462580612956 0.7538323692317175
13.348561573548013 312.8603485882924 0.751559653026685
13.353789128501429 314.8152205937845 0.7539213872276884
13.359016683454845 313.7506538722904 0.7526386911455754
13.364244238408261 312.35251204787295 0.750004184177504
13.369471793361678 314.66607478741815 0.7540776067720628
13.374699348315094 315.858575801596 0.7546449978678318
13.37992690326851 316.1080337099147 0.753665136310494
13.385154458221926 317.43532273159974 0.7545341705033021
13.390382013175342 315.330601059776 0.7503990846869759
13.395609568128759 311.56661141130945 0.745296897311724
13.400837123082175 311.32653676396717 0.7439527330644548
13.406064678035591 312.1544977560455 0.7464612457786662
13.411292232989007 317.34691229283146 0.7537224916316261
13.416519787942423 319.90675076179343 0.7575602973376871
13.42174734289584 322.488938436578 0.7604816361155533
13.426974897849256 325.26792237821815 0.7616478535606145
13.432202452802672 325.36323728290887 0.760833057171769
13.437430007756088 323.8314427068103 0.7594831875744924
13.442657562709504 323.14787139940734 0.7590031457198736
13.44788511766292 322.46117027268326 0.7598829274139697
13.453112672616337 321.1851365887053 0.7586944112094167
13.458340227569753 324.9486847258019 0.7617083480211558
13.46356778252317 323.9576823808827 0.7590469880153093
13.468795337476585 324.8089125693416 0.7591572753005439
13.474022892430002 325.074788492721 0.7596968915887903
13.479250447383418 326.68339940313393 0.7625310736054359
13.484478002336834 330.17067650411957 0.7678953975216845
13.48970555729025 330.26990632790233 0.7680849455404452
13.494933112243666 330.11551107672756 0.7679058822279313
13.500160667197083 328.19123012983323 0.7655608908735583
13.505388222150499 325.7594991055787 0.761356701068524
13.510615777103915 326.8641254519778 0.7627036333401992
13.515843332057331 326.5396422824491 0.76275447499795
13.521070887010747 324.4542335023161 0.7611698795715791
13.526298441964164 326.99750699880525 0.7652278268140401
13.53152599691758 321.55454282553677 0.759019450761259
13.536753551870996 320.859161668674 0.7588718289867514
13.541981106824412 316.6868748437431 0.7554120394785916
13.547208661777828 312.9627852623161 0.7507899776234506
13.552436216731245 312.48041187828 0.749976505577874
13.55766377168466 308.12241442731045 0.7439817894136016
13.562891326638077 304.47636217293416 0.7394088266613714
13.568118881591493 302.25851231733355 0.738649382428854
13.57334643654491 298.73420236717556 0.7344659119443864
13.578573991498326 298.6084489937923 0.7336159312295782
13.583801546451742 294.3053412313391 0.7277010441149697
13.589029101405158 289.3586371441677 0.7215536666445138
13.594256656358574 287.3350416115693 0.720053282395978
13.59948421131199 286.1055810933505 0.7190611832694714
13.604711766265407 284.2211181627928 0.7162650734304761
13.609939321218823 282.9368444609114 0.7158022901181854
13.615166876172239 280.34788603582683 0.7121224441546504
13.620394431125655 281.6767173132867 0.7140367251985928
13.625621986079071 283.60833455340406 0.715874612185326
13.630849541032488 284.866090157379 0.7175635155914034
13.636077095985904 286.40605674931214 0.7206690372259491
13.64130465093932 285.1993786156987 0.7190357233727845
13.646532205892736 283.49131674154023 0.7172218691664652
13.651759760846153 282.21162581984856 0.7154646062683249
13.656987315799569 281.93697230398084 0.7157624263688337
13.662214870752985 283.2839984881163 0.7176239984282223
13.667442425706401 283.97755055752674 0.7194732727913244
13.672669980659817 285.4229176610381 0.7212413882332989
13.677897535613234 283.9296594462364 0.7182148151652537
13.68312509056665 281.26745593001675 0.7136280872894425
13.688352645520066 280.8997575316608 0.7129335985970344
13.693580200473482 281.796799679352 0.7136750755353288
13.698807755426898 284.53803518267716 0.7176427168759352
13.704035310380315 288.04814162243196 0.7222241118675368
13.70926286533373 288.41330729741264 0.7228777404847494
13.714490420287147 288.64354600751363 0.7246445971966753
13.719717975240563 289.4499562540583 0.7250667955568043
13.72494553019398 288.6973289986736 0.7236116118683683
13.730173085147396 287.25987802294816 0.7210871048408151
13.735400640100812 285.5425062583959 0.7181617873808839
13.740628195054228 282.4887852731111 0.7146823171730973
13.745855750007644 284.70293899244314 0.7192660744457487
13.75108330496106 286.1569212184905 0.7222993375421186
13.756310859914477 283.6909379092774 0.7201379087322062
13.761538414867893 280.38441289279433 0.7160811263934401
13.766765969821309 277.4751986222278 0.7112630762414315
13.771993524774725 278.0699436311069 0.7125675777889219
13.777221079728141 277.89042350191977 0.712510838924324
13.782448634681558 275.29349668950607 0.7091012130296942
13.787676189634974 271.41592930179917 0.7042751637751775
13.79290374458839 267.75549473838754 0.6981410360841067
13.798131299541806 272.47757557647793 0.7041421989226555
13.803358854495222 276.133425340225 0.7093556259885401
13.808586409448639 277.6943412871478 0.7121822882616811
13.813813964402055 276.1071612688236 0.7106739931972123
13.819041519355471 277.28222827842626 0.7130142656261864
13.824269074308887 279.02642322877233 0.7140474267508194
13.829496629262303 282.38447694291335 0.7195265709750145
13.83472418421572 280.77200086733876 0.7165150543984449
13.839951739169136 281.26913812325415 0.7149649984063255
13.845179294122552 281.09243408702105 0.7136366433594357
13.850406849075968 285.9658965668171 0.7181787259017683
13.855634404029384 286.73841603745507 0.7189738509117286
13.8608619589828 288.65763674288644 0.7215250419719739
13.866089513936217 292.583365266545 0.7250623296622941
13.871317068889633 296.94771956492036 0.730911143308931
13.87654462384305 297.37804233239746 0.7326245085455069
13.881772178796465 299.1600316318713 0.7349675056365665
13.886999733749882 304.04069159014887 0.7408187867847558
13.892227288703298 308.5843126529168 0.7466090776601532
13.897454843656714 316.9455367267983 0.7555640424621377
13.90268239861013 323.9142825950897 0.7642161560644865
13.907909953563546 323.4834522231607 0.7621802060026717
13.913137508516963 323.97998262535015 0.7618081218739948
13.918365063470379 318.63636594904153 0.7557123934204926
13.923592618423795 311.943824957627 0.7476009698924623
13.928820173377211 309.63601981660014 0.744845518706834
13.934047728330627 309.3562814415958 0.7445041134459374
13.939275283284044 307.8429896126856 0.7426999383572791
13.94450283823746 307.219071963346 0.7432091236137138
13.949730393190876 302.4093684013246 0.7385785615586352
13.954957948144292 302.72189382996413 0.7408157424147068
13.960185503097708 301.12298423702606 0.7400164827860081
13.965413058051125 297.9205352095137 0.7349767242606546
13.97064061300454 293.59748033818204 0.7280381931733283
13.975868167957957 286.0415022213801 0.718561083830519
13.981095722911373 284.219260684685 0.7156039236146918
13.98632327786479 284.505977768256 0.7168667818397888
13.991550832818206 284.8584804293895 0.7183371939747258
13.996778387771622 284.28731583410126 0.7176596422649822
14.002005942725038 280.71690240738207 0.7144538752361335
14.007233497678454 279.8349594772154 0.714928026914459
14.01246105263187 276.9591731015468 0.7114925774874276
14.017688607585287 278.84236892325276 0.714341090412691
14.022916162538703 283.00859719480184 0.7177692858724501
14.028143717492119 286.40472539024285 0.7209921275263259
14.033371272445535 292.32939490678496 0.7284204757301082
14.038598827398951 294.595741810923 0.7318147206841703
14.043826382352368 296.2594797274861 0.7328015473450945
14.049053937305784 295.43177109929127 0.7326037746544998
14.0542814922592 290.27667957509874 0.7255797136651633
14.059509047212616 287.8971694267701 0.7222198835281216
14.064736602166032 288.65335042243345 0.7233518413165384
14.069964157119449 290.2404340755819 0.7260166832615721
14.075191712072865 292.2539326371387 0.7291554212194641
14.080419267026281 295.61795739093407 0.7332294347523935
14.085646821979697 302.88383533972296 0.7405509149653757
14.090874376933114 307.58037375930604 0.7449435652323215
14.09610193188653 312.69461976201364 0.7498226452313762
14.101329486839946 314.06306331673886 0.7506557150290595
14.106557041793362 313.66745870944936 0.7503270382426228
14.111784596746778 314.42554029777693 0.7513970159754709
14.117012151700195 313.40556000501476 0.7505587950632929
14.12223970665361 313.25375642644246 0.750520620305194
14.127467261607027 309.3934731623296 0.7455866790534829
14.132694816560443 307.12029091594775 0.7430438246195085
14.13792237151386 301.26348902482005 0.7376400341420462
14.143149926467276 299.1313422282987 0.7369012113470513
14.148377481420692 300.5829752038626 0.740652427296729
14.153605036374108 300.382743423927 0.7403047110396612
14.158832591327524 300.01346938134986 0.7386159649511572
14.16406014628094 299.0874411685033 0.737015230950688
14.169287701234357 296.009731390298 0.7328908752290028
14.174515256187773 294.005427206753 0.7295527081186367
14.179742811141189 294.5519424917518 0.7295083676297914
14.184970366094605 293.98305785623745 0.7272940647013496
14.190197921048021 296.55241972500494 0.7307807042200709
14.195425476001438 296.6865357666434 0.7319814719043803
14.200653030954854 299.65445412068294 0.7356644011175435
14.20588058590827 300.1791774513129 0.7360653935135374
14.211108140861686 301.5434273252117 0.7376331420833235
14.216335695815102 304.4882459987619 0.7406880138206763
14.221563250768519 305.7128825110703 0.7414006365218739
14.226790805721935 305.38822832432027 0.740812429136018
14.232018360675351 303.7218719644841 0.7378487279020904
14.237245915628767 304.5658918965383 0.7389070780444617
14.242473470582183 304.26635681299535 0.7388731568622778
14.2477010255356 304.70000174318255 0.7387829381332198
14.252928580489016 303.8716563626255 0.736373702929227
14.258156135442432 302.8865111437491 0.7350996407309172
14.263383690395848 303.6794341170517 0.7349090317943736
14.268611245349264 305.8346310052007 0.7379642477465829
14.27383880030268 307.78089255332094 0.7400878732447264
14.279066355256097 310.2453726541891 0.7432491531947498
14.284293910209513 312.72265713101694 0.7459366639932434
14.28952146516293 318.25822910483413 0.7518302960652379
14.294749020116345 320.2686645244547 0.7542880781277991
14.299976575069762 321.4694579664405 0.7549174877561003
14.305204130023178 322.9000022828254 0.7555021627447406
14.310431684976594 324.1298991984991 0.7562624415035998
14.31565923993001 325.51985319390155 0.7570049293017261
14.320886794883426 330.6845479726108 0.7640490744416417
14.326114349836843 331.8405210254046 0.7659135008922735
14.331341904790259 332.3453393200191 0.7661437020808307
14.336569459743675 331.22548007689807 0.7645636826732877
14.341797014697091 329.679941132909 0.7621381220369007
14.347024569650507 333.53577088002555 0.7668421545963294
14.352252124603924 337.8176346798562 0.7718848629341587
14.35747967955734 337.8651657559107 0.7721056905619117
14.362707234510756 334.84837099900807 0.7690103976512189
14.367934789464172 331.57010171251443 0.7647565837404084
14.373162344417588 333.12039296814874 0.7662310514346307
14.378389899371005 334.99126839559074 0.7687234725361081
14.38361745432442 337.8684161415923 0.773227490453235
14.388845009277837 337.4271342045395 0.7730550337990229
14.394072564231253 333.8863950641901 0.7691426274053488
14.39930011918467 334.75340515780204 0.7701638761756366
14.404527674138086 335.84141053000735 0.7704550170987872
14.409755229091502 338.80569642974893 0.773970747383627
14.414982784044918 337.3645504231301 0.7713817061991443
14.420210338998334 338.4219857488116 0.7724841117915563
14.42543789395175 342.6256037800711 0.7774896098621817
14.430665448905167 347.2974504947188 0.7831047084862405
14.435893003858583 350.5028539765609 0.7865814385958879
14.441120558811999 354.86086120541495 0.7912066171592836
14.446348113765415 355.35176523745304 0.7910262359209347
14.451575668718831 357.8146530801405 0.7943161708792791
14.456803223672248 358.30562784911876 0.7944710858905213
14.462030778625664 359.4108350678303 0.7951857754427349
14.46725833357908 361.15125794633525 0.7970251396634503
14.472485888532496 365.6947816861601 0.8015345967444628
14.477713443485912 369.72078237306243 0.8057036791703838
14.482940998439329 375.8726112593918 0.8131503082499296
14.488168553392745 381.20165151777053 0.8188645609520354
14.493396108346161 389.74281794155297 0.8282189225225101
14.498623663299577 397.1678471978753 0.8354132009225079
14.503851218252994 405.31430588310906 0.843324241669517
14.50907877320641 409.7003627094878 0.8477099569985936
14.514306328159826 410.1251323089661 0.8478495345715927
14.519533883113242 407.4056225825687 0.8449499815902908
14.524761438066658 398.63218814713423 0.8358161583033482
14.529988993020075 387.87786610436257 0.8253632221560548
14.53521654797349 373.91526866413784 0.8108009004533525
14.540444102926907 359.7303827175603 0.7963150848833633
14.545671657880323 348.1333387043156 0.7833793170077339
14.55089921283374 335.3952118935188 0.7690291207907244
14.556126767787156 326.1783322309149 0.7588195769413543
14.561354322740572 322.04427605701267 0.7542436008756614
14.566581877693988 315.1312370485647 0.746916675988731
14.571809432647404 311.2084256356279 0.7425998894863165
14.57703698760082 307.586737872752 0.7383443738094301
14.582264542554237 307.7661311418345 0.7384849844112948
14.587492097507653 305.5253561445034 0.7361599756058061
14.592719652461069 306.54668356627576 0.7375991466276812
14.597947207414485 310.86744101324535 0.7425231498953531
14.603174762367901 313.0476384693787 0.744248013894793
14.608402317321318 318.5259845754667 0.7497582238522463
14.613629872274734 320.9625150890535 0.7525742724801102
14.61885742722815 323.0749115091056 0.7548419129127631
14.624084982181566 327.21112925006213 0.759621616669827
14.629312537134982 330.6012600923236 0.7626552985639373
14.634540092088399 336.11185328016467 0.7684745286593799
14.639767647041815 339.26490584876353 0.7707705763595808
14.644995201995231 340.17921013664835 0.7722611719318568
14.650222756948647 342.6464817732808 0.7750186811344717
14.655450311902063 342.16476816299627 0.7740941550752256
14.66067786685548 342.79454960492086 0.7743667800453956
14.665905421808896 344.9059944954939 0.7757635858029882
14.671132976762312 345.3382837923279 0.7758342919018684
14.676360531715728 346.78222032800284 0.7779130209687722
14.681588086669144 344.18261920447804 0.7759844031848888
14.68681564162256 343.2430727615442 0.7756137601299592
14.692043196575977 341.9497494186513 0.7740111858947178
14.697270751529393 341.5609630936648 0.7724821183170913
14.70249830648281 345.0202361392162 0.7763767402723077
14.707725861436225 347.4225784192037 0.7790635911121289
14.712953416389642 350.9708463013453 0.7832661902204637
14.718180971343058 350.2054109686306 0.7826553180805645
14.723408526296474 349.81198343007026 0.7816285416304083
14.72863608124989 351.6493364551667 0.7832800367490937
14.733863636203306 356.68629971458915 0.7888643992574922
14.739091191156723 361.35154875782973 0.79371792447794
14.744318746110139 359.1580928629776 0.7911653350719063
14.749546301063555 358.60493022830667 0.7900418249720188
14.754773856016971 354.6598215049317 0.7860396389982761
14.760001410970387 349.5060573576132 0.7810292015110822
14.765228965923804 347.173058562651 0.7779771614470344
14.77045652087722 345.2476371815566 0.776757485061968
14.775684075830636 345.4389250674045 0.7768404520629446
14.780911630784052 344.1671556108319 0.775729015980003
14.786139185737468 344.2957528663044 0.7763504544280565
14.791366740690885 344.0155440112217 0.7758144207461162
14.7965942956443 343.8805716693878 0.7752127832659826
14.801821850597717 342.2260337428953 0.7738356245223945
14.807049405551133 339.85538424093215 0.7705765394490605
14.81227696050455 340.8586218324503 0.7718245577099178
14.817504515457966 347.08819521559684 0.7783116632245887
14.822732070411382 354.28348525116724 0.7850282301181916
14.827959625364798 361.417657201985 0.793242826883053
14.833187180318214 363.8502437985278 0.7960981917792828
14.83841473527163 366.4179331813454 0.7988293530084007
14.843642290225047 367.80357247792443 0.8008100937539193
14.848869845178463 367.45543570083174 0.7995345541460092
14.854097400131879 371.54030700731204 0.8034913975470338
14.859324955085295 373.77488569271287 0.8065797767637273
14.864552510038711 375.9016220864704 0.8083277772837969
14.869780064992128 376.7998233037592 0.8101155366745438
14.875007619945544 373.445529435067 0.8064803267792497
14.88023517489896 370.7797279164753 0.802887838132524
14.885462729852376 369.56157612681665 0.8017800785525028
14.890690284805792 368.0564585268 0.7999920595564841
14.895917839759209 370.0900604944827 0.8022419258260531
14.901145394712625 370.2522376574475 0.802857943814359
14.906372949666041 372.87703994281134 0.8057683411011332
14.911600504619457 373.5002782102199 0.8071231716154242
14.916828059572873 372.0866105804903 0.8057326758517415
14.92205561452629 366.9972052132921 0.8001978099922328
14.927283169479706 359.2899948510965 0.7915722193241362
14.932510724433122 357.86341375121157 0.7908365636470244
14.937738279386538 354.8826943424313 0.7869543754899584
14.942965834339955 352.6616344446938 0.7856454036559175
14.94819338929337 347.9142183763349 0.7803433804732065
14.953420944246787 338.3537340124924 0.7700515799858945
14.958648499200203 333.2469144970774 0.7644206801628642
14.96387605415362 329.0829967139292 0.7596130376736456
14.969103609107036 326.80338041637265 0.7573830901665184
14.974331164060452 325.2066860582505 0.7560755389514032
14.979558719013868 324.0715328568602 0.7549421244835622
14.984786273967284 321.0952813698041 0.7503572325513783
14.9900138289207 320.3530348673813 0.7493278496333626
14.995241383874117 321.1046323024911 0.7494467418760932
15.000468938827533 322.97790326108526 0.7527857757641749
15.005696493780949 323.85920577354506 0.7542578923645986
15.010924048734365 322.6075413916163 0.7528710047097303
15.016151603687781 324.6695408012606 0.755557744348463
15.021379158641198 327.4432731295593 0.7580912797265216
15.026606713594614 327.62541424066603 0.7586567215108438
15.03183426854803 330.7630525260885 0.7629460543147241
15.037061823501446 329.8619828142099 0.7612821690247648
15.042289378454862 327.71132235440786 0.7597863930734499
15.047516933408279 326.47837281188737 0.7586340389721808
15.052744488361695 326.039244247844 0.7576422995095023
15.057972043315111 330.94234476958127 0.7625213152529151
15.063199598268527 331.3207008136674 0.7623308534544392
15.068427153221943 330.1955503798606 0.760407137564622
15.07365470817536 331.10522877025727 0.7609375130969322
15.078882263128776 331.74932232626367 0.7619771381279813
15.084109818082192 334.0354944105561 0.7658734528479321
15.089337373035608 333.66758450549537 0.7658395501933855
15.094564927989024 335.2431884028072 0.7676070704335549
15.09979248294244 335.0235540149825 0.7665646174337356
15.105020037895857 333.73447086022526 0.7656670241516066
15.110247592849273 329.5974938825469 0.7607022447786909
15.11547514780269 323.0997244890539 0.7530707529486134
15.120702702756105 322.6134651331864 0.7537080821514628
15.125930257709522 320.56520496912646 0.7513036883965515
15.131157812662938 319.4155439667704 0.7507165045772803
15.136385367616354 318.26679982530334 0.7494877776870505
15.14161292256977 316.16146229167254 0.7461904892345796
15.146840477523186 314.43468234057735 0.7445027405685581
15.152068032476603 310.5113360158619 0.7399184527990571
15.157295587430019 305.1723109794113 0.7339435519021488
15.162523142383435 300.1475665567878 0.7280194652873099
15.167750697336851 299.0181148119531 0.7273891336457022
15.172978252290267 295.89862997318704 0.7237064724739893
15.178205807243684 292.4400064722629 0.7208152976669516
15.1834333621971 290.09217169626936 0.7188326400611558
15.188660917150516 287.54767274113385 0.716284138981159
15.193888472103932 284.78845260135074 0.7138905885150162
15.199116027057348 281.53850470136274 0.7083888813816849
15.204343582010765 283.21745692153024 0.7101561927274904
15.20957113696418 286.10368066186714 0.7128693112082382
15.214798691917597 286.91721446750915 0.7134739000406232
15.220026246871013 282.880967433969 0.709662293358294
15.22525380182443 277.89596715822347 0.7031510773313787
15.230481356777846 276.75191839245326 0.703236619539185
15.235708911731262 276.0801243525554 0.7026215541251369
15.240936466684678 277.454312530662 0.7043148517909285
15.246164021638094 277.0663382792922 0.7039836966074122
15.25139157659151 276.95792232008995 0.7033090629728027
15.256619131544927 275.96499387134355 0.7017474030260806
15.261846686498343 272.67103549164233 0.6983585623852924
15.267074241451759 273.24342134407675 0.7000001015684866
15.272301796405175 272.57440073177844 0.6997760981414413
15.277529351358591 274.4248678609959 0.7024929129960349
15.282756906312008 274.96228405787826 0.7015026566360351
15.287984461265424 273.8213321426916 0.6990137527574233
15.29321201621884 275.39657914004596 0.7016500806522891
15.298439571172256 279.5193201626729 0.7071200945187653
15.303667126125672 281.2041326276546 0.7095944926426755
15.308894681079089 280.0207606099882 0.7067299282017847
15.314122236032505 278.9958411030745 0.7037195385261645
15.319349790985921 277.08440157143013 0.7021058072461557
15.324577345939337 281.3343998753084 0.7070480395836193
15.329804900892753 286.851467593406 0.7151609668156006
15.33503245584617 289.6811507044949 0.7195173630463964
15.340260010799586 287.1248606519238 0.7145606132627588
15.345487565753002 286.31481798609883 0.7136523826884325
15.350715120706418 286.67564139125585 0.7130585396346291
15.355942675659835 290.4183175549335 0.7163944783394327
15.36117023061325 295.6930543220624 0.7232566768140082
15.366397785566667 297.07313686553636 0.7233562438900647
15.371625340520083 295.9840170017883 0.7215090386137666
15.3768528954735 294.47987162338984 0.7201431274354891
15.382080450426916 295.6157012696462 0.7210404873012723
15.387308005380332 298.51159163854743 0.7252968711910593
15.392535560333748 300.35030578179004 0.7290031472995193
15.397763115287164 301.67192397693276 0.7408523802911001
15.40299067024058 300.8675471004834 0.7480275974149496
15.408218225193997 297.66118420260324 0.7488995819601968
15.413445780147413 296.5025690775307 0.7510082174585923
15.418673335100829 293.85809286559777 0.7505301903635877
15.423900890054245 293.8660859660548 0.7523373084650055
15.429128445007661 296.3984048492122 0.7582313909109394
15.434355999961078 296.5557222825791 0.7620621642677786
15.439583554914494 297.0025066855491 0.7655189465857601
15.44481110986791 296.4842938800066 0.767403219229772
15.450038664821326 296.6867810661605 0.7697593284993026
15.455266219774742 294.0955468698551 0.7677180529781045
15.460493774728159 291.7401182928664 0.7670627495285905
15.465721329681575 292.0749492217813 0.7695890257535144
15.470948884634991 295.21297479471133 0.7758784960246213
15.476176439588407 296.6984129172109 0.7800403434902881
15.481403994541823 297.76968426399 0.7842363591226756
15.48663154949524 296.67893968922 0.7858724175552023
15.491859104448656 296.8315193243447 0.7872793203498801
15.497086659402072 296.75121791166254 0.7878602034139254
15.502314214355488 300.2417493044297 0.7932365480777184
15.507541769308904 300.4297432103254 0.7948520060740196
15.51276932426232 299.45789941594467 0.7969225617195435
15.517996879215737 299.52153473178623 0.7995400606576162
15.523224434169153 297.3441312425846 0.7990359984684665
15.52845198912257 299.07141763665095 0.8026755355133856
15.533679544075985 300.51970029113454 0.8047941986013563
15.538907099029402 302.3639825299151 0.8083861995098186
15.544134653982818 302.38185315909806 0.809693922565928
15.549362208936234 307.5119049177321 0.819090902669928
15.55458976388965 307.6839321132433 0.8208499035817302
15.559817318843066 311.0090974562181 0.8274854832270948
15.565044873796483 310.26712784060084 0.8286553979475375
15.570272428749899 311.28822454938137 0.8321352973109307
15.575499983703315 313.51545218130383 0.8359277665415482
15.580727538656731 313.4344061279778 0.8361006786904078
15.585955093610147 312.90763343505586 0.8359535498356793
15.591182648563564 311.4654195318784 0.8359452632022839
15.59641020351698 308.8405842112571 0.8360838280086994
15.601637758470396 309.3403753221655 0.8389411889057171
15.606865313423812 309.19053737300396 0.8400163230662232
15.612092868377228 305.9813197866147 0.8363244106891
15.617320423330645 304.4885686911303 0.8351868236704674
15.62254797828406 303.20360068975117 0.8347674306713005
15.627775533237477 301.5026024809997 0.8340647445516293
15.633003088190893 298.8087261020309 0.8332779941503375
15.63823064314431 297.95906438848476 0.8296024191660131
15.643458198097726 296.6053251690179 0.8154998800743302
15.648685753051142 297.71010849477716 0.8090107803621928
15.653913308004558 296.3968522342776 0.8041243849730872
15.659140862957974 297.17181427094823 0.8026742791184173
15.66436841791139 296.4048284980409 0.7994366482286858
15.669595972864807 296.27716316842634 0.7970307043860351
15.674823527818223 292.72914469017223 0.7890060731369949
15.680051082771639 289.59022156992165 0.7832579020776002
15.685278637725055 289.7860570323965 0.7826907412957371
15.690506192678471 289.7312580638269 0.7797912768310168
15.695733747631888 288.57219426485506 0.7767712819760457
15.700961302585304 285.9806775836259 0.7715286568232148
15.70618885753872 283.54718090599823 0.7667042810887111
15.711416412492136 282.40164221942524 0.7641569722719307
15.716643967445552 284.40693299494 0.7647897272948994
15.721871522398969 284.7867043079558 0.7648240446086237
15.727099077352385 287.10014200858194 0.766860974412189
15.732326632305801 286.59989742239037 0.7651716645495038
15.737554187259217 287.4262011284136 0.7654724414961767
15.742781742212633 288.32486668459916 0.7663108390373345
15.74800929716605 291.7630586540108 0.7703245559934403
15.753236852119466 292.59385248639796 0.7708273134092332
15.758464407072882 294.7144190362291 0.7723004382644028
15.763691962026298 293.8341050175815 0.7698682155048605
15.768919516979715 294.9972130363623 0.7708168951924881
15.77414707193313 294.1223176698906 0.769184788857502
15.779374626886547 293.6938306764107 0.7684799586245036
15.784602181839963 294.3297720646225 0.7675808126897964
15.78982973679338 295.6594693256413 0.7690558922959615
15.795057291746796 294.25409796859645 0.7662560541743628
15.800284846700212 292.36135252111484 0.7627981137316194
15.805512401653628 292.3735079846634 0.7624749340614606
15.810739956607044 293.52346907774995 0.7622457165120216
15.81596751156046 296.91473604452074 0.7663518806165646
15.821195066513877 300.5861948377089 0.7723555550934065
15.826422621467293 305.43972661463243 0.7785388350176403
15.831650176420709 309.21970392119147 0.7823057454050173
15.836877731374125 308.8529749762178 0.7813318605702753
15.842105286327541 308.40292451984106 0.7801308711353059
15.847332841280958 308.44337517553095 0.781339386640929
15.852560396234374 305.3447495591413 0.7776679132849061
15.85778795118779 303.06985641645946 0.7734532412689774
15.863015506141206 300.03005329846644 0.7677660302685759
15.868243061094622 297.56825905749764 0.7635146445941381
15.873470616048039 294.92832551589703 0.7598555416099311
15.878698171001455 293.7855799869953 0.7583205468937113
15.883925725954871 293.8350270297976 0.7587174586558683
15.889153280908287 292.79257113582594 0.7579013666671108
15.894380835861703 296.18323674942536 0.7634031172102477
15.89960839081512 295.4886162362912 0.7615251077060071
15.904835945768536 296.922405405747 0.7623064833809929
15.910063500721952 294.49995552729587 0.7572830578534032
15.915291055675368 292.04913989493986 0.7528108919420015
15.920518610628784 291.81522851393675 0.7532482592932676
15.9257461655822 289.68883796443015 0.749661687815185
15.930973720535617 289.9278967104335 0.7497288297231419
15.936201275489033 287.7746974313584 0.7461071890153189
15.94142883044245 290.04870227093375 0.748917593586773
15.946656385395865 293.50867337117995 0.7540851550102411
15.951883940349282 292.9295085049686 0.7542820095406307
15.957111495302698 295.07794897672017 0.7568200009347669
15.962339050256114 291.79022851776557 0.7517304035794321
15.96756660520953 290.60730813763035 0.7494288581826736
15.972794160162946 288.74350122823216 0.7470854161846311
15.978021715116363 287.41831848044006 0.745261980820414
15.983249270069779 289.4838954895508 0.7475672015620826
15.988476825023195 291.9963725430975 0.750228397905345
15.993704379976611 293.371675412219 0.7515335731380292
15.998931934930027 291.66966310155465 0.7490689587494984
16.004159489883442 290.4255176961769 0.7485724315609711
16.009387044836856 293.7076005202068 0.7538843805753818
16.01461459979027 294.8007959397401 0.7549284305646067
16.019842154743685 297.81066984890066 0.7590511606108816
16.0250697096971 298.33726432715383 0.7588396902713935
16.030297264650514 298.64681968009415 0.7590523625554932
16.03552481960393 300.0324585768628 0.7617857645525878
16.040752374557343 303.39369197776466 0.7654926853818205
16.045979929510757 306.2877959655728 0.769095940937804
16.05120748446417 306.8545000281627 0.7683618991651855
16.056435039417586 309.1682600362121 0.7706226161658327
16.061662594371 312.54028433694504 0.7740831085571633
16.066890149324415 317.08904286185174 0.779067576245426
16.07211770427783 316.21500240404384 0.7782632120079002
16.077345259231244 319.0947567830531 0.7814459851495237
16.08257281418466 321.76143426885193 0.7845132353990139
16.087800369138073 326.526527331666 0.789240132241277
16.093027924091487 328.76307702850016 0.791514735347648
16.0982554790449 327.46671741929686 0.7894052766836768
16.103483033998316 328.8840496209832 0.7921560890466223
16.10871058895173 331.2549192826209 0.795942840657314
16.113938143905145 334.819815996233 0.8008060035973655
16.11916569885856 335.14448695070035 0.8009851216478658
16.124393253811974 332.1862876918878 0.7974697089079733
16.129620808765388 330.8212482447769 0.7951246710592265
16.134848363718802 330.01831978430045 0.7940101696044357
16.140075918672217 327.3308614192638 0.790666259792672
16.14530347362563 325.57213068159456 0.7884105004956043
16.150531028579046 325.59855973989755 0.7886078758709839
16.15575858353246 331.93489760270904 0.796383443416767
16.160986138485875 332.9538426375321 0.7967336241922371
16.16621369343929 334.00916168664355 0.797765650048718
16.171441248392703 326.46961924005444 0.7888487816858913
16.176668803346118 321.01189783999627 0.7823116567921605
16.181896358299532 317.50463288908617 0.7786947796460816
16.187123913252947 315.73734592681757 0.7770657723869789
16.19235146820636 311.7623219506769 0.7714325368260101
16.197579023159776 306.3761527516524 0.764470649315926
16.20280657811319 299.07644809536146 0.754915112416696
16.208034133066604 292.7105343600493 0.7464644207113227
16.21326168802002 288.65186694617154 0.7421452290868379
16.218489242973433 285.24088665275417 0.7376504596797198
16.223716797926848 285.0782258075497 0.7391124270034015
16.228944352880262 283.8553530195023 0.738037728939461
16.234171907833677 281.6938489566781 0.737233658440873
16.23939946278709 279.0438156991223 0.7360327529982299
16.244627017740505 275.6720343853459 0.7318935483525202
16.24985457269392 273.5957266290265 0.7292259792168814
16.255082127647334 271.19873472421557 0.7233045354668314
16.26030968260075 266.538206965252 0.7149091965524194
16.265537237554163 264.4992548774911 0.7127948953768676
16.270764792507578 264.71481119327757 0.7135643082467504
16.275992347460992 264.2411721049453 0.7155738891755984
16.281219902414406 263.75284041014373 0.7156292668463164
16.28644745736782 263.2563744259392 0.7145367907686287
16.291675012321235 263.64786410450415 0.7142482782957622
16.29690256727465 264.4098983733962 0.7133548212264611
16.302130122228064 262.6744745238227 0.7097473525463281
16.30735767718148 264.54532779010225 0.7110273031743567
16.312585232134893 262.70314673743593 0.708254157383446
16.317812787088307 263.28967643271045 0.708878361628906
16.323040342041722 261.94870221581493 0.7075803091168941
16.328267896995136 260.6806708833821 0.7059570313561229
16.33349545194855 259.41588199377884 0.7033775878484914
16.338723006901965 258.97914820818755 0.7022384100336362
16.34395056185538 263.71702461887793 0.7079623675344732
16.349178116808794 269.1697066019822 0.7159525427783006
16.35440567176221 273.9576847901713 0.7216697329452865
16.359633226715623 277.49776762723775 0.7259969480024112
16.364860781669037 282.81842522766243 0.7324546811196722
16.37008833662245 288.85775312932583 0.7378673666959479
16.375315891575866 293.76620716850783 0.743256163591881
16.38054344652928 296.5490088629024 0.7454199808702017
16.385771001482695 300.54236387338057 0.7501399496607215
16.39099855643611 303.91826130828235 0.7551779702072451
16.396226111389524 305.9127603517627 0.7565953277724501
16.401453666342938 305.2603922318106 0.7559140435315855
16.406681221296353 305.20853322675435 0.7562335649713474
16.411908776249767 304.4190611256313 0.7555158402246201
16.41713633120318 302.8772549104814 0.7535420334455901
16.422363886156596 299.7134660688177 0.7500024187710037
16.42759144111001 296.0837194630495 0.7438834990846103
16.432818996063425 295.69391517623325 0.7435187839175403
16.43804655101684 295.420289079437 0.742818375415414
16.443274105970254 294.8035188697681 0.7418824178768596
16.448501660923668 293.70002862971194 0.7403585712074099
16.453729215877082 294.55597281865505 0.7402342009491235
16.458956770830497 293.6510483373052 0.7389300050789636
16.46418432578391 291.4730699364117 0.7363927885377308
16.469411880737326 289.9870581885999 0.7349639491461696
16.47463943569074 290.1266158754825 0.7362766958955583
16.479866990644155 287.9849665110468 0.7336319826333331
16.48509454559757 290.39791445482496 0.736936889455937
16.490322100550983 291.6396467432541 0.737542838397488
16.495549655504398 292.12299315702364 0.7373316029717883
16.500777210457812 296.703171380426 0.7425668099017465
16.506004765411227 300.5581235642823 0.7472371845499063
16.51123232036464 304.3264439013752 0.7520913854682337
16.516459875318056 299.6366359243293 0.7474405864252778
16.52168743027147 291.1468236755985 0.7368263219188732
16.526914985224884 283.2082816530924 0.7267726875939337
16.5321425401783 278.0827793594892 0.7198377999057946
16.537370095131713 276.18112179934104 0.7179861930718183
16.542597650085128 271.29494515147775 0.713385073310574
16.547825205038542 268.3847874714631 0.710547352595823
16.553052759991957 267.2330918541901 0.7082337858853893
16.55828031494537 264.0537090141349 0.7046758150648176
16.563507869898785 261.10357874625277 0.7012797932827286
16.5687354248522 259.3638756573186 0.6987269769348344
16.573962979805614 259.47961474494184 0.6984536961978051
16.57919053475903 258.50742329201336 0.6960294993748243
16.584418089712443 257.1597116468417 0.6957471807954263
16.589645644665858 254.42456114086943 0.6919801181814984
16.594873199619272 255.6619867517023 0.6927250679751191
16.600100754572686 254.91291165869637 0.6921355942974556
16.6053283095261 255.02539456689482 0.6929616430719402
16.610555864479515 253.33116003517972 0.6910955923964152
16.61578341943293 252.03137786873776 0.6898031715159261
16.621010974386344 252.60990483252954 0.6901692468944688
16.62623852933976 252.90245634568416 0.6909227323177197
16.631466084293173 254.39775015062236 0.6927404428765325
16.636693639246587 257.89373421758637 0.6953765954293253
16.641921194200002 260.3437424969815 0.6985480686914085
16.647148749153416 261.266061569933 0.6977497326504863
16.65237630410683 261.15661732554264 0.6970082726355863
16.657603859060245 259.62840269116157 0.6950949747611538
16.66283141401366 256.6792743045682 0.6920605801442414
16.668058968967074 256.88410915036843 0.6932346683359873
16.67328652392049 254.73982922797327 0.6902451563371386
16.678514078873903 255.0487785153155 0.6898435115760255
16.683741633827317 255.5327268305087 0.6907307332078445
16.68896918878073 257.08065522872397 0.6926387753077381
16.694196743734146 255.18694705297563 0.6903445573555221
16.69942429868756 250.68797959586635 0.6853356845189762
16.704651853640975 248.11756359658548 0.6814011730973001
16.70987940859439 248.51850770340337 0.6818477991364472
16.715106963547804 247.88691305094758 0.6808377396824782
16.720334518501218 244.27910271474332 0.6765466636669893
16.725562073454633 243.4255316974009 0.6773688153668768
16.730789628408047 241.15327991427685 0.6742588107949921
16.73601718336146 241.2660231373011 0.6738903865514548
16.741244738314876 240.53633415229413 0.6711771260099019
16.74647229326829 239.28222338989306 0.6694045669132159
16.751699848221705 239.1454039898451 0.669398469437991
16.75692740317512 237.32715568887255 0.6690272542838459
16.762154958128534 235.5642697861972 0.6661212840909396
16.767382513081948 233.9215630429906 0.6642131513688947
16.772610068035362 231.48777652748018 0.6587996055614661
16.777837622988777 229.13166041123924 0.6550111460202012
16.78306517794219 230.00476954175497 0.654776802447659
16.788292732895606 231.83174746285152 0.6574273629187295
16.79352028784902 234.02527375024047 0.6612321276977019
16.798747842802435 235.18447188563132 0.6630205460969983
16.80397539775585 233.55437990637725 0.6621749458917848
16.809202952709263 231.10774195875226 0.6581440536415342
16.814430507662678 226.53453788296028 0.6518665387431444
16.819658062616092 225.7996743416379 0.6517013273744301
16.824885617569507 225.2954621187844 0.6510857127180665
16.83011317252292 225.43292523959641 0.6520153239050055
16.835340727476336 226.38919164381687 0.6527676603181022
16.84056828242975 225.82673073353072 0.6523456052102131
16.845795837383164 226.1440912337272 0.6521879228677191
16.85102339233658 224.0831074015448 0.6492114517951958
16.856250947289993 226.04655114074498 0.6508332603133982
16.861478502243408 223.9267655468085 0.6470924412844112
16.866706057196822 223.2514391668218 0.6456736587293845
16.871933612150237 222.77709063379388 0.6472880967374179
16.87716116710365 225.39322973910893 0.6525982163922708
16.882388722057065 224.09340988639403 0.650985188477491
16.88761627701048 224.4552568670863 0.651213412356225
16.892843831963894 221.7993359054564 0.6467945740636882
16.89807138691731 221.2726170607977 0.6470676121486468
16.903298941870723 220.08166904962005 0.6486484434014791
16.908526496824138 220.65287657591853 0.6488331926297932
16.913754051777552 219.896214901709 0.6452005740653934
16.918981606730966 224.0143570994614 0.6503928565466619
16.92420916168438 224.25080134731485 0.6491020200575939
16.929436716637795 222.42542307795554 0.6484439117459041
16.93466427159121 220.91737984751967 0.6464069043972025
16.939891826544624 216.81919484630097 0.6400319482238604
16.94511938149804 217.18250719302952 0.6400514102189231
16.950346936451453 216.9398838719462 0.6397201458269433
16.955574491404867 218.41164845862843 0.6407914048460958
16.960802046358282 218.99060655906695 0.6417963755100183
16.966029601311696 217.926316178133 0.6398016271557188
16.97125715626511 217.29260635635973 0.6395523778000591
16.976484711218525 219.33864621494578 0.6435133891934174
16.98171226617194 219.8660021357691 0.6456156834363508
16.986939821125354 218.96736150507246 0.644449120535694
16.99216737607877 217.44549553462957 0.6422408536811121
16.997394931032183 216.57992961487327 0.6399234383194575
17.002622485985597 218.77655007993394 0.6448343702747771
17.00785004093901 220.57700505340304 0.64570886172202
17.013077595892426 223.77077060871667 0.649289531528766
17.01830515084584 222.6678864852562 0.6445552100875268
17.023532705799255 225.05893113097537 0.6468062026029389
17.02876026075267 224.2300831044063 0.6466652578678324
17.033987815706084 224.90685076312099 0.6465434686078497
17.039215370659498 221.90662064185116 0.6430142098257102
17.044442925612913 219.89975347271712 0.63878413621823
17.049670480566327 219.55677486703505 0.6387867507454542
17.05489803551974 221.2300718957439 0.6426905945589066
17.060125590473156 225.48430151838127 0.6505282009563298
17.06535314542657 226.71457951809015 0.6534958447600621
17.070580700379985 227.71590149344433 0.6553321742683588
17.0758082553334 226.11982050766008 0.6513674215798686
17.081035810286814 226.51386273759692 0.650791622051392
17.086263365240228 226.77863007699492 0.6509617066650519
17.091490920193642 224.4244464718882 0.6480944995121002
17.096718475147057 224.05826598951822 0.648353196126978
17.10194603010047 224.90939813590592 0.6483115514591726
17.107173585053886 226.43535705528467 0.6488957149696056
17.1124011400073 229.43656574118626 0.6515605226275246
17.117628694960715 230.889170483196 0.65290146808361
17.12285624991413 231.53400491303282 0.6543524187608564
17.128083804867543 230.8324864502606 0.6551659919236861
17.133311359820958 232.96599526959423 0.6581378909792964
17.138538914774372 229.80137093921454 0.6552044732304174
17.143766469727787 232.3935317129344 0.657655351575963
17.1489940246812 233.09437869411624 0.6583198744506463
17.154221579634616 233.04839029094245 0.6574191890600536
17.15944913458803 233.47507472075526 0.6572943821451397
17.164676689541444 233.1554953947072 0.6565463802077731
17.16990424449486 234.37482414381472 0.6573010673406344
17.175131799448273 240.26009787233198 0.6650133670198374
17.180359354401688 240.03571194627702 0.6655166577382824
17.185586909355102 239.51315118894348 0.6665890166651797
17.190814464308517 237.8143988737317 0.6638323612964396
17.19604201926193 239.85676216017646 0.6653503592860898
17.201269574215345 243.99180581483873 0.6692650020202106
17.20649712916876 246.8925410204357 0.6726430131727166
17.211724684122174 247.62440675679153 0.6738221655813541
17.21695223907559 247.34030619636212 0.6733647385813177
17.222179794029003 249.6411635514408 0.6765115082361693
17.227407348982418 250.53508391213637 0.6783208409975879
17.232634903935832 250.53639025541887 0.6770321674511941
17.237862458889246 249.24851315098613 0.6748131378890003
17.24309001384266 247.29409930737276 0.6715461261700598
17.248317568796075 246.2526063869471 0.6708121245791097
17.25354512374949 245.6243801032417 0.6701246043441252
17.258772678702904 242.65058062284257 0.6666655723029825
17.26400023365632 243.79487004946307 0.6693402238262108
17.269227788609733 245.01694499094063 0.6717684450331396
17.274455343563147 241.86473932027346 0.6677392269140292
17.279682898516562 239.17921356255704 0.6649260542769584
17.284910453469976 237.81073721580404 0.6615516426178547
17.29013800842339 241.1787796283126 0.6658831602051571
17.295365563376805 243.87547978750226 0.6687671629097891
17.30059311833022 244.5525684971141 0.6691865878951361
17.305820673283634 243.75971578604492 0.6672010660811546
17.31104822823705 242.1207777703561 0.6657782018838745
17.316275783190463 240.52075448321077 0.6633173086600963
17.321503338143877 240.6435144317939 0.6659031718821166
17.32673089309729 240.87124745707746 0.6663703809212442
17.331958448050706 241.0206521890385 0.665940304063753
17.33718600300412 242.26631202131708 0.6683076935628622
17.342413557957535 242.14674519349705 0.6678241536729543
17.34764111291095 244.03470207614194 0.6710887299191045
17.352868667864364 244.24536640526208 0.6725848228855331
17.358096222817778 244.34842491793637 0.6715638295082805
17.363323777771193 243.4821402713459 0.6702437184243776
17.368551332724607 239.77789534969887 0.665493647362356
17.37377888767802 237.5843395684006 0.6620267429818386
17.379006442631436 235.91911677844988 0.6583834913855906
17.38423399758485 234.6694524416567 0.656984970855953
17.389461552538265 234.20390518554606 0.6576109993092665
17.39468910749168 232.29679714397747 0.6555586156192658
17.399916662445094 234.27870550214354 0.6570684270793704
17.405144217398508 239.027040244929 0.6625402181609609
17.410371772351922 241.55075178853485 0.6657498952527809
17.415599327305337 246.9693149957378 0.6735570639569548
17.42082688225875 247.7081407872957 0.6758487466811259
17.426054437212166 245.5028186754288 0.6732766156677192
17.43128199216558 242.43097437892175 0.6685805608954188
17.436509547118995 241.21763433104323 0.6669115580709492
17.44173710207241 243.23514558856502 0.6695671205652416
17.446964657025823 247.61521256225382 0.6756741412915306
17.452192211979238 246.84677415732267 0.6732792866351947
17.457419766932652 246.89646924610417 0.6718577363702474
17.462647321886067 243.6276421516694 0.6663247032972929
17.46787487683948 241.25061694692852 0.6628007809596943
17.473102431792896 238.66174672845102 0.660975482748482
17.47832998674631 240.74938886236046 0.664662619681735
17.483557541699724 242.40128142579067 0.6676338446138055
17.48878509665314 243.0424434038255 0.6663377002573531
17.494012651606553 244.0552029870281 0.6659596436245097
17.499240206559968 244.29003211817653 0.6651290924075072
17.504467761513382 247.79681233469103 0.6707132333690076
17.509695316466797 251.56698718504003 0.6770633269144651
17.51492287142021 251.75789043017303 0.6786337191458869
17.520150426373625 251.49099441931844 0.6791181484296257
17.52537798132704 250.4907251136883 0.6773947421766083
17.530605536280454 249.84908036908988 0.6757506874045156
17.53583309123387 249.9243573221209 0.6751347022701181
17.541060646187283 249.23333276906394 0.6747802515022457
17.546288201140698 248.61429488634624 0.67439555474547
17.551515756094112 246.73588855305914 0.6715857908757744
17.556743311047526 246.30807709204618 0.6702507071231378
17.56197086600094 248.6371211290354 0.6733565148556065
17.567198420954355 251.91346191489052 0.6769938138678415
17.57242597590777 252.36664937945915 0.6773527358879676
17.577653530861184 249.44701223300424 0.6731308908956033
17.5828810858146 247.0997263055408 0.6707970090785506
17.588108640768013 243.88965603619155 0.6671130222539331
17.593336195721427 245.7086246482631 0.6695642004237927
17.598563750674842 250.84672012408976 0.675582163074515
17.603791305628256 253.21994279280966 0.6776319261873803
17.60901886058167 254.0159134618231 0.6792805396675405
17.614246415535085 254.60863429552106 0.6811028933114792
17.6194739704885 254.27016135847228 0.6805917105076345
17.624701525441914 255.87304813546646 0.6815763141525276
17.62992908039533 254.90938837464532 0.6799120326558166
17.635156635348743 255.83458346925119 0.6816444722194314
17.640384190302157 256.06337648294425 0.6817203178117931
17.64561174525557 257.21080785380093 0.6821746414277892
17.650839300208986 257.8992255973264 0.6820206512113096
17.6560668551624 259.53771380194337 0.685127586548634
17.661294410115815 259.0985948307329 0.6848334144512336
17.66652196506923 261.61329885355207 0.6886266350957783
17.671749520022644 266.78157296645423 0.6945684963920984
17.676977074976058 272.4983226401379 0.7012917097526924
17.682204629929473 276.8258680666127 0.706610640115878
17.687432184882887 279.931716702846 0.7103035696518745
17.6926597398363 282.62473638294597 0.7134478104509195
17.697887294789716 285.60144388968575 0.7175285300978579
17.70311484974313 289.60316559411723 0.722211877247045
17.708342404696545 289.9861924424003 0.7224873612363137
17.71356995964996 291.11015929059647 0.7226622493028444
17.718797514603374 295.1424445282194 0.7275732933374645
17.724025069556788 298.75283548536 0.7317429599605134
17.729252624510202 303.29250039299563 0.7371937115587015
17.734480179463617 305.76552838262967 0.7397784163304149
17.73970773441703 307.44424037450995 0.7411414721388294
17.744935289370446 307.78804517697 0.7423956864113949
17.75016284432386 310.82418315925713 0.7457529499419892
17.755390399277275 316.5077710131792 0.7524298236191516
17.76061795423069 321.86262757690963 0.7573394554427595
17.765845509184103 324.6420759666513 0.7597696824763793
17.771073064137518 323.94906672974815 0.7598080191764199
17.776300619090932 321.728023379917 0.7579056567744139
17.781528174044347 316.1135685397685 0.751739979373919
17.78675572899776 311.05136530991416 0.7458806035619806
17.791983283951176 309.87897904010805 0.7438045892504006
17.79721083890459 309.82716475285764 0.74363603542916
17.802438393858004 309.130374463435 0.7433675585909123
17.80766594881142 309.54392306533737 0.7439601563799451
17.812893503764833 305.0785897424196 0.7392987719703343
17.818121058718248 302.4450032775346 0.7368118280799947
17.823348613671662 297.99072835185666 0.7313029177553355
17.828576168625077 296.2181755197101 0.7295575719063289
17.83380372357849 293.242694692419 0.7255280100884183
17.839031278531905 292.5073236392365 0.7238788301408015
17.84425883348532 292.4482754592025 0.72370750937001
17.849486388438734 293.19682649007075 0.7242494720400232
17.85471394339215 293.2061222896449 0.7246664323083241
17.859941498345563 293.57696913409296 0.7254349468975021
17.865169053298978 293.76434308691114 0.7255926437201928
17.870396608252392 295.8710364004287 0.7281414250109408
17.875624163205806 297.7592788154135 0.730079926827122
17.88085171815922 299.29429066633406 0.7322503806882854
17.886079273112635 300.30930760456033 0.7336174275156474
17.89130682806605 301.140372730917 0.7341003868335015
17.896534383019464 300.70520583844433 0.7329937922988407
17.90176193797288 304.46059053876866 0.7363048413889877
17.906989492926293 311.26316867168816 0.7445571608920858
17.912217047879707 316.72903169317254 0.7519904796103051
17.917444602833122 319.74099306126635 0.7550069322890126
17.922672157786536 323.01583690145293 0.758846134969386
17.92789971273995 325.7564678685314 0.7616034324588604
17.933127267693365 328.76602086665116 0.7640810177134045
17.93835482264678 326.47052561321715 0.7628721435487681
17.943582377600194 321.37212421312546 0.7573570175523936
17.94880993255361 319.43635706782476 0.7551256853774246
17.954037487507023 317.7216435091522 0.753477775142719
17.959265042460437 315.48535049171534 0.7504641320811704
17.96449259741385 310.1156540109005 0.7446631771860487
17.969720152367266 306.1076285878584 0.7400944239922973
17.97494770732068 300.92702718755845 0.7337795024956043
17.980175262274095 298.3674345249194 0.731541399786062
17.98540281722751 295.8701213069109 0.7285920595906877
17.990630372180924 291.0475732426794 0.723097479375425
17.995857927134338 287.824337184511 0.7198989569060044
18.001085482087753 286.71305178257967 0.7181081302646695
18.006313037041167 283.30257455556506 0.7149158092777232
18.01154059199458 280.47415533205515 0.7116235010791728
18.016768146947996 276.67456232126773 0.7072382342680321
18.02199570190141 278.19266815433656 0.709885511697315
18.027223256854825 278.4741252483554 0.7091186679961838
18.03245081180824 277.27205050922674 0.7066427000130826
18.037678366761654 274.59235365722697 0.7021540903825826
18.042905921715068 272.684947713248 0.700148956941723
18.048133476668482 272.08648649979983 0.7005193093608212
18.053361031621897 273.84506001414746 0.702915463181166
18.05858858657531 275.45723428812914 0.7044551820918398
18.063816141528726 275.2945263598812 0.7044186723227002
18.06904369648214 276.41270573218617 0.705304345990869
18.074271251435555 280.96732917177013 0.7107117031976021
18.07949880638897 282.6247883556418 0.7122296489015477
18.084726361342383 284.1438058018196 0.7136009171288854
18.089953916295798 282.24451074122675 0.7115708126074318
18.095181471249212 281.3223368262417 0.7106238594061464
18.100409026202627 282.9722392603055 0.7123079178268341
18.10563658115604 284.4967174998834 0.7137505270776298
18.110864136109456 287.0376408513652 0.7156864039951573
18.11609169106287 290.1267155666071 0.7187826560099588
18.121319246016284 296.7850559589134 0.7274868928901014
18.1265468009697 301.4508539061678 0.732904174972023
18.131774355923113 306.45583543071507 0.7395468952581089
18.137001910876528 315.38851049674685 0.7496954750258638
18.142229465829942 327.58705843072164 0.7634640047341676
18.147457020783357 342.2051710005972 0.7792472429930447
18.15268457573677 353.04955621157865 0.790771693226956
18.157912130690185 362.34418722775484 0.8016775438474972
18.1631396856436 371.6958929623472 0.8118817118419582
18.168367240597014 386.1226717545534 0.8271520613481362
18.17359479555043 394.842514520471 0.8365271123963014
18.178822350503843 400.7930316201248 0.8421044719315118
18.184049905457258 396.70653391777387 0.8378035141902469
18.189277460410672 393.83939734906807 0.8349013214587293
18.194505015364086 389.12023155020466 0.8298962020945577
18.1997325703175 385.50070731304254 0.8264716153630858
18.204960125270915 384.2567392883115 0.8253017895244946
18.21018768022433 379.7687249175393 0.8201528220835762
18.215415235177744 375.77416110816193 0.8162171564168836
18.22064279013116 375.35626197075857 0.8157728452347974
18.225870345084573 378.64494463203494 0.819431355293162
18.231097900037987 379.9897035970752 0.8209772868574564
18.236325454991402 384.57591501289664 0.8255301286946816
18.241553009944816 388.4171370125747 0.8297384250262055
18.24678056489823 392.3395135132717 0.8335035943251695
18.252008119851645 390.7715617137118 0.8322702150727657
18.25723567480506 389.1833077974549 0.8306508955154309
18.262463229758474 383.44000478346265 0.8242076763977138
18.26769078471189 376.1330199450853 0.8160425474987641
18.272918339665303 367.7365954191474 0.8065543913936365
18.278145894618717 356.21151812687276 0.7942783845457401
18.28337344957213 347.19543461855335 0.7844021665841296
18.288601004525546 340.8996175722786 0.7777539228882141
18.29382855947896 338.1526511829552 0.7747478160908102
18.299056114432375 332.1211662763519 0.7678178644208532
18.30428366938579 324.78834900683796 0.7597829007989265
18.309511224339204 315.82240044154105 0.7501377853880057
18.314738779292618 308.7336123186923 0.7417113193427656
18.319966334246033 304.51226523900755 0.7369967992216764
18.325193889199447 298.8036521033202 0.7299626972435102
18.33042144415286 293.6533925734083 0.7244314340411998
18.335648999106276 290.4905621695755 0.7202946385301888
18.34087655405969 290.6467981403624 0.7211176465414868
18.346104109013105 288.69519246787297 0.7189908961395325
18.35133166396652 286.7282140034864 0.7174407312409505
18.356559218919934 283.2991799721341 0.7128589694044619
18.361786773873348 284.23851993109366 0.7136763403564048
18.367014328826762 286.84519250412706 0.7164170337458883
18.372241883780177 288.4077444265194 0.7182930942429209
18.37746943873359 290.6335096718073 0.7206166187470454
18.382696993687006 294.542395578258 0.7251051503453064
18.38792454864042 303.67490470942175 0.7382078286326144
18.393152103593835 313.47950689395975 0.7613173154200465
18.39837965854725 322.7598489674877 0.7793405177917774
18.403607213500663 329.232796615262 0.7927664262063744
18.408834768454078 338.6912863484336 0.8077365438531052
18.414062323407492 347.4753775731651 0.8225939447795424
18.419289878360907 357.6342772548198 0.8381160565417742
18.42451743331432 362.0460140685053 0.8465271473094836
18.429744988267736 363.7010803303375 0.8521993884104965
18.43497254322115 361.3309833518425 0.8522194810561928
18.440200098174564 357.72451534740634 0.8514277537456804
18.44542765312798 354.6636875381097 0.851361639880359
18.450655208081393 350.3535031860054 0.8488226525901879
18.455882763034808 343.95885198831337 0.8456357087395213
18.461110317988222 339.9743146594327 0.8440433614878582
18.466337872941637 337.32836753908464 0.8432702659618941
18.47156542789505 336.96948946468734 0.8453107045882383
18.476792982848465 334.6880000163054 0.8437687966641517
18.48202053780188 331.61721258046407 0.8428742395849467
18.487248092755294 323.9712982208609 0.835573249179284
18.49247564770871 320.78055612515834 0.8335005166316968
18.497703202662123 316.62039012669084 0.8307752268139175
18.502930757615538 315.9979813662215 0.8319975421833911
18.508158312568952 313.0418240239615 0.830746823530721
18.513385867522366 309.09473938291006 0.8285786019317266
18.51861342247578 307.95132258090234 0.8293648354870576
18.523840977429195 306.05685191620495 0.830369528931199
18.52906853238261 306.3795615913702 0.8328266474664914
18.534296087336024 304.1586140662045 0.8313729059378312
18.53952364228944 301.99374280228693 0.8311682407881635
18.544751197242853 299.1116535498277 0.828898380032718
18.549978752196267 299.4234261950605 0.8320301522647582
18.555206307149682 299.2911632904101 0.8336225335346004
18.560433862103096 297.88149773700405 0.8326191167955334
18.56566141705651 297.8014436132079 0.8348952476254752
18.570888972009925 299.705398429903 0.838585231574113
18.57611652696334 302.69086681340434 0.8444186464521026
18.581344081916754 304.6099159794903 0.8487450183340027
18.58657163687017 304.6100880382835 0.8498739199208423
18.591799191823583 303.4617005389204 0.851361013753141
18.597026746776997 305.5364633239348 0.8561056263459419
18.60225430173041 305.28335630226894 0.8578510514328551
18.607481856683826 304.77752830617976 0.858691724658797
18.61270941163724 305.2324379371542 0.8595328560282695
18.617936966590655 306.9890624557157 0.8635926884341483
18.62316452154407 311.76503565647016 0.8705779641232193
18.628392076497484 316.32332201213734 0.8597662439703874
18.633619631450898 320.8086598478025 0.8565904532129714
18.638847186404313 324.1315071372666 0.8538260475354169
18.644074741357727 330.0959601782303 0.8568327330647857
18.64930229631114 331.2709086517946 0.855287644326974
18.654529851264556 337.48332114271636 0.8589423819610854
18.65975740621797 345.5745257395903 0.8663613133919903
18.664984961171385 351.19614535637317 0.8697790714797164
18.6702125161248 351.3533852702181 0.8668349560885116
18.675440071078214 350.0903086464096 0.8634184293738333
18.680667626031628 349.0742489361493 0.8585896821215802
18.685895180985042 350.37910204959474 0.8576199566796255
18.691122735938457 352.36429224425865 0.8579148768997296
18.69635029089187 354.48363236527877 0.8577155607175767
18.701577845845286 354.8783958379159 0.856578239199133
18.7068054007987 353.6869135242758 0.8530759934515719
18.712032955752115 350.4467484120899 0.8479133447123459
18.71726051070553 348.1996835238286 0.8441810410854353
18.722488065658943 350.5313886741136 0.8458051005314776
18.727715620612358 349.27246250459956 0.8436923121255013
18.732943175565772 351.5754855346506 0.845213349511738
18.738170730519187 352.5455167398895 0.8452822764792018
18.7433982854726 352.9627580937757 0.8451019116913032
18.748625840426016 354.9822458891742 0.8460147760188351
18.75385339537943 354.7100744861565 0.8443434743392672
18.759080950332844 353.454536773516 0.84166148363042
18.76430850528626 351.5115262101644 0.83761310933272
18.769536060239673 349.13622258770545 0.8338678915978138
18.774763615193088 349.6786569637443 0.8330691306939051
18.779991170146502 346.75792049359717 0.8282771368002582
18.785218725099917 341.951330532868 0.8215158169669022
18.79044628005333 337.29360931746385 0.8157331753542822
18.795673835006745 332.2583717068237 0.8080804614364496
18.80090138996016 329.0825478439391 0.80439321664036
18.806128944913574 326.04817090921716 0.8001938263994756
18.81135649986699 321.4952385154388 0.7949325804430613
18.816584054820403 317.897630143847 0.7907531125595547
18.821811609773818 315.6935926558814 0.7854457636960824
18.827039164727232 314.69560637482573 0.7830187002071003
18.832266719680646 311.4193776828101 0.7777676469318581
18.83749427463406 308.2556371275253 0.7735690186441112
18.842721829587475 305.04479658420115 0.770008572949302
18.84794938454089 300.89364790134465 0.7649131139826317
18.853176939494304 299.72978095206577 0.7636311936695355
18.85840449444772 299.157690563438 0.7625368582361086
18.863632049401133 299.95173341089935 0.763197386969154
18.868859604354547 298.64963688231967 0.7613820010522967
18.87408715930796 299.20978835553035 0.7618345037396763
18.879314714261376 295.7072379746856 0.7575845024122908
18.88454226921479 292.45959178271886 0.7533540796437433
18.889769824168205 290.31584275652415 0.7498309195698987
18.89499737912162 292.5228289974063 0.7523331716113367
18.900224934075034 294.63872880432405 0.7540017874230156
18.90545248902845 295.6500412261802 0.7546172698582675
18.910680043981863 292.3199073103268 0.7498706230148217
18.915907598935277 289.9534319772341 0.7464885335096053
18.92113515388869 291.05641001494905 0.7486940629225535
18.926362708842106 293.4429101643115 0.7528505324514115
18.93159026379552 293.17885625059984 0.7523274078687734
18.936817818748935 291.7919073390871 0.750672374455416
18.94204537370235 290.83243152056247 0.7477497495987393
18.947272928655764 289.5406039371312 0.7450240404297555
18.952500483609178 290.03910287865244 0.7435721552952055
18.957728038562593 287.4287835311268 0.7405407321187939
18.962955593516007 289.34358260011305 0.7438225877598839
18.96818314846942 288.62930509815226 0.7433770414215103
18.973410703422836 289.08125198701964 0.7434162035209411
18.97863825837625 286.3790399903761 0.7388003913265141
18.983865813329665 286.2256323782602 0.7383669284813402
18.98909336828308 286.53687624640946 0.7390625052546267
18.994320923236494 292.45860277112854 0.7465210270492717
18.999548478189908 313.50831025903955 0.7726997951216731
19.004776033143322 316.50140676956426 0.7761462862678756
19.010003588096737 318.45812065149875 0.777840265175969
19.01523114305015 304.72073664039544 0.7615029652770369
19.020458698003566 299.81882406164607 0.7545835704395233
19.02568625295698 289.69143380280997 0.7419197566026178
19.030913807910395 282.522956885601 0.7322034725820412
19.03614136286381 284.7786866584581 0.7344919944397241
19.041368917817223 283.4722720178748 0.7313254320219625
19.046596472770638 281.6336665345329 0.7289743146418055
19.051824027724052 277.1175281849867 0.7232429881882962
19.057051582677467 275.96978986599834 0.7216281646060992
19.06227913763088 276.88697867501503 0.722298544571873
19.067506692584296 278.9001407623036 0.7248182637091648
19.07273424753771 280.6823838507404 0.7273602586286805
19.077961802491124 279.0303696404387 0.7259412627428193
19.08318935744454 278.74888572248 0.7252757354336052
19.088416912397953 278.40629934122336 0.7240247444386249
19.093644467351368 276.51257272528943 0.7217005709196617
19.098872022304782 276.0829654410284 0.7207437066757358
19.104099577258197 274.34619112076524 0.7180537310247441
19.10932713221161 274.4358444881466 0.7176103090846857
19.114554687165025 272.1193950540776 0.7133408068601022
19.11978224211844 271.1156777029555 0.7128034955229705
19.125009797071854 272.5709314375509 0.7146898745229663
19.13023735202527 274.5936584605939 0.7175175303878886
19.135464906978683 275.4845966814838 0.7186132307560589
19.140692461932098 275.5813180267215 0.7186513705299632
19.145920016885512 276.7998678220871 0.7199823766293926
19.151147571838926 276.5734159927038 0.7190975877663084
19.15637512679234 276.90712622537137 0.7196983801649925
19.161602681745755 276.34779003482373 0.7196672345707383
19.16683023669917 274.1820768233529 0.7171011255126547
19.172057791652584 270.75833925208684 0.7129738620297517
19.177285346606 269.5529952300969 0.7107611304101406
19.182512901559413 270.6595514551468 0.7120619368278275
19.187740456512827 274.1484983188463 0.7169172293149761
19.19296801146624 274.52279363710477 0.7180206496407131
19.198195566419656 273.7060024722097 0.7161972100459993
19.20342312137307 272.77036426310525 0.7151275747921542
19.208650676326485 269.99436841856004 0.7100933193461375
19.2138782312799 269.3317445596304 0.7091962572831781
19.219105786233314 271.383693708055 0.7106419679294997
19.22433334118673 272.4143734939726 0.7121817093484061
19.229560896140143 273.6026773863355 0.7145374469334762
19.234788451093557 274.36790218219807 0.7152123457197689
19.24001600604697 272.2586550731245 0.713432844269581
19.245243561000386 272.4249794808106 0.7131764208774862
19.2504711159538 272.7997491615015 0.7125138872782529
19.255698670907215 274.5821399309697 0.7151213230654152
19.26092622586063 274.5976631859795 0.7154097360879519
19.266153780814044 275.5020638027582 0.716601191903468
19.271381335767458 275.71348144526917 0.7168210331564238
19.276608890720873 276.0992100700028 0.7161246229091424
19.281836445674287 275.109907897578 0.714763326464517
19.2870640006277 274.5204555692432 0.7137152530030784
19.292291555581116 276.4531282119046 0.7154145613274233
19.29751911053453 277.58589530543236 0.7168513144846458
19.302746665487945 279.45612925217773 0.7181614471568011
19.30797422044136 280.92371558548956 0.7213174650791563
19.313201775394774 281.8620941190382 0.7229540823110281
19.318429330348188 286.1436558913125 0.7285051859977424
19.323656885301602 288.6867483888374 0.7317725509413749
19.328884440255017 291.3018049129137 0.7342736232953028
19.33411199520843 296.2996614208927 0.7390148517609276
19.339339550161846 300.563345367694 0.7440125115451286
19.34456710511526 303.33906245054493 0.7456762891831257
19.349794660068675 306.3706825440039 0.7500045632864373
19.35502221502209 308.214088232832 0.7534219273679561
19.360249769975503 309.0811337456028 0.7551688792661195
19.365477324928918 310.80357455385627 0.7578756691157825
19.370704879882332 314.1245071449171 0.759746372908873
19.375932434835747 319.9416424123681 0.7656756780591709
19.38115998978916 324.432855927028 0.7701581127893803
19.386387544742576 326.883108733749 0.7728922788817273
19.39161509969599 327.57396538051466 0.7741720827378409
19.396842654649404 327.127561223074 0.7733740047787531
19.40207020960282 329.1599377173716 0.7762391859032206
19.407297764556233 329.3038527791929 0.7771021235572712
19.412525319509648 332.4564587245786 0.780574757944367
19.417752874463062 333.15209652248114 0.7809067677968238
19.422980429416477 332.130837056804 0.7793176352747867
19.42820798436989 331.66647483449043 0.7781971103075209
19.433435539323305 332.01713440401784 0.7789459087283398
19.43866309427672 331.75301989284804 0.778053103087642
19.443890649230134 329.57950267037717 0.7756270239310307
19.44911820418355 328.5711507325182 0.7746047859983255
19.454345759136963 328.9643646587356 0.7745616162399405
19.459573314090377 332.0814309409563 0.7783979511222278
19.464800869043792 333.6502863106789 0.7800184449193325
19.470028423997206 331.6799481039502 0.7776368260799381
19.47525597895062 330.6622004917227 0.7763743336455399
19.480483533904035 325.28473621421443 0.7694821017809077
19.48571108885745 324.6806743235611 0.7690944155276396
19.490938643810864 329.02441244121394 0.7740605074539422
19.49616619876428 332.5499566244953 0.7777869683978779
19.501393753717693 334.5987375963409 0.780002884467235
19.506621308671107 334.2951851597838 0.7792082455370272
19.51184886362452 331.62557603419873 0.7763288036299814
19.517076418577936 332.57119384778116 0.7773768981874879
19.52230397353135 334.0679191415984 0.7788765121414921
19.527531528484765 339.8106028245216 0.7853340130793627
19.53275908343818 341.36071849766336 0.7867355018939373
19.537986638391594 343.9366277559068 0.7896470396585912
19.54321419334501 343.985163214921 0.7900101100113441
19.548441748298423 342.9594937744776 0.7895275427988085
19.553669303251837 343.3992400841322 0.7898585133268335
19.55889685820525 344.57130031391216 0.7913119159277641
19.564124413158666 345.16027676533315 0.7909903672268594
19.56935196811208 345.5635490928423 0.7914613152832569
19.574579523065495 344.41458276965415 0.790048915673244
19.57980707801891 349.4459658912954 0.7960219368178935
19.585034632972324 350.91313055838316 0.7982852517151512
19.590262187925738 355.4957182410811 0.8031926863850367
19.595489742879153 357.8810916333803 0.805186433138975
19.600717297832567 361.9946058522017 0.8092802852694053
19.60594485278598 364.15889794309084 0.8113918523917159
19.611172407739396 364.7486626444308 0.8123874760049938
19.61639996269281 365.7026795340097 0.8132595619922973
19.621627517646225 368.8508757945308 0.816268868295788
19.62685507259964 372.30896135371034 0.8200523112006014
19.632082627553054 377.0432974189922 0.8250109781747877
19.637310182506468 381.36526300042783 0.8299326330500657
19.642537737459882 388.07741709936704 0.8371506000747501
19.647765292413297 390.71946109510304 0.8396092397529814
19.65299284736671 394.18061741851426 0.843151934927937
19.658220402320126 391.97515971967346 0.8410527637115452
19.66344795727354 392.26326230175096 0.8415716213008504
19.668675512226955 391.7969177324032 0.8411780202429977
19.67390306718037 391.2922466646138 0.8402659125088613
19.679130622133783 392.1977218302547 0.8410144301245587
19.684358177087198 392.07191296251807 0.8408242179413915
19.689585732040612 394.8663107359877 0.8435144766752752
19.694813286994027 398.0476091175152 0.8467657954403478
19.70004084194744 398.4335602860715 0.8470799391668674
19.705268396900856 396.56497642811127 0.8449619850704406
19.71049595185427 393.6238464940435 0.8423606417054927
19.715723506807684 391.360634841325 0.8393684768834331
19.7209510617611 388.32877334937257 0.8365574573456562
19.726178616714513 382.30252835611856 0.8300787849855714
19.731406171667928 377.5030668509882 0.8246978171970735
19.736633726621342 375.2219991576208 0.8228116306311594
19.741861281574757 371.91827681930914 0.8185885911819946
19.74708883652817 368.65006541539924 0.8155028525692245
19.752316391481585 368.01003687690286 0.8147321605355843
19.757543946435 367.10455718744555 0.8134371566697741
19.762771501388414 363.994306130368 0.8096005107684402
19.76799905634183 360.40314323656816 0.8057887136883916
19.773226611295243 357.22842799440673 0.8021183733706101
19.778454166248657 355.4858372804209 0.8004522732758192
19.783681721202072 353.89239590705995 0.7982662059416158
19.788909276155486 352.31164516876385 0.7966277200390454
19.7941368311089 351.9944708453711 0.7959438753468183
19.799364386062315 349.71869426487626 0.7930182280993481
19.80459194101573 346.2409002888453 0.789293126560235
19.809819495969144 345.35642067524236 0.7886206887106799
19.81504705092256 342.73381950445105 0.7868303816379338
19.820274605875973 342.1010769848621 0.7868436008245858
19.825502160829387 339.44882698461026 0.7831145990588495
19.8307297157828 337.6979459411648 0.7801726275195259
19.835957270736216 333.65409387480804 0.7748893552796764
19.84118482568963 333.6196805185889 0.7746986239508673
19.846412380643045 337.0992694002166 0.7793996417056517
19.85163993559646 337.5006898965 0.7791598647947244
19.856867490549874 338.03992593838376 0.7801394266740619
19.86209504550329 333.6088740667496 0.7754958755543458
19.867322600456703 331.24194946996784 0.7737393115625714
19.872550155410117 328.86171773798463 0.771312145712708
19.87777771036353 327.23750495881814 0.7685055923678917
19.883005265316946 325.6539201166163 0.7656066432114622
19.88823282027036 325.3614764633579 0.7650395553455273
19.893460375223775 321.38527301022714 0.7604875331098165
19.89868793017719 322.48250326291907 0.7614958215090869
19.903915485130604 320.88533705791446 0.7595265634618943
19.909143040084018 318.02339046017994 0.7554739044803634
19.914370595037433 318.819235504492 0.7573273045083381
19.919598149990847 318.24673797561564 0.7577841876518941
19.92482570494426 317.9340598691691 0.7582530457874861
19.930053259897676 317.4740010580863 0.7570808089032126
19.93528081485109 317.5145731504392 0.7563572204143154
19.940508369804505 315.16509651312407 0.752709492072472
19.94573592475792 312.10484820380873 0.7483760781060071
19.950963479711334 309.57301675414465 0.7467472648429617
19.956191034664748 308.715698680048 0.746597260605871
19.961418589618162 311.0706333914352 0.7493051570301666
19.966646144571577 310.41022740227385 0.7475833212419932
19.97187369952499 312.31732054619175 0.7486469889077147
19.977101254478406 314.8691682613704 0.7517330077664627
19.98232880943182 318.73498840966386 0.7564882792830565
19.987556364385235 320.1420801737632 0.7582326006043216
19.99278391933865 320.87037625193307 0.7590609598296425
19.998011474292063 320.86776937038053 0.7595882065252693
20.003239029245478 323.8057292702855 0.7631678087866176
20.008466584198892 327.61573737899084 0.7679060635400409
20.013694139152307 334.6321549972281 0.7751124093732408
20.01892169410572 341.7660021492469 0.783036104999728
20.024149249059136 348.6791933749511 0.7904429612749256
20.02937680401255 355.9227793233559 0.7987081088665104
20.034604358965964 360.527381466935 0.80385312350144
20.03983191391938 365.08411521602665 0.8081809098422186
20.045059468872793 365.4983268862606 0.8079559369680939
20.050287023826208 363.5637284465062 0.8060542997651279
20.055514578779622 358.10774574806305 0.799991702908137
20.060742133733036 354.07764774045626 0.79609401383586
20.06596968868645 348.31622749285737 0.7894051112490285
20.071197243639865 344.05306356670974 0.7845045256912982
20.07642479859328 336.0124763563657 0.7754747637363208
20.081652353546694 332.4903226241413 0.771559884575244
20.08687990850011 329.44337532879143 0.767918135880291
20.092107463453523 330.31333313357874 0.769127832891297
20.097335018406937 329.59099391201113 0.7682682799885964
20.102562573360352 329.13980938761887 0.7677494426649007
20.107790128313766 331.5180422147212 0.7697281919961109
20.11301768326718 334.3330438897605 0.7736725191342093
20.118245238220595 335.4904329726711 0.7755831409003587
20.12347279317401 334.829215128736 0.7745709670811785
20.128700348127424 331.00243649934185 0.7696701833076611
20.13392790308084 331.70802756191944 0.7705346516314648
20.139155458034253 333.475584762743 0.7720449413760202
20.144383012987667 333.86125705280716 0.7727859332539572
20.14961056794108 333.87148925650945 0.7728078099740071
20.154838122894496 333.55024488237234 0.7725226041182642
20.16006567784791 335.4302210844418 0.7753864667339662
20.165293232801325 335.2678046793488 0.7747368997201003
20.17052078775474 334.2029974139711 0.7740593315231128
20.175748342708154 331.4851940308317 0.7706156683842754
20.18097589766157 331.20930684214795 0.7701576928277787
20.186203452614983 328.09444803404034 0.7663387736553755
20.191431007568397 324.1338429799945 0.761985980735812
20.19665856252181 317.6867363785031 0.7546061422890187
20.201886117475226 312.4410374312586 0.7477682401771069
20.20711367242864 310.47417708550915 0.7455608554316675
20.212341227382055 307.8356889910085 0.7429248760059451
20.21756878233547 306.2895587280657 0.7418633696869945
20.222796337288884 302.4837402729608 0.7375394777222294
20.228023892242298 299.779647424268 0.7341626923147591
20.233251447195713 299.28884684968705 0.7332688674584983
20.238479002149127 299.237924912011 0.7333282606678798
20.24370655710254 299.43277643396226 0.7334430747401187
20.248934112055956 298.142321520527 0.7318834093209611
20.25416166700937 299.7789168335315 0.7332828971420771
20.259389221962785 300.56239800323675 0.7334806224277831
20.2646167769162 303.753011950796 0.7371351485935541
20.269844331869614 303.1320612998663 0.7370211042443058
20.275071886823028 299.57641232968524 0.7326831311737824
20.280299441776442 292.66294639567053 0.724078692568273
20.285526996729857 290.20923662289533 0.7204595561739658
20.29075455168327 290.87480976247593 0.7211450475963608
20.295982106636686 292.794664295955 0.7239449789856256
20.3012096615901 295.2500390671809 0.7274006410340029
20.306437216543515 299.89720415759825 0.7335839058790907
20.31166477149693 304.89321770681687 0.7400837912540389
20.316892326450343 305.01148938895636 0.7383626912146037
20.322119881403758 301.88147670046834 0.7345092677781876
20.327347436357172 300.47388463289684 0.7330421599477466
20.332574991310587 298.90739125742095 0.7317435340873607
20.337802546264 298.65853667613925 0.7317763921237598
20.343030101217416 296.40108169323605 0.7289584741069915
20.34825765617083 296.5907341717355 0.7291720594733891
20.353485211124244 292.9541779353981 0.7249987352476652
20.35871276607766 294.21088694497894 0.7256920935215816
20.363940321031073 293.02084644886816 0.7248390201996286
20.369167875984488 294.7272487629817 0.7270204895581258
20.374395430937902 295.297686314702 0.7276149789634767
20.379622985891316 295.88451347609873 0.7282500007833376
20.38485054084473 292.4288435266482 0.7234510540490323
20.390078095798145 291.90142390549414 0.7235945697681808
20.39530565075156 292.10355772502754 0.7230074283239316
20.400533205704974 293.8144929736536 0.7244173717883204
20.40576076065839 294.8362474276377 0.7252338202558886
20.410988315611803 294.62324671499266 0.7253386559622002
20.416215870565217 296.6756092805393 0.7290004085346712
20.421443425518632 296.57695146213786 0.7297377578973017
20.426670980472046 292.58970393625907 0.7252826795732474
20.43189853542546 291.14845037245243 0.7227135771248613
20.437126090378875 291.363443978696 0.7222933003775404
20.44235364533229 293.0626575407528 0.7237760092543142
20.447581200285704 291.8843262865235 0.7219834660881097
20.45280875523912 291.6233479357973 0.7218500628529043
20.458036310192533 291.7543433461849 0.7232787242589405
20.463263865145947 292.7564390362634 0.7248351194817214
20.46849142009936 290.9702116924756 0.7241298603170346
20.473718975052776 288.55362657302464 0.7204037273966507
20.47894653000619 291.216778863614 0.722303523457751
20.484174084959605 290.7614022166769 0.7206329771529981
20.48940163991302 292.46525084875026 0.7218621894600304
20.494629194866434 291.2731842234779 0.7213110721763482
20.49985674981985 292.86200409133215 0.7233017766815378
20.505084304773263 294.56602889707693 0.7249382372323206
20.510311859726677 297.2462607919613 0.7287779648792128
20.51553941468009 299.6416561314262 0.7327648750746368
20.520766969633506 296.77955196761826 0.7291637193564904
20.52599452458692 291.3475174210869 0.7227548715494447
20.531222079540335 290.18524867881996 0.7197479863788586
20.53644963449375 289.7120128214593 0.7202787085046601
20.541677189447164 289.9371414798117 0.7205213834834605
20.546904744400578 291.7568391901846 0.7220387785217087
20.552132299353993 292.47242947254483 0.7229077780337202
20.557359854307407 295.50461480909763 0.7262553212756863
20.56258740926082 295.6098062973058 0.7270967207432728
20.567814964214236 291.5759551263695 0.7215730303098606
20.57304251916765 286.5005169358823 0.715650793642905
20.578270074121065 284.4941354973055 0.7143642901334707
20.58349762907448 283.05640306912176 0.7130052469693238
20.588725184027894 284.3062716335962 0.7150900172170549
20.593952738981308 284.28071360975974 0.713718143613052
20.599180293934722 285.28182840941633 0.7138706741320247
20.604407848888137 285.8033259887077 0.7146904831578715
20.60963540384155 287.09091519074275 0.717161516227637
20.614862958794966 285.86496019010394 0.716474121390386
20.62009051374838 286.090020623218 0.7171694156313065
20.625318068701795 287.08745919629234 0.717251165018064
20.63054562365521 286.9190302437911 0.7167503044820236
20.635773178608623 287.4533266288951 0.717164754558642
20.641000733562038 287.5214041529284 0.7168440414734034
20.646228288515452 289.81423163300224 0.7189681467660237
20.651455843468867 291.14346347384344 0.7192906323369891
20.65668339842228 292.0766716758356 0.7210332320365334
20.661910953375695 293.1417508408302 0.7225584871913725
20.66713850832911 291.40185132630296 0.720710270283779
20.672366063282524 289.35546651136775 0.7193436254141591
20.67759361823594 288.9382317834318 0.7189500011204025
20.682821173189353 290.42791782756393 0.7213700307075823
20.688048728142768 289.70209962168167 0.720673758293384
20.693276283096182 289.6562634636677 0.7207767240403377
20.698503838049596 286.4822473446391 0.7163268948685618
20.70373139300301 284.79787076646767 0.7130308606214039
20.708958947956425 286.2443406887303 0.7145612279411011
20.71418650290984 290.86364598764214 0.7197924974623212
20.719414057863254 295.1777625943441 0.7244455096837252
20.72464161281667 297.2238648402161 0.7264556428781229
20.729869167770083 294.1234089788633 0.7225676821464072
20.735096722723497 293.026996088922 0.7218613177449295
20.740324277676912 293.3834017064453 0.722971605767532
20.745551832630326 294.7310407074596 0.7248692193335704
20.75077938758374 293.3696170891092 0.7226680394516887
20.756006942537155 292.12472652235505 0.7203066630336931
20.76123449749057 292.4117428069399 0.7204661996080287
20.766462052443984 293.36672146640086 0.7218845776108821
20.7716896073974 294.5815143786855 0.7226580795188995
20.776917162350813 296.64306276833724 0.7246124859773829
20.782144717304227 300.23159831133984 0.7293978446226687
20.78737227225764 302.4711798546172 0.7324786975608373
20.792599827211056 301.223209098669 0.7319099887489602
20.79782738216447 302.42524813255625 0.7327001022411234
20.803054937117885 300.5637240379652 0.7305946065003152
20.8082824920713 303.24473479657297 0.733305984975173
20.813510047024714 305.95532716442386 0.7365790805140358
20.81873760197813 309.7947164088202 0.7412228997866368
20.823965156931543 310.74193718522054 0.7422834710687966
20.829192711884957 310.5318105461712 0.7417742193645894
20.83442026683837 311.69645794366096 0.7429608153003254
20.839647821791786 311.1533879499635 0.7415504293170027
20.8448753767452 310.5868136467433 0.7416853555005364
20.850102931698615 309.747505329179 0.7408654589383373
20.85533048665203 308.14500145187117 0.7389496076991953
20.860558041605444 308.4621611389223 0.7388451810771246
20.865785596558858 309.9831390825256 0.7408217778505696
20.871013151512273 310.23755157268886 0.7415445191376379
20.876240706465687 310.474932889289 0.7423282017360947
20.8814682614191 311.2953759490486 0.7433983972554881
20.886695816372516 311.61095436243374 0.7434845468907387
20.89192337132593 311.3745218958685 0.7423029701656416
20.897150926279345 310.18706809512895 0.7404307815621267
20.90237848123276 310.68836231039774 0.7423768144896103
20.907606036186174 306.80682943167704 0.7377964819116064
20.912833591139588 304.8024644255801 0.7358369213563533
20.918061146093002 301.56896287138636 0.730792088545642
20.923288701046417 301.951025898109 0.7310825086782877
20.92851625599983 300.63909996028747 0.7290183591434232
20.933743810953246 300.44305820248525 0.729078610094747
20.93897136590666 301.35825036745473 0.7312704251669365
20.944198920860075 299.0426812092059 0.729171716657922
20.94942647581349 299.31269797783716 0.729569779993204
20.954654030766903 298.618626162711 0.7277420134005099
20.959881585720318 299.0659884866905 0.7279749759177733
20.965109140673732 298.0359557108283 0.7264879793342364
20.970336695627147 298.1788965472174 0.7272501475153791
20.97556425058056 296.455995875502 0.7254256147974445
20.980791805533975 298.1632327330015 0.7276995032350094
20.98601936048739 295.02394835893887 0.7233133857083741
20.991246915440804 290.52948097937576 0.7170761629534285
20.99647447039422 283.7509746957257 0.7083330497518399
21.001702025347633 280.7327439341806 0.7052644943910071
21.006929580301048 283.0997649901252 0.7083949441132777
21.012157135254462 283.08736576625233 0.7083574085422202
21.017384690207876 284.0925329956881 0.7092838384345377
21.02261224516129 284.3288274306507 0.7095867741867152
21.027839800114705 284.35719650888285 0.7110751567997081
21.03306735506812 286.12866396423834 0.7136451664055378
21.038294910021534 282.31093394635934 0.709424305678789
21.04352246497495 280.595826849641 0.7061065055257707
21.048750019928363 276.43221691635796 0.7007317685519461
21.053977574881777 277.29692271817777 0.701265815838399
21.059205129835192 280.9625046172931 0.7058878840132715
21.064432684788606 282.8648701375422 0.7085227410219024
21.06966023974202 285.50499617446553 0.7112026910492907
21.074887794695435 285.07880154290024 0.710498456971971
21.08011534964885 282.3325462748132 0.7075574295133739
21.085342904602264 278.8448543669199 0.7031119716648712
21.09057045955568 278.1358857321554 0.702106477754775
21.095798014509093 279.71191978355455 0.7037215158431491
21.101025569462507 279.3395564180695 0.7024960313510558
21.10625312441592 277.7942635555342 0.6999222102244178
21.111480679369336 277.9923136279886 0.6993122426257851
21.11670823432275 277.00111915317115 0.6986345462607987
21.121935789276165 274.95669337535577 0.6963751636420659
21.12716334422958 273.8830286998782 0.6939176332477609
21.132390899182994 277.043437374488 0.6974948727041487
21.13761845413641 276.5630761076165 0.6961452805823902
21.142846009089823 275.6235767471347 0.6955076866404274
21.148073564043237 270.67258818672946 0.6899447126573838
21.15330111899665 272.5538894749545 0.6918439101840089
21.158528673950066 274.79492257036884 0.695336414103965
21.16375622890348 276.0363113839657 0.6964893928926037
21.168983783856895 276.00381554020436 0.6956569140055135
21.17421133881031 273.57645156072243 0.6914181249857967
21.179438893763724 272.0419520311698 0.6883301459002781
21.184666448717138 271.3383571105543 0.6883185423874643
21.189894003670553 273.2223462797819 0.6912359383140236
21.195121558623967 275.5782735254778 0.6945638463308083
21.20034911357738 278.17649775804614 0.6973552372109988
21.205576668530796 274.16013385153406 0.6927697401401839
21.21080422348421 269.1375998007077 0.6867819157268745
21.216031778437625 268.10698296505745 0.6854078524588018
21.22125933339104 273.63274349711065 0.6915176806258541
21.226486888344454 272.1535449880265 0.6878004476568055
21.231714443297868 271.6765515897743 0.6868403360835016
21.236941998251282 270.43588435780714 0.6853846596378955
21.242169553204697 273.5547886287232 0.690108272831826
21.24739710815811 272.9264503247951 0.6883093456273485
21.252624663111526 270.564039087042 0.6851803573908994
21.25785221806494 271.08673260372166 0.6854637413213235
21.263079773018355 271.4047355911105 0.6851596757302826
21.26830732797177 272.0195571518555 0.6874898405282908
21.273534882925183 270.1074801050177 0.6856560869909444
21.278762437878598 268.166625213908 0.6840614013108718
21.283989992832012 266.7865446791826 0.6880871803124251
21.289217547785427 267.44670956031155 0.6976670503493112
21.29444510273884 266.14718409194137 0.7016649587163896
21.299672657692255 263.24890950148716 0.7029034796058615
21.30490021264567 264.252186013992 0.7088246603744531
21.310127767599084 266.2270364803658 0.7152574503457598
21.3153553225525 267.08961905164745 0.7190084902753483
21.320582877505913 266.90132091755936 0.723060870083661
21.325810432459328 265.9194472671274 0.7254213901914713
21.331037987412742 267.0773714078311 0.7306313297564052
21.336265542366156 269.23263435244775 0.7365851056248017
21.34149309731957 269.7015870761513 0.7398228806894156
21.346720652272985 268.6096926835634 0.7426052833857277
21.3519482072264 265.43575634801266 0.7410225483046028
21.357175762179814 265.6033550613283 0.7449822440245977
21.36240331713323 262.69434201129656 0.7424527868337997
21.367630872086643 264.8533790649066 0.7483307053668717
21.372858427040057 266.6074421572875 0.7532546423558938
21.378085981993472 269.17570824492674 0.7581468662969962
21.383313536946886 267.50798403660025 0.7576986856743547
21.3885410919003 265.40862569964037 0.7550865230103313
21.393768646853715 266.1818930514777 0.7577360900051798
21.39899620180713 267.81558594219103 0.762569134067985
21.404223756760544 267.12496627277346 0.7636732277660159
21.40945131171396 266.0402398311826 0.7653435668216915
21.414678866667373 267.4951724714277 0.7688011617434385
21.419906421620787 268.898013653052 0.7721714477200909
21.4251339765742 269.2923026920459 0.774755472648002
21.430361531527616 266.78426850537085 0.7717321318931774
21.43558908648103 269.33201501292825 0.776083116175048
21.440816641434445 267.95763543223075 0.7762132929085386
21.44604419638786 269.9696406518549 0.7817238208168646
21.451271751341274 270.99442577001304 0.7871249016454762
21.45649930629469 276.6100148858235 0.796955094654634
21.461726861248103 278.5986531478526 0.8007846768144383
21.466954416201517 276.71198183642935 0.799468176725717
21.47218197115493 270.30895619575745 0.7920328991442412
21.477409526108346 267.4345717577645 0.7907468432577971
21.48263708106176 268.1974447852377 0.7922163516605141
21.487864636015175 273.3036718596456 0.8009770989303158
21.49309219096859 275.26591272021653 0.8058898328493156
21.498319745922004 276.336717227236 0.8097044551998132
21.503547300875418 277.33829194004915 0.8145504832597723
21.508774855828833 275.67026063484366 0.8104814800135809
21.514002410782247 274.66446232103516 0.7929196856997366
21.51922996573566 272.8798707791763 0.7799846970281037
21.524457520689076 275.3770289823108 0.7757060001308839
21.52968507564249 276.9631096703429 0.7727915588189451
21.534912630595905 276.5162334878129 0.767665797456448
21.54014018554932 275.07326661731867 0.7627102208502682
21.545367740502734 275.93162736385193 0.7611584647091229
21.550595295456148 277.7971584783731 0.760577845254992
21.555822850409562 279.5891246689117 0.7606940124170337
21.561050405362977 279.1878149712988 0.7570725929918078
21.56627796031639 280.2179680351626 0.7556249527868466
21.571505515269806 281.8297748455856 0.7565130971963183
21.57673307022322 282.4837537123778 0.7567618450727647
21.581960625176634 281.26565829135166 0.7552859093101262
21.58718818013005 282.23732961457904 0.7558169401562311
21.592415735083463 284.96675295979986 0.7581453849849574
21.597643290036878 286.1922254913443 0.7581027901102395
21.602870844990292 283.22287117492436 0.7521588628418349
21.608098399943707 284.0863744102809 0.7519303870518832
21.61332595489712 286.327251582605 0.7533974967398057
21.618553509850535 288.1389084897238 0.7539418947596117
21.62378106480395 286.5307210102733 0.7504733232904705
21.629008619757364 286.1969602589753 0.7496464568459981
21.63423617471078 287.787281904651 0.751989811628346
21.639463729664193 287.48754087305844 0.7507516281979768
21.644691284617608 284.6229290268904 0.7454592894818893
21.649918839571022 282.08627765326423 0.7395269188387901
21.655146394524436 283.1100765856351 0.740247475803443
21.66037394947785 284.2198305405654 0.7414772333963673
21.665601504431265 285.5496334614106 0.7434127394593816
21.67082905938468 286.5159681888736 0.7432319922578131
21.676056614338094 288.4644914277391 0.7455980795467675
21.68128416929151 289.5618372804241 0.7472330754337712
21.686511724244923 291.8239707767999 0.7497581434912038
21.691739279198337 295.0201663096516 0.7527947519390169
21.696966834151752 295.89458226220654 0.7514642116728568
21.702194389105166 294.96757748904946 0.7500529783331319
21.70742194405858 294.6805703101556 0.7494962931400961
21.712649499011995 295.81629228227916 0.7505290903390022
21.71787705396541 300.18872178842037 0.7552142470882228
21.723104608918824 304.629487582961 0.7603248669438357
21.72833216387224 302.75995967435426 0.7570923894325834
21.733559718825653 297.4622005431232 0.7493462479101748
21.738787273779067 298.2712797814047 0.7501466114982269
21.74401482873248 302.3437583185659 0.7564831332656813
21.749242383685896 307.29423263086966 0.7637441570578425
21.75446993863931 307.5056460166687 0.7640225316134032
21.759697493592725 307.8344743414647 0.7638003177667191
21.76492504854614 311.3089585687913 0.7665711915772219
21.770152603499554 315.7917302114668 0.7717958864907426
21.77538015845297 315.99262551824876 0.7719176291816511
21.780607713406383 314.0893001497202 0.7693169601158113
21.785835268359797 316.00322635561986 0.7716404802677422
21.79106282331321 318.5596181754249 0.7743270723166239
21.796290378266626 320.0077575125662 0.775301725527035
21.80151793322004 322.7941766001245 0.7778713205111292
21.806745488173455 320.9722890709641 0.7745900804065442
21.81197304312687 320.3966481946854 0.773186464231585
21.817200598080284 321.5384653406308 0.7742714640163639
21.822428153033698 327.7515884728238 0.7820773498288942
21.827655707987113 331.81219725416946 0.7876215607834673
21.832883262940527 331.7135895557366 0.7883655826952215
21.83811081789394 330.63664201547584 0.7868843846236934
21.843338372847356 333.21739104117347 0.7890658866637024
21.84856592780077 337.0085785112126 0.793073362475947
21.853793482754185 337.48390096478084 0.793441327999994
21.8590210377076 343.7387664273409 0.800238239427936
21.864248592661014 344.76410071433156 0.8013536186667328
21.869476147614428 342.84523383480933 0.7986503266990029
21.874703702567842 333.927420166796 0.7882513519292956
21.879931257521257 328.75335809871183 0.7818178034532504
21.88515881247467 323.66865062866134 0.7754538083690484
21.890386367428086 321.81585496305803 0.7726126787890126
21.8956139223815 318.0814614602763 0.7687057563494001
21.900841477334914 319.0753917786302 0.7708546544831869
21.90606903228833 319.4723504258557 0.7719163841525818
21.911296587241743 320.64245194039586 0.7728779584254327
21.916524142195158 317.5114133716659 0.7684629589394044
21.921751697148572 313.1378643751476 0.7629544936934913
21.926979252101987 310.1812103519934 0.7584233387354382
21.9322068070554 311.9630973290647 0.7601946563441548
21.937434362008815 316.9234124220962 0.7655977716824293
21.94266191696223 316.91437099032987 0.7654573901642585
21.947889471915644 314.74537187526056 0.7628126313722724
21.95311702686906 311.02726309875726 0.7582135552043412
21.958344581822473 311.3631553786484 0.7578449038227286
21.963572136775888 313.3981666749475 0.7606903701265844
21.968799691729302 315.97656001090843 0.7631934569915048
21.974027246682716 316.2595916417912 0.763355439787468
21.97925480163613 318.1479026542297 0.7646381064280663
21.984482356589545 315.9929890427874 0.7619308555030876
21.98970991154296 315.02256905607857 0.7611830312363115
21.994937466496374 313.2693993770096 0.7584136181117166
22.00016502144979 315.9630890503782 0.7619528079866323
22.005392576403203 318.0452697972488 0.7638599214961066
22.010620131356617 315.9072447980864 0.7613960587806596
22.015847686310032 317.3257883510612 0.7633331714064606
22.021075241263446 320.8008623655144 0.7675908101276999
22.02630279621686 324.18164323206616 0.7722096408729932
22.031530351170275 325.0646407367438 0.7725983868692096
22.03675790612369 325.18118730395173 0.7724309476022223
22.041985461077104 326.9799704604612 0.7743685637080068
22.04721301603052 330.19005853620405 0.7774277655681752
22.052440570983933 333.6452688397153 0.7812849541931358
22.057668125937347 334.8927862816465 0.7827044671932355
22.06289568089076 336.708901701277 0.7843597549333273
22.068123235844176 335.5094007444719 0.7831998618235058
22.07335079079759 332.0805349756395 0.7788338792874802
22.078578345751005 327.08777327383456 0.7732398278750838
22.08380590070442 324.88580713127294 0.770171084223231
22.089033455657834 324.8093300474936 0.769945465412572
22.09426101061125 325.350900016645 0.7707521746809292
22.099488565564663 327.51543348321775 0.7730525133945187
22.104716120518077 328.9141279493468 0.7748102615906051
22.10994367547149 330.17906170415347 0.7762658369313412
22.115171230424906 328.4905112958263 0.7736811308353043
22.12039878537832 325.1681735819586 0.7699424703130584
22.125626340331735 321.94831586429905 0.7653827943870263
22.13085389528515 318.1684401108394 0.7609376218159443
22.136081450238564 317.634756786363 0.760098952912577
22.141309005191978 317.9297982192578 0.7601647831299373
22.146536560145393 319.2233721104207 0.7627054083600173
22.151764115098807 320.1586716019812 0.7631269697631238
22.15699167005222 321.0816240106038 0.76473631321047
22.162219225005636 323.20844333913556 0.7666911312954793
22.16744677995905 321.9001302805742 0.7651417746664263
22.172674334912465 321.61105494107244 0.7645579371422937
22.17790188986588 319.7635069404728 0.7612970431271836
22.183129444819293 317.17830912886126 0.7590793419104531
22.188356999772708 315.340336542401 0.7569200193133756
22.193584554726122 315.0163947032604 0.756862801873688
22.198812109679537 317.65615624166594 0.7607649774652646
22.20403966463295 316.2841164716101 0.7591806843981084
22.209267219586366 316.1852444103662 0.7600243246435309
22.21449477453978 313.2230549274301 0.7552643094188071
22.219722329493194 314.9052065590968 0.7562215368828537
22.22494988444661 313.2091130533687 0.7538367032584217
22.230177439400023 316.1485788393099 0.7568333737265804
22.235404994353438 318.00948026915717 0.7592078514003221
22.240632549306852 318.83311440791294 0.7598764704428621
22.245860104260267 320.83410434784906 0.7615423947503227
22.25108765921368 320.6793507881476 0.762504378709045
22.256315214167095 319.9273648765958 0.7606732849818342
22.26154276912051 315.2649052769144 0.7555994655684518
22.266770324073924 317.5348548366956 0.7574635338549143
22.27199787902734 318.6164483315749 0.7588953261387945
22.277225433980753 318.80094050287124 0.7589507492346352
22.282452988934168 317.2138285559507 0.7559086366279206
22.287680543887582 313.0252224758619 0.7508133973408723
22.292908098840996 313.48318827005255 0.751345518439137
22.29813565379441 311.0109093641148 0.7482954834871237
22.303363208747825 310.0518526745724 0.7475685759447266
22.30859076370124 308.9444318706051 0.7472809055390408
22.313818318654654 310.38331701814286 0.7495053569222837
22.31904587360807 311.2664396075307 0.750310932282523
22.324273428561483 308.50441079132014 0.7450380710571455
22.329500983514897 306.6547696685436 0.7426638189489139
22.334728538468312 305.82325187591016 0.7410616828947677
22.339956093421726 304.932963986493 0.7401842423448184
22.34518364837514 304.75019665037615 0.7403271293626158
22.350411203328555 304.4008775491859 0.7397147894907322
22.35563875828197 302.6868240755418 0.739037350732705
22.360866313235384 302.1136915353321 0.7378318755970199
22.3660938681888 301.19515744778465 0.7373910532379991
22.371321423142213 300.10251425639973 0.7358261164902778
22.376548978095627 294.85953072757775 0.7292089226490225
22.38177653304904 292.77852614066666 0.7263581847461755
22.387004088002456 291.1953672526902 0.7239661472374296
22.39223164295587 293.6125825806592 0.7271844806085651
22.397459197909285 293.6198480605442 0.7275133604363276
22.4026867528627 292.68513450929845 0.7262037785613082
22.407914307816114 293.841129445941 0.727989462549681
22.41314186276953 291.62285754100293 0.7238995424607294
22.418369417722943 294.2106259470876 0.7273884732091559
22.423596972676357 292.8629881847646 0.726113401810254
22.42882452762977 288.48557776518976 0.7200472011285147
22.434052082583186 283.547341824122 0.7137241214581
22.4392796375366 282.427952657716 0.7119721773454061
22.444507192490015 281.05427717997367 0.7109856876146775
22.44973474744343 280.5379204814521 0.7107910579122567
22.454962302396844 279.36774990154873 0.7091778174704022
22.460189857350258 279.61348576761657 0.7100471138473872
22.465417412303673 280.82212641394693 0.7110530682100206
22.470644967257087 282.6741634914552 0.7139058089940534
22.4758725222105 284.0054090547592 0.7159384045817379
22.481100077163916 284.6929842609379 0.7167391328294861
22.48632763211733 285.5805850442529 0.7169675819413046
22.491555187070745 284.38989558435594 0.7148331177210958
22.49678274202416 284.5740990903579 0.7149260900511569
22.502010296977573 280.98900811349256 0.7112583601415354
22.507237851930988 278.7817998608473 0.7088950266571222
22.512465406884402 279.5855227913583 0.7100766742299782
22.517692961837817 280.5391217526665 0.7104834330547357
22.52292051679123 282.1150460231009 0.711638685460064
22.528148071744646 281.06039874983554 0.7099917120408928
22.53337562669806 279.89729327648706 0.7082653198363985
22.538603181651474 277.524046161204 0.7055852791827305
22.54383073660489 278.7900865264981 0.7083854204094518
22.549058291558303 280.3303367592534 0.7121553550533277
22.554285846511718 280.0190072407558 0.7118009133188238
22.559513401465132 280.12128824616 0.7107195818668544
22.564740956418547 278.2250327382517 0.7083226608119975
22.56996851137196 281.75357343369933 0.7124962339399513
22.575196066325375 280.04069275522124 0.7102555729423176
22.58042362127879 276.5750477671782 0.7049609631742042
22.585651176232204 274.1914763236107 0.701428647012827
22.59087873118562 273.54089388638033 0.7014317470425331
22.596106286139033 272.2840100350633 0.6995823282061115
22.601333841092448 269.8075899796293 0.6967309671825777
22.606561396045862 272.4732912704808 0.7004147815314246
22.611788950999276 273.5591935432491 0.7020458631229425
22.61701650595269 276.39681627086964 0.7061073520580581
22.622244060906105 274.14884638811253 0.7024890350742736
22.62747161585952 273.0685700523174 0.7013530922177325
22.632699170812934 272.39938865220046 0.7006990290329601
22.63792672576635 272.042890082382 0.7006194401555329
22.643154280719763 272.2598026212437 0.7002572274844225
22.648381835673177 272.3833171667302 0.7002896102801005
22.653609390626592 273.0607608317488 0.700496606983763
22.658836945580006 273.2606798666647 0.699661850343313
22.66406450053342 270.19732990346813 0.6954270449298279
22.669292055486835 272.14403803157785 0.6973913446800144
22.67451961044025 276.36693630572995 0.7028278771117691
22.679747165393664 278.13718889816266 0.7043325134443934
22.68497472034708 277.0046323530239 0.7022895632797196
22.690202275300493 274.8516512479157 0.6992963037439435
22.695429830253907 274.4387851566567 0.6990122015288012
22.70065738520732 273.92316799977755 0.6991305909195377
22.705884940160736 273.74584677791347 0.6989007642018801
22.71111249511415 275.48404940697407 0.7020153146042238
22.716340050067565 279.6196101896021 0.7070142391560614
22.72156760502098 282.26714537945173 0.710460735527462
22.726795159974394 284.895862564613 0.713778013273593
22.73202271492781 287.57713581555834 0.717069541215901
22.737250269881223 287.8708299265581 0.7168754462759201
22.742477824834637 285.9742586127142 0.7144541467300837
22.74770537978805 286.51872056164495 0.7156595544190913
22.752932934741466 287.788350383984 0.7165616706889303
22.75816048969488 290.2979880329204 0.7187447773556171
22.763388044648295 289.7213660590607 0.7173213303404525
22.76861559960171 289.18316645202844 0.7169869751919931
22.773843154555124 289.21331362077296 0.7180963332967099
22.779070709508538 291.3455327489304 0.7223799684151803
22.784298264461952 292.71359653977174 0.7242476217784167
22.789525819415367 290.70135280595497 0.7206487756518848
22.79475337436878 288.00171420313603 0.7153942618752253
22.799980929322196 287.8851602237283 0.714271181868259
22.80520848427561 289.15592459050595 0.7164462009195481
22.810436039229025 293.38775147379073 0.7211889724475874
22.81566359418244 293.3902966733609 0.7216872605394116
22.820891149135853 295.2003699633998 0.7243504798845106
22.826118704089268 295.13403211469495 0.7249225074397977
22.831346259042682 294.775137447667 0.7246269894120867
22.836573813996097 294.4576862679596 0.7237820928262738
22.84180136894951 294.8155504198501 0.7236634152113132
22.847028923902926 293.77884303392614 0.7214643585199513
22.85225647885634 292.3750965875002 0.7185084997808492
22.857484033809754 291.872360018274 0.7186045389759559
22.86271158876317 293.46073054802554 0.7212162453003833
22.867939143716583 294.59627220555984 0.7232359380696106
22.873166698669998 294.2448484661582 0.7225420939404643
22.878394253623412 294.6975174691732 0.7222230799555365
22.883621808576827 297.51027267284985 0.7251533718341084
22.88884936353024 296.81929076673606 0.7242483699046097
22.894076918483655 293.74597427307725 0.7211233713499259
22.89930447343707 292.8701557653454 0.7202785583086186
22.904532028390484 294.9869750086638 0.7222358833539033
22.9097595833439 295.1090578565696 0.7217922505476739
22.914987138297313 291.5770625716694 0.7169298228207597
22.920214693250728 291.87351699234694 0.7176778513470882
22.925442248204142 293.81211551372024 0.721033297349178
22.930669803157556 294.16979801745237 0.7221475436832205
22.93589735811097 292.9279273184983 0.7207618950425387
22.941124913064385 294.3423256477748 0.7215815401270939
22.9463524680178 294.07782119130354 0.7204299964704586
22.951580022971214 293.7644641535794 0.7188966635417252
22.95680757792463 292.9079788635799 0.7175937279016953
22.962035132878043 290.34634564284335 0.7158336111232018
22.967262687831457 290.0557584481304 0.7157960312612968
22.972490242784872 290.46353932528456 0.7166796001258176
22.977717797738286 295.7085361542819 0.7226650882573095
22.9829453526917 295.8023216808434 0.7230360654231021
22.988172907645115 295.3935514851531 0.723756390551483
22.99340046259853 291.04755001026774 0.7173530320670912
22.998628017551944 288.6958155740302 0.7137153925154885
23.00385557250536 288.7954115907655 0.7133995030345788
23.009083127458773 288.45140159446635 0.7130661774183378
23.014310682412187 289.4321247441714 0.7155449036605318
23.0195382373656 291.25992228073403 0.7168846914074201
23.024765792319016 291.89438928974386 0.7176002944273469
23.02999334727243 291.6990060284975 0.7172043416180905
23.035220902225845 289.6839219814704 0.7154592412236386
23.04044845717926 288.97176935142716 0.714571985169533
23.045676012132674 291.95654134157604 0.7171895321122141
23.05090356708609 292.9404447716194 0.7189747580529606
23.056131122039503 291.62535826296505 0.7174695541845026
23.061358676992917 291.82232574213566 0.7174886557325746
23.06658623194633 291.144937959336 0.7162994704930736
23.071813786899746 290.39670319308857 0.7149435933290463
23.07704134185316 287.1152042665697 0.7116159926478953
23.082268896806575 285.36487005186603 0.7091210575060314
23.08749645175999 285.85935657549237 0.7094167868588375
23.092724006713404 288.41140826622626 0.7126634135926357
23.097951561666818 291.3659873712705 0.7163199277393877
23.103179116620232 291.0003981776499 0.716459491699844
23.108406671573647 289.5297493862731 0.7142730767690458
23.11363422652706 288.87721361483227 0.712348460006711
23.118861781480476 287.5367122403313 0.7103363606483358
23.12408933643389 285.8741075317321 0.7085002340642312
23.129316891387305 287.2493988469271 0.7117182265883918
23.13454444634072 291.29618519113404 0.7166983836125411
23.139772001294133 290.4347194908191 0.7148010915797589
23.144999556247548 289.8434948502918 0.713834282440929
23.150227111200962 292.89186496948986 0.7170728000375133
23.155454666154377 296.9067377421309 0.722362256636853
23.16068222110779 295.81886372289347 0.7224623408330564
23.165909776061206 294.3886868803134 0.7207717425833711
23.17113733101462 295.2369178643627 0.7220549216093516
23.176364885968034 296.3135574721905 0.7214957905804886
23.18159244092145 294.81236457291726 0.720874391967424
23.186819995874863 291.16751223122054 0.7160203169555478
23.192047550828278 289.5349443598945 0.7137853781654038
23.197275105781692 289.36374316082316 0.7134711742963437
23.202502660735107 290.00489689185434 0.7145332364049519
23.20773021568852 292.0840666998816 0.717429753578947
23.212957770641935 290.69268890959086 0.7146679009640409
23.21818532559535 293.1477651723179 0.7176857148240492
23.223412880548764 293.75142045079366 0.7183229273404517
23.22864043550218 295.99025312994075 0.7211124854420238
23.233867990455593 291.601424757502 0.7155639286646979
23.239095545409008 291.8509296669871 0.7162512640481188
23.244323100362422 292.97321001410285 0.7174092545095225
23.249550655315836 295.61868156996337 0.7201404558422912
23.25477821026925 292.6882987847251 0.7149260907255034
23.260005765222665 289.88591435771684 0.7114883216294985
23.26523332017608 288.9003779130918 0.7096221655251022
23.270460875129494 291.96812651622633 0.7145237752234064
23.27568843008291 292.5914099337591 0.7156228749549194
23.280915985036323 291.868150784672 0.7150488905449113
23.286143539989737 290.5614330285862 0.7148097651146548
23.291371094943152 292.6532018263529 0.717259668862926
23.296598649896566 293.2368325837605 0.7181495829941611
23.30182620484998 294.1620579363114 0.7178002668842106
23.307053759803395 290.2257578395194 0.7129758524049062
23.31228131475681 288.36038246675776 0.7120494641754708
23.317508869710224 286.52763454302647 0.709344283061874
23.32273642466364 291.38229137699994 0.7145587779546705
23.327963979617053 294.3558363818344 0.716721128252056
23.333191534570467 295.84554525378655 0.7183806001664588
23.33841908952388 293.1872596132009 0.7156565373414606
23.343646644477296 292.27534277382233 0.7146904283247446
23.34887419943071 294.610674411752 0.7171118438221437
23.354101754384125 297.163936431697 0.7208388475014089
23.35932930933754 297.299692368399 0.7208763925525569
23.364556864290954 296.4780424631686 0.7200318808680166
23.369784419244368 295.7127207151162 0.7177881548486954
23.375011974197783 297.2735834195987 0.7200139765767096
23.380239529151197 297.5187535231049 0.7206847246881558
23.38546708410461 295.64375152034603 0.7190888048976849
23.390694639058026 296.1071025769926 0.7189012359213535
23.39592219401144 297.4100705047852 0.7203883999086221
23.401149748964855 298.0682923766791 0.7214871844023459
23.40637730391827 294.8146811241407 0.7177094456583696
23.411604858871684 291.79834719350055 0.7141053146090672
23.416832413825098 291.61517848887706 0.7141079195795039
23.422059968778512 291.2011279433447 0.7140573442200262
23.427287523731927 294.03948524878604 0.7181758609547603
23.43251507868534 294.89781938283045 0.718785087198971
23.437742633638756 294.8317763573087 0.7190624955494272
23.44297018859217 292.42174198276064 0.7171131789015042
23.448197743545585 290.5289604503977 0.7140449395062954
23.453425298499 291.40460581666105 0.7146510040963283
23.458652853452413 293.2129057290501 0.7160379815994622
23.463880408405828 293.2268504403282 0.7151550467948612
23.469107963359242 291.98991606827644 0.7129951837529992
23.474335518312657 291.0225378750516 0.7107215933224437
23.47956307326607 294.52529529016357 0.7153610853034837
23.484790628219486 296.43717779606334 0.7177208411583871
23.4900181831729 296.22726382480477 0.7176046174102254
23.495245738126314 298.1492004874422 0.7207481089135114
23.50047329307973 299.193427363595 0.7221012500651222
23.505700848033143 298.96464858252574 0.7229351594018357
23.510928402986558 299.44987525023237 0.7232419036535086
23.516155957939972 295.952228898591 0.7183128746464754
23.521383512893387 295.08010473269917 0.7163553223018112
23.5266110678468 292.1770068351467 0.7124734043782966
23.531838622800215 293.7725351827991 0.714393871793042
23.53706617775363 291.3953584318443 0.7113958504224517
23.542293732707044 293.90227335818895 0.7142705633922727
23.54752128766046 293.6335056770533 0.7136075924314593
23.552748842613873 298.985952090419 0.7193323805205717
23.557976397567288 299.62326591080813 0.7199463518184662
23.563203952520702 299.34936184170135 0.7199727257701066
23.568431507474116 299.85965525048005 0.7194844647859935
23.57365906242753 303.2374518893282 0.7233922407782943
23.578886617380945 303.6444698912244 0.7234791680763641
23.58411417233436 302.9504913280352 0.7237645814349303
23.589341727287774 301.50119464874393 0.7220751943914009
23.59456928224119 301.3909286551637 0.7213245575129065
23.599796837194603 301.8731487721986 0.7212270225734864
23.605024392148017 302.92486371420335 0.7204969004912846
23.610251947101432 304.6975653704594 0.7221266349722031
23.615479502054846 305.23663393466177 0.7228026807362291
23.62070705700826 302.672951407078 0.7197030486435095
23.625934611961675 300.6540058407717 0.7170407385509587
23.63116216691509 300.6121687503212 0.716262194333588
23.636389721868504 301.28565366294924 0.7180986495674192
23.64161727682192 297.0225051258483 0.7137926408557546
23.646844831775333 294.7106517220743 0.7106272277177286
23.652072386728747 294.8499508996892 0.7103468147770023
23.65729994168216 299.67050897165683 0.7149754295519106
23.662527496635576 301.0025969780365 0.7171041508245742
23.66775505158899 300.7202847157574 0.7155150397530966
23.672982606542405 299.4195939977903 0.7137068343059961
23.67821016149582 301.7808422558335 0.7158995304352449
23.683437716449234 302.088265018307 0.7157587395937309
23.688665271402648 303.29652080924853 0.7169436009240893
23.693892826356063 303.0602675672991 0.716363482592624
23.699120381309477 300.7351498485231 0.7135114990782221
23.70434793626289 304.9270498435217 0.7179903394414159
23.709575491216306 306.55720081065624 0.7190800650552451
23.71480304616972 311.071662821326 0.7242866177715682
23.720030601123135 309.448988073512 0.7224215452193541
23.72525815607655 308.2203981989715 0.7210774652539974
23.730485711029964 307.2402547204043 0.7195430706538161
23.735713265983378 307.3890495550468 0.7185510922628136
23.740940820936792 307.6462709081775 0.7187458327563792
23.746168375890207 308.25859197817687 0.7189190876074553
23.75139593084362 309.3509569202585 0.720866145385716
23.756623485797036 308.7465531053387 0.7203861985141133
23.76185104075045 308.02316968296935 0.7195279169375282
23.767078595703865 304.4221801292119 0.714516694400939
23.77230615065728 304.85559993159285 0.7142007021956884
23.777533705610693 305.54614685992533 0.7140944831596557
23.782761260564108 308.8541789776902 0.7177919058621635
23.787988815517522 313.1999688537897 0.7228024729049076
23.793216370470937 315.7391899322557 0.7262804890103314
23.79844392542435 316.21424767711767 0.7262710259429991
23.803671480377766 316.32453332180296 0.7262897980509054
23.80889903533118 320.1016794379282 0.730765021097712
23.814126590284594 321.16588117771937 0.7317418489144747
23.81935414523801 322.2043407234322 0.7329040373243809
23.824581700191423 321.0394073947341 0.7307137636185245
23.829809255144838 319.6708556709995 0.7285246467300269
23.835036810098252 318.47591090326296 0.7264513699789003
23.840264365051667 319.05937703422813 0.726391710269684
23.84549192000508 321.66930274970053 0.7296034438617021
23.850719474958495 325.9672841760097 0.7339517518526321
23.85594702991191 326.01191303766035 0.7342692142084394
23.861174584865324 324.8320689069183 0.7327763054329812
23.86640213981874 319.99792030275097 0.727790333901257
23.871629694772153 318.30830252844976 0.7259832841538115
23.876857249725568 314.8774318464882 0.7219754269440338
23.882084804678982 312.7601671564679 0.7185434206777565
23.887312359632396 308.824369973118 0.7133510234986927
23.89253991458581 311.702656363973 0.71683137744564
23.897767469539225 315.0952716752105 0.7214615275584451
23.90299502449264 316.9223284023758 0.7227807379358977
23.908222579446054 315.53366183797186 0.721231449417632
23.91345013439947 312.73870271241424 0.7174786931646848
23.918677689352883 310.94535472339396 0.7149351806994911
23.923905244306297 310.0045563608173 0.713287224914992
23.929132799259712 311.7947371119943 0.7147843209854938
23.934360354213126 312.8571042682912 0.7158729590490527
23.93958790916654 312.1766460548646 0.7148087346482772
23.944815464119955 309.17083288763683 0.7120501500749454
23.95004301907337 309.28582095439305 0.7123690273187697
23.955270574026784 309.55110561074054 0.7123459614565844
23.9604981289802 309.4965682174569 0.7123850704149604
23.965725683933613 307.132109583581 0.7094454989008622
23.970953238887027 306.7630671006648 0.7093576269340979
23.97618079384044 307.38145399459097 0.7102513188168681
23.981408348793856 311.0474917745364 0.7142282667790875
23.98663590374727 314.9930241034799 0.7192161495552604
23.991863458700685 317.8377361955414 0.7222757529154741
23.9970910136541 319.033713445462 0.7239789652477459
24.002318568607514 318.629492622141 0.7236934418800394
24.007546123560928 314.2896059917574 0.7182323988638569
24.012773678514343 312.12965955631574 0.7156029722580467
24.018001233467757 312.5561850768537 0.7156833681525742
24.02322878842117 315.45742847188404 0.7192068642198691
24.028456343374586 316.2259180203163 0.7194978403752376
24.033683898328 316.7142630881044 0.7195885838030271
24.038911453281415 316.260209560725 0.7193308003494727
24.04413900823483 315.4868062763724 0.7183028462250924
24.049366563188244 311.44228329188655 0.7142355104654311
24.054594118141658 313.7737829222591 0.7167250978078775
24.059821673095072 312.6504654079928 0.7158260392630004
24.065049228048487 310.51666901640675 0.7142821763276676
24.0702767830019 305.3081387848606 0.7211011640697825
24.075504337955316 309.11692631503126 0.7348470647067937
24.08073189290873 313.39231564475057 0.7464013502874727
24.085959447862145 315.0400894222993 0.7542638937941374
24.09118700281556 316.2855180789938 0.760935126477261
24.096414557768973 313.99779816153745 0.7624786555683472
24.101642112722388 310.93587883033695 0.7621958923203168
24.106869667675802 309.4448158605881 0.7641063376428011
24.112097222629217 311.2794793045499 0.7706326312408507
24.11732477758263 316.24974111749793 0.7801117215222736
24.122552332536046 316.35338199604666 0.7844331348677444
24.12777988748946 318.02066762583235 0.7906756850096391
24.133007442442874 318.1451724272337 0.7953875932597176
24.13823499739629 321.164995625557 0.8019095546903232
24.143462552349703 322.60145309531515 0.8056520552492558
24.148690107303118 320.83389888856624 0.8056979157499478
24.153917662256532 319.5837921491956 0.8074881147562072
24.159145217209947 316.2246117677128 0.8064003036302217
24.16437277216336 315.52974042605246 0.8095321159787339
24.169600327116775 311.38341307497814 0.8067254194696082
24.17482788207019 310.3807855008417 0.8078722974978076
24.180055437023604 310.273067136597 0.8096444881210656
24.18528299197702 310.9398412640615 0.8133620578082746
24.190510546930433 307.4407701722546 0.8112456280584398
24.195738101883848 303.87175694123255 0.8088343662743894
24.200965656837262 305.49167861867625 0.8135336333286098
24.206193211790676 308.1007162458134 0.8200462260499665
24.21142076674409 306.6847483703287 0.8209663062913957
24.216648321697505 301.0703350268442 0.8158805119689595
24.22187587665092 300.7834989988844 0.8178391652943633
24.227103431604334 304.4867612275844 0.825186885408195
24.23233098655775 302.0996225575281 0.8252336458381524
24.237558541511163 301.43104191250524 0.8260790643849
24.242786096464577 299.07002918525166 0.8262997165775814
24.248013651417992 299.1772500787732 0.8284066740162281
24.253241206371406 297.67334663673 0.829247243856333
24.25846876132482 296.846971785217 0.8312636625635894
24.263696316278235 299.1261192298853 0.8368753449025165
24.26892387123165 297.5512998251711 0.8367971401609238
24.274151426185064 297.76310862290154 0.838141639423484
24.27937898113848 297.9724909837109 0.8404451357600612
24.284606536091893 303.8534262880314 0.8502467740707729
24.289834091045307 303.0094824342833 0.8509072245055408
24.29506164599872 302.24358955846856 0.8532521157616632
24.300289200952136 299.1355326263015 0.8529893016744601
24.30551675590555 299.26369173711606 0.8564758665434575
24.310744310858965 297.3576107179346 0.85462236584459
24.31597186581238 297.66283290642787 0.8555556586493419
24.321199420765794 297.19501260636713 0.8569784173092636
24.326426975719208 297.00102852896754 0.8597179879109748
24.331654530672623 296.1128536193358 0.8610547312683634
24.336882085626037 298.44994408728957 0.8651194813851851
24.34210964057945 300.1776418664299 0.8686660168259026
24.347337195532866 299.82047008170434 0.8709259732806724
24.35256475048628 297.8821816099831 0.8699939205802785
24.357792305439695 298.1074041240561 0.8727360672948061
24.36301986039311 298.32397463331813 0.8750102047208358
24.368247415346524 296.68855566936446 0.8745620034398645
24.373474970299938 296.38630651799093 0.8764966561329632
24.378702525253352 295.4933208510428 0.8765354653748393
24.383930080206767 299.7382119788683 0.884246249688327
24.38915763516018 302.68614237701826 0.8910077064777269
24.394385190113596 305.88515075810756 0.8975926382663034
24.39961274506701 305.5308226466331 0.899604821609255
24.404840300020425 305.24569724310777 0.8994254182828911
24.41006785497384 308.7347157864111 0.9075660178409167
24.415295409927253 309.0494140359489 0.9113787528190104
24.420522964880668 306.2328655706013 0.9104773662803721
24.425750519834082 304.34471148014615 0.9088533683035429
24.430978074787497 304.6872028708377 0.9104796976248406
24.43620562974091 305.72151203867 0.9142355631311567
24.441433184694326 306.56545960393316 0.9197965097845002
24.44666073964774 307.1495617948174 0.9238417995550651
24.451888294601154 308.6184921345331 0.9276271216639038
24.45711584955457 308.6973571512005 0.9294393485386316
24.462343404507983 309.73500187079173 0.9339032413446793
24.467570959461398 311.7859175919885 0.9388767740053302
24.472798514414812 311.19181824760955 0.9384749961543972
24.478026069368227 306.18556774326265 0.9317293026587266
24.48325362432164 300.46755300593264 0.9253727507005906
24.488481179275055 301.5259740612855 0.9299234941652206
24.49370873422847 303.2592489135877 0.935354129382173
24.498936289181884 309.3203081397058 0.9469662175604193
24.5041638441353 309.11918957851077 0.9476425336581533
24.509391399088713 313.5062735760408 0.9560871847925222
24.514618954042128 310.4828854881476 0.953463261936768
24.519846508995542 308.4195735220828 0.9527075144579209
24.525074063948956 308.33723995647796 0.9555931528965467
24.53030161890237 309.5624231078698 0.9594032057146779
24.535529173855785 313.55501542515765 0.9685616437027669
24.5407567288092 311.1086105744701 0.9680896672926549
24.545984283762614 311.5555581212838 0.9732775033794231
24.55121183871603 312.09933984055397 0.976713804350427
24.556439393669443 314.3884617801563 0.9831148173369357
24.561666948622857 316.3805492174291 0.9871732911465247
24.566894503576272 314.0511513778726 0.9853868727207277
24.572122058529686 313.15788514126905 0.9862191627203876
24.5773496134831 312.8637404743295 0.9893596907040332
24.582577168436515 310.2277860843134 0.9892449942482177
24.58780472338993 305.76430486612577 0.9835733555333698
24.593032278343344 304.8493228054007 0.9841407469338701
24.59825983329676 309.1265423860701 0.9930177822685383
24.603487388250173 312.8931837037889 1.0035297397707363
24.608714943203587 311.2062608464731 1.004017688627621
24.613942498157 307.8548929381236 1.0004538612056046
24.619170053110416 304.77076508395066 0.9955584853411468
24.62439760806383 301.7851208658149 0.9921895801084785
24.629625163017245 302.2343633388924 0.9953825398238648
24.63485271797066 304.51462166307533 1.0013899601733183
24.640080272924074 304.8908758386907 1.0045444691064025
24.645307827877488 307.8119865225354 1.0132684818231805
24.650535382830903 309.6083833823663 1.0193532627482713
24.655762937784317 309.8534503302104 1.0226939486497386
24.66099049273773 306.761436665872 1.0194709307862793
24.666218047691146 304.3388637623315 1.0201901562945277
24.67144560264456 305.8477486097419 1.0263742978900918
24.676673157597975 302.97300825190183 1.0231923069047901
24.68190071255139 303.41293542806625 1.0248458556527642
24.687128267504804 303.93512360171576 1.0280251230515254
24.692355822458218 309.3446917983709 1.0391561398102216
24.697583377411632 307.63517293098863 1.040698105320866
24.702810932365047 306.6440520028743 1.0416057122586033
24.70803848731846 302.70331601570314 1.0379954607810185
24.713266042271876 297.1912813917226 1.0295615633024922
24.71849359722529 297.0509460416007 1.030744350501216
24.723721152178705 298.9746268897254 1.0356386738921148
24.72894870713212 306.3049493713532 1.050356809597757
24.734176262085533 303.7192771643687 1.0491446454329212
24.739403817038948 302.57880996701647 1.0500914096446288
24.744631371992362 301.1359902726121 1.0509014207647878
24.749858926945777 302.90571566068064 1.0553745849099838
24.75508648189919 300.38271413316903 1.0535780165258186
24.760314036852606 297.28652758291474 1.0506075955721228
24.76554159180602 299.15847196082854 1.058141470835421
24.770769146759434 304.46068140640426 1.071743882963742
24.77599670171285 306.7026806430814 1.0801040289536872
24.781224256666263 300.8895288315876 1.0707437923127479
24.786451811619678 301.5758778570988 1.0739760271536234
24.791679366573092 299.41955401313373 1.071342159510913
24.796906921526507 302.53162582529666 1.078908472111154
24.80213447647992 300.19056827923885 1.0772968812812997
24.807362031433335 298.804246271096 1.0785425937578237
24.81258958638675 295.12161343347407 1.075888262653523
24.817817141340164 292.9143163347301 1.076032498068168
24.82304469629358 291.6078452085202 1.0744758820927216
24.828272251246993 294.2336617774739 1.0819607539350462
24.833499806200408 292.88370182627466 1.080178868257848
24.838727361153822 294.9754486588099 1.0889186040107575
24.843954916107236 294.6392740639253 1.090813013208232
24.84918247106065 299.8609325463634 1.1040418932539102
24.854410026014065 302.06715170432784 1.1113355888197687
24.85963758096748 300.8248675687326 1.1111064849525871
24.864865135920894 296.23309935704464 1.1051828415378717
24.87009269087431 289.60499771162654 1.0965840247685668
24.875320245827723 289.2770772808247 1.0986899142427042
24.880547800781137 296.2443157318623 1.1170723614547757
24.885775355734552 302.20251165505795 1.1292475574702447
24.891002910687966 306.2912071245917 1.1408967022444416
24.89623046564138 305.8557301187364 1.140521252980899
24.901458020594795 304.9905930336447 1.1430661128853807
24.90668557554821 301.6654624041615 1.1394939696008313
24.911913130501624 296.44153849781503 1.134583977862785
24.91714068545504 296.5722191805504 1.136222480711192
24.922368240408453 298.574986345749 1.1434485779748982
24.927595795361867 301.29004061331017 1.1529023772095273
24.93282335031528 304.16307134521173 1.1626175186391055
24.938050905268696 305.85556798948426 1.170184429561402
24.94327846022211 304.8801154620972 1.1709863561352303
24.948506015175525 301.00259227227525 1.1659941048521272
24.95373357012894 305.24863142465466 1.1765643388093638
24.958961125082354 306.1365341583735 1.1805724510295563
24.964188680035768 308.99845626176466 1.1908608687331366
24.969416234989183 305.9141925672654 1.1873787028499878
24.974643789942597 306.84565396843186 1.1931784024497913
24.97987134489601 306.9596715179735 1.1945016239470367
24.985098899849426 307.17606884134074 1.1990558284167352
24.99032645480284 304.8222424068215 1.195894171021706
24.995554009756255 304.0343532819516 1.199565587568269
25.00078156470967 306.0404255147167 1.207332099682777
25.006009119663084 308.59330610926304 1.217543283066545
25.011236674616498 309.97512460986144 1.2240298203303925
25.016464229569912 308.9809002384968 1.2255324482090206
25.021691784523327 308.92705724300583 1.227245625707538
25.02691933947674 309.3120119753881 1.2302304840810139
25.032146894430156 306.5374687858662 1.2269654595276414
25.03737444938357 308.1255317897363 1.2344978181996087
25.042602004336985 309.26193746742143 1.2388986171764789
25.0478295592904 308.9406464822713 1.2415994372802814
25.053057114243813 309.2275159203487 1.2448652255890251
25.058284669197228 302.2222119146794 1.2362435882333698
25.063512224150642 306.5500595531891 1.2508637898502295
25.068739779104057 304.5166353378252 1.2526403342685943
25.07396733405747 305.43374941467704 1.2590532041056266
25.079194889010886 307.6392006248159 1.266936234909908
25.0844224439643 310.80159377097226 1.2766482320658448
25.089649998917714 317.2955662341657 1.293758329796894
25.09487755387113 315.9903427904598 1.2941467881153068
25.100105108824543 314.5903153481124 1.29602811699975
25.105332663777958 310.62408943905376 1.2940203679887432
25.110560218731372 312.4048202060345 1.303143236269746
25.115787773684787 312.0552554237129 1.3091723217977929
25.1210153286382 310.2468086096314 1.3085609716027171
25.126242883591615 316.2028729263482 1.3268683718413885
25.13147043854503 316.63424791937695 1.3299741430010679
25.136697993498444 319.9667118391526 1.3386525645455798
25.14192554845186 315.8043579367291 1.3317878283455398
25.147153103405273 313.8527467428648 1.330613082994346
25.152380658358688 317.72806983690964 1.3433678607498394
25.157608213312102 320.17029621999603 1.3553935342759769
25.162835768265516 321.59867090660396 1.3638312433419904
25.16806332321893 319.2938860504106 1.363748211934034
25.173290878172345 320.4823663349201 1.3705210321914603
25.17851843312576 319.3341037227807 1.3725574948665986
25.183745988079174 319.66122946540344 1.3777901790354057
25.18897354303259 317.4684487469839 1.376478252775613
25.194201097986003 313.25565340149717 1.371570110223123
25.199428652939417 314.6010840915166 1.3793266486382298
25.204656207892832 317.9685685294281 1.39188905387713
25.209883762846246 327.1569118840688 1.4168877697739652
25.21511131779966 326.81560462755374 1.420577176526453
25.220338872753075 320.15219014122624 1.41159549229735
25.22556642770649 313.60015395185866 1.4009665722914306
25.230793982659904 316.450270604348 1.411932732376489
25.23602153761332 328.8085176641633 1.4423167528157588
25.241249092566733 333.64485026837104 1.4620265489239415
25.246476647520147 332.2036172757599 1.4632942509669626
25.25170420247356 328.5344175837151 1.463929652650131
25.256931757426976 331.0093809374168 1.471066461992838
25.26215931238039 336.60844386163734 1.488965361696193
25.267386867333805 331.89711205628015 1.4799851586984085
25.27261442228722 326.9867971179322 1.4734272842739164
25.277841977240634 326.957909683264 1.4783880491728778
25.283069532194048 330.8832671857247 1.4911469076361201
25.288297087147463 330.33657866880384 1.4954469387184206
25.293524642100877 327.73192678613236 1.4945022156182943
25.29875219705429 326.5130162849565 1.5017783616941407
25.303979752007706 327.560541684581 1.5101788921547994
25.30920730696112 327.75919583158134 1.518651282835853
25.314434861914535 326.35564759483253 1.5195528185676097
25.31966241686795 323.9723019849017 1.5203239485869031
25.324889971821364 324.1000044957428 1.5257688361597788
25.330117526774778 325.7799822208272 1.5343726069501642
25.335345081728192 331.35244632683 1.555517790603974
25.340572636681607 331.0984639075633 1.5659306833590678
25.34580019163502 329.2575711015601 1.5673217583421932
25.351027746588436 319.6051750055241 1.549532453950732
25.35625530154185 319.6187151248993 1.5544725299987388
25.361482856495265 322.3295358250289 1.5690089538143075
25.36671041144868 328.111338528615 1.5906379536494433
25.371937966402093 330.46441248169145 1.601923946284162
25.377165521355508 328.29348077244254 1.602253111733788
25.382393076308922 323.8764770155686 1.5973587221002872
25.387620631262337 323.9510750586861 1.6095548282611973
25.39284818621575 321.93745459022045 1.6088880390667468
25.398075741169166 324.7649364786998 1.6233269172883438
25.40330329612258 320.983693299092 1.6142983425596715
25.408530851075994 319.8198256324479 1.6202643846356022
25.41375840602941 323.57782859216655 1.6414387101549035
25.418985960982823 324.60191309822864 1.6482201361083038
25.424213515936238 326.1908598613593 1.6620515217678136
25.429441070889652 322.6332341801678 1.6587838989863166
25.434668625843067 323.89633239663806 1.6709685927930753
25.43989618079648 326.6626053970618 1.6833926512432764
25.445123735749895 324.66501054504056 1.682263999217641
25.45035129070331 325.8907049446804 1.6939075544360338
25.455578845656724 324.9290915735331 1.6999971203192021
25.46080640061014 329.1205105256545 1.7201064631562044
25.466033955563553 333.9442262893227 1.739662030980237
25.471261510516968 338.35861854271144 1.760910820456281
25.476489065470382 338.82893191394726 1.7715000160778178
25.481716620423796 331.39292069512373 1.7649932194148206
25.48694417537721 326.51189231191603 1.7573810082127168
25.492171730330625 319.6584023444854 1.7446918187103089
25.49739928528404 318.208005158824 1.746616635784697
25.502626840237454 316.2289131373782 1.749327201775627
25.50785439519087 322.98158606139873 1.7764023584903679
25.513081950144283 320.39591412545275 1.7786327430653481
25.518309505097697 317.3626843207073 1.7825801461651596
25.523537060051112 314.99321180892264 1.7842063153264345
25.528764615004526 318.95112122299105 1.8073100451172737
25.53399216995794 333.40038522920037 1.8537161521780638
25.539219724911355 335.65620464770603 1.8740320128523884
25.54444727986477 333.51689443155044 1.8732615292412809
25.549674834818184 332.7170175705424 1.887240873995133
25.5549023897716 332.38276932828893 1.8994342291638506
25.560129944725013 338.9490469707967 1.932307635122389
25.565357499678427 337.26930947275304 1.9338447555352976
25.57058505463184 335.83893856438544 1.934681527102892
25.575812609585256 332.54378114832 1.9339115552460038
25.58104016453867 332.7088255524366 1.9464166808246848
25.586267719492085 338.9546216271539 1.9845150487833498
25.5914952744455 343.86420450225506 2.0121113572853875
25.596722829398914 343.03178609466147 2.0219632313554476
25.601950384352328 339.84461834752244 2.0160615283311802
25.607177939305743 335.002675124865 2.0152232120868168
25.612405494259157 329.49681075718826 2.0096354099781477
25.61763304921257 325.90438407113646 2.0174917806878296
25.622860604165986 329.956373577746 2.0391262102076677
25.6280881591194 337.86162073219816 2.076440317062035
25.633315714072815 335.3209987065314 2.079750305017292
25.63854326902623 330.3450807073717 2.080014551861725
25.643770823979644 323.3822018334532 2.074516653077776
25.648998378933058 330.92558760602844 2.1086687641693587
25.654225933886472 335.52253144942523 2.1405421630146235
25.659453488839887 338.79687901173395 2.1597094746252092
25.6646810437933 341.19371275934435 2.190923945558309
25.669908598746716 336.90756389133486 2.1855791531373523
25.67513615370013 332.5429373024666 2.1953841303412718
25.680363708653545 327.0310151018993 2.186376485896585
25.68559126360696 330.40246510349954 2.2145094369109937
25.690818818560373 331.9425893383091 2.2296674248673574
25.696046373513788 328.70049039737097 2.2366396434529667
25.701273928467202 323.84681577167436 2.246586234805048
25.706501483420617 317.44767516607305 2.2471554519616115
25.71172903837403 325.85038935657775 2.303524384242822
25.716956593327446 329.4516868794562 2.3233830494432284
25.72218414828086 339.1513491458021 2.3736138664085895
25.727411703234274 339.1844867154715 2.3891353794084287
25.73263925818769 342.3522497388951 2.4302166219505024
25.737866813141103 343.32890637262756 2.4540977508243103
25.743094368094518 338.98953029231313 2.4628869929955437
25.748321923047932 332.82364363382715 2.4611155277912236
25.753549478001347 331.60432934364627 2.4793293067123923
25.75877703295476 329.8381557257072 2.489352948872476
25.764004587908175 329.4819074786535 2.5016519233044257
25.76923214286159 323.6375374725331 2.502268922044285
25.774459697815004 314.01784356649966 2.484851376091183
25.77968725276842 313.45178833184525 2.5161741239596425
25.784914807721833 312.12468988144263 2.5348919850141893
25.790142362675248 326.8880661353548 2.6264867959618776
25.795369917628662 326.1747365206938 2.642178258960258
25.800597472582076 330.42767354586704 2.6875028264393532
25.80582502753549 328.7611931626704 2.704790897341754
25.811052582488905 333.1963200811915 2.7573154348882083
25.81628013744232 324.79194724506345 2.771365419173779
25.821507692395734 324.6745577206706 2.827265410481769
25.82673524734915 326.87746008478103 2.8776134580249795
25.831962802302563 333.2567281501852 2.9373784131670995
25.837190357255977 344.53621905508606 3.0022229733729544
25.84241791220939 328.82809802488646 2.96156141195257
25.847645467162806 334.4248634715544 3.0171138597983553
25.85287302211622 320.6378298451688 2.980146745691431
25.858100577069635 331.4179286737947 3.0816599165108842
25.86332813202305 323.07757483532185 3.1002436703936067
25.868555686976464 322.1976039183431 3.1577525862720583
25.87378324192988 317.53291049224634 3.1881743505022517
25.879010796883293 320.1114029796937 3.2306265146170206
25.884238351836707 328.69544485770103 3.3213892642934244
25.88946590679012 339.54159336200445 3.4280493413661657
25.894693461743536 355.1214444568455 3.5719941235722352
25.89992101669695 351.3807732619054 3.6084085140141555
25.905148571650365 336.47969130139853 3.6242274475431255
25.91037612660378 319.993131720604 3.596670968725427
25.915603681557194 311.08808593821993 3.627953944411422
25.920831236510608 312.35946097494053 3.66125437903327
25.926058791464023 313.70915937072346 3.7733694431382263
25.931286346417437 322.3696046642074 3.9187615211946745
25.93651390137085 330.1505333565761 4.0836163844983275
25.941741456324266 337.6102977936684 4.192730215600068
25.94696901127768 322.14907875390656 4.184284877863246
25.952196566231095 308.2299251025623 4.206883151733284
25.95742412118451 293.96468102075914 4.2378996067865655
25.962651676137924 295.22813981165194 4.35023834092039
25.967879231091338 321.63109937112813 4.6005663124339335
25.973106786044752 334.69153082586723 4.76828817357857
25.978334340998167 338.30370335884487 4.8977159067579334
25.98356189595158 321.728227186185 4.920238617775418
25.988789450904996 316.3798981489407 4.923880777195326
25.99401700585841 319.6268937809676 5.062670239640853
25.999244560811825 318.66380505325134 5.092899970756066
26.00447211576524 311.87374214217937 5.2311614609878685
26.009699670718653 307.8091662232543 5.26340809989096
26.014927225672068 311.8270891471759 5.392806969214546
26.020154780625482 320.1160006137197 5.508763267228931
26.025382335578897 329.0609290585947 5.702881577114961
26.03060989053231 306.82800105518123 5.628430182113158
26.035837445485726 291.0126572782191 5.625174516028747
26.04106500043914 276.90971006876805 5.637852842970719
26.046292555392554 295.38449636214426 5.9738819273056
26.05152011034597 312.7818195334178 6.357179745020361
26.056747665299383 302.24983574744556 6.408996356856679
26.061975220252798 286.67786307202846 6.508112094493342
26.067202775206212 274.67457005363553 6.530234425519025
26.072430330159627 268.84244009704446 6.8091312683324565
26.07765788511304 276.8547375995028 7.112720776045025
26.082885440066455 285.52843520558326 7.647323246359004
26.08811299501987 300.01057390987415 8.161094015940813
26.093340549973284 312.2534203460168 8.871004637088756
26.0985681049267 319.00161374996964 9.49596674218929
26.103795659880113 310.56804641842393 10.083133272239408
26.109023214833528 291.82312347749945 10.651664106840956
26.114250769786942 255.03603324576792 10.910047851958936
26.119478324740356 224.76322502376385 11.823778259201536
26.12470587969377 237.8648302217195 13.896349819031084
26.129933434647185 190.4567061035983 17.18933333089865
26.1351609896006 159.52613693597866 22.254059047919817
