# Supplementary material for: Unraveling metal effects on CO2 uptake in pyrene-based metal-organic frameworks
Source: Nat Commun. 2025 Feb 11;16:1516. doi: 10.1038/s41467-025-56296-w (PMC11814143; doi:10.1038/s41467-025-56296-w)
Supplement: Supplementary file 3 — Source Data [file 41467_2025_56296_MOESM3_ESM.zip › SourceCode/SuppInf/FigureS5_Ga-TBAPy_InSitu_VariableT_PXRD/Data/GaTBAPy_0060p.dat]

0.002613777476707968 38.456114175969894 7.34398422214063
0.007841332430123905 39.8248812792716 8.416059329217475
0.01306888738353984 33.38146520545216 5.842380127864937
0.018296442336955775 26.247983945526265 3.760685133272329
0.02352399729037171 26.40471029160881 3.529163258506376
0.028751552243787646 26.138775701618613 3.277031979467777
0.03397910719720358 22.529975905241802 2.7641110012873678
0.03920666215061952 20.215348759837035 2.450260279002546
0.04443421710403546 21.629867503679304 2.3330589003144433
0.0496617720574514 21.971084682580646 2.2273507598704745
0.054889327010867336 21.590372800619303 2.275894576733337
0.060116881964283275 22.52002224878674 2.3569623620861586
0.06534443691769921 20.848927838529402 2.0516964857047593
0.07057199187111515 22.837840977871632 2.121857617056887
0.07579954682453109 26.116377125255703 2.144687137594435
0.08102710177794703 22.42247352875789 1.8956384529186467
0.08625465673136297 20.250648842200686 1.7818161267897292
0.09148221168477891 18.598082979247348 1.5648734480701378
0.09670976663819485 16.941028093533262 1.4177043964473013
0.10193732159161079 19.432292922569697 1.5429417496729028
0.10716487654502672 19.66957269189438 1.570880267305885
0.11239243149844266 17.19489400031297 1.4060067257258273
0.1176199864518586 16.466051643935952 1.338405579292526
0.12284754140527454 18.476638597785794 1.2970873134422256
0.12807509635869047 19.79556044870837 1.293671440627584
0.1333026513121064 20.047776577325337 1.3079041066610362
0.13853020626552232 19.189509791938445 1.2815907538268878
0.14375776121893824 18.710225315186992 1.2441638081785311
0.14898531617235417 20.03053183924412 1.3258418418956854
0.1542128711257701 21.616370732066066 1.3188771282250227
0.15944042607918602 21.217897873508313 1.2492061705626416
0.16466798103260194 21.24078716358387 1.2033065295821155
0.16989553598601786 20.393154953777472 1.1127753704322536
0.1751230909394338 18.407687289947802 1.0142557633017104
0.18035064589284971 18.22217643051974 0.9807688333843163
0.18557820084626564 18.307140910419626 1.0019522125896476
0.19080575579968156 17.7552819392771 0.980230702253773
0.1960333107530975 17.644976144509894 0.98934775786942
0.20126086570651341 18.814448929815914 1.0417728379532636
0.20648842065992934 19.217718503308767 1.0411842920470584
0.21171597561334526 20.48419313492725 1.076213611420066
0.2169435305667612 20.380933448257828 1.041238158312449
0.22217108552017711 19.599987250482656 0.9930064698887137
0.22739864047359304 17.365257448968553 0.9266382397854823
0.23262619542700896 16.52741063243535 0.8606215773965145
0.2378537503804249 17.134856037983923 0.861780589754852
0.2430813053338408 16.814757858389644 0.8344463386974907
0.24830886028725674 18.227538122142956 0.874418674592253
0.25353641524067266 19.7499800832402 0.9182784025576431
0.2587639701940886 19.164483610422405 0.9068408972290304
0.2639915251475045 19.09996640254969 0.9130839280131078
0.26921908010092044 18.968966953818835 0.8917265886718222
0.27444663505433636 17.332418731123948 0.8652928939033806
0.2796741900077523 17.759289336448337 0.8714663640247866
0.2849017449611682 17.4665473865406 0.8424148618981353
0.29012929991458414 17.065417711410262 0.8142646693294228
0.29535685486800006 16.17910176009831 0.751275936260667
0.300584409821416 15.543412251900259 0.7339817699737049
0.3058119647748319 15.846104726060402 0.7460984239055667
0.31103951972824784 17.19876342631801 0.8127108956733409
0.31626707468166376 17.17295319445348 0.81751180206954
0.3214946296350797 16.86947378250279 0.8148505301453426
0.3267221845884956 16.202855498913127 0.7999588022909482
0.33194973954191154 16.406228962530985 0.7858282355582563
0.33717729449532746 16.764523689982877 0.7982833307961232
0.3424048494487434 18.287780924714383 0.8349408609204635
0.3476324044021593 18.43556497418748 0.8244915372464034
0.35285995935557524 18.186189612789498 0.8038776527748293
0.35808751430899116 17.744961050484978 0.7906032788621289
0.3633150692624071 17.197742818161483 0.7711876228253098
0.368542624215823 17.796176979278563 0.7826912260315487
0.37377017916923894 17.94709209499103 0.7995628069866075
0.37899773412265486 18.85182413482273 0.821886922339697
0.3842252890760708 18.87278905976126 0.851256824143094
0.3894528440294867 19.064279501655218 0.8734992907043371
0.39468039898290264 18.907244100318962 0.8621388651474492
0.39990795393631856 18.741693737124162 0.8240852980947764
0.4051355088897345 19.301410706282194 0.8211151832774217
0.4103630638431504 20.508945727336947 0.8166871526134779
0.41559061879656634 19.394381219665433 0.7760663213356312
0.42081817374998226 20.314371729212784 0.789015087667186
0.4260457287033982 19.535685210938738 0.7756626879162967
0.4312732836568141 18.66435617607916 0.7664380146626445
0.43650083861023004 18.550250403036753 0.7747151235509666
0.44172839356364596 18.940004962031583 0.7821380467916514
0.4469559485170619 17.930224311752024 0.7503790407314697
0.4521835034704778 18.884654697034307 0.7793291402976511
0.45741105842389373 20.132993601164813 0.8076872704992558
0.46263861337730966 20.052532075377698 0.7878385382061369
0.4678661683307256 22.03909575937375 0.8392315882125846
0.4730937232841415 21.2088333983164 0.8195378041389692
0.47832127823755743 19.851262177248522 0.8000760031909577
0.48354883319097336 19.911289238761174 0.7817944850148579
0.4887763881443893 18.57628000760276 0.7416246087452711
0.4940039430978052 18.590858043357873 0.727566749746082
0.49923149805122113 18.341084987405143 0.7288429950920959
0.5044590530046371 17.977220165872353 0.7272905007261818
0.5096866079580531 18.686195226779414 0.7560863081899325
0.5149141629114691 19.566747798758247 0.7737847085158019
0.5201417178648851 19.696425520069045 0.7713161990281396
0.525369272818301 20.448161788919283 0.7923760028874025
0.530596827771717 19.51712000345961 0.752359134308343
0.535824382725133 19.214261311928425 0.7345822838301738
0.541051937678549 19.497144853704373 0.7497143646516139
0.546279492631965 18.963230239158555 0.7325516706514078
0.5515070475853809 18.53708366955882 0.7316615207979463
0.5567346025387969 18.029049399169608 0.7151861667787366
0.5619621574922129 17.69213060961844 0.7025973975055381
0.5671897124456289 18.394823184163066 0.7085945514866983
0.5724172673990449 18.4786850366194 0.7078106923825902
0.5776448223524608 18.787137500844842 0.6958665348722852
0.5828723773058768 18.626317759587618 0.7007893356178134
0.5880999322592928 18.669892463795758 0.7198258175603226
0.5933274872127088 19.251960226284375 0.7480021645165739
0.5985550421661248 19.40382753239363 0.754949820574021
0.6037825971195407 20.07201506318148 0.7620869240934044
0.6090101520729567 20.364357924856712 0.769596925485167
0.6142377070263727 19.42854612007645 0.7366700436065083
0.6194652619797887 19.600526272663927 0.7250857376853688
0.6246928169332047 19.301359221774536 0.6985489792243477
0.6299203718866206 18.749179577275818 0.6688637495720421
0.6351479268400366 19.604650576428995 0.701061378646464
0.6403754817934526 20.529575886011845 0.721328858047886
0.6456030367468686 20.498798387063186 0.7061846868290297
0.6508305917002846 20.401766298807033 0.7046765509691455
0.6560581466537005 20.771471560654835 0.6904007938514638
0.6612857016071165 20.486944664534853 0.708205728472149
0.6665132565605325 20.57873732731311 0.7115113204625936
0.6717408115139485 21.005967015435008 0.7170037157248494
0.6769683664673645 20.074241476688194 0.6915197540515251
0.6821959214207804 20.135326695999915 0.6805927094758337
0.6874234763741964 21.320310765154233 0.7006170304853125
0.6926510313276124 21.69984950644448 0.7034055963898549
0.6978785862810284 20.924064668427718 0.6839638738294471
0.7031061412344444 21.54649511456947 0.6903325127840515
0.7083336961878604 21.277094452500762 0.6868548143447842
0.7135612511412763 22.152532106854533 0.7097076772997613
0.7187888060946923 23.148862508634185 0.7400916244522903
0.7240163610481083 24.524707846997373 0.7659158417821433
0.7292439160015243 23.783634571009788 0.7543066621905291
0.7344714709549403 23.613183034963402 0.7286259620665564
0.7396990259083562 23.698829131651546 0.7294334870868684
0.7449265808617722 23.117334313117688 0.7212575198280493
0.7501541358151882 24.289633437627867 0.7577700389947469
0.7553816907686042 26.033118956311437 0.7960684735344118
0.7606092457220202 26.515477522519603 0.8029213099462981
0.7658368006754361 28.254426933594157 0.8208253544751066
0.7710643556288521 29.60319245590623 0.8093192944980904
0.7762919105822681 29.94809194191331 0.8089433753488905
0.7815194655356841 30.593727322195043 0.8294848345823904
0.7867470204891001 31.712776251972386 0.8510447837382757
0.791974575442516 33.2094152914329 0.8958371271285948
0.797202130395932 32.18880737595271 0.8715163715867402
0.802429685349348 32.537743730030975 0.882979599145411
0.807657240302764 32.703380249600045 0.8733780318156574
0.81288479525618 36.01836802193646 0.9060165926512366
0.8181123502095959 38.79902820421796 0.9238315501961207
0.8233399051630119 39.74897326423059 0.9285817673324575
0.8285674601164279 41.991200359184695 0.9706331698439186
0.8337950150698439 42.5582490122639 0.9806045670743707
0.8390225700232599 47.27598017705531 1.0468763598482402
0.8442501249766758 51.80943456446686 1.1099574428191852
0.8494776799300918 57.451548061227804 1.2029557662640937
0.8547052348835078 59.1001391786973 1.2265109797701979
0.8599327898369238 61.39419094176316 1.255519588859983
0.8651603447903398 64.78625191930155 1.2798712612248428
0.8703878997437557 69.77976183520589 1.3201946350550444
0.8756154546971717 77.96401586043844 1.3870184767326301
0.8808430096505877 79.8424171069143 1.3903360396652207
0.8860705646040037 79.72940189225439 1.3573596240520607
0.8912981195574197 77.58661464393954 1.3282297317812988
0.8965256745108356 74.12663115805168 1.3099954310491324
0.9017532294642516 75.23243560628805 1.3484600712559238
0.9069807844176676 76.16717704114728 1.3692818358117582
0.9122083393710836 79.02291341214315 1.3943316787127804
0.9174358943244996 84.36297116115517 1.438882201746549
0.9226634492779155 86.32743049342011 1.428969574979953
0.9278910042313315 90.49988336614541 1.457785085966732
0.9331185591847475 89.43594267283136 1.4365926822416322
0.9383461141381635 91.04066243533785 1.436783915297439
0.9435736690915795 90.52366624783494 1.4491362278115067
0.9488012240449955 96.25358711652618 1.5015258006635637
0.9540287789984114 99.25731479357346 1.5177962832541643
0.9592563339518274 102.91359962840289 1.5386399870350058
0.9644838889052434 108.1099567200216 1.5696390944974865
0.9697114438586594 108.5545904140488 1.5642380285896966
0.9749389988120754 111.09704615179244 1.571610925276592
0.9801665537654913 104.50754857377794 1.4940477772436571
0.9853941087189073 101.96405934736121 1.4825507550018961
0.9906216636723233 104.7312286734721 1.4931236171584785
0.9958492186257393 109.76237646921874 1.553188981566564
1.0010767735791553 116.26760129388792 1.6122755694739779
1.0063043285325712 120.61021206894793 1.6262103251458548
1.0115318834859872 118.11904040981318 1.5910492648960028
1.0167594384394032 117.29900429992944 1.5585796174936701
1.0219869933928192 116.93721082756689 1.5493662500733154
1.0272145483462352 113.90919233801935 1.5161058024017808
1.0324421032996511 116.10483392159304 1.5417971579076348
1.0376696582530671 121.7940381809577 1.5802370667428283
1.042897213206483 129.7732343258743 1.6314990923099817
1.048124768159899 135.31278727675576 1.6723736090314683
1.053352323113315 139.66067696354494 1.703779927830595
1.058579878066731 136.8673404186136 1.6750466280381353
1.063807433020147 130.30993884764615 1.6247011790088133
1.069034987973563 128.01322566350896 1.590882580533589
1.074262542926979 125.8770891854176 1.5654642377338106
1.079490097880395 128.97053898783236 1.5906899058784256
1.084717652833811 130.3132768733373 1.6039869797249184
1.089945207787227 129.7313938554498 1.6328716830685255
1.095172762740643 135.31675150243427 1.6722903498956758
1.1004003176940589 133.38528309302424 1.6525866300143743
1.1056278726474749 137.17068416461632 1.6730176674355182
1.1108554276008908 142.27219175612103 1.6849689830805454
1.1160829825543068 140.2767958392107 1.6647453640654262
1.1213105375077228 142.98772793096506 1.6835545635285225
1.1265380924611388 143.68192119448926 1.6968316030971047
1.1317656474145548 138.42348684158435 1.6511888687489213
1.1369932023679707 141.88459955431904 1.6664621898052245
1.1422207573213867 145.33259864348145 1.694363075444566
1.1474483122748027 147.6740104846324 1.7219655566231586
1.1526758672282187 148.88085233801678 1.71349784316329
1.1579034221816347 145.74958408754057 1.6897079758987772
1.1631309771350506 146.13822487107532 1.6729402892734786
1.1683585320884666 153.36436880743406 1.7090969896992942
1.1735860870418826 154.51724163938593 1.7314058469294606
1.1788136419952986 157.57282612829246 1.7472847667810667
1.1840411969487146 155.19457096230846 1.7191303078762503
1.1892687519021305 151.5355837523512 1.688015231814508
1.1944963068555465 156.63647213151825 1.7218415824223554
1.1997238618089625 152.55256522134042 1.6840339968847435
1.2049514167623785 156.48178770810767 1.7400941642747905
1.2101789717157945 156.9093377250557 1.7583899826291023
1.2154065266692105 154.55471099963316 1.736537536404869
1.2206340816226264 158.23090725141807 1.759493929784286
1.2258616365760424 153.073987118195 1.7130018761153163
1.2310891915294584 159.93217458791693 1.74216333870316
1.2363167464828744 160.5539172271282 1.758847001550011
1.2415443014362904 159.86603250933223 1.7526364705263622
1.2467718563897063 157.39980770492105 1.7264203699447314
1.2519994113431223 150.4240403548551 1.680219633529152
1.2572269662965383 152.11912574834497 1.6644936902629641
1.2624545212499543 156.593689199111 1.682275115617786
1.2676820762033703 159.96528388512132 1.6977095098983745
1.2729096311567862 158.07889922856336 1.6761990244567422
1.2781371861102022 158.9085102367933 1.6714058277963144
1.2833647410636182 160.64394815870705 1.6751394063365732
1.2885922960170342 159.00027041503822 1.6739248851406727
1.2938198509704502 160.83356779403428 1.7012747772220909
1.2990474059238661 160.90044444376844 1.7162005251394654
1.3042749608772821 159.39602960111048 1.6921277821967693
1.309502515830698 166.03806164433405 1.7112918554665695
1.314730070784114 171.08839776521242 1.7536511638307388
1.31995762573753 181.60480618635125 1.8464443040946394
1.325185180690946 179.5662111296786 1.8437972446091613
1.330412735644362 179.04060213693242 1.844192375089706
1.335640290597778 172.63593772690476 1.7697296628506998
1.340867845551194 170.29296129197684 1.733623836006394
1.34609540050461 165.97498235622484 1.7025241920393828
1.351322955458026 168.352099675352 1.7310775158457294
1.356550510411442 167.5152329773667 1.7346433808788586
1.361778065364858 168.78076671374347 1.7649739561910114
1.3670056203182739 166.4204047448391 1.7644133658606893
1.3722331752716899 167.54880071426274 1.7584995772190515
1.3774607302251058 166.43195861158517 1.733433639896113
1.3826882851785218 172.7910873561245 1.760262647861133
1.3879158401319378 179.5647501681461 1.7858467432847742
1.3931433950853538 177.81473349241256 1.7838679118082519
1.3983709500387698 172.50295331752162 1.7452381508732278
1.4035985049921857 168.5648676434378 1.6998921738796295
1.4088260599456017 161.12999364175508 1.6690262376135652
1.4140536148990177 168.89860399335836 1.7309286247628628
1.4192811698524337 176.02301085438768 1.7799103333342312
1.4245087248058497 175.41068576805537 1.7878171504008498
1.4297362797592656 176.25366024397854 1.7537526492092392
1.4349638347126816 165.0550247033027 1.6857276815652456
1.4401913896660976 164.2170858025869 1.68651560847155
1.4454189446195136 167.17572788740364 1.7143986604203272
1.4506464995729296 166.28409383059167 1.7392471516848036
1.4558740545263456 170.08026027794898 1.7506891762230439
1.4611016094797615 167.94666282548198 1.7485178347463615
1.4663291644331775 167.07512313325205 1.74951814959428
1.4715567193865935 168.17748108516076 1.7252491029129562
1.4767842743400095 166.8618669471045 1.699660297999297
1.4820118292934255 164.87438622448414 1.6782671014932176
1.4872393842468414 162.7134133119333 1.6604087251405584
1.4924669392002574 159.88858333585475 1.6462411884479384
1.4976944941536734 156.57375920570203 1.6382849250686082
1.5029220491070894 162.12650678191113 1.6896680240200732
1.5081496040605054 170.75640819815774 1.741025583347097
1.5133771590139213 168.81837908006278 1.7596887281280988
1.5186047139673373 165.11530876719766 1.7185247111979485
1.5238322689207533 158.78891318558394 1.6659493350239118
1.5290598238741693 159.91338621845708 1.6541411406712403
1.5342873788275853 162.54981178946935 1.6522088904676004
1.5395149337810012 167.1002408712031 1.693166997229084
1.5447424887344172 170.20088797401834 1.7243678005109346
1.5499700436878332 170.0152672414664 1.7355553194577806
1.5551975986412492 172.11952675227286 1.7233239748608558
1.5604251535946652 174.43851580368278 1.7276166307371943
1.5656527085480811 179.04325805295673 1.7404337387165911
1.5708802635014971 184.06195402558538 1.763602047587752
1.576107818454913 185.8075876471195 1.7849844322315533
1.581335373408329 183.7137284107509 1.7874509753196288
1.586562928361745 191.63342247655245 1.8354878594372779
1.591790483315161 189.50351116283187 1.8290597457579425
1.597018038268577 191.28453970629772 1.8223083811503307
1.602245593221993 194.57740887747207 1.8253485094863853
1.607473148175409 191.0151172857484 1.785156231661742
1.612700703128825 188.3576700030595 1.7498169652506372
1.617928258082241 187.20644567741056 1.7450969716587323
1.623155813035657 190.01547728398012 1.7606488333100634
1.628383367989073 196.83832239746408 1.8099100437794928
1.6336109229424889 203.7655087892285 1.8422692188830294
1.6388384778959049 204.33203404255852 1.8270462395134008
1.6440660328493208 204.65793543262197 1.8129514860335605
1.6492935878027368 206.71696836802414 1.8010928309071241
1.6545211427561528 211.28707186280025 1.825207865294621
1.6597486977095688 210.98643782780985 1.8126368156248012
1.6649762526629848 216.49089438205039 1.829763299831917
1.6702038076164007 219.84596332867034 1.840232482908881
1.6754313625698167 224.23236937103675 1.8545686490007205
1.6806589175232327 236.5636310933863 1.9191148121843253
1.6858864724766487 245.38063184740665 1.9731102336943667
1.6911140274300647 248.16404981170888 1.9862313230211592
1.6963415823834807 247.38740181852637 1.9695123828499814
1.7015691373368966 240.72960903422373 1.9238227282286653
1.7067966922903126 240.92970271026644 1.9020761587039123
1.7120242472437286 250.60548457126643 1.9575064116220653
1.7172518021971446 249.1441188290024 1.9574075388037826
1.7224793571505606 258.87962568387917 2.0114742839847053
1.7277069121039765 268.4021673384415 2.0597914354906885
1.7329344670573925 277.5521612731176 2.081002414083772
1.7381620220108085 277.61651716011824 2.0602260999443014
1.7433895769642245 276.4124448106466 2.041397671605862
1.7486171319176405 270.85843787265844 2.0064004084770395
1.7538446868710564 277.7810807349467 2.0436517912420245
1.7590722418244724 280.51171868621714 2.0446214740811537
1.7642997967778884 275.12024421488877 2.017788995564075
1.7695273517313044 281.5787319991499 2.029382372941099
1.7747549066847204 281.0874773603482 2.010453000947877
1.7799824616381363 286.20394093999744 2.0424433344395467
1.7852100165915523 293.7207383267318 2.046430241434255
1.7904375715449683 298.850841916709 2.050834323548154
1.7956651264983843 303.9158893474394 2.0626570069392036
1.8008926814518003 307.99397770728007 2.0531758571644594
1.8061202364052162 302.6999168415996 2.0268936875348627
1.8113477913586322 292.0489185899253 1.9597464285038877
1.8165753463120482 289.7894653735914 1.934269747811296
1.8218029012654642 285.1374493699072 1.907438489614112
1.8270304562188802 290.06295638373814 1.9298266514793898
1.8322580111722961 296.2720469765675 1.9425600106853063
1.8374855661257121 304.51333476606175 1.9773136621742198
1.842713121079128 302.2793437829237 1.9485610290820636
1.847940676032544 298.7933198537968 1.9125965692498585
1.85316823098596 299.76696876773696 1.9077022612926546
1.858395785939376 293.5578114107741 1.8634547409987765
1.863623340892792 298.0508970399293 1.8871735624396733
1.868850895846208 303.8194295728455 1.9196380153049448
1.874078450799624 305.1911992728314 1.935490980452959
1.87930600575304 311.64019485626545 1.9520225682674
1.884533560706456 307.4593080798708 1.9143115202632635
1.889761115659872 294.39106380651407 1.8296914127272965
1.894988670613288 293.6860972558898 1.8129742522506591
1.9002162255667039 292.41505970480137 1.810516928442996
1.9054437805201199 295.07141831892926 1.818811853106287
1.9106713354735358 297.75662317455266 1.811220734431762
1.9158988904269518 300.9879701009415 1.823975037251565
1.9211264453803678 301.97709029473964 1.8143987352406148
1.9263540003337838 305.82324477049775 1.813954176419351
1.9315815552871998 304.52999622909215 1.818888324540742
1.9368091102406157 299.80901997510915 1.784145194359154
1.9420366651940317 289.75776354519337 1.7307193153290363
1.9472642201474477 284.58348841149734 1.7089175422865104
1.9524917751008637 287.73729094972475 1.7169127423520363
1.9577193300542797 286.80745307049835 1.7085242622998842
1.9629468850076957 283.7458870663271 1.6946161616465376
1.9681744399611116 288.65958794050806 1.692219007631957
1.9734019949145276 290.8173990613586 1.6864423964001718
1.9786295498679436 284.4434219298698 1.6562411703641742
1.9838571048213596 284.2261069889821 1.643638538713676
1.9890846597747756 278.0934128214055 1.6070437002924267
1.9943122147281915 275.32383522368815 1.5924374699293933
1.9995397696816075 274.430262486316 1.5795521598335134
2.0047673246350235 270.319076913791 1.5633644404486466
2.0099948795884393 263.90233345116883 1.5366599542163706
2.015222434541855 258.39207925998824 1.505891309000502
2.0204499894952708 258.5387564854117 1.503460956014444
2.0256775444486865 255.79964416496287 1.4982851437195777
2.0309050994021023 256.08032085403244 1.4858544044723854
2.036132654355518 262.18732955505897 1.5173382942817133
2.041360209308934 264.48728586544405 1.547636861248696
2.0465877642623496 272.00089201530307 1.5674723319848902
2.0518153192157653 272.3460886728119 1.570049513187178
2.057042874169181 267.8585373168821 1.53809190158544
2.062270429122597 264.19864948883617 1.5115082741675996
2.0674979840760126 264.50325756129064 1.5289040106877774
2.0727255390294284 262.70020291283225 1.5377556252839837
2.077953093982844 259.7571125082072 1.5314713063882641
2.08318064893626 257.6609534049133 1.5379555925674337
2.0884082038896756 252.66542087544198 1.5110783493285465
2.0936357588430914 249.18539765446656 1.4834447915239881
2.098863313796507 254.57765884412456 1.498471481675912
2.104090868749923 258.2957363540301 1.4988725561712493
2.1093184237033387 260.1477418087341 1.4956571334490842
2.1145459786567544 261.2379434330651 1.5046066131545424
2.11977353361017 251.51618840544316 1.47244635007975
2.125001088563586 256.13385926893017 1.4973120419511585
2.1302286435170017 257.95188747411936 1.5162464615257467
2.1354561984704175 257.53639633270654 1.512960943555413
2.140683753423833 258.86890397677803 1.5134431948635099
2.145911308377249 256.3978369075723 1.502218623773912
2.1511388633306647 257.15091384436585 1.5056003789121335
2.1563664182840805 259.3499555455447 1.5126503224500791
2.1615939732374962 257.8939595793155 1.5106311952422562
2.166821528190912 258.85632554905544 1.5255623299174268
2.1720490831443278 258.5406929620968 1.5270419968499562
2.1772766380977435 254.9220402948641 1.51937234112377
2.1825041930511593 261.1373575189806 1.5332242289339633
2.187731748004575 262.6627382475274 1.5320431919678386
2.192959302957991 267.9596774943449 1.5510050765814212
2.1981868579114066 266.51645053967655 1.5375462486241183
2.2034144128648223 259.65102137132794 1.5099888121696823
2.208641967818238 258.30184435423604 1.5032133030195522
2.213869522771654 259.4823544307295 1.5100968543707747
2.2190970777250696 267.8235258923191 1.5595173308174743
2.2243246326784853 267.50064649359376 1.550259419952827
2.229552187631901 268.36592687488974 1.5619310061519311
2.234779742585317 270.0465619920714 1.5722915227516467
2.2400072975387326 261.2367557397406 1.5322915891034075
2.2452348524921484 254.8037460256274 1.5128104931114141
2.250462407445564 248.42103819024277 1.487145960047813
2.25568996239898 246.12087869585412 1.4779927882743018
2.2609175173523957 244.8296818078685 1.4688223671947553
2.2661450723058114 246.7167193114421 1.475136574986142
2.271372627259227 245.1618997195974 1.468257847071489
2.276600182212643 244.38419891010807 1.4751662507023031
2.2818277371660587 244.9145142934991 1.4755357632606199
2.2870552921194744 243.50047696711582 1.4556862373180088
2.29228284707289 244.2763629126782 1.452887343711103
2.297510402026306 246.40122677739777 1.439650822526973
2.3027379569797217 252.48347992036298 1.4553523381194147
2.3079655119331375 258.19030178896804 1.4813527033231506
2.3131930668865532 259.0023600218916 1.4894365312123832
2.318420621839969 257.93300261725335 1.5063296951334912
2.3236481767933848 251.1975436940865 1.476575066508695
2.3288757317468005 245.52641956125362 1.4591751522593597
2.3341032867002163 239.63950653844498 1.4254407857031857
2.339330841653632 246.6083607021738 1.4422302876612245
2.344558396607048 252.14261040431515 1.4797799584868252
2.3497859515604635 263.2584165607232 1.512857105643935
2.3550135065138793 266.9699400709934 1.5217815954179055
2.360241061467295 261.23024744168004 1.5002051399037224
2.365468616420711 256.16347392908733 1.4723397182065388
2.3706961713741266 254.52039925432254 1.4622822992554445
2.3759237263275423 250.97190925506425 1.4420202685139334
2.381151281280958 254.46187301381843 1.4565918915832097
2.386378836234374 261.52682588345414 1.4807315112220687
2.3916063911877896 263.5947993322059 1.4959020495238673
2.3968339461412054 261.3075484032194 1.483138454854786
2.402061501094621 257.2132397523077 1.4567356077638014
2.407289056048037 251.21583892045214 1.433026327904798
2.4125166110014526 248.00109221929765 1.420213612508096
2.4177441659548684 248.63474115113524 1.4303489297014869
2.422971720908284 252.73058089601327 1.4345923895021533
2.4281992758617 252.3898917703165 1.4316261708402926
2.4334268308151157 253.23729877454812 1.4243118244655568
2.4386543857685314 257.78579268059246 1.4411487188140977
2.443881940721947 257.2181516411413 1.4365910056648517
2.449109495675363 264.4739413277842 1.4502247382702202
2.4543370506287787 271.3670336796345 1.461769670595978
2.4595646055821945 278.90594486944474 1.4420923008759288
2.4647921605356102 297.7956014559094 1.4554352896275593
2.470019715489026 318.40438850173274 1.4579281129342456
2.4752472704424417 369.3173620809114 1.5257285777777583
2.4804748253958575 472.77202954614137 1.6879055042520497
2.4857023803492733 628.8175487759568 1.9030422196386751
2.490929935302689 852.8051392113163 2.194287951084613
2.496157490256105 1145.9396132089314 2.537986332135078
2.5013850452095205 1468.1743326382573 2.8646904480817814
2.5066126001629363 1762.204030746081 3.125681229298106
2.511840155116352 2034.82477450896 3.358779240813782
2.517067710069768 2319.9810474046844 3.5847871908691142
2.5222952650231836 2636.1315580989994 3.8331997677341834
2.5275228199765993 3043.6340524557577 4.105955109505602
2.532750374930015 3529.9033387395107 4.404186117391603
2.537977929883431 4170.698426985834 4.765982662428721
2.5432054848368466 4945.745526537016 5.1950006288395825
2.5484330397902624 5660.857996720739 5.5392911696281715
2.553660594743678 6207.026957609489 5.799186720557915
2.558888149697094 6470.4978259103555 5.9142993387605625
2.5641157046505096 6406.557719610603 5.877752293792349
2.5693432596039254 6084.067262483258 5.724527845065654
2.574570814557341 5605.228503358658 5.483325495911461
2.579798369510757 5101.565805230165 5.2241460335949474
2.5850259244641727 4667.953145290261 4.996796414467355
2.5902534794175884 4255.362459947748 4.770623350245337
2.595481034371004 3856.450358077644 4.545038372483418
2.60070858932442 3381.812552541919 4.249713373558079
2.6059361442778357 2828.4897779949047 3.8816397023424276
2.6111636992312515 2279.1426347350853 3.483857801472615
2.6163912541846672 1755.722386098258 3.059715947529585
2.621618809138083 1294.4638389316783 2.6343736406686826
2.6268463640914987 943.2156280740717 2.2466958260047987
2.6320739190449145 682.5169029812197 1.915756539536754
2.6373014739983303 520.6835467939239 1.6868820864938532
2.642529028951746 423.88221809085036 1.5473913052479775
2.6477565839051618 358.1168877787248 1.4479908510549633
2.6529841388585775 324.30432045207124 1.4136042472685555
2.6582116938119933 300.1633497897642 1.379633804602126
2.663439248765409 283.9675873705925 1.3619095335532243
2.668666803718825 269.4377992229068 1.3301204985712867
2.6738943586722406 262.77038219767434 1.3131616462719249
2.6791219136256563 254.6966413754516 1.2994949920506869
2.684349468579072 254.0325067081096 1.3110456987693604
2.689577023532488 256.42784621772586 1.3437484073867871
2.6948045784859036 257.53975516513947 1.3634541558572408
2.7000321334393194 261.0530283355825 1.390507342323872
2.705259688392735 258.6548777347752 1.3906832120705244
2.710487243346151 259.7419987868273 1.3998652642974434
2.7157147982995666 264.9407312522388 1.4292066920591886
2.7209423532529824 265.0873169852531 1.4427491410356996
2.726169908206398 261.44499543574847 1.4437006357606326
2.731397463159814 257.891536937062 1.444156722278847
2.7366250181132297 252.03731842221626 1.4447011550492932
2.7418525730666454 253.13364274697705 1.445373329177863
2.747080128020061 254.17984568709105 1.4549829814303339
2.752307682973477 254.06091313158137 1.4547011425498808
2.7575352379268927 254.40987114612716 1.4656539549053647
2.7627627928803085 245.92544535766538 1.4352183387834567
2.767990347833724 246.49408099633447 1.4313219489579512
2.77321790278714 244.77593358599535 1.4084217728000248
2.7784454577405557 247.48049820587502 1.4141299323553123
2.7836730126939715 252.53261501237245 1.4416200236629197
2.7889005676473873 250.7167865995368 1.452348847708338
2.794128122600803 250.1578110116518 1.4679084246271807
2.7993556775542188 248.0486429161558 1.4507695187157914
2.8045832325076345 246.88875424443643 1.4376243590194682
2.8098107874610503 251.68518469959417 1.4505727840723088
2.815038342414466 252.93581700771054 1.453190815358766
2.820265897367882 251.968602080986 1.4527150525278945
2.8254934523212976 249.2715771828637 1.4386075147049593
2.8307210072747133 246.21866294527433 1.4309372960239128
2.835948562228129 251.37417884011748 1.4561431107823153
2.841176117181545 249.6358586496659 1.4604317611447082
2.8464036721349606 253.46342254325057 1.4860839906760197
2.8516312270883764 251.51783453971967 1.4774065781150223
2.856858782041792 244.62895991610588 1.4399016999554062
2.862086336995208 246.76746682942738 1.4354739784380368
2.8673138919486236 243.0371065200536 1.4228775987169338
2.8725414469020394 241.3441897288142 1.4156249040095372
2.877769001855455 244.0364835027473 1.4331812413903062
2.882996556808871 244.9801404636332 1.4428609243776522
2.8882241117622867 241.12410710310812 1.4254346237110942
2.8934516667157024 242.61240472859762 1.4270875624838675
2.898679221669118 243.25974163403126 1.41892386555167
2.903906776622534 240.2357649589274 1.398715020713726
2.9091343315759497 242.74767777232134 1.4049410357758718
2.9143618865293655 243.25367287416543 1.4108044109570146
2.919589441482781 247.50157343654237 1.4325756310556714
2.924816996436197 248.83047993937922 1.4406992220162909
2.9300445513896127 252.43927910659121 1.4547302661470993
2.9352721063430285 260.07103921870794 1.4863910824127156
2.9404996612964442 259.9863047840793 1.4835580219054554
2.94572721624986 263.1762705470828 1.4878416380921191
2.9509547712032758 262.4106550051488 1.4875666437106074
2.9561823261566915 253.33618654104012 1.4466448616265495
2.9614098811101073 247.65068009604042 1.4127074710055756
2.966637436063523 244.8124937786755 1.4042925164214024
2.971864991016939 244.97347754291087 1.4071156302424945
2.9770925459703546 248.9616980982998 1.4205300282880422
2.9823201009237703 251.5778876419339 1.445706008592256
2.987547655877186 256.4251953761422 1.4590971242844042
2.992775210830602 256.47666906163005 1.4566837191952384
2.9980027657840176 255.2364981772571 1.4441318194330477
3.0032303207374333 251.84011719750535 1.426796963845265
3.008457875690849 247.77878790236514 1.4096496040595903
3.013685430644265 247.17791469332536 1.3917436330714295
3.0189129855976806 243.09276119115313 1.364623747339198
3.0241405405510964 232.97705785277094 1.3210406062058755
3.029368095504512 232.8842688726622 1.3151360499353832
3.034595650457928 234.0587579883724 1.3221819785580242
3.0398232054113437 237.61827169168026 1.3374786637948712
3.0450507603647594 239.22658122827042 1.3346418662102275
3.050278315318175 234.823219910518 1.3192403614043917
3.055505870271591 239.53640350863787 1.327057156909663
3.0607334252250067 244.66454615344733 1.3403142303919044
3.0659609801784224 258.6664373821856 1.3868855263429267
3.071188535131838 256.1389013531628 1.3741255340851137
3.076416090085254 253.82964159522493 1.360388025383843
3.0816436450386697 250.31930045898673 1.3412942864427846
3.0868711999920855 251.27849572940832 1.339661783719744
3.0920987549455012 252.10359713970252 1.3344235015879975
3.097326309898917 255.50228634844402 1.3415331247657947
3.1025538648523328 256.3203839243518 1.3348220438392129
3.1077814198057485 257.4295040243819 1.3376606319538604
3.1130089747591643 257.3294171092867 1.3208770595330028
3.11823652971258 259.2006846840544 1.318779704078436
3.123464084665996 265.1836019467528 1.329727878710198
3.1286916396194115 269.2699529928347 1.3340173197600071
3.1339191945728273 272.3469760070259 1.3396423402205624
3.139146749526243 279.00648082695 1.3405011423211706
3.144374304479659 276.891708917795 1.3076026947809751
3.1496018594330746 284.1991376558442 1.3115261922053558
3.1548294143864903 288.3230064489204 1.3122247846972512
3.160056969339906 289.71795242702274 1.3142269314354313
3.165284524293322 289.25842443983663 1.2998405666915493
3.1705120792467376 294.20307307741683 1.2984721064867015
3.1757396342001534 313.64018217271064 1.3248214588689267
3.180967189153569 328.4306719309615 1.3431303115479574
3.186194744106985 351.13788686604596 1.379754200629839
3.1914222990604006 363.8971304292062 1.392595544282344
3.1966498540138164 376.32695826913533 1.4103188299318883
3.201877408967232 388.1899288928502 1.4194099467024934
3.207104963920648 401.33955274701015 1.4339789732046426
3.2123325188740637 418.3924272832269 1.4585617194234919
3.2175600738274794 441.09815045964 1.4918897321665905
3.222787628780895 468.00466025566544 1.5354622454580285
3.228015183734311 495.6215031346254 1.577978595150163
3.2332427386877267 524.4413708451455 1.6157536559410308
3.2384702936411425 551.4594990264599 1.647131005497373
3.2436978485945582 583.5222082545068 1.685879928142464
3.248925403547974 620.9119075285795 1.7390500137567415
3.2541529585013897 662.0548896509459 1.7947405854554965
3.2593805134548055 702.6378423616185 1.848958411582705
3.2646080684082213 744.015023155651 1.9002809097196578
3.269835623361637 790.1510488088728 1.9530789031630889
3.275063178315053 839.5786727229387 2.015202489138734
3.2802907332684685 886.4511538600436 2.0628821221545213
3.2855182882218843 937.0438043021168 2.1161390588333884
3.2907458431753 982.3907419062652 2.1646293692773235
3.295973398128716 1034.282489365444 2.217082213444432
3.3012009530821316 1086.7031464746005 2.279803940416895
3.3064285080355473 1103.0191864152262 2.295360908984492
3.311656062988963 1105.3642736471293 2.2960568819150615
3.316883617942379 1066.2742874368203 2.245500556095053
3.3221111728957946 1018.8797689523971 2.188994100662315
3.3273387278492104 966.794557392801 2.1313906930114492
3.332566282802626 892.709170438337 2.0447416302348103
3.337793837756042 830.025619542761 1.9739173636051013
3.3430213927094576 747.1565355490636 1.8660725098628248
3.3482489476628734 673.2245757010414 1.7690755784423364
3.353476502616289 608.5688779002102 1.679662829909731
3.358704057569705 556.5728266379937 1.6072568897188617
3.3639316125231207 508.13497521021515 1.5419619396485873
3.3691591674765364 467.5736779009303 1.4867532829974777
3.374386722429952 434.33181780765756 1.4430069685491862
3.379614277383368 398.37518256658456 1.3885267976911841
3.3848418323367837 367.0839844781464 1.337286816908259
3.3900693872901995 343.67669243217057 1.2986689840334826
3.3952969422436152 318.42952278752705 1.2486368334387121
3.400524497197031 308.8263270445501 1.2423508190688866
3.4057520521504467 299.0274857154237 1.2246864262534516
3.4109796071038625 292.8946879501045 1.2359397753510233
3.4162071620572783 289.4062186954409 1.2392249342557435
3.421434717010694 284.08511239834297 1.2417218314926957
3.4266622719641098 282.6978843042309 1.2579137138026606
3.4318898269175255 281.0274222019339 1.2632421692883884
3.4371173818709413 274.90485486193563 1.2669958221500908
3.442344936824357 273.67213152544963 1.2699917312700397
3.447572491777773 267.0908004342328 1.2552517157936072
3.4528000467311886 262.8095992900412 1.2415432812507154
3.4580276016846043 253.4264260485785 1.2069544872783717
3.46325515663802 248.31328268288507 1.1945186806424524
3.468482711591436 245.8087647637857 1.1861628277636895
3.4737102665448516 250.41239526897397 1.2097157552125808
3.4789378214982674 250.06882577318223 1.2031158309947487
3.484165376451683 251.2986184479953 1.2086125869657822
3.489392931405099 253.56757504346174 1.2236130439455741
3.4946204863585146 254.3069918972826 1.2246292767684899
3.4998480413119304 257.22576276040655 1.2281161133964276
3.505075596265346 256.574617242393 1.2162868931914703
3.510303151218762 256.1586603490542 1.2013743268565684
3.5155307061721777 260.3396177936113 1.1976133817822947
3.5207582611255934 262.74240393094135 1.194025338388435
3.525985816079009 273.52996471494475 1.2071816845259349
3.531213371032425 283.12230986561116 1.2146819485854885
3.5364409259858407 302.7420277041111 1.2402868370949016
3.5416684809392565 326.61303209272194 1.2731601888473536
3.546896035892672 357.1515409316076 1.3129129014219592
3.552123590846088 408.7552939045886 1.3908787104926785
3.5573511457995037 502.3551677802239 1.5265092640230946
3.5625787007529195 676.1722320884534 1.765076237458123
3.5678062557063353 976.9822566192443 2.1195130683483376
3.573033810659751 1532.8619815528193 2.6492493659360914
3.5782613656131668 2521.71868538182 3.3995993746072264
3.5834889205665825 4287.217171213836 4.4340796240272615
3.5887164755199983 7193.830019147998 5.743401253957406
3.593944030473414 11111.916877370575 7.077461306135414
3.59917158542683 15140.918988484524 8.217683741377368
3.6043991403802456 18587.04880800387 9.07424660991086
3.6096266953336613 20238.932996167325 9.465830513049987
3.614854250287077 19645.022105893528 9.326263927163549
3.620081805240493 17137.451008525586 8.709919338987595
3.6253093601939086 13459.029199776072 7.718266995096719
3.6305369151473244 9872.741307030596 6.600817436741789
3.63576447010074 6639.0347157151955 5.40074169534575
3.640992025054156 4391.804499874423 4.3946829784308115
3.6462195800075716 2766.000675210803 3.4794848946636505
3.6514471349609874 1768.5968470153205 2.7758892734145704
3.656674689914403 1154.4520509090555 2.2324556793264487
3.661902244867819 826.2990128703935 1.888476277624439
3.6671297998212347 635.5215350570252 1.6555959756249732
3.6723573547746504 530.174881803934 1.5204397537066936
3.677584909728066 461.7292282615135 1.4280103517020413
3.682812464681482 418.9458054900948 1.368484775534425
3.6880400196348977 387.3035627555148 1.3286319360824494
3.6932675745883135 367.2815544040094 1.297096770239851
3.698495129541729 349.0812809064515 1.272615101887641
3.703722684495145 333.4103720440022 1.2416554818503869
3.7089502394485607 321.35084301189096 1.2165587578529937
3.7141777944019765 313.0870197945343 1.201386094528234
3.7194053493553922 311.6073364925055 1.200203021515913
3.724632904308808 306.51844642329604 1.1968631364895648
3.7298604592622238 296.89612656183147 1.1820423658604173
3.7350880142156395 286.5445237385765 1.1561438792035545
3.7403155691690553 280.5407302429434 1.1498402147242333
3.745543124122471 281.62251979699636 1.1571926634930714
3.750770679075887 284.02963210110926 1.1692004653795922
3.7559982340293026 286.29423457224186 1.1761023650710267
3.7612257889827183 285.10526543551566 1.1760380510276802
3.766453343936134 284.3465215199616 1.172415312322849
3.77168089888955 287.1634796196223 1.1743961598215589
3.7769084538429656 282.2489621758787 1.163351324078863
3.7821360087963813 274.90228084156695 1.1392015886898472
3.787363563749797 270.8386278189832 1.1238008810044133
3.792591118703213 269.7685637412322 1.1104727907876777
3.7978186736566286 276.67961545491556 1.118536723651836
3.8030462286100444 288.3463631885761 1.1376979647873307
3.80827378356346 297.4485758953203 1.1467690656364327
3.813501338516876 305.71730685051233 1.1587789182599186
3.8187288934702917 312.2820744729101 1.171794759126714
3.8239564484237074 311.7600989492289 1.170490614684478
3.829184003377123 312.1881493452851 1.1723741535123258
3.834411558330539 309.40452994807293 1.1699340862815797
3.8396391132839547 307.6518804252317 1.1683635856010766
3.8448666682373704 306.13737662463996 1.1675703760067553
3.850094223190786 303.8801787067813 1.169595077558834
3.855321778144202 297.6991945227816 1.1619710694444987
3.8605493330976177 290.5172759661811 1.1481530313193593
3.8657768880510335 286.7071797137633 1.1366758070860978
3.8710044430044492 282.855180213301 1.130578807962366
3.876231997957865 288.26578209505374 1.1424735090620197
3.8814595529112808 286.53778148190514 1.1400691950925286
3.8866871078646965 288.6153282925823 1.1510606914083716
3.8919146628181123 291.948622663285 1.1569771444704506
3.897142217771528 292.34059151137774 1.1534885918652993
3.902369772724944 290.84301729779617 1.1405444829315707
3.9075973276783595 286.2405358793708 1.118009666050397
3.9128248826317753 285.2566851830674 1.110193083822826
3.918052437585191 287.1865980693249 1.1124464045659446
3.923279992538607 287.11160802567287 1.1102081583401209
3.9285075474920226 290.7316098233551 1.1155234464999693
3.9337351024454383 293.2529736818005 1.1190060918792244
3.938962657398854 301.00902868053856 1.1327304166275485
3.94419021235227 310.7869980808688 1.1490588165199596
3.9494177673056856 321.5680999076129 1.165352979004186
3.9546453222591014 333.25125696035326 1.1825677780281008
3.959872877212517 339.0857665276722 1.184901267786868
3.965100432165933 346.78540516239246 1.1930901644431868
3.9703279871193486 356.06724947806185 1.2031003203071877
3.9755555420727644 368.86949579067306 1.2148879574416775
3.98078309702618 383.9743677454261 1.233135333560119
3.986010651979596 399.28109728789684 1.2530161593398297
3.9912382069330117 417.42843207188633 1.2769767649213861
3.9964657618864274 437.1732710573762 1.3048595645884369
4.001693316839844 459.3928204009614 1.3352878550060485
4.00692087179326 489.8252291950545 1.3756234816086566
4.012148426746676 516.7021146127553 1.4165826630187701
4.017375981700092 542.7561033162235 1.4674746901944913
4.0226035366535084 585.6835389000769 1.5320689429848708
4.027831091606925 629.2961171914333 1.5921758478229384
4.033058646560341 691.3627665530084 1.673598754755388
4.038286201513757 764.0601243575131 1.762399441817435
4.043513756467173 843.3167560323955 1.8601070212950888
4.0487413114205895 919.3862764342016 1.940916043568029
4.053968866374006 994.6646741327171 2.0156870427326905
4.059196421327422 1076.7804258685824 2.0976354991626125
4.064423976280838 1166.0489924562287 2.1860395495659506
4.069651531234254 1268.3712584231534 2.2796243426278004
4.0748790861876705 1379.5735181100747 2.384266822970874
4.080106641141087 1499.6042159790723 2.4843129163217625
4.085334196094503 1641.1525452407204 2.5960861328616556
4.090561751047919 1798.1116753021436 2.7206746821381724
4.095789306001335 1980.4877775820687 2.8579505741968023
4.1010168609547515 2206.840096138723 3.028062822191617
4.106244415908168 2425.654605508708 3.1785484494858944
4.111471970861584 2662.8172568694968 3.3252128385943487
4.116699525815 2904.881069603027 3.4598987272344743
4.121927080768416 3146.6050053508516 3.5519194948779567
4.1271546357218325 3408.5982967331656 3.6581026322859467
4.132382190675249 3675.0069222901207 3.7802584122216745
4.137609745628665 3951.5499381642403 3.9020709579841193
4.142837300582081 4253.615744747519 4.0397302791399605
4.148064855535497 4519.602007677289 4.166329110582106
4.1532924104889135 4758.408061018913 4.264622337401372
4.15851996544233 4984.097015272294 4.355637936561259
4.163747520395746 5169.136823289437 4.4315782387572344
4.168975075349162 5333.036657619553 4.502438557286101
4.174202630302578 5453.982763685109 4.54955044038865
4.1794301852559945 5508.8249700241695 4.582409141704343
4.184657740209411 5484.608410451379 4.567409903708364
4.189885295162827 5393.089315930152 4.524889449559431
4.195112850116243 5207.027966871104 4.438399588218613
4.200340405069659 4944.910098943269 4.3065591122870535
4.2055679600230755 4628.210014578236 4.156091925316986
4.210795514976492 4299.480252672889 4.00244290213284
4.216023069929908 3960.779600125101 3.8424463970613636
4.221250624883324 3577.8637774075623 3.6461813510532908
4.22647817983674 3231.7159119722583 3.460024811001333
4.2317057347901565 2898.8945923164647 3.2726043832451315
4.236933289743573 2589.231516816024 3.089737664639109
4.242160844696989 2318.473231992755 2.922162280649023
4.247388399650405 2069.3761773482643 2.7586962562855497
4.252615954603821 1844.7066697480338 2.6046140177474713
4.257843509557238 1664.5914175370763 2.474372057689972
4.263071064510654 1491.1509398371961 2.3393740007870885
4.26829861946407 1331.4519483987206 2.2055835870724527
4.273526174417486 1201.718034901261 2.0946028438073006
4.278753729370902 1087.9064320299249 1.9928805890671908
4.283981284324319 979.91230899088 1.893359103311548
4.289208839277735 891.7512588345122 1.8065780136463914
4.294436394231151 808.8748029484234 1.7182134268835143
4.299663949184567 734.4959221912724 1.6317847243607746
4.304891504137983 675.8735834975546 1.5597306237934725
4.3101190590914 628.0976567571267 1.5021732340758833
4.315346614044816 585.4507296595664 1.4525661367863654
4.320574168998232 551.183702563209 1.4109405451438468
4.325801723951648 518.4953129814105 1.369374401124816
4.331029278905064 489.6081484969315 1.333702387481128
4.336256833858481 465.9937576062373 1.302702632951781
4.341484388811897 439.7203838584473 1.266760329802329
4.346711943765313 417.1005633636649 1.2351606072938337
4.351939498718729 396.6194594947548 1.2030891990716677
4.357167053672145 384.96486237026187 1.1843837892683164
4.362394608625562 373.7858448646792 1.1718028652832297
4.367622163578978 369.2676394198736 1.1680422284919945
4.372849718532394 358.0502493777144 1.1544147197287236
4.37807727348581 341.5211496456076 1.1229473711513585
4.383304828439226 329.8016522638834 1.103963629636738
4.388532383392643 322.1003422236696 1.0951954928729672
4.393759938346059 316.2089124816589 1.0931298123350048
4.398987493299475 306.9965769147058 1.0844332487926538
4.404215048252891 294.80083119834 1.0596857231279544
4.409442603206307 287.7418452647092 1.0467592877349092
4.414670158159724 280.5458778567847 1.04096169837299
4.41989771311314 277.64110451506383 1.0517929749667831
4.425125268066556 271.63771254044246 1.0520863586678704
4.430352823019972 262.8123586227082 1.0390234483427356
4.435580377973388 253.60057504373856 1.0210629072179833
4.440807932926805 247.81894481603342 1.0074634910980744
4.446035487880221 242.36354720169754 0.9997498032107303
4.451263042833637 235.9003661184819 0.9898919144707555
4.456490597787053 233.79221678122747 0.9852520559808643
4.4617181527404695 228.7629596665337 0.9773637969029323
4.466945707693886 227.13951582352004 0.9747285002262533
4.472173262647302 227.97936688844786 0.977641253594369
4.477400817600718 227.82820667609218 0.9802687961281837
4.482628372554134 225.97354851768247 0.977697037009944
4.4878559275075505 226.3126315748699 0.9850182552380061
4.493083482460967 222.83792250224462 0.9793662740668265
4.498311037414383 219.23431934733063 0.976191904550388
4.503538592367799 216.57880981440402 0.9757216650407846
4.508766147321215 211.3921008955958 0.9648173114106487
4.5139937022746315 207.06283075213977 0.9525018824125511
4.519221257228048 205.3049495777333 0.9492668447181756
4.524448812181464 204.20791818687317 0.9421936788194101
4.52967636713488 203.84553027042637 0.9481638996647083
4.534903922088296 206.53321569637245 0.9588875976530606
4.5401314770417125 206.69187505929693 0.9550305396685712
4.545359031995129 209.2667012485428 0.9674881616930997
4.550586586948545 209.53638694024843 0.9708019202967829
4.555814141901961 210.10110126504009 0.9790612605790887
4.561041696855377 211.1854706418414 0.9928313452414688
4.5662692518087935 209.8565638060334 0.9838927561039947
4.57149680676221 204.6732197321546 0.9643022097794182
4.576724361715626 201.641228587389 0.9558317347194141
4.581951916669042 204.65090760142334 0.963909184529718
4.587179471622458 208.4293899219582 0.9856789295931451
4.5924070265758745 214.6323539244399 1.0167535197177826
4.597634581529291 217.0135684132246 1.0203558644821604
4.602862136482707 207.2635109561185 0.9943759334377857
4.608089691436123 205.25008965022366 0.9874367227667556
4.613317246389539 199.81975284120497 0.9659277942735948
4.6185448013429555 199.96351237539832 0.9756791349956924
4.623772356296372 200.85218427961485 0.9833292523190543
4.628999911249788 197.1312765656881 0.9729380235632822
4.634227466203204 194.61805305716757 0.9729826557360809
4.63945502115662 192.1969838326668 0.960352657744704
4.6446825761100365 192.1276506648156 0.9452783798872999
4.649910131063453 196.3825851902013 0.9573403953003625
4.655137686016869 201.08066934503475 0.976306499463799
4.660365240970285 200.00553331775026 0.9779927309813252
4.665592795923701 197.00822254543786 0.9806852730754464
4.6708203508771176 196.39534158993905 0.9779088927483179
4.676047905830534 198.1515250229326 0.9865244822171192
4.68127546078395 199.57965584890326 0.9915103458716937
4.686503015737366 199.59465594804573 0.9907676681062481
4.691730570690782 194.38504725451835 0.9731911415025102
4.696958125644199 192.04695513367346 0.9645547291603885
4.702185680597615 193.15660755339644 0.9676423241105933
4.707413235551031 194.66105552603892 0.9738683630381115
4.712640790504447 192.52768821641618 0.9624617748315513
4.717868345457863 195.3646543459829 0.9736546732961661
4.72309590041128 191.4025616390416 0.9606081434609722
4.728323455364696 192.75321382859838 0.9672138748655622
4.733551010318112 191.51536444664535 0.9663874954350224
4.738778565271528 188.0905995677635 0.9514922308004647
4.744006120224944 188.95995652381717 0.9533116301746546
4.749233675178361 190.0494069566655 0.9542606191067342
4.754461230131777 191.6001042849447 0.9568580305985268
4.759688785085193 189.71114473320716 0.9594024585157703
4.764916340038609 186.8728504998493 0.9572757060794138
4.770143894992025 184.30974005697274 0.9493008627717326
4.775371449945442 184.114192620353 0.9417031397609339
4.780599004898858 187.05700018947866 0.9452220337164571
4.785826559852274 187.37765017813297 0.9415908155225666
4.79105411480569 189.50247050798657 0.9462022820619452
4.796281669759106 188.42166579046727 0.9405441972232264
4.801509224712523 194.03061737641477 0.954416978938001
4.806736779665939 193.39640765245574 0.9543138612531293
4.811964334619355 192.23625577365036 0.9509236435256532
4.817191889572771 191.47407222071513 0.955877456346215
4.822419444526187 187.57000170763857 0.9478350513732074
4.827646999479604 188.97437825247633 0.9511073239141513
4.83287455443302 189.66904479931574 0.95837461177834
4.838102109386436 186.500150634073 0.9432812157879622
4.843329664339852 189.62883329419978 0.9600640170030732
4.848557219293268 186.7330664312135 0.944050360580215
4.853784774246685 188.04599830632344 0.9490823720354602
4.859012329200101 189.77435762218698 0.9518929883507681
4.864239884153517 190.28202490868756 0.9432973038064325
4.869467439106933 188.68244556949438 0.9346663769028037
4.8746949940603495 187.4545917245227 0.9332297326279758
4.879922549013766 182.5556848926071 0.9186854247881422
4.885150103967182 185.54128045566068 0.93335791389624
4.890377658920598 189.43561328051246 0.942149448099579
4.895605213874014 190.85929759573997 0.94072299362793
4.9008327688274305 189.8202294856503 0.9415614460195973
4.906060323780847 189.985943526684 0.9420425493302416
4.911287878734263 184.98348276509225 0.9211793075186019
4.916515433687679 183.91624502655714 0.9218743433809774
4.921742988641095 186.6199375661328 0.9239498294121838
4.9269705435945115 186.4726388027546 0.9251076005173069
4.932198098547928 186.0185727582542 0.9277537189300593
4.937425653501344 185.6432073037193 0.9203676667891518
4.94265320845476 182.7066439728626 0.9166902143298191
4.947880763408176 183.6823386706141 0.9117177413786018
4.9531083183615925 185.8604121088686 0.9179960672772367
4.958335873315009 187.8611729457094 0.925856599184462
4.963563428268425 190.99402773617177 0.9282894229389783
4.968790983221841 192.07692454843178 0.9302178771983785
4.974018538175257 194.981517383051 0.9342519957526331
4.9792460931286735 202.26030969425844 0.9532617813465456
4.98447364808209 201.97749654335715 0.9370640171230136
4.989701203035506 203.8455155363483 0.9193690850839973
4.994928757988922 211.95874124013488 0.9191084740596174
5.000156312942338 219.58952304408513 0.9089556217369459
5.0053838678957545 231.8386336988635 0.9101065032493408
5.010611422849171 248.11448428192375 0.9269951748057484
5.015838977802587 262.66428585462324 0.9377475792631953
5.021066532756003 277.2214376003564 0.9497664171502632
5.026294087709419 291.16443208751383 0.9657392968943659
5.0315216426628355 304.701740703121 0.983283562322817
5.036749197616252 310.5007082411669 0.9940546217674505
5.041976752569668 321.55235062175745 1.0129306851631499
5.047204307523084 324.01886062970215 1.017116368724297
5.0524318624765 333.3561130192706 1.0314560503574128
5.0576594174299165 343.5116289687373 1.0463567741658977
5.062886972383333 346.8543588083439 1.0449383727400323
5.068114527336749 355.1679738895526 1.0496906229805962
5.073342082290165 367.54990140428134 1.062586642636929
5.078569637243581 386.8234403873221 1.0859863792137077
5.0837971921969975 415.27260689238136 1.124005318143437
5.089024747150414 439.03863266326744 1.150899861624041
5.09425230210383 466.0151577340152 1.181868717487919
5.099479857057246 497.6632614771634 1.219777656922627
5.104707412010662 525.7876259903222 1.2526471565202013
5.109934966964079 558.5661152641951 1.2920888759483211
5.115162521917495 574.1903128601194 1.308886212864631
5.120390076870911 585.9005425777219 1.3207967010494617
5.125617631824327 588.2750545067573 1.3212557423300775
5.130845186777743 572.4240363535097 1.3003765805776641
5.13607274173116 548.5102259652086 1.272965564630283
5.141300296684576 510.7402210871105 1.2287357751596764
5.146527851637992 468.921298668877 1.1799035681959107
5.151755406591408 424.9229141684581 1.128369609676128
5.156982961544824 383.092497246949 1.0816900277618133
5.162210516498241 346.74591804613885 1.041732403069362
5.167438071451657 318.1512395640594 1.0099927541748792
5.172665626405073 292.97941578138995 0.9816668995806596
5.177893181358489 272.87062527973495 0.9495265980339322
5.183120736311905 259.2188862432848 0.9313676852995623
5.188348291265322 246.88688209823167 0.9154313520002736
5.193575846218738 236.73605026259753 0.9051045497343938
5.198803401172154 230.39743372227727 0.8997082541625006
5.20403095612557 225.3072997006944 0.8989126872604642
5.209258511078986 222.54030302340212 0.8962118153478852
5.214486066032403 215.98106822300738 0.8919988311334064
5.219713620985819 209.09665910602732 0.8898614166508833
5.224941175939235 201.65835980723082 0.8767650425613913
5.230168730892651 194.02883470687186 0.8702580614161497
5.235396285846067 190.67471164688115 0.8682634818116308
5.240623840799484 190.72312388533385 0.8740565852078129
5.2458513957529 192.0266640205523 0.8852056350568137
5.251078950706316 193.85682234041693 0.8971499549966377
5.256306505659732 194.4522847885651 0.8991065015749954
5.261534060613148 193.407408015126 0.8976247325227403
5.266761615566565 188.90136335284754 0.8808383723683851
5.271989170519981 183.57045482941675 0.8550318381682084
5.277216725473397 182.55298489516167 0.8582765358193833
5.282444280426813 182.81419280538012 0.8611533727126093
5.2876718353802294 183.98787811229948 0.8713870583406167
5.292899390333646 181.81624617674282 0.8631175103577221
5.298126945287062 178.29768693434653 0.8537067357699494
5.303354500240478 181.4422721591198 0.8705431948011133
5.308582055193894 181.34856943615384 0.8677515299638244
5.3138096101473105 181.38266529881506 0.870566402490458
5.319037165100727 180.4602308618565 0.8566910993183066
5.324264720054143 177.3263684766352 0.842614533970377
5.329492275007559 180.8109109621837 0.8582484678954594
5.334719829960975 181.4470727277599 0.8638405451610744
5.3399473849143915 181.88925327150957 0.8710327627938513
5.345174939867808 182.31880105746606 0.8699568653960073
5.350402494821224 181.7932417307711 0.8656599092691891
5.35563004977464 181.16419309670943 0.8664861939517744
5.360857604728056 184.98078380041792 0.8733340884974056
5.3660851596814725 186.28060025466706 0.8752028452660272
5.371312714634889 190.13727176423467 0.8758033854227834
5.376540269588305 190.62233732958333 0.8736770334313584
5.381767824541721 191.510347543688 0.8667223385381599
5.386995379495137 191.6930122043907 0.8648478046992826
5.3922229344485535 191.04183923035413 0.8604437782042835
5.39745048940197 190.3286388378021 0.8602497953149346
5.402678044355386 187.97016977193547 0.8522251971484345
5.407905599308802 191.51199701329605 0.8609100625939106
5.413133154262218 192.79523525667778 0.8606427110084688
5.4183607092156345 196.4581018513682 0.8613678332217638
5.423588264169051 199.71722750393408 0.8589928225749932
5.428815819122467 201.70431455284 0.8481956212431321
5.434043374075883 205.61922908798573 0.8442964757867939
5.439270929029299 204.65276184199908 0.8340216594074941
5.4444984839827155 207.95912043724886 0.8417598110790057
5.449726038936132 209.76080855728893 0.8503051415031754
5.454953593889548 216.87257182950367 0.8749710005004581
5.460181148842964 217.27986091814603 0.8831975396096176
5.46540870379638 215.1276919857514 0.8841188519854046
5.4706362587497965 213.56264420443839 0.8875687618593202
5.475863813703213 204.5885710690189 0.8730403868591274
5.481091368656629 201.74265177410476 0.8665049241916716
5.486318923610045 198.024356779416 0.8610279543866606
5.491546478563461 193.00008570286298 0.8465973699244738
5.4967740335168775 192.62583351296652 0.8402244318415386
5.502001588470294 190.83314129391277 0.8349476000025495
5.50722914342371 192.39550314864962 0.838510941110191
5.512456698377126 192.15701112838104 0.8383171003535944
5.517684253330542 189.77206040135027 0.8421206770530452
5.522911808283959 189.17033757548413 0.8433612778974817
5.528139363237375 189.2570696266311 0.8482704626614017
5.533366918190791 191.23974922119118 0.8531833766930962
5.538594473144207 190.90387021673536 0.8545574145810922
5.543822028097623 190.10989220078875 0.8545471773281519
5.54904958305104 188.77304503292714 0.8478981244056942
5.554277138004456 191.6229326319107 0.8568613829629298
5.559504692957872 192.04501032452447 0.8562919571235789
5.564732247911288 194.45587510020007 0.8613340409435307
5.569959802864704 194.61342673906907 0.8568880885547936
5.575187357818121 193.51700279202146 0.8451077434785762
5.580414912771537 192.28211883525125 0.8292712155294928
5.585642467724953 192.42234602154647 0.8257803755166843
5.590870022678369 194.39743238144115 0.8270557631183644
5.596097577631785 195.9048447071597 0.8285772385009249
5.601325132585202 198.23962602993046 0.8331613745661597
5.606552687538618 204.52276962750253 0.8364259449171241
5.611780242492034 210.41686184930018 0.8380296892195821
5.61700779744545 217.38787572690404 0.8410673681294548
5.622235352398866 228.03318551506757 0.8469008352883147
5.627462907352283 249.33070102588388 0.8696390770702678
5.632690462305699 282.08986805961246 0.9069575640278909
5.637918017259115 335.8387422396523 0.9726028190035504
5.643145572212531 415.67112105666547 1.0673353013106246
5.648373127165947 504.53705954117567 1.16588188458086
5.653600682119364 604.9621906384511 1.2700501206685086
5.65882823707278 692.6442963434502 1.3538681106393047
5.664055792026196 751.3108953209719 1.4070672755401856
5.669283346979612 790.8195041729467 1.4432640200163667
5.674510901933028 799.8798879703626 1.4490175846779283
5.679738456886445 801.4183092593541 1.4485468859700628
5.684966011839861 794.7292047374286 1.4408199525132992
5.690193566793277 787.5905141806072 1.4345026118769884
5.695421121746693 784.0996205824117 1.4337479163168139
5.700648676700109 776.1728978844006 1.4262168412971796
5.705876231653526 767.8004822724521 1.4187052198093077
5.711103786606942 754.80417063347 1.4049174920999028
5.716331341560358 743.9795158044294 1.3938298361713195
5.721558896513774 736.6143310021691 1.3849894434228227
5.7267864514671905 738.6444592609834 1.3860574431393984
5.732014006420607 744.7616902413586 1.391594373019388
5.737241561374023 761.5876564085296 1.4094424881611427
5.742469116327439 785.0405350244812 1.432390539826924
5.747696671280855 821.5989472964865 1.4649266435562018
5.7529242262342715 865.5598747860562 1.5011577958571538
5.758151781187688 918.0119180573378 1.5430844112674356
5.763379336141104 980.7938503875141 1.5944479280898565
5.76860689109452 1027.2391236562262 1.6281100048038768
5.773834446047936 1055.9296806884379 1.648873364432831
5.7790620010013525 1051.986688425588 1.6447289399467167
5.784289555954769 1013.8477780417588 1.6158647631354877
5.789517110908185 946.7324590136343 1.5606849650677386
5.794744665861601 848.0816121085041 1.4772352823408057
5.799972220815017 731.3333985150177 1.3715281035636748
5.8051997757684335 612.7097355095 1.2594812088060612
5.81042733072185 506.47269642805645 1.1510799002196652
5.815654885675266 420.969590715804 1.0586048408433535
5.820882440628682 354.5902647286019 0.9823319772109489
5.826109995582098 312.84295611184706 0.9348524150135737
5.8313375505355145 280.89332485549534 0.8926509099611051
5.836565105488931 258.95294103389574 0.8658676097057707
5.841792660442347 243.36526355047545 0.8449800025329272
5.847020215395763 235.35942725128533 0.8360624689643817
5.852247770349179 230.19329241873314 0.8307942973466307
5.8574753253025955 228.11782569643648 0.829556606845042
5.862702880256012 226.6371187464351 0.8327699701470226
5.867930435209428 226.66992224478957 0.8359913988671251
5.873157990162844 224.44337647471858 0.8320468872129171
5.87838554511626 223.41890852835328 0.8300826544652276
5.8836131000696765 218.67867815017163 0.8184563415434889
5.888840655023093 216.54339267947228 0.811770922460239
5.894068209976509 217.2426822414649 0.8143077081013501
5.899295764929925 218.85276264660368 0.8162104109451958
5.904523319883341 219.05613659669 0.8183612671338363
5.9097508748367575 218.9462010771452 0.8181730695282216
5.914978429790174 222.1691307323426 0.8259091427693501
5.92020598474359 226.10655123291357 0.8249061454132405
5.925433539697006 229.28363485578842 0.8239455836656251
5.930661094650422 232.99028383564416 0.8217841464560007
5.9358886496038386 234.90025808369884 0.8187710900352135
5.941116204557255 243.59143803032546 0.8316302180542104
5.946343759510671 249.24128919261534 0.8416556672237318
5.951571314464087 254.66377685289257 0.8582312821282878
5.956798869417503 260.2831507567587 0.8700769496233662
5.96202642437092 266.62858616146025 0.8818257429437633
5.967253979324336 275.76239800879966 0.8931022601117802
5.972481534277752 293.83013399784153 0.9159960766471686
5.977709089231168 308.97999942046107 0.9351213351947109
5.982936644184584 329.5130863659189 0.9619422897533927
5.988164199138001 353.2542503592849 0.9919865132979668
5.993391754091417 375.5403042426038 1.0195044516004992
5.998619309044833 404.5439494459484 1.055751754688405
6.003846863998249 441.8546625907526 1.1033131582723819
6.009074418951665 488.68815404582267 1.1616694705317911
6.014301973905082 550.7930382889015 1.2344533410414158
6.019529528858498 631.2991934517636 1.322140622719819
6.024757083811914 727.1051282023144 1.420341809865045
6.02998463876533 842.2136382403066 1.5304868748080016
6.035212193718746 990.7424757590973 1.6617255381203602
6.040439748672163 1156.3532895664387 1.7964187475299218
6.045667303625579 1325.7455225564752 1.9217418747518407
6.050894858578995 1503.6764531778354 2.0474339607766203
6.056122413532411 1636.9994851555407 2.13633469904713
6.061349968485827 1729.3372097164718 2.1972156033305703
6.066577523439244 1767.492317709729 2.2238332328834614
6.07180507839266 1746.9879826871495 2.2168093785999488
6.077032633346076 1674.2719719042454 2.173949707003744
6.082260188299492 1564.6419338354917 2.1037881797717035
6.087487743252908 1445.7657824859998 2.023543495799835
6.092715298206325 1319.0390628011946 1.9344978644865662
6.097942853159741 1197.7277717480258 1.8436463039942104
6.103170408113157 1097.1193184648284 1.7696952330370677
6.108397963066573 998.1554403154885 1.6889042151922724
6.113625518019989 912.6441862676338 1.6182239101334412
6.118853072973406 838.431252844363 1.5515552101889394
6.124080627926822 768.8611269748519 1.4859684609159687
6.129308182880238 706.2158689457317 1.4253137831483773
6.134535737833654 644.3948028951885 1.3603998868306446
6.1397632927870704 589.0971691716964 1.3016167401673489
6.144990847740487 539.7483707528269 1.2490990128741035
6.150218402693903 495.7518055083876 1.204488594503539
6.155445957647319 455.23388189816086 1.1572802312420905
6.160673512600735 417.584326512989 1.1123879096543765
6.1659010675541515 389.83085036817846 1.0779852173434012
6.171128622507568 370.3948963552505 1.0564088324507237
6.176356177460984 352.0577149741405 1.0374475216829182
6.1815837324144 331.31973790184185 1.0072754284053842
6.186811287367816 313.84555731984085 0.9841812271819069
6.1920388423212325 304.75713987600113 0.9730227138708819
6.197266397274649 294.44743115295034 0.9628193970751724
6.202493952228065 289.6240962903135 0.9599788047059695
6.207721507181481 276.58937733336063 0.9307772724435077
6.212949062134897 268.724251717529 0.914033461357021
6.2181766170883135 265.1629039354301 0.907050912714374
6.22340417204173 259.1025574498149 0.8943280252858867
6.228631726995146 251.5142521082812 0.8800244895012753
6.233859281948562 243.00479009539777 0.8642558457152083
6.239086836901978 239.30021866663049 0.8598886835875591
6.2443143918553945 238.18436334355337 0.8606253154391403
6.249541946808811 240.28618600098878 0.8628446307259704
6.254769501762227 240.18843313248533 0.8586098416559753
6.259997056715643 241.6478448145467 0.8569563855510706
6.265224611669059 239.20557896483163 0.8537694523447842
6.2704521666224755 234.71072037708808 0.8513523462676513
6.275679721575892 229.6768971652182 0.8432888508827109
6.280907276529308 230.86719990519512 0.8498118877656251
6.286134831482724 231.84585876146514 0.8487351401353679
6.29136238643614 234.3987938589855 0.8516865194400947
6.2965899413895565 232.22585453180795 0.8449840135159459
6.301817496342973 230.85657089024778 0.8407071353797608
6.307045051296389 229.93963163127037 0.8377287554917787
6.312272606249805 229.01361818113477 0.834075766405697
6.317500161203221 225.57282198144446 0.8266111383076109
6.3227277161566375 225.40050829491798 0.8266727622101258
6.327955271110054 223.36603674703255 0.8240847779540775
6.33318282606347 223.74715952717125 0.8263231870459181
6.338410381016886 222.5981903910243 0.8271740553218719
6.343637935970302 225.6895823767952 0.8366331840806008
6.3488654909237185 226.9514366346119 0.8406899995956592
6.354093045877135 229.28000918024492 0.8500691563259504
6.359320600830551 227.87095056490296 0.8415303371700348
6.364548155783967 224.24342954423983 0.8268091104021692
6.369775710737383 222.75538093202863 0.8185580846835456
6.3750032656908 220.1751856497081 0.813939677820118
6.380230820644216 221.4192661114165 0.8183829853374116
6.385458375597632 226.57888861477954 0.8311598192143314
6.390685930551048 230.49323554721315 0.8367631027345811
6.395913485504464 231.8993271205239 0.8388024885610683
6.401141040457881 229.1829963000628 0.8309842898126933
6.406368595411297 222.51510317776567 0.8177750435732819
6.411596150364713 222.29438499094536 0.813547792212556
6.416823705318129 223.64550673037246 0.8152336722973492
6.422051260271545 226.44046267549396 0.8209589227493658
6.427278815224962 227.17862173710054 0.8217864755786153
6.432506370178378 227.0277679680677 0.8202281491024244
6.437733925131794 223.71067103451682 0.8079007532195344
6.44296148008521 227.58076526609312 0.8108731632033717
6.448189035038626 228.95141025203313 0.8098170887738053
6.453416589992043 232.96804357782787 0.8175678112163631
6.458644144945459 236.32633457981177 0.8219591211676799
6.463871699898875 236.58830856181598 0.8221317591385054
6.469099254852291 241.93762416739946 0.8344306426484963
6.474326809805707 242.5405057510391 0.8327568864431467
6.479554364759124 250.08416866203925 0.843169052935129
6.48478191971254 252.8363127187039 0.8434647888788396
6.490009474665956 254.30955152519653 0.8413047371570357
6.495237029619372 256.11980822067824 0.8408737496771767
6.500464584572788 257.5893723396441 0.8391098542211741
6.505692139526205 263.8386635309884 0.8448484213970182
6.510919694479621 274.472486679945 0.8566675254960597
6.516147249433037 284.5863689880626 0.8662306497981478
6.521374804386453 300.06136688243254 0.8839013427077833
6.526602359339869 313.77640089786235 0.899210049910535
6.531829914293286 337.74288264430675 0.926798291325564
6.537057469246702 362.46094678384105 0.9536181316278862
6.542285024200118 397.85519852896107 0.9928667027421886
6.547512579153534 432.700600901328 1.0306618755681742
6.55274013410695 464.84921291743757 1.0659163091686397
6.557967689060367 495.96852833974646 1.1003257122013737
6.563195244013783 513.8538948203155 1.1201818695177501
6.568422798967199 525.7714104351506 1.132402069075865
6.573650353920615 524.7557953680144 1.1290925769622726
6.5788779088740315 508.63510853815313 1.1085512014804004
6.584105463827448 491.5710766492383 1.09120186665192
6.589333018780864 459.33402951716675 1.0560629955040204
6.59456057373428 432.7376073029713 1.0255031669914998
6.599788128687696 404.5974402597112 0.9915572643197365
6.6050156836411125 383.4309110455284 0.9669940921414333
6.610243238594529 368.1928812443781 0.9499690972179731
6.615470793547945 350.69373018831965 0.9303160368058025
6.620698348501361 334.9552241446465 0.9113839282087605
6.625925903454777 320.25906454839316 0.89502534454343
6.6311534584081935 313.6869131887931 0.8921117915175875
6.63638101336161 306.5062512910227 0.8846136013242181
6.641608568315026 298.3663794789305 0.8711247371967888
6.646836123268442 294.6471778845284 0.8654164096083845
6.652063678221858 283.3773085877416 0.8465549722605865
6.6572912331752745 278.8249863894233 0.8445335302585237
6.662518788128691 272.26521969566807 0.8385654521456364
6.667746343082107 267.3187517538932 0.8361204111189096
6.672973898035523 265.14277719424456 0.8344978618360066
6.678201452988939 260.34102670159206 0.8294122475177139
6.6834290079423555 251.92100463920826 0.8151169968966877
6.688656562895772 251.478941520761 0.8139894976824685
6.693884117849188 252.9505621479517 0.8157725594291625
6.699111672802604 252.8801007007227 0.8128718487288449
6.70433922775602 250.25962747646165 0.8081586905908277
6.7095667827094365 249.0975851751934 0.8074496116820207
6.714794337662853 248.83902627738652 0.8063523303722165
6.720021892616269 251.2056261338155 0.8102219288418404
6.725249447569685 253.0550912674869 0.815250677618237
6.730477002523101 252.71765145761475 0.8137747519886657
6.7357045574765175 252.9643695590582 0.814049477682569
6.740932112429934 252.30743989858007 0.8151877385914452
6.74615966738335 251.16336629013134 0.8123035033837411
6.751387222336766 251.99043341711177 0.8139779682589644
6.756614777290182 257.0494715481914 0.8193599731615067
6.7618423322435985 258.56378038299385 0.822399457569148
6.767069887197015 256.90342696631853 0.8191540526123291
6.772297442150431 256.13116308869735 0.8191099006384523
6.777524997103847 257.75768413899993 0.8227711913440289
6.782752552057263 259.6320438382549 0.827353844940867
6.7879801070106796 260.1342182808311 0.8282405132207344
6.793207661964096 258.87253538348864 0.8229657040484138
6.798435216917512 256.2211651846461 0.8150894687705186
6.803662771870928 256.1061369583431 0.8104360502367691
6.808890326824344 257.894320165366 0.8091601049578322
6.814117881777761 261.6754338375827 0.8142484995094754
6.819345436731177 262.65800823610476 0.8153199148084119
6.824572991684593 261.88790192217857 0.8148964721843548
6.829800546638009 262.5369577750487 0.8145622521004643
6.835028101591425 261.5508868138163 0.8150854923236912
6.840255656544842 262.98177871585136 0.8141389107842933
6.845483211498258 264.1534182553746 0.8147549304550433
6.850710766451674 264.3903922800413 0.8153579906832187
6.85593832140509 268.10762114039215 0.821627374128642
6.861165876358506 269.3983586708164 0.8229312838892652
6.866393431311923 268.4407528545452 0.8184250096426914
6.871620986265339 269.14246333854544 0.8170807458035482
6.876848541218755 271.8611293967123 0.8188691204798195
6.882076096172171 273.4643764851664 0.8191659446315283
6.887303651125587 279.9647269316168 0.8262186573331955
6.892531206079004 282.7416459949388 0.8294526580645349
6.89775876103242 284.34878423722535 0.8281424841703048
6.902986315985836 286.81974340536283 0.8306037836272068
6.908213870939252 290.57137807060786 0.8356524946726317
6.913441425892668 296.123441554949 0.8434510507329055
6.918668980846085 297.89212126314067 0.8442021981665178
6.923896535799501 300.1179868766258 0.8448817386874296
6.929124090752917 303.4156586489298 0.8435432194804936
6.934351645706333 307.821990569554 0.8481584795921135
6.939579200659749 314.3418345307069 0.8573807667860498
6.944806755613166 321.1890483570341 0.8650403296021896
6.950034310566582 328.70974108446705 0.8748901636283409
6.955261865519998 333.7809963512843 0.8770185730255663
6.960489420473414 347.5260515005391 0.8928451723481328
6.96571697542683 352.76144296596107 0.8958500476788608
6.970944530380247 364.35180504311796 0.9067906965950753
6.976172085333663 377.01261908622644 0.9190217164575842
6.981399640287079 392.3110577253694 0.9354777655053703
6.986627195240495 414.9271681170762 0.9610811157147224
6.9918547501939114 444.74871564961893 0.9936962342897351
6.997082305147328 489.15198851554527 1.039368821709413
7.002309860100744 543.9812286723333 1.0925293381578718
7.00753741505416 630.8407146884007 1.1752924789840118
7.012764970007576 745.9517024492922 1.2779560777837837
7.0179925249609925 886.9923210815681 1.393588348381085
7.023220079914409 1032.8472609170626 1.5030900783251362
7.028447634867825 1155.7532693351445 1.5881197551311184
7.033675189821241 1251.1556638811155 1.6492881281391316
7.038902744774657 1299.7775161246275 1.6776141262409279
7.0441302997280735 1293.9536299121191 1.6715312125170874
7.04935785468149 1251.154468736852 1.6435875070478623
7.054585409634906 1184.805484813232 1.5985601889729666
7.059812964588322 1108.3893799246969 1.5465608444473864
7.065040519541738 1031.663571063827 1.4917008677875474
7.0702680744951545 960.8471456772567 1.4388752886734664
7.075495629448571 902.0776706222856 1.3932714750181698
7.080723184401987 851.3327685581164 1.3527478696351654
7.085950739355403 807.6728225408029 1.317227461637547
7.091178294308819 773.0827654352629 1.2877896197576852
7.0964058492622355 739.5946328832201 1.258850385445159
7.101633404215652 708.4172275732084 1.233264665429466
7.106860959169068 678.4494544642256 1.2074139475263832
7.112088514122484 642.0271372129437 1.1752715264003035
7.1173160690759 612.8145444388896 1.1477692168838822
7.1225436240293165 586.3211516167561 1.1231150262999676
7.127771178982733 562.5675415217055 1.0998803010113605
7.132998733936149 543.9665425051425 1.0815987877307938
7.138226288889565 526.2187098705455 1.064154489678595
7.143453843842981 516.0159698623289 1.0545046249861252
7.1486813987963975 508.14162212663996 1.0460891004726487
7.153908953749814 502.2527895346821 1.0397483503700597
7.15913650870323 501.67357081635356 1.0382129950384262
7.164364063656646 505.1034161392715 1.0420790946390086
7.169591618610062 513.4802520832147 1.05002932865173
7.1748191735634785 534.142275941066 1.0688674422684055
7.180046728516895 564.2791655993623 1.0959801276605352
7.185274283470311 616.5196249677339 1.1445476460196153
7.190501838423727 693.4936417651593 1.213408216379128
7.195729393377143 804.580439633577 1.3066865339507623
7.2009569483305595 963.8213231265444 1.4288212454987828
7.206184503283976 1178.1601902884242 1.577262427967882
7.211412058237392 1468.5318350187033 1.7587020632376393
7.216639613190808 1827.0188627099174 1.9613661573255374
7.221867168144224 2239.6672519718945 2.16837350507779
7.227094723097641 2652.260530717565 2.358954872171049
7.232322278051057 2965.4671564965365 2.4931098753214953
7.237549833004473 3111.9974701651213 2.551497685860703
7.242777387957889 3020.271011331172 2.5107236860682454
7.248004942911305 2748.3820225396175 2.3920038042550757
7.253232497864722 2365.9499201742196 2.218844598022485
7.258460052818138 1935.2056772615665 2.007399751515336
7.263687607771554 1536.874788303736 1.7901225912181575
7.26891516272497 1193.8455328529428 1.5770592804498842
7.274142717678386 931.7494767415599 1.3921045144976656
7.279370272631803 746.601254845317 1.245815462277178
7.284597827585219 612.0256355277487 1.1296224858132484
7.289825382538635 531.1396993101386 1.054515019231516
7.295052937492051 479.0537604688708 1.0038299034377267
7.300280492445467 440.480256899551 0.9646692115157446
7.305508047398884 412.9436053723197 0.934956166859908
7.3107356023523 393.7650220856285 0.9126864011668377
7.315963157305716 379.03242347117924 0.8954126211196529
7.321190712259132 369.1727011693328 0.8844861766836505
7.326418267212548 364.9627202645795 0.8797744433888169
7.331645822165965 362.4304378496871 0.8774718769670011
7.336873377119381 354.3746015355531 0.8676845327689167
7.342100932072797 350.3892874362032 0.8620644167330989
7.347328487026213 346.2974474833005 0.8581091854472577
7.352556041979629 342.72079740791906 0.8550228014186636
7.357783596933046 343.9051166032292 0.8585633285813837
7.363011151886462 344.20265473102785 0.8602439672732978
7.368238706839878 341.5456275754318 0.8584460517209995
7.373466261793294 345.5659486924694 0.863756830794083
7.37869381674671 342.1803348903459 0.8584437155597335
7.383921371700127 342.67107824785285 0.8589008488347827
7.389148926653543 340.219350679591 0.8541243077149113
7.394376481606959 340.1969774641583 0.8526412179696666
7.399604036560375 342.92476634317245 0.854514841210532
7.4048315915137914 344.1572630335595 0.8546835906037453
7.410059146467208 342.9667631474221 0.8540531996761643
7.415286701420624 341.22022944979653 0.8513430238916191
7.42051425637404 344.16597298937086 0.854986379595888
7.425741811327456 344.31803787493214 0.8543876947582858
7.4309693662808725 348.8742709090067 0.8591632065151505
7.436196921234289 348.4970749566037 0.8579741949843857
7.441424476187705 348.08376941201584 0.8555209085218507
7.446652031141121 351.0212291998887 0.858052512015573
7.451879586094537 352.40455121035114 0.8614036378565251
7.4571071410479535 361.27047264131744 0.8713257591555998
7.46233469600137 369.12197813258086 0.880520946714625
7.467562250954786 377.4619533356155 0.8880577327692969
7.472789805908202 382.6802002484228 0.8916149299459352
7.478017360861618 385.44006993007736 0.8958906664704456
7.4832449158150345 398.03015390593777 0.9091752547202842
7.488472470768451 407.2741992785741 0.9192978866612588
7.493700025721867 418.2904539772396 0.9305251082426508
7.498927580675283 432.183037566972 0.9431532566852914
7.504155135628699 442.4144453086931 0.952418175974958
7.5093826905821155 459.6975962762307 0.9691606490921069
7.514610245535532 473.1780768342137 0.9812265294562488
7.519837800488948 486.1549730261883 0.9934040415497077
7.525065355442364 499.0393796482109 1.0062571045816282
7.53029291039578 507.98179761531634 1.0139499310205295
7.5355204653491965 511.61845536724826 1.0180096127680092
7.540748020302613 514.8113929872248 1.020485495265604
7.545975575256029 514.8636464670069 1.0205726704759832
7.551203130209445 511.5234090179659 1.0165171289196822
7.556430685162861 505.4224077133577 1.0098114654832828
7.5616582401162775 496.6278253550051 0.9983190981827637
7.566885795069694 488.89154951116905 0.9906285110343507
7.57211335002311 480.62607323943166 0.9821814673442971
7.577340904976526 470.18365541581056 0.9717588271268666
7.582568459929942 460.5293750720838 0.9616927131867608
7.5877960148833585 454.6902767513201 0.9569881912312601
7.593023569836775 447.62451561497284 0.9494633959565901
7.598251124790191 444.51724464149123 0.9450336865474385
7.603478679743607 438.5561528104512 0.938301614288783
7.608706234697023 436.5973802279792 0.9362091463355504
7.6139337896504395 435.0432519393527 0.9347797585183535
7.619161344603856 434.0847486393059 0.9344792232419304
7.624388899557272 436.1491904849965 0.9352427677164161
7.629616454510688 437.8945553484129 0.9366195687515985
7.634844009464104 441.5165337470304 0.9402920523104322
7.6400715644175206 447.8360298027678 0.9471732341240244
7.645299119370937 458.5673820880086 0.958624410276211
7.650526674324353 470.2037468583762 0.9700780526946728
7.655754229277769 480.8300551773251 0.979787214790687
7.660981784231185 486.8801784454127 0.9840327451156626
7.666209339184602 493.22687008193054 0.9893304228063005
7.671436894138018 504.60174213796614 0.9997901217906372
7.676664449091434 517.8861651471673 1.0122450256019533
7.68189200404485 524.8419819722405 1.017532323953636
7.687119558998266 528.9138117994822 1.0197082241579951
7.692347113951683 533.1883740982742 1.023256684753872
7.697574668905099 535.1773757696105 1.0263272909794683
7.702802223858515 543.7705692922834 1.0346597091606384
7.708029778811931 548.4057470106054 1.0388454127924411
7.713257333765347 547.1753009291314 1.035280571603282
7.718484888718764 539.9728918038882 1.0280080873294333
7.72371244367218 530.6002368885872 1.0194614177049535
7.728939998625596 519.3035648159919 1.0068258259981815
7.734167553579012 516.1762677442023 1.0035756400156233
7.739395108532428 518.6828283790192 1.0062208542622293
7.744622663485845 518.1471342463377 1.0053953244571674
7.749850218439261 519.9440378507062 1.0071404918330007
7.755077773392677 517.7683148908844 1.004566305706417
7.760305328346093 515.0966162652117 1.0023498554851071
7.765532883299509 511.28538123053244 0.9984259130527667
7.770760438252926 507.936045187842 0.9946857572578183
7.775987993206342 504.5137209971591 0.9912003519304049
7.781215548159758 501.01966182597783 0.9871126955281294
7.786443103113174 494.7777222132395 0.9803209200780175
7.79167065806659 489.1991074826863 0.9744189079305583
7.796898213020007 481.93164586835775 0.9669725244826594
7.802125767973423 475.8242250020143 0.9605479963154608
7.807353322926839 469.9230833686077 0.9555707025563821
7.812580877880255 466.05595554933166 0.9515174099704276
7.817808432833671 461.55130156125637 0.9465631258654019
7.823035987787088 461.3521074694491 0.9471732632420548
7.828263542740504 462.31778344745305 0.9484236046969107
7.83349109769392 461.0461286842573 0.9472416421836607
7.838718652647336 460.04194198643245 0.9450800121219816
7.8439462076007525 458.42420811601835 0.941945766295754
7.849173762554169 461.48099787863697 0.9446569441979968
7.854401317507585 464.01974215303494 0.9475768362535969
7.859628872461001 465.26268720617276 0.949321397639731
7.864856427414417 469.5776972897862 0.9520223197761893
7.8700839823678335 470.0436378214237 0.9509335561935361
7.87531153732125 475.67872604392176 0.9554222570116973
7.880539092274666 478.83648933673055 0.958597791251063
7.885766647228082 484.53510293479263 0.9649483741771071
7.890994202181498 490.1397525832434 0.9690543281791469
7.8962217571349145 494.48688064446054 0.974189864686591
7.901449312088331 500.68721158954156 0.9791191553032369
7.906676867041747 508.07916133996935 0.9866856251494769
7.911904421995163 513.6659487359192 0.9921598330228756
7.917131976948579 516.3999869552702 0.9943779524789328
7.9223595319019955 520.371411961835 0.9971506425384483
7.927587086855412 523.2761884070213 0.9990260722233157
7.932814641808828 526.5840954278887 1.0016318293373874
7.938042196762244 528.5337507029782 1.002980468166453
7.94326975171566 533.0884021674201 1.0070907538392326
7.9484973066690765 539.4694185007045 1.0127867212031822
7.953724861622493 549.4193773986425 1.0209266372121422
7.958952416575909 558.501877229798 1.0274071252013373
7.964179971529325 571.7261049881723 1.038710982799618
7.969407526482741 581.8514353433881 1.0466276183727827
7.9746350814361575 595.8826804274552 1.0581645965908242
7.979862636389574 611.5883042212666 1.0721413341568835
7.98509019134299 623.0131732786836 1.0815850509241414
7.990317746296406 633.2525177655367 1.0905022116503154
7.995545301249822 638.6068954798536 1.0955724626829655
8.000772856203238 643.0009521691305 1.098329015827484
8.006000411156654 649.7176877829864 1.1042463028434815
8.01122796611007 651.9549162297752 1.1052204546034539
8.016455521063486 654.758585173149 1.1062501552642459
8.021683076016902 657.070327366486 1.1082092250727005
8.026910630970319 660.5247434118845 1.1103593450710258
8.032138185923735 666.4976819264649 1.115021871880878
8.037365740877151 674.9098684698247 1.1212039851573221
8.042593295830567 679.3682444793396 1.1240068560332943
8.047820850783983 681.3941979821577 1.1262311980047235
8.0530484057374 686.1316982007471 1.1297501830011394
8.058275960690816 694.6215361926565 1.136594284708698
8.063503515644232 703.1870619215991 1.1428810306595518
8.068731070597648 709.8077981507622 1.1478765943197298
8.073958625551064 712.3089680672945 1.1493315973115374
8.07918618050448 709.7693453269873 1.1476323503401944
8.084413735457897 707.7434724872263 1.1453865467329232
8.089641290411313 713.5292023725241 1.1506209342739986
8.09486884536473 713.316686378095 1.1485079009175214
8.100096400318145 719.9528300044993 1.1527299161348121
8.105323955271562 720.1163886819675 1.152305969467595
8.110551510224978 719.3342722991252 1.1515298311159874
8.115779065178394 718.4634175180786 1.1509062611218899
8.12100662013181 714.7609062253534 1.1470292864066378
8.126234175085226 711.3192171854556 1.143636914567064
8.131461730038643 707.3075585921265 1.139732827884621
8.136689284992059 708.451059493647 1.13882063368552
8.141916839945475 711.6966401916987 1.1420597791017157
8.147144394898891 721.6153743450438 1.1504001525014917
8.152371949852308 737.3028273654302 1.1631681587471558
8.157599504805724 754.8798022444786 1.1762063276960206
8.16282705975914 776.1893767876018 1.191996452239273
8.168054614712556 794.3913322710484 1.2043388402626551
8.173282169665972 811.3799633272828 1.2167330608129627
8.178509724619389 818.2214566686304 1.221147872406345
8.183737279572805 822.5899773672166 1.2250419239416526
8.188964834526221 818.2480945661327 1.2197561692380852
8.194192389479637 810.4562027042236 1.2131607046301598
8.199419944433053 799.2198443751898 1.2030291260358184
8.20464749938647 791.1073547458457 1.1974227940962148
8.209875054339886 783.2706386016148 1.1920493803252945
8.215102609293302 772.6213323745263 1.184520454909455
8.220330164246718 754.2359962427043 1.169088494581024
8.225557719200134 740.9173794310807 1.158408569027415
8.23078527415355 729.0628390914127 1.1486037870147718
8.236012829106967 720.5717822537332 1.1415206110248093
8.241240384060383 710.7660643363963 1.1329800911882633
8.2464679390138 697.4238465845216 1.1223073182206278
8.251695493967215 693.1114589815694 1.119313208713781
8.256923048920632 691.3004563006208 1.1169850672180246
8.262150603874048 690.736392616728 1.1145497152674992
8.267378158827464 692.0876734784289 1.1152430261925659
8.27260571378088 690.2026616827081 1.1123745334527868
8.277833268734296 690.7942975594642 1.1128875318474998
8.283060823687713 687.8822159411643 1.1102572148824181
8.288288378641129 686.0895034933351 1.1087921719167553
8.293515933594545 685.0441951085842 1.1082480679777427
8.298743488547961 685.9844595669618 1.107872232868533
8.303971043501377 693.0337135936807 1.1141954182564155
8.309198598454794 701.029271644095 1.120897720101829
8.31442615340821 706.5412011218627 1.1252410861349467
8.319653708361626 712.4010763492538 1.12922616034186
8.324881263315042 716.0391109843321 1.1305248543341404
8.330108818268458 724.179053933679 1.13651596864527
8.335336373221875 727.5865741105716 1.1379858891651764
8.34056392817529 730.3587983270037 1.1394278356390073
8.345791483128707 731.6274302040089 1.1396576725257013
8.351019038082123 730.4952058059012 1.1377301577453145
8.35624659303554 732.1642380441485 1.1396744975165478
8.361474147988956 732.58434030825 1.1404214049915018
8.366701702942372 735.0889323678106 1.1431530275312705
8.371929257895788 735.2651853807365 1.1420779041107154
8.377156812849204 738.4970254794049 1.1440361168402995
8.38238436780262 736.4132069162731 1.1415772861793165
8.387611922756037 734.9938117799484 1.1406375817034788
8.392839477709453 728.0691858463542 1.1346478099776531
8.398067032662869 722.1106191775166 1.1315728960569913
8.403294587616285 715.3238117883387 1.1258139421200979
8.408522142569701 712.1009393103258 1.1228605819556774
8.413749697523118 706.2133416791806 1.1161422450082215
8.418977252476534 701.5213180652225 1.1121293994329002
8.42420480742995 691.8727057915095 1.1039508514989178
8.429432362383366 681.3442979911363 1.096261350788405
8.434659917336782 669.1042429061227 1.0865630564720832
8.439887472290199 658.716326159792 1.0776949328702705
8.445115027243615 653.4748046158752 1.072567807011339
8.450342582197031 646.3246678288906 1.066649170421326
8.455570137150447 639.3518314147055 1.0602073664069893
8.460797692103863 633.330617846645 1.0554335422740095
8.46602524705728 623.3576635333554 1.0472022110036583
8.471252802010696 616.023220578163 1.0408084868431797
8.476480356964112 608.1847454162234 1.0335580607513795
8.481707911917528 606.1878058511745 1.0306138133357388
8.486935466870944 600.7631852084077 1.025097505995497
8.49216302182436 595.3900179674367 1.0195063828096997
8.497390576777777 594.3368737193657 1.0191486279315463
8.502618131731193 592.4670236249304 1.0176601946614767
8.50784568668461 593.759263715635 1.0193287386580692
8.513073241638025 589.7891735689864 1.015415845458508
8.518300796591442 586.3089774046736 1.0123314350266166
8.523528351544858 582.4486176668092 1.008771715259605
8.528755906498274 578.4380696957547 1.003966694933564
8.53398346145169 574.7800110903822 1.000468298487848
8.539211016405106 564.83704055476 0.9917406405810173
8.544438571358523 562.1090442220977 0.9888624620120351
8.549666126311939 561.0084213465535 0.9880403879736609
8.554893681265355 565.0817701907966 0.9915087963363907
8.560121236218771 566.6109512836919 0.9912071080313262
8.565348791172188 567.6088709940107 0.9915336940809919
8.570576346125604 569.1141068839027 0.9926359696167348
8.57580390107902 566.7958568520777 0.989613000130334
8.581031456032436 568.6651326832009 0.9919771258760642
8.586259010985852 568.2423663204846 0.9906616864779143
8.591486565939269 568.6635516019699 0.9906623435054722
8.596714120892685 567.2728937550304 0.9888319783996229
8.601941675846101 565.3658392440026 0.9871567943053396
8.607169230799517 567.2942199802076 0.9905415290198953
8.612396785752933 566.8268316519739 0.9903240205210007
8.61762434070635 566.6074206175509 0.9898366861811759
8.622851895659766 566.2838157255471 0.9883512704741131
8.628079450613182 570.4413014988057 0.9912581305696399
8.633307005566598 577.7409281316455 0.9966410867201223
8.638534560520014 584.5651427427006 1.002133497232548
8.64376211547343 586.6216521211762 1.0032649809571472
8.648989670426847 590.3893172167835 1.005945695581554
8.654217225380263 596.8994463607669 1.0116013101763126
8.65944478033368 605.1957897234456 1.0187328931972406
8.664672335287095 613.2680660844243 1.0246959767802692
8.669899890240512 621.7437586690941 1.0313538854132587
8.675127445193928 632.7035795260855 1.0405218632303195
8.680355000147344 644.2622742128633 1.0486213315840156
8.68558255510076 652.3569371488877 1.0546930302988775
8.690810110054176 659.0461457726597 1.0588972738560056
8.696037665007593 665.9849647651421 1.0641673352749978
8.701265219961009 676.8589647556983 1.072263977988327
8.706492774914425 693.3877309579785 1.084974319127338
8.711720329867841 699.6358623711243 1.0894074012305823
8.716947884821257 705.0184901913498 1.0925206562215668
8.722175439774674 704.4809460254475 1.091683891754927
8.72740299472809 699.5211587672849 1.0872407947352247
8.732630549681506 701.2083760095795 1.0890063472589686
8.737858104634922 700.7713931942553 1.0892132708724602
8.743085659588338 700.3713791862316 1.089993366067151
8.748313214541755 698.914103342047 1.0890718746009322
8.75354076949517 694.510672847435 1.0860193021325488
8.758768324448587 690.8171677751633 1.0828483826838144
8.763995879402003 685.027183037572 1.0774222412843166
8.76922343435542 675.5644541220277 1.06811915398101
8.774450989308836 667.4392117225101 1.0596646288107172
8.779678544262252 656.2186080099058 1.0494403848718155
8.784906099215668 648.3058640576867 1.0426884574443402
8.790133654169084 641.230344261383 1.038281007586274
8.7953612091225 634.2691415972727 1.0327177956992115
8.800588764075917 622.9160880918055 1.023011170464978
8.805816319029333 617.3766326176913 1.0182315284354502
8.811043873982749 614.4828390118005 1.0160920291796576
8.816271428936165 610.4439823411446 1.0118934758936529
8.821498983889581 606.4164727878987 1.0076095859865424
8.826726538842998 599.1562821211394 1.0015624856031948
8.831954093796414 592.6786633241252 0.9954256874524252
8.83718164874983 585.5308466764105 0.9891997103922691
8.842409203703246 585.5123416459865 0.9887411085891789
8.847636758656662 584.861437058633 0.9877256925361301
8.852864313610079 583.7696230202134 0.9866554989778081
8.858091868563495 586.0401114954623 0.9882072340484342
8.863319423516911 586.1649071717362 0.9891892179256923
8.868546978470327 587.3430153225635 0.9904952358649861
8.873774533423743 587.7172696590941 0.9909579537800599
8.87900208837716 582.651394925195 0.9858844737894535
8.884229643330576 581.0294494881068 0.9845645104956396
8.889457198283992 582.524989481899 0.9859453621947272
8.894684753237408 580.8795158766053 0.9838574937653536
8.899912308190824 585.179989879945 0.9877136123231733
8.90513986314424 586.6036049894674 0.9876227462976669
8.910367418097657 593.4920900457784 0.9926165460494603
8.915594973051073 600.2159817284571 0.997624122493037
8.92082252800449 602.0120874038628 0.9991635613656921
8.926050082957905 603.3751613033952 1.0004602464818295
8.931277637911322 602.2295236750041 0.9992401009004312
8.936505192864738 605.330083666461 1.0002264946756647
8.941732747818154 603.5412782344325 0.9990576821274868
8.94696030277157 602.948636550287 0.9976830779995529
8.952187857724986 604.7670296815379 0.9986281219922089
8.957415412678403 610.1694282094687 1.0020114312758712
8.962642967631819 617.552514902764 1.007810705445542
8.967870522585235 619.603956890129 1.008843562594073
8.973098077538651 621.1897215524559 1.010162216459401
8.978325632492067 620.3519892040022 1.0094134398994088
8.983553187445484 624.4371650179854 1.0122480436754087
8.9887807423989 632.5352653198526 1.0178913803209706
8.994008297352316 637.0959383915095 1.0217801488671234
8.999235852305732 643.5989793769231 1.0278985921492216
9.004463407259149 646.8760057055082 1.029270890296512
9.009690962212565 654.1971792170604 1.033823374451045
9.014918517165981 661.2223750156269 1.0372722295904477
9.020146072119397 672.8406663393555 1.0464286639925335
9.025373627072813 687.2104672879367 1.0576601105229604
9.03060118202623 706.0692068039322 1.072725772271652
9.035828736979646 724.6524962211046 1.0867796488618782
9.041056291933062 741.2254232659856 1.0983147691558013
9.046283846886478 755.5802327370944 1.1080910236798556
9.051511401839894 766.0473775090628 1.1150402647479662
9.05673895679331 781.6232897142054 1.1260478997048893
9.061966511746727 804.7195493666214 1.1429944537541505
9.067194066700143 830.006030083801 1.1606474605952497
9.07242162165356 857.851789955364 1.1784727428274193
9.077649176606975 876.3949521437063 1.1895604419038615
9.082876731560392 892.0017459249034 1.1995601829940643
9.088104286513808 905.2549523387645 1.2085335992769852
9.093331841467224 913.6418667656876 1.2137209418836596
9.09855939642064 917.9013046268537 1.21647613711176
9.103786951374056 915.0095740660333 1.2142668412593747
9.109014506327473 911.5320429569573 1.2109622778182887
9.114242061280889 907.9003035709057 1.2087038182607452
9.119469616234305 902.8844448121312 1.2044365904535945
9.124697171187721 904.2034119067146 1.204717666490356
9.129924726141137 905.4331531697684 1.204576750689824
9.135152281094554 908.9133257864244 1.2070877330527172
9.14037983604797 919.3358987577569 1.2146589162968233
9.145607391001386 933.5056054991696 1.2235991637122885
9.150834945954802 957.1479111894821 1.2379980178496506
9.156062500908218 986.45779817406 1.2568150466104688
9.161290055861635 1026.136732349045 1.2915695637581461
9.16651761081505 1067.0964008074786 1.3245916395922042
9.171745165768467 1102.0031657061547 1.3514417551768823
9.176972720721883 1128.3285822374287 1.372976360625254
9.1822002756753 1137.883967438772 1.3820933747465018
9.187427830628716 1138.8656435116948 1.3860703396138954
9.192655385582132 1124.433721569847 1.3779132231174567
9.197882940535548 1115.3845161519685 1.3742746824462448
9.203110495488964 1100.7975412353317 1.3674419045077495
9.20833805044238 1091.4115211169833 1.365786375292605
9.213565605395797 1084.2281534923436 1.3637366847497556
9.218793160349213 1072.9377845507533 1.3590556412234194
9.224020715302629 1067.8664410999443 1.3579545207349426
9.229248270256045 1064.5230529309592 1.357021366851244
9.234475825209461 1056.9150804284302 1.3539202179262202
9.239703380162878 1051.9904988223168 1.3516654110804138
9.244930935116294 1052.6258739079562 1.3529110838376317
9.25015849006971 1058.8538418708024 1.3582689282134681
9.255386045023126 1064.9742176103846 1.3619425946519976
9.260613599976542 1076.8973800164765 1.3706745199484893
9.265841154929959 1089.9907203439946 1.3812414544052563
9.271068709883375 1106.556124165171 1.3937485478416454
9.276296264836791 1127.6429877426554 1.4089037710908963
9.281523819790207 1148.8854320582157 1.425599148299775
9.286751374743623 1162.1338675423515 1.4347112738289962
9.29197892969704 1173.5061396546312 1.443551964469016
9.297206484650456 1168.9968163636925 1.440773099139416
9.302434039603872 1153.2477321521092 1.4310628384635975
9.307661594557288 1127.6598375824044 1.4171024686959164
9.312889149510704 1091.634307917975 1.3966064302220818
9.31811670446412 1045.3302505715817 1.3680758490129652
9.323344259417537 991.8613186723719 1.334168627955198
9.328571814370953 937.8844799242441 1.2972043899020291
9.33379936932437 886.3785695762315 1.2620455009730258
9.339026924277785 838.4352422439654 1.2287660603217259
9.344254479231202 803.8556438885818 1.2055182732802041
9.349482034184618 774.1476872273577 1.1839052576895697
9.354709589138034 753.928570279121 1.1695749848367951
9.35993714409145 737.0094252991285 1.1571658558719828
9.365164699044866 724.3533514028286 1.1483248175272671
9.370392253998283 713.3088553914017 1.1399861822970034
9.375619808951699 702.488970230839 1.130673429806193
9.380847363905115 694.5914879542017 1.1248866876001746
9.386074918858531 686.7518151233626 1.1196786743726967
9.391302473811947 681.9050626669508 1.117192337256218
9.396530028765364 681.6259465564953 1.1180453958394871
9.40175758371878 680.861788190544 1.1190854353450896
9.406985138672196 682.0504866695982 1.1206942208232011
9.412212693625612 683.0355996145013 1.1204415965899566
9.417440248579029 676.3159804328991 1.102860929399131
9.422667803532445 673.8453563050174 1.0944302139439657
9.427895358485861 673.5420251066772 1.0903827037678622
9.433122913439277 672.1619935522843 1.0864156476926294
9.438350468392693 672.1384756126926 1.084553441998323
9.44357802334611 672.426828997953 1.0829270353030853
9.448805578299526 670.7116025757379 1.0794824677225852
9.454033133252942 672.2792206635767 1.0780514582904372
9.459260688206358 673.4458075713939 1.0769519535778076
9.464488243159774 673.1127491307915 1.074743076871785
9.46971579811319 674.5098390274924 1.0747235919628213
9.474943353066607 667.6842547977207 1.0685198312099222
9.480170908020023 668.3292973190145 1.0680642314342412
9.48539846297344 666.2520404769554 1.0647401151974103
9.490626017926855 665.4870521338418 1.0617214459618325
9.495853572880272 668.8795547731752 1.062256505056209
9.501081127833688 666.8596270986708 1.0593194341132668
9.506308682787104 669.1113389545162 1.0604518547114332
9.51153623774052 668.6456220887884 1.060235826417226
9.516763792693936 664.8073215595562 1.0569213926370116
9.521991347647353 668.0427628582213 1.0589016380988034
9.527218902600769 668.7156355109224 1.0581764333492663
9.532446457554185 671.7353328880795 1.0593702296919263
9.537674012507601 672.6185598234246 1.057839893461903
9.542901567461017 674.1936190795735 1.057152732240101
9.548129122414434 675.2238424544001 1.057382214201841
9.55335667736785 672.2251580418422 1.0541337723030257
9.558584232321266 667.6118375328153 1.0501231637067516
9.563811787274682 664.3614040165772 1.0477037108369982
9.569039342228098 663.796930757852 1.047427473746272
9.574266897181515 664.0954095916181 1.0470620258508059
9.57949445213493 667.680358653674 1.04850809759943
9.584722007088347 667.672442353186 1.0463206794260804
9.589949562041763 668.104528595487 1.0455913076700225
9.59517711699518 667.4472963349086 1.0440289652950538
9.600404671948596 665.9994700758003 1.042363457142016
9.605632226902012 661.2808642787529 1.0376380314727636
9.610859781855428 661.4792363890591 1.0376113449638389
9.616087336808844 663.6793918232997 1.0399135088218179
9.62131489176226 668.3281667115148 1.0426662138651521
9.626542446715677 669.2360600731696 1.0415051512407647
9.631770001669093 669.7491630243093 1.0413552754409563
9.636997556622509 670.0910430597646 1.0410224574851468
9.642225111575925 673.9427546909378 1.0445783686712231
9.647452666529341 672.286086471908 1.0432787949806765
9.652680221482758 670.4295512608538 1.0417032673146394
9.657907776436174 667.1937978789082 1.0368877715686928
9.66313533138959 665.6599584618905 1.0346253458979782
9.668362886343006 668.8964442163157 1.0372784700920297
9.673590441296422 673.0115505014522 1.041443004379356
9.678817996249839 679.1676008058239 1.0455573931705322
9.684045551203255 674.4585692695289 1.041441979214401
9.689273106156671 674.1964307015279 1.0405045013214893
9.694500661110087 670.266728676201 1.035924022737008
9.699728216063503 673.3838847983112 1.0378131205989387
9.70495577101692 677.4647938047418 1.0396701934142938
9.710183325970336 679.6474421094746 1.0413616312814244
9.715410880923752 681.7471393985538 1.0423166283759437
9.720638435877168 684.6358463247468 1.044693485914988
9.725865990830584 687.5615586102 1.0466475601815146
9.731093545784 686.1247437524889 1.0429185905463663
9.736321100737417 682.760845337787 1.0383953058179372
9.741548655690833 684.273911494157 1.039081094474061
9.74677621064425 685.5139048374378 1.0406185643272066
9.752003765597665 691.4080018929243 1.0461480711238993
9.757231320551082 690.8636781234003 1.0456630536419154
9.762458875504498 692.4271125405917 1.0455879644488195
9.767686430457914 691.9382578254085 1.0441028749664325
9.77291398541133 694.6457433532375 1.045620484613706
9.778141540364746 694.8657476121207 1.0444309299115462
9.783369095318163 693.9652157227235 1.0431484400073714
9.788596650271579 695.414090668047 1.043945648929698
9.793824205224995 697.5973548209306 1.0461030933039988
9.799051760178411 694.7665508821672 1.0431478193246753
9.804279315131827 693.9884048065937 1.041828456311163
9.809506870085244 689.9247499630334 1.037664020613415
9.81473442503866 696.0822339956212 1.041462757392502
9.819961979992076 705.7686193213178 1.0480799584555391
9.825189534945492 710.1494671783538 1.050810895274521
9.830417089898909 713.6895235435833 1.0527319969050035
9.835644644852325 710.9737818835996 1.0488817166260276
9.840872199805741 709.6643520412238 1.0479034895397645
9.846099754759157 711.9170565668524 1.0498842545035778
9.851327309712573 716.266562068574 1.0534909455443577
9.85655486466599 717.8085783010814 1.0534124565403937
9.861782419619406 717.8339194728388 1.0528506630652752
9.867009974572822 716.6342466201037 1.0512170732589614
9.872237529526238 720.9533533709428 1.0541722555947632
9.877465084479654 719.5342440059071 1.0528842705636519
9.88269263943307 722.0523234845139 1.0535021082437857
9.887920194386487 726.9442550453376 1.0571357706611504
9.893147749339903 731.3821791103202 1.0605238833010584
9.89837530429332 736.6758907826 1.0635811229921543
9.903602859246735 737.4435099507318 1.0632300230063645
9.908830414200152 739.8013505076118 1.0643038310329813
9.914057969153568 747.5973376980473 1.0693202795817418
9.919285524106984 752.5135943660475 1.0723362545562143
9.9245130790604 757.2816380061596 1.07536220004692
9.929740634013816 759.616173871707 1.0766373596387822
9.934968188967233 761.436872501898 1.0778043475676842
9.940195743920649 760.5181463021204 1.0765039373148155
9.945423298874065 765.4917076034538 1.0797090758502061
9.950650853827481 768.0618232435459 1.0812164234665371
9.955878408780897 775.7332303518273 1.0868236935377418
9.961105963734314 774.8380844996962 1.0861989028780206
9.96633351868773 775.7854000891152 1.0866198515448775
9.971561073641146 768.3975548985283 1.0791356304064643
9.976788628594562 766.2648641012818 1.0762479777555973
9.982016183547978 763.8392581593702 1.0741755821208245
9.987243738501395 760.4744899875736 1.071574181043053
9.99247129345481 755.2292486351554 1.0675284950261643
9.997698848408227 746.6612996563678 1.0609368190831066
10.002926403361643 740.6070633971087 1.0546054859803715
10.00815395831506 735.3382942796245 1.0498368333280694
10.013381513268476 730.475785754378 1.0462118388132986
10.018609068221892 726.6056867997353 1.0443375945302393
10.023836623175308 722.6217407370597 1.0415332677508655
10.029064178128724 721.8349142555188 1.0404645245947957
10.03429173308214 726.5334749468369 1.043922888866796
10.039519288035557 728.0177425058349 1.0447548529547253
10.044746842988973 732.9271155916405 1.0480488406720447
10.049974397942389 735.2827526580625 1.0490934239641154
10.055201952895805 738.9613447388302 1.0514134753351292
10.060429507849221 735.0158113256736 1.0483911848370837
10.065657062802638 731.9170453930286 1.0465491601280263
10.070884617756054 730.6540932119124 1.0454442215595858
10.07611217270947 725.415621888812 1.0410174163232964
10.081339727662886 726.4023157714022 1.0410696825970156
10.086567282616302 721.8951276222733 1.0378292298335332
10.091794837569719 716.9657636991071 1.0338912522840276
10.097022392523135 717.4760697534318 1.0331737277436004
10.102249947476551 720.7173807747137 1.0355420387393626
10.107477502429967 725.5917872305065 1.0392169536154017
10.112705057383383 721.6476074539817 1.0356883387552278
10.1179326123368 715.6995156074471 1.0312263476922034
10.123160167290216 712.698321653087 1.029007306876012
10.128387722243632 714.8356886967221 1.030585566213927
10.133615277197048 714.8422790315486 1.030306656434497
10.138842832150464 717.2055944382646 1.0303119508550802
10.14407038710388 717.3592224946096 1.0302762583747895
10.149297942057297 719.8842918794182 1.0317471381565535
10.154525497010713 722.59668910992 1.0342678324799832
10.15975305196413 724.1319876531952 1.03530464132991
10.164980606917545 722.4055385955193 1.0333428111499705
10.170208161870962 720.3442579449277 1.031056090371405
10.175435716824378 714.9053797805016 1.0269679734710877
10.180663271777794 713.6771211343124 1.0254210677614677
10.18589082673121 713.1381958442604 1.0244838274706707
10.191118381684626 712.7689609944833 1.0241056542631428
10.196345936638043 715.5293501011984 1.0255909588789696
10.201573491591459 713.050222451406 1.023284098956058
10.206801046544875 710.5152485995247 1.0215494422257614
10.212028601498291 709.1119464207402 1.0200625454953165
10.217256156451707 707.5559695977876 1.0187504227258184
10.222483711405124 709.7011212101995 1.0204318751428114
10.22771126635854 713.4611092916596 1.0239153226300943
10.232938821311956 712.4569172324593 1.0231142726395932
10.238166376265372 713.2283962530144 1.022608671414866
10.243393931218788 714.5731751304897 1.0227364190944912
10.248621486172205 711.1127523984295 1.0202255419041735
10.253849041125621 710.7248975518112 1.0191587725425715
10.259076596079037 707.9996161728851 1.0174772009934407
10.264304151032453 705.8005186021907 1.0155035070723566
10.26953170598587 707.779161583041 1.0171440180287312
10.274759260939286 706.6823305810346 1.0161606699801347
10.279986815892702 707.2601589614154 1.0164388235380464
10.285214370846118 707.4925527274902 1.0168783394526006
10.290441925799534 707.0072209626375 1.015640164359782
10.29566948075295 704.2986968419916 1.0134300342268032
10.300897035706367 697.9204925733777 1.006366271715835
10.306124590659783 697.797352995174 1.0058657869047969
10.3113521456132 691.0382110722236 1.0010264533604738
10.316579700566615 691.1941345461521 1.0022821150437962
10.321807255520032 688.5596753691134 0.9995481711604429
10.327034810473448 688.152004151868 0.9989903485990282
10.332262365426864 687.5727592222096 0.9977352794041248
10.33748992038028 688.6230894611003 0.9980849492577102
10.342717475333696 684.4740273569242 0.9944973202475185
10.347945030287113 687.0632824993578 0.9958315453863654
10.353172585240529 689.6726447931695 0.9976218412436503
10.358400140193945 693.7945808741791 1.0001866297901207
10.363627695147361 697.3795870345413 1.0017522328840343
10.368855250100777 702.3463150541694 1.0052565633484054
10.374082805054194 703.6514572648671 1.006431909729838
10.37931036000761 705.9403241594235 1.0075041076813027
10.384537914961026 705.6859261628945 1.0072060281052844
10.389765469914442 705.8106157252244 1.006639352849391
10.394993024867858 707.8435046763026 1.0077602048673155
10.400220579821275 706.9798223144331 1.0070767643182437
10.40544813477469 700.3189194366372 1.0011110311592413
10.410675689728107 693.5086179772557 0.9960180156949409
10.415903244681523 691.9527130332984 0.9951508475422397
10.42113079963494 689.9008476022344 0.9937110245109296
10.426358354588356 683.0968278677007 0.9886654236322568
10.431585909541772 675.7383626542446 0.983067799820544
10.436813464495188 671.4829889410428 0.980473115219175
10.442041019448604 664.2137385916018 0.9749977326438577
10.44726857440202 657.358334051727 0.9688022809362852
10.452496129355437 650.8899960111254 0.9631255643678843
10.457723684308853 646.7554954388047 0.959620693205829
10.462951239262269 640.6848298836795 0.9538575227634739
10.468178794215685 635.9121585839101 0.9506887576000217
10.473406349169101 629.76184980557 0.9460190107195556
10.478633904122518 622.0299587372119 0.9405909115366726
10.483861459075934 619.6875187966482 0.9385156417522877
10.48908901402935 613.3277231869 0.9333706278209004
10.494316568982766 606.7525063182542 0.927492642306857
10.499544123936182 600.6317422663634 0.9224658503089979
10.504771678889599 596.8193338386343 0.919937128806257
10.509999233843015 598.5269302347883 0.9222598840184325
10.515226788796431 601.4347239771183 0.9244453463638593
10.520454343749847 595.336694644043 0.9185207121442547
10.525681898703263 588.9893295231617 0.9124052405572608
10.53090945365668 586.3984242984908 0.9095408335843295
10.536137008610096 588.3684616841041 0.9110242300139347
10.541364563563512 588.7109961930959 0.9113790100315313
10.546592118516928 590.2899436604752 0.9128546421908365
10.551819673470344 589.9188438769941 0.9129586635631721
10.55704722842376 588.4362525191882 0.9127136006711902
10.562274783377177 586.1239090890462 0.9110545919558587
10.567502338330593 581.0689276385613 0.9064161994345366
10.57272989328401 577.80349304063 0.9024989887586323
10.577957448237425 576.1162327894273 0.9006005851612763
10.583185003190842 571.8227450826055 0.8955850918089622
10.588412558144258 567.9027927813794 0.8919512373233768
10.593640113097674 566.27362196055 0.891127524323161
10.59886766805109 568.025151032916 0.8932167179460266
10.604095223004506 567.9865801879184 0.8928147965468503
10.609322777957923 569.7680118325022 0.8942664712166527
10.614550332911339 570.4235946740065 0.8947442243127149
10.619777887864755 568.3245760030849 0.8924043939556238
10.625005442818171 565.8237163387791 0.8906817270469115
10.630232997771587 561.1645952774085 0.8857151571438782
10.635460552725004 557.1789893567333 0.8825062712197949
10.64068810767842 556.4189386161245 0.8811655027401951
10.645915662631836 555.6471597494275 0.8810780266262046
10.651143217585252 556.7294167831451 0.8821833561341756
10.656370772538668 560.5113454827119 0.8853556498799068
10.661598327492085 561.205921111423 0.8848831511557562
10.666825882445501 569.8612367414844 0.8916585504835594
10.672053437398917 574.7540745063864 0.8943870406301505
10.677280992352333 578.0991583175265 0.8967970161665088
10.68250854730575 578.3650351504358 0.8971837904523529
10.687736102259166 578.3141678277555 0.8965007009029631
10.692963657212582 579.5425909412025 0.8966086381213283
10.698191212165998 581.7272561365922 0.8980118719312505
10.703418767119414 587.1603041578171 0.9018989153256692
10.70864632207283 592.6747435748485 0.906234662434415
10.713873877026247 597.958293912958 0.9098534874159077
10.719101431979663 603.7183162666854 0.913268504822966
10.72432898693308 613.2109258235514 0.9199910462959023
10.729556541886495 622.3594791561347 0.9263237765904948
10.734784096839912 630.3979133972839 0.9321338287340015
10.740011651793328 631.8830023866315 0.9331469564323422
10.745239206746744 636.4133052706007 0.9363588327985307
10.75046676170016 640.2843646979728 0.9396820951770501
10.755694316653576 646.9222956245393 0.9439032311285073
10.760921871606993 648.994837728775 0.9447398651809916
10.766149426560409 652.568740476109 0.9468370141856737
10.771376981513825 650.5393508114174 0.9450744146852765
10.776604536467241 646.7035354223095 0.9423829560423616
10.781832091420657 646.7042346130255 0.9421238144773728
10.787059646374074 643.0595129388419 0.9392926595186799
10.79228720132749 641.1362195522099 0.9367332133579059
10.797514756280906 638.5277931859812 0.933371051485609
10.802742311234322 639.8761727095599 0.9344073304139114
10.807969866187738 644.3376573081031 0.9381864821506598
10.813197421141155 646.893185075951 0.939755623717719
10.81842497609457 650.6797321297403 0.942347456549679
10.823652531047987 656.1297560699826 0.9450440567276202
10.828880086001403 665.6319403126599 0.9516292983193342
10.83410764095482 676.9491036553432 0.9597882219621725
10.839335195908236 695.0111037112096 0.9724927570912619
10.844562750861652 716.70652514903 0.9875074013268663
10.849790305815068 746.5996393261727 1.0069626405664578
10.855017860768484 779.1899931123747 1.0272963444743253
10.8602454157219 807.5562750631996 1.0458124933913735
10.865472970675317 825.3826767206396 1.056185107132259
10.870700525628733 827.9022537510325 1.057628914924326
10.875928080582149 822.6833962057967 1.0543734146598367
10.881155635535565 809.4122100613079 1.0454692091613327
10.886383190488981 788.3289107797368 1.031409125914356
10.891610745442398 761.9286847135293 1.014409642541622
10.896838300395814 735.6747309780733 0.9961553017010664
10.90206585534923 711.7212299456107 0.9795416186472008
10.907293410302646 694.5711000753527 0.9669915385929868
10.912520965256062 678.5616880442886 0.9550204132273815
10.917748520209479 665.4638857461407 0.9456626181385218
10.922976075162895 649.907503796208 0.9348247725318534
10.928203630116311 638.752454484194 0.9271906541512829
10.933431185069727 628.8656209721996 0.9199959883066078
10.938658740023143 625.7032783051434 0.9176984570631102
10.94388629497656 620.8448353160863 0.9142190028921802
10.949113849929976 612.7618200242179 0.9081242017371322
10.954341404883392 602.6490239770949 0.8992736607434322
10.959568959836808 595.5699641724426 0.8933577115546554
10.964796514790224 593.6952855584527 0.8920137811994825
10.97002406974364 593.59320998384 0.8942493154030272
10.975251624697057 588.4285750278012 0.8928188158991717
10.980479179650473 579.4735596577464 0.8876950453404333
10.98570673460389 573.668118767135 0.8842841835017161
10.990934289557305 568.3822243639958 0.880957775799456
10.996161844510722 566.2360841618745 0.880153190812439
11.001389399464138 562.8574991553005 0.8780677538596409
11.006616954417554 559.1569151151143 0.875584023066593
11.01184450937097 557.4346381815658 0.8750541497798545
11.017072064324386 555.8142722830189 0.8745466001349623
11.022299619277803 556.5608772865659 0.8755178019904335
11.027527174231219 554.960798812157 0.8748789080134303
11.032754729184635 553.8248448208706 0.874394593471729
11.037982284138051 550.4058874984509 0.8721073301073567
11.043209839091467 547.2421957601507 0.8698918197176705
11.048437394044884 541.5527241639236 0.8653150396705608
11.0536649489983 538.800880838472 0.8637246008003636
11.058892503951716 537.5189822035896 0.8629123484715369
11.064120058905132 541.9624422110352 0.8671490563926375
11.069347613858548 541.1674045652796 0.8673551966712616
11.074575168811965 540.1100143887716 0.8671114661818194
11.079802723765381 537.3131645580941 0.8649596345415597
11.085030278718797 538.119959693677 0.865617933026322
11.090257833672213 538.6941175023768 0.866086496956287
11.09548538862563 538.096181225756 0.8656527024916805
11.100712943579046 535.2310272905452 0.8639077869513746
11.105940498532462 528.8645185463763 0.8591443885743093
11.111168053485878 526.5899421836723 0.8570295717297925
11.116395608439294 523.8248044261131 0.855110151828635
11.12162316339271 522.00616656749 0.8539705102738149
11.126850718346127 521.3777166550478 0.8535358034055541
11.132078273299543 518.3993297021302 0.8515024167444435
11.13730582825296 517.4766746200972 0.8506476399662349
11.142533383206375 516.5369302759318 0.849759656786115
11.147760938159792 519.1919194603483 0.8516758548563894
11.152988493113208 520.5420066220901 0.8528784741074921
11.158216048066624 518.7082773018295 0.8520223008455997
11.16344360302004 517.316383266126 0.8514133376973807
11.168671157973456 514.9513502903736 0.8496843851706675
11.173898712926873 517.1839900323915 0.8525185346032429
11.179126267880289 514.1118876039385 0.8499553337765637
11.184353822833705 516.7127449069046 0.85165911762912
11.189581377787121 514.5182971974423 0.8497919247071015
11.194808932740537 509.68615551261894 0.845197549617621
11.200036487693954 509.2828301513982 0.8450656151701995
11.20526404264737 505.91476019018086 0.8428342581187152
11.210491597600786 501.2631929533319 0.8393269756751015
11.215719152554202 500.297675349739 0.8390753603125893
11.220946707507618 500.84452827261094 0.8399834503414388
11.226174262461035 502.6444268790567 0.8416014672195773
11.23140181741445 504.04441152111394 0.8432456533775972
11.236629372367867 501.95924345875295 0.8410482668422626
11.241856927321283 497.38423242187065 0.8366107498319809
11.2470844822747 497.74909620135844 0.8375912552159093
11.252312037228116 498.57512738481233 0.838183237418163
11.257539592181532 496.97383410848136 0.8368859179714785
11.262767147134948 497.67028387500943 0.8373773619939439
11.267994702088364 498.38082920065057 0.8373625890036209
11.27322225704178 499.1995878909586 0.8382840070989099
11.278449811995197 501.6702194515151 0.8408856786535479
11.283677366948613 502.48685230123976 0.841209931722733
11.288904921902029 504.26015646944194 0.8429769681880873
11.294132476855445 502.26200391659887 0.8405114550595363
11.299360031808861 498.1631251291693 0.8369607763461668
11.304587586762278 497.6243379961193 0.8364461575799728
11.309815141715694 498.2441741345919 0.8368943565924534
11.31504269666911 499.4423201622755 0.8378518855982893
11.320270251622526 503.5943043208783 0.8405319396872598
11.325497806575942 499.38187283574604 0.8357801319366256
11.330725361529359 500.2103659868107 0.8356431710946216
11.335952916482775 499.8783407262206 0.8352153524646255
11.341180471436191 498.9794215916491 0.8348029041620553
11.346408026389607 499.59165761186347 0.8357926112949888
11.351635581343023 496.4364397769473 0.8331027590207033
11.35686313629644 494.47982481799005 0.8319667545870402
11.362090691249856 491.5395676661949 0.8287766098505019
11.367318246203272 489.20739792691944 0.8272698781881873
11.372545801156688 488.5243700517184 0.8270123852833116
11.377773356110104 487.36916576820374 0.8257662203865701
11.38300091106352 484.05197140253347 0.8234343720852391
11.388228466016937 481.4794970377603 0.8211525338288215
11.393456020970353 475.8404729850691 0.8167504098289177
11.39868357592377 470.5055146569687 0.8127606609750163
11.403911130877185 465.4875930587796 0.8083158203169837
11.409138685830602 465.6314309010467 0.8084502692347642
11.414366240784018 467.9988711924553 0.8104418512499328
11.419593795737434 467.1175751062852 0.8095513391123595
11.42482135069085 464.63718071276986 0.8081285316889691
11.430048905644266 461.2894601572078 0.8052989246523266
11.435276460597683 455.4511341403282 0.799765683196416
11.440504015551099 455.9044878254912 0.8011488463577424
11.445731570504515 456.8580856688711 0.8018036031578807
11.450959125457931 457.773936274788 0.8021348731442275
11.456186680411347 460.3959904649774 0.8039647098289743
11.461414235364764 459.21118109296276 0.8032494905788579
11.46664179031818 454.4497848391253 0.7995435171447314
11.471869345271596 454.7102183493817 0.8001880781827164
11.477096900225012 457.3381536184538 0.803758666773804
11.482324455178428 457.92177784382756 0.8103798763223685
11.487552010131845 460.11024625303287 0.8138895927632839
11.49277956508526 458.45700189269206 0.8136943371101988
11.498007120038677 456.8455066290766 0.8138475930091994
11.503234674992093 457.9839099907583 0.815955322758504
11.50846222994551 457.8410449734937 0.816749331915023
11.513689784898926 461.1658070166129 0.8205251949226982
11.518917339852342 457.99747851766585 0.8180887241572234
11.524144894805758 456.1615853937283 0.817275400247408
11.529372449759174 452.5243341835613 0.8151929475049984
11.53460000471259 454.0097426972824 0.8181305057021485
11.539827559666007 454.63203811359756 0.8199409063498097
11.545055114619423 453.62339895442136 0.8193834056330179
11.550282669572839 452.1423024559906 0.8182004515283215
11.555510224526255 450.7978404977997 0.817172009696072
11.560737779479672 450.19537057744395 0.8176659563354953
11.565965334433088 450.03694306392134 0.8190786212014949
11.571192889386504 446.9400956748656 0.8177105208155474
11.57642044433992 444.4182901565854 0.8159309116304156
11.581647999293336 442.6390783288686 0.8143747888693895
11.586875554246753 441.29733987078123 0.8129069320671565
11.592103109200169 438.96365631808675 0.8105015442261799
11.597330664153585 436.07121571725617 0.8087914030654131
11.602558219107001 435.47868235585565 0.8093184012757568
11.607785774060417 432.2195376241095 0.8067462107031574
11.613013329013834 431.16334121613113 0.8059822175592058
11.61824088396725 426.3994572587313 0.8025226942448311
11.623468438920666 422.94278574918707 0.7991973244101038
11.628695993874082 421.9145811189098 0.7986618954206809
11.633923548827498 421.32618137758624 0.7989613705631259
11.639151103780915 419.7058165778569 0.7977315581404507
11.64437865873433 414.6477917616604 0.7936763725250653
11.649606213687747 412.12583957177895 0.7927491241320185
11.654833768641163 404.19242056109374 0.7854335287297388
11.66006132359458 401.3736721719067 0.7830935760915839
11.665288878547996 403.34078369443495 0.785601941049892
11.670516433501412 403.9213111424684 0.7859916907811108
11.675743988454828 407.0222805156092 0.7894085404341034
11.680971543408244 409.11819265862255 0.791234213301659
11.68619909836166 409.63949357921155 0.7919929252367633
11.691426653315077 409.5949178420932 0.7924532682627018
11.696654208268493 404.6646954441952 0.7884456445212953
11.701881763221909 402.2023186436908 0.7873946011105947
11.707109318175325 402.0399816887463 0.7878448480510957
11.712336873128741 403.5388794319353 0.7884888417194311
11.717564428082158 404.2806505762691 0.7894064667467966
11.722791983035574 403.62827676322075 0.7885505457836925
11.72801953798899 401.08713810231023 0.7860913348939982
11.733247092942406 400.455101670577 0.7873114454974377
11.738474647895822 401.65029708619767 0.789629225641368
11.743702202849239 399.71461155352483 0.7878390776025491
11.748929757802655 401.22474495053785 0.7898182640750796
11.754157312756071 399.64034689645507 0.7877929480493504
11.759384867709487 403.049749759598 0.79117308615539
11.764612422662903 404.2154122495298 0.7924743566471547
11.76983997761632 404.5002256645761 0.7928514281438473
11.775067532569736 403.8024309089813 0.7926808363523941
11.780295087523152 403.1565714931104 0.7914748850703652
11.785522642476568 404.9775035879228 0.7936087386258581
11.790750197429984 404.57312391863246 0.793380249858105
11.7959777523834 405.5138235675646 0.7937713813349138
11.801205307336817 406.10715461404186 0.7948469243513088
11.806432862290233 407.4303902844854 0.7959949644639286
11.81166041724365 410.9010397466099 0.7989019351779352
11.816887972197065 411.525387246682 0.7997437557822373
11.822115527150482 412.1265299594698 0.7999951868216545
11.827343082103898 412.97559459839704 0.8006056640353889
11.832570637057314 413.969117999561 0.8008733731898999
11.83779819201073 415.14505943561954 0.8025949920404745
11.843025746964146 415.153869851603 0.8033275451342302
11.848253301917563 415.6720349095418 0.8040439136584678
11.853480856870979 413.93536820002254 0.8032046900419444
11.858708411824395 414.7562307583387 0.8038936513583309
11.863935966777811 413.617035407545 0.8032940723834388
11.869163521731227 415.9348422350651 0.8055200615541805
11.874391076684644 416.8857786781097 0.8061074369988057
11.87961863163806 415.9520187827397 0.8058884040429288
11.884846186591476 414.02678427022386 0.8046813752366869
11.890073741544892 407.5545995530423 0.7994867899724942
11.895301296498308 401.56005815713866 0.7936277110391952
11.900528851451725 396.6763899192404 0.7885503532457995
11.90575640640514 395.7779478421265 0.7870979059505406
11.910983961358557 397.31941216929545 0.7882149763486311
11.916211516311973 400.9597706770069 0.7916002824682452
11.92143907126539 399.5186971414949 0.7917985580054017
11.926666626218806 398.55082638692653 0.7919908138485279
11.931894181172222 395.5004351634658 0.7892226748884372
11.937121736125638 394.24724305300464 0.7875403426327815
11.942349291079054 391.7586028867136 0.7843113825068582
11.94757684603247 387.18014486549885 0.7794769458176017
11.952804400985887 386.5019822544289 0.7792170433013071
11.958031955939303 390.10507787149623 0.7835167477157525
11.963259510892719 391.83078695123476 0.7859178383880537
11.968487065846135 392.51777188838753 0.7874574818236316
11.973714620799552 390.7892590264421 0.7863617682943121
11.978942175752968 391.10233968446386 0.7862629585776183
11.984169730706384 392.5928216854017 0.7877879148449717
11.9893972856598 393.9346610434387 0.7894202273963336
11.994624840613216 393.52674654696403 0.7895248500392917
11.999852395566633 391.2821121490911 0.7884511483731046
12.005079950520049 389.5867478428067 0.7862536460441666
12.010307505473465 389.295001349613 0.7859207009084008
12.015535060426881 387.89580310974355 0.7842032308628565
12.020762615380297 391.4894994445816 0.7880737092387137
12.025990170333714 392.0833176784367 0.7899090970847829
12.03121772528713 394.50561250330486 0.7921923006035536
12.036445280240546 395.1311493731878 0.7928977763991427
12.041672835193962 396.6732410536319 0.7945493051903795
12.046900390147378 397.19423910799935 0.7955051122658907
12.052127945100795 399.26934409155996 0.7976302964390062
12.05735550005421 404.12204937324765 0.8016569706954461
12.062583055007627 407.48532510068975 0.8046399370090132
12.067810609961043 414.16832969047516 0.8111482218239329
12.07303816491446 419.2750293876873 0.8157840572145684
12.078265719867876 427.7813843254356 0.8241771853441855
12.083493274821292 442.61204343516704 0.8377890626128274
12.088720829774708 459.0778560046698 0.8529222319682896
12.093948384728124 478.0373576401103 0.8700330440689907
12.09917593968154 499.560327681825 0.8892451303481865
12.104403494634957 523.0900362240177 0.9101890686307905
12.109631049588373 549.0327327937978 0.9321465847937477
12.114858604541789 577.944607116214 0.9564788557636715
12.120086159495205 607.0321552956254 0.9806647168471389
12.125313714448621 633.6801858836434 1.0017825899398403
12.130541269402038 656.006689077531 1.0197167541281253
12.135768824355454 669.0775098445397 1.0301599679183118
12.14099637930887 668.0308459873216 1.0292080963098202
12.146223934262286 659.7938708623235 1.0234272512283709
12.151451489215702 645.6727165426173 1.0125376906099868
12.156679044169119 627.1531368013464 0.9979353562217141
12.161906599122535 607.3227079758772 0.982681272168856
12.167134154075951 582.9784536788786 0.9626137295093599
12.172361709029367 558.2461554106646 0.9422406441746329
12.177589263982783 539.4013142755883 0.9271240770094175
12.1828168189362 517.7749327025674 0.9082888067904085
12.188044373889616 501.41426881956534 0.8945204361221675
12.193271928843032 487.4430882922123 0.8824934859767342
12.198499483796448 476.1584704281302 0.8719077621799324
12.203727038749864 464.75454226800815 0.8624988885028559
12.20895459370328 457.9984858640619 0.8564914258663705
12.214182148656697 444.41097474921725 0.8442900419998114
12.219409703610113 430.53093567603963 0.8320699005543247
12.22463725856353 419.8189194201317 0.8217412586907435
12.229864813516945 409.94907386255625 0.8124228184925507
12.235092368470362 406.3680638024681 0.8095274944701631
12.240319923423778 402.7712898921657 0.8059780899318539
12.245547478377194 399.70381023135445 0.8040183650355763
12.25077503333061 395.3709664964979 0.8006763955442673
12.256002588284026 389.4167418869425 0.7950931395956817
12.261230143237443 388.8402440701505 0.7950759469347608
12.266457698190859 386.1526001270314 0.7922427735940454
12.271685253144275 386.7786551979757 0.7928003277305529
12.276912808097691 378.7842081563415 0.7848129078184228
12.282140363051107 371.43918454353764 0.7781653089128473
12.287367918004524 365.5002833318978 0.7725417357359304
12.29259547295794 361.77555971876683 0.7693364573003738
12.297823027911356 358.8562717401804 0.7662307617083378
12.303050582864772 356.14378834141814 0.7641848674477828
12.308278137818188 356.84385813818 0.7650273067260689
12.313505692771605 360.4108562909621 0.7713163398977709
12.31873324772502 363.0360657061055 0.7814966239553395
12.323960802678437 363.1356694046861 0.7861703206757705
12.329188357631853 363.8264816885781 0.7900455367833308
12.33441591258527 359.4880412672684 0.7880995716776423
12.339643467538686 360.81768593329605 0.7932524939474308
12.344871022492102 359.1497624506744 0.7946280132083661
12.350098577445518 353.36326000450265 0.7905271776171011
12.355326132398934 352.5486988804137 0.7926411824888785
12.36055368735235 350.2852011027245 0.791665040383426
12.365781242305767 352.69672278650177 0.7966550692278637
12.371008797259183 352.6337968724722 0.7989447599707593
12.376236352212599 350.87415014247136 0.7980247797876643
12.381463907166015 346.8281108416374 0.7968987309851234
12.386691462119432 346.3910245484554 0.7983089825794458
12.391919017072848 343.6456995841489 0.7963413937525538
12.397146572026264 344.90459162284037 0.8006800973688389
12.40237412697968 347.69505185452203 0.8058309331572314
12.407601681933096 346.9610403395285 0.8074820941960444
12.412829236886513 345.7835732053282 0.8082274546523921
12.418056791839929 344.13109327510557 0.8066453572481097
12.423284346793345 341.1406018120112 0.8037854724640118
12.428511901746761 342.11097018802997 0.8068948343670435
12.433739456700177 340.2716821531921 0.8060209779752396
12.438967011653594 340.4420932650108 0.8079205120306081
12.44419456660701 341.5090743811057 0.80907446445842
12.449422121560426 338.7331792087799 0.8069700178861772
12.454649676513842 338.2263009352207 0.8086763705818049
12.459877231467258 336.5456196261528 0.8089170546644633
12.465104786420675 334.697492757056 0.807834817180116
12.47033234137409 334.7888982645893 0.8089138138172906
12.475559896327507 333.9854415712372 0.8077362730583526
12.480787451280923 332.35871811567415 0.8065437566381082
12.48601500623434 331.72382049843924 0.8085145443324546
12.491242561187756 331.8440323173012 0.8097824965552358
12.496470116141172 331.69047885800137 0.8108529453968383
12.501697671094588 333.42378480962105 0.8137850411499976
12.506925226048004 335.77257426914116 0.8172498611954498
12.51215278100142 332.9613013145546 0.8151381106317144
12.517380335954837 327.6751166381643 0.8103197620549145
12.522607890908253 323.9822704247894 0.8065155830428742
12.527835445861669 322.1637238398141 0.8059621824567507
12.533063000815085 321.6422424355831 0.806280044921117
12.538290555768501 321.4834134970489 0.8073212817842623
12.543518110721918 321.5210112081082 0.8082810178985304
12.548745665675334 321.726245231359 0.8082428850878581
12.55397322062875 322.52615739803935 0.8110347412137815
12.559200775582166 322.63970778233903 0.8130620577407743
12.564428330535582 321.2666381941572 0.806638611997907
12.569655885488999 318.2072159332944 0.7951362520123423
12.574883440442415 319.6080914975322 0.7921447230141078
12.580110995395831 320.8725356851435 0.7906088266611848
12.585338550349247 322.07829671631794 0.7911141996446551
12.590566105302663 322.7106550001428 0.7904219842271599
12.59579366025608 325.1800627776107 0.7926389952042547
12.601021215209496 322.48399946366874 0.7873977489250286
12.606248770162912 321.6358775906625 0.7850863820359728
12.611476325116328 323.96928521073505 0.7859772795963185
12.616703880069744 323.1351998690154 0.7826306784188564
12.62193143502316 327.8494444411389 0.7876125303243657
12.627158989976577 330.4835472532996 0.7892634001434963
12.632386544929993 328.035031967028 0.785572811444302
12.63761409988341 327.74630433658655 0.7854273167126877
12.642841654836825 326.10392799341787 0.7828838435937916
12.648069209790242 329.0814781680217 0.7872734899444355
12.653296764743658 334.5012594934674 0.7926772807867913
12.658524319697074 338.684387275865 0.7967543248847676
12.66375187465049 344.13293223589244 0.8016285324007301
12.668979429603906 344.1569508339365 0.7997552060140046
12.674206984557323 349.88930955228903 0.8062924480971917
12.679434539510739 354.164404821603 0.8093907579450352
12.684662094464155 359.30037903676964 0.8130340506575376
12.689889649417571 360.8946401602664 0.8142762342151906
12.695117204370987 363.69592573352463 0.8165109480450969
12.700344759324404 370.23410845241 0.8227572024223285
12.70557231427782 377.5829138178398 0.8308848554853329
12.710799869231236 388.5039737424356 0.8415023481887548
12.716027424184652 396.0786459305936 0.84915408766075
12.721254979138068 404.95838327558283 0.8587187638867976
12.726482534091485 411.24475666980373 0.8639299247586397
12.7317100890449 420.89789327798536 0.8734944939936058
12.736937643998317 429.9624959841482 0.8823510834525617
12.742165198951733 437.74829829846874 0.8898237712072044
12.74739275390515 448.29327007256256 0.9001227696081766
12.752620308858566 456.32978483892583 0.9076470203894783
12.757847863811982 462.7192999455024 0.9124139616510302
12.763075418765398 465.3757883176013 0.9146353083053083
12.768302973718814 461.2215932234995 0.9095373699046574
12.77353052867223 459.03724666973824 0.9071558945821827
12.778758083625647 452.72866541193287 0.9008325341052492
12.783985638579063 447.1006705870448 0.8953493080354287
12.789213193532479 441.6472787595162 0.890147305534831
12.794440748485895 430.98322543068895 0.8799260030577618
12.799668303439312 422.27904258310923 0.870775588333947
12.804895858392728 413.94299853484864 0.8619288489527224
12.810123413346144 408.76442003170814 0.8554939009709503
12.81535096829956 403.9903217549373 0.8502506126714953
12.820578523252976 402.07222389980944 0.8480170165225239
12.825806078206393 402.8174112477097 0.8484389361847736
12.831033633159809 403.07778383845795 0.8482668779804128
12.836261188113225 406.4047670708424 0.8518552400578636
12.841488743066641 410.9061359759774 0.856520483340283
12.846716298020057 415.46103702415354 0.86132662104277
12.851943852973474 423.3683802537375 0.8689117929027927
12.85717140792689 424.7212185417544 0.8692432522172238
12.862398962880306 430.5161471445507 0.8746857275862122
12.867626517833722 432.7085752341113 0.8768806831946477
12.872854072787138 436.9387159470066 0.8805272027629005
12.878081627740555 444.9930725107174 0.8880735728103518
12.88330918269397 443.1151951064112 0.8853933005319785
12.888536737647387 441.30708472217617 0.8829489195837023
12.893764292600803 433.8613615812411 0.8755785257469982
12.89899184755422 425.14243926361434 0.8672953248084366
12.904219402507636 414.3638574406192 0.8566615230646004
12.909446957461052 400.65281159997033 0.8432302517909059
12.914674512414468 384.3255534176805 0.8263839346956414
12.919902067367884 371.45837582201045 0.8122101429662267
12.9251296223213 360.29196424168424 0.7997991431311797
12.930357177274717 356.7431134819238 0.7959453815059373
12.935584732228133 351.6929431949564 0.7900128377417197
12.940812287181549 345.1741013146657 0.7815278023722962
12.946039842134965 341.4542393250464 0.7765484597882627
12.951267397088381 334.6496341571635 0.7686414281532848
12.956494952041798 330.3792526103545 0.7636484222323255
12.961722506995214 334.6473384394327 0.7692452269748409
12.96695006194863 335.7954863634822 0.7711848001075694
12.972177616902046 334.49883454320167 0.7695455956552137
12.977405171855462 333.7807071315169 0.7678506453550614
12.982632726808879 330.6630877638842 0.7632033843661705
12.987860281762295 333.1720673680354 0.7655606105805953
12.993087836715711 334.62186878886246 0.7681129177122199
12.998315391669127 333.3664173382591 0.7680655795328936
13.003542946622543 329.95680845030745 0.7645045831037514
13.00877050157596 330.5764517254737 0.7653703045861572
13.013998056529376 334.30069516478056 0.7690968826968416
13.019225611482792 336.43506676800143 0.7712478528438546
13.024453166436208 340.34866512087365 0.775373320919111
13.029680721389624 339.75877537027594 0.7758560268714854
13.03490827634304 339.06123102662076 0.7759840092131473
13.040135831296457 339.8126626700891 0.7773011021026166
13.045363386249873 339.95656756064466 0.7776480263399562
13.05059094120329 342.57042416452487 0.7796838693393219
13.055818496156705 344.71587831129676 0.7817073681194536
13.061046051110122 348.3063866231317 0.7850348393921233
13.066273606063538 353.45211981460335 0.7899296928548178
13.071501161016954 357.53219248140744 0.7938326750450251
13.07672871597037 362.684892377811 0.7988100667399539
13.081956270923786 367.89201560309147 0.804864550439003
13.087183825877203 376.6456357410969 0.8139423294513307
13.092411380830619 382.57862292128686 0.8196660787936771
13.097638935784035 390.5198321781066 0.8271445934809866
13.102866490737451 391.3462285410015 0.8281733080779342
13.108094045690867 388.8578164314907 0.8252326903470779
13.113321600644284 385.1445133092749 0.8219748033868557
13.1185491555977 382.5830149773594 0.8197350698043332
13.123776710551116 382.83944507306256 0.8192067318076568
13.129004265504532 383.19847182782576 0.8199174207967623
13.134231820457948 384.56176529764906 0.8212200969560391
13.139459375411365 387.94509586199183 0.8251962005384001
13.14468693036478 392.00600315641924 0.8301608571338698
13.149914485318197 396.6157341335779 0.8355329147363462
13.155142040271613 400.24451060796036 0.839458136064705
13.16036959522503 402.83833361887304 0.84207165389303
13.165597150178446 403.41257487574677 0.8430008255587869
13.170824705131862 399.86090607008487 0.8399044636649472
13.176052260085278 398.4487625571436 0.8384679343925194
13.181279815038694 398.64168041602375 0.8384993647304755
13.18650736999211 397.03897227018973 0.8367407912787744
13.191734924945527 397.64471266915444 0.8372402284464382
13.196962479898943 399.1943108409236 0.8385144427136672
13.202190034852359 397.2711513283066 0.8371551361066599
13.207417589805775 397.91342547492366 0.8379645249039148
13.212645144759191 393.7808262574105 0.8336540434143337
13.217872699712608 390.7143360529067 0.8313123012456103
13.223100254666024 387.01366377666005 0.8269349608327249
13.22832780961944 383.579044063929 0.8232462825920236
13.233555364572856 378.1220813250143 0.8181035380397746
13.238782919526273 370.9449432568909 0.8102102558843888
13.244010474479689 363.4988777881092 0.8022701297467987
13.249238029433105 356.75557969355845 0.794804562573946
13.254465584386521 356.77149991559145 0.7942763001190402
13.259693139339937 354.18246970710203 0.7924719196192961
13.264920694293354 352.73665953903134 0.7916548322839219
13.27014824924677 346.24001314161603 0.7847368739026547
13.275375804200186 341.0129572091999 0.7795517769114643
13.280603359153602 335.89496897512413 0.7737103735976322
13.285830914107018 331.27878014270647 0.7682596511310571
13.291058469060435 327.69987498952935 0.7640184377799211
13.29628602401385 327.09310071846255 0.7637454473832876
13.301513578967267 327.91868968904964 0.7642875197002922
13.306741133920683 328.32112333408014 0.7659609501495981
13.3119686888741 325.7544219312109 0.763402791787832
13.317196243827516 322.3850684665529 0.7595835358859644
13.322423798780932 322.0222275980259 0.7599512529830936
13.327651353734348 320.55745501323474 0.7573460558105723
13.332878908687764 321.5113102616633 0.7588108207271906
13.33810646364118 321.1907579347537 0.7582367367216478
13.343334018594597 319.0221932069988 0.7553993009196107
13.348561573548013 316.0826961722125 0.7528931771860976
13.353789128501429 314.89101785139553 0.7508571824055211
13.359016683454845 311.89215925331223 0.7470864378912778
13.364244238408261 311.2705901368255 0.7461970697716577
13.369471793361678 312.51344083442825 0.7475908667268747
13.374699348315094 313.98443436175893 0.7499752657733064
13.37992690326851 319.6651076035836 0.7570896418202389
13.385154458221926 321.91535412827966 0.7598845275707601
13.390382013175342 324.0437537668867 0.7614732717518374
13.395609568128759 323.26630030077183 0.761252573925969
13.400837123082175 321.5693498649833 0.7592347410567974
13.406064678035591 319.92435727664315 0.7577591241360633
13.411292232989007 321.03019222880675 0.7588380984237981
13.416519787942423 322.87564444732567 0.7599481411760995
13.42174734289584 325.42624409633765 0.7629232844234705
13.426974897849256 329.1694748630199 0.7675014213185213
13.432202452802672 331.12148683504677 0.7698154207815477
13.437430007756088 331.166649009549 0.7698054500915952
13.442657562709504 326.4162495381647 0.7632623496958162
13.44788511766292 323.4542077802825 0.7596412242139425
13.453112672616337 324.15725657907103 0.7610391718686901
13.458340227569753 326.5129838413539 0.7633315384154492
13.46356778252317 328.20361360419577 0.7657642992822771
13.468795337476585 326.4627475942995 0.7631349590866474
13.474022892430002 323.70468427144806 0.7594868481593287
13.479250447383418 325.57535671002154 0.7620583525510978
13.484478002336834 327.6212039263186 0.7656426939595167
13.48970555729025 326.9675789908854 0.7651078390864683
13.494933112243666 325.697646375321 0.7634873475963181
13.500160667197083 326.17795569474157 0.7643789377357368
13.505388222150499 325.8395529547041 0.7629887136804282
13.510615777103915 326.34118707765805 0.7633868663141723
13.515843332057331 326.50595063669584 0.7634681173979706
13.521070887010747 326.093890980017 0.7614163640326914
13.526298441964164 326.0547846777447 0.7616317952946241
13.53152599691758 325.3902891163531 0.7617176699758899
13.536753551870996 323.551818361388 0.7606060851527908
13.541981106824412 319.7331523686099 0.7567696092844653
13.547208661777828 317.56742736689813 0.7536205928887324
13.552436216731245 312.9348767993459 0.7474606322339208
13.55766377168466 308.10969071218256 0.742107038407293
13.562891326638077 305.2461865442464 0.7395852266750951
13.568118881591493 304.08491046795046 0.7394654317025176
13.57334643654491 303.65583765712717 0.7404490509969166
13.578573991498326 300.9069780896827 0.7378362829848103
13.583801546451742 296.81924683857034 0.7332791311089524
13.589029101405158 292.7207607473969 0.728037962528464
13.594256656358574 289.1748970326642 0.7226314659348719
13.59948421131199 289.09207129446844 0.7237329479163728
13.604711766265407 285.7986310922998 0.7188300567051387
13.609939321218823 285.32416027027557 0.7182656561726944
13.615166876172239 286.5269110264063 0.7198438199642246
13.620394431125655 288.32762277515087 0.7213607667072977
13.625621986079071 292.0408066443029 0.7252072083288144
13.630849541032488 291.9569869412696 0.7261294193781513
13.636077095985904 290.0764155243592 0.7242138264425343
13.64130465093932 288.4341229611453 0.7239331343385464
13.646532205892736 289.47075346597353 0.7253451742051267
13.651759760846153 289.83755655249854 0.7257063341371445
13.656987315799569 291.2968152870237 0.7273554057899997
13.662214870752985 287.93789364979426 0.7232968936849832
13.667442425706401 283.1370128145956 0.7172814971822364
13.672669980659817 283.92795519910976 0.7189998579762772
13.677897535613234 282.9153395058819 0.7175931423285007
13.68312509056665 286.5408278887243 0.7227981986675562
13.688352645520066 291.3857308402022 0.728775003937275
13.693580200473482 294.61268028424524 0.7317459271480518
13.698807755426898 294.55550110891727 0.7315728203493328
13.704035310380315 293.32022977540447 0.7296560209584722
13.70926286533373 293.527074958738 0.7303299482146123
13.714490420287147 293.4258131386169 0.7302431413416336
13.719717975240563 294.63423033811495 0.730512390514586
13.72494553019398 295.3812190525356 0.7313766721814513
13.730173085147396 289.97535418581714 0.7235875713080839
13.735400640100812 286.10956655526644 0.7200240107956114
13.740628195054228 282.91482312727 0.7168726197921945
13.745855750007644 283.2679126510707 0.7172389410573176
13.75108330496106 284.4173550114619 0.719261860964984
13.756310859914477 282.7436001609899 0.7165847372090944
13.761538414867893 278.76498369672294 0.7117683941007114
13.766765969821309 276.38221156195436 0.708462085263633
13.771993524774725 274.83499003156953 0.7077090841871055
13.777221079728141 276.9914399358475 0.7105283306536365
13.782448634681558 272.50759178763775 0.7065561811065602
13.787676189634974 271.2163495403839 0.7061207778835907
13.79290374458839 271.5318706345085 0.7064795301212333
13.798131299541806 276.0543765450399 0.7110618490098165
13.803358854495222 276.82931244427033 0.7119736185942468
13.808586409448639 277.38155386292567 0.7124161941691036
13.813813964402055 278.4799627125395 0.7148846615153632
13.819041519355471 279.4724525792689 0.7167947552976668
13.824269074308887 285.1253605584842 0.7238497749773141
13.829496629262303 287.8822767597303 0.7257468471225442
13.83472418421572 287.23031031605944 0.7246350334293662
13.839951739169136 290.1927967648574 0.7255848197103121
13.845179294122552 287.8395549580827 0.7218777241690716
13.850406849075968 289.7013022158363 0.723577689057104
13.855634404029384 291.41513683478803 0.7245116056819744
13.8608619589828 293.3865875273367 0.7286918584231162
13.866089513936217 296.8854312363863 0.7324614275933572
13.871317068889633 299.04522312343636 0.7358511538646921
13.87654462384305 301.88055340971425 0.7410890054022061
13.881772178796465 301.27901869611566 0.7393879586802203
13.886999733749882 305.60453526572496 0.7441373648323005
13.892227288703298 306.7250224670736 0.7444193289264928
13.897454843656714 309.3640167520168 0.7450345232023101
13.90268239861013 311.8080941630762 0.7466134329664258
13.907909953563546 315.7132155861979 0.750702593878068
13.913137508516963 319.0055328553728 0.7541903119225113
13.918365063470379 316.42357290486433 0.7525121929977406
13.923592618423795 311.9763338729943 0.7482092391016583
13.928820173377211 308.03395322014796 0.7439511958591227
13.934047728330627 305.49742281848796 0.7406846444932845
13.939275283284044 304.2988940277045 0.7385519972442011
13.94450283823746 304.06994798770074 0.7383049928456601
13.949730393190876 301.4301086723561 0.7354269242140175
13.954957948144292 299.0679038732711 0.7331453138379245
13.960185503097708 298.39193152644947 0.7320997214126945
13.965413058051125 297.5269356242821 0.7311406710690141
13.97064061300454 296.04007572314487 0.7298776586817943
13.975868167957957 293.739094134976 0.7281022033179407
13.981095722911373 288.4994221808031 0.7216034191711375
13.98632327786479 284.9673516813101 0.7178982806323243
13.991550832818206 283.46420403658055 0.7171854565473206
13.996778387771622 282.0551828532485 0.7162076219108663
14.002005942725038 281.8738895144382 0.7177817544407823
14.007233497678454 283.84549110414525 0.7202299993503006
14.01246105263187 283.13004825090337 0.7177431333851295
14.017688607585287 282.80194901286245 0.7172913149429537
14.022916162538703 282.76473183045886 0.7166580729923738
14.028143717492119 283.20747267672454 0.7169883158442075
14.033371272445535 284.5973530227702 0.7179845271862825
14.038598827398951 286.8431499949061 0.7220531611145733
14.043826382352368 287.6905410854052 0.7233790922403998
14.049053937305784 291.57084501577293 0.7285819883184191
14.0542814922592 293.98702897865167 0.7321512282524772
14.059509047212616 296.02541949771984 0.7338997017958054
14.064736602166032 298.4904356978315 0.7360648593737046
14.069964157119449 298.56402736991515 0.7360909502088958
14.075191712072865 300.1228534845123 0.7376148162113982
14.080419267026281 300.7785616381667 0.7387003714574136
14.085646821979697 304.9884677333625 0.7444735801812915
14.090874376933114 308.1190009866844 0.7478271885329578
14.09610193188653 311.85107395583753 0.7518213398613578
14.101329486839946 312.2802650003919 0.751252586878655
14.106557041793362 310.479010865194 0.7470291165347404
14.111784596746778 310.46630487070996 0.7463941734858668
14.117012151700195 310.6506118793813 0.7469770329781003
14.12223970665361 310.13198525407 0.7463051702479315
14.127467261607027 306.23297311051573 0.7428681616468386
14.132694816560443 302.7149761106683 0.7391135559430437
14.13792237151386 299.8586015304754 0.7363290728940662
14.143149926467276 300.18608262743425 0.7377151098815592
14.148377481420692 300.48595904592656 0.7371887528633362
14.153605036374108 302.3904473998683 0.740779524878709
14.158832591327524 302.25230410185605 0.7416327903346535
14.16406014628094 301.93691917761845 0.7405723469941949
14.169287701234357 299.5615618837665 0.7376344557150456
14.174515256187773 297.76116287008443 0.7339043149664678
14.179742811141189 296.30925014084903 0.732103689033851
14.184970366094605 294.4570806417017 0.7275158949006699
14.190197921048021 294.1500029587769 0.7264642965253214
14.195425476001438 293.0270566923624 0.725297447490947
14.200653030954854 293.65623669336395 0.7254065043137328
14.20588058590827 297.3909691058427 0.7304095140853232
14.211108140861686 299.86387786968595 0.7338332394114825
14.216335695815102 304.21555216524337 0.7384263162197265
14.221563250768519 308.0156429513924 0.7424545274791086
14.226790805721935 309.6305356622212 0.7441216137087435
14.232018360675351 309.3354159975191 0.7432182775043732
14.237245915628767 309.13820307053754 0.7437921095283778
14.242473470582183 307.5935359078498 0.7418724054487679
14.2477010255356 306.65001817225107 0.7395262663033819
14.252928580489016 304.98472378850704 0.7370859030561803
14.258156135442432 303.6468691980164 0.7345268457157295
14.263383690395848 305.66211724738133 0.7377138887412886
14.268611245349264 308.72301975430867 0.7425195284726023
14.27383880030268 311.8353186503288 0.7459640518135787
14.279066355256097 315.28221099102745 0.7508346936547652
14.284293910209513 318.70745415278424 0.7540807862817518
14.28952146516293 322.01380919145356 0.7572038384414492
14.294749020116345 324.33700504752426 0.7590936441097036
14.299976575069762 325.31033573936 0.7599128038456604
14.305204130023178 327.9058289398547 0.7634870638135605
14.310431684976594 327.4242200810956 0.7622204355413479
14.31565923993001 325.6734465993161 0.7590286776720215
14.320886794883426 326.90161308346285 0.760179409213975
14.326114349836843 329.8594178956721 0.7630344207893752
14.331341904790259 334.90549941189965 0.7685349750317227
14.336569459743675 340.2975361240055 0.774988741197343
14.341797014697091 338.2199202217265 0.7728063830861498
14.347024569650507 337.22462566118844 0.7715088447144354
14.352252124603924 337.5390310165923 0.7722412110731801
14.35747967955734 337.8254574037186 0.7729149110110651
14.362707234510756 338.37182094656634 0.7739928985062602
14.367934789464172 336.8622652684212 0.7726560799074956
14.373162344417588 338.2772498184675 0.7736584415178667
14.378389899371005 336.5130324759439 0.771341666618684
14.38361745432442 339.5828081749576 0.7741755564043001
14.388845009277837 338.68607600072403 0.7730614827872478
14.394072564231253 335.93388037594843 0.7703767431085426
14.39930011918467 336.21686119133255 0.7706651789993151
14.404527674138086 334.82962877923967 0.7692686887755509
14.409755229091502 339.20939368821115 0.7747415331359849
14.414982784044918 341.14640931587985 0.7765230172024509
14.420210338998334 343.3090017780351 0.7794869527431186
14.42543789395175 347.48708345008566 0.7839614627279459
14.430665448905167 347.16291077630507 0.7825616848731048
14.435893003858583 348.1386476729897 0.7828893677182389
14.441120558811999 350.34937939670965 0.7854350627071618
14.446348113765415 355.1630035350314 0.7907169585315955
14.451575668718831 357.9178227832422 0.794403516226596
14.456803223672248 360.98307389330563 0.7972944741089258
14.462030778625664 362.07418275013663 0.7983872520525807
14.46725833357908 362.57587897834503 0.7984664427633122
14.472485888532496 367.6560330525453 0.8041328008376071
14.477713443485912 371.199959208525 0.8080466711705713
14.482940998439329 378.40048170936325 0.8156810506797983
14.488168553392745 384.35737703732974 0.8216534465280002
14.493396108346161 391.22614448059437 0.8283610336364138
14.498623663299577 396.9791010260292 0.834052752616258
14.503851218252994 402.97751013560196 0.8401010783376469
14.50907877320641 411.4430896770194 0.8493528808090852
14.514306328159826 414.38461712602736 0.8527966962150231
14.519533883113242 410.2223998763771 0.8485328688007256
14.524761438066658 401.0167754204359 0.839186678648698
14.529988993020075 387.7245092033404 0.8258847076457525
14.53521654797349 374.33837875715625 0.8122490514908349
14.540444102926907 364.70543904755345 0.8029059328844746
14.545671657880323 356.9113212060624 0.7953893845569238
14.55089921283374 345.77412806181576 0.7827415388521111
14.556126767787156 337.38980971210185 0.7725363033741733
14.561354322740572 327.50191746473865 0.7611468853550929
14.566581877693988 320.4209777504757 0.7526528315714546
14.571809432647404 318.12174585563895 0.7498714513160715
14.57703698760082 314.79616682913974 0.746017491026136
14.582264542554237 314.26957902750064 0.7445613882663732
14.587492097507653 311.89404172804996 0.742476200905024
14.592719652461069 312.83979379046986 0.7431720027252128
14.597947207414485 314.29269665949266 0.7456994842919439
14.603174762367901 315.35181678928046 0.747394589153141
14.608402317321318 318.86454264195663 0.7515274279820068
14.613629872274734 320.4619913338181 0.7521238213711093
14.61885742722815 324.906261009568 0.7565514873811489
14.624084982181566 330.2681825329402 0.7622195372259866
14.629312537134982 334.2570183394705 0.7660522922450221
14.634540092088399 340.6093021487657 0.7722939413573502
14.639767647041815 344.1576750852502 0.7754741971104562
14.644995201995231 344.2758690544737 0.7756352703788505
14.650222756948647 345.5068940414597 0.7767062735825566
14.655450311902063 345.1406191202497 0.7770772202461605
14.66067786685548 344.8657410550027 0.7764686152890911
14.665905421808896 345.32332713113317 0.7759509606119467
14.671132976762312 344.46724765349717 0.7742280359802118
14.676360531715728 343.6496197886053 0.773140570958031
14.681588086669144 342.7090756394339 0.7728158872058118
14.68681564162256 344.40096871281963 0.775350413336643
14.692043196575977 344.0697079544678 0.7739292232069067
14.697270751529393 342.0967648241416 0.7716442205522182
14.70249830648281 341.82176898425996 0.7709336371049277
14.707725861436225 344.5018889236811 0.7747635873994579
14.712953416389642 347.05116456290773 0.7785494501513468
14.718180971343058 348.4367711456641 0.7797224422773564
14.723408526296474 349.9987909736268 0.7807679336724511
14.72863608124989 351.9483959708195 0.7826844678857315
14.733863636203306 355.3646086742917 0.7863948329788505
14.739091191156723 357.4158688897164 0.788183849689723
14.744318746110139 357.47706844716527 0.7888070555752111
14.749546301063555 359.8180596949265 0.7913178045987087
14.754773856016971 359.464657506246 0.7913837289765703
14.760001410970387 360.2208700809489 0.7925552851266248
14.765228965923804 359.4277854384504 0.791185269469046
14.77045652087722 355.0644592973627 0.7864248853390897
14.775684075830636 351.95502920258855 0.7828697877105792
14.780911630784052 348.5633655771049 0.7797823647728968
14.786139185737468 347.5868679885714 0.7793112684688173
14.791366740690885 349.64277633640194 0.7813714343854615
14.7965942956443 347.6059027107718 0.7794275436221774
14.801821850597717 346.24379655181235 0.7780458054244201
14.807049405551133 346.1251117489561 0.7777015104589374
14.81227696050455 345.2833207091883 0.7766124603361179
14.817504515457966 350.77368257307444 0.7825530857125552
14.822732070411382 354.67176143925286 0.7863464391242164
14.827959625364798 360.0982111493171 0.7926485795879007
14.833187180318214 363.46579336388146 0.7963878401363683
14.83841473527163 368.47486733167455 0.8009772764152525
14.843642290225047 370.9458462196612 0.8034583637397423
14.848869845178463 374.45078353553055 0.8065751744933624
14.854097400131879 375.1230234944819 0.8074623577611089
14.859324955085295 374.2615620014613 0.8071876475641429
14.864552510038711 371.56001325874814 0.8037391074791455
14.869780064992128 367.6517919248282 0.8003228335808666
14.875007619945544 363.76441240795566 0.7962446034965588
14.88023517489896 365.885279036447 0.7984117104465027
14.885462729852376 368.5540617787616 0.8016307392388626
14.890690284805792 370.9750063879285 0.8038983664127349
14.895917839759209 369.8114565799828 0.8027709357475399
14.901145394712625 369.71374921147117 0.8025528907291255
14.906372949666041 371.0846563943613 0.8038894750917293
14.911600504619457 373.31717426338554 0.8066085621225861
14.916828059572873 373.0403547061574 0.8061227956026344
14.92205561452629 369.2600370922491 0.8014177171545808
14.927283169479706 359.74536477096746 0.7913237658961793
14.932510724433122 354.00280165069984 0.7857472892224854
14.937738279386538 352.3851217229887 0.7840215256760765
14.942965834339955 350.81827138649237 0.782643500406415
14.94819338929337 348.60885281863335 0.7800608147451014
14.953420944246787 343.26602003375007 0.7741342695439032
14.958648499200203 336.00109441773805 0.7662851516647603
14.96387605415362 333.7162522889463 0.7640800602904052
14.969103609107036 328.42456044891975 0.7587597991528978
14.974331164060452 327.0374767346809 0.7581129987450199
14.979558719013868 324.8454186165099 0.7559054663206934
14.984786273967284 323.446516988861 0.7546016212894007
14.9900138289207 325.9569492957047 0.7576684886880112
14.995241383874117 326.58672122541003 0.7585839880281624
15.000468938827533 328.17746739573914 0.7600904172251364
15.005696493780949 328.7918907170487 0.7600905961306066
15.010924048734365 327.4544658744344 0.7582087730216495
15.016151603687781 327.8407344320639 0.7581932387901636
15.021379158641198 327.7077979231199 0.7581552178111651
15.026606713594614 326.90456291092374 0.7575179297974209
15.03183426854803 330.57880902048487 0.7614885122311078
15.037061823501446 331.13435894510815 0.7631355020188139
15.042289378454862 332.5241693608329 0.7646868345728702
15.047516933408279 332.47703878888234 0.7646680943220538
15.052744488361695 332.34092836124614 0.764026674618981
15.057972043315111 332.62356983058004 0.7641517546735954
15.063199598268527 332.1792337792923 0.7637866406793519
15.068427153221943 336.9054764673079 0.7691229280210208
15.07365470817536 339.94179472731577 0.772043647782319
15.078882263128776 341.6791855265747 0.7732978181099119
15.084109818082192 338.905876347272 0.7699158281847502
15.089337373035608 337.4705056116226 0.767689714649841
15.094564927989024 337.1280264384692 0.7675899540119485
15.09979248294244 335.23633055785444 0.7656869023246506
15.105020037895857 333.78884674833273 0.764621104646011
15.110247592849273 329.3935832422416 0.7599873525174682
15.11547514780269 325.99510935453714 0.7564351797737074
15.120702702756105 323.77826322871647 0.7540589910435787
15.125930257709522 319.4723777033076 0.7483733180085278
15.131157812662938 320.20862274462377 0.7490891226110846
15.136385367616354 319.6150893870825 0.7487465913164469
15.14161292256977 317.1032701285626 0.7460631172051525
15.146840477523186 310.72931994665316 0.7394983043429643
15.152068032476603 305.70987417625344 0.7340760374490869
15.157295587430019 304.15008901363495 0.7320461890479825
15.162523142383435 303.476685649706 0.7313982108688992
15.167750697336851 301.8976759386587 0.729237073909538
15.172978252290267 300.54328528378323 0.7280258264852287
15.178205807243684 297.27163293508437 0.7251177691818379
15.1834333621971 291.53394894654116 0.7181762248445672
15.188660917150516 284.76351248771374 0.7104902377191532
15.193888472103932 278.8937958611601 0.7042594620573429
15.199116027057348 275.5762125492883 0.7009050243814345
15.204343582010765 280.01508731403004 0.7075161474802945
15.20957113696418 283.03623791526957 0.7113298983944358
15.214798691917597 284.3210094261343 0.7126308452690949
15.220026246871013 286.0025817773146 0.7164976870994851
15.22525380182443 284.51948407208596 0.7143105888779754
15.230481356777846 282.9546255084911 0.7128221182128194
15.235708911731262 280.2099375887819 0.7079365329487358
15.240936466684678 276.1546765888947 0.7013523993302857
15.246164021638094 275.7250802782894 0.6999257050718736
15.25139157659151 276.5424388927531 0.7020273531299066
15.256619131544927 275.85818071541064 0.702667440466885
15.261846686498343 274.432644836672 0.7002058974957391
15.267074241451759 273.00587432433076 0.6980321729515602
15.272301796405175 270.5389490087715 0.6942125086754994
15.277529351358591 271.35627880293913 0.6962472236830858
15.282756906312008 272.27949245550246 0.6983447460337231
15.287984461265424 273.8856921256757 0.7004176507196099
15.29321201621884 276.47492480178454 0.7037601579720678
15.298439571172256 279.92170073663317 0.7074182975205994
15.303667126125672 282.18837966127 0.7098361774474272
15.308894681079089 282.2887220386729 0.7092054298199092
15.314122236032505 280.8266130241551 0.7072738155006703
15.319349790985921 279.8193181107143 0.7063330039209129
15.324577345939337 284.330736339441 0.7123164988527318
15.329804900892753 286.7734473853704 0.7150648653600901
15.33503245584617 287.6099311897599 0.7152722906610494
15.340260010799586 285.3371285327564 0.7122336030190956
15.345487565753002 286.59150739399416 0.7130479099480196
15.350715120706418 287.41983470425737 0.7138591296858118
15.355942675659835 292.31331081685283 0.7195883483247114
15.36117023061325 297.1865602711942 0.7255404793587836
15.366397785566667 299.36628070488996 0.727956832440099
15.371625340520083 301.4547423811016 0.7297250922620994
15.3768528954735 299.98385599840435 0.7284748053029567
15.382080450426916 299.2963637131089 0.7277980904954486
15.387308005380332 300.4720434124135 0.7300851110477219
15.392535560333748 296.55452392881574 0.725382266200309
15.397763115287164 296.32327902150615 0.7329419566145635
15.40299067024058 295.44606656312635 0.7390561193500355
15.408218225193997 295.5397826282751 0.7444798891566381
15.413445780147413 297.84001166958456 0.7508551103793369
15.418673335100829 297.8379391620489 0.7547768188136814
15.423900890054245 299.09250807109834 0.7588037014542149
15.429128445007661 301.088352161858 0.7637425132376423
15.434355999961078 298.0040609103469 0.7632508925618343
15.439583554914494 298.52659662091475 0.7660464426439396
15.44481110986791 297.2183942161246 0.7679996181942641
15.450038664821326 298.3581917806961 0.7729393760909848
15.455266219774742 296.60836599842287 0.7730486352099387
15.460493774728159 293.7644187884828 0.7717587716755127
15.465721329681575 292.6419482393484 0.7721612470452902
15.470948884634991 294.8059163915037 0.7773896414031667
15.476176439588407 295.3702663648917 0.7801207323617347
15.481403994541823 297.0319852120809 0.783807203988053
15.48663154949524 297.4140119577493 0.7861147187904213
15.491859104448656 297.72259855735496 0.7869492864625869
15.497086659402072 296.0190792890876 0.7868746530020758
15.502314214355488 297.5899820671145 0.790726164385399
15.507541769308904 298.2852735051567 0.7937502504395988
15.51276932426232 300.13951851992795 0.7992112723054017
15.517996879215737 302.3835256079324 0.8046520926154042
15.523224434169153 301.90043056714734 0.8069774474401549
15.52845198912257 303.2075937588407 0.8104348308135576
15.533679544075985 303.6428688674171 0.8110122285859468
15.538907099029402 304.6553496479227 0.8129545469308562
15.544134653982818 307.239381543527 0.8168820474462574
15.549362208936234 309.55928827871946 0.8213851690430047
15.55458976388965 309.29425201782624 0.8238523192415041
15.559817318843066 308.3776745614247 0.8245410213259976
15.565044873796483 307.4992638753207 0.8245645706360109
15.570272428749899 310.1382557186465 0.8291744317782063
15.575499983703315 313.6407448866976 0.835354526204589
15.580727538656731 313.5618769673907 0.8365813950397719
15.585955093610147 311.48316234025066 0.8352773561752626
15.591182648563564 307.7251838659951 0.8307859702605275
15.59641020351698 307.0769035511917 0.8318488523197068
15.601637758470396 308.08242156474375 0.8348908922348226
15.606865313423812 308.4283195538603 0.8365212922169943
15.612092868377228 305.17817956409266 0.8333148969394144
15.617320423330645 307.5919725178686 0.8378884197208872
15.62254797828406 305.19860542139986 0.836835232473201
15.627775533237477 304.081371136332 0.8376843237185025
15.633003088190893 300.57945451719587 0.8350835727447103
15.63823064314431 298.1673129128401 0.8291691930103868
15.643458198097726 293.1909886508112 0.8096932559680435
15.648685753051142 294.0182743854365 0.8045951950797466
15.653913308004558 293.2520568038462 0.7986202445659956
15.659140862957974 291.8319910743711 0.7932124817165261
15.66436841791139 290.56874203808667 0.7886485772103066
15.669595972864807 289.7010890180832 0.7855773906858072
15.674823527818223 290.3952033589564 0.7867599295878351
15.680051082771639 291.2203996822696 0.7863955553295039
15.685278637725055 293.6145018017861 0.78729361458768
15.690506192678471 293.3979246771989 0.7846099438479361
15.695733747631888 290.82770100298495 0.7783986522942347
15.700961302585304 288.23704960240224 0.7739658656481202
15.70618885753872 286.86247029934736 0.7710623168655331
15.711416412492136 286.1047385718627 0.7683898981350987
15.716643967445552 285.80134547598476 0.7670098422106694
15.721871522398969 285.1119685862982 0.7657914939548071
15.727099077352385 286.5426386433473 0.7671413469137095
15.732326632305801 286.50367614670535 0.7670283773191928
15.737554187259217 284.4127152359488 0.7634290051057213
15.742781742212633 284.430312597626 0.7616897422210784
15.74800929716605 287.77333721824635 0.7657349803678922
15.753236852119466 289.29142006484847 0.7663884367806845
15.758464407072882 292.84072551231026 0.7698487959439281
15.763691962026298 291.2623617906515 0.7664232535313327
15.768919516979715 290.0848604913955 0.7624232949082358
15.77414707193313 292.79804842596036 0.7652399364290093
15.779374626886547 294.5660551861495 0.7678398039880393
15.784602181839963 298.6017484667419 0.7726152925273376
15.78982973679338 301.27538052427946 0.7777615409305932
15.795057291746796 299.14202457202947 0.775875547028962
15.800284846700212 297.6264145381378 0.7726053470758792
15.805512401653628 296.80104607901364 0.7700209638629539
15.810739956607044 298.160451315498 0.7686225577035014
15.81596751156046 298.0958551665144 0.768068028665549
15.821195066513877 299.61582885967795 0.7702162303520403
15.826422621467293 302.7927639847153 0.7735043932712024
15.831650176420709 305.4874429463615 0.7767939574658553
15.836877731374125 306.28419646063253 0.7774510719547815
15.842105286327541 303.1006086522461 0.7735918091998698
15.847332841280958 299.8356804741822 0.7693409634325498
15.852560396234374 299.790680210299 0.7692806488228295
15.85778795118779 298.7442176648168 0.7673456249730453
15.863015506141206 299.5884300141792 0.7695804080872097
15.868243061094622 298.29692751406407 0.7666852272875537
15.873470616048039 295.2214951684349 0.7627647034561467
15.878698171001455 290.36694995268124 0.7551153593945549
15.883925725954871 290.22251386232375 0.753590745661823
15.889153280908287 292.41280308914344 0.75532604035545
15.894380835861703 296.81326455397533 0.7607022524379363
15.89960839081512 298.8876341333982 0.7625977169870215
15.904835945768536 296.53479964392073 0.7579889582349327
15.910063500721952 294.83723925184023 0.7554779234229784
15.915291055675368 291.71221793896297 0.7503856441338326
15.920518610628784 292.0606284303657 0.7516860923998739
15.9257461655822 294.2665573130676 0.7548352113902752
15.930973720535617 293.94091438416274 0.7552682748615713
15.936201275489033 292.73645658560827 0.7547367131426949
15.94142883044245 289.6018867772243 0.7499583832245743
15.946656385395865 289.80330986494795 0.7497475230795448
15.951883940349282 289.3042993167696 0.7486866142384648
15.957111495302698 291.7602323906749 0.7509554312747572
15.962339050256114 295.6132644969287 0.7560655317623985
15.96756660520953 299.116931952836 0.760258911411442
15.972794160162946 297.14908685076995 0.7579029744401696
15.978021715116363 294.18335998946895 0.7552486074983671
15.983249270069779 290.7328399020752 0.750767963974082
15.988476825023195 292.04578759189474 0.7521285369134341
15.993704379976611 295.1278938568816 0.7568093313109252
15.998931934930027 294.6587882478089 0.7548935513837345
16.004159489883442 294.7963040442308 0.7557146058249643
16.009387044836856 293.56478941126085 0.7543512903649644
16.01461459979027 294.2431025045899 0.7539249128860296
16.019842154743685 295.1847294317776 0.7555162055350776
16.0250697096971 295.1854906508957 0.7554821279891186
16.030297264650514 295.7271318869906 0.755357293385494
16.03552481960393 297.1192539712881 0.7563860469400744
16.040752374557343 298.7383068200693 0.7578577448593614
16.045979929510757 300.5519774473575 0.7590812636610564
16.05120748446417 305.98377083347447 0.7663659511083604
16.056435039417586 309.8316494126639 0.7719854265146557
16.061662594371 314.93185126190906 0.7787201318635967
16.066890149324415 317.732330506248 0.7810506162014523
16.07211770427783 318.9260780453467 0.7810614507776039
16.077345259231244 320.77454719700046 0.7823807612853881
16.08257281418466 323.077656348301 0.7850623946091316
16.087800369138073 328.5102267221716 0.7917294115753086
16.093027924091487 330.8198599189006 0.7946188817824412
16.0982554790449 332.72966626894146 0.7953950653377346
16.103483033998316 334.18344575029744 0.7972235513535264
16.10871058895173 338.0277971551414 0.8008225971386411
16.113938143905145 339.5855253462998 0.8037356576357128
16.11916569885856 337.73231758622074 0.8026454801981469
16.124393253811974 334.3987910233953 0.7989228137602112
16.129620808765388 331.3028681346023 0.795568301461861
16.134848363718802 331.91387756481896 0.7963016553975101
16.140075918672217 330.1463827381067 0.7939726734226054
16.14530347362563 330.44646469059245 0.7948003322976396
16.150531028579046 330.8157733858342 0.7949981871269297
16.15575858353246 333.17493966011943 0.7982740252003474
16.160986138485875 334.273108472781 0.799150250382957
16.16621369343929 333.00919458485725 0.7975996309302963
16.171441248392703 327.8070302759629 0.7920970865858026
16.176668803346118 323.1273349448923 0.7863838263836532
16.181896358299532 320.8822650675589 0.7833486379835248
16.187123913252947 317.3777975568979 0.7783826971444964
16.19235146820636 313.834319485354 0.774817592512816
16.197579023159776 306.81112299243574 0.7654492822193323
16.20280657811319 299.9850283910849 0.75746126775411
16.208034133066604 296.05548942492834 0.7525303423421548
16.21326168802002 293.55990831668686 0.7490620634775818
16.218489242973433 289.25689202289743 0.743789565326751
16.223716797926848 287.1628485448463 0.7414980254334874
16.228944352880262 283.5400623217131 0.7368550131814738
16.234171907833677 278.8562446364107 0.7313547023425291
16.23939946278709 275.4718773513804 0.7281831505993693
16.244627017740505 272.5087932727629 0.7239789777750292
16.24985457269392 270.3398495466849 0.7211442097560166
16.255082127647334 270.06309981775803 0.7211388649623521
16.26030968260075 266.69105732559615 0.7168521155664748
16.265537237554163 265.97010742190224 0.7162677034805818
16.270764792507578 264.32244195048395 0.7133071228097777
16.275992347460992 265.0395609934697 0.7142654586012556
16.281219902414406 265.31524628964894 0.7155009751042789
16.28644745736782 262.9064922268243 0.7122766856393951
16.291675012321235 261.7432723429372 0.7105242495432034
16.29690256727465 262.39366168112645 0.7096295543916599
16.302130122228064 259.5410176665369 0.7043297764936777
16.30735767718148 260.81607650200186 0.7055650353010028
16.312585232134893 261.5191352188681 0.7066294898822606
16.317812787088307 263.5912343890194 0.7102462572222206
16.323040342041722 265.9409899747543 0.7136386003249543
16.328267896995136 265.18266898284134 0.7126456102317097
16.33349545194855 264.3508791594146 0.7102171371558316
16.338723006901965 264.4036094803182 0.7101638168131857
16.34395056185538 266.3744357567351 0.7114650397624444
16.349178116808794 267.91070752056027 0.714407972076759
16.35440567176221 271.8969333972486 0.7192784074408037
16.359633226715623 277.2187824712786 0.726171487419482
16.364860781669037 284.84658525395133 0.7360003596140378
16.37008833662245 291.0887775743132 0.741439904756896
16.375315891575866 293.1167828706164 0.7434620249594593
16.38054344652928 296.4962944842505 0.7459579649338379
16.385771001482695 302.1815543019668 0.7519889737015232
16.39099855643611 305.5941715755098 0.7566430778765538
16.396226111389524 306.185251986055 0.7569697961169503
16.401453666342938 303.9452083013541 0.7547485129869722
16.406681221296353 303.90302667664264 0.7545470503366046
16.411908776249767 302.6911251764867 0.7519282209264202
16.41713633120318 298.9644730964209 0.7478906089828928
16.422363886156596 296.29005867919415 0.7450224342877252
16.42759144111001 292.26917300407257 0.7399365582704942
16.432818996063425 290.8217827213389 0.73812316684578
16.43804655101684 291.08144265517114 0.7371032468612225
16.443274105970254 289.5374736004794 0.7355382714597265
16.448501660923668 289.29367716860054 0.7350373561150589
16.453729215877082 289.0530786905473 0.7345933914221505
16.458956770830497 289.9332543905419 0.7362546932573254
16.46418432578391 290.3062687929388 0.7375378723438151
16.469411880737326 291.903120802944 0.7392976262353564
16.47463943569074 293.1540467761709 0.7400477493005385
16.479866990644155 293.6975797586997 0.7407636165001301
16.48509454559757 293.5313973277483 0.7403903646789303
16.490322100550983 293.5340295702539 0.7408700813048192
16.495549655504398 297.1056565909679 0.745379259478893
16.500777210457812 300.7577075117922 0.7492635168774229
16.506004765411227 303.0473184322547 0.7500037060388968
16.51123232036464 299.732714199012 0.743726927580139
16.516459875318056 293.5364663211839 0.7369007421723386
16.52168743027147 286.6001992493051 0.7288564396741157
16.526914985224884 283.5759722285206 0.7260582994589617
16.5321425401783 282.8943498952831 0.7264018629111161
16.537370095131713 280.0283725546757 0.7230327728015871
16.542597650085128 274.6525063449942 0.7171327014698303
16.547825205038542 268.5043421647977 0.7097441680043021
16.553052759991957 265.63203068299197 0.7046022434738164
16.55828031494537 263.1557484981686 0.7020733844627189
16.563507869898785 259.1019528280365 0.6962476337171996
16.5687354248522 260.61209184991907 0.6993027989270421
16.573962979805614 259.19756455679067 0.6983430604086118
16.57919053475903 257.51811614274646 0.6954194884535136
16.584418089712443 256.10995163392346 0.6936483707662651
16.589645644665858 254.92044102099823 0.6916213608924038
16.594873199619272 256.24943726255805 0.693934943275491
16.600100754572686 255.9982720499791 0.6938077403388438
16.6053283095261 254.80504661895174 0.6922410510388732
16.610555864479515 255.0925555764164 0.6928988714210854
16.61578341943293 256.4232641180108 0.6958770886341564
16.621010974386344 258.79705851429134 0.699247144835844
16.62623852933976 261.90770977879697 0.7033832421445803
16.631466084293173 261.13542441279685 0.7011575512849993
16.636693639246587 259.62006660185426 0.698397069350845
16.641921194200002 258.7525207813411 0.6957181030692922
16.647148749153416 260.6774946599339 0.6970754857965029
16.65237630410683 262.485849561114 0.6989775592125312
16.657603859060245 263.54886562040235 0.6996220125226711
16.66283141401366 261.2775401515118 0.6969656138924367
16.668058968967074 256.994166744254 0.6902883508401648
16.67328652392049 250.9790185861547 0.6831242536058867
16.678514078873903 246.610601230763 0.6782749668837841
16.683741633827317 249.17034086080616 0.6822954141937444
16.68896918878073 249.4793870360916 0.6818644788421725
16.694196743734146 251.72341081926587 0.6838474271090208
16.69942429868756 250.9720729184229 0.6821113366234288
16.704651853640975 248.5020403872817 0.6794377998481849
16.70987940859439 249.18476323962747 0.6808169024258316
16.715106963547804 249.13193221346197 0.6827939125759994
16.720334518501218 247.15661734080985 0.6811108076345324
16.725562073454633 245.7334412935208 0.6784922006896842
16.730789628408047 243.04922820129556 0.6736437498237244
16.73601718336146 241.32849499582633 0.6702502672678933
16.741244738314876 238.52835321304417 0.6667267152783494
16.74647229326829 237.8889643755656 0.666878962108932
16.751699848221705 236.70723446891418 0.6649173581715946
16.75692740317512 235.34419724014973 0.6637925904557216
16.762154958128534 235.17685770585524 0.6627162273247599
16.767382513081948 235.16393982876141 0.6636015783376661
16.772610068035362 236.0115070333596 0.6651084819959678
16.777837622988777 235.83025154448458 0.6652321878724976
16.78306517794219 237.91267725776345 0.6676555956069856
16.788292732895606 237.90716053183775 0.6671373256712797
16.79352028784902 233.1311613157715 0.6588041079193565
16.798747842802435 232.09404470461547 0.6560691459024638
16.80397539775585 229.37761933757122 0.6523740654887302
16.809202952709263 229.9761199722717 0.6545367356349684
16.814430507662678 228.5727433119211 0.6541109296405947
16.819658062616092 228.4387054048165 0.6548809623710417
16.824885617569507 230.2623885363173 0.65807638547698
16.83011317252292 228.52027718276562 0.6557194194464848
16.835340727476336 229.69408172375603 0.6574894559096113
16.84056828242975 226.66152324036523 0.6512978231272706
16.845795837383164 224.98123798870517 0.649398967325777
16.85102339233658 223.2524571835644 0.646045979861258
16.856250947289993 223.9788487980027 0.646055618848999
16.861478502243408 223.59828982632914 0.6472453812436038
16.866706057196822 223.1675678447548 0.6474154687627008
16.871933612150237 223.50961894197115 0.6478939492344298
16.87716116710365 226.7295093181421 0.6531446489715543
16.882388722057065 226.9844826167726 0.6529915459179175
16.88761627701048 226.26792521455147 0.6518054795406154
16.892843831963894 222.87214357238483 0.6471487216051414
16.89807138691731 221.88416378524954 0.6460740064577211
16.903298941870723 221.83914086967386 0.647340967639289
16.908526496824138 222.51600306642322 0.6466866938435677
16.913754051777552 220.8015940341368 0.6435291402326444
16.918981606730966 219.54173088599143 0.6423024428665722
16.92420916168438 218.89459603038048 0.6420876852506905
16.929436716637795 219.33668765454414 0.6452469334061173
16.93466427159121 220.80769120367086 0.6466937688682901
16.939891826544624 222.41782028053575 0.6483677791148275
16.94511938149804 222.3973619167945 0.6470132476904907
16.950346936451453 221.49253319379457 0.6441685540413393
16.955574491404867 221.05083142781564 0.6446339888998569
16.960802046358282 221.9785017418126 0.6471988695568445
16.966029601311696 222.87594130894044 0.6480222441001429
16.97125715626511 223.02990681595102 0.6469122150139547
16.976484711218525 223.274209153359 0.6460146042332011
16.98171226617194 220.75312997712413 0.6430457971236749
16.986939821125354 218.51232059826287 0.6426147644630331
16.99216737607877 217.04265380648857 0.6417614976771104
16.997394931032183 217.01340111631777 0.640405064494196
17.002622485985597 216.4159890797986 0.6381442431881085
17.00785004093901 216.1838012525552 0.6359883516667525
17.013077595892426 219.2642586469373 0.6395873498554526
17.01830515084584 220.91483033610913 0.6435896483233244
17.023532705799255 223.92923821820312 0.6473521753911564
17.02876026075267 222.02249504124103 0.6429608478156004
17.033987815706084 222.7607369390814 0.642090011755095
17.039215370659498 224.3366436927231 0.6439640172083135
17.044442925612913 225.91250599562622 0.6479813909790921
17.049670480566327 225.3135337098 0.6495038777836655
17.05489803551974 221.77118991739556 0.645532820285295
17.060125590473156 221.88950860673154 0.6456579278334901
17.06535314542657 222.60252656717134 0.6477438169976731
17.070580700379985 226.50155168326026 0.6540148836447033
17.0758082553334 228.24901340980682 0.6555735324654766
17.081035810286814 226.12160323800816 0.6509462103209381
17.086263365240228 226.25840501457907 0.6499189643418056
17.091490920193642 226.56802235703762 0.6491235319079665
17.096718475147057 227.09154869477445 0.6480080585887525
17.10194603010047 227.4057058366612 0.6480613401914526
17.107173585053886 226.8522548425584 0.6483527509854904
17.1124011400073 226.37236489928821 0.649495181943442
17.117628694960715 225.8956414145101 0.6497713504015558
17.12285624991413 227.427739324896 0.6511410058069845
17.128083804867543 230.96199589146016 0.6548054042839891
17.133311359820958 232.64168906715778 0.6553250267283854
17.138538914774372 232.2586885725772 0.6559110767368748
17.143766469727787 230.26972030018308 0.6511650588443052
17.1489940246812 232.64259197567117 0.6542073367257104
17.154221579634616 233.46612000969566 0.6564543059417861
17.15944913458803 233.88767422942823 0.6577777336786689
17.164676689541444 234.82937410876636 0.6588022997229726
17.16990424449486 236.80970418277693 0.6601392919271099
17.175131799448273 238.85280136013782 0.6620266505184362
17.180359354401688 238.68427173437942 0.6627559031187562
17.185586909355102 238.0094022486463 0.6620858667606224
17.190814464308517 239.02673701466554 0.6640454228966527
17.19604201926193 242.2811741166731 0.6688788620286596
17.201269574215345 244.66236317362896 0.6715723572925646
17.20649712916876 247.6891088557059 0.6738021134038124
17.211724684122174 248.4771149604798 0.676208898980746
17.21695223907559 249.1364949582222 0.6771895486264776
17.222179794029003 250.88215471706476 0.6797888501576994
17.227407348982418 250.14753353489937 0.6780964115998377
17.232634903935832 250.78273368296297 0.678125406703767
17.237862458889246 251.62978129222202 0.6797786267969445
17.24309001384266 249.50195923453825 0.6768158912100191
17.248317568796075 250.4925566918732 0.6785165783190837
17.25354512374949 248.80273681356974 0.6744981661331211
17.258772678702904 247.28844147560633 0.6718895820152023
17.26400023365632 244.27954688676218 0.6679531923558267
17.269227788609733 242.2453323598492 0.6655861248692188
17.274455343563147 238.76284356042748 0.6621118720611513
17.279682898516562 238.10871820160614 0.6614317138695459
17.284910453469976 237.83657871130526 0.660329433093866
17.29013800842339 239.92135571551682 0.6620692948798224
17.295365563376805 242.37355944386402 0.6648570921936223
17.30059311833022 242.04184862849206 0.6642606036319579
17.305820673283634 240.0977134604976 0.662250732687431
17.31104822823705 238.6215419322515 0.6603253277728809
17.316275783190463 240.62967520348238 0.6628799789161278
17.321503338143877 241.80057875677508 0.6655928362705107
17.32673089309729 243.4797618926626 0.6695330210329672
17.331958448050706 243.02121771872237 0.6704332549850146
17.33718600300412 244.0922403028766 0.671171598870265
17.342413557957535 245.57183675137145 0.6719463398666325
17.34764111291095 248.14019397413313 0.6742451791922005
17.352868667864364 248.54802621176222 0.6747083101752399
17.358096222817778 247.62328777029194 0.6730624385462779
17.363323777771193 245.08721742579436 0.6693372913482459
17.368551332724607 243.3356824544157 0.6679653269135751
17.37377888767802 240.3902922270703 0.6646149824566842
17.379006442631436 239.23007076042455 0.6643782345632436
17.38423399758485 237.50491537449818 0.6615704165978651
17.389461552538265 235.75068284089397 0.6587161607422731
17.39468910749168 237.76878860475722 0.6608147202936641
17.399916662445094 241.6643491188666 0.6653727467959187
17.405144217398508 243.87649679927688 0.6681312053071817
17.410371772351922 242.34555635246917 0.666278056482706
17.415599327305337 238.9667222197173 0.6600258679157496
17.42082688225875 238.2997193414393 0.6591465795726528
17.426054437212166 240.44586618306752 0.6622178795304307
17.43128199216558 244.33616092215547 0.6684084922863657
17.436509547118995 245.2784162917861 0.6697324667629323
17.44173710207241 247.4957912813578 0.6722409181535557
17.446964657025823 245.794680187391 0.6698887048903774
17.452192211979238 245.68207511115173 0.6689927163243984
17.457419766932652 244.76941535042894 0.6679422337809056
17.462647321886067 244.49457617828213 0.6683127674346684
17.46787487683948 243.97728045780715 0.668121505245666
17.473102431792896 243.16450320073415 0.667389853101359
17.47832998674631 242.47582129933969 0.6659983223504145
17.483557541699724 243.9510496520264 0.6673379153600177
17.48878509665314 244.39746614777187 0.666869333494874
17.494012651606553 246.4830580468909 0.6702177229032066
17.499240206559968 246.97341549980894 0.6710695494350687
17.504467761513382 248.86689902432383 0.6743651354244282
17.509695316466797 251.94320420084284 0.6781372215862257
17.51492287142021 250.98999414576986 0.6769959127434743
17.520150426373625 249.9842320527821 0.6759806808315365
17.52537798132704 250.88845855780013 0.677215273270899
17.530605536280454 252.55547950405892 0.6800175857877673
17.53583309123387 252.7026671737648 0.6813239987662078
17.541060646187283 252.38104205517772 0.6802394496379018
17.546288201140698 251.67015391898198 0.678565762441065
17.551515756094112 251.09747192586505 0.6773929631625074
17.556743311047526 252.8708589282262 0.6784008639684795
17.56197086600094 252.87106108591894 0.6780676880070106
17.567198420954355 253.03272115111957 0.676751647442988
17.57242597590777 253.2213159668493 0.6778053279478267
17.577653530861184 251.26251777559528 0.6763577698644812
17.5828810858146 250.36972334443098 0.6769805282678231
17.588108640768013 247.31905290803755 0.6729245671601143
17.593336195721427 246.2592336714936 0.6707063480701785
17.598563750674842 249.4310243326505 0.6745230714463293
17.603791305628256 253.3928294804408 0.6797686169223921
17.60901886058167 256.4245097108124 0.6825413140101837
17.614246415535085 256.008009492888 0.6809844665983502
17.6194739704885 254.96385041234646 0.6806800862114987
17.624701525441914 254.25236908376343 0.6802571244002978
17.62992908039533 254.67691974420674 0.681641731430701
17.635156635348743 257.34289663568404 0.6848561318943965
17.640384190302157 257.7744297128254 0.6846796744288735
17.64561174525557 257.48335743975724 0.684038934318149
17.650839300208986 258.33362013479166 0.685625999406806
17.6560668551624 259.09594475553155 0.6858334294178451
17.661294410115815 263.0611550955759 0.6905938458090812
17.66652196506923 266.8652638585264 0.6944644967316197
17.671749520022644 271.60889308043875 0.6995209427372844
17.676977074976058 274.7085239285446 0.7038189054551376
17.682204629929473 279.1550019425731 0.7088201318215404
17.687432184882887 283.1503905940396 0.7135092926301553
17.6926597398363 285.77640878834956 0.7167863679134933
17.697887294789716 287.6238672434669 0.7192528051412513
17.70311484974313 287.6678373286392 0.7192192100475177
17.708342404696545 290.95209571295555 0.7234354427487216
17.71356995964996 293.9287157331934 0.726921013081684
17.718797514603374 297.6808786205834 0.7323200705720634
17.724025069556788 302.92334272288696 0.7386456361505017
17.729252624510202 307.6963834699495 0.7442443679329623
17.734480179463617 312.5733859090373 0.7485803671161771
17.73970773441703 314.94403256140396 0.7497609156432973
17.744935289370446 315.9607088554822 0.7506805114873495
17.75016284432386 318.43283443933683 0.7527591227114072
17.755390399277275 320.07675050958653 0.7546947138764468
17.76061795423069 320.79397413553113 0.7556806202733357
17.765845509184103 321.7022982448087 0.7569263031231355
17.771073064137518 321.298327405539 0.7568328102760451
17.776300619090932 319.35305433710874 0.7545570179995418
17.781528174044347 315.8214854397207 0.7503864165207063
17.78675572899776 311.1016611882588 0.7460292758551483
17.791983283951176 309.6074036257488 0.7444912563653688
17.79721083890459 306.9553393893397 0.7410599910728884
17.802438393858004 305.2923876810654 0.7386444587129393
17.80766594881142 304.2617942559166 0.7368675944996246
17.812893503764833 299.51015343775083 0.7314066797889193
17.818121058718248 298.9981259356857 0.7311793062728023
17.823348613671662 296.02681635820926 0.7280425045260265
17.828576168625077 295.8623206336319 0.7281830783117701
17.83380372357849 294.3695273616922 0.7260060405551687
17.839031278531905 293.53895426941034 0.7249606402485133
17.84425883348532 290.54385099557476 0.7220648323589851
17.849486388438734 292.90812885093465 0.7251904589335397
17.85471394339215 291.07166746309827 0.7226765319009244
17.859941498345563 290.84708081568897 0.721688739086993
17.865169053298978 290.47618082083574 0.7222073679265485
17.870396608252392 292.8392576245606 0.7262598519077251
17.875624163205806 295.31388656157844 0.7284931202657456
17.88085171815922 298.1152411767181 0.7312696207002171
17.886079273112635 300.31822060435985 0.7333296554663911
17.89130682806605 302.01980876116676 0.7354343257735279
17.896534383019464 304.29543208456005 0.7389634180427161
17.90176193797288 310.09106970081746 0.7453741357295861
17.906989492926293 317.34901026287764 0.7534340954728161
17.912217047879707 323.43656824970276 0.7600209890327693
17.917444602833122 324.51777834099335 0.7601418207694907
17.922672157786536 326.07831519611113 0.7622162346652218
17.92789971273995 324.6892817605574 0.7610754930806117
17.933127267693365 327.01833703999887 0.7631650419916913
17.93835482264678 326.27536638920793 0.7624603564607195
17.943582377600194 323.9200608322195 0.7590660921601615
17.94880993255361 323.9339117783809 0.7594106450413318
17.954037487507023 320.94045953826264 0.7567775251925031
17.959265042460437 317.8055026238298 0.7530404708600497
17.96449259741385 314.0753381996775 0.7492955051076048
17.969720152367266 309.1884828790865 0.7444597273352765
17.97494770732068 304.82474421531737 0.7392954958651919
17.980175262274095 298.83101924434476 0.7326384068901219
17.98540281722751 295.0075578465373 0.7270817999743152
17.990630372180924 291.423384078304 0.7223286838964592
17.995857927134338 286.011428592392 0.7158165666335634
18.001085482087753 284.26733304173547 0.7130197821951743
18.006313037041167 280.44918165923457 0.7086335024520123
18.01154059199458 277.83271749328645 0.7052013409947301
18.016768146947996 276.08149366786097 0.7035560166520479
18.02199570190141 276.25762752560127 0.7048276467479917
18.027223256854825 275.97578523045075 0.7050718444925579
18.03245081180824 275.52963642188075 0.7040672062219401
18.037678366761654 275.07352680929506 0.7035918837538887
18.042905921715068 276.87225870076884 0.7051360597894374
18.048133476668482 277.44720278277737 0.7063277303862808
18.053361031621897 278.0056764828954 0.7058723869414478
18.05858858657531 277.8246137224308 0.7059903544344872
18.063816141528726 276.3432214947921 0.7046093888260949
18.06904369648214 275.74007092505974 0.7035482734533708
18.074271251435555 278.55194953864316 0.7069196091925645
18.07949880638897 278.3303453800863 0.7062114793757927
18.084726361342383 278.5178158193525 0.705142534397199
18.089953916295798 277.2702625406425 0.7046756810316355
18.095181471249212 278.61481822809606 0.7061767848955784
18.100409026202627 280.5249947764057 0.7091430230481035
18.10563658115604 283.75353243207763 0.7125817123967276
18.110864136109456 285.4531328033726 0.7143979540937283
18.11609169106287 292.7118840254621 0.7228848083921856
18.121319246016284 300.221351817065 0.7323625697247343
18.1265468009697 308.00164220406174 0.740739587413662
18.131774355923113 312.59222044413593 0.7466125104113882
18.137001910876528 318.8260080319109 0.7535216067627378
18.142229465829942 327.89016585043987 0.7638285946496775
18.147457020783357 341.7063877069845 0.779132651082159
18.15268457573677 353.3758271884032 0.7918790185242609
18.157912130690185 365.07383361384404 0.8051706574424607
18.1631396856436 373.8706974097629 0.8147438209376363
18.168367240597014 385.65998751820496 0.8270892947386143
18.17359479555043 394.4185866365276 0.8362791641527896
18.178822350503843 399.5216185419963 0.8408019988480503
18.184049905457258 398.7266571846523 0.8404587060516043
18.189277460410672 395.1448158207481 0.8367040781540559
18.194505015364086 392.9119787546215 0.8340288123591629
18.1997325703175 388.7918231834725 0.8298527733878895
18.204960125270915 384.85980765965513 0.8256875573906579
18.21018768022433 382.6047147139404 0.8230908944122654
18.215415235177744 380.3146466063842 0.820991446171102
18.22064279013116 381.99316941061886 0.8227802080888186
18.225870345084573 381.3470897688617 0.8221654906340629
18.231097900037987 380.6992775046973 0.8215420919101573
18.236325454991402 383.5027357982953 0.8240411455699113
18.241553009944816 390.4552405037385 0.8314241098285573
18.24678056489823 393.260803944318 0.8341112371592223
18.252008119851645 394.1444904785484 0.8353356175997241
18.25723567480506 391.7349911422166 0.8325720873628293
18.262463229758474 387.414401171642 0.8282516614748975
18.26769078471189 380.77245016229847 0.8211037518663272
18.272918339665303 372.8165643028803 0.8127753330498002
18.278145894618717 362.8741810277301 0.8018886455579218
18.28337344957213 353.3523739096153 0.7912579725115563
18.288601004525546 344.7181052445777 0.7817971969953336
18.29382855947896 335.2543506392036 0.7713967514558971
18.299056114432375 327.81754870602623 0.7626294801513692
18.30428366938579 319.05485610260473 0.752576070486275
18.309511224339204 313.11976579988936 0.7458453542528166
18.314738779292618 306.99007382079276 0.7393318013470348
18.319966334246033 300.99170529191923 0.733477138669716
18.325193889199447 296.81281086706315 0.7280303714439027
18.33042144415286 293.1749352403907 0.7233541026758153
18.335648999106276 291.28757567916176 0.7202123976649665
18.34087655405969 288.79114738611725 0.7176294126002513
18.346104109013105 287.31292702140433 0.7166026131909844
18.35133166396652 284.21790658437413 0.7133669686533342
18.356559218919934 283.1545674307475 0.7112082661033725
18.361786773873348 281.84985069435635 0.709814699173687
18.367014328826762 283.50601210670453 0.7112488215712001
18.372241883780177 285.9392564829801 0.7156574590349166
18.37746943873359 291.6967172485588 0.7227603203895582
18.382696993687006 296.5865235450835 0.7283735158682354
18.38792454864042 302.32353085856784 0.7372810139238988
18.393152103593835 310.2419974239754 0.7581026204104031
18.39837965854725 317.23123139105843 0.7735231356866127
18.403607213500663 326.6083480264579 0.7901299917547571
18.408834768454078 336.368108524186 0.8065454744875338
18.414062323407492 344.90920179462285 0.8205794626114412
18.419289878360907 353.57712781825194 0.8339572035994205
18.42451743331432 359.732931981233 0.8433847216233027
18.429744988267736 362.15066510593704 0.8498124975583461
18.43497254322115 362.2193162804204 0.8529347753627747
18.440200098174564 360.399385693185 0.8544179325261281
18.44542765312798 357.1481113944397 0.8549682687556974
18.450655208081393 351.62452081115924 0.8510529307223564
18.455882763034808 344.7686259941802 0.8461310031351383
18.461110317988222 340.4225307816631 0.8430597502549403
18.466337872941637 337.3681059630803 0.8421164453315652
18.47156542789505 335.59459772368893 0.8430738831781921
18.476792982848465 329.6566275932764 0.8386773334090191
18.48202053780188 324.77829384646003 0.835292405197358
18.487248092755294 322.74418292915806 0.8347101600169745
18.49247564770871 321.36965767685996 0.8351064208523429
18.497703202662123 319.9497266470795 0.8364113419716687
18.502930757615538 317.23787215110445 0.8346503168261763
18.508158312568952 313.1773607255029 0.8320479597357654
18.513385867522366 311.0191654916884 0.8320659337214811
18.51861342247578 310.03635231267987 0.8319591809946951
18.523840977429195 308.24381196630895 0.8332976963075237
18.52906853238261 309.44659267786784 0.8364178932542855
18.534296087336024 306.69989708432644 0.8342707164937223
18.53952364228944 303.5242795685635 0.8314105719146321
18.544751197242853 299.75440349799624 0.8272693177751472
18.549978752196267 297.1088503118107 0.8256995799288208
18.555206307149682 295.5896828821263 0.8256652500175499
18.560433862103096 296.8629944053446 0.8289361541815454
18.56566141705651 296.09311217906463 0.8311014165121919
18.570888972009925 295.97685584867054 0.833118182624608
18.57611652696334 297.2639518869055 0.836585632048847
18.581344081916754 298.5836688958896 0.8401884789593991
18.58657163687017 300.25409587261595 0.8437679411084061
18.591799191823583 303.83626874822215 0.8525901787022548
18.597026746776997 308.2879242376781 0.8604868790626592
18.60225430173041 310.37044596683506 0.8639113662352116
18.607481856683826 311.00106500222466 0.865305626336093
18.61270941163724 309.77312731697236 0.8649197741516759
18.617936966590655 311.17159140581396 0.8692912432187084
18.62316452154407 314.6913709345303 0.8743887527663557
18.628392076497484 321.0586224776896 0.8658916854560003
18.633619631450898 325.45044930141256 0.8623339058816066
18.638847186404313 330.50832980459927 0.8620233240601812
18.644074741357727 334.0420352885325 0.8614759201885726
18.64930229631114 334.9699668413673 0.8594248066473521
18.654529851264556 335.5875897277917 0.8555342507372027
18.65975740621797 340.68888764093424 0.8598494896432148
18.664984961171385 344.02967654235033 0.8603338787475363
18.6702125161248 345.7092913733188 0.8598602646182053
18.675440071078214 347.4931806134886 0.8600768959809301
18.680667626031628 347.8405880739941 0.8567715683689797
18.685895180985042 349.95777224335205 0.8568150229893384
18.691122735938457 351.49350315212246 0.8561192446435226
18.69635029089187 354.0663977034776 0.8569083024942981
18.701577845845286 356.0822597475245 0.8579443129954134
18.7068054007987 358.7607450427916 0.8597060857109677
18.712032955752115 356.82299869897747 0.8560479337949229
18.71726051070553 357.3642440381245 0.8557008991829309
18.722488065658943 355.02470346166604 0.8509998656147472
18.727715620612358 350.47100595574506 0.8444985254472045
18.732943175565772 348.6572488931678 0.8407902677534764
18.738170730519187 348.0977749880532 0.8386198661480457
18.7433982854726 349.1371011338962 0.8391478513785651
18.748625840426016 350.9460416370031 0.8399990300286962
18.75385339537943 347.6501438508907 0.8349608002242294
18.759080950332844 348.04908803807047 0.8346077519835449
18.76430850528626 347.1747255211917 0.8319776619571053
18.769536060239673 347.7611562906547 0.8325029778929044
18.774763615193088 348.9949889135389 0.8330188666779418
18.779991170146502 347.9258868232286 0.8305764037961634
18.785218725099917 342.4968295029097 0.8228072521712327
18.79044628005333 338.83170276497464 0.8171116128219342
18.795673835006745 334.4133845227446 0.8111221594487877
18.80090138996016 330.23110366603004 0.8057646709287037
18.806128944913574 326.7296265096668 0.8009714555244342
18.81135649986699 322.6653817299083 0.7956359968355738
18.816584054820403 320.8569392356738 0.7928456623678285
18.821811609773818 321.471591950987 0.7923265425906988
18.827039164727232 319.18870841188243 0.7896790979830683
18.832266719680646 314.38206319965155 0.7837976240376959
18.83749427463406 308.448577259053 0.775729205871955
18.842721829587475 306.5889378129581 0.7729744815649504
18.84794938454089 304.129748576277 0.7692302908747443
18.853176939494304 304.33675924127334 0.7694834718089505
18.85840449444772 302.0997752668247 0.7659775219413961
18.863632049401133 298.4586626725793 0.7607829521129198
18.868859604354547 298.38040419550964 0.7609862794143631
18.87408715930796 300.6066060113544 0.7631278651143968
18.879314714261376 301.56176424410774 0.7638923846162845
18.88454226921479 297.7649878495777 0.7594851833099451
18.889769824168205 295.1888891405988 0.75510223505774
18.89499737912162 295.87206734779954 0.756854801122391
18.900224934075034 295.29186884862037 0.7549186239542557
18.90545248902845 293.89651227190683 0.7529711132273774
18.910680043981863 292.2564319760391 0.75147888687701
18.915907598935277 292.7219731841425 0.7521741196106038
18.92113515388869 292.4999671507022 0.7523958010407807
18.926362708842106 292.4553238553342 0.7521861872550395
18.93159026379552 292.2846164511724 0.7508127857791419
18.936817818748935 290.4565949461642 0.7487442094887246
18.94204537370235 289.2836945771141 0.7468989817468213
18.947272928655764 288.1587023313459 0.7458497883306235
18.952500483609178 289.50869158337116 0.7468410656054593
18.957728038562593 288.54625882025084 0.7456204643626108
18.962955593516007 287.7771937128755 0.7436879520768057
18.96818314846942 287.1256939178016 0.7426519871867502
18.973410703422836 287.0486874460405 0.7417158032938648
18.97863825837625 287.08105965647417 0.7406080107645205
18.983865813329665 291.7583567344358 0.747066347369302
18.98909336828308 293.3750696049004 0.7482045588119867
18.994320923236494 297.55334394078596 0.7535220027038528
18.999548478189908 316.946337837395 0.7771229409558443
19.004776033143322 319.2342885048824 0.7792328443544221
19.010003588096737 322.789463812081 0.7838657348158763
19.01523114305015 307.8650441894838 0.7650956387499184
19.020458698003566 300.52365683571406 0.7562946130864009
19.02568625295698 289.35264766233934 0.7415190424502245
19.030913807910395 280.5605570930672 0.7297317784815817
19.03614136286381 282.7011037293263 0.7323741634865292
19.041368917817223 286.44799057200345 0.7362824427114243
19.046596472770638 287.9838690457385 0.7382621956131354
19.051824027724052 285.140256631429 0.7345558264137805
19.057051582677467 283.4296583417359 0.7320153976263375
19.06227913763088 281.90251145528595 0.7302525994304814
19.067506692584296 281.61318530043826 0.7298628314416428
19.07273424753771 280.44171741028833 0.7276402337884157
19.077961802491124 277.91817790819573 0.7239900121916247
19.08318935744454 275.718436534589 0.7200331057772161
19.088416912397953 274.34341109580805 0.7172091768726587
19.093644467351368 274.52516827650476 0.7179173035399988
19.098872022304782 277.0687535127151 0.7212403351265433
19.104099577258197 276.6249030906057 0.7211425222239289
19.10932713221161 275.86274741449296 0.7194252903673032
19.114554687165025 275.9223082744672 0.71975912006845
19.11978224211844 273.37766025926663 0.7160596394525547
19.125009797071854 273.6098588558331 0.7162285876605246
19.13023735202527 272.9919476238374 0.7156032752763837
19.135464906978683 276.6195629517368 0.7215192436000314
19.140692461932098 275.0286396109871 0.7188672025062528
19.145920016885512 274.75411573369786 0.7177472519136834
19.151147571838926 273.0304065220617 0.7134199180098799
19.15637512679234 275.596526461266 0.7161660549065095
19.161602681745755 276.71154851337934 0.7184470153762647
19.16683023669917 278.4081047561303 0.7208230674313331
19.172057791652584 277.4897306603867 0.7202652303954297
19.177285346606 277.3566286011206 0.7210079005230704
19.182512901559413 275.92032350114107 0.7185141257587552
19.187740456512827 270.90449934793617 0.7118379998472641
19.19296801146624 268.10018805906554 0.7073113004618308
19.198195566419656 266.3452298021523 0.7047201706844167
19.20342312137307 269.1049928893181 0.7080666182980193
19.208650676326485 271.3292353453875 0.7110366674310686
19.2138782312799 271.51264911398783 0.7124001866589293
19.219105786233314 271.58596701663197 0.7133217271907193
19.22433334118673 273.15117084878386 0.7160325692547059
19.229560896140143 274.5937376410372 0.7176242232112716
19.234788451093557 277.97604092676977 0.721339505686772
19.24001600604697 277.74250380215403 0.7206582171509125
19.245243561000386 277.6808814254505 0.7198187755426498
19.2504711159538 277.1511852654214 0.717841083859078
19.255698670907215 276.78017436756863 0.7174683527639703
19.26092622586063 276.5606025177825 0.7165563486509481
19.266153780814044 276.13404172470445 0.7161677395818301
19.271381335767458 276.1943523109734 0.7169439279105427
19.276608890720873 278.66760301079387 0.7200488594350991
19.281836445674287 281.6488998249344 0.724257190071844
19.2870640006277 281.1192510706997 0.7229927203549632
19.292291555581116 280.7517648431663 0.7222232470421863
19.29751911053453 278.7041916573158 0.7189935790189607
19.302746665487945 278.6404134801055 0.7176235978045417
19.30797422044136 281.62499155572925 0.7207755889230197
19.313201775394774 285.1970683290065 0.724861116366688
19.318429330348188 290.4690010801456 0.730858921483774
19.323656885301602 294.80966187132293 0.7369389741387696
19.328884440255017 297.11671005387547 0.7391893409166929
19.33411199520843 298.5508903111153 0.7406077531716594
19.339339550161846 301.0015066773277 0.7435416084585721
19.34456710511526 302.9566764504397 0.7450304077571601
19.349794660068675 306.4373240691421 0.7496868346980088
19.35502221502209 309.6057719313951 0.7539288281360732
19.360249769975503 310.7158511869021 0.7557248964454375
19.365477324928918 314.03626275376376 0.760358788911706
19.370704879882332 314.9388243050733 0.7605927227795469
19.375932434835747 318.94166651394875 0.7652196463683855
19.38115998978916 321.3472540115379 0.7677545481125554
19.386387544742576 322.8099375347233 0.7697614779787558
19.39161509969599 325.51172762556814 0.7735693036413119
19.396842654649404 327.31405643620076 0.7751693099148803
19.40207020960282 332.62846577526494 0.7800777975047548
19.407297764556233 332.88471940784063 0.7794059587839258
19.412525319509648 331.1353730193038 0.7772059852795956
19.417752874463062 330.24497050473184 0.7764101346903672
19.422980429416477 330.78658984307424 0.7769415775656449
19.42820798436989 330.71714674416654 0.776224895015933
19.433435539323305 331.58974447649825 0.7781605897153427
19.43866309427672 329.82712638502903 0.7758121250819837
19.443890649230134 329.84347080571564 0.7756399502512599
19.44911820418355 328.52177933924725 0.7738665512275955
19.454345759136963 329.22244207962325 0.7750755384713635
19.459573314090377 333.08330382998224 0.7801402577854564
19.464800869043792 335.8291719170989 0.7829485714505218
19.470028423997206 335.3629325879238 0.7815941109298306
19.47525597895062 335.41318592275945 0.7818043097699643
19.480483533904035 331.4275412169953 0.7771070542394639
19.48571108885745 330.14996255614733 0.77616698338376
19.490938643810864 332.2448497598918 0.7784804151014062
19.49616619876428 333.40858311413695 0.7793595067048321
19.501393753717693 334.6097090638625 0.780247422419896
19.506621308671107 334.76826374567554 0.7803047387928822
19.51184886362452 336.13920685038664 0.7819554798361658
19.517076418577936 336.2037983030824 0.782433135313524
19.52230397353135 336.52623325570454 0.7827006967946754
19.527531528484765 338.5172614091127 0.7854041027220274
19.53275908343818 338.33525327444835 0.7850662567792434
19.537986638391594 341.9625020891134 0.7889714223104102
19.54321419334501 341.3731941151423 0.7879732938261863
19.548441748298423 345.44484202158714 0.7923527424585849
19.553669303251837 346.88675099106115 0.7940987540964243
19.55889685820525 345.8865666635018 0.7935516969860277
19.564124413158666 348.14180726180336 0.7956704680516559
19.56935196811208 351.3579378144553 0.7996243789885048
19.574579523065495 352.81371602708134 0.8005007559618863
19.57980707801891 353.55278588559577 0.8010744735541553
19.585034632972324 353.04286297373244 0.8007639824133934
19.590262187925738 353.596194308893 0.8005595585704929
19.595489742879153 355.0564193260843 0.8022049344843528
19.600717297832567 357.3920496093426 0.8047592872658124
19.60594485278598 364.97670785062684 0.8128095314448524
19.611172407739396 368.26749957469434 0.8158985405432337
19.61639996269281 372.49129217640046 0.8202512290206349
19.621627517646225 374.69755976842947 0.8231008820848869
19.62685507259964 374.22904833092235 0.8227583300653535
19.632082627553054 373.72087045141245 0.8217018446878668
19.637310182506468 374.81938363825526 0.8229502429833211
19.642537737459882 376.55442495085504 0.8250326173106067
19.647765292413297 380.5238228325525 0.8292181742582199
19.65299284736671 384.3722338507978 0.8330611011938992
19.658220402320126 386.981388000004 0.8355214912291321
19.66344795727354 390.4563795416183 0.8388938715047238
19.668675512226955 392.3771417730226 0.8408619545409057
19.67390306718037 390.88020250577665 0.8392094433102283
19.679130622133783 389.5966612512239 0.8382160913230231
19.684358177087198 391.5338410931699 0.8404479705441293
19.689585732040612 397.50713270746144 0.8465196817821498
19.694813286994027 401.19380766123004 0.8502234683511555
19.70004084194744 399.88756473251334 0.8486351262725821
19.705268396900856 397.19210780408946 0.8458514730150046
19.71049595185427 395.59674268988397 0.8448767303416082
19.715723506807684 393.66525682862044 0.842579859097577
19.7209510617611 390.15956697991544 0.8390489463266753
19.726178616714513 387.46938657344583 0.8358813717815148
19.731406171667928 383.72181584583865 0.8312960048368139
19.736633726621342 379.88097069522803 0.8274616428307497
19.741861281574757 373.6428112281178 0.8201897364648714
19.74708883652817 368.09057229462115 0.8142440986775524
19.752316391481585 369.4271242512368 0.815838860670195
19.757543946435 367.4535998726909 0.8132985553706762
19.762771501388414 363.44480117696395 0.8088318079427395
19.76799905634183 356.49811914591635 0.8007875368098519
19.773226611295243 355.87186603327774 0.8001780672833585
19.778454166248657 354.95479622595474 0.799474435484013
19.783681721202072 355.0074491568365 0.7989847788957078
19.788909276155486 351.08036702898653 0.7954079108066255
19.7941368311089 349.2258909644734 0.793188564417591
19.799364386062315 347.43993322870324 0.7911717072906601
19.80459194101573 345.8990401603015 0.7887173017543317
19.809819495969144 345.66120066362345 0.7878450565975534
19.81504705092256 344.207896000519 0.786567392298739
19.820274605875973 343.69818834376156 0.7865031832804832
19.825502160829387 342.0438060285027 0.7844116225991044
19.8307297157828 337.3800215083237 0.7789743947362292
19.835957270736216 333.3199640135042 0.7737805046590311
19.84118482568963 331.14905826722133 0.7711778476721752
19.846412380643045 333.0849283696581 0.7738157706315864
19.85163993559646 332.9459436121534 0.7728999710125493
19.856867490549874 332.3334887865357 0.7732193796359825
19.86209504550329 330.17970424622354 0.7713593367289366
19.867322600456703 328.2539833180012 0.7692092943780054
19.872550155410117 327.41707823328875 0.7682412495589649
19.87777771036353 327.7709083549039 0.767720514053909
19.883005265316946 332.387438542012 0.7736600832270525
19.88823282027036 332.2976308535453 0.7741890830798427
19.893460375223775 329.7291188178508 0.7713981742688164
19.89868793017719 325.2701341221111 0.7660425209329119
19.903915485130604 322.82959436928815 0.7628949792038967
19.909143040084018 318.7513917679384 0.7580663174737853
19.914370595037433 320.0345428998722 0.7604210486035543
19.919598149990847 319.48305739792386 0.7592511747157554
19.92482570494426 320.76071812064737 0.7604311263578022
19.930053259897676 317.6523691127347 0.7564838581162856
19.93528081485109 315.06018206421317 0.7533367885099777
19.940508369804505 314.8314487686754 0.7527644992530483
19.94573592475792 316.62962733241346 0.7542000004597577
19.950963479711334 318.6820578141058 0.7569601662878819
19.956191034664748 318.89023161261525 0.7576957361818417
19.961418589618162 317.8779521395016 0.7568230069524613
19.966646144571577 314.782468168725 0.7535161009730046
19.97187369952499 313.2258859180922 0.7504053745179445
19.977101254478406 312.61361445959375 0.7491323867234259
19.98232880943182 315.9303295971054 0.7529058994355409
19.987556364385235 317.5287113572369 0.7549547249398987
19.99278391933865 318.948315299289 0.7569321457792154
19.998011474292063 321.07100093497854 0.7590806554854836
20.003239029245478 325.7105384245459 0.7638639012892235
20.008466584198892 328.001919619172 0.7665551328810576
20.013694139152307 335.93715365246635 0.7758883259820861
20.01892169410572 344.39815738676054 0.7857306328578448
20.024149249059136 358.40669218695405 0.8019192755261584
20.02937680401255 365.095159643236 0.8092946322630719
20.034604358965964 367.27698179093403 0.8113052661225468
20.03983191391938 368.0749858308991 0.8121222797334643
20.045059468872793 364.276914266068 0.8080429259654331
20.050287023826208 360.5956079358534 0.8049757819505214
20.055514578779622 355.96039644581884 0.7993212010960427
20.060742133733036 352.96362594024725 0.7962181154224623
20.06596968868645 348.5892079851512 0.7910529069114711
20.071197243639865 342.60896122558813 0.7836787897271297
20.07642479859328 337.9411131052636 0.7781230132594046
20.081652353546694 335.8639692510563 0.7749781822109141
20.08687990850011 336.61415920916573 0.7759898189528278
20.092107463453523 335.44946117592406 0.7755118395752718
20.097335018406937 333.704449328918 0.7734870840670279
20.102562573360352 333.6056441896863 0.7731835998247664
20.107790128313766 332.7950442717321 0.7718525624528795
20.11301768326718 334.01395549101915 0.7733590227349013
20.118245238220595 334.4690640423278 0.7736369245038077
20.12347279317401 334.8178309404854 0.773907841871097
20.128700348127424 333.77744586598806 0.7730609715877458
20.13392790308084 333.90608223971293 0.7735793104107707
20.139155458034253 335.4592428661409 0.775267615269429
20.144383012987667 336.8418128663897 0.7767396626140116
20.14961056794108 342.0853605436884 0.7829013887149847
20.154838122894496 341.3256870893739 0.7813882259141935
20.16006567784791 338.8432591701675 0.7784150422750368
20.165293232801325 334.3036384250085 0.7724408028593557
20.17052078775474 333.3933306571778 0.772332381657296
20.175748342708154 333.17954353117375 0.772376872217805
20.18097589766157 334.08008378621713 0.7734526361107938
20.186203452614983 329.2977747445937 0.7676363288881053
20.191431007568397 322.5228602487554 0.7596010837788401
20.19665856252181 315.2204688218439 0.7511264210756802
20.201886117475226 313.7756016567996 0.7496730282132249
20.20711367242864 312.7573395701257 0.7480036200658144
20.212341227382055 307.6065947684409 0.7416330169762383
20.21756878233547 303.1511763185444 0.7366595423739974
20.222796337288884 298.4983585293526 0.7310135335002322
20.228023892242298 296.670923703754 0.7295687110197303
20.233251447195713 297.58861747713047 0.7303214318770229
20.238479002149127 295.5708549673416 0.7279530019045914
20.24370655710254 294.783795361858 0.726466649989507
20.248934112055956 294.7270262989497 0.7260093021672662
20.25416166700937 298.446939555904 0.7304774444436473
20.259389221962785 300.5554753475884 0.7331773441304432
20.2646167769162 304.9644172760787 0.7388760653461609
20.269844331869614 303.6212119579228 0.7374320098962514
20.275071886823028 302.04974291349964 0.7346069888885064
20.280299441776442 295.97773287512285 0.7272049130457422
20.285526996729857 295.16072942080245 0.7272612098160615
20.29075455168327 296.5296601680051 0.7297021939243297
20.295982106636686 299.340088277395 0.7338260268997925
20.3012096615901 302.82428636429336 0.7364810354809586
20.306437216543515 303.229841240856 0.7372643289770691
20.31166477149693 303.84837417674834 0.738531045010559
20.316892326450343 302.91325961957193 0.7376463156593771
20.322119881403758 297.4612398433511 0.7309032244829172
20.327347436357172 297.14239989049213 0.7293219595954268
20.332574991310587 294.21686030144264 0.725878308449528
20.337802546264 294.749781545588 0.7261165285342763
20.343030101217416 299.4946530686686 0.7322555682444986
20.34825765617083 302.5027114539784 0.7359456429446629
20.353485211124244 302.66839392611854 0.7363145394119294
20.35871276607766 297.5549581230028 0.7294379391434129
20.363940321031073 296.1485408779799 0.7283287485468237
20.369167875984488 297.5279538879721 0.7291041234179706
20.374395430937902 298.96701195474725 0.7313156937215667
20.379622985891316 298.91956859247745 0.7311603894559264
20.38485054084473 297.77075464988525 0.7297581438485656
20.390078095798145 299.94529181386537 0.7323282368121772
20.39530565075156 299.54211252679625 0.7307909549300317
20.400533205704974 300.75514527040855 0.7335227136184679
20.40576076065839 298.99260381845835 0.7324487185906321
20.410988315611803 295.92895397191006 0.7286332599562951
20.416215870565217 294.9488696283564 0.7271833964419812
20.421443425518632 293.81389601446625 0.7247072758495093
20.426670980472046 293.67572140151145 0.7254362797010223
20.43189853542546 290.27920413854645 0.7220488995646832
20.437126090378875 290.4300894771107 0.7221861573543
20.44235364533229 289.4535246767011 0.7207055009362121
20.447581200285704 291.63631971623334 0.7233598564237694
20.45280875523912 292.9626290977175 0.7241016176560885
20.458036310192533 293.8345346843447 0.7259294114496527
20.463263865145947 293.51698571017107 0.7244853181491127
20.46849142009936 294.3119597499959 0.7259175208593723
20.473718975052776 295.8139929313454 0.7269783279429562
20.47894653000619 295.1380638812549 0.725464870446533
20.484174084959605 293.68099385761656 0.7242985173842381
20.48940163991302 293.0365488296506 0.7227376784952925
20.494629194866434 291.2329024620945 0.7210605888684349
20.49985674981985 292.0163314939061 0.7219101636923126
20.505084304773263 290.8496496574558 0.7206744078471091
20.510311859726677 293.1852841502509 0.7239572851562402
20.51553941468009 295.02995948580127 0.7252396396054039
20.520766969633506 295.01639016047017 0.7249233320463646
20.52599452458692 292.6701056850428 0.7227826075427735
20.531222079540335 291.9895690684477 0.7209551351062458
20.53644963449375 291.4576110443394 0.7208926210922659
20.541677189447164 290.97956087346523 0.7201408221171371
20.546904744400578 289.39005365937777 0.7185544871086217
20.552132299353993 290.260575993025 0.7204374990793413
20.557359854307407 291.0581487936013 0.7211993392689412
20.56258740926082 294.11794496299757 0.7260143331694224
20.567814964214236 292.1998201097486 0.7240317064642459
20.57304251916765 291.86587916288596 0.7233682898820581
20.578270074121065 292.1482925674154 0.7238792919000105
20.58349762907448 292.52730794518124 0.7234123165815711
20.588725184027894 290.9005683711905 0.7219459656700215
20.593952738981308 290.7116565730422 0.7224912529183302
20.599180293934722 291.4953095914407 0.7228069948045154
20.604407848888137 291.97260519237415 0.7225761164438392
20.60963540384155 293.7598775195085 0.7238562321177098
20.614862958794966 291.8929733202673 0.7215272315937937
20.62009051374838 289.59438943134813 0.7191294862973185
20.625318068701795 290.54147398922674 0.7195383417615419
20.63054562365521 293.58419370712267 0.7240730799693933
20.635773178608623 295.06343817597474 0.7268688333472448
20.641000733562038 296.5363707932552 0.7286363920862883
20.646228288515452 293.88589306278976 0.7255899016735221
20.651455843468867 292.20217283926155 0.7220202708590419
20.65668339842228 291.315549466763 0.7216787878480705
20.661910953375695 293.2360091607996 0.723444026170168
20.66713850832911 295.172298594726 0.7249365991832992
20.672366063282524 294.8210394308481 0.7249821526790888
20.67759361823594 293.2418046251528 0.7227652134123149
20.682821173189353 293.5660072870282 0.7236814589765945
20.688048728142768 292.7146470248284 0.721757679033752
20.693276283096182 292.6095930996638 0.7211323937453752
20.698503838049596 294.1501828183719 0.723869866887086
20.70373139300301 294.06763781574625 0.7240441300293938
20.708958947956425 293.7664322309784 0.725136478351729
20.71418650290984 295.4896372176769 0.7279137105451321
20.719414057863254 297.61027810982233 0.7306873261814663
20.72464161281667 296.49466396484644 0.7284567764715814
20.729869167770083 295.8232588890809 0.7265332008691324
20.735096722723497 293.0957181490794 0.7230907825951074
20.740324277676912 293.7516310047948 0.7237179498264253
20.745551832630326 291.221663652693 0.7194550753366384
20.75077938758374 292.1832743745929 0.7206611745529088
20.756006942537155 293.85143804696906 0.7226281731010202
20.76123449749057 295.8475055951415 0.7255768483823428
20.766462052443984 296.9986624593145 0.7278005329847687
20.7716896073974 299.40987535162014 0.7306942714900064
20.776917162350813 298.6906422896901 0.7289440701105918
20.782144717304227 297.97913255272385 0.727145654179233
20.78737227225764 299.5277822482883 0.7287549515916727
20.792599827211056 303.4451604432319 0.734496889048594
20.79782738216447 307.389413343566 0.7385853506179191
20.803054937117885 306.66466843563757 0.7370638915724291
20.8082824920713 306.81615678761966 0.7368335175887479
20.813510047024714 306.87721654371217 0.7361515044258928
20.81873760197813 310.80069496638356 0.7415870165931704
20.823965156931543 311.6011919889133 0.7429127401320149
20.829192711884957 316.3843777265389 0.7488815211114498
20.83442026683837 315.3579463076068 0.7477510296962908
20.839647821791786 314.95547417294654 0.7468018244277509
20.8448753767452 312.850487296215 0.7445998290937713
20.850102931698615 312.6990915318096 0.744758480323527
20.85533048665203 314.00550320891693 0.7462100407424571
20.860558041605444 312.6720986848324 0.7448641820955523
20.865785596558858 312.3783691792391 0.743898710593707
20.871013151512273 309.0637538669859 0.7399089241749924
20.876240706465687 307.6985922937111 0.7384539548588054
20.8814682614191 307.1011146875692 0.7372223120960971
20.886695816372516 308.3573479511502 0.7387950841276449
20.89192337132593 310.4321351143342 0.7408309685883294
20.897150926279345 313.18466553074984 0.7440428738613336
20.90237848123276 313.12490491861905 0.74391488434679
20.907606036186174 308.98216033427224 0.7391081821087206
20.912833591139588 306.7720703700035 0.7372498364621974
20.918061146093002 304.5732066765937 0.7356929387951029
20.923288701046417 305.1340368348587 0.7361676981759636
20.92851625599983 305.04968749442565 0.73565671031016
20.933743810953246 304.12355549815834 0.7337501922354189
20.93897136590666 301.60360260843464 0.7306969728289281
20.944198920860075 296.2717477878517 0.7250822039854903
20.94942647581349 297.525910875364 0.7273948280092045
20.954654030766903 298.7889609165526 0.7289564264642561
20.959881585720318 301.37555076598534 0.7313400229218073
20.965109140673732 298.53607210129684 0.7272160503016597
20.970336695627147 295.2767442107327 0.7235110555555044
20.97556425058056 292.3693982874543 0.720539931778293
20.980791805533975 293.6238646454668 0.7223320864429521
20.98601936048739 290.69082249390635 0.7193217587111082
20.991246915440804 287.95426131320113 0.7165558261014986
20.99647447039422 284.11311530100755 0.7121942694617776
21.001702025347633 284.85130191022165 0.7131886707636821
21.006929580301048 288.580074218637 0.7178513970699218
21.012157135254462 288.2543017321475 0.7160545522504616
21.017384690207876 285.0839547610639 0.7114608991666203
21.02261224516129 282.2643164355645 0.7079871797376127
21.027839800114705 282.93565216065406 0.7092327855578111
21.03306735506812 284.687379190374 0.7115083524035705
21.038294910021534 282.83024265103336 0.7081929478314218
21.04352246497495 279.5912443843037 0.7032080920782853
21.048750019928363 278.6790041939764 0.7023432116932117
21.053977574881777 280.41589617983004 0.7051921455947204
21.059205129835192 284.9274813268109 0.7112635477431813
21.064432684788606 286.5507426952919 0.7127842172735037
21.06966023974202 285.83354985384136 0.7113674836279499
21.074887794695435 282.73722548278585 0.7073428118678639
21.08011534964885 275.88486676758345 0.6999713183332411
21.085342904602264 272.69562570517047 0.6959423042313863
21.09057045955568 273.2683167411981 0.6970330375093137
21.095798014509093 276.228232402846 0.7004536662437139
21.101025569462507 277.1787485787898 0.7003453659770779
21.10625312441592 277.13221466466456 0.7009392486818442
21.111480679369336 276.0451756639612 0.6989396138760939
21.11670823432275 273.77331961393486 0.6960891854719319
21.121935789276165 270.99055574957015 0.6917789670961099
21.12716334422958 272.95200076917513 0.6934382846969387
21.132390899182994 275.86787642145765 0.6969452874911087
21.13761845413641 279.4411393969473 0.701332825188508
21.142846009089823 281.9239430440592 0.7038347227012637
21.148073564043237 278.9379780409782 0.6998439822671563
21.15330111899665 277.0568945535764 0.6960141327773175
21.158528673950066 274.9360122607314 0.6937015409083285
21.16375622890348 275.15165466844354 0.6938032232561208
21.168983783856895 273.5900917943397 0.6917116436293589
21.17421133881031 271.3989217817023 0.6886449083120697
21.179438893763724 269.97359047436237 0.6873670397628722
21.184666448717138 268.9417935802151 0.6868277170949386
21.189894003670553 269.6202745146946 0.6879922476345695
21.195121558623967 270.7792700798116 0.6887141950865503
21.20034911357738 274.733230592587 0.6933392754016566
21.205576668530796 272.16962132100326 0.6891797241135895
21.21080422348421 271.57847802750626 0.6876522678916295
21.216031778437625 271.8843593100685 0.6872593327013
21.22125933339104 275.8758771968156 0.6916436207425479
21.226486888344454 275.279807875135 0.6909201098347167
21.231714443297868 273.3501534815136 0.6883564135313417
21.236941998251282 270.56628007458033 0.6851679038473772
21.242169553204697 269.4834482060783 0.6843147723530618
21.24739710815811 269.18221326551514 0.6841758297882072
21.252624663111526 270.43005951219305 0.6858194462030807
21.25785221806494 272.7313980122621 0.6874005841093307
21.263079773018355 270.91339449899306 0.6846364480524318
21.26830732797177 269.00903809161235 0.6828237616127656
21.273534882925183 267.45360345644184 0.6819417226015297
21.278762437878598 270.2229306348202 0.6862645048142246
21.283989992832012 274.0468351836718 0.6977820432188686
21.289217547785427 275.87458304423365 0.7088771556716988
21.29444510273884 274.02246169430674 0.7130988023964137
21.299672657692255 269.6091756719065 0.7129713856097848
21.30490021264567 269.39923230892697 0.7184808177632719
21.310127767599084 269.8888818680437 0.7223907780471102
21.3153553225525 268.694966454147 0.7242074953140822
21.320582877505913 267.810744764344 0.7253319899891548
21.325810432459328 267.80986465560846 0.7289154530807256
21.331037987412742 269.67545275417814 0.7345827994223674
21.336265542366156 269.95066021131845 0.7377407949882504
21.34149309731957 267.718206794358 0.7375406798451626
21.346720652272985 266.2254084691397 0.737749231021158
21.3519482072264 263.3080838131572 0.7354844370975893
21.357175762179814 262.9195523215798 0.7370130251824881
21.36240331713323 263.65558925900655 0.7412530702169585
21.367630872086643 266.2210809298612 0.7482675129419051
21.372858427040057 267.1717822554442 0.7521142643648775
21.378085981993472 269.4194048526902 0.7571911018279692
21.383313536946886 268.42590704536553 0.7579928103883808
21.3885410919003 268.3313623641047 0.7604187778420668
21.393768646853715 268.4922970344812 0.7623924048859172
21.39899620180713 266.9010350228184 0.7621914672220775
21.404223756760544 267.2162027988836 0.7642900911523726
21.40945131171396 267.54653446692924 0.7664840863566288
21.414678866667373 270.47379458980714 0.7735259460461966
21.419906421620787 273.42081057193855 0.7787571149953553
21.4251339765742 273.6417182806864 0.7817372686230144
21.430361531527616 268.7256757251398 0.7745327485895794
21.43558908648103 267.0900979671337 0.7728944267660441
21.440816641434445 260.9359464376904 0.7643982389276237
21.44604419638786 262.87788923910557 0.76979825750715
21.451271751341274 267.4643091116773 0.7795105799742913
21.45649930629469 274.22055436122236 0.7926635024831278
21.461726861248103 275.2722848953165 0.7958409740452976
21.466954416201517 272.14729765810773 0.7927539714973203
21.47218197115493 268.2807131729905 0.7869935152750902
21.477409526108346 271.29460643889826 0.7928268293312928
21.48263708106176 272.99572442091153 0.7978418034512526
21.487864636015175 276.3466066452301 0.8062605417961874
21.49309219096859 271.4567245248798 0.8017820239494104
21.498319745922004 271.64625326690043 0.804229775691843
21.503547300875418 269.1359051018777 0.8017162300094458
21.508774855828833 273.0909649214385 0.8073729015685601
21.514002410782247 273.2117768376479 0.7902129140413041
21.51922996573566 276.1080441502246 0.785355400886474
21.524457520689076 276.8802093457609 0.7781630701341841
21.52968507564249 278.4394877728878 0.7746133561147959
21.534912630595905 278.8346427346764 0.7709593653016698
21.54014018554932 282.6259179445465 0.7734974044536626
21.545367740502734 283.646568147984 0.7719167986485407
21.550595295456148 280.39124044074066 0.764521780594885
21.555822850409562 275.6309813493141 0.755321167750326
21.561050405362977 272.9070035932423 0.7500425896041711
21.56627796031639 274.7629573996519 0.7504705818282639
21.571505515269806 278.16763257934923 0.7535021459400999
21.57673307022322 281.77598976400986 0.7556943380019036
21.581960625176634 285.753092216074 0.7591213645038545
21.58718818013005 284.94733377116825 0.757140697507209
21.592415735083463 285.8689143699828 0.7571955225472311
21.597643290036878 285.4814696237632 0.7560332632952673
21.602870844990292 285.37828519918355 0.7547934907296221
21.608098399943707 286.4555784536145 0.7548182310029757
21.61332595489712 285.0044655996933 0.7511799010603838
21.618553509850535 285.32000365434044 0.7507344898892381
21.62378106480395 285.39089668059944 0.7491341738664494
21.629008619757364 288.11954489117977 0.7517899389777389
21.63423617471078 284.6422073935927 0.7464371734545509
21.639463729664193 281.4772090645056 0.7410090233822421
21.644691284617608 279.297093510022 0.7372078217957938
21.649918839571022 281.65455840226167 0.7400055609268563
21.655146394524436 283.7521768828045 0.7420918210620076
21.66037394947785 284.53980076187054 0.7423898107249788
21.665601504431265 285.2341792138038 0.7425884843340778
21.67082905938468 289.1490446371356 0.7473403436883769
21.676056614338094 291.3854350132736 0.7496704814286504
21.68128416929151 293.32864458128853 0.7516768273038489
21.686511724244923 292.46459011389334 0.7484701900653681
21.691739279198337 294.53901562768687 0.7506717959508953
21.696966834151752 294.60090304305106 0.7500121457089836
21.702194389105166 294.52540914659477 0.750273876393039
21.70742194405858 294.96462720502944 0.7510572368630155
21.712649499011995 296.1708352230973 0.7523020900059929
21.71787705396541 297.4473582534296 0.7523907489095533
21.723104608918824 298.35597101522234 0.7521459333319711
21.72833216387224 298.730169800416 0.7513391716255576
21.733559718825653 300.4530446133607 0.7535801782216366
21.738787273779067 300.691638500664 0.7532789688870226
21.74401482873248 302.3279181879863 0.7551161200515445
21.749242383685896 302.81349363286625 0.7556702894063003
21.75446993863931 304.1777633735313 0.7584063253963731
21.759697493592725 307.27028406966 0.7622846836788759
21.76492504854614 310.7951738102353 0.7667441014409672
21.770152603499554 309.54577696741785 0.7653953768571776
21.77538015845297 307.7603012673682 0.7629860193295886
21.780607713406383 311.0294956724976 0.7658533330494319
21.785835268359797 315.6342848196438 0.7703554340364198
21.79106282331321 319.2333122635573 0.773827639718622
21.796290378266626 320.15449173554197 0.7746799155752185
21.80151793322004 321.0105204365433 0.7751695389189178
21.806745488173455 321.79101860604084 0.7752266004258559
21.81197304312687 321.14060971971554 0.7743505056951023
21.817200598080284 323.20191340511093 0.7771918942860775
21.822428153033698 326.8970714359884 0.781850080223769
21.827655707987113 331.2342538033464 0.787268114585073
21.832883262940527 333.68818143399335 0.7900083423723133
21.83811081789394 336.16448518614953 0.7930836360372463
21.843338372847356 337.80358661636376 0.7951065954019838
21.84856592780077 337.31092281427885 0.7943138806739919
21.853793482754185 335.70911074382235 0.7920678465155085
21.8590210377076 339.62135011733824 0.7955124499725325
21.864248592661014 339.81385599597115 0.7956319364943
21.869476147614428 340.2411361235591 0.7953915958936951
21.874703702567842 334.80755874646917 0.7881336970093684
21.879931257521257 331.5141878025274 0.7844145571242667
21.88515881247467 328.07113181140005 0.7813125396697902
21.890386367428086 323.5193089220017 0.775664581002551
21.8956139223815 321.24537453543763 0.7728945095350851
21.900841477334914 321.9400134639127 0.7724599076172444
21.90606903228833 321.40501497471314 0.772643266582004
21.911296587241743 318.6509601206003 0.7695247169614192
21.916524142195158 314.9956898323267 0.7655075590491647
21.921751697148572 311.9962983241195 0.7617109828371261
21.926979252101987 311.46929034735103 0.7602994810508241
21.9322068070554 312.3318352772599 0.7605432511100388
21.937434362008815 314.1526745224391 0.7622085573550166
21.94266191696223 315.7647551268181 0.7644169302249838
21.947889471915644 315.1470206866139 0.7636247849393314
21.95311702686906 313.7608623072395 0.7618029174138623
21.958344581822473 313.5255334018671 0.7614351488715776
21.963572136775888 312.11940266801696 0.7595030950171952
21.968799691729302 311.8941368780194 0.7587683431882515
21.974027246682716 313.0888719129552 0.7593177849955214
21.97925480163613 313.82965595094277 0.7598530518004945
21.984482356589545 310.9887501051794 0.7564584632156189
21.98970991154296 308.95935085249465 0.7541124992983296
21.994937466496374 310.91224022367805 0.7564576417250607
22.00016502144979 314.4262889530717 0.7611480673774919
22.005392576403203 316.3756921517973 0.7626930128458689
22.010620131356617 315.1328893429015 0.7609174101281193
22.015847686310032 316.50498607059046 0.7624569640365668
22.021075241263446 318.42357774989773 0.7652842154534393
22.02630279621686 323.9715303158024 0.7727238908233359
22.031530351170275 324.8080307870856 0.7719893179036068
22.03675790612369 326.7038442879571 0.7737288335213663
22.041985461077104 328.66311892978285 0.7756257481961433
22.04721301603052 329.95573206380953 0.7774256721266449
22.052440570983933 330.78470937390176 0.7781230855692147
22.057668125937347 330.62963660648234 0.7771381643204069
22.06289568089076 333.0218862566598 0.7795317837918418
22.068123235844176 335.2171936175515 0.7821130585732375
22.07335079079759 333.1390542918886 0.7791760862590542
22.078578345751005 332.87896876438435 0.7789358011393258
22.08380590070442 329.1946298855525 0.7743637575115055
22.089033455657834 327.3037224417255 0.7721936846736591
22.09426101061125 328.2370471660559 0.7733247851359344
22.099488565564663 330.3234795856184 0.7756932768876261
22.104716120518077 334.0984687107038 0.7805455290140578
22.10994367547149 332.96161121966895 0.7794556529731247
22.115171230424906 327.3280068440768 0.7727987677694009
22.12039878537832 325.89022149126544 0.7703851550344969
22.125626340331735 323.0710176410739 0.7668437503709992
22.13085389528515 319.66503572342685 0.7629779432362301
22.136081450238564 318.75482857149103 0.7620577218112141
22.141309005191978 316.87834499694384 0.759883978377115
22.146536560145393 316.04462664614306 0.7590719887648031
22.151764115098807 315.38872111310457 0.7577319994516819
22.15699167005222 318.4579194311106 0.7612686089564173
22.162219225005636 320.4895299622468 0.7631489005174442
22.16744677995905 320.53598476639326 0.7629471183550203
22.172674334912465 320.6730420503702 0.7630747882909253
22.17790188986588 322.25748939800826 0.7641546583114179
22.183129444819293 317.29632184182026 0.7584886940832608
22.188356999772708 316.13418067178 0.7565022609987232
22.193584554726122 315.9867392568495 0.7558806090271143
22.198812109679537 315.8861458755185 0.7560746775918507
22.20403966463295 316.99525971718606 0.7568363908869624
22.209267219586366 316.80547601130405 0.7580005748179011
22.21449477453978 317.0771886425485 0.7583390353907781
22.219722329493194 319.9473992714506 0.7619818467050334
22.22494988444661 319.10010252073454 0.7599047516344156
22.230177439400023 320.8893542709511 0.7613771693386137
22.235404994353438 320.0254994032757 0.7604596748080598
22.240632549306852 322.4950290019417 0.7631722236659408
22.245860104260267 325.51253393188716 0.7662867982293636
22.25108765921368 324.68306150604695 0.7664089145842702
22.256315214167095 322.1231666666161 0.7629865413230322
22.26154276912051 317.78272952429455 0.7581239083459744
22.266770324073924 318.37288341257647 0.7580410851889835
22.27199787902734 320.62482919402476 0.7602280615558709
22.277225433980753 321.80758199183447 0.7623522286425616
22.282452988934168 321.0137152984691 0.7609331428194291
22.287680543887582 317.0585111809322 0.7575049147660066
22.292908098840996 315.8598409116124 0.7557905875838787
22.29813565379441 315.21283269359947 0.7551251247731638
22.303363208747825 313.931295407216 0.7534728486703443
22.30859076370124 313.24422384653525 0.7527271491997743
22.313818318654654 312.35838236274475 0.7512408774860826
22.31904587360807 316.5238528949012 0.7559651975835786
22.324273428561483 315.01224606256426 0.7539465681863363
22.329500983514897 312.3843730468737 0.7512882875588468
22.334728538468312 307.1997670783333 0.7447357977187704
22.339956093421726 304.1006787304423 0.7404479243618217
22.34518364837514 303.1884808159632 0.7395165234429193
22.350411203328555 301.2066948129843 0.7371917309139732
22.35563875828197 300.43165523892844 0.7370077654999935
22.360866313235384 300.66535050511243 0.7363352430193145
22.3660938681888 301.4188891507 0.7370509306558444
22.371321423142213 301.4386732932795 0.7366480604682872
22.376548978095627 301.46597430486605 0.7374564146159315
22.38177653304904 298.7232251657418 0.734522828852179
22.387004088002456 296.4236366504304 0.7317172720097534
22.39223164295587 296.8067283751781 0.7315254243171506
22.397459197909285 295.102942030361 0.7289198228217637
22.4026867528627 293.602569408769 0.7266756071205276
22.407914307816114 294.69042948815394 0.7288212824741211
22.41314186276953 293.7040557715817 0.7277748553190216
22.418369417722943 295.56098528151944 0.7300304837158358
22.423596972676357 293.55750014158207 0.7273223241093715
22.42882452762977 293.5585874505425 0.7270792192179218
22.434052082583186 289.5965056819881 0.7217563268569998
22.4392796375366 287.23649855804865 0.7178514629037465
22.444507192490015 284.2102732365936 0.7137532349086487
22.44973474744343 283.8779042762507 0.7136728102883181
22.454962302396844 280.57179366594823 0.7102467821170553
22.460189857350258 283.1780116851119 0.7147524070221474
22.465417412303673 286.3901139689319 0.7197474429733141
22.470644967257087 292.6890353525933 0.7287895757792276
22.4758725222105 289.93709084724526 0.7257340889321992
22.481100077163916 285.89594562254246 0.7189502879772919
22.48632763211733 284.33311489964757 0.7156923432256531
22.491555187070745 280.1893419266144 0.710581877997616
22.49678274202416 280.24281940974635 0.7107798097871058
22.502010296977573 279.1649417726222 0.7097658121112798
22.507237851930988 281.65087816568956 0.7125295938417335
22.512465406884402 284.9082148685681 0.7166900023802217
22.517692961837817 286.62301726205226 0.7179201401532874
22.52292051679123 284.1008224782031 0.7139480228352152
22.528148071744646 280.6132178371867 0.7096650890989359
22.53337562669806 281.36363540307894 0.7110572241813918
22.538603181651474 283.8713857608624 0.7144953358428392
22.54383073660489 284.28231871327984 0.7163084266755776
22.549058291558303 281.5271605915631 0.7126868259179406
22.554285846511718 279.0676488663781 0.709453946340543
22.559513401465132 279.61200916786095 0.7080647015927457
22.564740956418547 277.24825804949336 0.7052959861850642
22.56996851137196 276.8144554808867 0.7052969007465346
22.575196066325375 276.8694871253411 0.7063387638244135
22.58042362127879 278.0140679964443 0.707450561840409
22.585651176232204 277.4914368570202 0.7067587430483144
22.59087873118562 273.5506892624546 0.7016707511573594
22.596106286139033 273.28746694334427 0.7017534786560257
22.601333841092448 274.854341095284 0.7033297915217468
22.606561396045862 278.98672635734545 0.7087807850968706
22.611788950999276 278.9783941639557 0.7087805357331153
22.61701650595269 276.37179472213114 0.7050770232155282
22.622244060906105 272.20804372951983 0.6986559643629244
22.62747161585952 273.4880846607083 0.7006349311921176
22.632699170812934 274.91778243370123 0.7032727238176645
22.63792672576635 274.86730818601967 0.7031058162210817
22.643154280719763 272.64617547885786 0.7001902100985867
22.648381835673177 273.2430927692646 0.7009348637868912
22.653609390626592 273.40273545827876 0.7018391275358251
22.658836945580006 272.2544634456373 0.7013771831203662
22.66406450053342 270.13257539915276 0.698495566642375
22.669292055486835 271.1258338669726 0.6996425369228138
22.67451961044025 275.53714075706324 0.7046559630983991
22.679747165393664 279.6662753527911 0.7087672316701122
22.68497472034708 281.6580182058652 0.7104919952702249
22.690202275300493 281.1278495435302 0.708737323524
22.695429830253907 277.8035501507473 0.703740573707627
22.70065738520732 274.6991912260378 0.6997235258688315
22.705884940160736 274.3391812286628 0.6996545921522064
22.71111249511415 276.2642503878209 0.7035598832143303
22.716340050067565 279.58136479692166 0.7083938899785432
22.72156760502098 281.3872765219579 0.7090220220715023
22.726795159974394 282.2800671483291 0.7093843634152629
22.73202271492781 284.62083974344984 0.7106132235994405
22.737250269881223 283.26083777492425 0.7094331631218803
22.742477824834637 283.25207395464804 0.7100078222495289
22.74770537978805 283.07359832817315 0.7102939458700355
22.752932934741466 285.1603942232624 0.7132241838740615
22.75816048969488 288.61037447056856 0.7182331545668937
22.763388044648295 290.8033347776056 0.7207933684427649
22.76861559960171 289.9657341431387 0.7191910819855886
22.773843154555124 289.7367350840332 0.7175788968720994
22.779070709508538 289.7357096060869 0.7181052241475057
22.784298264461952 290.97624263185213 0.7197109243938317
22.789525819415367 290.44835968010824 0.7199997209495353
22.79475337436878 290.12376197620796 0.7186693417723761
22.799980929322196 291.6364327749114 0.7200616918733175
22.80520848427561 292.459626643869 0.7206171232783453
22.810436039229025 294.80193474104345 0.7226020905694489
22.81566359418244 293.71952494527034 0.7214807381266893
22.820891149135853 292.1155860640371 0.7195104544294194
22.826118704089268 290.00500072331164 0.7163959073074606
22.831346259042682 291.9132748794337 0.719193993953324
22.836573813996097 292.93571045138106 0.7208255393069171
22.84180136894951 294.40951149701164 0.7230010547148845
22.847028923902926 293.0189662676983 0.7205945710384499
22.85225647885634 294.0034982032054 0.7215058861300224
22.857484033809754 296.19761016070447 0.7252602237787467
22.86271158876317 296.3378084478678 0.7257277656000014
22.867939143716583 295.386626675967 0.7244918475061215
22.873166698669998 295.1518651360516 0.7226005461707736
22.878394253623412 296.4453374218554 0.7240810788252706
22.883621808576827 297.59732311780954 0.7253373021189636
22.88884936353024 297.0530386948568 0.7245590500805469
22.894076918483655 295.8183845518336 0.7230439789089641
22.89930447343707 296.25146734514726 0.723950633224054
22.904532028390484 294.4843062806388 0.7215895882496949
22.9097595833439 294.56173052786966 0.7218127589014065
22.914987138297313 293.8276747761483 0.7202454359902287
22.920214693250728 297.6612486012765 0.7244609736339837
22.925442248204142 300.13739126127103 0.7277467075888432
22.930669803157556 300.10990543104805 0.728966611057897
22.93589735811097 299.1243067466405 0.7285442692781068
22.941124913064385 299.19961395142104 0.7272570523038817
22.9463524680178 298.24275229376815 0.725414138716343
22.951580022971214 296.49684020124016 0.7234447613479655
22.95680757792463 292.34123313958634 0.7185401064069267
22.962035132878043 290.3473593920592 0.7173145525215925
22.967262687831457 289.6923221742249 0.7158609933775454
22.972490242784872 295.595980105492 0.7237051841828241
22.977717797738286 298.1268552018452 0.725977002397126
22.9829453526917 297.60472603374353 0.7248035204034354
22.988172907645115 294.11129949907416 0.7201117525389461
22.99340046259853 289.1814562156262 0.7140650263207537
22.998628017551944 288.02540436600196 0.7138013388798481
23.00385557250536 285.81566693880404 0.7108655799148718
23.009083127458773 286.97091790353034 0.7121621736435508
23.014310682412187 288.31610534810426 0.7139311067689474
23.0195382373656 290.018077774807 0.7161642180654185
23.024765792319016 292.1897617888053 0.7190563021587475
23.02999334727243 291.30046159957465 0.7174870477768048
23.035220902225845 290.1141498854766 0.7152588471207728
23.04044845717926 288.304196626537 0.7135369485008778
23.045676012132674 287.9081421633437 0.7129621193904911
23.05090356708609 287.51207985000974 0.7123718518903877
23.056131122039503 291.5622576987635 0.7168831602589191
23.061358676992917 294.19890154112346 0.720939064293083
23.06658623194633 293.86385438723954 0.7216560257266521
23.071813786899746 289.22437802319007 0.7163681586811651
23.07704134185316 288.59928136152394 0.7162870291728028
23.082268896806575 289.4245683319581 0.7178320501908952
23.08749645175999 290.2503560772246 0.7175198875986384
23.092724006713404 290.41210652993556 0.716445173345874
23.097951561666818 292.3884316181259 0.717662881010667
23.103179116620232 292.64109748571406 0.7183600526140328
23.108406671573647 289.9908579389454 0.7136434356311635
23.11363422652706 287.9952428894034 0.7115792965107993
23.118861781480476 288.38012082268455 0.7131230450243349
23.12408933643389 289.09218668864764 0.7143444872478941
23.129316891387305 291.74077206872084 0.7175418740685134
23.13454444634072 294.43087263719303 0.7204122642660447
23.139772001294133 294.4821815656869 0.7196018187372424
23.144999556247548 294.2144796292012 0.7179335733279186
23.150227111200962 294.17953123486365 0.7167038091029149
23.155454666154377 294.78778906035683 0.7179404206724128
23.16068222110779 295.0918925218716 0.7188095555753335
23.165909776061206 293.377564262563 0.7179137243022338
23.17113733101462 294.3180939450378 0.7197505820694046
23.176364885968034 294.9461603331944 0.720677369277375
23.18159244092145 293.783883574725 0.7195524490455233
23.186819995874863 291.19204153652714 0.715169276825183
23.192047550828278 288.05877120791087 0.7111622783660294
23.197275105781692 288.71581453115357 0.7124233098107998
23.202502660735107 288.6916561727814 0.7131321275288819
23.20773021568852 294.2884494674653 0.7200894238458017
23.212957770641935 294.2392419770344 0.7193922436605777
23.21818532559535 294.9687847717074 0.7200340622240167
23.223412880548764 292.74697342099296 0.7171984360072007
23.22864043550218 295.7716092137128 0.7207263416250052
23.233867990455593 296.08859607199537 0.7208524536585609
23.239095545409008 294.7344776934319 0.7189446782802097
23.244323100362422 292.9430938426649 0.7168998535237678
23.249550655315836 296.41665608909574 0.7214258336672034
23.25477821026925 295.93112917538474 0.720135602430297
23.260005765222665 293.14833789896505 0.7170937676241204
23.26523332017608 291.50903593923516 0.714505120957974
23.270460875129494 291.7846509677385 0.7152358206913858
23.27568843008291 292.1585032461298 0.7154221231043578
23.280915985036323 293.53420193537585 0.716624734506853
23.286143539989737 296.7375505890739 0.7211154790530777
23.291371094943152 301.0200247055348 0.7253461347432764
23.296598649896566 300.4035246692267 0.7244267456862947
23.30182620484998 299.68458040684607 0.7237335503929437
23.307053759803395 297.92218837236015 0.723074299735969
23.31228131475681 299.8473366642501 0.7272138062752712
23.317508869710224 297.4174239306339 0.7245714238399985
23.32273642466364 296.88146702468936 0.7233376119202335
23.327963979617053 295.3533053672985 0.7201242815519805
23.333191534570467 293.4746464014661 0.7166538908552469
23.33841908952388 294.486612526362 0.717576611576421
23.343646644477296 295.5943797105754 0.7182707467557677
23.34887419943071 294.1897682840589 0.7161014505610538
23.354101754384125 295.0805075276353 0.7175688215798679
23.35932930933754 294.5818700551965 0.7165298707515256
23.364556864290954 296.25389034269625 0.7193146814391359
23.369784419244368 294.2629559538276 0.7170566409342694
23.375011974197783 297.6072560825265 0.7218658957355122
23.380239529151197 300.78845714738725 0.7250767889399669
23.38546708410461 301.51249862655783 0.7257297266380528
23.390694639058026 302.9572612083734 0.7270027251203403
23.39592219401144 298.7198143892878 0.7215478863749895
23.401149748964855 296.1589879331236 0.7183659023855941
23.40637730391827 290.9508693778802 0.7125473700736225
23.411604858871684 291.9651594630508 0.7146603046964317
23.416832413825098 291.2574844339669 0.713590136109857
23.422059968778512 290.507164412991 0.7124600219622873
23.427287523731927 291.6106886336339 0.714026112701708
23.43251507868534 292.00683353648964 0.7137978288430608
23.437742633638756 294.95173273484863 0.7172251273822671
23.44297018859217 296.11579120143244 0.7188704071632502
23.448197743545585 302.55438577803125 0.7263190739227579
23.453425298499 302.2857362275288 0.7263978011472706
23.458652853452413 302.39095878414344 0.7267639331710575
23.463880408405828 298.8051313503859 0.7220417811569917
23.469107963359242 299.19313985085074 0.7229614316006665
23.474335518312657 296.25443562391035 0.717868293623961
23.47956307326607 297.1172630152447 0.7183073696419926
23.484790628219486 296.6796913555171 0.717472364734116
23.4900181831729 299.85995498002393 0.7220862695540053
23.495245738126314 300.4522934798028 0.7229807444843129
23.50047329307973 300.3255360868317 0.7223784107855736
23.505700848033143 301.2227704141622 0.7237777379725968
23.510928402986558 301.6489761035771 0.7247082217399247
23.516155957939972 299.45157500439416 0.7225524174669041
23.521383512893387 296.1111152176832 0.7178433855540487
23.5266110678468 293.8324454865378 0.7146868693234724
23.531838622800215 291.9923491433986 0.7121326983136892
23.53706617775363 292.2322383316538 0.7122355049622359
23.542293732707044 294.73156281531413 0.7151041643029925
23.54752128766046 300.4847067134947 0.7219533172987769
23.552748842613873 304.9471041248113 0.726711628560159
23.557976397567288 307.0303836984189 0.7277818989115713
23.563203952520702 303.71777343025025 0.7231875268246977
23.568431507474116 302.38970092530724 0.7215924851687252
23.57365906242753 303.77006895948165 0.7236280079828326
23.578886617380945 301.7907769036878 0.7201413914593944
23.58411417233436 299.46907165043444 0.7178035232340303
23.589341727287774 297.56829540156417 0.7147612394372416
23.59456928224119 298.9916684478105 0.7168212244590667
23.599796837194603 299.7411638101214 0.7171853193804004
23.605024392148017 301.95678608167367 0.7194012419038612
23.610251947101432 305.4404627742955 0.7238783293056176
23.615479502054846 305.35540447971977 0.7234540560204477
23.62070705700826 304.2960748811175 0.7221407000957922
23.625934611961675 300.86419507463904 0.7178633488176501
23.63116216691509 301.65456012093716 0.7186424204579833
23.636389721868504 302.9304665628124 0.7201689940219569
23.64161727682192 303.2472910231952 0.7213035294879103
23.646844831775333 302.9097042034058 0.7207574508224298
23.652072386728747 303.58234075162153 0.7205500796857162
23.65729994168216 300.6025572023287 0.7150903071819793
23.662527496635576 300.1459433563225 0.7137874550198726
23.66775505158899 300.51665424291303 0.7148765753598784
23.672982606542405 303.7938255904413 0.7184276776683406
23.67821016149582 303.86532770371076 0.7177084018471416
23.683437716449234 303.2800678958605 0.7164386065722241
23.688665271402648 304.7920494330313 0.7184164561906267
23.693892826356063 304.91670407879803 0.7183319517437183
23.699120381309477 303.84222917793534 0.7167224705945756
23.70434793626289 305.5155912460677 0.7187375583277744
23.709575491216306 309.8143696881366 0.7239036236046078
23.71480304616972 311.95916351684747 0.726380708524698
23.720030601123135 310.21857979109535 0.7243364760341864
23.72525815607655 308.24245504548344 0.7217360413595756
23.730485711029964 308.6596084649223 0.7220105650004168
23.735713265983378 308.79742484630543 0.7218519061438586
23.740940820936792 307.16654581630155 0.7204829811251878
23.746168375890207 305.2261950044975 0.7168606246582423
23.75139593084362 306.4998188833086 0.7178426424205289
23.756623485797036 307.8847203880134 0.7190820050870029
23.76185104075045 309.52723740215816 0.7211961675821126
23.767078595703865 309.6675855406329 0.7221495992185467
23.77230615065728 309.9757465520405 0.7222243101018114
23.777533705610693 309.53032490752213 0.7217272302680292
23.782761260564108 311.35183501657656 0.7226011982035757
23.787988815517522 312.9832174663382 0.7227472240522894
23.793216370470937 313.8099014602292 0.7229409233291628
23.79844392542435 314.6450145700218 0.7233641725969293
23.803671480377766 312.8576659521181 0.7211073353479709
23.80889903533118 312.0404646623421 0.7197185783426925
23.814126590284594 311.4475106770404 0.7192133564937506
23.81935414523801 314.50298467819994 0.7228791176478057
23.824581700191423 315.3308395625315 0.7238127485228106
23.829809255144838 314.13654194839364 0.7219545502503631
23.835036810098252 314.55857878004196 0.7219604355439574
23.840264365051667 317.7305068954233 0.7256630706322744
23.84549192000508 321.22548687569054 0.7294514450404803
23.850719474958495 324.39469630917034 0.7325619133726559
23.85594702991191 323.90433411871624 0.7316875797773248
23.861174584865324 324.6152409690592 0.7323940665972432
23.86640213981874 321.5602970146685 0.7291399682993805
23.871629694772153 319.1084652624797 0.7264001371065709
23.876857249725568 316.2981234371327 0.7220205435493959
23.882084804678982 316.9465066694322 0.7220264868175131
23.887312359632396 317.21980806691363 0.7220281358333076
23.89253991458581 319.64049231057305 0.7247041847195335
23.897767469539225 317.1743680715455 0.7224576332548751
23.90299502449264 314.65043489641727 0.7190398013545488
23.908222579446054 307.36130156341414 0.7106091574881029
23.91345013439947 304.0699605442164 0.7061259731874231
23.918677689352883 304.5821559015186 0.7069654227515006
23.923905244306297 307.0667406502714 0.7108811414240588
23.929132799259712 311.7962410163277 0.7160545622682216
23.934360354213126 312.821802928469 0.7168151827511419
23.93958790916654 315.5934681279246 0.7188213523290518
23.944815464119955 313.3045313751862 0.7162666847229832
23.95004301907337 310.82279099102277 0.7137153933121168
23.955270574026784 308.247869040662 0.7104087227109795
23.9604981289802 309.1898867725453 0.7116984143414156
23.965725683933613 312.56757092325483 0.71566114332713
23.970953238887027 314.7021795466525 0.7177138498390779
23.97618079384044 314.2256854038764 0.717414828882758
23.981408348793856 312.5308475502594 0.7158850329618907
23.98663590374727 314.3316267901235 0.7184730940557154
23.991863458700685 317.1733501722078 0.7216409906756449
23.9970910136541 318.85265368740863 0.7238163637750541
24.002318568607514 320.0899489912982 0.7265552862325357
24.007546123560928 319.9874950505923 0.726237323317801
24.012773678514343 316.03059724612257 0.7211830013100827
24.018001233467757 313.38443861377004 0.7160572307709795
24.02322878842117 313.00780974379586 0.7159252753550941
24.028456343374586 313.5652642040755 0.717094597104443
24.033683898328 316.2774199725615 0.7200495907655652
24.038911453281415 315.4306899150824 0.7196759859737165
24.04413900823483 313.6657845768359 0.7175189611615935
24.049366563188244 309.59725981031875 0.7140581754750251
24.054594118141658 311.1771509930478 0.7151223907356677
24.059821673095072 313.8789385574991 0.717365958004866
24.065049228048487 314.23464173121056 0.7174170875064209
24.0702767830019 313.56855682710966 0.7298492088542259
24.075504337955316 314.0509994914979 0.7403479164713119
24.08073189290873 318.46541486310576 0.7529220387604452
24.085959447862145 322.0643404775706 0.7629227489102188
24.09118700281556 321.4895724258806 0.7667751491634645
24.096414557768973 316.5861044682949 0.7645073186956227
24.101642112722388 311.74756613388513 0.7622304607861882
24.106869667675802 308.9363092373626 0.7633209736250689
24.112097222629217 309.93719930172284 0.7693117268305097
24.11732477758263 311.5655774190995 0.7750062824882151
24.122552332536046 311.15454272417736 0.7776695369531756
24.12777988748946 311.7870084420506 0.7809838987311827
24.133007442442874 313.5976169512412 0.7864756264954308
24.13823499739629 316.09811855650094 0.7931305575805799
24.143462552349703 316.50470274799727 0.7969064110069728
24.148690107303118 315.12918536320603 0.7975313444795038
24.153917662256532 315.0805997811738 0.8006094293781548
24.159145217209947 314.1609796092928 0.8025952442249509
24.16437277216336 316.4329628747295 0.8095262433626097
24.169600327116775 314.8359322310676 0.8105815789925981
24.17482788207019 311.8789337813883 0.8099242735451664
24.180055437023604 309.6869660906467 0.8093978203493334
24.18528299197702 309.0713070554044 0.8103427959160393
24.190510546930433 311.09111758949115 0.8158679547315851
24.195738101883848 309.0144931296278 0.8167533337007883
24.200965656837262 308.4132366494219 0.8188248041139896
24.206193211790676 306.6753370082536 0.818348059398596
24.21142076674409 308.33539040645854 0.8221484356443075
24.216648321697505 307.3703968527536 0.8234900020281556
24.22187587665092 307.8325868786354 0.827141959762333
24.227103431604334 304.98172211377397 0.8259760972804863
24.23233098655775 299.62914293785525 0.8208528203146288
24.237558541511163 294.5258532506985 0.8156414240422327
24.242786096464577 294.29362034245105 0.818247991461508
24.248013651417992 300.3204584130932 0.8304417005556973
24.253241206371406 302.5937096485532 0.8368502233843151
24.25846876132482 301.18531855479563 0.8388721919202052
24.263696316278235 297.9583311564498 0.8357580730964395
24.26892387123165 297.0900555457355 0.8353792838512366
24.274151426185064 300.15387993677143 0.8400271370687407
24.27937898113848 300.96457809457166 0.8433855981716363
24.284606536091893 300.5354785652301 0.8452450562841961
24.289834091045307 300.59720080637067 0.8478116266269043
24.29506164599872 300.2063261126596 0.8501718805094247
24.300289200952136 300.4692724599961 0.8528889848860431
24.30551675590555 297.6769284740392 0.8525219863728221
24.310744310858965 296.5220907108905 0.8511334562520049
24.31597186581238 296.64870050279467 0.8538173471783437
24.321199420765794 296.1758246519018 0.8549247113838088
24.326426975719208 294.5853453161007 0.8559751997143904
24.331654530672623 294.93015144801285 0.8576780235210973
24.336882085626037 293.31571715355534 0.8560290346642551
24.34210964057945 298.12964261454175 0.8643142862455869
24.347337195532866 300.56210760480866 0.8694621160085683
24.35256475048628 306.3192306538434 0.8799986150886945
24.357792305439695 304.982288839085 0.8798737420751802
24.36301986039311 300.1051499373787 0.8747029979733377
24.368247415346524 293.83011835880285 0.8670996543590603
24.373474970299938 295.703429184292 0.8720902953485437
24.378702525253352 298.20968815844265 0.8786219848617405
24.383930080206767 302.5693516373339 0.8884687991653738
24.38915763516018 302.68478859118073 0.890601866158332
24.394385190113596 302.46141982933585 0.894084804071827
24.39961274506701 301.201578147227 0.8943274730177998
24.404840300020425 306.7969699771121 0.9043205664212246
24.41006785497384 312.9027631599955 0.9134748284022248
24.415295409927253 312.7556971109571 0.9149254478542531
24.420522964880668 309.74116243890313 0.9139811257492425
24.425750519834082 308.79569198065417 0.9160941706344615
24.430978074787497 310.2628685995293 0.9197733749348199
24.43620562974091 310.19210468199856 0.9210879583157915
24.441433184694326 308.98741493039535 0.9211816876698621
24.44666073964774 307.76955067016485 0.9223802958857529
24.451888294601154 308.4082138949728 0.92643244796665
24.45711584955457 311.0549507379183 0.9334412174806761
24.462343404507983 312.7095454300753 0.9376974255834962
24.467570959461398 311.9573681273944 0.9392487927015125
24.472798514414812 309.6054144374004 0.9357154666849563
24.478026069368227 306.64392285164 0.9341726649940886
24.48325362432164 304.4294619531722 0.9331844674786551
24.488481179275055 302.36640578238854 0.9337707030071897
24.49370873422847 303.6940023028796 0.9373895201399767
24.498936289181884 306.68176249403336 0.943407436560486
24.5041638441353 309.1116212765466 0.9490285841237843
24.509391399088713 313.76019895366016 0.9583625789522134
24.514618954042128 313.79180995970825 0.9612910985910545
24.519846508995542 313.0221565357901 0.9621406160557697
24.525074063948956 308.76265821948505 0.958217500205904
24.53030161890237 308.60825948366556 0.9590052880611939
24.535529173855785 309.74381646111334 0.962566404463311
24.5407567288092 309.5897234092838 0.9662488809059399
24.545984283762614 311.3423267006465 0.9731942196760023
24.55121183871603 311.73145678902057 0.9760177599726091
24.556439393669443 313.1943516832183 0.9802679394901664
24.561666948622857 314.8717593368561 0.9846141261170503
24.566894503576272 316.37225934309214 0.9912725023211629
24.572122058529686 316.00516662704416 0.9932949320267476
24.5773496134831 312.70274047807396 0.9901961572109907
24.582577168436515 310.45576473133355 0.9878585557801016
24.58780472338993 311.2723010929177 0.9902043930109344
24.593032278343344 314.18594412497293 0.9970562562145232
24.59825983329676 312.74070044135556 0.9974291710774539
24.603487388250173 308.3124433377979 0.9932177594786994
24.608714943203587 303.28257901615626 0.9888889079282653
24.613942498157 305.7214642716474 0.9942537397670776
24.619170053110416 305.80472258364165 0.9969502846621479
24.62439760806383 306.0368992588821 0.9984402867979827
24.629625163017245 305.2723406219438 0.9999943653514721
24.63485271797066 306.898426824997 1.0043015155769714
24.640080272924074 308.88288033664 1.0125498655481648
24.645307827877488 304.7546664788909 1.0091663821948291
24.650535382830903 301.7586960735467 1.008549752451417
24.655762937784317 303.04783474589715 1.0133744565545817
24.66099049273773 306.67992355766273 1.0211991717178581
24.666218047691146 312.0467334121686 1.0325091813489697
24.67144560264456 309.57773428905585 1.0303503503111346
24.676673157597975 305.9460425211779 1.026150160621076
24.68190071255139 301.98540606031224 1.0215145771609362
24.687128267504804 302.29492637927723 1.0236851927373363
24.692355822458218 303.90167261319226 1.0295618311625439
24.697583377411632 302.125951222557 1.0296303479419093
24.702810932365047 298.17673385784565 1.025475564088099
24.70803848731846 301.462455219914 1.0331612010313942
24.713266042271876 300.607337008905 1.0337088913433619
24.71849359722529 306.73144228249765 1.047967525587108
24.723721152178705 304.336453846457 1.046854332235747
24.72894870713212 307.83170752242853 1.0562121691500121
24.734176262085533 306.58221150664474 1.055606955856772
24.739403817038948 310.76122249060205 1.0640358319317018
24.744631371992362 307.0996245649342 1.0599077853985617
24.749858926945777 305.9599561965487 1.0596461270514193
24.75508648189919 300.97935003207704 1.0546285068811354
24.760314036852606 301.64718015552097 1.0611712986088804
24.76554159180602 303.9017108683296 1.069488592662673
24.770769146759434 301.1871689107377 1.066998306941659
24.77599670171285 300.431391207588 1.0666596917851354
24.781224256666263 297.45143837930897 1.062140897051213
24.786451811619678 301.9276645708146 1.072598562652533
24.791679366573092 304.69887077113253 1.0815972338937148
24.796906921526507 301.7064048314562 1.078715856059064
24.80213447647992 298.67115689891784 1.0761248890318669
24.807362031433335 294.15064485975853 1.0700691278174228
24.81258958638675 298.0840983710658 1.082466221636763
24.817817141340164 298.1593991746605 1.0882145297220915
24.82304469629358 299.25172826045605 1.0945905046125217
24.828272251246993 294.8313965123042 1.089562214141808
24.833499806200408 293.1356813501663 1.0884915763789538
24.838727361153822 290.72576365052385 1.0839837134175092
24.843954916107236 293.1510176385306 1.0880228503317095
24.84918247106065 294.92738455821336 1.0932413642388923
24.854410026014065 294.3698077313552 1.0949886225557568
24.85963758096748 297.1939139763027 1.104239101595051
24.864865135920894 298.7371993257581 1.110870943578103
24.87009269087431 303.0722978368927 1.1229083467223009
24.875320245827723 305.3124421568229 1.129102960713044
24.880547800781137 308.57163540019764 1.1382380533673135
24.885775355734552 311.8084757613818 1.1457441283782928
24.891002910687966 312.5720964069502 1.1521680226150943
24.89623046564138 312.3389136572467 1.154523849808989
24.901458020594795 307.6575171180736 1.150698664537393
24.90668557554821 308.82485409875346 1.1573319780430453
24.911913130501624 313.5157519010543 1.1691274298716239
24.91714068545504 318.106255877441 1.1793648453137942
24.922368240408453 315.8030229808084 1.174600456883486
24.927595795361867 310.1143788640957 1.1652381568440286
24.93282335031528 304.1346230599216 1.1561362295814137
24.938050905268696 307.7396166135629 1.1687103937371937
24.94327846022211 305.26078887965883 1.169534845454405
24.948506015175525 306.7528054969776 1.1794388682211931
24.95373357012894 306.71786973647903 1.1830348647602609
24.958961125082354 305.78971351710686 1.182262436525655
24.964188680035768 304.52102671972835 1.1824137739621439
24.969416234989183 303.74050672554813 1.1818077069796342
24.974643789942597 309.8590975705972 1.1968446885213977
24.97987134489601 310.9116566412047 1.1996444953221943
24.985098899849426 312.75486025902103 1.208645822249633
24.99032645480284 309.7216583285155 1.2080254899274248
24.995554009756255 309.51454554203355 1.2140584804888594
25.00078156470967 307.74057591224954 1.213635360181852
25.006009119663084 302.80984006700163 1.205767764958799
25.011236674616498 305.08553887085714 1.2133545560864645
25.016464229569912 303.8740491324665 1.2129699966358536
25.021691784523327 309.9940671984392 1.2290033584269153
25.02691933947674 309.1732164338151 1.2293351905112448
25.032146894430156 309.82383773459605 1.2364354632419088
25.03737444938357 309.07011942225614 1.2383342043123706
25.042602004336985 311.32194303718614 1.2473033773448734
25.0478295592904 314.0816412782356 1.2560342191730973
25.053057114243813 315.1712160718719 1.2606112770460551
25.058284669197228 309.2104025115231 1.2533079416335633
25.063512224150642 305.82376563142043 1.2482931979742105
25.068739779104057 301.6985771820246 1.2450251318737886
25.07396733405747 306.37434523368574 1.2590960041878854
25.079194889010886 309.59968050338443 1.2698622695291355
25.0844224439643 313.8444540958826 1.2842387060767622
25.089649998917714 313.029668126057 1.2856724033038
25.09487755387113 317.7502243471749 1.2987860886339446
25.100105108824543 317.2720342623412 1.3004424935957692
25.105332663777958 313.9437356849536 1.2979812691265344
25.110560218731372 312.21254129671087 1.296924501206042
25.115787773684787 310.2756581274497 1.2983297992630078
25.1210153286382 311.84880518197656 1.3043338151371775
25.126242883591615 313.68321940137366 1.3179134410013997
25.13147043854503 314.5166271221277 1.323763243771512
25.136697993498444 317.40648120332884 1.3350782506316508
25.14192554845186 315.6845211132756 1.330737891103384
25.147153103405273 316.3649625199062 1.33513735296951
25.152380658358688 313.9114337733801 1.3342807062574682
25.157608213312102 317.0228839303691 1.3445234743499608
25.162835768265516 314.7533487163215 1.3462190970917969
25.16806332321893 320.2844658393714 1.3606266326808765
25.173290878172345 318.5117129710732 1.3627184916898656
25.17851843312576 320.1271708052028 1.369136684706472
25.183745988079174 320.5420440222216 1.3764210104067336
25.18897354303259 320.18408016855017 1.3806688425286349
25.194201097986003 322.8763231046415 1.390544642287212
25.199428652939417 322.5600551444013 1.393769200758453
25.204656207892832 322.40682887863375 1.3996102643959623
25.209883762846246 323.07421553167717 1.4066668921696588
25.21511131779966 322.671518097393 1.4097713524393003
25.220338872753075 315.81786351327605 1.4004043078945152
25.22556642770649 312.5926641050908 1.3972462414775635
25.230793982659904 314.1753768511721 1.407430106025748
25.23602153761332 323.0547595341703 1.4327129228142672
25.241249092566733 333.1397726922171 1.4633063909313702
25.246476647520147 337.2206349382181 1.4753642145834318
25.25170420247356 337.94892175975104 1.4812122100087655
25.256931757426976 335.98598055977004 1.4808200207766824
25.26215931238039 334.4587201580277 1.4824948529173076
25.267386867333805 328.19634810942455 1.4732653059128182
25.27261442228722 324.01736256214843 1.4675532741031347
25.277841977240634 328.161957993039 1.491276997971001
25.283069532194048 331.15119119590463 1.5049716253122754
25.288297087147463 336.8689005152432 1.5233379178218536
25.293524642100877 329.4269105760805 1.5038245222339452
25.29875219705429 331.4893785667976 1.5120129234784725
25.303979752007706 325.6869983984911 1.5065143305521842
25.30920730696112 326.4400583705197 1.5173648947904654
25.314434861914535 325.4987644619042 1.5210918809818912
25.31966241686795 321.0476223015264 1.5140031379966066
25.324889971821364 318.19697423358076 1.5136959308815068
25.330117526774778 316.73287729320305 1.5163374084966663
25.335345081728192 323.42418513361935 1.541017363909166
25.340572636681607 328.2763516805972 1.5568911229285014
25.34580019163502 329.7435083040277 1.5688641189081862
25.351027746588436 324.2289645399118 1.5606767447150847
25.35625530154185 322.94048495109865 1.565506542587664
25.361482856495265 315.95955339861894 1.5520581801182887
25.36671041144868 318.4349448640326 1.5681941320201853
25.371937966402093 323.51567122701 1.5847597569361151
25.377165521355508 331.8967466813095 1.6114146915512761
25.382393076308922 333.62255667785706 1.6220182838630481
25.387620631262337 331.54988350693844 1.6295070851981586
25.39284818621575 322.9857913630775 1.6149812978706168
25.398075741169166 320.02720396649454 1.6115899472374453
25.40330329612258 315.6540337428444 1.601903688618396
25.408530851075994 312.71350113498744 1.598690758244604
25.41375840602941 315.4773709626848 1.6128942945432008
25.418985960982823 314.7106707441654 1.614312116788321
25.424213515936238 316.693992570289 1.629335459086514
25.429441070889652 310.41913301243085 1.6216912042105902
25.434668625843067 310.58752160345887 1.6316868975846097
25.43989618079648 311.243402641768 1.6389976932647519
25.445123735749895 322.05474754962455 1.6728471236524374
25.45035129070331 328.5623075486423 1.6960587135598333
25.455578845656724 335.1597501913429 1.7220650071979549
25.46080640061014 332.54380706428987 1.7253097933009585
25.466033955563553 325.5084164475927 1.715213285292015
25.471261510516968 321.95342729151497 1.715851385624481
25.476489065470382 321.09142578624943 1.718173733940044
25.481716620423796 320.63189674321046 1.7307704836909084
25.48694417537721 318.97725486981005 1.7322876748996718
25.492171730330625 321.9207370064592 1.7507447973821189
25.49739928528404 315.7628175950532 1.7405120038621202
25.502626840237454 319.6434809307798 1.7626446221803291
25.50785439519087 315.3188475827254 1.7610473642019318
25.513081950144283 319.4808943561527 1.7795478873699888
25.518309505097697 316.6770641376817 1.7811624824266494
25.523537060051112 314.44854208416086 1.7825601803151923
25.528764615004526 317.28283072779664 1.8042130371841019
25.53399216995794 316.32029351135276 1.8090399335850047
25.539219724911355 321.3856565411084 1.833751979486679
25.54444727986477 323.9777214838671 1.8463940396472036
25.549674834818184 333.6029989827255 1.882929303949056
25.5549023897716 330.99530464248426 1.8859373290632584
25.560129944725013 321.7665828685575 1.8733975645871452
25.565357499678427 320.1112793548667 1.8794069524323946
25.57058505463184 323.4672717300552 1.9020445769085437
25.575812609585256 328.5345477388727 1.9297459151078182
25.58104016453867 331.0151028417457 1.94819579694948
25.586267719492085 332.70633581537885 1.9626409777873195
25.5914952744455 337.51071739090526 1.9818868546620494
25.596722829398914 338.75559084279564 1.9971981369026155
25.601950384352328 334.1211958910368 1.99287485850629
25.607177939305743 331.8008179370398 2.001710326594273
25.612405494259157 327.061418476622 1.9963851692485346
25.61763304921257 327.6651582512572 2.0132217135324866
25.622860604165986 334.0332634702587 2.044776234963629
25.6280881591194 332.9412077829319 2.058487460183879
25.633315714072815 332.6972861441092 2.0709225375147677
25.63854326902623 326.54054055022027 2.0656186581923026
25.643770823979644 332.5626004626918 2.0993023752170124
25.648998378933058 337.6472683713747 2.127491500588541
25.654225933886472 339.3834215375977 2.150066930661423
25.659453488839887 333.41029534438246 2.137982336077321
25.6646810437933 335.69555170318466 2.1689861194509747
25.669908598746716 338.932726250211 2.1972618530149166
25.67513615370013 339.959745978167 2.2292096714187486
25.680363708653545 336.223182697645 2.2291415603810774
25.68559126360696 334.04403560569176 2.241353599708561
25.690818818560373 332.5006477580257 2.2441933880050597
25.696046373513788 328.58345153886154 2.2441166511227584
25.701273928467202 322.68582572318 2.2348644804523254
25.706501483420617 320.9427392247913 2.2425231788297832
25.71172903837403 323.9761698939644 2.2758008528270546
25.716956593327446 330.5746926778926 2.324127004250234
25.72218414828086 334.90902834927203 2.3636986953845827
25.727411703234274 337.57106735148255 2.3868544634585946
25.73263925818769 334.0071353118438 2.3876574100332855
25.737866813141103 333.946578482762 2.4029359972698567
25.743094368094518 334.9464585863046 2.4315071173567935
25.748321923047932 334.4284648022575 2.4527858259367665
25.753549478001347 338.4651856923275 2.499693357012674
25.75877703295476 338.02031238619026 2.522118299717443
25.764004587908175 336.470258136469 2.535921009750369
25.76923214286159 329.38992638211784 2.5271626919003576
25.774459697815004 317.9941333389129 2.500534254571592
25.77968725276842 312.37196345827493 2.5085684977467513
25.784914807721833 317.1427636995697 2.5551610293966003
25.790142362675248 327.8461059458689 2.6303047290579094
25.795369917628662 334.5139394777448 2.678920954499423
25.800597472582076 336.4586240662234 2.713567931253579
25.80582502753549 331.57901059488466 2.7260268139112447
25.811052582488905 329.7810558413046 2.7553907808988076
25.81628013744232 323.4230751962387 2.7659820537050583
25.821507692395734 316.08653718263565 2.7614169397819586
25.82673524734915 311.1509314853148 2.780272620331757
25.831962802302563 322.6473408840165 2.85199216233474
25.837190357255977 338.01632237695003 2.9590661730713608
25.84241791220939 343.7168605502221 3.0055299355363467
25.847645467162806 347.693919311126 3.069564563939272
25.85287302211622 348.39534720188374 3.106464841611129
25.858100577069635 360.61885277409505 3.2145554667476017
25.86332813202305 351.47220536637184 3.243933332572436
25.868555686976464 344.9542572733003 3.2795001704846496
25.87378324192988 332.67321828644026 3.263358123527826
25.879010796883293 332.61460972273056 3.284253193285328
25.884238351836707 342.72150755730917 3.3708904655360876
25.88946590679012 346.27050120060545 3.4586110339915357
25.894693461743536 364.94463008764166 3.621037127104365
25.89992101669695 359.03899826103196 3.6474912056281346
25.905148571650365 352.23786396837755 3.674091788647107
25.91037612660378 344.8222381056644 3.686513183672009
25.915603681557194 339.6796973387988 3.7410126500500454
25.920831236510608 333.34126506063456 3.7708218689507684
25.926058791464023 313.61867565147026 3.7459529200573756
25.931286346417437 308.9878804465775 3.789532248537221
25.93651390137085 320.4368069567571 3.960250750114143
25.941741456324266 341.9715720517317 4.182691546665036
25.94696901127768 347.2605613527426 4.325446698195687
25.952196566231095 340.406153892126 4.405906722106042
25.95742412118451 336.92832925147553 4.536872177522592
25.962651676137924 325.39889082402766 4.56694887351073
25.967879231091338 324.93256692322524 4.640488439596917
25.973106786044752 326.80853225245454 4.683091244419695
25.978334340998167 345.02323702234213 4.884336072083119
25.98356189595158 335.79389805341583 4.910790906364192
25.988789450904996 337.6426619729822 4.994444493436691
25.99401700585841 323.6987761815225 5.000578096112114
25.999244560811825 323.74336154053753 5.066808846441812
26.00447211576524 329.3800714853214 5.246364216976293
26.009699670718653 311.13170510207067 5.170851490776927
26.014927225672068 317.29188704968936 5.360971896553447
26.020154780625482 305.8036567224831 5.355945364873617
26.025382335578897 317.7415760340507 5.603936638809379
26.03060989053231 320.29656934581794 5.750636696872489
26.035837445485726 326.44116514964225 5.957753369550102
26.04106500043914 337.7318410321118 6.226308671122128
26.046292555392554 337.5956928026619 6.386475266775556
26.05152011034597 350.98661724800326 6.734246650236374
26.056747665299383 319.7840257328569 6.592275832295999
26.061975220252798 313.56590769544886 6.80647673374731
26.067202775206212 279.8655049577071 6.591651400058559
26.072430330159627 285.6863121934967 7.019198252186414
26.07765788511304 283.08184040033365 7.1922667333327
26.082885440066455 308.62792750223025 7.9506452569512005
26.08811299501987 320.3597577077613 8.433329680652708
26.093340549973284 300.53443795492154 8.702946753830064
26.0985681049267 324.5134818112931 9.577653408686645
26.103795659880113 325.4616063988924 10.322074854187456
26.109023214833528 343.18588301173287 11.551072758514941
26.114250769786942 281.4366209414153 11.460833068000706
26.119478324740356 264.75129504316664 12.832542035544593
26.12470587969377 266.1936933174784 14.700581101824033
26.129933434647185 298.52020506267905 21.5202724120347
26.1351609896006 176.43231979459884 23.40358476031304
