# Supplementary material for: Unraveling metal effects on CO2 uptake in pyrene-based metal-organic frameworks
Source: Nat Commun. 2025 Feb 11;16:1516. doi: 10.1038/s41467-025-56296-w (PMC11814143; doi:10.1038/s41467-025-56296-w)
Supplement: Supplementary file 3 — Source Data [file 41467_2025_56296_MOESM3_ESM.zip › SourceCode/SuppInf/FigureS5_Ga-TBAPy_InSitu_VariableT_PXRD/Data/GaTBAPy_0061p.dat]

0.002613777476707968 23.18072719012902 5.419384857163254
0.007841332430123905 22.898065118541222 5.214487148261309
0.01306888738353984 23.80797077188085 4.290555810331088
0.018296442336955775 22.24177047872355 3.5940994718247903
0.02352399729037171 22.158955776468964 3.4896841997528285
0.028751552243787646 19.61671836104275 2.7642633960251684
0.03397910719720358 17.764832614008693 2.1435446761766563
0.03920666215061952 18.2366465611709 2.1277400122688324
0.04443421710403546 16.782926150571367 2.0006856135857327
0.0496617720574514 14.344259730741829 1.8658010422198108
0.054889327010867336 13.557159966988806 2.0079181050319335
0.060116881964283275 12.993810476233833 1.8552353351477877
0.06534443691769921 17.67832834270429 1.8580563714545597
0.07057199187111515 19.00675132241373 1.818405599657157
0.07579954682453109 20.266449574075175 1.8251652918289991
0.08102710177794703 19.36685258933533 1.7466846347275837
0.08625465673136297 17.950194575477877 1.6887739743460177
0.09148221168477891 17.600036460879416 1.5944981876773787
0.09670976663819485 20.143653185356264 1.5864438413414503
0.10193732159161079 19.673380602476993 1.5121516608532628
0.10716487654502672 19.01806389905965 1.5434447066632024
0.11239243149844266 21.679962107965732 1.60904225927554
0.1176199864518586 20.85068514963341 1.5055470956880186
0.12284754140527454 21.45681165247643 1.4065408402987958
0.12807509635869047 21.569156087370775 1.3441145579392866
0.1333026513121064 20.457297858499235 1.310811577651861
0.13853020626552232 19.594715511404793 1.241268415115858
0.14375776121893824 18.378510848252343 1.198533115946522
0.14898531617235417 18.438105192333538 1.2300326317905383
0.1542128711257701 18.44274953703128 1.1859885604219
0.15944042607918602 20.186335765781497 1.260553821148985
0.16466798103260194 20.663013144580162 1.2209800401045858
0.16989553598601786 20.771090600369057 1.1172775027128117
0.1751230909394338 19.9356201650658 1.06660448180249
0.18035064589284971 19.009537296614862 1.0241465541532324
0.18557820084626564 19.393659779784493 1.0348232797174928
0.19080575579968156 17.97672078817368 1.0163263431764278
0.1960333107530975 17.36082587740386 1.0194468904026266
0.20126086570651341 18.282422560395332 1.031018617538559
0.20648842065992934 19.0985977345053 1.0378523643167965
0.21171597561334526 21.490335811525267 1.1065322429030797
0.2169435305667612 20.696394625766903 1.0267117534874302
0.22217108552017711 20.163743100368617 0.9843825327864275
0.22739864047359304 19.695402757004466 0.9869987647950069
0.23262619542700896 19.356351408420842 0.9835725232670156
0.2378537503804249 19.14360891833483 0.9647262447629192
0.2430813053338408 18.349751421704692 0.9267004869157072
0.24830886028725674 18.852037086114688 0.91556190943487
0.25353641524067266 19.554328942084197 0.8998913028292631
0.2587639701940886 19.659804442789557 0.8992003876960363
0.2639915251475045 20.57114983944137 0.9101179088672516
0.26921908010092044 19.836870846157243 0.8764951056214805
0.27444663505433636 20.091928436023142 0.8791946409498138
0.2796741900077523 20.095442418648435 0.8941535335079921
0.2849017449611682 20.03465416539652 0.8880549847251407
0.29012929991458414 18.905784358235515 0.8567954628405564
0.29535685486800006 16.195698235616288 0.7935731270475733
0.300584409821416 16.112188318098642 0.7647969781379109
0.3058119647748319 15.289640280338828 0.7546848930933994
0.31103951972824784 16.493191105523838 0.8014469363757629
0.31626707468166376 18.27922747749798 0.8449369251389244
0.3214946296350797 17.65314188462975 0.8205761526721532
0.3267221845884956 17.87421617064107 0.818591459321964
0.33194973954191154 18.030533723665474 0.8344008570921274
0.33717729449532746 19.05849671511688 0.8794007738099457
0.3424048494487434 19.121170101131963 0.8894058143107391
0.3476324044021593 19.770286272979288 0.908389430033849
0.35285995935557524 20.8684501593841 0.9002923884976503
0.35808751430899116 20.5785863859396 0.882397731915483
0.3633150692624071 20.51393491786442 0.8893175500591054
0.368542624215823 17.91226913732825 0.8225438452975726
0.37377017916923894 16.551344020563164 0.7839305072315672
0.37899773412265486 16.789264087724014 0.804570131911033
0.3842252890760708 17.412186400941888 0.8416678942022251
0.3894528440294867 15.77390812660174 0.7906889696784878
0.39468039898290264 15.24198309366237 0.7786784701776441
0.39990795393631856 16.568871728975125 0.7672612825588905
0.4051355088897345 16.705297935129522 0.7452489637752602
0.4103630638431504 18.12359492119103 0.7728375459695831
0.41559061879656634 18.186780744443148 0.7680644591899279
0.42081817374998226 18.46989688422699 0.7753672967809012
0.4260457287033982 18.697259712829595 0.7751114851244124
0.4312732836568141 18.769820036719725 0.7698070007974533
0.43650083861023004 18.042849449324766 0.7489052565847296
0.44172839356364596 17.87545713125903 0.7516599305913021
0.4469559485170619 18.125011778755006 0.7537245989253116
0.4521835034704778 19.16630402661898 0.7957335287658069
0.45741105842389373 20.291623517269105 0.816258886179893
0.46263861337730966 20.320657529703038 0.8084945510233718
0.4678661683307256 20.405322014461063 0.8084635329182058
0.4730937232841415 21.823418185849885 0.8229138750354081
0.47832127823755743 20.177522893525552 0.8007269980719368
0.48354883319097336 19.382216118919388 0.777589765806718
0.4887763881443893 17.932814329913015 0.753397235805221
0.4940039430978052 17.584233011647793 0.7348463777956253
0.49923149805122113 18.841289835711923 0.7398023345027674
0.5044590530046371 19.347605595881852 0.7546258569282884
0.5096866079580531 18.75036796407766 0.7419336681158372
0.5149141629114691 18.17964805657479 0.7473165788410692
0.5201417178648851 17.649864670287684 0.7456133523585525
0.525369272818301 17.68661450145665 0.7427788276880306
0.530596827771717 18.37087493002246 0.7585770964955473
0.535824382725133 19.678791389870995 0.7812368507456711
0.541051937678549 19.011083121886863 0.7529512252424491
0.546279492631965 19.05521275068646 0.7415350705225113
0.5515070475853809 19.0499311500924 0.7405276298481696
0.5567346025387969 18.907203476083627 0.7464424355856191
0.5619621574922129 19.56952589465172 0.7534365053153314
0.5671897124456289 18.053383391387275 0.7252066348137947
0.5724172673990449 16.626540760484882 0.681125845735497
0.5776448223524608 15.441432630378003 0.662812710603885
0.5828723773058768 16.50526418335414 0.6857568933125544
0.5880999322592928 17.484324327917424 0.7042631577443333
0.5933274872127088 18.168010969937377 0.7094289434519586
0.5985550421661248 17.66604030675373 0.6877454483224342
0.6037825971195407 16.97544031154145 0.6806284039413175
0.6090101520729567 18.359793596869704 0.7003252643361503
0.6142377070263727 18.56076039124081 0.7042157120475104
0.6194652619797887 18.733822673180413 0.6965320491071176
0.6246928169332047 17.891200541032816 0.6884999256990326
0.6299203718866206 18.59217842199241 0.6952613131463768
0.6351479268400366 19.243605673915223 0.7105313819974579
0.6403754817934526 19.049544545818627 0.6875827090364085
0.6456030367468686 19.33436644340274 0.6792158410809134
0.6508305917002846 18.658219417217307 0.6707313609158967
0.6560581466537005 19.543098778501484 0.6878653505141346
0.6612857016071165 20.120093505038106 0.7127924989843123
0.6665132565605325 19.736586049313683 0.7001860412034535
0.6717408115139485 20.583528810145737 0.7090922471479513
0.6769683664673645 20.31550051282982 0.6774363442590813
0.6821959214207804 20.124028983635206 0.6671728604420077
0.6874234763741964 20.654605514215397 0.6817956914743535
0.6926510313276124 20.232096150905587 0.6810099495941323
0.6978785862810284 21.518131220334247 0.7185367677905906
0.7031061412344444 22.26733810070597 0.7392901205344036
0.7083336961878604 23.147696109423183 0.7461954434559576
0.7135612511412763 22.73727200475739 0.7325116756082292
0.7187888060946923 21.685296695547983 0.706735509433313
0.7240163610481083 21.569159714222714 0.7006197530875095
0.7292439160015243 21.18969814935263 0.707246397695161
0.7344714709549403 22.117187460344674 0.7288467145436806
0.7396990259083562 22.35511155649265 0.7198609556303742
0.7449265808617722 22.95681138743296 0.7375467630786118
0.7501541358151882 25.415125491911216 0.7729213005147932
0.7553816907686042 26.15828385381973 0.7807707183035858
0.7606092457220202 27.44896463360331 0.7797475697636815
0.7658368006754361 28.09294294500814 0.7610326760698284
0.7710643556288521 28.83431739416722 0.7527788517165872
0.7762919105822681 30.75190192374499 0.7936243113840369
0.7815194655356841 31.8916954696172 0.8203348249549806
0.7867470204891001 30.924415879761398 0.8268094823530592
0.791974575442516 31.190938574623022 0.8278036303682017
0.797202130395932 30.9289033231558 0.8273352965755211
0.802429685349348 31.09122987108662 0.8462069274013808
0.807657240302764 34.37625410121537 0.8817374325494051
0.81288479525618 36.71213309657772 0.9093744991681669
0.8181123502095959 37.73525046695293 0.9176314663620577
0.8233399051630119 39.20053465550784 0.9553982595551086
0.8285674601164279 41.93354612662204 1.016484375424302
0.8337950150698439 43.82391370463408 1.0429484905905977
0.8390225700232599 47.54457994271365 1.0890526542587238
0.8442501249766758 48.944072978243376 1.082352143970407
0.8494776799300918 52.88299657420111 1.1192827972771109
0.8547052348835078 54.23635756771392 1.1198369950659963
0.8599327898369238 57.45271097869246 1.157951041309243
0.8651603447903398 61.3035751123876 1.2066870373969922
0.8703878997437557 64.997087888701 1.2464902564214349
0.8756154546971717 66.97691556548608 1.2424394978217161
0.8808430096505877 70.81707006388035 1.2758870202641464
0.8860705646040037 71.65383787630444 1.2715515796981662
0.8912981195574197 74.40200571363262 1.301885745905109
0.8965256745108356 79.03182287212093 1.359345438320901
0.9017532294642516 81.43675742042383 1.4014136294763775
0.9069807844176676 82.29148025380482 1.4317481456272885
0.9122083393710836 79.49583483258225 1.405213839711863
0.9174358943244996 81.89198544167157 1.4353304321976197
0.9226634492779155 79.8290805328473 1.3751921012098571
0.9278910042313315 84.62728726611115 1.3948247796192674
0.9331185591847475 87.69742804797399 1.4176458880689233
0.9383461141381635 91.45913612586013 1.443843265782437
0.9435736690915795 93.89401413011589 1.4688508448431872
0.9488012240449955 94.20674720904294 1.447990974582049
0.9540287789984114 92.17927939559776 1.4134093426376464
0.9592563339518274 93.91363088650628 1.4122465090732559
0.9644838889052434 96.365334632893 1.4458655235375422
0.9697114438586594 103.41653908587632 1.515941855452303
0.9749389988120754 109.8852431330944 1.566316001225689
0.9801665537654913 113.9910578518498 1.586530720615959
0.9853941087189073 115.85120904592969 1.5783250090360705
0.9906216636723233 112.207704006877 1.537058658944586
0.9958492186257393 113.65721490952362 1.5545976331092402
1.0010767735791553 116.13019229424519 1.58733398429233
1.0063043285325712 116.33627895227133 1.590884925036878
1.0115318834859872 115.56769826873483 1.58920768151384
1.0167594384394032 114.00396496973858 1.5498927180217443
1.0219869933928192 118.08677774889176 1.572469763603126
1.0272145483462352 116.91734298096773 1.552243182428293
1.0324421032996511 119.42215902968469 1.5641158678642815
1.0376696582530671 125.06114391939583 1.6102367207847146
1.042897213206483 130.73972295325166 1.6508656165234312
1.048124768159899 132.75609887714074 1.6703468109597288
1.053352323113315 134.102942160918 1.6955983581799312
1.058579878066731 135.4454037807953 1.704693039833759
1.063807433020147 130.85182215430424 1.6502810877921834
1.069034987973563 131.61402397817324 1.6355644711253872
1.074262542926979 131.78613895314652 1.626430366258761
1.079490097880395 134.5140850302578 1.629105483737968
1.084717652833811 134.1151272790793 1.6334852161872762
1.089945207787227 134.86568494776205 1.6419570640617887
1.095172762740643 136.09833519633167 1.6595482011394072
1.1004003176940589 135.00281223132563 1.6563818132522514
1.1056278726474749 139.83493063387263 1.7002825577977148
1.1108554276008908 139.0205970417949 1.714241958786704
1.1160829825543068 137.99155620102437 1.708620607955488
1.1213105375077228 139.535246286644 1.6953982719458471
1.1265380924611388 137.5215531699909 1.6517054761718477
1.1317656474145548 133.3178793956007 1.5933848931511803
1.1369932023679707 137.01805488735604 1.6086177396391366
1.1422207573213867 142.95695987039522 1.658958537583228
1.1474483122748027 150.20103927611035 1.7308703497621871
1.1526758672282187 154.76719987684896 1.767895235451925
1.1579034221816347 159.11103895782816 1.7983279800447252
1.1631309771350506 152.2954392322395 1.7368689228603214
1.1683585320884666 154.94241451964947 1.7349319085394683
1.1735860870418826 151.1754202010677 1.7202753880932053
1.1788136419952986 148.9367041436149 1.711701925210205
1.1840411969487146 147.2187471346192 1.676356392933787
1.1892687519021305 148.81477442137302 1.6860426160840698
1.1944963068555465 150.61045308828656 1.6883979002515428
1.1997238618089625 153.52723786472558 1.693939643001055
1.2049514167623785 151.15474218065637 1.7024491777574868
1.2101789717157945 147.53992869515065 1.6609650781905663
1.2154065266692105 148.70054570152823 1.6457081363299053
1.2206340816226264 149.4069524517182 1.6557795393661707
1.2258616365760424 154.79977092506257 1.700525592214328
1.2310891915294584 161.6418336449164 1.743604933483974
1.2363167464828744 162.36179102608529 1.755164873797581
1.2415443014362904 168.60895566086415 1.801844239561965
1.2467718563897063 165.35366116241414 1.7783183389462547
1.2519994113431223 165.29740250777786 1.7836479576055493
1.2572269662965383 158.48411593953108 1.7124076396354917
1.2624545212499543 155.24664874214685 1.6837756916963251
1.2676820762033703 158.04122762638488 1.707509271671957
1.2729096311567862 157.5525476548553 1.7045573989740388
1.2781371861102022 162.2339131965607 1.723024011431585
1.2833647410636182 165.81882137607042 1.7437870726348377
1.2885922960170342 168.5606494508584 1.765841760561663
1.2938198509704502 169.36005049152865 1.7679817981477493
1.2990474059238661 165.27445761559028 1.762565150765875
1.3042749608772821 161.25830904975686 1.7222039218715433
1.309502515830698 166.59874896999992 1.7387096719010542
1.314730070784114 167.55295921112477 1.740323551649624
1.31995762573753 174.04520784318896 1.7778741191505245
1.325185180690946 168.97913119349403 1.7429343892183848
1.330412735644362 167.38456407285008 1.7387808258122208
1.335640290597778 168.0303296538492 1.7437385307304194
1.340867845551194 166.54385758084933 1.7180488436039918
1.34609540050461 166.85237360380694 1.728770048175675
1.351322955458026 173.29125107443247 1.7713151962120777
1.356550510411442 174.63257741541213 1.7690009192047653
1.361778065364858 171.08140430102458 1.7471508085369567
1.3670056203182739 164.95929817843762 1.7009152114146777
1.3722331752716899 158.8727401523167 1.6721293797273962
1.3774607302251058 160.94193124769262 1.6833804283118072
1.3826882851785218 164.51761856606743 1.698926103505147
1.3879158401319378 168.17047683941206 1.7066127547489822
1.3931433950853538 174.66880521786402 1.7421216319631925
1.3983709500387698 171.99246987076486 1.725842736719763
1.4035985049921857 165.21174040230696 1.690521147577028
1.4088260599456017 164.05375457006414 1.703998552734587
1.4140536148990177 161.3004539221989 1.7000278576926158
1.4192811698524337 162.59919008393027 1.7262134272382952
1.4245087248058497 165.8865459891906 1.739747857103785
1.4297362797592656 162.78717533642066 1.7137673372088826
1.4349638347126816 167.38755054807064 1.7550824772560099
1.4401913896660976 174.80636937244617 1.7963912665645867
1.4454189446195136 177.42299335780163 1.7939128163709166
1.4506464995729296 175.73640623123381 1.7667530217436127
1.4558740545263456 171.31540445565224 1.7273932907433869
1.4611016094797615 166.69672506582046 1.6986912362037208
1.4663291644331775 165.05271596751075 1.7037569098667213
1.4715567193865935 164.38847229476124 1.6874658912282436
1.4767842743400095 163.76704238980025 1.67329076288184
1.4820118292934255 163.28894529747708 1.6799154762577642
1.4872393842468414 167.24863926046126 1.7046221067525524
1.4924669392002574 162.99253227349806 1.6786928623561352
1.4976944941536734 159.27952168481806 1.6635318376436412
1.5029220491070894 157.7018089387642 1.6508003036287437
1.5081496040605054 159.77899860723466 1.6615627329244342
1.5133771590139213 160.95202933742863 1.6802532890492208
1.5186047139673373 159.6830252095137 1.666867356016983
1.5238322689207533 162.01280584863616 1.672312451690099
1.5290598238741693 162.97877785163652 1.6839235605885112
1.5342873788275853 164.81753388845414 1.6782586738859062
1.5395149337810012 165.65714966638404 1.6898141619641993
1.5447424887344172 167.23709016639083 1.7032599678232467
1.5499700436878332 169.58195891601068 1.6981908903203233
1.5551975986412492 175.2809296940972 1.7245685237686124
1.5604251535946652 177.28835807920996 1.7260214963854716
1.5656527085480811 179.48182677982163 1.7538579359594677
1.5708802635014971 183.1650023769378 1.7679341585957353
1.576107818454913 187.28591035287687 1.7934360459774394
1.581335373408329 190.17785225251106 1.8177550218910874
1.586562928361745 193.85236981824193 1.8095394973359809
1.591790483315161 187.862296129958 1.7722625637698193
1.597018038268577 187.0490960605283 1.7576430212666267
1.602245593221993 187.56652282349378 1.7639108577130056
1.607473148175409 196.90266720224753 1.8330308720666595
1.612700703128825 199.99088054472196 1.8468730554956965
1.617928258082241 197.1774350100632 1.82186314514798
1.623155813035657 196.19610190847632 1.813303260677225
1.628383367989073 195.40512001979872 1.7967247080768003
1.6336109229424889 199.51141300351634 1.8160067292326907
1.6388384778959049 201.43995145362854 1.8128787508292312
1.6440660328493208 205.047166852221 1.8221753948006296
1.6492935878027368 212.64970809164942 1.8561872757497906
1.6545211427561528 220.41556192677004 1.909006614616436
1.6597486977095688 228.26921099790215 1.9518137499683816
1.6649762526629848 237.3364853900197 1.9899330178902954
1.6702038076164007 245.73375401168323 2.0225920804652904
1.6754313625698167 250.98379308188947 2.036094008688113
1.6806589175232327 251.35138140248148 2.0256425657970962
1.6858864724766487 252.20819476602426 2.029617430027827
1.6911140274300647 244.3682400291561 1.9746278484954416
1.6963415823834807 239.6303076215318 1.9358164336616481
1.7015691373368966 235.42368558580839 1.9054800341091707
1.7067966922903126 233.5788421813471 1.8748338484469498
1.7120242472437286 242.6292523139061 1.9197805971762547
1.7172518021971446 252.65722357468795 1.950851293258881
1.7224793571505606 258.67291721130596 1.9660741893771352
1.7277069121039765 267.91662638591606 2.0042674760472825
1.7329344670573925 270.932843763712 2.0220634823167254
1.7381620220108085 267.0750059605566 2.011625647836087
1.7433895769642245 268.7332820537665 2.0137931302097765
1.7486171319176405 268.92753395432237 2.0091903764165355
1.7538446868710564 274.7932859030381 2.007747965723287
1.7590722418244724 273.7420168049572 1.9863622724235592
1.7642997967778884 281.4066992744325 2.0344236206218422
1.7695273517313044 281.6709592786125 2.030396464506537
1.7747549066847204 279.7229202719658 2.014072947721349
1.7799824616381363 278.41603903569404 2.0120415823855593
1.7852100165915523 276.22263895162234 1.9915046233050542
1.7904375715449683 279.7407385768646 2.005175152106968
1.7956651264983843 283.83529008515495 2.019646345732894
1.8008926814518003 292.0763618441283 2.0106826787863112
1.8061202364052162 291.5713364020327 1.9900408268208165
1.8113477913586322 287.93278702847357 1.9567479787455393
1.8165753463120482 289.33971041706377 1.9498730359538807
1.8218029012654642 288.39424206738295 1.949308135667035
1.8270304562188802 289.549412131794 1.9327830049121244
1.8322580111722961 294.4028019537046 1.9576282796604019
1.8374855661257121 291.7007566776399 1.9298994020110423
1.842713121079128 296.0147593975074 1.9369572828105996
1.847940676032544 293.7546164847256 1.913411179487261
1.85316823098596 298.67019401003984 1.9125482259427986
1.858395785939376 300.7438409772054 1.9124246647056276
1.863623340892792 308.20072653002194 1.9404491838755253
1.868850895846208 306.85061524665326 1.9313800747996037
1.874078450799624 299.67569356359724 1.892922593142967
1.87930600575304 300.67720942259905 1.8919733081989547
1.884533560706456 297.9947221044731 1.8586654524635124
1.889761115659872 291.5063064903004 1.8301927518167314
1.894988670613288 294.74365079628734 1.8368696991241398
1.9002162255667039 302.6312800185512 1.8740562472780746
1.9054437805201199 307.76698962329726 1.8849291505888162
1.9106713354735358 309.6805002866169 1.872159387608063
1.9158988904269518 303.57800288800155 1.8276989541156534
1.9211264453803678 300.14118312517314 1.8048449148167767
1.9263540003337838 300.1690584313221 1.7992809343627032
1.9315815552871998 298.1962725928385 1.8010196085795556
1.9368091102406157 288.69287750717547 1.7411352818988182
1.9420366651940317 278.95415928170877 1.6925380347002847
1.9472642201474477 274.95544305340746 1.671139368690516
1.9524917751008637 271.818678237593 1.6476461735573833
1.9577193300542797 267.4547617516925 1.629721087517929
1.9629468850076957 269.55414871607405 1.6429883616367398
1.9681744399611116 273.4286029923905 1.6546931780110594
1.9734019949145276 272.72867547934317 1.6269037217907742
1.9786295498679436 276.8053651591158 1.6332593558518056
1.9838571048213596 279.2929090879525 1.6330889673711366
1.9890846597747756 274.8516850029475 1.6156228021828871
1.9943122147281915 267.2579376451379 1.5869352016218221
1.9995397696816075 264.5279696998525 1.5685342056641163
2.0047673246350235 261.8205006480068 1.5510189331678914
2.0099948795884393 265.5292273342537 1.5710709378785417
2.015222434541855 267.0880091667898 1.5755028544095921
2.0204499894952708 267.54039573523653 1.5725943347601552
2.0256775444486865 264.79318034110923 1.546843049205767
2.0309050994021023 262.8599494107101 1.523483470639612
2.036132654355518 270.13908851295065 1.5664748620842175
2.041360209308934 266.146024906414 1.5621679603845506
2.0465877642623496 267.7718837246547 1.5706635616265414
2.0518153192157653 260.812589362992 1.5419947345333247
2.057042874169181 252.11158368626766 1.5057402635331836
2.062270429122597 258.55935914865546 1.5362392361785742
2.0674979840760126 263.70821577747296 1.5646492446429447
2.0727255390294284 268.50803297301877 1.5903330627197203
2.077953093982844 274.53662968507075 1.5946738197511352
2.08318064893626 272.705613252024 1.5853503697825237
2.0884082038896756 272.7376997377666 1.59625533931602
2.0936357588430914 271.8079021574053 1.5860078558818906
2.098863313796507 273.2282318046732 1.5989995436703832
2.104090868749923 271.6225983754253 1.5887793793635099
2.1093184237033387 264.29174181845536 1.5557259715480731
2.1145459786567544 259.3560300693776 1.5303124744551178
2.11977353361017 247.24489139266913 1.4740671673774473
2.125001088563586 250.98578266792788 1.4896161171677609
2.1302286435170017 258.2208611657638 1.5219807907734655
2.1354561984704175 257.0184131839104 1.5184438933518865
2.140683753423833 265.5864052019355 1.5568444587599548
2.145911308377249 257.5449439305346 1.5271648959559458
2.1511388633306647 255.47840969039382 1.5177461032810695
2.1563664182840805 261.32540375838784 1.5349988523937765
2.1615939732374962 259.14413769163224 1.5201110646556508
2.166821528190912 262.4602316597641 1.535931828649073
2.1720490831443278 259.31582483272905 1.521690241523425
2.1772766380977435 251.39001821712122 1.4952233847432723
2.1825041930511593 260.5918235486379 1.5369849562653313
2.187731748004575 268.69203950247424 1.5695563299083652
2.192959302957991 272.1985658914593 1.5854811061728058
2.1981868579114066 270.85381499792135 1.5761226888177797
2.2034144128648223 266.0782852814982 1.5652871760079987
2.208641967818238 259.802797524508 1.5320874655579557
2.213869522771654 256.20074395305375 1.511377712184834
2.2190970777250696 259.0528575498715 1.5226546377980192
2.2243246326784853 263.2449763859683 1.538625064443677
2.229552187631901 266.1132385462899 1.5517367951523988
2.234779742585317 268.79507276759483 1.5600426514645624
2.2400072975387326 260.95985958147804 1.5232782195051062
2.2452348524921484 255.5854771324585 1.500909589795162
2.250462407445564 247.37354597292187 1.4696011271711957
2.25568996239898 246.35696866343545 1.4753193518809016
2.2609175173523957 246.5853845920903 1.4792301847473392
2.2661450723058114 250.79481267596043 1.4988508274550447
2.271372627259227 249.45127625439187 1.502044774979101
2.276600182212643 249.52407302312713 1.5122987015114264
2.2818277371660587 252.73348159190724 1.527298690174179
2.2870552921194744 251.09717527926972 1.5145623809105777
2.29228284707289 255.3008860537633 1.5243768830918518
2.297510402026306 254.9325257653837 1.515204599534799
2.3027379569797217 246.47637990673127 1.4677662861488532
2.3079655119331375 252.49847936014058 1.482037991257237
2.3131930668865532 255.6739010559214 1.4929207862700273
2.318420621839969 249.43099029752915 1.4663879517471623
2.3236481767933848 250.67049472685108 1.476665358296887
2.3288757317468005 247.60270463354811 1.4685529858854955
2.3341032867002163 244.37690831238288 1.443826186276535
2.339330841653632 248.12185180855235 1.4547115808065896
2.344558396607048 246.03761338269484 1.448551239731537
2.3497859515604635 253.5691330474542 1.4774029637178117
2.3550135065138793 259.37258197839293 1.4889978969149757
2.360241061467295 257.046469842911 1.4751666517742246
2.365468616420711 258.1220497565271 1.4768143292200386
2.3706961713741266 259.79456489062255 1.476309590295247
2.3759237263275423 260.0849360144921 1.490909856429218
2.381151281280958 257.70434856080635 1.4778972859542774
2.386378836234374 250.41694308473566 1.4548537723814883
2.3916063911877896 248.78281079649202 1.4564679464471337
2.3968339461412054 252.06386366615843 1.4775012524380766
2.402061501094621 251.3835564933706 1.4644268478645082
2.407289056048037 248.23695711730588 1.4468315351380838
2.4125166110014526 244.544538503147 1.417290695527654
2.4177441659548684 241.9447565344801 1.393137692712841
2.422971720908284 241.3005381068691 1.3718308132127832
2.4281992758617 248.03100261228442 1.3937329685756454
2.4334268308151157 250.15143728430968 1.4003428814783416
2.4386543857685314 255.26114185332884 1.4222615843765094
2.443881940721947 253.71543264225562 1.4146925155831367
2.449109495675363 256.6312321022878 1.4187765656465112
2.4543370506287787 263.47424745082566 1.4227624833279504
2.4595646055821945 272.3865942235579 1.4170957054105142
2.4647921605356102 294.4471164785303 1.4416954958095403
2.470019715489026 316.37949970585595 1.4436850371595684
2.4752472704424417 369.27857376459133 1.5151370843368601
2.4804748253958575 469.1726594480359 1.6669102252879184
2.4857023803492733 623.1055446173071 1.8823385232475898
2.490929935302689 846.0391638450639 2.17535375735452
2.496157490256105 1140.2817037133188 2.5199007078817823
2.5013850452095205 1458.836411476729 2.8386925728495522
2.5066126001629363 1759.3665059275265 3.115298334492733
2.511840155116352 2055.5922364822304 3.3808540360909585
2.517067710069768 2330.587693880479 3.5911207197119004
2.5222952650231836 2611.626410810211 3.794120834948497
2.5275228199765993 3024.7585604533947 4.0776043124044286
2.532750374930015 3524.824705667725 4.392928758864205
2.537977929883431 4200.440419170641 4.79269394685444
2.5432054848368466 4978.477297446234 5.212184752447969
2.5484330397902624 5741.042556522992 5.596317001775248
2.553660594743678 6261.744829711905 5.826560561916079
2.558888149697094 6535.348280944633 5.947731072429715
2.5641157046505096 6438.990466465245 5.88750367087279
2.5693432596039254 6139.911417236151 5.757328843482598
2.574570814557341 5661.788074478163 5.524233573564651
2.579798369510757 5141.07522068056 5.248290087150518
2.5850259244641727 4673.414994202183 4.9873555927594735
2.5902534794175884 4244.490531782465 4.743830538092015
2.595481034371004 3855.2293070825494 4.5192754939580295
2.60070858932442 3425.9844504375983 4.270621002275385
2.6059361442778357 2897.1450872366736 3.930171130709024
2.6111636992312515 2356.696780283338 3.5555293831110566
2.6163912541846672 1817.6797352710107 3.122829146898287
2.621618809138083 1344.7875663136083 2.6877176921396764
2.6268463640914987 975.8467272150045 2.2828590344950324
2.6320739190449145 701.8086270307277 1.940066605358361
2.6373014739983303 532.7072982924568 1.702992509269594
2.642529028951746 429.2774146963484 1.5548956572328165
2.6477565839051618 360.7855094894909 1.452245576737062
2.6529841388585775 319.9837876262179 1.393323576003586
2.6582116938119933 295.4533569679208 1.3655822388277574
2.663439248765409 279.3256166594542 1.3500045847137427
2.668666803718825 276.75770097561497 1.3727054840460855
2.6738943586722406 271.0021194717373 1.3761670424691006
2.6791219136256563 266.29549363708526 1.3813091296398852
2.684349468579072 262.79060190621874 1.3841120785162861
2.689577023532488 257.1401675044558 1.368209878223353
2.6948045784859036 256.5678314813764 1.3703934592416613
2.7000321334393194 251.96390704125662 1.3570349540770843
2.705259688392735 250.78111562432935 1.3740987666611002
2.710487243346151 249.631234339795 1.3728630354988018
2.7157147982995666 251.05014149647306 1.3874934989280039
2.7209423532529824 249.34710412364308 1.3872005072524487
2.726169908206398 248.14511379961624 1.3845808536009954
2.731397463159814 249.0073751354128 1.3961698444097925
2.7366250181132297 250.34716143899354 1.4193578555117559
2.7418525730666454 249.68816437281086 1.4239891906708366
2.747080128020061 248.1808797697011 1.4411761157996594
2.752307682973477 247.91779962752423 1.4487343955203014
2.7575352379268927 251.26785873918362 1.4630801633357344
2.7627627928803085 246.12327520619488 1.4390726753065555
2.767990347833724 240.89994586942436 1.4073711562911468
2.77321790278714 236.8015322930489 1.3854011653279057
2.7784454577405557 233.98857793970976 1.3728619196402978
2.7836730126939715 236.41782553543305 1.3839848041512024
2.7889005676473873 243.56232941200517 1.419523959320365
2.794128122600803 246.34841636919026 1.4275068596519096
2.7993556775542188 249.48613213064027 1.439243209837331
2.8045832325076345 255.0743917523068 1.4520358306189403
2.8098107874610503 260.3041561975686 1.468724723828958
2.815038342414466 263.57726284062034 1.4865950463459734
2.820265897367882 264.8492296793532 1.5038518677899362
2.8254934523212976 261.29819016445305 1.4921371733460145
2.8307210072747133 258.0735997339309 1.4951895696020772
2.835948562228129 257.0235949227117 1.4808273324247323
2.841176117181545 250.67652916751408 1.4534792749952616
2.8464036721349606 250.85652123661671 1.4625224335269638
2.8516312270883764 248.6910241868224 1.4508919088936187
2.856858782041792 246.625022782448 1.4299274607526542
2.862086336995208 248.72287790684607 1.436056325275156
2.8673138919486236 249.1956764786191 1.4540078447466145
2.8725414469020394 250.272345301153 1.4556342404473537
2.877769001855455 255.7627666195622 1.4938474197981428
2.882996556808871 259.3266669350964 1.5128784046531722
2.8882241117622867 263.3502956525631 1.524218500038463
2.8934516667157024 267.9130394656654 1.5344908772780685
2.898679221669118 268.60522300697124 1.5331911869130472
2.903906776622534 262.25458840050055 1.504681083002569
2.9091343315759497 256.5226665527527 1.4884188023741771
2.9143618865293655 258.043560381037 1.4986482250322848
2.919589441482781 257.0282532973478 1.5023599703823727
2.924816996436197 258.6147894852816 1.499537254475059
2.9300445513896127 255.7116926464491 1.4915002533238377
2.9352721063430285 250.53542560422653 1.4671107220185358
2.9404996612964442 254.03879463995833 1.4639481546940567
2.94572721624986 254.55523518661644 1.4735018962500384
2.9509547712032758 253.07458156432443 1.4770834996710258
2.9561823261566915 248.38280555719342 1.4545776375213484
2.9614098811101073 245.13548348926537 1.4370123343829293
2.966637436063523 241.1678626561086 1.4202927164298063
2.971864991016939 242.24252581028495 1.424604316401991
2.9770925459703546 238.1698480553492 1.401583325466382
2.9823201009237703 240.99272029680552 1.3989034729626284
2.987547655877186 249.8437016791837 1.4279118765724028
2.992775210830602 252.89710776385266 1.4326788573876295
2.9980027657840176 256.8069665814618 1.4570666650341544
3.0032303207374333 253.1579043603863 1.4319797691893956
3.008457875690849 248.31745351584325 1.4068962281685078
3.013685430644265 244.11821392132143 1.3788607183232813
3.0189129855976806 242.17419152479815 1.3605303905133037
3.0241405405510964 237.34263534037936 1.3578295440674444
3.029368095504512 240.11304637612702 1.3594786809182344
3.034595650457928 241.95473460218875 1.364662767619485
3.0398232054113437 240.85507007024947 1.3634931602950726
3.0450507603647594 247.60473819022894 1.3842002730876903
3.050278315318175 250.6460744252237 1.3937168778345992
3.055505870271591 252.30956304125257 1.3867816476831176
3.0607334252250067 255.35928898257887 1.3859091630862264
3.0659609801784224 253.76221416152353 1.3709719252943404
3.071188535131838 248.38785566876783 1.350124361581484
3.076416090085254 247.19627612587217 1.3460021069163717
3.0816436450386697 247.25940557876268 1.3397529424197991
3.0868711999920855 248.18748892992065 1.3340680222725882
3.0920987549455012 252.2043176258601 1.3522562613227354
3.097326309898917 254.51544199239203 1.3456870438586872
3.1025538648523328 254.15900254386779 1.3299062998423503
3.1077814198057485 260.44742700600807 1.3389008579239383
3.1130089747591643 262.467268064127 1.325347275384891
3.11823652971258 265.23243658520954 1.3279199311491776
3.123464084665996 265.95447121642 1.3230648937440768
3.1286916396194115 268.0924850868977 1.3205627378828837
3.1339191945728273 273.7371301923116 1.3396109640741687
3.139146749526243 275.2094586898137 1.335519746040637
3.144374304479659 275.2733414715173 1.3291158880254972
3.1496018594330746 275.6392138052509 1.3180485711439616
3.1548294143864903 278.80331433307447 1.3168658625262153
3.160056969339906 283.88977737882925 1.315812740522445
3.165284524293322 293.18118673499225 1.3218234243448796
3.1705120792467376 298.45159287139376 1.3107392382842677
3.1757396342001534 307.80522375929866 1.3114737139675794
3.180967189153569 317.07421706423935 1.3190391930426917
3.186194744106985 331.73152579124496 1.343684606132003
3.1914222990604006 348.8707717925841 1.366159303136418
3.1966498540138164 363.4916906616597 1.3854841710579573
3.201877408967232 380.2095382567416 1.406340627200689
3.207104963920648 398.5061215138951 1.427215579201361
3.2123325188740637 414.8207510205862 1.4502774861137444
3.2175600738274794 439.3869514085324 1.4857980553289079
3.222787628780895 464.194917328304 1.523973042058618
3.228015183734311 485.2726369846363 1.5593754963807027
3.2332427386877267 509.0572825843928 1.5904985955730562
3.2384702936411425 533.0523605329655 1.6196335768447887
3.2436978485945582 564.1463021240039 1.6571502190161573
3.248925403547974 602.6180874672934 1.7109459267287408
3.2541529585013897 642.8125018993729 1.7658673910521214
3.2593805134548055 681.0302748858139 1.8156343194368891
3.2646080684082213 722.067060880985 1.8672347699003538
3.269835623361637 770.5645986704175 1.927427757878984
3.275063178315053 818.620674321391 1.9872717746798374
3.2802907332684685 865.7254779461135 2.036503280158649
3.2855182882218843 913.6519700660165 2.0859707360687443
3.2907458431753 961.5765905284529 2.134950286522135
3.295973398128716 1022.6158846105458 2.20190730742804
3.3012009530821316 1071.6271887297446 2.2578604209994824
3.3064285080355473 1105.744556881716 2.299159753420218
3.311656062988963 1111.1746395085697 2.3012338502897838
3.316883617942379 1081.0459787558723 2.260300829184588
3.3221111728957946 1041.3958987692079 2.2133868390229
3.3273387278492104 988.9215209641735 2.1551599975930564
3.332566282802626 930.7708636433498 2.09356216895216
3.337793837756042 868.9017955671512 2.025030576636804
3.3430213927094576 786.8566929640763 1.9225069935747439
3.3482489476628734 709.4278813953996 1.820235197954264
3.353476502616289 632.0538174284504 1.7121896088110664
3.358704057569705 572.7013118091903 1.6303999706167778
3.3639316125231207 519.7891290928442 1.5565754311968372
3.3691591674765364 481.88503493873714 1.5026698656835515
3.374386722429952 450.5039248653333 1.4595610253134075
3.379614277383368 424.1990484207176 1.4271260914035142
3.3848418323367837 399.5007682687101 1.3968917071749583
3.3900693872901995 369.8195596622607 1.3542062359470737
3.3952969422436152 341.349238151909 1.3024872433252306
3.400524497197031 323.5402046886929 1.2706541241809284
3.4057520521504467 305.7797576317461 1.2407452523587221
3.4109796071038625 291.7681295443305 1.2305023659937553
3.4162071620572783 281.72706011684767 1.2148882375478371
3.421434717010694 270.1699257230805 1.1971209594951
3.4266622719641098 265.03136028939974 1.190607445779047
3.4318898269175255 267.232109239274 1.204810966866928
3.4371173818709413 265.6730364179063 1.2171323438410344
3.442344936824357 267.4524384010622 1.235263733328272
3.447572491777773 263.3126632564859 1.2334766339229968
3.4528000467311886 255.96539063556278 1.2154709716892076
3.4580276016846043 249.56975275619345 1.2027499678475366
3.46325515663802 247.83496399725723 1.1987954968199277
3.468482711591436 247.31912445618718 1.1992520199164993
3.4737102665448516 245.50397244578156 1.2009152966664796
3.4789378214982674 249.62900033013048 1.207061002839217
3.484165376451683 248.14780679685805 1.197827767733176
3.489392931405099 256.6853661765535 1.230097522960271
3.4946204863585146 266.8145160414269 1.2565786679198496
3.4998480413119304 268.49292571290425 1.2600521587892306
3.505075596265346 266.1239129458302 1.238797754766386
3.510303151218762 262.86720355514046 1.2128319664553437
3.5155307061721777 266.1480200448323 1.212790549614184
3.5207582611255934 273.8720959818584 1.2281723192532252
3.525985816079009 286.45574361080224 1.2414063859193163
3.531213371032425 292.6671531780577 1.2308746801360761
3.5364409259858407 302.280693628002 1.2326075653201827
3.5416684809392565 322.77394530815894 1.2571994638131536
3.546896035892672 351.23183605638707 1.2961739674554595
3.552123590846088 411.5504042709635 1.3934897785222211
3.5573511457995037 516.1294006895646 1.5486623597582265
3.5625787007529195 689.775618925836 1.7835292606600217
3.5678062557063353 982.3134603776596 2.1227332869692503
3.573033810659751 1534.9025870016465 2.650809354256496
3.5782613656131668 2518.1454417379573 3.397189925998439
3.5834889205665825 4281.16453499836 4.430948531191018
3.5887164755199983 7196.252892432849 5.744368357846356
3.593944030473414 11175.16847637284 7.115426168539884
3.59917158542683 15269.032952257403 8.277106331069781
3.6043991403802456 18803.397087077465 9.159938178435528
3.6096266953336613 20393.970416329805 9.5051552414897
3.614854250287077 19842.816488577042 9.36571664700862
3.620081805240493 17317.114510586667 8.738125686181817
3.6253093601939086 13650.260124653889 7.761334121121428
3.6305369151473244 10013.388764524208 6.636160496902048
3.63576447010074 6734.909734081637 5.426420996692435
3.640992025054156 4441.164711011753 4.396484290406584
3.6462195800075716 2804.6041415296836 3.4885300571334947
3.6514471349609874 1786.5997235208508 2.7817588481729465
3.656674689914403 1171.9311137832983 2.254562928589829
3.661902244867819 841.7544461532975 1.910507628679465
3.6671297998212347 653.6390413305996 1.6865892222866055
3.6723573547746504 549.365005042964 1.5543946040606031
3.677584909728066 477.3733296047602 1.4555527890478666
3.682812464681482 425.8909834288643 1.3748336166852078
3.6880400196348977 388.46030355965087 1.3216727823131402
3.6932675745883135 368.30980237848405 1.2932129620297856
3.698495129541729 349.2625491421924 1.2663856944186462
3.703722684495145 337.8463988087019 1.2491951637823533
3.7089502394485607 322.3465603517747 1.2159283663005946
3.7141777944019765 313.9118264531493 1.19480484632359
3.7194053493553922 305.96632794138833 1.1807117586496643
3.724632904308808 299.90610509644944 1.1706109856164995
3.7298604592622238 298.26017602211704 1.1750697708982423
3.7350880142156395 291.9258677729969 1.173670714165068
3.7403155691690553 285.0355313656887 1.163960807057617
3.745543124122471 279.0306929154196 1.1581925503531034
3.750770679075887 274.94676578867274 1.1480584825883167
3.7559982340293026 273.66997764988565 1.1435299633309135
3.7612257889827183 277.08518296630524 1.1490041208409403
3.766453343936134 277.8500394861942 1.1498247498243908
3.77168089888955 281.48479499504197 1.1542503414400946
3.7769084538429656 277.37634022440193 1.1411414901854011
3.7821360087963813 274.2486130297256 1.1326738178536753
3.787363563749797 271.9805302839995 1.1287329645079136
3.792591118703213 276.5010204180709 1.1370703595219929
3.7978186736566286 282.6611085837991 1.1415046036103254
3.8030462286100444 292.05909295744095 1.1496295281334528
3.80827378356346 296.76601862868927 1.1486582307219695
3.813501338516876 301.41669763136593 1.1524367105829223
3.8187288934702917 306.4107005651048 1.1598848483174196
3.8239564484237074 308.41398228342155 1.1570477116477402
3.829184003377123 308.87352840796984 1.1614673975905405
3.834411558330539 308.1866862841496 1.16811032517136
3.8396391132839547 303.41008012674087 1.1581311994886578
3.8448666682373704 298.5387969129284 1.152509030854434
3.850094223190786 295.67659704742147 1.1502276500350814
3.855321778144202 292.3545612386544 1.1532571086319527
3.8605493330976177 287.82377619348165 1.1452783570338456
3.8657768880510335 284.621363188878 1.135355790799687
3.8710044430044492 280.94429070782945 1.1260039307729504
3.876231997957865 280.5848589804887 1.1257203928270982
3.8814595529112808 277.0283337919808 1.121026140865851
3.8866871078646965 280.51208768356634 1.1312139007778113
3.8919146628181123 281.42978490884207 1.1299482077102025
3.897142217771528 278.48960392100713 1.1174433552808856
3.902369772724944 280.29312720052855 1.1204725273737035
3.9075973276783595 278.83062941686785 1.1077726399173744
3.9128248826317753 286.30087219117047 1.1217581269279957
3.918052437585191 289.485303238835 1.1233512104617218
3.923279992538607 293.1892195460266 1.1261375206129487
3.9285075474920226 301.63946274360154 1.1372921116439805
3.9337351024454383 308.60261090131735 1.150586743612428
3.938962657398854 316.2000714818423 1.1615285103378006
3.94419021235227 322.2050936079525 1.1694778689314254
3.9494177673056856 324.5126070750062 1.1696645214301546
3.9546453222591014 324.5748139537438 1.1624457483522863
3.959872877212517 328.2441371106943 1.1614025727103736
3.965100432165933 339.8293354817141 1.1768154649461993
3.9703279871193486 360.2065935385609 1.2079843014984464
3.9755555420727644 375.37624881486136 1.2284548350641187
3.98078309702618 389.0474784696497 1.2460506303007228
3.986010651979596 397.9239461352417 1.2555041156030342
3.9912382069330117 412.7293589312086 1.276034542604476
3.9964657618864274 433.7794020257489 1.3066192077277003
4.001693316839844 451.92409949416276 1.3308707132895743
4.00692087179326 481.14270028482576 1.3672114930520658
4.012148426746676 507.4416671248077 1.4055281948781972
4.017375981700092 533.9848942469214 1.4575805824065953
4.0226035366535084 568.6404537866732 1.5120574907167474
4.027831091606925 610.3365921213887 1.570133356015184
4.033058646560341 670.348431931209 1.6501096632787924
4.038286201513757 737.0396636175643 1.7290203755350215
4.043513756467173 806.3647130075162 1.8139666366403648
4.0487413114205895 886.0474794251172 1.9027316460955463
4.053968866374006 961.9367198459689 1.981201326947948
4.059196421327422 1045.8706955453083 2.067174607623052
4.064423976280838 1132.6441669744925 2.1527120168418143
4.069651531234254 1234.2406328160384 2.2467087105431838
4.0748790861876705 1347.7020444462225 2.3547176867230553
4.080106641141087 1463.546776377726 2.453144290824018
4.085334196094503 1612.7620495068331 2.5798301972841444
4.090561751047919 1766.5558181747776 2.6999812011794666
4.095789306001335 1949.976010542486 2.83631893174293
4.1010168609547515 2146.490383850767 2.9661010767911824
4.106244415908168 2360.318935835685 3.115249411515865
4.111471970861584 2603.3427882295455 3.2728444131220855
4.116699525815 2862.6404184972157 3.435738057361837
4.121927080768416 3096.6800815927327 3.5232933891107705
4.1271546357218325 3354.105238441559 3.627245284500502
4.132382190675249 3622.0984157328394 3.7521658406423986
4.137609745628665 3921.781055345146 3.8953270000913816
4.142837300582081 4215.493286724065 4.0298123479515
4.148064855535497 4480.5948472980845 4.15349845046958
4.1532924104889135 4732.871386767754 4.2611518899453
4.15851996544233 4970.635447449379 4.357281893305349
4.163747520395746 5159.2176793355975 4.430792288423137
4.168975075349162 5319.572397368738 4.489596701119327
4.174202630302578 5444.616634412891 4.535660564717629
4.1794301852559945 5524.6897530317665 4.578859750032274
4.184657740209411 5519.97523626193 4.571348275698155
4.189885295162827 5453.90310532902 4.5419072982367155
4.195112850116243 5277.563866816026 4.454133049532433
4.200340405069659 5042.062458455138 4.33925871643221
4.2055679600230755 4763.423195537279 4.208852245787535
4.210795514976492 4466.3590923431 4.081258108414417
4.216023069929908 4141.635297195198 3.9327994866295586
4.221250624883324 3759.0961665147343 3.7425279243296954
4.22647817983674 3408.3975952775886 3.5603422243613227
4.2317057347901565 3053.6402151394 3.362991248298884
4.236933289743573 2721.864202294309 3.169048695423378
4.242160844696989 2437.885020961932 2.9982018089195646
4.247388399650405 2169.5029706036635 2.826278036717657
4.252615954603821 1928.644597083625 2.6657643888679927
4.257843509557238 1731.7506161514086 2.523136316632535
4.263071064510654 1547.7643968326113 2.3818969631610294
4.26829861946407 1385.5191190331848 2.249650031359113
4.273526174417486 1249.6172081088573 2.13589436745736
4.278753729370902 1131.1406127274122 2.0311184063783427
4.283981284324319 1028.5748008891026 1.938654170324077
4.289208839277735 937.6566238321304 1.850338432064911
4.294436394231151 853.5593117837684 1.7638071827638149
4.299663949184567 779.4610169341578 1.6816554623945177
4.304891504137983 714.99101441727 1.6060452926692084
4.3101190590914 661.7528145912855 1.5437201893616446
4.315346614044816 607.4954611178158 1.479275190865424
4.320574168998232 564.7473712612391 1.4275509769466408
4.325801723951648 529.119535163355 1.3829136689891242
4.331029278905064 501.57392262550024 1.35104019298405
4.336256833858481 479.892103591226 1.3224232774095288
4.341484388811897 458.22567929630605 1.2936184240878261
4.346711943765313 432.3635847955332 1.2537163485399667
4.351939498718729 413.89074637745045 1.2273617250966515
4.357167053672145 394.11116995699723 1.197215534477109
4.362394608625562 378.79636450997344 1.1768471056902532
4.367622163578978 370.3996371033897 1.1629987014124186
4.372849718532394 354.88570999085806 1.1386682581499106
4.37807727348581 346.2708380211305 1.1295844505423083
4.383304828439226 335.0962156284874 1.1148821008931067
4.388532383392643 324.6093190650298 1.1009590998058603
4.393759938346059 316.3172688538842 1.0917931581390972
4.398987493299475 307.1570844855596 1.075804056365333
4.404215048252891 298.583812872302 1.065323190101442
4.409442603206307 289.26892450649996 1.0521599975159166
4.414670158159724 278.82329870780785 1.0399046836151802
4.41989771311314 272.0351094422514 1.0380914019933978
4.425125268066556 266.12250176026583 1.0372360036532047
4.430352823019972 257.8811721969583 1.0235437493957908
4.435580377973388 249.83550868289495 1.0037438446145681
4.440807932926805 244.26459940304184 0.9931661041542156
4.446035487880221 240.63842265711685 0.9932461385997964
4.451263042833637 236.9972095178938 0.9949187668023861
4.456490597787053 234.9017961918185 0.9914832853915077
4.4617181527404695 231.26351240926292 0.9845040482906942
4.466945707693886 225.03683319906963 0.9697745121803136
4.472173262647302 218.83768834322913 0.9545200120770595
4.477400817600718 216.5381886190625 0.9543095033815288
4.482628372554134 214.51498546285526 0.9518506370846043
4.4878559275075505 219.83116708269583 0.9722321094451105
4.493083482460967 219.58054218266932 0.9717778659211502
4.498311037414383 218.14647227276174 0.9686215067473007
4.503538592367799 219.3646254913219 0.9784765520282045
4.508766147321215 215.57213062248346 0.9740680069492998
4.5139937022746315 213.06626123404558 0.9819007350705655
4.519221257228048 214.64940720267643 0.9886412904843802
4.524448812181464 209.6850390637884 0.9753164206747649
4.52967636713488 206.59926685358397 0.9751723623192942
4.534903922088296 209.29414298789592 0.9784271721098167
4.5401314770417125 211.37658529827365 0.9925958165636649
4.545359031995129 205.65238852582777 0.9775563160247752
4.550586586948545 204.58066682399925 0.9699913948891615
4.555814141901961 203.0203283973636 0.9691798155048625
4.561041696855377 201.0027195692664 0.960826500568117
4.5662692518087935 206.37174092218024 0.9718372853028472
4.57149680676221 206.7912029966933 0.9699613565912905
4.576724361715626 203.99681609154743 0.9598234430153798
4.581951916669042 208.68307359478462 0.9735615668063757
4.587179471622458 204.2855505561952 0.962763413266368
4.5924070265758745 207.21482558015265 0.9820025259514873
4.597634581529291 207.1242057731493 0.9855306765348406
4.602862136482707 201.56623131319745 0.9679308287333547
4.608089691436123 200.26093479128397 0.9645532911206202
4.613317246389539 190.69706632610115 0.9326403108027433
4.6185448013429555 188.1527063299621 0.9272444196117897
4.623772356296372 190.40525556630652 0.9415399223670098
4.628999911249788 198.37935667620562 0.9693308829467967
4.634227466203204 198.56858681734548 0.9746698550953072
4.63945502115662 198.91810223166163 0.9770517557839438
4.6446825761100365 193.04712047668917 0.960110976528486
4.649910131063453 188.0105357647512 0.942816611277546
4.655137686016869 190.22091395444778 0.9570543604563296
4.660365240970285 191.92575082792234 0.9679879771635738
4.665592795923701 189.36381708969367 0.9697159501803274
4.6708203508771176 190.88314190469646 0.9777504158508492
4.676047905830534 192.2975973851348 0.9788986521414847
4.68127546078395 189.3275887948373 0.9709845923308228
4.686503015737366 190.45895941979995 0.9690166347498398
4.691730570690782 189.3460933688341 0.9643527348009433
4.696958125644199 187.8274463427363 0.9554276412923308
4.702185680597615 190.15808261607137 0.956160145828066
4.707413235551031 192.71427340720916 0.9627699142459828
4.712640790504447 198.87772537897618 0.9769296955633489
4.717868345457863 201.48695487043278 0.9870630232291108
4.72309590041128 198.3357606424543 0.975014803477404
4.728323455364696 196.31966488858586 0.9807792316552498
4.733551010318112 196.01194035190662 0.9773595073953963
4.738778565271528 194.93168529314553 0.9715928398500994
4.744006120224944 194.9386106913436 0.9739980718297521
4.749233675178361 194.67278024778267 0.9727945806498757
4.754461230131777 193.9125491466553 0.9748821264394824
4.759688785085193 190.18731245945673 0.9704071981115853
4.764916340038609 189.23705139615353 0.9646094281236387
4.770143894992025 185.00848602093498 0.9483446093387752
4.775371449945442 185.66640757836868 0.9430235707535694
4.780599004898858 187.11229856700916 0.9412300265014876
4.785826559852274 184.44856211520153 0.9335078570384253
4.79105411480569 180.65359254398513 0.9168730751712588
4.796281669759106 182.06405037300812 0.9226224874703607
4.801509224712523 185.58110170997566 0.9362315271512083
4.806736779665939 184.35318575222072 0.9377114881585975
4.811964334619355 187.2702433320663 0.9559377953203926
4.817191889572771 183.8481063724996 0.9493638104895172
4.822419444526187 182.5232324311575 0.9483012752139119
4.827646999479604 184.56526967041012 0.9511675050102709
4.83287455443302 185.9715530554236 0.9625732550343908
4.838102109386436 187.45906219082806 0.9613266858973553
4.843329664339852 187.83634602404294 0.9529811695624439
4.848557219293268 185.37494329563023 0.9368957844186515
4.853784774246685 188.6018864646362 0.9473254223022243
4.859012329200101 188.38435632105902 0.943585090456055
4.864239884153517 185.95228451808214 0.9346561860455086
4.869467439106933 181.15104093406993 0.9101921038884928
4.8746949940603495 179.97977402285014 0.9052571621944789
4.879922549013766 182.0324303921733 0.9194333950513873
4.885150103967182 187.5088357860351 0.9450951140148192
4.890377658920598 194.34292421528434 0.965989407157362
4.895605213874014 193.96861904619362 0.9547994646433134
4.9008327688274305 195.28175564360566 0.9478847588412881
4.906060323780847 190.70532999807116 0.9285633717049567
4.911287878734263 188.09146680438775 0.9212284921443247
4.916515433687679 184.21587000319946 0.9175526145935616
4.921742988641095 185.87724521421075 0.9172010597934622
4.9269705435945115 187.55565174188942 0.9233713308971382
4.932198098547928 187.97484252274506 0.9253811772032485
4.937425653501344 185.36526386244398 0.9218563141491316
4.94265320845476 180.282990745621 0.9154429729994421
4.947880763408176 180.23145785896776 0.9107487858424228
4.9531083183615925 182.57025030321182 0.914854946922229
4.958335873315009 182.48773047044222 0.9104786905629909
4.963563428268425 184.50027316134899 0.9124138940439833
4.968790983221841 184.98499870781527 0.9066558011553696
4.974018538175257 189.44006689967932 0.9145398466879562
4.9792460931286735 198.87506633160183 0.9391013355284841
4.98447364808209 204.40444104986173 0.9504016865251648
4.989701203035506 207.3634507267323 0.9415135684116435
4.994928757988922 208.225429406573 0.9160315623876247
5.000156312942338 213.19151032580677 0.9026673648843907
5.0053838678957545 222.99458611309623 0.8923098179987828
5.010611422849171 240.20078883583173 0.9114858605839642
5.015838977802587 256.1334570920827 0.9304819088999294
5.021066532756003 268.58202651079233 0.9394985455341499
5.026294087709419 281.3828448269717 0.9576646464073377
5.0315216426628355 290.5101520574387 0.9660256404902428
5.036749197616252 298.43427052360545 0.979059035983999
5.041976752569668 306.94943542898 0.9946896244286885
5.047204307523084 312.3267056146027 1.0039190313757569
5.0524318624765 319.4390107835016 1.0136954926979782
5.0576594174299165 327.0251732985549 1.020812273164734
5.062886972383333 331.0612731510758 1.0194389320797093
5.068114527336749 342.0013583806425 1.0338586996017924
5.073342082290165 356.6493673206009 1.0514805314559543
5.078569637243581 373.4006347972492 1.0718304089044073
5.0837971921969975 396.1372366751681 1.101481711997461
5.089024747150414 417.5780599433077 1.1250795174546844
5.09425230210383 445.15168768712846 1.1567311503329136
5.099479857057246 478.26252315971897 1.1964357217470798
5.104707412010662 510.0880485929666 1.2340922710933688
5.109934966964079 542.2269667267299 1.271606940392752
5.115162521917495 557.2681142890533 1.2864352740582787
5.120390076870911 568.2142406760323 1.2983022462091172
5.125617631824327 566.7226352785044 1.2946662956145105
5.130845186777743 554.3077900407551 1.2808638176077594
5.13607274173116 532.736778989714 1.256564732941399
5.141300296684576 496.6654490082894 1.214873186649838
5.146527851637992 455.672759957829 1.1650134264820171
5.151755406591408 411.3695835222996 1.113129024009711
5.156982961544824 373.7656666488585 1.0748408010970696
5.162210516498241 341.01772949101127 1.0430092546065066
5.167438071451657 308.51460421828557 1.0059379345389525
5.172665626405073 279.5666017177344 0.964165507091595
5.177893181358489 261.45003896520905 0.9328798699712696
5.183120736311905 250.87284654864962 0.9210390769581965
5.188348291265322 246.0686173860448 0.9225977640739751
5.193575846218738 235.47048998176464 0.9082482581667662
5.198803401172154 223.00035718609584 0.8860889379343223
5.20403095612557 216.6404187399683 0.8781118098870281
5.209258511078986 212.36670232315373 0.8800099205036853
5.214486066032403 211.16331742406345 0.8929599819149873
5.219713620985819 208.12587230116267 0.9021019175412828
5.224941175939235 204.20219073529088 0.8961238067332385
5.230168730892651 197.27553945843167 0.8851935468543892
5.235396285846067 191.84511552524427 0.8760513805549106
5.240623840799484 189.35756026470668 0.8738530824016959
5.2458513957529 190.36753471445274 0.881903728712309
5.251078950706316 188.61214752307114 0.879867310018599
5.256306505659732 192.70092279727334 0.8960166759942056
5.261534060613148 192.4353105005831 0.8983048827445592
5.266761615566565 194.50785202724907 0.9048691923019067
5.271989170519981 192.38590812139225 0.9007267176188083
5.277216725473397 188.89854642033666 0.8890979797307225
5.282444280426813 186.01170870108086 0.8890108397700334
5.2876718353802294 180.55138047377613 0.8742659717226916
5.292899390333646 180.50660105182362 0.8667121446946525
5.298126945287062 177.85065203586177 0.8637303550613559
5.303354500240478 180.94522662155364 0.8744301288302465
5.308582055193894 180.29263364612058 0.8720353485456703
5.3138096101473105 181.42265584485625 0.872086943347646
5.319037165100727 181.84940459000455 0.8709599240511768
5.324264720054143 184.07973665189917 0.8753570274166547
5.329492275007559 186.38424240477022 0.8875178427105572
5.334719829960975 183.99844211574793 0.8779445632342737
5.3399473849143915 181.82679516532045 0.8678291750444779
5.345174939867808 178.01463099271598 0.8558388002372487
5.350402494821224 180.51056555226492 0.8592883614851672
5.35563004977464 177.78146164858185 0.8536024715545129
5.360857604728056 180.25059783321893 0.854921494029568
5.3660851596814725 183.15782019937515 0.8600758169580999
5.371312714634889 187.78186352871847 0.868045106269592
5.376540269588305 185.78404112578593 0.8605907213412182
5.381767824541721 183.09372355565048 0.8570707392436221
5.386995379495137 180.24351712105533 0.8482163033130302
5.3922229344485535 182.1249344630966 0.8452104627757764
5.39745048940197 185.98051157233957 0.8541363450629049
5.402678044355386 187.1301690471626 0.851322594893317
5.407905599308802 190.03438055972236 0.855703064241642
5.413133154262218 192.1448877983121 0.8593176640878664
5.4183607092156345 196.10381766378208 0.8623606541088811
5.423588264169051 196.18490551379222 0.8471582865388574
5.428815819122467 194.68077297101772 0.8308557274100995
5.434043374075883 196.8353688026985 0.8261031252860459
5.439270929029299 197.9970033774328 0.8233678990232778
5.4444984839827155 206.18784412482339 0.8416233657039333
5.449726038936132 210.29473205148525 0.852605013929516
5.454953593889548 211.13784193660962 0.8573977727212585
5.460181148842964 205.97260885024656 0.8513129059396535
5.46540870379638 201.85860626082317 0.8502382456540695
5.4706362587497965 199.03303008364855 0.8503937379307772
5.475863813703213 196.49158044203907 0.8532393659314248
5.481091368656629 196.61453501454122 0.8539865788261182
5.486318923610045 194.13055389897897 0.846338534787348
5.491546478563461 190.9751060491161 0.8381450704777259
5.4967740335168775 188.92408401140133 0.8332855039184758
5.502001588470294 187.15888307623834 0.829942564652733
5.50722914342371 188.08990893162746 0.8393562912816581
5.512456698377126 188.6551501129222 0.8408607002154092
5.517684253330542 189.38007972862374 0.8471046599567094
5.522911808283959 190.11470899107147 0.8523428806958874
5.528139363237375 188.71809430828736 0.8544942751854564
5.533366918190791 189.2008684588343 0.8520421906562049
5.538594473144207 186.21247674048055 0.8420632564323126
5.543822028097623 186.87035197546368 0.8428191716220206
5.54904958305104 189.09024518491668 0.8463411161787765
5.554277138004456 189.1975725374836 0.8495703557803599
5.559504692957872 190.0364586373937 0.854362442314772
5.564732247911288 188.3187925912296 0.8519306268242831
5.569959802864704 187.69838305609665 0.8435904065921018
5.575187357818121 190.2887114208629 0.8410343109237929
5.580414912771537 192.71346726833693 0.834462263919642
5.585642467724953 194.59547310876684 0.8320276365209438
5.590870022678369 194.35233422384113 0.829488053704607
5.596097577631785 193.0664958134075 0.829489876088329
5.601325132585202 197.03269156953402 0.8374776623223209
5.606552687538618 203.6162934795738 0.8417507372792069
5.611780242492034 210.75848757535476 0.8454915288191996
5.61700779744545 215.9038848090751 0.8431482422463187
5.622235352398866 227.2645024367348 0.8524618647473461
5.627462907352283 243.90978520887845 0.8624791966123233
5.632690462305699 284.66340116709887 0.9149717124652669
5.637918017259115 340.4855627316052 0.9823585861156782
5.643145572212531 418.4538790577474 1.0718620871044127
5.648373127165947 509.18433321541545 1.170554615911193
5.653600682119364 603.2495932711704 1.2689207443736321
5.65882823707278 693.7610935618176 1.3568590477428544
5.664055792026196 757.7672409718444 1.414978695247263
5.669283346979612 802.790211789428 1.4554762397659
5.674510901933028 817.4569774280341 1.4657478843703426
5.679738456886445 815.4137574732414 1.4644082932268057
5.684966011839861 807.4289523016265 1.456274327582967
5.690193566793277 794.7515278066193 1.4432800554842624
5.695421121746693 784.3708906296315 1.432562263934058
5.700648676700109 777.9789869501008 1.4265084416693952
5.705876231653526 766.5676920978754 1.4153374546116402
5.711103786606942 752.7080180767816 1.4005779179730622
5.716331341560358 744.8517329471341 1.3921286827374582
5.721558896513774 740.255707505763 1.386617802183844
5.7267864514671905 744.63143820736 1.389921863738165
5.732014006420607 755.5680265119829 1.3999003736304152
5.737241561374023 770.6464249580401 1.4140990564217588
5.742469116327439 797.6258994287492 1.4385136730116292
5.747696671280855 838.348154217305 1.4740537799921622
5.7529242262342715 888.1095883284323 1.5165482788509246
5.758151781187688 943.6605271414276 1.5615502062028264
5.763379336141104 998.6440558420092 1.6061740333461418
5.76860689109452 1046.147453391017 1.6426701562510966
5.773834446047936 1079.6409261192434 1.6700486089511923
5.7790620010013525 1084.541199883165 1.6738941338282889
5.784289555954769 1047.0478291109418 1.6439021855196563
5.789517110908185 976.5308069027706 1.5856840836248134
5.794744665861601 870.629501589867 1.4950958663178013
5.799972220815017 747.4460552039627 1.3834914321763956
5.8051997757684335 626.5825347235351 1.270455441686447
5.81042733072185 519.5014234902046 1.1649647248731791
5.815654885675266 435.88231217257277 1.0771565466708548
5.820882440628682 365.8039854341239 0.9936797938909878
5.826109995582098 317.56468310428295 0.933732822538061
5.8313375505355145 288.1602548827011 0.8987454439230783
5.836565105488931 266.42208688161134 0.8798237847322916
5.841792660442347 250.83471632258758 0.8650653876491174
5.847020215395763 239.12037176831998 0.8573221033284869
5.852247770349179 230.83474602254554 0.8459370671798
5.8574753253025955 225.95625448555734 0.8343323470874197
5.862702880256012 221.69613467421343 0.829709569630282
5.867930435209428 217.84649260035565 0.8210498734750075
5.873157990162844 216.89979549969112 0.817173707182336
5.87838554511626 218.1513828748193 0.820236032547365
5.8836131000696765 219.49820709384724 0.8205501643417192
5.888840655023093 220.50389485089386 0.8193280229531651
5.894068209976509 221.42473650990527 0.8208198109946939
5.899295764929925 224.6383903446192 0.8230880251838063
5.904523319883341 226.37542535140088 0.8244292674270819
5.9097508748367575 233.88251246621417 0.8382660296101989
5.914978429790174 237.02115547653406 0.8411177270760889
5.92020598474359 236.83894712271479 0.833982634525688
5.925433539697006 237.78852298870126 0.8319975647717
5.930661094650422 238.41705698879977 0.8266707907874098
5.9358886496038386 238.07457336197385 0.8231528455992462
5.941116204557255 240.7648485545916 0.8239184374591173
5.946343759510671 243.985009244915 0.829287409913733
5.951571314464087 248.8403040137452 0.8429793726677659
5.956798869417503 256.9740674918014 0.8530498029056259
5.96202642437092 270.24843523512266 0.8774798876157475
5.967253979324336 279.645683422705 0.8921925653069278
5.972481534277752 295.1652434356923 0.914156986233145
5.977709089231168 309.3576738994136 0.9359509423163276
5.982936644184584 325.4596486660309 0.9551855159587354
5.988164199138001 349.73611570686506 0.9864021640303333
5.993391754091417 374.90639917772376 1.0201215053023727
5.998619309044833 406.54606254281134 1.0609651854361555
6.003846863998249 448.13178018887015 1.1129746817843353
6.009074418951665 494.4456454252108 1.1695404764123132
6.014301973905082 548.5856506784706 1.2308757847795637
6.019529528858498 625.9728733757137 1.3149665562445052
6.024757083811914 722.0842453018337 1.4139251165286262
6.02998463876533 838.4666510455855 1.5234520619040341
6.035212193718746 990.5124222496418 1.6584311292894653
6.040439748672163 1159.292422007905 1.796288289100561
6.045667303625579 1337.8194064163395 1.929421091672508
6.050894858578995 1521.5480335024306 2.058615406360977
6.056122413532411 1662.3749325888243 2.1537210021472726
6.061349968485827 1758.7801915425835 2.219062817773611
6.066577523439244 1797.8161452731879 2.244521987284225
6.07180507839266 1778.3676099783047 2.236997217526579
6.077032633346076 1712.1632314826884 2.1974523975062814
6.082260188299492 1608.028753869062 2.1321733944601493
6.087487743252908 1485.2234230797953 2.0502317845213183
6.092715298206325 1356.0710258889142 1.9606631719767529
6.097942853159741 1228.5444121031876 1.868410929130992
6.103170408113157 1114.4862295735813 1.7831353782103623
6.108397963066573 1014.7778087698337 1.7016161055688312
6.113625518019989 929.3365586900472 1.6302695712216073
6.118853072973406 859.374487291088 1.5713392624648042
6.124080627926822 792.4744359304633 1.5110654778840618
6.129308182880238 725.5378778513887 1.4474125727367013
6.134535737833654 656.8269644826345 1.3782458690129722
6.1397632927870704 594.3491048971448 1.3120610645877655
6.144990847740487 543.1438269027722 1.258238426829464
6.150218402693903 496.46085929338255 1.207325360692031
6.155445957647319 457.5617093475154 1.1622817140752306
6.160673512600735 422.94039796079767 1.120934733305007
6.1659010675541515 392.0163986970478 1.0824695873447758
6.171128622507568 370.2028795127419 1.0556490348728722
6.176356177460984 351.82220820721 1.0360886392469435
6.1815837324144 331.35320626055454 1.0084498853393171
6.186811287367816 317.6166721035771 0.9935984635051388
6.1920388423212325 307.6753728827696 0.9867033578257666
6.197266397274649 300.2431050652282 0.9808722968037752
6.202493952228065 299.74578401415124 0.9850960966956523
6.207721507181481 288.62994889597167 0.9576503912280174
6.212949062134897 281.4064907219884 0.9400631067183526
6.2181766170883135 268.5896976368915 0.9170853228153104
6.22340417204173 260.61399888419066 0.9027083655875753
6.228631726995146 257.31022563255755 0.8977934068708168
6.233859281948562 253.07174136186433 0.8907820719025851
6.239086836901978 250.16094596755212 0.8844922422422326
6.2443143918553945 246.29684403494878 0.8746144065836267
6.249541946808811 244.42121276737666 0.8695476477623616
6.254769501762227 240.56913662587567 0.8584638840131287
6.259997056715643 239.89386905754216 0.85409826327742
6.265224611669059 238.44538132950416 0.8543317514764434
6.2704521666224755 235.67955343200944 0.8507666320778303
6.275679721575892 232.1286178587558 0.8425303127971048
6.280907276529308 229.68448460935895 0.8401722637192103
6.286134831482724 226.3743260428965 0.8351368860221725
6.29136238643614 224.97756588297392 0.8292922041721924
6.2965899413895565 223.035417612895 0.8283924730137836
6.301817496342973 225.53349048119924 0.8380308431117646
6.307045051296389 228.5547755913929 0.843329854527551
6.312272606249805 227.53214539622368 0.8415125575526318
6.317500161203221 225.66961205149528 0.8357418103980037
6.3227277161566375 223.81699877966892 0.8298497362873322
6.327955271110054 223.033696740495 0.8250771811174289
6.33318282606347 222.0593572046226 0.8218654671262619
6.338410381016886 216.94547595497818 0.8114882760726054
6.343637935970302 218.63312723808434 0.8132943289576764
6.3488654909237185 220.0664217528557 0.817501829613055
6.354093045877135 225.36361591846233 0.8298438027873015
6.359320600830551 228.98467821111078 0.8342571033930077
6.364548155783967 228.92733299276867 0.8338214519826128
6.369775710737383 227.76665409447955 0.8270860363497979
6.3750032656908 225.54270297821012 0.8283493766002198
6.380230820644216 226.27488463597894 0.8310530940070299
6.385458375597632 229.2704740720027 0.8360355350238048
6.390685930551048 225.76444938075494 0.8282516122357858
6.395913485504464 231.14792858780066 0.8363831227916319
6.401141040457881 225.96180908515353 0.8293116282421233
6.406368595411297 223.4655596933485 0.8287684681354408
6.411596150364713 223.41042340090831 0.8232010073049899
6.416823705318129 222.3834602942717 0.8202462930239292
6.422051260271545 226.46546453054327 0.8286742833941029
6.427278815224962 227.56797355979432 0.8301126037498345
6.432506370178378 228.02603899590082 0.8312787701327792
6.437733925131794 227.50248755956432 0.8223869151412675
6.44296148008521 229.32571422046684 0.8192413288033539
6.448189035038626 229.64158721964245 0.8142223372758309
6.453416589992043 233.8670400646051 0.8195423889510735
6.458644144945459 235.81189761908027 0.8240493041735727
6.463871699898875 236.44292212794164 0.8222747475497346
6.469099254852291 240.20294920331952 0.8307927135209129
6.474326809805707 237.03808685815684 0.8211407518237815
6.479554364759124 240.3543250164805 0.8212679258823814
6.48478191971254 238.6478958024235 0.8160957214205578
6.490009474665956 241.8365542700704 0.8149066101079439
6.495237029619372 247.48216899852568 0.8231748829488698
6.500464584572788 255.66103966441642 0.8307066610536122
6.505692139526205 267.2317759001911 0.8442417008259709
6.510919694479621 276.12215929906057 0.8548744206658835
6.516147249433037 285.8039817497074 0.8662936876514598
6.521374804386453 297.26034750420746 0.8785060746499673
6.526602359339869 313.26724620947664 0.8958365264847952
6.531829914293286 337.90118702693223 0.9217080721247902
6.537057469246702 367.12245314664796 0.9570807582246936
6.542285024200118 399.53368150123276 0.9950151888756027
6.547512579153534 433.52663036231945 1.03294789097872
6.55274013410695 460.76373938611937 1.061498648033507
6.557967689060367 487.2197519867721 1.0885553976551947
6.563195244013783 505.3087146931449 1.106344282770506
6.568422798967199 516.5069096886084 1.1187903528511085
6.573650353920615 516.2801116717271 1.1167795161735488
6.5788779088740315 508.4859205608664 1.1083470467107075
6.584105463827448 491.04264627811307 1.0890761154585218
6.589333018780864 463.7692795819379 1.0582861037556064
6.59456057373428 440.99330308812847 1.032327510946862
6.599788128687696 414.1647966313119 1.001854527416343
6.6050156836411125 390.1270760609493 0.9741485052633888
6.610243238594529 368.43804002400583 0.9509762141403505
6.615470793547945 349.4395855566243 0.9291882489313058
6.620698348501361 338.97244727312733 0.9184262015546348
6.625925903454777 325.50629029900176 0.9034091327130129
6.6311534584081935 319.0297268170483 0.8973767270486713
6.63638101336161 305.259218583374 0.8784855518799888
6.641608568315026 295.5576461083849 0.8646352381670176
6.646836123268442 287.44807604675367 0.8545461866306363
6.652063678221858 279.355947455967 0.8451072095906215
6.6572912331752745 273.8272293262058 0.8422791312328508
6.662518788128691 269.1391716351571 0.837661375304218
6.667746343082107 265.1307434964014 0.8350079513813279
6.672973898035523 263.9602647803227 0.8349625679672582
6.678201452988939 260.2420871181852 0.8306731567411089
6.6834290079423555 258.2066896505517 0.8347560511885169
6.688656562895772 256.7827835251346 0.8299781270387532
6.693884117849188 254.70877798862745 0.8259869141715693
6.699111672802604 255.30689503074186 0.8245826950438225
6.70433922775602 248.6847177177709 0.8116426551298939
6.7095667827094365 247.86746340615815 0.810497768115515
6.714794337662853 247.82811728340266 0.8111866835133016
6.720021892616269 248.39745121510492 0.8078498542955966
6.725249447569685 247.91683560342898 0.8050684784172791
6.730477002523101 248.39901068995832 0.8041310392005205
6.7357045574765175 250.2612352735718 0.8069434933160886
6.740932112429934 249.4439660108358 0.8076874063242585
6.74615966738335 249.24047807256449 0.8096972928060719
6.751387222336766 251.50733117339936 0.8162504893364769
6.756614777290182 255.05887152140718 0.822832485636837
6.7618423322435985 258.1950574487094 0.827557976787509
6.767069887197015 261.48568539337924 0.83078461145986
6.772297442150431 258.3759862050324 0.8219014538559407
6.777524997103847 256.4740691391015 0.8159821657659033
6.782752552057263 257.2781498805418 0.8136821301088212
6.7879801070106796 257.26105386845444 0.8148737981879517
6.793207661964096 252.418668345635 0.8087389032896634
6.798435216917512 249.96498880779396 0.8061065210523728
6.803662771870928 248.689108031916 0.8020617964068372
6.808890326824344 251.94356983092706 0.8038151203019381
6.814117881777761 256.6018497757385 0.8057430892308255
6.819345436731177 254.0670457594457 0.8014855750309096
6.824572991684593 253.0706067008756 0.7993842065539816
6.829800546638009 253.7130895559338 0.802382183830741
6.835028101591425 252.3024477154059 0.7996494884624885
6.840255656544842 255.6691735286308 0.80400447515925
6.845483211498258 255.4151629011152 0.8042315179323204
6.850710766451674 256.95155826679525 0.8050420468082141
6.85593832140509 263.24539426845763 0.8153490967793987
6.861165876358506 264.1182290046168 0.8124052664019633
6.866393431311923 268.991682552849 0.8188431781703615
6.871620986265339 269.5889454582739 0.8180072711686898
6.876848541218755 271.09685145942944 0.820555860216239
6.882076096172171 276.4699606836411 0.8293226621318557
6.887303651125587 280.4689016174933 0.8308263389953073
6.892531206079004 285.56258131001545 0.834593193400334
6.89775876103242 286.42470393905097 0.8330097092174733
6.902986315985836 286.2129582257581 0.8289302386932551
6.908213870939252 287.4256309956071 0.8291014353781135
6.913441425892668 289.11175122290166 0.8295683183371105
6.918668980846085 295.0318998290774 0.8369568619856754
6.923896535799501 296.69959165336087 0.8363820479124418
6.929124090752917 301.1682698378085 0.8418816444808753
6.934351645706333 302.2420577931492 0.8422295644870752
6.939579200659749 306.2215116580217 0.8449120766330133
6.944806755613166 312.64778546706054 0.851503348090602
6.950034310566582 317.96376586918325 0.856881100310137
6.955261865519998 325.5982311929284 0.865324256226719
6.960489420473414 336.4120534859508 0.8795872108366294
6.96571697542683 344.3370152438475 0.88764838346284
6.970944530380247 352.6271517992138 0.8958842014140209
6.976172085333663 367.6403629901296 0.9117259766919982
6.981399640287079 383.59218131044236 0.9277636919065999
6.986627195240495 407.81098075111294 0.952882639070264
6.9918547501939114 441.2291893158192 0.9894919892913936
6.997082305147328 483.4178556698994 1.0334944287551069
7.002309860100744 540.8087709228874 1.0904096925834148
7.00753741505416 626.9609969065116 1.1720620989073476
7.012764970007576 742.3202592499767 1.274866342142819
7.0179925249609925 879.1382081911231 1.3864633590031537
7.023220079914409 1024.808860506418 1.495592697901402
7.028447634867825 1152.5227481505829 1.5831984008682718
7.033675189821241 1251.6026313529499 1.6495664312569878
7.038902744774657 1307.2650818811883 1.683658314465018
7.0441302997280735 1304.3752182094536 1.6803744994496266
7.04935785468149 1257.354489155153 1.647741793439379
7.054585409634906 1188.827340079176 1.6007097302685613
7.059812964588322 1105.46373806808 1.5436069803284578
7.065040519541738 1030.3104071682294 1.491047552642484
7.0702680744951545 959.5561536682746 1.4389282254090598
7.075495629448571 895.8775735493705 1.3882982927583891
7.080723184401987 843.0440491530608 1.3458273675006975
7.085950739355403 796.6618475470998 1.3078513787024728
7.091178294308819 761.2386028805258 1.2785540110830516
7.0964058492622355 729.969278128277 1.2508288366150457
7.101633404215652 698.0594056681055 1.222663833737332
7.106860959169068 668.6418302642135 1.1971698275180749
7.112088514122484 638.1865408540234 1.1716778095597957
7.1173160690759 611.5797701397885 1.1481291520650074
7.1225436240293165 588.7813221241204 1.1285884661481405
7.127771178982733 564.1972126043152 1.1043196788003538
7.132998733936149 545.0518023285558 1.0856706676605488
7.138226288889565 525.593996026012 1.0639357892868082
7.143453843842981 510.7822151984934 1.0482934816301326
7.1486813987963975 508.35442879907134 1.0455528603731294
7.153908953749814 506.0163953249883 1.042621516529561
7.15913650870323 505.80816960886676 1.0416258605578659
7.164364063656646 509.5409602514837 1.0456805731825431
7.169591618610062 517.795974755198 1.0537805460174856
7.1748191735634785 533.4942734124488 1.0685867952650379
7.180046728516895 567.0638606167738 1.0999920259004174
7.185274283470311 616.0028516729385 1.1453841853470903
7.190501838423727 692.3583769271488 1.2132009454109098
7.195729393377143 805.2469767966581 1.3071451959017897
7.2009569483305595 958.9639465931117 1.4248467281331767
7.206184503283976 1167.1100041881753 1.5697016190886168
7.211412058237392 1453.3061950965773 1.7504524088535658
7.216639613190808 1806.5748736889539 1.9514803940336882
7.221867168144224 2221.060402722701 2.161606931689431
7.227094723097641 2623.4563868581868 2.346397490549634
7.232322278051057 2925.3359850276406 2.474795504347792
7.237549833004473 3063.7382376377986 2.5290594906187382
7.242777387957889 2980.6713824287162 2.494402275454105
7.248004942911305 2730.555369781376 2.3867241110560853
7.253232497864722 2360.9454265743598 2.2188382012542376
7.258460052818138 1936.0426553003194 2.008080398240046
7.263687607771554 1537.2233962630094 1.7885273790819138
7.26891516272497 1192.3886734650957 1.574728711441381
7.274142717678386 932.560168110413 1.3933349565282875
7.279370272631803 745.0323023032759 1.2456616821085333
7.284597827585219 607.1673987198293 1.1264931826826599
7.289825382538635 526.9177411316078 1.05093086763163
7.295052937492051 475.38144173788356 0.9999374594087165
7.300280492445467 438.843152369957 0.9630494159125252
7.305508047398884 413.161644500344 0.9356345635121813
7.3107356023523 393.779492385413 0.9138026740831006
7.315963157305716 379.74580798117745 0.8976997700844482
7.321190712259132 372.6914794176429 0.8885851549536345
7.326418267212548 365.89080060094625 0.8810189405752136
7.331645822165965 363.0620779609114 0.8783680759561746
7.336873377119381 357.07961802082457 0.8732574967489007
7.342100932072797 352.516126851064 0.8667977244859412
7.347328487026213 352.227526573345 0.8657198532712093
7.352556041979629 346.7638893703452 0.859251897450155
7.357783596933046 343.1186635283483 0.8552081838939318
7.363011151886462 341.2573916640216 0.8530023535248427
7.368238706839878 340.04393669322775 0.851269754565073
7.373466261793294 340.68777442721233 0.8510086086397695
7.37869381674671 339.79188667297876 0.8493159649624301
7.383921371700127 341.4672734898615 0.8537841258061546
7.389148926653543 339.95927092358085 0.8536273162341295
7.394376481606959 341.5154995386079 0.8551344692828297
7.399604036560375 344.8123208175062 0.8592829017621202
7.4048315915137914 346.8453234689132 0.8592932026419231
7.410059146467208 343.94014703640136 0.8559925841265094
7.415286701420624 341.10290773196067 0.851411896032645
7.42051425637404 342.7977496887226 0.8537071524339439
7.425741811327456 342.2450608015293 0.8532609440524332
7.4309693662808725 347.51965768467846 0.8610601217617705
7.436196921234289 345.7805514239709 0.8590093933824692
7.441424476187705 346.9080889925298 0.8579507769521931
7.446652031141121 352.84309309202723 0.8623427140615343
7.451879586094537 359.5258522221675 0.8694892743167739
7.4571071410479535 367.887928708527 0.8771787368551017
7.46233469600137 371.1131413221158 0.8796291234081426
7.467562250954786 374.86338739657475 0.8838115706505825
7.472789805908202 381.7262141825605 0.8912813719986952
7.478017360861618 388.6081305048886 0.8988272311632108
7.4832449158150345 398.2713883409418 0.9089500530763295
7.488472470768451 405.6343341245179 0.913912621936937
7.493700025721867 417.21115160005354 0.9265852375208734
7.498927580675283 431.00477074399805 0.9398067548411473
7.504155135628699 447.02948448353294 0.95681111061846
7.5093826905821155 460.2924345970107 0.9698437524270809
7.514610245535532 475.3306534482825 0.9842511029083795
7.519837800488948 488.995773167155 0.9974884927793647
7.525065355442364 501.8214567102584 1.009630194595539
7.53029291039578 509.50841033655144 1.0159991107307922
7.5355204653491965 514.3101232404482 1.020098471090711
7.540748020302613 516.7528693379918 1.0222607483967328
7.545975575256029 510.9154463446844 1.0148852484665476
7.551203130209445 504.62883678781805 1.0088931882260523
7.556430685162861 497.9289057914877 1.0011423110661237
7.5616582401162775 491.1970574569025 0.9934153851403732
7.566885795069694 486.2624212627451 0.9884639586074737
7.57211335002311 480.2923387994319 0.9828182751797803
7.577340904976526 472.0324680023499 0.9746643533455187
7.582568459929942 460.0271496277258 0.9614838700593537
7.5877960148833585 454.9094309762829 0.9564158797611364
7.593023569836775 446.8865005771935 0.9483338334453597
7.598251124790191 442.27029756829074 0.9435992026769179
7.603478679743607 438.11363217278335 0.9400654318213689
7.608706234697023 435.059153832634 0.9358965267785115
7.6139337896504395 434.46426645336226 0.9335667723125243
7.619161344603856 433.93536171854305 0.9343772713091285
7.624388899557272 433.51755146900393 0.9332423675865422
7.629616454510688 436.06270072540633 0.936738110630339
7.634844009464104 438.60671677085026 0.9390849774720964
7.6400715644175206 446.65670565284347 0.9468912441257374
7.645299119370937 453.73094613313236 0.9524001809480271
7.650526674324353 467.1336564716656 0.9645215145833762
7.655754229277769 477.5957894976321 0.9746314894396245
7.660981784231185 485.75937545184354 0.9815444517978024
7.666209339184602 495.74810469360716 0.9898778341774839
7.671436894138018 504.98739197436385 0.997720724860955
7.676664449091434 513.7565301816892 1.0065902844150996
7.68189200404485 521.8056428795503 1.0146914559615143
7.687119558998266 529.0035067285814 1.0205894724628848
7.692347113951683 536.1120163662509 1.0264104102763747
7.697574668905099 541.1271180882123 1.03070976135278
7.702802223858515 546.2526630917774 1.035434289306429
7.708029778811931 545.0098888056872 1.0346709206411449
7.713257333765347 539.441402849908 1.02873589514341
7.718484888718764 527.934529506326 1.0176221788531747
7.72371244367218 519.1899433644437 1.0099614414368068
7.728939998625596 513.3799336490259 1.0031382334015837
7.734167553579012 511.52353253757565 1.001788309796642
7.739395108532428 512.430258246292 1.0018448663005501
7.744622663485845 509.8175963395429 0.9967735891636614
7.749850218439261 511.35501534558074 0.9986907753440659
7.755077773392677 512.4779826522874 0.9996439466537738
7.760305328346093 513.7946124178881 1.002865046008539
7.765532883299509 512.2078301022226 1.000402246273639
7.770760438252926 506.9897078159367 0.995162697056447
7.775987993206342 503.50381745151344 0.9917508943303863
7.781215548159758 500.22494153060063 0.9877365226690445
7.786443103113174 497.219244107188 0.9838430641219366
7.79167065806659 495.8036063816824 0.9820501635570763
7.796898213020007 485.8408095489571 0.9720342463435803
7.802125767973423 477.79899263225104 0.9647513746268268
7.807353322926839 468.90437467087594 0.9552210765635459
7.812580877880255 459.3922580319042 0.9444700994123373
7.817808432833671 458.9319924404154 0.9435126496223832
7.823035987787088 459.962245549619 0.9445006989179278
7.828263542740504 459.33164110723106 0.9437736447172848
7.83349109769392 455.8969260912965 0.9400826397103842
7.838718652647336 449.7728394681658 0.9327791715287772
7.8439462076007525 448.9153413840032 0.9311008453386107
7.849173762554169 449.03573353755627 0.9317550508575367
7.854401317507585 451.08091223096807 0.9336405828938296
7.859628872461001 453.9509902885987 0.9371166721094154
7.864856427414417 458.3474556044257 0.9406721599902211
7.8700839823678335 461.23024337551044 0.9431188501625417
7.87531153732125 465.3323828401585 0.9457660893654382
7.880539092274666 468.0029428128417 0.9480118020189705
7.885766647228082 478.1122022491738 0.9575277480260104
7.890994202181498 484.3243134508607 0.9637512827540583
7.8962217571349145 490.30097686956657 0.9696028974930546
7.901449312088331 499.98908547347247 0.9788318661731509
7.906676867041747 498.35103768928604 0.9764379634713177
7.911904421995163 500.96158575969224 0.9787071050537632
7.917131976948579 504.54859318243746 0.9818956720777804
7.9223595319019955 512.0380081302571 0.9887994710009311
7.927587086855412 517.0041711566577 0.9938604552981394
7.932814641808828 514.1977664323455 0.9896874735982999
7.938042196762244 516.7173008108665 0.9910247450652491
7.94326975171566 523.4747018952161 0.9967892655792817
7.9484973066690765 530.0865348161501 1.0033295828617488
7.953724861622493 537.3086641042609 1.0088834568151983
7.958952416575909 548.2625090840116 1.017706182372404
7.964179971529325 563.7214010683473 1.0311503653785197
7.969407526482741 576.2705990013033 1.0414658627694853
7.9746350814361575 587.4171936189159 1.0506233284434998
7.979862636389574 598.3243889537325 1.0608235449536851
7.98509019134299 608.0828545681577 1.0687880235748617
7.990317746296406 619.1616807501607 1.0785400237783476
7.995545301249822 628.1213420371457 1.0862196104774537
8.000772856203238 632.1170688325262 1.0889624471384587
8.006000411156654 636.9534206821361 1.0944102158593942
8.01122796611007 640.5576765006138 1.0972348360862096
8.016455521063486 642.9674015959689 1.0977376164954222
8.021683076016902 642.1196465487052 1.0954079777027124
8.026910630970319 643.914064411309 1.0955759084482977
8.032138185923735 653.9420552232954 1.1035126231673067
8.037365740877151 661.2678003543584 1.110131045712074
8.042593295830567 673.9979222456161 1.1206131895010574
8.047820850783983 679.1349182839828 1.1255830700163902
8.0530484057374 686.2728276496841 1.1300587084914115
8.058275960690816 690.0775614360658 1.1321817086491854
8.063503515644232 696.257944939787 1.1363336581550592
8.068731070597648 701.8459808860619 1.1410252430187102
8.073958625551064 706.4940263504728 1.1448428192648121
8.07918618050448 709.3652716659963 1.1468743479413677
8.084413735457897 710.5419865117941 1.1465478924849026
8.089641290411313 710.7442332419703 1.1463216000953196
8.09486884536473 711.2746755144746 1.1463016659679628
8.100096400318145 715.6336930540157 1.1496619262445096
8.105323955271562 713.5395975694323 1.1472480510408571
8.110551510224978 711.2556499512982 1.1444669743509035
8.115779065178394 705.7159650707289 1.1391978104320424
8.12100662013181 701.3693817770925 1.13528035766367
8.126234175085226 704.1648146558641 1.1383654896189335
8.131461730038643 707.0093001608192 1.140802220839824
8.136689284992059 715.5061961363679 1.146282897440484
8.141916839945475 723.1355905227271 1.1505549792912182
8.147144394898891 732.2652053186904 1.1570778320915458
8.152371949852308 742.5397758601199 1.163376525322223
8.157599504805724 755.8925738767985 1.1736984557576824
8.16282705975914 774.7957645593403 1.188667521205293
8.168054614712556 791.6666348384156 1.2030260468261695
8.173282169665972 806.5763693069553 1.2138726779069329
8.178509724619389 812.9201583094182 1.2179510610600792
8.183737279572805 818.4761255815463 1.2209328398260901
8.188964834526221 819.8813280167466 1.2207553457016103
8.194192389479637 812.2169807308103 1.2141077120660082
8.199419944433053 798.3983194631592 1.2035262335052568
8.20464749938647 783.554619550619 1.1920277547282874
8.209875054339886 767.2277937153688 1.1794171716713637
8.215102609293302 752.2275337393995 1.1677954511691306
8.220330164246718 738.677433438664 1.1569587202523972
8.225557719200134 729.2658920878673 1.1499249287528523
8.23078527415355 722.2026916713666 1.1443975832796958
8.236012829106967 716.396650286676 1.139687741440126
8.241240384060383 707.4264829943875 1.1312542762495637
8.2464679390138 696.7729690321368 1.1218989722217012
8.251695493967215 691.8129009037751 1.1174038262705794
8.256923048920632 688.7711566185224 1.1135378470071355
8.262150603874048 688.744541040136 1.1127929190575068
8.267378158827464 689.0522821929476 1.1136045068423006
8.27260571378088 687.2428133907457 1.1124344619411066
8.277833268734296 686.5987559165411 1.1111355327027572
8.283060823687713 684.0062563165286 1.1084561878317467
8.288288378641129 684.4737713301868 1.107944729102196
8.293515933594545 688.5464145185282 1.1118696899701725
8.298743488547961 689.4941023568521 1.111908024345291
8.303971043501377 697.4850032812868 1.1184052083980547
8.309198598454794 701.7074019220212 1.1207181644502007
8.31442615340821 705.2871233189371 1.1230330230222594
8.319653708361626 713.0441111917698 1.1290413280797715
8.324881263315042 714.9434456767715 1.1299209710726104
8.330108818268458 719.487512812227 1.1329887669157501
8.335336373221875 725.0805623252505 1.1372869791733038
8.34056392817529 730.4555272062511 1.140911510192874
8.345791483128707 736.9555397075444 1.1453503035858723
8.351019038082123 742.39303091775 1.1485760049175417
8.35624659303554 746.0157478242508 1.1513188077334224
8.361474147988956 748.4654836236783 1.1529985881132796
8.366701702942372 747.5234650468169 1.152085245906215
8.371929257895788 746.8458110528243 1.1507959260318394
8.377156812849204 746.0884189439446 1.1501620588833894
8.38238436780262 747.5298041038386 1.1512878619520246
8.387611922756037 745.781484030079 1.1496618729010444
8.392839477709453 745.5525922892648 1.1485090718365951
8.398067032662869 737.1425971474264 1.1425387826794187
8.403294587616285 726.0830574602853 1.1337020767364938
8.408522142569701 717.8702133007766 1.1278809420083848
8.413749697523118 708.6858352703641 1.1186659767749172
8.418977252476534 704.288865307137 1.1149541369175848
8.42420480742995 697.4089175404855 1.10909607953363
8.429432362383366 688.0496420279212 1.1019562943469188
8.434659917336782 677.0701931229652 1.092911933043701
8.439887472290199 666.0954207025555 1.082427273035086
8.445115027243615 656.8135593852484 1.0747563845220247
8.450342582197031 645.42164859288 1.0652218028689964
8.455570137150447 638.4578477004835 1.0596590438403073
8.460797692103863 634.5232198562513 1.056152495977149
8.46602524705728 630.5788211615368 1.0523446102253866
8.471252802010696 626.6761568959556 1.0493460141209996
8.476480356964112 616.0085313950239 1.0400694930593706
8.481707911917528 606.6219424935877 1.0320564426166154
8.486935466870944 598.2898045840371 1.0249324998447775
8.49216302182436 593.8656128207805 1.0201806022220257
8.497390576777777 590.7600745465229 1.0165289834386106
8.502618131731193 588.2309930886616 1.0143166693662549
8.50784568668461 583.3125089271604 1.009444094634571
8.513073241638025 578.4211812709812 1.0046190722201105
8.518300796591442 574.8588301143276 1.0008367486517056
8.523528351544858 573.6620004107928 0.9991523333942791
8.528755906498274 572.261255461771 0.9983518826999742
8.53398346145169 569.9873474064397 0.9961802334268905
8.539211016405106 567.114031422012 0.9938736184880124
8.544438571358523 569.2362186059628 0.995788523448432
8.549666126311939 569.6688672499336 0.9967753710452892
8.554893681265355 569.2883431015098 0.996356875510748
8.560121236218771 566.1310790674678 0.991718588973934
8.565348791172188 566.5407064674716 0.9909571621228639
8.570576346125604 570.9470460126345 0.9948443237764855
8.57580390107902 568.496773553495 0.9909725237017886
8.581031456032436 567.6574151898046 0.9898522683586627
8.586259010985852 563.1272153860609 0.9858866535578141
8.591486565939269 567.3668019957407 0.9904537848427084
8.596714120892685 569.2462565791935 0.9922894755490694
8.601941675846101 568.0873575479336 0.9910451011272393
8.607169230799517 568.935477332254 0.9923165797123283
8.612396785752933 565.4969002437884 0.9887161094189945
8.61762434070635 566.1001229873681 0.9891891113143333
8.622851895659766 566.4217338421165 0.9894199112370348
8.628079450613182 567.0259440409915 0.9897245806075599
8.633307005566598 572.779382315435 0.9935940122547154
8.638534560520014 581.1282808692372 0.9990284268304752
8.64376211547343 588.2041425399259 1.0043199758291799
8.648989670426847 593.4703489362163 1.0079480151065485
8.654217225380263 598.5429446852029 1.012025827406767
8.65944478033368 604.2695585978755 1.0167220085283197
8.664672335287095 612.7650933849335 1.023512575883095
8.669899890240512 620.3682909289222 1.029244039846633
8.675127445193928 626.9898147070974 1.0343504068468106
8.680355000147344 638.5256929798503 1.0431517952270406
8.68558255510076 646.9346020204314 1.0502398617129367
8.690810110054176 657.5206671069401 1.0587846164378865
8.696037665007593 666.318750715232 1.0641310898596985
8.701265219961009 675.082831905324 1.0703541263116343
8.706492774914425 687.8680492824697 1.0798854792328234
8.711720329867841 693.1482786522599 1.0850939896453626
8.716947884821257 696.1263211874482 1.0866480067140598
8.722175439774674 700.5896047301935 1.089758374252231
8.72740299472809 700.4901161477359 1.0888095227793326
8.732630549681506 702.0433680901322 1.0911719683762022
8.737858104634922 701.5409498063622 1.0912135848279454
8.743085659588338 698.6745579487375 1.0905493863875968
8.748313214541755 701.0398676979681 1.0925850999004652
8.75354076949517 696.6413061207696 1.08884226994135
8.758768324448587 692.6646506412723 1.0842800624135016
8.763995879402003 684.3965749726989 1.0767002736311664
8.76922343435542 674.6491635790924 1.068828675350064
8.774450989308836 668.8626842384961 1.0637048926082704
8.779678544262252 658.6951067659211 1.0542234163903894
8.784906099215668 649.3742903340358 1.0452006847748092
8.790133654169084 642.3368101314342 1.0390882020117098
8.7953612091225 635.1216263478117 1.0330844599930915
8.800588764075917 623.2871378685848 1.0226155691805017
8.805816319029333 613.9775346205329 1.0146070111086145
8.811043873982749 608.7843761275582 1.0104074316248841
8.816271428936165 605.6106077462833 1.0082277382540665
8.821498983889581 603.5038853116912 1.007662019253515
8.826726538842998 600.1405314058543 1.0048449901965417
8.831954093796414 593.9348949462938 0.9977765115397218
8.83718164874983 588.1432614160451 0.9910380151135025
8.842409203703246 584.6890199888709 0.9879681738030319
8.847636758656662 582.2837209320305 0.9868897395803619
8.852864313610079 580.2615953498699 0.9855036461556959
8.858091868563495 583.2107623936562 0.9874719780005503
8.863319423516911 582.8753378438903 0.9863492215333153
8.868546978470327 583.2799637005722 0.9865833563984598
8.873774533423743 580.9480712395579 0.9841545865293585
8.87900208837716 578.3326735346205 0.9822758001048385
8.884229643330576 578.2280707629717 0.9821262482279306
8.889457198283992 578.8784221187142 0.9829390652893178
8.894684753237408 577.3143913202113 0.9804866982371601
8.899912308190824 584.2835259794213 0.9859040170137736
8.90513986314424 582.7214956316539 0.9823242594614515
8.910367418097657 584.4622516825561 0.9826353293321514
8.915594973051073 585.626726865577 0.9828144515705712
8.92082252800449 589.8583460302957 0.9870180238706004
8.926050082957905 597.457542769773 0.9945892132808027
8.931277637911322 605.7116387662477 1.001257484598663
8.936505192864738 609.8639559084805 1.0039982944794341
8.941732747818154 609.4044219443176 1.0040325217339605
8.94696030277157 609.7393462043771 1.0043715498456058
8.952187857724986 609.9018839203391 1.0052512442040664
8.957415412678403 613.7332418069437 1.0080138912925627
8.962642967631819 619.6499003633609 1.0118129877657347
8.967870522585235 621.1469810088807 1.0120013133921475
8.973098077538651 620.8252751291252 1.0109878979970024
8.978325632492067 622.1809783425881 1.0124811346736866
8.983553187445484 626.9601106940197 1.0154100590629203
8.9887807423989 632.8314677898634 1.0193210062774807
8.994008297352316 638.4707605192948 1.0239025440813976
8.999235852305732 642.5917798386115 1.0276310756172113
9.004463407259149 645.8365486861774 1.0291664028285572
9.009690962212565 653.6045892760584 1.0338472538967922
9.014918517165981 662.436192368745 1.0394453598811566
9.020146072119397 675.5394957497322 1.049513866540281
9.025373627072813 683.6851751959836 1.0557199998126827
9.03060118202623 696.1202375973044 1.06462054119151
9.035828736979646 712.3327322395928 1.0769437024721453
9.041056291933062 728.661590395703 1.0888147124613774
9.046283846886478 747.5656724068515 1.1029111360543793
9.051511401839894 761.0318230046902 1.1125172466996702
9.05673895679331 777.288438368638 1.1232612738553578
9.061966511746727 798.7312082498969 1.1383190233558116
9.067194066700143 825.7765033994342 1.1569870658066164
9.07242162165356 851.0901487495412 1.1729765852785965
9.077649176606975 867.6144422846578 1.1829677762465092
9.082876731560392 882.1834152640724 1.19272202414752
9.088104286513808 892.5790397523672 1.2003257148936688
9.093331841467224 904.7251510231129 1.208202829024707
9.09855939642064 915.4876625122444 1.214652108336827
9.103786951374056 919.058683522506 1.2166740665023454
9.109014506327473 916.154234506055 1.2133635043878146
9.114242061280889 910.6634548293738 1.2095010552955658
9.119469616234305 901.0782885044621 1.2023763814750759
9.124697171187721 898.8770583461595 1.2011726841470238
9.129924726141137 891.9338011956002 1.1964950159893704
9.135152281094554 895.7732491542048 1.1996146330683943
9.14037983604797 906.490373650333 1.2067176984031298
9.145607391001386 925.9698954625724 1.2187300278097393
9.150834945954802 953.1347104657515 1.235327384707478
9.156062500908218 983.2300550835275 1.2550821375048797
9.161290055861635 1016.90822168443 1.2866147347877408
9.16651761081505 1053.9229470430103 1.3171706977975004
9.171745165768467 1088.690375733515 1.3439809319028335
9.176972720721883 1110.0083535129422 1.360280416237911
9.1822002756753 1118.5782526908881 1.3672714246859785
9.187427830628716 1120.6664092343576 1.371850077291888
9.192655385582132 1115.1422874880886 1.3716566725847592
9.197882940535548 1106.0369096651784 1.3685074752254514
9.203110495488964 1094.77480622164 1.3636954394023784
9.20833805044238 1082.3194902946495 1.3590167878580246
9.213565605395797 1073.3797953113815 1.355714750345764
9.218793160349213 1066.7018661619868 1.3539469486335762
9.224020715302629 1058.5455785128247 1.3502833567666583
9.229248270256045 1057.4262830166492 1.3512949936034464
9.234475825209461 1052.4250034946276 1.3501659278730236
9.239703380162878 1046.4424192804918 1.348162987742147
9.244930935116294 1046.937240885429 1.3492546201503621
9.25015849006971 1048.4528033944655 1.3509989664037332
9.255386045023126 1053.7545017041502 1.3550923806784059
9.260613599976542 1066.0858973432232 1.3641635081468084
9.265841154929959 1080.0799086698769 1.3759762824672364
9.271068709883375 1099.5890061812402 1.3888176303208648
9.276296264836791 1120.2847540553062 1.403475116852483
9.281523819790207 1138.2209736506663 1.4166522009529343
9.286751374743623 1154.0168199865668 1.42737130176208
9.29197892969704 1169.0546614447562 1.4386239062456845
9.297206484650456 1169.9089915823138 1.4401948219858403
9.302434039603872 1160.2744004867093 1.4354055507279986
9.307661594557288 1129.1629385256413 1.4179387522854863
9.312889149510704 1085.2684102737269 1.391528216209779
9.31811670446412 1035.936113741125 1.359858041281568
9.323344259417537 981.6681288384914 1.3251751038444677
9.328571814370953 928.1348713686165 1.2877096650388349
9.33379936932437 882.8161495247679 1.257187453588072
9.339026924277785 838.9123771910727 1.2270278684150535
9.344254479231202 802.1805100228183 1.202958475270035
9.349482034184618 771.1080865467891 1.1804333309912654
9.354709589138034 746.1003734562458 1.1627564443720393
9.35993714409145 729.6966919138088 1.152064834255114
9.365164699044866 717.3605378011778 1.1436918342908104
9.370392253998283 706.2970878896422 1.1361439279871952
9.375619808951699 697.9205677667118 1.129188503094244
9.380847363905115 690.9434445580077 1.12363707696843
9.386074918858531 684.4188146922113 1.1198533411143587
9.391302473811947 681.4092963175092 1.1184688575805761
9.396530028765364 678.3168292997639 1.1167306043328535
9.40175758371878 675.4581961527521 1.1147890532593945
9.406985138672196 678.0491766928031 1.1172659214072327
9.412212693625612 679.5675394872354 1.117249822824674
9.417440248579029 676.5808849772761 1.103464877094263
9.422667803532445 674.5955917783812 1.095222903327852
9.427895358485861 670.991348856905 1.0885673526209136
9.433122913439277 674.1038898987356 1.0888545368842557
9.438350468392693 674.7225227587363 1.0870524034058668
9.44357802334611 674.1329951917552 1.0842650729674588
9.448805578299526 673.5391578337568 1.0816963122500634
9.454033133252942 669.619691859455 1.076620663171603
9.459260688206358 665.6946711647572 1.0709736321857422
9.464488243159774 663.3298937375366 1.066166922903082
9.46971579811319 664.6440437004533 1.0654033778763203
9.474943353066607 663.9407089801575 1.0639333101834254
9.480170908020023 665.4337567966453 1.0644205142370444
9.48539846297344 665.6331962953868 1.0629342693365988
9.490626017926855 664.8110307822668 1.0604007244625921
9.495853572880272 662.1134689387425 1.0583003532183681
9.501081127833688 661.6772453160542 1.057216506904871
9.506308682787104 661.7548775371504 1.0562629167375346
9.51153623774052 660.1428723199267 1.0538002538283795
9.516763792693936 658.0613008810857 1.051430923023783
9.521991347647353 658.4879015198725 1.050651915519039
9.527218902600769 661.2442601864205 1.0519729739690287
9.532446457554185 665.6103285808875 1.0543926375194526
9.537674012507601 664.903686259684 1.0528524578581175
9.542901567461017 664.880228575326 1.0513327783831055
9.548129122414434 665.1906326389196 1.0510099382648983
9.55335667736785 665.3308422399847 1.050127725356083
9.558584232321266 666.1396602667528 1.0496578537808092
9.563811787274682 665.7461667659678 1.0491673890763638
9.569039342228098 666.3671146886007 1.0502073923279933
9.574266897181515 665.8535933272717 1.0492517798681704
9.57949445213493 665.7372365651318 1.0477956652699345
9.584722007088347 666.415776334805 1.045918855973733
9.589949562041763 667.4827781545259 1.0460166565128888
9.59517711699518 667.1732824056282 1.0446707972243177
9.600404671948596 665.2834682331277 1.042830792814632
9.605632226902012 659.982863666451 1.0376567986622824
9.610859781855428 659.1774256758786 1.0366056812394064
9.616087336808844 663.8282470939819 1.0405620718870288
9.62131489176226 666.6041980711609 1.0421582206315294
9.626542446715677 664.5163946960712 1.0399818942530226
9.631770001669093 662.465435453107 1.0371840527999705
9.636997556622509 663.2978980372393 1.0369859595330824
9.642225111575925 664.2074796225097 1.0372405839747532
9.647452666529341 662.7066481276382 1.0360635292566458
9.652680221482758 664.0145119471945 1.0372353104015617
9.657907776436174 667.0502402470041 1.038347253760238
9.66313533138959 668.8131543117521 1.0381677693215363
9.668362886343006 679.819032201038 1.046977958232897
9.673590441296422 680.0161002209043 1.0478438810225743
9.678817996249839 680.0405555557244 1.0467794090911329
9.684045551203255 671.1136508984359 1.0385566542635993
9.689273106156671 666.5909183087449 1.0331366936105562
9.694500661110087 669.7389480866882 1.0344025226028517
9.699728216063503 674.4010108591285 1.0378094361778696
9.70495577101692 678.947101704843 1.0408217711878862
9.710183325970336 683.9564222844101 1.0447642484487767
9.715410880923752 686.4566299389593 1.0461750184862042
9.720638435877168 689.1444927340332 1.0477408560583827
9.725865990830584 688.1740395906204 1.0466528650021212
9.731093545784 683.4639339252166 1.0413400885066464
9.736321100737417 683.5089934060431 1.0407489141974606
9.741548655690833 683.3489376887474 1.0401420261285639
9.74677621064425 685.5733936184032 1.0411436084465309
9.752003765597665 686.21298292284 1.041846813294796
9.757231320551082 685.0533741877904 1.0408734538167024
9.762458875504498 683.5305262965619 1.038653443244214
9.767686430457914 686.0694142029882 1.040343795375841
9.77291398541133 686.2628993550062 1.0394895950609657
9.778141540364746 688.2120435854672 1.038468172788451
9.783369095318163 689.6958727046127 1.038534255722377
9.788596650271579 690.3966982601055 1.0386949189399262
9.793824205224995 692.9856684129496 1.0425156838160705
9.799051760178411 693.0625299847201 1.0419259555768177
9.804279315131827 694.6162774524887 1.0422879342097193
9.809506870085244 691.7951626622703 1.0387167269759894
9.81473442503866 693.0076717209197 1.0388477320557994
9.819961979992076 694.8385737213654 1.0398064976706343
9.825189534945492 698.2492752099299 1.0427575234765933
9.830417089898909 706.2902765115243 1.048890658338088
9.835644644852325 709.1151194259583 1.0492317939878917
9.840872199805741 707.1491063813261 1.0460219376935436
9.846099754759157 707.4434570825047 1.0456882614670648
9.851327309712573 709.4936634014315 1.048260162352984
9.85655486466599 711.8393388468783 1.0503538109489603
9.861782419619406 714.2410441845449 1.0522209120514332
9.867009974572822 715.628021765327 1.0519168931487126
9.872237529526238 718.235090681626 1.0530195253881591
9.877465084479654 719.2716170111131 1.0536138959410273
9.88269263943307 718.929340229054 1.052053942297746
9.887920194386487 725.3421596853234 1.0564060847921326
9.893147749339903 726.5004629619937 1.0569840312970815
9.89837530429332 727.3247600503719 1.056033347306004
9.903602859246735 731.9561729150998 1.0587123276708965
9.908830414200152 734.4512549718061 1.0600727309811773
9.914057969153568 745.5821457318899 1.0688431361426192
9.919285524106984 752.966633677281 1.0737612012973625
9.9245130790604 756.8323325811491 1.0760071859902742
9.929740634013816 756.1589495364999 1.0741528885491032
9.934968188967233 757.426373305423 1.0745824201108434
9.940195743920649 757.6147737002688 1.073877989197011
9.945423298874065 762.9229198797149 1.0776473435036038
9.950650853827481 764.4198744679004 1.0785156742306772
9.955878408780897 768.2500823252187 1.081135057010191
9.961105963734314 767.1094380272879 1.0796012680003138
9.96633351868773 764.4022826272995 1.0775018723827254
9.971561073641146 761.6230317897888 1.0739388931113008
9.976788628594562 763.7288715859239 1.0748952970166874
9.982016183547978 762.121393777933 1.0734683486810175
9.987243738501395 759.180671887075 1.0712246358286974
9.99247129345481 755.6637852938812 1.06851853330775
9.997698848408227 748.7607753198055 1.0629242413077853
10.002926403361643 743.4300643923305 1.0579727459825894
10.00815395831506 742.7215430951387 1.0566179861255673
10.013381513268476 735.8778948060169 1.0514181244414478
10.018609068221892 730.706981149787 1.0473226919619358
10.023836623175308 725.6918442035561 1.0434651433562956
10.029064178128724 723.5969150660936 1.0417996943925099
10.03429173308214 725.046811047248 1.0433379558397708
10.039519288035557 728.5664108314933 1.0459421353442617
10.044746842988973 734.8981917899924 1.0503243649288359
10.049974397942389 734.7689388465263 1.0496301878060486
10.055201952895805 732.2418382022872 1.0474024997017337
10.060429507849221 729.4438496757098 1.0446772183709274
10.065657062802638 725.1778296532689 1.0415077198308673
10.070884617756054 725.8719595251071 1.0418966567454822
10.07611217270947 727.6758785305949 1.0428585655106657
10.081339727662886 726.0972241767822 1.0407474052701815
10.086567282616302 724.0758254115614 1.0392848981049598
10.091794837569719 721.6951377884986 1.0370447216722016
10.097022392523135 719.1864270552409 1.0341995943718096
10.102249947476551 723.9994094667703 1.0374735483166617
10.107477502429967 721.1909856994604 1.034367416129182
10.112705057383383 716.3540602414183 1.0298695085995775
10.1179326123368 711.8324732522404 1.0265255541919918
10.123160167290216 713.3093841105093 1.0293228016177947
10.128387722243632 717.6389914154281 1.0330612988251087
10.133615277197048 717.2574926204201 1.0321125584367032
10.138842832150464 717.9169936776751 1.0310118291515593
10.14407038710388 714.2110063536311 1.0277426510713683
10.149297942057297 718.1575941878896 1.030747840373765
10.154525497010713 717.6846564492981 1.0305755178780491
10.15975305196413 719.7567698232317 1.0319993457668204
10.164980606917545 718.4203136365929 1.0301711116590766
10.170208161870962 718.0171889791676 1.0288651828270154
10.175435716824378 714.7035655746911 1.0262876104510188
10.180663271777794 714.2007972167783 1.0252872064230099
10.18589082673121 712.7026398733601 1.0238411438907355
10.191118381684626 712.4144014976699 1.0240811473774027
10.196345936638043 710.8316119707596 1.0217757556201474
10.201573491591459 708.4539902809099 1.0193237981825358
10.206801046544875 707.3345481735834 1.0182824523863538
10.212028601498291 709.141448483992 1.0188136120844185
10.217256156451707 709.8848517967501 1.019479915186824
10.222483711405124 711.5985749021041 1.0209364862239039
10.22771126635854 715.3059409641622 1.0249217605915386
10.232938821311956 714.8987435721472 1.0246892975049373
10.238166376265372 714.9237137239476 1.0239037334043497
10.243393931218788 715.4147762141693 1.0235942808242564
10.248621486172205 708.9278871413925 1.0188551949410949
10.253849041125621 707.4211210776665 1.0171223327695524
10.259076596079037 705.2429953600348 1.0154066684718548
10.264304151032453 701.5457262054886 1.0124399785763856
10.26953170598587 702.395935949409 1.011770927135695
10.274759260939286 702.825422098659 1.0115358312523313
10.279986815892702 701.4242971450542 1.0105638835964368
10.285214370846118 705.1742691103232 1.0142812832141048
10.290441925799534 704.3003376741765 1.013104960614258
10.29566948075295 701.9822368219853 1.0111465047171795
10.300897035706367 701.0674889551333 1.0102679250544864
10.306124590659783 701.9325141472419 1.0107247640457189
10.3113521456132 695.1355113871516 1.0056873609844486
10.316579700566615 696.6599687531414 1.0066854778289167
10.321807255520032 690.9431872235381 1.0019048126235155
10.327034810473448 688.9249227371158 1.0001866455409751
10.332262365426864 685.7442520897044 0.9965645244360202
10.33748992038028 685.7106349287886 0.9959709619713598
10.342717475333696 682.017310058538 0.992547053495818
10.347945030287113 682.685786846107 0.9919163202309657
10.353172585240529 687.2505126242789 0.9951983077066878
10.358400140193945 690.3197406440154 0.9970292113164076
10.363627695147361 690.8663111586599 0.9974095106741061
10.368855250100777 695.1941058159273 1.000492121995721
10.374082805054194 703.2972011629286 1.006833911644108
10.37931036000761 703.711850499343 1.0064834311983293
10.384537914961026 704.2154930894549 1.0069518978928167
10.389765469914442 698.0460296461916 1.0014251392395368
10.394993024867858 701.39910154173 1.00384114473625
10.400220579821275 700.3499476468368 1.0025828051180725
10.40544813477469 696.9074806803978 0.9987004342368205
10.410675689728107 688.3109138501485 0.9920306770242399
10.415903244681523 684.2829776175386 0.989127543773604
10.42113079963494 681.5392385440235 0.9876612560983339
10.426358354588356 678.656058119559 0.9856082286473199
10.431585909541772 670.8243608457668 0.9795961822790961
10.436813464495188 664.0005972648374 0.9747997060001231
10.442041019448604 658.3242166877393 0.9703334398151771
10.44726857440202 653.124255327082 0.9656773913867112
10.452496129355437 647.859019511308 0.9614161178695408
10.457723684308853 643.2022841843375 0.9578375519538392
10.462951239262269 637.4317055830347 0.9528573040688516
10.468178794215685 630.7826647041007 0.9474362327013486
10.473406349169101 623.5454163287902 0.94201972646569
10.478633904122518 618.022447508529 0.9378723781854719
10.483861459075934 616.9589187605428 0.9373383833674984
10.48908901402935 614.7449158199746 0.935178754715992
10.494316568982766 614.3576568534492 0.9333370476979816
10.499544123936182 611.5919591033836 0.9307401308349827
10.504771678889599 604.5665952888664 0.925377508321001
10.509999233843015 602.4481465002542 0.9246145513651348
10.515226788796431 601.2922107311733 0.9228674251491019
10.520454343749847 596.4241120290158 0.9189034451626972
10.525681898703263 595.744462716181 0.918538760433601
10.53090945365668 591.0658948928432 0.9146082104495058
10.536137008610096 592.6384804985746 0.9159676403206074
10.541364563563512 593.5705097517377 0.9159567321805703
10.546592118516928 595.8921594746472 0.9172506320546299
10.551819673470344 590.9038807592825 0.9134920291170827
10.55704722842376 586.6087486947417 0.9108777615535307
10.562274783377177 580.2356739322609 0.905817911470399
10.567502338330593 575.8255922349781 0.9023961661532718
10.57272989328401 571.4199736273744 0.8973287407708594
10.577957448237425 570.1074804744408 0.8958000762986126
10.583185003190842 567.1948653256504 0.8929431311778426
10.588412558144258 569.2710517895734 0.8941957295894418
10.593640113097674 569.5231772271516 0.8951525947171897
10.59886766805109 572.2473988788922 0.8972660826813363
10.604095223004506 569.7976650910243 0.8946448867905115
10.609322777957923 564.9255999721852 0.8905625305713905
10.614550332911339 561.5023325063943 0.887050512451875
10.619777887864755 561.6079996282249 0.8869414015528795
10.625005442818171 559.4645191694564 0.8855084216252006
10.630232997771587 558.430518322012 0.8840657570229163
10.635460552725004 557.7993345229901 0.8832339125411232
10.64068810767842 556.7978241555795 0.8818811926267383
10.645915662631836 555.724835711255 0.8806080484696153
10.651143217585252 556.3436539332238 0.8815903487403042
10.656370772538668 559.2514166435574 0.8835826817054059
10.661598327492085 564.6249076993695 0.8876033056081327
10.666825882445501 570.1040620512123 0.8916005398854134
10.672053437398917 569.4319020266715 0.8892778359179955
10.677280992352333 574.486678126642 0.893088449525436
10.68250854730575 575.260813487271 0.8935662605358565
10.687736102259166 579.5941068621279 0.8980002752005216
10.692963657212582 579.7024691009368 0.89834308994122
10.698191212165998 580.0599923308221 0.8982432936582232
10.703418767119414 585.0042768432078 0.9014312652239912
10.70864632207283 587.6512074673757 0.9026686314250356
10.713873877026247 593.8251006509373 0.9069775128490737
10.719101431979663 601.6325608550378 0.9123548223228062
10.72432898693308 612.1429470481153 0.9197741935340907
10.729556541886495 619.2884314662813 0.9242590944341716
10.734784096839912 628.560446651728 0.9312408233626652
10.740011651793328 631.548307359923 0.9331687692472731
10.745239206746744 633.8860560800034 0.9348128260498594
10.75046676170016 636.8555840010778 0.9364160962805764
10.755694316653576 639.8353062583352 0.9380720902350981
10.760921871606993 639.477972529574 0.9368216990147106
10.766149426560409 643.9218361468564 0.9397096457224033
10.771376981513825 647.4560250624662 0.942033371142928
10.776604536467241 648.3817323384003 0.9430496313245805
10.781832091420657 652.9291333017417 0.9462711020642501
10.787059646374074 650.2936114034488 0.9444723320404096
10.79228720132749 644.4795902183542 0.9390750068555633
10.797514756280906 640.998016950362 0.93604086053377
10.802742311234322 638.3885766381568 0.9346108134257046
10.807969866187738 639.562789415719 0.9358553805386511
10.813197421141155 638.7931060348118 0.9343500266963816
10.81842497609457 642.4556667598753 0.936507220846942
10.823652531047987 648.5981735265769 0.939616670121285
10.828880086001403 661.2186867776577 0.9483920224197243
10.83410764095482 677.6953177005385 0.9600127303988988
10.839335195908236 696.6115273754341 0.9732746131589088
10.844562750861652 718.1010626016475 0.9878870620343082
10.849790305815068 741.7408837192371 1.0036137652547763
10.855017860768484 766.7115357384642 1.0194158672013933
10.8602454157219 792.3424112800942 1.0364069325827971
10.865472970675317 812.4219746993842 1.0489789157314262
10.870700525628733 821.4386707679743 1.0544897516131275
10.875928080582149 819.4611579122261 1.0532620460876727
10.881155635535565 799.4088230937728 1.038754147585995
10.886383190488981 781.0969222590471 1.0263991511190012
10.891610745442398 756.7269406759325 1.0104234398958327
10.896838300395814 735.1073223328426 0.9958202099485245
10.90206585534923 708.841593468245 0.977620997928917
10.907293410302646 687.668789349358 0.9624859783481218
10.912520965256062 670.6382336812234 0.9504572394894131
10.917748520209479 660.3386384783905 0.9435922915408512
10.922976075162895 646.7172056148328 0.9337500020891285
10.928203630116311 635.7207074121204 0.9253512414626318
10.933431185069727 626.7031853522911 0.918512004981302
10.938658740023143 620.1868440123262 0.9127552091282151
10.94388629497656 611.8794129238064 0.905768319205363
10.949113849929976 603.7687608447334 0.8996705431784321
10.954341404883392 598.3902026900957 0.8960692043685506
10.959568959836808 595.8495902469874 0.8947442698740073
10.964796514790224 592.5894667447485 0.892238335660732
10.97002406974364 591.4236989820807 0.8929150696014662
10.975251624697057 583.2485892351281 0.8888460535796028
10.980479179650473 579.720827098565 0.8877330490943894
10.98570673460389 576.1816612191253 0.8861343406246776
10.990934289557305 574.3698294256886 0.8856096882092628
10.996161844510722 571.1266629158374 0.8838578565190593
11.001389399464138 564.8833566018126 0.8799554718382344
11.006616954417554 561.3802363711904 0.8776377031193243
11.01184450937097 554.0213277192689 0.8727256733991813
11.017072064324386 551.6332668277554 0.8713387747398174
11.022299619277803 550.4104019705644 0.8708482393772571
11.027527174231219 549.3334831612389 0.8701302709152059
11.032754729184635 549.8094427125458 0.8708804391022383
11.037982284138051 547.7342543535316 0.8697537410929916
11.043209839091467 542.9328737640469 0.8661652336283153
11.048437394044884 544.1462422602109 0.8675758674730271
11.0536649489983 543.3864545375415 0.8674977346169932
11.058892503951716 542.4800810208271 0.8671258577758916
11.064120058905132 543.7079875202951 0.8686784439011155
11.069347613858548 541.5499388845708 0.867723072797084
11.074575168811965 534.8875250434063 0.8625518686626931
11.079802723765381 531.5183250666755 0.8600040618062215
11.085030278718797 534.2688838437109 0.862143814876909
11.090257833672213 535.395137174731 0.8633741386680539
11.09548538862563 535.5027661263612 0.8636374280719316
11.100712943579046 529.8778409402914 0.8592440192285906
11.105940498532462 527.3669499331256 0.8575083941325128
11.111168053485878 525.5836127093374 0.8561819572199055
11.116395608439294 521.8536126784549 0.8535861587315003
11.12162316339271 519.2724807467664 0.8514031399193042
11.126850718346127 515.7159074427411 0.8482375355417825
11.132078273299543 514.9778637062773 0.8478706242377009
11.13730582825296 514.5467041937047 0.8481007533611538
11.142533383206375 513.3105944309733 0.8477330941070947
11.147760938159792 516.9364127611542 0.8517186190246862
11.152988493113208 520.8381976034829 0.8556065576752054
11.158216048066624 520.0824149043129 0.8547633809120744
11.16344360302004 518.0559794590536 0.8526899864988243
11.168671157973456 512.5671560250418 0.8474735952754953
11.173898712926873 512.6484022111209 0.8475479949001807
11.179126267880289 509.1960079856592 0.845427339958152
11.184353822833705 506.7732261315966 0.8432300791962923
11.189581377787121 507.691599754481 0.8445167898848631
11.194808932740537 504.59807511697704 0.8416663710811105
11.200036487693954 506.33651650653553 0.8440747659076326
11.20526404264737 504.41900736329694 0.843433805736934
11.210491597600786 502.55236507582 0.842048042759461
11.215719152554202 500.47881324620784 0.8409414899016032
11.220946707507618 501.1020531596087 0.840492527018725
11.226174262461035 503.8076901206163 0.8420809614457223
11.23140181741445 504.3301404194166 0.842559700725121
11.236629372367867 501.434644853222 0.8399757988849912
11.241856927321283 497.4849883847326 0.8366373031295906
11.2470844822747 493.87282461338606 0.8339372311786094
11.252312037228116 495.7664603047531 0.835311301338575
11.257539592181532 498.16575523641427 0.8374823979363092
11.262767147134948 499.1533499526154 0.8386265129087639
11.267994702088364 498.2485732057952 0.8375325111216013
11.27322225704178 497.5090512987633 0.8371681107908161
11.278449811995197 497.66860525714986 0.8372166444631364
11.283677366948613 496.92896381626093 0.836865643486333
11.288904921902029 500.2009515537594 0.8397315372030992
11.294132476855445 500.2050800634518 0.8392478050194877
11.299360031808861 497.8120804244768 0.8376907485539926
11.304587586762278 497.6652710570033 0.8371180753021323
11.309815141715694 496.55690030000466 0.836090221010371
11.31504269666911 495.63566454009384 0.8351545583890669
11.320270251622526 496.9892504342812 0.8353856762814986
11.325497806575942 493.96814192827287 0.8321485179768671
11.330725361529359 495.1199222252177 0.8329341800110979
11.335952916482775 496.78319725538597 0.8344892041528523
11.341180471436191 497.9517029096771 0.8353322392166707
11.346408026389607 497.57676780396173 0.8349312948571751
11.351635581343023 499.55738934707495 0.8366116571252277
11.35686313629644 497.73568052240466 0.8346977698303543
11.362090691249856 495.55502596623967 0.8330770619173424
11.367318246203272 493.59250300150575 0.8318033271853313
11.372545801156688 489.0509017658391 0.8280260416034774
11.377773356110104 485.5475158410593 0.8247455365408047
11.38300091106352 486.4020288982392 0.8259571250743013
11.388228466016937 484.99821738354154 0.8247760055762796
11.393456020970353 479.75254329405703 0.8201106979828
11.39868357592377 473.3034174209056 0.8149456538477305
11.403911130877185 466.65042137122856 0.8089092006071762
11.409138685830602 466.9559735443063 0.810031336579501
11.414366240784018 470.1396906558274 0.8134614787501991
11.419593795737434 467.64543583681024 0.8114312264667293
11.42482135069085 466.60181348113434 0.810699305227132
11.430048905644266 463.93887058011325 0.807554410264415
11.435276460597683 460.7484072687287 0.8049435846305286
11.440504015551099 460.63990026214907 0.8052496899695877
11.445731570504515 455.12244434837805 0.8003105846249798
11.450959125457931 453.75304317937895 0.7986605168714189
11.456186680411347 451.3381224477145 0.7967745480767442
11.461414235364764 449.11056785751344 0.7944502860771988
11.46664179031818 449.1703005580185 0.7945211876202419
11.471869345271596 450.94515593767 0.7961918215558452
11.477096900225012 453.1888673777489 0.7991086899437166
11.482324455178428 453.45656980272946 0.8066483818269052
11.487552010131845 453.33087354919195 0.8083296756560719
11.49277956508526 452.1623353046233 0.8088159851452156
11.498007120038677 453.26843504586634 0.8109200852956178
11.503234674992093 455.6175116374228 0.813474857671109
11.50846222994551 457.96584722161253 0.8166508655488899
11.513689784898926 462.5806501937902 0.8213953086690542
11.518917339852342 464.2625857164975 0.8241440099108684
11.524144894805758 459.3900927058528 0.8212804605904535
11.529372449759174 455.7793309524704 0.8188473577723936
11.53460000471259 452.76135919194576 0.816245015543905
11.539827559666007 451.41104720400216 0.8157580722477716
11.545055114619423 452.743338143402 0.8168936321162821
11.550282669572839 452.6266161250058 0.8178981162406032
11.555510224526255 452.14110963706423 0.8192989210075153
11.560737779479672 451.77312718011234 0.8193620590154631
11.565965334433088 448.57336396026477 0.8167381231241612
11.571192889386504 444.2120243973159 0.812839997683333
11.57642044433992 442.8197492200136 0.8121770822858165
11.581647999293336 441.0290221977558 0.8116374403510851
11.586875554246753 442.16319041192145 0.8137197247921416
11.592103109200169 439.18630919150525 0.8118918357793534
11.597330664153585 437.5931913200851 0.8108100989798858
11.602558219107001 435.4824781068895 0.809698556970248
11.607785774060417 434.2745757073183 0.809270646213054
11.613013329013834 431.37299756849376 0.8065874953268828
11.61824088396725 426.0602713268392 0.8025572973813812
11.623468438920666 421.8069633636065 0.7999841867737555
11.628695993874082 421.0357638564853 0.7994669851066423
11.633923548827498 419.67477141548505 0.7988177889692987
11.639151103780915 418.24622303653695 0.7969827361056548
11.64437865873433 417.010237149321 0.7959389223301255
11.649606213687747 415.0411549619993 0.7952767908709651
11.654833768641163 409.4902596862096 0.7911615061967363
11.66006132359458 406.3368695347175 0.7889432931291684
11.665288878547996 401.87320011462987 0.7845013562196728
11.670516433501412 399.7955608575464 0.7820043737897349
11.675743988454828 401.7567187366463 0.784937823317818
11.680971543408244 405.4922057409744 0.7884353049753461
11.68619909836166 406.1855279218654 0.789857010831327
11.691426653315077 405.46590276527064 0.78974479069196
11.696654208268493 403.4213420796329 0.7867145986662767
11.701881763221909 402.50504956496235 0.7864399162547568
11.707109318175325 402.44785250243507 0.7867388159005366
11.712336873128741 402.5181959977462 0.7874069444155859
11.717564428082158 404.2926687909286 0.7905464529788779
11.722791983035574 403.13533307838696 0.7894518821687484
11.72801953798899 401.1765278973701 0.7886568469822195
11.733247092942406 397.32618167669597 0.7858900277969646
11.738474647895822 395.43369636208064 0.784548605608664
11.743702202849239 395.3567903243729 0.7854296926375955
11.748929757802655 394.34110051011294 0.7843607601846972
11.754157312756071 394.85728854496654 0.784515016500924
11.759384867709487 395.8049923409259 0.7853143545389603
11.764612422662903 399.3630939495527 0.7896304526209892
11.76983997761632 399.10497044993105 0.7890228974884158
11.775067532569736 399.89953435871195 0.7898936329065802
11.780295087523152 402.95777419585136 0.7929525408769723
11.785522642476568 402.114565975785 0.7917132946786698
11.790750197429984 403.59300203895714 0.7935450615887268
11.7959777523834 398.47814373542053 0.788498286289829
11.801205307336817 396.8460784036961 0.7859592617010025
11.806432862290233 404.07708626673366 0.7932023454723038
11.81166041724365 411.3493106445082 0.8004381067398667
11.816887972197065 414.78931033977415 0.802887146573927
11.822115527150482 416.1223062267839 0.8043222545306665
11.827343082103898 413.25867778455415 0.8012604501217999
11.832570637057314 413.8313590687272 0.8014435684987237
11.83779819201073 414.85684908776585 0.8028817169659529
11.843025746964146 411.2577254312822 0.7999651083767156
11.848253301917563 413.03001067428846 0.8014760540554469
11.853480856870979 411.86345232882184 0.800276719868004
11.858708411824395 412.4702280456964 0.8005899112441431
11.863935966777811 413.98332744046274 0.8011208632092459
11.869163521731227 410.6008052589835 0.7989060397968322
11.874391076684644 407.3945265894881 0.7962961576899149
11.87961863163806 404.63237223488795 0.7945114138017748
11.884846186591476 401.99163973234994 0.7928561193428126
11.890073741544892 400.18015498991656 0.7917603995594449
11.895301296498308 400.7618195362642 0.7930039545384097
11.900528851451725 398.56827056761415 0.790814782147017
11.90575640640514 397.362836051198 0.7891983179567685
11.910983961358557 397.67094830460854 0.7892220293730355
11.916211516311973 396.00287157813693 0.787235177695047
11.92143907126539 395.1923588911673 0.7870205376088008
11.926666626218806 395.0461035154279 0.7868068088494057
11.931894181172222 393.6473481623989 0.7859960414731193
11.937121736125638 395.21060602132206 0.7883504281915041
11.942349291079054 396.9076995546817 0.7915878071285088
11.94757684603247 395.2634039205911 0.7910579401468465
11.952804400985887 394.20810955930875 0.7906519687313205
11.958031955939303 391.28909759683205 0.7875554101158359
11.963259510892719 388.35624677624236 0.7832251093221546
11.968487065846135 388.0212042817564 0.7830360114587385
11.973714620799552 386.5643312292158 0.7814013769644338
11.978942175752968 387.4909658405453 0.782865332705126
11.984169730706384 389.66408618892103 0.7846949319337141
11.9893972856598 391.2051798210731 0.7861647402080093
11.994624840613216 392.30973850280265 0.7875354941190045
11.999852395566633 390.39493760896545 0.7861135602434508
12.005079950520049 390.5117756839324 0.7861515486043293
12.010307505473465 390.1779567389772 0.7857886569380054
12.015535060426881 389.55813276239473 0.785119679221648
12.020762615380297 390.1418029673445 0.7860461195347682
12.025990170333714 390.660851987891 0.7871124969042622
12.03121772528713 390.5374786555476 0.7871800213248871
12.036445280240546 390.96502434771133 0.7879099769223205
12.041672835193962 392.3311015297435 0.7900127503551374
12.046900390147378 391.35094852633654 0.790091432070965
12.052127945100795 393.13238725521614 0.792001186473529
12.05735550005421 399.6670251263202 0.7985563051067128
12.062583055007627 407.14313794187825 0.8051644216781546
12.067810609961043 416.44095202142375 0.8139675313520189
12.07303816491446 421.76997921766133 0.818656122298237
12.078265719867876 431.4769704487716 0.827955590812901
12.083493274821292 441.89711787053426 0.8378295791651311
12.088720829774708 456.81175149541974 0.8511987873557213
12.093948384728124 474.51015926431734 0.8675635374127111
12.09917593968154 492.56915775451273 0.8832986784419676
12.104403494634957 515.1684779131681 0.9036304277003825
12.109631049588373 542.4945815269035 0.9265507017961109
12.114858604541789 569.5827503375509 0.9493577356794627
12.120086159495205 597.8150153154786 0.9731463513060548
12.125313714448621 620.8336482758249 0.9915760749864947
12.130541269402038 644.1249021589422 1.0104398501477185
12.135768824355454 657.3434644973852 1.021086720039514
12.14099637930887 664.2445593351523 1.0262872624026327
12.146223934262286 659.1482392990973 1.0229263988501733
12.151451489215702 645.4301495214771 1.0123474771186642
12.156679044169119 629.1072031072747 0.9994888167234355
12.161906599122535 611.4867949943639 0.9862351282693913
12.167134154075951 588.9240909851185 0.9677312788381255
12.172361709029367 565.1023037935526 0.948210279163532
12.177589263982783 544.1438621044887 0.9312260189922213
12.1828168189362 522.5089821831327 0.9124721140186081
12.188044373889616 501.259250691838 0.894659290520517
12.193271928843032 483.2894292851295 0.8789731078846772
12.198499483796448 467.8413959646723 0.864681506103132
12.203727038749864 457.16716273935754 0.8551399775591181
12.20895459370328 448.463782438919 0.8472295970342658
12.214182148656697 439.0388762201866 0.8385065865266668
12.219409703610113 428.7422807014131 0.8295620745449062
12.22463725856353 422.5865631848442 0.823747547973222
12.229864813516945 412.53185768895054 0.8144890506108104
12.235092368470362 406.0264935782405 0.808668978093261
12.240319923423778 399.7110652731195 0.8029597013828814
12.245547478377194 395.106141088675 0.7985817395917616
12.25077503333061 390.5869491326922 0.7941742387445164
12.256002588284026 386.5383976093384 0.7905914496993494
12.261230143237443 381.3458691685319 0.7852179015116126
12.266457698190859 378.5890085323974 0.7835604716716137
12.271685253144275 378.8701657211453 0.7839429667465918
12.276912808097691 375.13756320236615 0.7809879734992291
12.282140363051107 371.8457028779044 0.7780087456047781
12.287367918004524 365.4993388372251 0.7717021938144518
12.29259547295794 359.84047019581305 0.7662042013218656
12.297823027911356 361.7399410997234 0.7675720432201808
12.303050582864772 362.86326951323775 0.7689641643657106
12.308278137818188 364.0721661738818 0.7694600611381464
12.313505692771605 366.2213168464198 0.7755763965227557
12.31873324772502 365.87281677832027 0.7837596699880365
12.323960802678437 364.52160875158444 0.7872722339435211
12.329188357631853 365.6713573560686 0.7917909549128329
12.33441591258527 361.6995581067457 0.790497570747144
12.339643467538686 359.5464287782967 0.7917275885694327
12.344871022492102 358.07865247229387 0.7939998063986756
12.350098577445518 356.4766602344461 0.7954320135178634
12.355326132398934 355.76153925234837 0.7962736992805443
12.36055368735235 351.9225087329375 0.7935372152404667
12.365781242305767 347.41087606896156 0.7892933194827922
12.371008797259183 345.8045366333792 0.7898509372609583
12.376236352212599 343.6638478943646 0.7900392070319617
12.381463907166015 344.44506554371884 0.7932791279594638
12.386691462119432 343.97757016381377 0.7946036631989881
12.391919017072848 339.6074519965933 0.7908380166653947
12.397146572026264 341.1677155474138 0.7947821883512269
12.40237412697968 340.695167587224 0.7971673338497418
12.407601681933096 341.1038474606998 0.8005889830158373
12.412829236886513 343.12016613148353 0.8045355282773088
12.418056791839929 342.88877226014597 0.8051022919548723
12.423284346793345 340.1670151523393 0.8020281501493772
12.428511901746761 338.03960332179855 0.8004923987992035
12.433739456700177 335.112683536574 0.798757216238125
12.438967011653594 335.81843729193633 0.8011844145097619
12.44419456660701 336.8501843377089 0.802486228511361
12.449422121560426 337.06520696852033 0.8042380519137353
12.454649676513842 335.5244044112449 0.8039126214660769
12.459877231467258 332.6197591708122 0.8018464298876279
12.465104786420675 332.7422143344302 0.8054172039648455
12.47033234137409 334.3194479916371 0.8094251047225829
12.475559896327507 332.0821779156267 0.8081247218132467
12.480787451280923 333.5139854833837 0.81110188257952
12.48601500623434 332.4873102429281 0.809899084823051
12.491242561187756 333.0381587893803 0.8107591092470741
12.496470116141172 334.33599651934776 0.8140691300909769
12.501697671094588 333.89883025147316 0.8146678238372025
12.506925226048004 330.9203877670221 0.812204733046034
12.51215278100142 328.1606528484374 0.8114635037642977
12.517380335954837 326.0121529838662 0.8115189067843042
12.522607890908253 325.5809672530335 0.8128070830650742
12.527835445861669 322.67150578001065 0.8096819134985406
12.533063000815085 324.0564485254122 0.811714093815677
12.538290555768501 323.79057763965307 0.8106875689774109
12.543518110721918 326.17733521153525 0.813975102179616
12.548745665675334 327.6945716304018 0.8160124038954336
12.55397322062875 325.67022886107276 0.8147160856935682
12.559200775582166 322.4770549203672 0.8127701281602729
12.564428330535582 320.76903065132433 0.8063968400062863
12.569655885488999 321.230768668918 0.7999846188578811
12.574883440442415 324.54197782351406 0.798496326353258
12.580110995395831 323.8887711330887 0.7948167505948895
12.585338550349247 321.6022583682818 0.7899283649922456
12.590566105302663 316.00677682837676 0.7805633987936221
12.59579366025608 315.8659774551773 0.7797353596569918
12.601021215209496 316.32811972937526 0.7788614126709569
12.606248770162912 317.7136286955833 0.7787393555899309
12.611476325116328 322.54352752624766 0.7828351894606859
12.616703880069744 325.9970131060486 0.7858832274924008
12.62193143502316 329.76261917656274 0.7892874642895318
12.627158989976577 331.55285724262177 0.7903798776232229
12.632386544929993 326.9880562528883 0.7845585770908406
12.63761409988341 326.20463195084517 0.7832778890157135
12.642841654836825 321.6810703331627 0.7769915824098714
12.648069209790242 323.02080728583854 0.7787935970026477
12.653296764743658 328.54794797457026 0.7854034033002667
12.658524319697074 328.759753891988 0.7850846886229339
12.66375187465049 332.27444049138813 0.7888003418056313
12.668979429603906 333.5468793917231 0.7884231466075686
12.674206984557323 340.7527525450726 0.7953022512120572
12.679434539510739 347.4925166308832 0.8017125215066908
12.684662094464155 353.67195712671634 0.8072216560365899
12.689889649417571 360.288648289511 0.8140084817962744
12.695117204370987 366.7336269807847 0.8212359522540125
12.700344759324404 374.8291536822427 0.8302794376073034
12.70557231427782 380.51598562646603 0.8351775620761381
12.710799869231236 388.7363226145263 0.8431345285476233
12.716027424184652 394.63806645043604 0.8484602152823285
12.721254979138068 403.0344913168888 0.8566249999096651
12.726482534091485 413.22804903933223 0.8664974974107548
12.7317100890449 420.6981806543055 0.8735656504011425
12.736937643998317 429.7663992683335 0.8817942297013943
12.742165198951733 434.5372375058384 0.8852994624008541
12.74739275390515 443.34437402504676 0.8938760963007665
12.752620308858566 452.67847557166874 0.9033259589280569
12.757847863811982 459.0459597087288 0.908779117655172
12.763075418765398 464.42864273889074 0.9144170781726825
12.768302973718814 463.1837321183871 0.9126339816777401
12.77353052867223 456.3208255333547 0.9056892867415552
12.778758083625647 448.0152148759671 0.8973166439114592
12.783985638579063 437.35006686777257 0.8857983709302993
12.789213193532479 430.25266106416274 0.8775804137006235
12.794440748485895 423.8782310373173 0.8711498515301506
12.799668303439312 416.8682525754357 0.8631691683227711
12.804895858392728 412.4719231191748 0.8593741030199095
12.810123413346144 407.1556736180475 0.8537643324240646
12.81535096829956 403.82085267214813 0.8498752554148347
12.820578523252976 403.29355821251 0.8495718952364251
12.825806078206393 402.8140902717289 0.849216650741476
12.831033633159809 401.9545645874865 0.8478868586995996
12.836261188113225 401.5497362539615 0.8471470845148102
12.841488743066641 403.9234833446475 0.8498124245663253
12.846716298020057 410.5146456925074 0.8561414521772075
12.851943852973474 416.76824637290804 0.8625699596216091
12.85717140792689 420.1227593594072 0.8657902730131406
12.862398962880306 426.31941333443655 0.8716341269164196
12.867626517833722 430.01389318321344 0.8750998406504121
12.872854072787138 434.388606655548 0.8784041790786982
12.878081627740555 439.35056510110144 0.882618985473699
12.88330918269397 441.2575449084621 0.8843937404714933
12.888536737647387 438.6306127299681 0.8815780237557588
12.893764292600803 429.97289962495336 0.8728629608963485
12.89899184755422 422.8891529728277 0.8652454607001598
12.904219402507636 412.94181657009614 0.8543204052156087
12.909446957461052 401.92756906516956 0.8429307219428208
12.914674512414468 389.3856373090292 0.8301125045129594
12.919902067367884 372.639397072269 0.8120917023695513
12.9251296223213 359.219910620182 0.7976261910219359
12.930357177274717 354.326611048824 0.7931292428316865
12.935584732228133 348.5799048317477 0.7862136161780898
12.940812287181549 345.72690200604745 0.7836776426210277
12.946039842134965 343.0697621741889 0.7798656380804032
12.951267397088381 336.3272095218822 0.7710955496223961
12.956494952041798 335.7523372078765 0.7709041591723242
12.961722506995214 337.6508861041407 0.7722449630577713
12.96695006194863 337.4119343501308 0.7730289070274681
12.972177616902046 337.5943663907464 0.7737426512787586
12.977405171855462 333.70366718282145 0.7686707873522014
12.982632726808879 331.3712861274979 0.7659731980960779
12.987860281762295 330.9597837968132 0.7642440630729648
12.993087836715711 329.91779700574807 0.7634313361515094
12.998315391669127 330.54164033580736 0.765408694756921
13.003542946622543 329.0987683013707 0.7639858701357507
13.00877050157596 332.76789041324133 0.768339550058096
13.013998056529376 337.4978157468387 0.7723034326654159
13.019225611482792 338.4360197220069 0.7741694029837751
13.024453166436208 337.02444210999556 0.773353138330977
13.029680721389624 334.7109686462733 0.7711900504146628
13.03490827634304 333.31864519024066 0.7689390035627374
13.040135831296457 334.68370032601854 0.7691939403204295
13.045363386249873 338.30288764839804 0.7744331863294733
13.05059094120329 340.7021389447194 0.7779346715820192
13.055818496156705 344.01477466119076 0.7825597226969059
13.061046051110122 346.5926023402984 0.7853123553119624
13.066273606063538 350.3630910655027 0.7871426439005579
13.071501161016954 356.97697580089056 0.7938344374395546
13.07672871597037 366.2044430009467 0.8036144818305097
13.081956270923786 376.2590392088601 0.8140018436781024
13.087183825877203 380.94102755794614 0.8188392518761712
13.092411380830619 383.2002681373021 0.8202152071647276
13.097638935784035 387.9138941737828 0.8252126903081445
13.102866490737451 387.46966801945297 0.8250391797363951
13.108094045690867 386.118888974646 0.8236697248558128
13.113321600644284 384.0544075750232 0.8225298324356264
13.1185491555977 382.01352179152394 0.8201162424117048
13.123776710551116 384.15251204684535 0.8233248842349176
13.129004265504532 384.2629123354182 0.8232693599562892
13.134231820457948 386.22238819979975 0.8240007572254342
13.139459375411365 389.43280819754773 0.8261845847090149
13.14468693036478 391.9406194653376 0.8283768004799048
13.149914485318197 395.7582066086545 0.8326349682014313
13.155142040271613 395.9589238486424 0.8328745793646531
13.16036959522503 398.01359777842356 0.8357138314186576
13.165597150178446 399.5557118023424 0.8372070065883307
13.170824705131862 397.98360424373067 0.8356653914525751
13.176052260085278 396.853865207669 0.835253508521947
13.181279815038694 395.6247576199103 0.8340758379159205
13.18650736999211 395.26023749173413 0.834415685491947
13.191734924945527 395.3301660545718 0.8346482878930613
13.196962479898943 396.4274669980066 0.8355154184833371
13.202190034852359 394.29710671886323 0.8331741451458582
13.207417589805775 392.64463541636394 0.8308637254422631
13.212645144759191 388.0304440769209 0.8261846049913967
13.217872699712608 382.604065743769 0.8210041050606407
13.223100254666024 378.5356354662699 0.8168108599645818
13.22832780961944 373.903244702674 0.8123893456919195
13.233555364572856 367.1933148875588 0.8055187027441586
13.238782919526273 363.71222415815777 0.801898115536238
13.244010474479689 357.94345037565256 0.7966240168642823
13.249238029433105 355.5790256669658 0.7947001980755557
13.254465584386521 357.4297438236566 0.7965784719462332
13.259693139339937 354.41382178146057 0.7930075710897709
13.264920694293354 348.8044841872413 0.7869775691759072
13.27014824924677 340.1989286143892 0.7760835947225255
13.275375804200186 336.56606515672536 0.7719804525433143
13.280603359153602 335.14944910413317 0.7700391738581855
13.285830914107018 332.8620524903339 0.7670384331934627
13.291058469060435 330.5850897885453 0.7659405742323958
13.29628602401385 328.7005605243421 0.7653995628768391
13.301513578967267 327.3096556309368 0.765295722318858
13.306741133920683 324.65962957316265 0.7635767676991005
13.3119686888741 320.68834204841073 0.7583250082324855
13.317196243827516 318.4444566930198 0.7548335310029057
13.322423798780932 318.16077566427356 0.7541513810702988
13.327651353734348 317.8503065897141 0.7530927989351955
13.332878908687764 315.02170650663084 0.7502982072769886
13.33810646364118 314.8618749003491 0.75071519810673
13.343334018594597 315.3923566430354 0.7513939914396799
13.348561573548013 311.4455783194824 0.7464314058868241
13.353789128501429 310.8250329101766 0.7450111139438247
13.359016683454845 306.2379009723641 0.7391082776892999
13.364244238408261 305.8742554745938 0.7391514758550617
13.369471793361678 307.621025170467 0.7414816508458649
13.374699348315094 310.1050742553361 0.7440662654809092
13.37992690326851 315.8158870023474 0.751573656676773
13.385154458221926 320.0709431336613 0.7573053589945045
13.390382013175342 322.07315190254775 0.7602698410889689
13.395609568128759 321.4351956896683 0.7588503243246233
13.400837123082175 320.1331775136987 0.7554044862709383
13.406064678035591 317.5016913095967 0.752038944692393
13.411292232989007 318.9476610980219 0.7543834800977601
13.416519787942423 319.5119098237127 0.7551454634384243
13.42174734289584 319.1000109792763 0.7546185523307274
13.426974897849256 322.5416616965192 0.7583323910183153
13.432202452802672 325.26642521202666 0.761364988547415
13.437430007756088 326.67137124674764 0.7634703174273844
13.442657562709504 328.27077178289284 0.7652580629664231
13.44788511766292 326.05819594124785 0.7636663361487551
13.453112672616337 325.4654420079456 0.7638814302618024
13.458340227569753 328.19190115361107 0.7678685323461064
13.46356778252317 327.94407582112717 0.7671403663455684
13.468795337476585 326.77779515346526 0.7645868076602939
13.474022892430002 325.29486021053793 0.7616541466311568
13.479250447383418 325.88945677576686 0.7614425865632413
13.484478002336834 325.6215923324243 0.7616071369997234
13.48970555729025 323.858983900046 0.7590059417173749
13.494933112243666 322.8594471078601 0.7590034389740725
13.500160667197083 321.01717970198007 0.7575928734549774
13.505388222150499 322.62261147103163 0.7597677039373865
13.510615777103915 323.382149326373 0.7613179450301863
13.515843332057331 326.34592704968674 0.764914293750369
13.521070887010747 326.94211055310257 0.765694100121005
13.526298441964164 325.34239839392563 0.7634134309799291
13.53152599691758 321.9841890970453 0.7582487603935102
13.536753551870996 320.303555847994 0.7565927010428831
13.541981106824412 318.14764433373074 0.7551041041370194
13.547208661777828 317.68849259586153 0.755317599591656
13.552436216731245 318.05820856314557 0.756764489174001
13.55766377168466 316.1885945459212 0.7548689547069778
13.562891326638077 310.2134215913074 0.7463163287710717
13.568118881591493 306.63159460326517 0.7425301372656504
13.57334643654491 302.380845584644 0.7377634777473802
13.578573991498326 301.02082383654783 0.7359374197644782
13.583801546451742 300.56977926247004 0.7365964900457144
13.589029101405158 299.77893516709474 0.7359058108345333
13.594256656358574 296.6516693440952 0.732254058162082
13.59948421131199 292.4411756539874 0.7269926693644229
13.604711766265407 289.232221912629 0.7225234988005876
13.609939321218823 287.957921760322 0.7232954306933617
13.615166876172239 287.4244810737862 0.7235618075436233
13.620394431125655 290.8245887265528 0.7281047814794921
13.625621986079071 288.3758805889008 0.7238200906420136
13.630849541032488 287.6377304026625 0.7224736752062045
13.636077095985904 285.35995001854286 0.7192726964022959
13.64130465093932 283.77770675924137 0.7170887279733836
13.646532205892736 282.6875237391254 0.7161230195311356
13.651759760846153 282.8427992083277 0.7169259470275527
13.656987315799569 279.5371252750491 0.7122002635983172
13.662214870752985 279.6438862264111 0.7125000623710931
13.667442425706401 281.7734509942634 0.7151758810929568
13.672669980659817 282.79155584645076 0.7154185991085109
13.677897535613234 283.98272095645274 0.7178524224435009
13.68312509056665 284.49345161184453 0.7191501214062372
13.688352645520066 286.7154601329262 0.7225635691906788
13.693580200473482 289.2856030464103 0.7271430122060171
13.698807755426898 289.6961143038709 0.7275805599517956
13.704035310380315 292.62078038544416 0.7319722971817834
13.70926286533373 290.24239471661855 0.729331558996541
13.714490420287147 289.254202545848 0.728469301262934
13.719717975240563 288.3489739910512 0.7252446600385786
13.72494553019398 289.76976046292526 0.7264271629673091
13.730173085147396 289.49865279628426 0.7252416096619405
13.735400640100812 289.5458115177118 0.7246610014854029
13.740628195054228 285.86911589443207 0.7192378007479006
13.745855750007644 284.69924537999265 0.7172475717174578
13.75108330496106 284.78939847616357 0.7184659187873289
13.756310859914477 281.5137695942284 0.7161970801243348
13.761538414867893 280.67701418694855 0.7168798618466478
13.766765969821309 277.4340940137133 0.7117691510088253
13.771993524774725 277.46120464236816 0.7129163174241431
13.777221079728141 277.7622328876195 0.7130084894522144
13.782448634681558 277.31320683721884 0.7131581199101393
13.787676189634974 276.00675477290326 0.7119428607965067
13.79290374458839 274.62658696367043 0.7082791505364319
13.798131299541806 273.50308124629703 0.7069550202961482
13.803358854495222 273.5296216807228 0.7075770073101928
13.808586409448639 274.62231370095935 0.708902665911583
13.813813964402055 276.97305902282943 0.7121664410264772
13.819041519355471 277.2247709284574 0.7120709206060943
13.824269074308887 278.2996490576161 0.7122140171228
13.829496629262303 279.5884999493751 0.715207488543282
13.83472418421572 279.052001533878 0.7150866843020428
13.839951739169136 283.86374867656485 0.720818719067504
13.845179294122552 285.825436907519 0.7237733334397264
13.850406849075968 290.7888045961382 0.7284540635200609
13.855634404029384 294.72218971279517 0.7328177082111451
13.8608619589828 294.5235156273284 0.7317723673117382
13.866089513936217 294.76231770289706 0.7304903394111782
13.871317068889633 294.6987552180607 0.7295357615518657
13.87654462384305 296.66929438332704 0.7317390954575244
13.881772178796465 297.0200642161205 0.7311623578682092
13.886999733749882 303.53323746883365 0.7390595682228556
13.892227288703298 305.60401352502146 0.7408188558926599
13.897454843656714 311.5600229675387 0.7480139929280422
13.90268239861013 316.69236432352255 0.7545708146060328
13.907909953563546 319.1552278258655 0.7573916316373054
13.913137508516963 319.6595613748721 0.7580858184455237
13.918365063470379 313.84974937410306 0.7506051800794531
13.923592618423795 310.5125634386716 0.7460661366412817
13.928820173377211 308.39872590095604 0.7440330324396208
13.934047728330627 304.3794087751208 0.7385623997115999
13.939275283284044 305.42776714065974 0.7406444091555313
13.94450283823746 304.39801470594176 0.7411061713940489
13.949730393190876 300.3304703583884 0.7367266668327955
13.954957948144292 298.04121306963737 0.7332751046780615
13.960185503097708 295.77327548694274 0.7307733177136907
13.965413058051125 296.42453419423236 0.731408816115336
13.97064061300454 293.9551923491723 0.7286228335297792
13.975868167957957 288.23363959854464 0.7215990219739731
13.981095722911373 283.4571674260268 0.715378300531663
13.98632327786479 283.85448132999795 0.7173521300112649
13.991550832818206 284.8275754378095 0.7193480728887074
13.996778387771622 283.5511979003302 0.7182335061598762
14.002005942725038 278.755077579834 0.7121817637321681
14.007233497678454 278.59180998176583 0.7115040622632904
14.01246105263187 280.94315719206395 0.713286605009587
14.017688607585287 283.81730392877597 0.7191346413913979
14.022916162538703 284.69798305063006 0.7196568496248364
14.028143717492119 285.19200922172524 0.721384161890412
14.033371272445535 286.8647148385734 0.7247690176838436
14.038598827398951 288.22613381755673 0.7255371453114237
14.043826382352368 286.8700321270145 0.7246540665911044
14.049053937305784 289.2505772875565 0.7270871387010203
14.0542814922592 290.34116095643606 0.7276759477742653
14.059509047212616 291.55308369537937 0.7279541760918984
14.064736602166032 292.7269752559606 0.7284775866496729
14.069964157119449 292.16011076484153 0.7284906327349316
14.075191712072865 294.60391881543853 0.7311793791503113
14.080419267026281 296.8062119688128 0.7333459617805178
14.085646821979697 300.7582023918845 0.7369274397058152
14.090874376933114 304.4973788623537 0.7416384223179178
14.09610193188653 307.3464842053866 0.7436244265625158
14.101329486839946 311.10814081715586 0.7474242509343657
14.106557041793362 312.6438804355983 0.7497236481569025
14.111784596746778 314.0725160781167 0.752239910710588
14.117012151700195 312.16811449974136 0.7505691836377335
14.12223970665361 307.73459279948105 0.7445540227995249
14.127467261607027 304.6742347861789 0.7423190500205664
14.132694816560443 300.52969785472646 0.7380527063973773
14.13792237151386 300.0169544879318 0.7384352666499001
14.143149926467276 298.83558300439006 0.7360939104145888
14.148377481420692 301.9179421472502 0.7383626970985572
14.153605036374108 302.24012374273434 0.7386023882971612
14.158832591327524 298.6748734124594 0.7345972151753128
14.16406014628094 298.7870544056351 0.7349531450994152
14.169287701234357 294.1678560443434 0.7301077262141583
14.174515256187773 292.99744167699856 0.7274273343293083
14.179742811141189 292.0815867400562 0.7261147064151563
14.184970366094605 294.5085709359657 0.7291698346926397
14.190197921048021 295.97693579651593 0.7308104137091876
14.195425476001438 293.9349847387708 0.7282068323978338
14.200653030954854 294.91200844793553 0.728624600259214
14.20588058590827 295.7182267278095 0.7289327384937456
14.211108140861686 299.56381300114913 0.7342365010592892
14.216335695815102 302.41262124747146 0.7368395791020015
14.221563250768519 303.06714498577355 0.7366859957810783
14.226790805721935 304.09027031396687 0.7373295223283771
14.232018360675351 304.7774998449764 0.7372440472864642
14.237245915628767 306.4870405905263 0.739647771632794
14.242473470582183 306.7458128401531 0.7405645534807245
14.2477010255356 307.4361884123972 0.7422591220360405
14.252928580489016 305.0448574464989 0.7397743334842437
14.258156135442432 303.8576122443949 0.737474463230351
14.263383690395848 306.25994644619624 0.7390300594723318
14.268611245349264 310.13238754905205 0.7431465415798408
14.27383880030268 313.7482128265314 0.7480235689875272
14.279066355256097 314.77382027561504 0.7502160500458926
14.284293910209513 315.2972048122571 0.750138672062552
14.28952146516293 318.05671632137876 0.7523331213186341
14.294749020116345 319.93170840192136 0.7550766694713866
14.299976575069762 321.0311759022196 0.7566397408830625
14.305204130023178 322.9065280371577 0.7584892009281048
14.310431684976594 323.4025418009625 0.7591139844288092
14.31565923993001 326.5352192133208 0.7617164220664333
14.320886794883426 331.86010497944596 0.7680027822827051
14.326114349836843 335.365665395922 0.7714600857214734
14.331341904790259 338.4840405402339 0.7734547534552426
14.336569459743675 337.5757893939504 0.772984441637273
14.341797014697091 334.82499887079496 0.7699391176143106
14.347024569650507 336.5894239495023 0.7720416694950817
14.352252124603924 336.7599043508221 0.7721819702199678
14.35747967955734 341.2512133858597 0.777379108542349
14.362707234510756 338.91294418019845 0.775108311928448
14.367934789464172 335.87457445236754 0.7720329694167332
14.373162344417588 334.39110340802176 0.7692990399977577
14.378389899371005 332.5006179896943 0.7674579833812747
14.38361745432442 335.785090231052 0.7708130372175785
14.388845009277837 336.878712585439 0.7715798847681112
14.394072564231253 335.28348473175174 0.7707145655514923
14.39930011918467 335.38027933954044 0.7707653297836576
14.404527674138086 337.3516361745047 0.7733992543398562
14.409755229091502 341.22575875642895 0.7779635894615762
14.414982784044918 345.2228623648635 0.781345135896897
14.420210338998334 351.06045058467106 0.7877140635184661
14.42543789395175 353.0270429081541 0.789069537570818
14.430665448905167 355.5871356117055 0.791961691834034
14.435893003858583 354.7016458250523 0.7904700723657332
14.441120558811999 355.485939851614 0.7914303916558452
14.446348113765415 356.79893651787455 0.7926451656616119
14.451575668718831 357.35129862078753 0.7936415401649215
14.456803223672248 360.1901873769926 0.7973333599793249
14.462030778625664 362.23440072679324 0.7999155703288192
14.46725833357908 364.0538987881474 0.8016502972693144
14.472485888532496 367.02001350815596 0.8041419176404205
14.477713443485912 369.9731046943655 0.8073942252557461
14.482940998439329 374.41683245123403 0.8122904117498314
14.488168553392745 381.0677275049656 0.8190404611151786
14.493396108346161 389.49252885987175 0.8282398315831697
14.498623663299577 399.80586499661246 0.8386154197721005
14.503851218252994 406.640803632527 0.8452140184837568
14.50907877320641 411.2691978417153 0.8501546155889006
14.514306328159826 410.98449412092043 0.8497665444940794
14.519533883113242 406.0947602254122 0.8443953059548664
14.524761438066658 399.34158560015703 0.837874045344495
14.529988993020075 388.11159772186994 0.8272370797011284
14.53521654797349 374.86411669867675 0.8127420850654663
14.540444102926907 364.081570596419 0.802582628006354
14.545671657880323 351.9306807193713 0.7885740015790342
14.55089921283374 340.91868234408366 0.7767839203030098
14.556126767787156 332.5980933596144 0.7679316295515315
14.561354322740572 325.3490197539066 0.7599388920746981
14.566581877693988 319.0953664238776 0.75245547328991
14.571809432647404 315.1661775305452 0.7474902556226671
14.57703698760082 311.8097611358969 0.7435857679987989
14.582264542554237 313.33927197859475 0.7454184900914955
14.587492097507653 314.5200233154664 0.7463607210752989
14.592719652461069 315.8018688706679 0.746784992846911
14.597947207414485 313.23027393330125 0.7429009387986719
14.603174762367901 314.25876906509393 0.7441907843285193
14.608402317321318 318.1436518966768 0.7492466988658025
14.613629872274734 322.3605645732621 0.7544834814799897
14.61885742722815 328.6064577255763 0.7609065045233687
14.624084982181566 332.95892293430455 0.7654632741825441
14.629312537134982 337.9919698606094 0.7717225328578355
14.634540092088399 340.1565017246665 0.7741059253406346
14.639767647041815 341.26182477534167 0.7749363694868591
14.644995201995231 342.7892168769412 0.7769722609296748
14.650222756948647 344.3556240991641 0.7777930162820685
14.655450311902063 344.85304612969037 0.7777782377768453
14.66067786685548 344.1918623238758 0.776785410268061
14.665905421808896 343.63297319302535 0.7754498859882475
14.671132976762312 343.9170008518238 0.7755834206083808
14.676360531715728 342.7449287881739 0.7739041145276887
14.681588086669144 341.0313094198015 0.7714646960968781
14.68681564162256 340.83372132461386 0.7710275555763862
14.692043196575977 344.59377327219573 0.7746873550869173
14.697270751529393 344.6783206403949 0.7751346853202968
14.70249830648281 348.79014367235 0.7797332389326463
14.707725861436225 346.9192344125345 0.7771920945532506
14.712953416389642 349.3472845895567 0.7802429231241205
14.718180971343058 350.4214782916095 0.7818051894625285
14.723408526296474 352.67770037089593 0.7844536609483337
14.72863608124989 356.59701962214774 0.7887010287241655
14.733863636203306 360.9912360480134 0.793200846087875
14.739091191156723 363.16101080208637 0.794579605367914
14.744318746110139 363.02386582127343 0.7946540439381349
14.749546301063555 362.4710807318063 0.7938299720354414
14.754773856016971 357.2948338573942 0.7885723545938437
14.760001410970387 353.6403848377151 0.7854204389742218
14.765228965923804 352.60339559638567 0.7839746840090763
14.77045652087722 351.09317159265385 0.7820930612509598
14.775684075830636 349.39487935519287 0.7806080500608059
14.780911630784052 346.8215692047744 0.7786491692784281
14.786139185737468 344.783727151897 0.7768312078170058
14.791366740690885 343.61192603822053 0.7755038809520363
14.7965942956443 343.43467711518406 0.7742398360710702
14.801821850597717 340.9093016478624 0.7720407586797605
14.807049405551133 343.164512756879 0.7747089795590942
14.81227696050455 343.70291264828865 0.7756848355049137
14.817504515457966 347.9141777837911 0.7801931004461325
14.822732070411382 353.12926078183955 0.7847825520432805
14.827959625364798 360.5737826810126 0.7933265394823428
14.833187180318214 367.36456446530485 0.799911581537247
14.83841473527163 372.42021037488473 0.8048537687783801
14.843642290225047 374.10319357141736 0.8064132224130831
14.848869845178463 374.6971070928486 0.8069354708709512
14.854097400131879 376.2711414202982 0.8088581097048068
14.859324955085295 376.4384043202499 0.8093785241348888
14.864552510038711 375.14645181213876 0.8077562335499169
14.869780064992128 373.8414206951946 0.8068733848707224
14.875007619945544 373.8602868426171 0.8070004357973284
14.88023517489896 375.61035214155726 0.8084601937820766
14.885462729852376 378.1258877064023 0.8114800774280174
14.890690284805792 375.5044552641614 0.8085373100121307
14.895917839759209 372.31905027591205 0.8049369487416113
14.901145394712625 370.3272724018119 0.8032200335292966
14.906372949666041 374.6541088771386 0.8073655368026186
14.911600504619457 374.8205853264025 0.8084231368689891
14.916828059572873 373.40512866763356 0.8078026488199291
14.92205561452629 367.04125916569 0.8008944051128415
14.927283169479706 362.24817248673236 0.7959421174551029
14.932510724433122 359.4976711684078 0.7920084404128468
14.937738279386538 359.41880484988116 0.791266866290873
14.942965834339955 354.4291453281408 0.7869490245765574
14.94819338929337 349.805271312766 0.782438992141295
14.953420944246787 345.72405715376954 0.7783249208958924
14.958648499200203 337.7821393652927 0.7698312582398696
14.96387605415362 333.67657267561407 0.7641725763751198
14.969103609107036 329.48899446312845 0.7594055354122848
14.974331164060452 329.3533953571287 0.7592659620458224
14.979558719013868 328.9520211179523 0.758982802045508
14.984786273967284 325.57706795971524 0.755559755387706
14.9900138289207 322.2774880451181 0.7521801745005404
14.995241383874117 322.89256930023 0.752408500530217
15.000468938827533 323.55895826481986 0.7535800074910206
15.005696493780949 326.15595459141895 0.7564460226316715
15.010924048734365 325.55199285031966 0.7560251101571085
15.016151603687781 325.7449328354921 0.7564465999338944
15.021379158641198 326.07388506190796 0.7559912674713934
15.026606713594614 327.440419027695 0.7572455491104616
15.03183426854803 331.86206010807217 0.762109855683068
15.037061823501446 333.6097238672027 0.7646399126304506
15.042289378454862 334.00562958736424 0.7653388298755714
15.047516933408279 331.5411811026781 0.7634635323147894
15.052744488361695 331.14165176606247 0.7623872988013682
15.057972043315111 329.3766800612011 0.7608166226020211
15.063199598268527 329.47160533841975 0.7612874510322445
15.068427153221943 332.34964540143744 0.7648172841528161
15.07365470817536 334.81941054279616 0.7672041873023154
15.078882263128776 339.80778273306623 0.7733960613787381
15.084109818082192 338.98025296408053 0.7727963581581553
15.089337373035608 338.98103574582274 0.7736193358449486
15.094564927989024 337.10244347780537 0.7705915217518288
15.09979248294244 336.3151873636944 0.7689481969084884
15.105020037895857 335.98433839782865 0.7680700272394697
15.110247592849273 332.1384987570494 0.7636271969933677
15.11547514780269 328.6669157143695 0.7607492488252448
15.120702702756105 324.0362557291383 0.755994102793957
15.125930257709522 318.502118947031 0.7504558804281544
15.131157812662938 313.79660437112955 0.7451116628619858
15.136385367616354 308.69769703498935 0.7383948347752981
15.14161292256977 307.7147523942404 0.7373159586841793
15.146840477523186 305.91176923572004 0.7353675805839085
15.152068032476603 305.96854760591157 0.7359478511679169
15.157295587430019 303.427623628306 0.7320170078029161
15.162523142383435 301.986353501003 0.7304012993033792
15.167750697336851 298.0034328948506 0.7263020302918364
15.172978252290267 296.60472494230237 0.7246878468914006
15.178205807243684 291.4058466064469 0.7191197737884454
15.1834333621971 282.77785080860343 0.7077109522429821
15.188660917150516 276.4827272447258 0.7003537732055365
15.193888472103932 273.2674418064615 0.6971734169201405
15.199116027057348 271.81684536218575 0.6951199723651548
15.204343582010765 277.10403581824386 0.7031584541005496
15.20957113696418 279.23160986250906 0.7063990560284821
15.214798691917597 284.28855306015356 0.7133091449410254
15.220026246871013 284.9179930693422 0.7139117242970516
15.22525380182443 285.0864220394546 0.7124053416451428
15.230481356777846 283.5781293203217 0.7099891246140536
15.235708911731262 281.6553294998021 0.7076915669096918
15.240936466684678 279.69134534290254 0.7045284405439435
15.246164021638094 278.1263373702628 0.7029424266198537
15.25139157659151 276.6357129527927 0.7002569221576406
15.256619131544927 277.1725318549194 0.7023297026437715
15.261846686498343 276.11716277577574 0.7027748561832757
15.267074241451759 275.5979918058646 0.702085295001023
15.272301796405175 273.00741747483715 0.699184563751376
15.277529351358591 271.3553740488414 0.6977343483195196
15.282756906312008 270.2268368652771 0.6954307652324074
15.287984461265424 271.3753839285623 0.6959292056842452
15.29321201621884 274.41228076860386 0.698799536206217
15.298439571172256 277.35054464771855 0.7012233627376026
15.303667126125672 277.4667003405992 0.7013961141377464
15.308894681079089 280.6423282347974 0.7059033613859418
15.314122236032505 280.42749204835883 0.7057302156636126
15.319349790985921 281.06116526245654 0.7070451159533159
15.324577345939337 284.078529301412 0.7095719251831655
15.329804900892753 284.3466155218648 0.7102215766106663
15.33503245584617 286.3220617317149 0.7125007429794239
15.340260010799586 286.2462252927112 0.712440397534275
15.345487565753002 286.8448408855648 0.713202198653872
15.350715120706418 288.5158851215018 0.7158969869004363
15.355942675659835 290.0516871450339 0.7177610762370966
15.36117023061325 294.83203506990395 0.7237987755484933
15.366397785566667 297.4744358949895 0.7270061659756936
15.371625340520083 299.73283603452325 0.7291201683597387
15.3768528954735 300.52333759247074 0.7293458998463569
15.382080450426916 300.2911378466717 0.727631548294184
15.387308005380332 301.7671492188096 0.7284457894607572
15.392535560333748 301.54582327320975 0.7287618229616649
15.397763115287164 301.3054380650461 0.7379318872912174
15.40299067024058 301.94279325810163 0.7460317708824592
15.408218225193997 298.59122901553627 0.7473914329799299
15.413445780147413 296.2435366778116 0.7485254252726589
15.418673335100829 292.18947608041003 0.7470038767370338
15.423900890054245 292.43279912285635 0.7509788780320485
15.429128445007661 295.8341780744734 0.7598227125311918
15.434355999961078 298.4125030832289 0.7656210715657901
15.439583554914494 301.3700323431035 0.7727275900962773
15.44481110986791 301.56068220786193 0.7751459737989986
15.450038664821326 300.66033151185115 0.7765602113811338
15.455266219774742 296.8483544521207 0.7737476485781978
15.460493774728159 294.03136852652693 0.7723396558324085
15.465721329681575 293.76804494573673 0.7718497627421187
15.470948884634991 295.53996589756275 0.7761813128963551
15.476176439588407 296.7273398378605 0.7792625706555376
15.481403994541823 297.837741715755 0.7821768600104555
15.48663154949524 299.0145599839023 0.7873118089613258
15.491859104448656 300.50178998016037 0.7915419035147102
15.497086659402072 300.4769925759531 0.7948433369413297
15.502314214355488 302.0344917801849 0.7989407194343214
15.507541769308904 303.4766377967267 0.8027191973493979
15.51276932426232 301.0032318683663 0.8002464664823088
15.517996879215737 300.6467162534493 0.8009313124388647
15.523224434169153 298.2137766446459 0.7986367478192078
15.52845198912257 295.7091735303457 0.7957267789361538
15.533679544075985 298.35908695716614 0.8002148364357883
15.538907099029402 304.0739032242873 0.8093506103237936
15.544134653982818 308.1589834993695 0.8162367714047648
15.549362208936234 310.7033531392188 0.8223536367621426
15.55458976388965 308.2017607280953 0.8202482502567588
15.559817318843066 308.36381244423245 0.8222084384287768
15.565044873796483 307.8342698433999 0.8223980422243667
15.570272428749899 312.4164021762181 0.8291017396524366
15.575499983703315 315.9745203990338 0.8348942632724182
15.580727538656731 314.3230761133806 0.8341582274893203
15.585955093610147 313.74807618928725 0.8363088458435635
15.591182648563564 311.51692358476413 0.8352882080877594
15.59641020351698 308.52910662555297 0.8334222482355882
15.601637758470396 308.68420314598904 0.8356808626071905
15.606865313423812 305.5103469550829 0.8333352458024478
15.612092868377228 304.79222345800537 0.8342256795325312
15.617320423330645 305.7609087530382 0.8366523275280923
15.62254797828406 305.07073836286224 0.836216299148927
15.627775533237477 305.316479933452 0.8391091180551722
15.633003088190893 299.10977232212224 0.8331194134270729
15.63823064314431 297.931633832181 0.8304086295889975
15.643458198097726 295.03425416060037 0.8143582978585211
15.648685753051142 295.7561541647497 0.8087937513786441
15.653913308004558 297.20828660022045 0.8053863274629358
15.659140862957974 294.5582667984441 0.7986967622637138
15.66436841791139 293.48128433513864 0.7947082391932393
15.669595972864807 292.388955865453 0.7901296643873102
15.674823527818223 293.0125018135533 0.7891369927582442
15.680051082771639 289.3423619496674 0.7821935008856593
15.685278637725055 289.17338009043334 0.7800575087463455
15.690506192678471 285.82141087551986 0.773306337163252
15.695733747631888 287.5545349472257 0.7743498696120492
15.700961302585304 288.74903293233115 0.7753991571063076
15.70618885753872 288.61103455511795 0.7731902710941932
15.711416412492136 289.973356421833 0.7749527357605216
15.716643967445552 290.60480650035413 0.7752817442242853
15.721871522398969 288.9850138647854 0.7726210377424372
15.727099077352385 289.7962439044897 0.7723258573435393
15.732326632305801 289.3749815307395 0.7690820319746114
15.737554187259217 286.5920224087701 0.7642954556558307
15.742781742212633 287.0931636085905 0.764251878239637
15.74800929716605 290.4746109266016 0.7684721984347432
15.753236852119466 291.71192679337577 0.7717263096424924
15.758464407072882 292.3862141409592 0.7717537199108071
15.763691962026298 293.3976156529877 0.7733306112315024
15.768919516979715 292.4459178641068 0.7710535749231294
15.77414707193313 292.73197195281836 0.7693972700836524
15.779374626886547 292.23097860201574 0.7674834246421637
15.784602181839963 295.10049915925924 0.7686912964182442
15.78982973679338 298.4575468440722 0.7719271108596166
15.795057291746796 301.7224540111168 0.775219217526252
15.800284846700212 301.03807966535993 0.7747512968181163
15.805512401653628 297.22555682731394 0.7689632089566278
15.810739956607044 298.4770019566221 0.7698650780066979
15.81596751156046 299.6883263233505 0.7704109385456495
15.821195066513877 302.0213236692761 0.7727639204819613
15.826422621467293 304.2378741376899 0.7752539749132518
15.831650176420709 304.8365244832013 0.775628397543423
15.836877731374125 303.5502973464937 0.7736768918508439
15.842105286327541 300.14668758832613 0.7694036087217935
15.847332841280958 301.48075949074575 0.770709842254249
15.852560396234374 298.7339971067587 0.7674662301596504
15.85778795118779 301.5814112146896 0.7711629370593924
15.863015506141206 301.98476973119074 0.7715254542594772
15.868243061094622 300.406926416875 0.7686664239298728
15.873470616048039 295.1578678078351 0.7609626250505424
15.878698171001455 290.23866588260876 0.7535194009663784
15.883925725954871 289.55140274178206 0.7526382556419136
15.889153280908287 290.31125472970626 0.7538948956729705
15.894380835861703 292.7540141530717 0.757370817845608
15.89960839081512 291.65248104778465 0.7551179166643665
15.904835945768536 291.37416026953724 0.7537101292817903
15.910063500721952 291.4529779962702 0.7523420041049315
15.915291055675368 289.96289645976515 0.7498693355231881
15.920518610628784 289.13725269801813 0.7493799505184041
15.9257461655822 290.0638589598548 0.7508624709116154
15.930973720535617 290.2100800039613 0.7518983877256455
15.936201275489033 290.2561892872224 0.7513977220546859
15.94142883044245 291.27906756652 0.751886348861401
15.946656385395865 293.76754568404186 0.7547593625135504
15.951883940349282 294.28331958303795 0.7548953078661501
15.957111495302698 295.2728625996013 0.7555980148770878
15.962339050256114 295.0656907669824 0.7548820971401775
15.96756660520953 294.7731521409077 0.7543565511531428
15.972794160162946 294.2416991108937 0.7543272813543394
15.978021715116363 292.36683447749965 0.7522455995567207
15.983249270069779 293.9004868044239 0.7535461885381695
15.988476825023195 295.5196400221268 0.7550465973403194
15.993704379976611 295.9872089107067 0.7560865717752265
15.998931934930027 294.94249375437363 0.7552175206873187
16.004159489883442 291.85338169735684 0.751590404784771
16.009387044836856 290.850141259878 0.7490965503001831
16.01461459979027 290.52183682933827 0.7475546348811385
16.019842154743685 292.7692253193719 0.7498886229630518
16.0250697096971 294.76931651215745 0.7535006175200072
16.030297264650514 297.11847338472796 0.757192573714297
16.03552481960393 296.4202888297985 0.7558541364600507
16.040752374557343 297.4271278990561 0.7561925355937886
16.045979929510757 299.9286322149028 0.7601553856995282
16.05120748446417 303.5984702504032 0.7643401044009591
16.056435039417586 305.9182040689094 0.767126227948838
16.061662594371 306.61268515311946 0.7669856215366517
16.066890149324415 311.83170404646114 0.7725796456471323
16.07211770427783 317.7462735192124 0.7799567114581488
16.077345259231244 322.3144964434097 0.7853648832167651
16.08257281418466 324.3707266762734 0.787250338479027
16.087800369138073 325.0396901530641 0.7877619495145061
16.093027924091487 328.15809707284046 0.7908013507557318
16.0982554790449 332.95803369928484 0.7961526259971622
16.103483033998316 336.11284046844855 0.8011813779078787
16.10871058895173 337.654838893125 0.8021320208618267
16.113938143905145 338.0390189991909 0.8031558919694887
16.11916569885856 335.8350425998076 0.8003988404303338
16.124393253811974 332.0904735885365 0.795965467898472
16.129620808765388 331.0962458879479 0.7950839558813696
16.134848363718802 328.87391619106205 0.7926295161395905
16.140075918672217 328.9393316444559 0.7915825628900791
16.14530347362563 329.1782758539381 0.7919174955026398
16.150531028579046 329.81230666342486 0.7926243551146349
16.15575858353246 334.39878703436506 0.7990377331785223
16.160986138485875 335.0961205376403 0.7991570635003171
16.16621369343929 330.9652174596022 0.7938350558318739
16.171441248392703 325.5365642077152 0.7872469396506477
16.176668803346118 322.1547657085466 0.7834561810446838
16.181896358299532 321.02694393082743 0.7824674604414266
16.187123913252947 321.46184765077277 0.7830249580543989
16.19235146820636 318.4719803188928 0.7810073849180917
16.197579023159776 314.8273297667811 0.777065202784516
16.20280657811319 308.4433901995979 0.7693292501094612
16.208034133066604 304.0372940306918 0.7634897898045117
16.21326168802002 296.13045901637327 0.7542286580435351
16.218489242973433 292.50734777557517 0.7509635888354437
16.223716797926848 291.1199860555769 0.7486064517396556
16.228944352880262 287.510321908675 0.7421493541130592
16.234171907833677 284.76799161740973 0.7379627792865103
16.23939946278709 279.953395154697 0.7326572280294107
16.244627017740505 273.5786323848243 0.7253889895886294
16.24985457269392 271.4829642515448 0.7225066873501284
16.255082127647334 269.6375888083541 0.7201687888109162
16.26030968260075 269.0153796633997 0.7201427373375678
16.265537237554163 268.1035755752926 0.7203159127126141
16.270764792507578 265.7733106685589 0.7169450273408952
16.275992347460992 265.53283089042577 0.7167492782254647
16.281219902414406 263.8851230097036 0.7137482263857859
16.28644745736782 261.8465866479194 0.7102428523226126
16.291675012321235 261.333777349457 0.7093500278533108
16.29690256727465 262.66378249184737 0.7106461150999203
16.302130122228064 261.66825004305355 0.7101614816574287
16.30735767718148 262.5531595887489 0.7118063070327725
16.312585232134893 260.50089909878517 0.7091757160899635
16.317812787088307 260.76383330655665 0.7097025444651291
16.323040342041722 258.4383014313099 0.7048181147878915
16.328267896995136 257.44622870301015 0.7024817088224878
16.33349545194855 257.1101810227151 0.6994204161984616
16.338723006901965 258.40694601435155 0.7016049146922125
16.34395056185538 262.55130384508607 0.7064197766063395
16.349178116808794 266.5172031752805 0.7127162574274912
16.35440567176221 268.9155988324125 0.7149491631210436
16.359633226715623 275.9088870982196 0.7244880929859319
16.364860781669037 279.5624768120623 0.7281724690889689
16.37008833662245 287.70190607404606 0.736681000632972
16.375315891575866 292.47331487274187 0.7426299977820484
16.38054344652928 295.8733374344952 0.7463802077784417
16.385771001482695 300.5596569507288 0.751855753735822
16.39099855643611 303.5490607731219 0.754441930395318
16.396226111389524 303.9105807808115 0.7531900076274445
16.401453666342938 303.2383028333473 0.7522497211410895
16.406681221296353 302.7811708915855 0.7525533153560577
16.411908776249767 301.7975562388316 0.7512818428914277
16.41713633120318 302.3250594820152 0.7520313066701739
16.422363886156596 300.97484144874204 0.7495963192859475
16.42759144111001 300.32914492558035 0.7482853739090095
16.432818996063425 296.8141545707559 0.7444664933772077
16.43804655101684 292.8258201073634 0.7392186738349146
16.443274105970254 290.04024948604666 0.736584600011828
16.448501660923668 290.12837876495547 0.735752118679557
16.453729215877082 292.4894942999343 0.7382110786543258
16.458956770830497 294.1342727327541 0.7402611813303174
16.46418432578391 293.60839897844534 0.7395433964690288
16.469411880737326 292.21490658187577 0.7377936114319502
16.47463943569074 291.88788258410625 0.7375465489899574
16.479866990644155 291.9105877671061 0.7380503556947429
16.48509454559757 292.82726651324106 0.7387111449003376
16.490322100550983 293.0345874636003 0.7394541343792871
16.495549655504398 293.2452190866379 0.7395422572746494
16.500777210457812 291.80336762974287 0.7377023677106719
16.506004765411227 293.78781969783404 0.7395197323094472
16.51123232036464 295.0832369471508 0.7400147981294235
16.516459875318056 293.1410112126683 0.7374750222421219
16.52168743027147 288.5377725289399 0.7330660905663577
16.526914985224884 283.94903039653013 0.7281963853417509
16.5321425401783 280.0370665402345 0.7239481991314696
16.537370095131713 278.1765571014575 0.7208972708357545
16.542597650085128 272.56601451516025 0.7138720124746101
16.547825205038542 266.28711669425365 0.7057378284324758
16.553052759991957 262.98838528929036 0.7012049295552165
16.55828031494537 261.6801853814894 0.700941912689253
16.563507869898785 260.1523955303846 0.6989079200595639
16.5687354248522 259.7561402184835 0.6988464510625941
16.573962979805614 259.8757029723555 0.698869987138347
16.57919053475903 260.69473949819167 0.7004221216049415
16.584418089712443 258.34680344480125 0.6981386590309386
16.589645644665858 256.18295421237985 0.6952294334853774
16.594873199619272 258.2016450355266 0.6969528710272123
16.600100754572686 258.7731711131172 0.6977089003958177
16.6053283095261 258.6050067691823 0.69828696034034
16.610555864479515 257.53623082987485 0.696964820540555
16.61578341943293 255.21991748129724 0.6947351743852581
16.621010974386344 256.78981410759735 0.6965594651055202
16.62623852933976 257.9682829217153 0.6973798575931366
16.631466084293173 258.1861605353157 0.6972703711861424
16.636693639246587 260.3128415255557 0.6982882176600628
16.641921194200002 259.70323700741926 0.6968364966984537
16.647148749153416 260.1505842623515 0.6968758363112609
16.65237630410683 260.72508109946693 0.6981654612097876
16.657603859060245 259.49738631286027 0.6960168692874505
16.66283141401366 258.1058586690058 0.6931928953243265
16.668058968967074 256.4228448432379 0.6894726497366641
16.67328652392049 256.008790329893 0.6891924458808495
16.678514078873903 252.45538622840357 0.6850032510857746
16.683741633827317 250.95391688991938 0.685328406005886
16.68896918878073 248.8360312357223 0.6825902191840958
16.694196743734146 248.26148348065243 0.6811662356308774
16.69942429868756 249.3419312016797 0.6820546394578935
16.704651853640975 249.82175512181914 0.6829849796584969
16.70987940859439 251.05966971442302 0.6847156779274634
16.715106963547804 249.75496946614203 0.6846156609035549
16.720334518501218 244.6330696638805 0.6778531737798478
16.725562073454633 242.03749872920415 0.674185866174893
16.730789628408047 241.14785827568525 0.6716683256805276
16.73601718336146 243.89439791338117 0.6744280787882762
16.741244738314876 245.54907277611514 0.6750350601363398
16.74647229326829 243.02507864902535 0.671951286307623
16.751699848221705 241.30095436698898 0.6700246282282595
16.75692740317512 237.17511085042915 0.6646396031154682
16.762154958128534 236.4690467829249 0.663261437607429
16.767382513081948 236.271561978823 0.6631817882163458
16.772610068035362 237.3589523497197 0.6644284285322767
16.777837622988777 236.67076195120808 0.664295391983347
16.78306517794219 238.7421120084586 0.6683146021709442
16.788292732895606 241.0360057014555 0.6717044952719251
16.79352028784902 240.87919026906576 0.6717763330278794
16.798747842802435 239.49881431338687 0.6677010747263276
16.80397539775585 236.29422218813866 0.6639745242482951
16.809202952709263 232.07117594507682 0.6583283092153144
16.814430507662678 229.4484710591758 0.6557139685843872
16.819658062616092 229.13022992708878 0.6558171964957195
16.824885617569507 228.13581990702747 0.6546869876671871
16.83011317252292 229.45942783202491 0.6569725334361526
16.835340727476336 232.33097196113852 0.6613708036440163
16.84056828242975 231.743733432139 0.6602467838329082
16.845795837383164 231.70157504170734 0.6590061597061976
16.85102339233658 227.0450089662796 0.6521033446361122
16.856250947289993 225.79057204005613 0.6502239339055358
16.861478502243408 224.6303384420825 0.6494167898513578
16.866706057196822 224.18654827012904 0.6500392073228769
16.871933612150237 224.2709330479306 0.6500137384537684
16.87716116710365 227.47649504279775 0.6552083898536044
16.882388722057065 225.5779537791583 0.6531747321583881
16.88761627701048 225.46443896603773 0.6533027387658018
16.892843831963894 222.89141785654851 0.6491334239146493
16.89807138691731 221.10628624982303 0.6466269349423838
16.903298941870723 219.6662704428174 0.6441050754817743
16.908526496824138 218.4469454618978 0.6416028694025149
16.913754051777552 219.69552589881098 0.6417220526275178
16.918981606730966 220.66924490107374 0.6423848939138145
16.92420916168438 221.8062074891179 0.6420129924784261
16.929436716637795 219.06974213925528 0.6387978819203475
16.93466427159121 217.09989452300331 0.637519545417015
16.939891826544624 215.51411795035148 0.6363584047988015
16.94511938149804 217.85692885298573 0.640895654017928
16.950346936451453 220.0315071826505 0.644487130021926
16.955574491404867 219.1466150578098 0.6429254088620869
16.960802046358282 219.86787260529198 0.6449671595836222
16.966029601311696 218.662878615095 0.6425250991428894
16.97125715626511 219.2019623162729 0.6418675669574013
16.976484711218525 220.70712383149984 0.6454954552308948
16.98171226617194 220.80985233367915 0.6479497058267644
16.986939821125354 220.00104570647852 0.6470390872644941
16.99216737607877 219.71993362274563 0.6458588364355262
16.997394931032183 221.02330211332196 0.6458239233388208
17.002622485985597 221.89131788657252 0.6448270492244494
17.00785004093901 220.9635341116521 0.6432746752231036
17.013077595892426 221.1392564025789 0.643290608963511
17.01830515084584 219.5318786066268 0.6409040812131968
17.023532705799255 219.81911661823412 0.640745017540529
17.02876026075267 217.62515782935583 0.6372054406634072
17.033987815706084 217.50168607158625 0.6361611733647545
17.039215370659498 218.00362251141905 0.6364652408565395
17.044442925612913 219.10827115086107 0.6372626410129408
17.049670480566327 220.22081201211648 0.6402531694399877
17.05489803551974 220.13473880128032 0.640081054421276
17.060125590473156 222.18764151285976 0.6430541197108265
17.06535314542657 223.1302333733058 0.6445654679672512
17.070580700379985 226.47581850429677 0.6503938952893328
17.0758082553334 225.73997370110675 0.6487757063767225
17.081035810286814 224.84038531607513 0.647726794359868
17.086263365240228 225.45534333349113 0.6481151351333839
17.091490920193642 224.40889627525857 0.6465557693142973
17.096718475147057 225.69417273373932 0.6483638830636
17.10194603010047 223.56872575724864 0.6444433710630174
17.107173585053886 222.3497804532608 0.6429933683800184
17.1124011400073 223.96044848712322 0.6446528526657005
17.117628694960715 228.16631419855455 0.6518998886274989
17.12285624991413 231.39514951946154 0.6579332212546429
17.128083804867543 233.1376316742218 0.6598473611613411
17.133311359820958 232.25542693737538 0.6572589174262266
17.138538914774372 230.23208347554274 0.6548876597741244
17.143766469727787 229.03788303232145 0.653206124533183
17.1489940246812 227.7424010720082 0.6517374139353124
17.154221579634616 229.00444923302828 0.6523321180204465
17.15944913458803 231.39220912128397 0.6549290055377932
17.164676689541444 235.0629720752998 0.659262740302886
17.16990424449486 239.26094275096648 0.6646451505626665
17.175131799448273 243.74085162588085 0.6709578931817918
17.180359354401688 243.01064378143198 0.6700213052552266
17.185586909355102 242.6974192710162 0.6689106904703354
17.190814464308517 242.69935547564904 0.6688900624393834
17.19604201926193 244.89791955169164 0.6717880612413407
17.201269574215345 245.2198577063757 0.671387856674097
17.20649712916876 245.70284703542384 0.670593498371819
17.211724684122174 246.10569644318588 0.6709115956102366
17.21695223907559 245.41949630823152 0.6691805103737398
17.222179794029003 247.28551668760363 0.6728863958257846
17.227407348982418 247.44068021752454 0.67266794233943
17.232634903935832 248.41852943005094 0.6728359597433784
17.237862458889246 249.78132948948524 0.6736258440172833
17.24309001384266 248.79129682841764 0.6732365229633647
17.248317568796075 247.9400124412263 0.6733538608536157
17.25354512374949 247.07212695910698 0.6733799909288904
17.258772678702904 247.5454748815952 0.6739501634979318
17.26400023365632 249.94731756496796 0.6782086213040535
17.269227788609733 249.54305566022643 0.6782840473116226
17.274455343563147 246.76844994783528 0.6751911702115925
17.279682898516562 242.94363372273827 0.6706642307112833
17.284910453469976 242.07689837316678 0.6675620373604254
17.29013800842339 243.937367588495 0.6687918237289273
17.295365563376805 245.809073484552 0.6718371869909004
17.30059311833022 245.70334081044066 0.6717756800796876
17.305820673283634 243.29524302931748 0.668837383585772
17.31104822823705 243.7621451805498 0.669815990923031
17.316275783190463 242.41141813512002 0.6684848927222496
17.321503338143877 242.78190768688532 0.6694838248841242
17.32673089309729 241.68651139092924 0.6673485340203636
17.331958448050706 240.66656471309798 0.664830583783268
17.33718600300412 241.18202864584694 0.6645124445134759
17.342413557957535 239.91373700019122 0.6619324585092825
17.34764111291095 241.03170067121567 0.6648590641499829
17.352868667864364 240.35299193902992 0.6659918819722014
17.358096222817778 241.9948061365699 0.66867576515571
17.363323777771193 240.82479226540846 0.6667645439734603
17.368551332724607 240.8169796178761 0.6661059690967276
17.37377888767802 238.88880685467575 0.6623054512544816
17.379006442631436 240.19486306559975 0.6649325220685054
17.38423399758485 239.80955854037452 0.6654350408577269
17.389461552538265 236.52479918054036 0.6618305506106608
17.39468910749168 237.957218321183 0.6642220160319906
17.399916662445094 240.3676674932625 0.6666041284260731
17.405144217398508 243.91314250372886 0.6694326552654892
17.410371772351922 243.00896236270026 0.6683056211253439
17.415599327305337 241.63347422574728 0.6662660794522117
17.42082688225875 240.16077620587632 0.664431732578861
17.426054437212166 241.40644599264695 0.6668387448145948
17.43128199216558 243.8691110623518 0.6694612590936199
17.436509547118995 243.6933568926655 0.6687272965061953
17.44173710207241 245.04371447798948 0.6687312315425712
17.446964657025823 241.4246703934294 0.6630964067583924
17.452192211979238 241.757727222009 0.664864895463983
17.457419766932652 241.95485846945303 0.667033095661959
17.462647321886067 244.78428323815933 0.6718446226550522
17.46787487683948 246.43145565156286 0.6727285426633469
17.473102431792896 245.89099431041765 0.6713697583804829
17.47832998674631 245.75422154977315 0.670405790754507
17.483557541699724 247.79442253304853 0.672692752639048
17.48878509665314 247.50711235719425 0.6728257857467768
17.494012651606553 249.5164576832633 0.6766466749547383
17.499240206559968 250.9188576019495 0.6788171076473988
17.504467761513382 249.92132655058694 0.6772552603326837
17.509695316466797 250.59285462030235 0.6762315885930068
17.51492287142021 248.06071094986822 0.6727531125302985
17.520150426373625 244.7297994456313 0.6696770594434625
17.52537798132704 245.98457075946007 0.6715049574223084
17.530605536280454 246.535103137118 0.672257593673437
17.53583309123387 250.4853211460335 0.6762664522378029
17.541060646187283 249.49250649630736 0.673666852236261
17.546288201140698 247.01037145391936 0.6703338456583633
17.551515756094112 245.22879586170373 0.6678466937378693
17.556743311047526 246.4628571809318 0.6696932102779765
17.56197086600094 250.83098076388782 0.6769361564514071
17.567198420954355 254.4930747180062 0.6836783212747607
17.57242597590777 254.03974905924937 0.682805703541659
17.577653530861184 251.0446758860044 0.677739217855055
17.5828810858146 247.39518182410157 0.6707427085167924
17.588108640768013 247.4622087995026 0.6713121691775036
17.593336195721427 250.61895616021863 0.6768209928371489
17.598563750674842 255.4884032846379 0.6839334253579935
17.603791305628256 256.0609895550393 0.6845673566433443
17.60901886058167 255.18482432518468 0.6829253228744201
17.614246415535085 254.71856174194215 0.6807960368053925
17.6194739704885 253.5381898331035 0.6782678592832705
17.624701525441914 253.56506716495352 0.6782941495917033
17.62992908039533 253.5289527194014 0.6784910135378787
17.635156635348743 256.8262994164396 0.6826003525676684
17.640384190302157 258.65401407422485 0.6841096631628482
17.64561174525557 259.83715165516486 0.6842482851549742
17.650839300208986 261.11107423603664 0.6858171232801986
17.6560668551624 260.33953698769 0.6852546517037355
17.661294410115815 260.90908870055483 0.6864817987314638
17.66652196506923 260.22343859447346 0.685806446708387
17.671749520022644 263.21588978196485 0.6887113115224169
17.676977074976058 270.81968981351764 0.6985349230918539
17.682204629929473 277.8486367851089 0.7074819869298632
17.687432184882887 282.15252067685765 0.7127376197176905
17.6926597398363 283.8816438399665 0.7146390877595894
17.697887294789716 284.83953927723667 0.715052974699253
17.70311484974313 287.0471284451906 0.7172284160264121
17.708342404696545 289.8773298313734 0.720660033298844
17.71356995964996 293.3921006234387 0.7257812005191872
17.718797514603374 297.5150906913207 0.7310045560908246
17.724025069556788 301.8384616638216 0.736227632766006
17.729252624510202 305.4791872507764 0.7397324061058695
17.734480179463617 307.9286355723896 0.742312979546435
17.73970773441703 310.8114451699136 0.7454640178375551
17.744935289370446 310.31484206692414 0.744816853151256
17.75016284432386 311.00577195901127 0.7446007662544777
17.755390399277275 313.88141887039274 0.748090621696445
17.76061795423069 316.56317236007726 0.7517232875277494
17.765845509184103 321.8240941581247 0.7574960698809763
17.771073064137518 322.7171561500495 0.7590409906789364
17.776300619090932 322.7213086985819 0.7582197879203503
17.781528174044347 320.2088067372433 0.7553471221079282
17.78675572899776 315.17227664679325 0.7494872288708664
17.791983283951176 313.7068253306455 0.7477059493799718
17.79721083890459 310.3965088213998 0.744024903559669
17.802438393858004 307.525847692804 0.7412265588208341
17.80766594881142 305.39682164443917 0.7388975006093552
17.812893503764833 303.06343239452247 0.7371231150832643
17.818121058718248 301.2586064236074 0.7353125830502371
17.823348613671662 298.32130099515416 0.731573611248577
17.828576168625077 296.47148792471916 0.7288174296596046
17.83380372357849 293.71598274771407 0.7248311619177881
17.839031278531905 290.60446974919233 0.7211352673896472
17.84425883348532 290.2927616102438 0.7220408850161629
17.849486388438734 290.7284545610806 0.7225765245613607
17.85471394339215 292.11277343770604 0.7242958799984921
17.859941498345563 292.24948559464997 0.7233260348573054
17.865169053298978 293.51322142262165 0.7249982444808956
17.870396608252392 297.40730078805956 0.7311671872799455
17.875624163205806 299.1721874374757 0.73282140646183
17.88085171815922 300.0848161920761 0.7336851163226437
17.886079273112635 302.1389780304713 0.7356651067529724
17.89130682806605 305.05095715135633 0.7388441319251889
17.896534383019464 309.03073299398534 0.7432717934854868
17.90176193797288 316.41965614609313 0.7518063526281302
17.906989492926293 320.60351928093354 0.756427479229877
17.912217047879707 327.36930711702576 0.7644403316137792
17.917444602833122 330.032811913941 0.7673115308568047
17.922672157786536 332.0331751151567 0.769729134324269
17.92789971273995 329.24416558377516 0.7665569029728464
17.933127267693365 330.14418281129076 0.7669368347020304
17.93835482264678 329.95939614897117 0.7673018567969477
17.943582377600194 325.50561156214957 0.7617613522257678
17.94880993255361 321.7392676934167 0.7572865588242559
17.954037487507023 317.12722003145535 0.7524313898312275
17.959265042460437 313.00041671296634 0.7467806819515139
17.96449259741385 309.4445462187671 0.7431672573962324
17.969720152367266 306.44002435277423 0.7398812128203194
17.97494770732068 305.89364980686105 0.7399934746971684
17.980175262274095 299.8561996710165 0.7335926471306276
17.98540281722751 294.9500535551889 0.7284425208963616
17.990630372180924 291.0497436367277 0.7234766229668278
17.995857927134338 287.52329894229285 0.7189741745771606
18.001085482087753 286.0470454616292 0.7158154145175617
18.006313037041167 282.09218612858933 0.711706624188466
18.01154059199458 280.7994070555782 0.7113627710895594
18.016768146947996 276.8637475909325 0.707046487803462
18.02199570190141 274.23204621244065 0.7041333942555645
18.027223256854825 272.6923384930856 0.7000225388499003
18.03245081180824 274.386964176043 0.7015889968742017
18.037678366761654 276.48313773417647 0.7040713432607411
18.042905921715068 276.4803449339276 0.7035070015865742
18.048133476668482 276.22989890036615 0.7049887913241153
18.053361031621897 277.1239324850531 0.7065628031326954
18.05858858657531 278.0928221292377 0.7075008032336535
18.063816141528726 278.61528122133575 0.7075137370298898
18.06904369648214 278.80918108899397 0.7075685332577093
18.074271251435555 279.80917795108354 0.709831628490703
18.07949880638897 278.6500506553111 0.7091834692669906
18.084726361342383 278.1964809489944 0.7075682503083666
18.089953916295798 278.0011028287756 0.7077289598411658
18.095181471249212 278.56613493685825 0.7077019030782781
18.100409026202627 283.3279352746662 0.713881055493994
18.10563658115604 286.3158093549038 0.7172573981732291
18.110864136109456 290.03827857213366 0.7208416852306209
18.11609169106287 293.8829953700023 0.7258010608054303
18.121319246016284 297.8659227153495 0.7304710679534379
18.1265468009697 304.12652532953126 0.7371171227658763
18.131774355923113 311.29858726554716 0.7451922078839489
18.137001910876528 319.41908334604335 0.7545386816586644
18.142229465829942 328.4788586944017 0.7645394642032499
18.147457020783357 336.2156255420568 0.7737068341847734
18.15268457573677 346.2973505444992 0.784805280806786
18.157912130690185 359.6872499551693 0.799595230615219
18.1631396856436 370.2560316318949 0.8109028595578017
18.168367240597014 383.84684940434056 0.8248660905360777
18.17359479555043 391.016327300274 0.8321982505727296
18.178822350503843 398.23715933798326 0.8396323049343549
18.184049905457258 399.08264827858716 0.8409108797915833
18.189277460410672 400.0816759788073 0.8418061470915559
18.194505015364086 397.96427133762234 0.839549089165392
18.1997325703175 391.82423085113174 0.8331174001650063
18.204960125270915 388.37815864034286 0.8295376162850976
18.21018768022433 380.7243266302032 0.8212135533194478
18.215415235177744 377.6234252193931 0.8181158555371663
18.22064279013116 375.7500534505667 0.8160174982755258
18.225870345084573 378.06370266135923 0.8183253020510526
18.231097900037987 380.8536056224208 0.8213186476893357
18.236325454991402 386.1074516677002 0.8267450782482731
18.241553009944816 389.0802365045051 0.8301656771642114
18.24678056489823 391.89302645084086 0.8326351637537807
18.252008119851645 389.12595783057697 0.8297407358555924
18.25723567480506 388.34308845407764 0.8286001164399202
18.262463229758474 384.61925208349544 0.8249117702387987
18.26769078471189 378.06515945884456 0.818228793555524
18.272918339665303 369.89026487600023 0.8096276565134274
18.278145894618717 358.0329614283533 0.796312837152943
18.28337344957213 345.39839892270567 0.7826569299544878
18.288601004525546 340.8785490440552 0.7773072919254563
18.29382855947896 334.69352663539377 0.7708235252396094
18.299056114432375 327.5464850880033 0.7625261670081018
18.30428366938579 318.33342327981836 0.7528868501927873
18.309511224339204 311.0199565217144 0.7445240991960235
18.314738779292618 307.5297724056212 0.7402412357515616
18.319966334246033 304.26647945010313 0.7374878922415531
18.325193889199447 300.43452622599466 0.7320002012668436
18.33042144415286 294.35958027629067 0.7259798490375412
18.335648999106276 291.89048842517116 0.7223237030065662
18.34087655405969 288.95098001632965 0.7192493136678616
18.346104109013105 287.12298571984894 0.71632324658135
18.35133166396652 287.77168774968015 0.7170772836816588
18.356559218919934 289.43409343657686 0.7188263007365073
18.361786773873348 288.326936816911 0.7176465637589365
18.367014328826762 286.6681326633926 0.7168065802435734
18.372241883780177 285.4794172785839 0.715206440216771
18.37746943873359 287.89167419268847 0.7180680222497997
18.382696993687006 294.56410422033946 0.7256560499034853
18.38792454864042 303.1141011841144 0.7372408102548788
18.393152103593835 314.31243501192256 0.7618220106639018
18.39837965854725 322.58657045671873 0.7781957000552762
18.403607213500663 331.7703848246738 0.7947370265827036
18.408834768454078 340.9013931819416 0.8105088452168027
18.414062323407492 351.97065599275317 0.8279027668822708
18.419289878360907 360.4667381236973 0.841832836563697
18.42451743331432 364.74688400260146 0.8501431416695059
18.429744988267736 364.19730741328584 0.853737162313209
18.43497254322115 360.8670243388477 0.8529127588857561
18.440200098174564 357.1571128031738 0.8520001226049736
18.44542765312798 350.92405424878876 0.8483213246679154
18.450655208081393 345.5433006187937 0.8441826507630933
18.455882763034808 339.9426429552688 0.8403442159235867
18.461110317988222 339.90793000835464 0.8433068644174956
18.466337872941637 336.31851937568496 0.8412627815251873
18.47156542789505 335.1826710881479 0.842798698783157
18.476792982848465 328.79553136223393 0.8366715720331956
18.48202053780188 324.30651761419097 0.8331016427870137
18.487248092755294 322.8200464397396 0.8340925377710754
18.49247564770871 318.99101275897635 0.8316219103907788
18.497703202662123 316.9815891997937 0.832301030767067
18.502930757615538 317.1343958069212 0.8345293594591247
18.508158312568952 313.7655177659797 0.8328170677978783
18.513385867522366 313.18129793018903 0.8351298440210766
18.51861342247578 308.4619658704373 0.8301006524361279
18.523840977429195 306.1883529388398 0.8297371415896106
18.52906853238261 304.1790081426506 0.8287389870510127
18.534296087336024 306.2224902068056 0.8340303450300303
18.53952364228944 307.4636386785749 0.83810602277221
18.544751197242853 304.82236084836006 0.8359784823046097
18.549978752196267 302.0276506054664 0.83344523322908
18.555206307149682 297.5061335548586 0.8286254549144567
18.560433862103096 296.79513026191904 0.8295304332183588
18.56566141705651 298.233873644468 0.8346232151974284
18.570888972009925 301.40342195752925 0.8399092813014699
18.57611652696334 301.4569738672436 0.8420615918436806
18.581344081916754 301.72296513222676 0.8447846424349251
18.58657163687017 303.65101184703786 0.8496711461887488
18.591799191823583 305.48658568467914 0.8554998809758296
18.597026746776997 308.65549462385286 0.8607745912099053
18.60225430173041 307.744643685336 0.8597408777238336
18.607481856683826 306.6046244463016 0.8599626232549854
18.61270941163724 307.2634756569939 0.8614716678120625
18.617936966590655 311.57924631182505 0.869394234895518
18.62316452154407 315.74832227620254 0.8755564408606038
18.628392076497484 319.49760582741385 0.8641617571753824
18.633619631450898 324.25047961576485 0.8620347895613946
18.638847186404313 326.53859786825353 0.857562038955554
18.644074741357727 331.7111671655266 0.8592115018164503
18.64930229631114 334.13759015497317 0.8582301855520771
18.654529851264556 336.41052327265396 0.8570973672518414
18.65975740621797 341.95813741111357 0.8617363442292898
18.664984961171385 346.31434348081353 0.8635566822324309
18.6702125161248 347.9902764925584 0.8625029355273444
18.675440071078214 351.1054620951123 0.8641307471539454
18.680667626031628 351.2117442329938 0.8603948776433602
18.685895180985042 354.82642489143706 0.8620450450710184
18.691122735938457 357.61509671665726 0.8632213510703418
18.69635029089187 355.53933801322324 0.8584378073240096
18.701577845845286 352.96258439742314 0.8547255765255212
18.7068054007987 349.4863148172692 0.8489265271701183
18.712032955752115 350.51036068918546 0.8484545793628134
18.71726051070553 351.70695220235746 0.8484708050024556
18.722488065658943 353.250384974844 0.8482824558988652
18.727715620612358 352.13207867360313 0.8459858653594197
18.732943175565772 349.3423949935005 0.8419670174126919
18.738170730519187 347.0994581502486 0.8380841986610322
18.7433982854726 346.8273504976498 0.8377451943837727
18.748625840426016 348.16974938640493 0.8379396111162923
18.75385339537943 350.92892588376213 0.8402219267293128
18.759080950332844 351.4779489221542 0.8400975507227503
18.76430850528626 352.4978464855256 0.8387576169376233
18.769536060239673 349.2333660096961 0.8335597256136323
18.774763615193088 345.45221973372344 0.8272099471219839
18.779991170146502 341.71553715944134 0.8214057398891659
18.785218725099917 339.9981312861824 0.8183625377127319
18.79044628005333 339.2911552079885 0.8162695677378615
18.795673835006745 337.25175066833594 0.8131749212872358
18.80090138996016 331.1634350713254 0.8059314134385445
18.806128944913574 326.351115704522 0.7996843856367009
18.81135649986699 322.8125293089003 0.7952394315379991
18.816584054820403 319.23149783241104 0.7904762083866524
18.821811609773818 315.19811017072294 0.7843575431817505
18.827039164727232 311.38519915422665 0.7794191622908302
18.832266719680646 307.53788932841456 0.774159464558475
18.83749427463406 305.8270190664062 0.7719520871729149
18.842721829587475 305.07220849117954 0.7714659139198065
18.84794938454089 301.8620504917987 0.7670350140560183
18.853176939494304 301.12364228067366 0.7664784131390782
18.85840449444772 300.0919543288251 0.7642726667541853
18.863632049401133 301.9570881293605 0.766051186178619
18.868859604354547 301.318010138214 0.7649389709262763
18.87408715930796 302.0088039428757 0.7650105847963906
18.879314714261376 300.519660884858 0.763408655112691
18.88454226921479 299.3360264405605 0.7619457331543519
18.889769824168205 296.55190526180394 0.7578926985177812
18.89499737912162 295.88422636942295 0.7572846882892108
18.900224934075034 297.66337355133413 0.7581200170123303
18.90545248902845 296.09740454760623 0.7566015328802135
18.910680043981863 293.7686657635729 0.7536446639197147
18.915907598935277 290.8646634443479 0.748648871980672
18.92113515388869 291.5260610211931 0.7492506489989816
18.926362708842106 293.31792694052956 0.7507558131684094
18.93159026379552 293.81997051362174 0.7514380703214111
18.936817818748935 294.71166502318937 0.7525536779062214
18.94204537370235 294.3460848780831 0.7513754073530884
18.947272928655764 294.40421123033616 0.7511106566623859
18.952500483609178 294.8388928630006 0.7514209261375122
18.957728038562593 292.6160407312044 0.7479034654905568
18.962955593516007 289.19698918207536 0.7450707861939657
18.96818314846942 286.0424323421695 0.7404453924184425
18.973410703422836 283.90427224457727 0.7379623943595227
18.97863825837625 283.8873331931079 0.7361412112143094
18.983865813329665 286.79233863244934 0.7389320877793012
18.98909336828308 288.93528884293715 0.7421252114264045
18.994320923236494 291.70321697649723 0.7457656070514774
18.999548478189908 311.47665696711897 0.7701479698319386
19.004776033143322 315.0366179870556 0.7731840745731989
19.010003588096737 319.24546307512077 0.7789079618940499
19.01523114305015 306.38224606385586 0.7634895684636158
19.020458698003566 299.7801008822301 0.7550361650270239
19.02568625295698 291.144777694535 0.7433109976548179
19.030913807910395 282.8201663055026 0.7318145825768337
19.03614136286381 286.44291262294945 0.7362495590978614
19.041368917817223 288.6976436712661 0.7399367880816395
19.046596472770638 288.0240221721467 0.7390029295728124
19.051824027724052 285.77985765070264 0.7364078787468737
19.057051582677467 283.42347756400466 0.7319813869147754
19.06227913763088 279.7050633392854 0.7264405475775995
19.067506692584296 277.53818333628254 0.7232856883296849
19.07273424753771 277.6356521709185 0.722981827537228
19.077961802491124 277.0885999057229 0.7223889345335923
19.08318935744454 278.4380190897157 0.7239200681816549
19.088416912397953 277.1789588925058 0.7218783491111824
19.093644467351368 277.13526053863603 0.7222041600322691
19.098872022304782 277.4515668297945 0.7227252134056065
19.104099577258197 274.3716115461053 0.7196389134153416
19.10932713221161 275.0842807312232 0.7203821915897226
19.114554687165025 273.5401251360468 0.7173261044400279
19.11978224211844 272.934196873162 0.7165570456130858
19.125009797071854 273.7200392450015 0.7171825204941074
19.13023735202527 275.57851526285964 0.7191219364491014
19.135464906978683 276.9536834933586 0.7206113869974883
19.140692461932098 276.33506583616565 0.7190020120818437
19.145920016885512 276.82831644178003 0.7206992728667936
19.151147571838926 274.3656826713452 0.719138606534749
19.15637512679234 276.4998131164791 0.7219089526132888
19.161602681745755 275.9855631933558 0.7216977029686286
19.16683023669917 273.50305239555297 0.7169599705104237
19.172057791652584 270.8190110586341 0.7140825027738493
19.177285346606 270.8294124920282 0.7143544463186786
19.182512901559413 273.7656296422939 0.7166880566997501
19.187740456512827 275.68899654164204 0.7190065919942908
19.19296801146624 273.0881503134449 0.7133513611019066
19.198195566419656 271.62273278140117 0.7116631625112573
19.20342312137307 271.1865429507733 0.7119143812109567
19.208650676326485 271.1061846713172 0.7122535882761841
19.2138782312799 273.0498960801561 0.7155977957250571
19.219105786233314 273.08022424327027 0.7140338972236412
19.22433334118673 273.9790105612858 0.7147715662592401
19.229560896140143 274.8012045378266 0.7173644523785259
19.234788451093557 275.8033702562473 0.718156474004532
19.24001600604697 272.92041392736974 0.7144499551212891
19.245243561000386 274.4489779762493 0.7153568581725595
19.2504711159538 272.64552388026925 0.7115606773062255
19.255698670907215 274.33172630458415 0.7140537198133629
19.26092622586063 274.6408908718273 0.7149261375004508
19.266153780814044 275.4313981677995 0.717476208098404
19.271381335767458 275.40660918978716 0.718880597488879
19.276608890720873 277.3287324873191 0.7204055489124553
19.281836445674287 278.6345123983883 0.7201920758482069
19.2870640006277 281.63449772115473 0.7228846633540394
19.292291555581116 281.65692348670524 0.7216197542003869
19.29751911053453 281.04532400871034 0.7206923515812633
19.302746665487945 282.49979507881477 0.722536493175892
19.30797422044136 285.93832381132347 0.7277281699662078
19.313201775394774 290.53397942370395 0.7331622948491004
19.318429330348188 292.8525130900955 0.7351918597500205
19.323656885301602 294.7904647305281 0.7370723672231331
19.328884440255017 294.90382095141894 0.7370896028589843
19.33411199520843 297.10877572579034 0.7391785808618184
19.339339550161846 299.0777835329497 0.74213691284982
19.34456710511526 301.85816915003164 0.744157130472276
19.349794660068675 304.8106207488912 0.7481869231751035
19.35502221502209 307.18717080236814 0.7508331493033463
19.360249769975503 310.2661977852361 0.7552113439665562
19.365477324928918 312.52031714528863 0.7578028359449673
19.370704879882332 315.4834501181087 0.7613548151290848
19.375932434835747 319.52765741752046 0.765643838828239
19.38115998978916 323.8481809201109 0.770627743117788
19.386387544742576 325.60585861215293 0.7719912305180479
19.39161509969599 326.9100889421807 0.7738137803282148
19.396842654649404 325.86175884659554 0.7726630176692628
19.40207020960282 330.7372762264468 0.7785239480340548
19.407297764556233 330.93330895877716 0.7789585125074466
19.412525319509648 331.944338088846 0.7799244636563837
19.417752874463062 329.7358627636886 0.7772742210840311
19.422980429416477 328.3054080879149 0.7750136899744351
19.42820798436989 328.56783391715146 0.7746760898791968
19.433435539323305 328.9526805429259 0.7757394085591844
19.43866309427672 328.7613954318437 0.7761937549444009
19.443890649230134 325.63999851620486 0.7725750208227454
19.44911820418355 326.1161235339475 0.7727241640134141
19.454345759136963 329.1307112664943 0.7754400728607671
19.459573314090377 332.2716344393072 0.7789800709022586
19.464800869043792 330.7233118791022 0.7765550029536035
19.470028423997206 330.7547274949173 0.7760936486454331
19.47525597895062 329.1419971685935 0.7744999210712133
19.480483533904035 328.6923958007564 0.7737087555037097
19.48571108885745 331.0949497900256 0.7761299168655404
19.490938643810864 336.3731672863288 0.782062580391766
19.49616619876428 338.4479404227062 0.7840439932263236
19.501393753717693 335.94573658737056 0.7819298068518512
19.506621308671107 330.0172643858956 0.7750132531283359
19.51184886362452 327.32836943925565 0.7724490447821225
19.517076418577936 327.7559701840111 0.7725572527785322
19.52230397353135 331.812098357971 0.7766180534363452
19.527531528484765 334.30060384975434 0.7795245037396245
19.53275908343818 334.51548844096135 0.7799973028292905
19.537986638391594 335.94680966857095 0.7821400367293064
19.54321419334501 335.5189674689576 0.7814005769176054
19.548441748298423 337.06255631987983 0.7825110561509315
19.553669303251837 339.03679065752965 0.7842808447467201
19.55889685820525 340.6628302317114 0.7862361509501197
19.564124413158666 344.25126120953877 0.7902519661924028
19.56935196811208 346.4070312562378 0.7931252117134924
19.574579523065495 350.72471308357933 0.7975361004441291
19.57980707801891 350.2947393781169 0.7965791647342805
19.585034632972324 351.6150801720185 0.7984202526770328
19.590262187925738 352.692893038492 0.7997286414214111
19.595489742879153 354.16287564420605 0.8018387427606001
19.600717297832567 358.1205822802967 0.8060754240735433
19.60594485278598 362.40910323138456 0.8099576651633411
19.611172407739396 364.9226562560488 0.8123339155997233
19.61639996269281 367.9806690249263 0.8155181646677655
19.621627517646225 370.3332562563609 0.8186208781518769
19.62685507259964 371.2971565452555 0.8199267869211525
19.632082627553054 375.54042284705565 0.8240403847846668
19.637310182506468 375.998487857503 0.8240777450555713
19.642537737459882 380.97834114623436 0.8296282338853855
19.647765292413297 382.3065829104277 0.830765863586815
19.65299284736671 389.4912118402203 0.8385516621470008
19.658220402320126 393.9490835627436 0.8426454401239422
19.66344795727354 398.30543287319216 0.8474967822530494
19.668675512226955 397.6952783472747 0.8467620126279309
19.67390306718037 395.1346686923343 0.8438137409932704
19.679130622133783 395.6947343292206 0.8443109460779501
19.684358177087198 396.8496625981475 0.8454531110768426
19.689585732040612 398.780011470959 0.8474441365610565
19.694813286994027 396.2273182083058 0.8448556269874081
19.70004084194744 394.7249364739407 0.8431270426071826
19.705268396900856 391.4657378559999 0.8397785513590598
19.71049595185427 390.04585792494254 0.8385434747251029
19.715723506807684 385.6657218557006 0.8342131918810337
19.7209510617611 385.42932751224464 0.8347466722059221
19.726178616714513 382.90008642788956 0.8316975643560669
19.731406171667928 382.2907393224404 0.8305868372184955
19.736633726621342 379.44868690456764 0.8272249942860783
19.741861281574757 377.0187237015327 0.8242707091832192
19.74708883652817 371.60300148249326 0.8182834911378396
19.752316391481585 369.10702416830014 0.815300601355159
19.757543946435 364.4095563083612 0.8100484162160662
19.762771501388414 360.8216644684416 0.8057468919468547
19.76799905634183 356.98145566841356 0.8014584886686913
19.773226611295243 353.61236476291134 0.7974083305547905
19.778454166248657 352.9031136788374 0.7974460725152017
19.783681721202072 351.0422936988011 0.7950357710121101
19.788909276155486 348.532990072902 0.7925243387231018
19.7941368311089 347.09256705948917 0.7907433716473807
19.799364386062315 347.86267711739515 0.7916630958722072
19.80459194101573 347.34390668994916 0.7908536055916185
19.809819495969144 345.56357164871355 0.7885853988465914
19.81504705092256 344.3316728610409 0.7874469676465367
19.820274605875973 343.40866678239945 0.7867755506019714
19.825502160829387 343.4464510495207 0.7865631022988558
19.8307297157828 339.0968777071799 0.7811729461991597
19.835957270736216 335.05766282553935 0.7764470145361493
19.84118482568963 336.0299626976699 0.7777968500957888
19.846412380643045 337.5756461328118 0.78011809471682
19.85163993559646 338.9437297781609 0.7813143469682933
19.856867490549874 334.31993134671865 0.7757685766047893
19.86209504550329 331.8389091690578 0.7734327424756245
19.867322600456703 329.2231293295134 0.7699780896002413
19.872550155410117 329.85124140479945 0.7714447859557638
19.87777771036353 328.83014556262 0.769666502167408
19.883005265316946 328.8424818919489 0.7694024400565682
19.88823282027036 327.22941144899784 0.7674532998762295
19.893460375223775 322.67832070292883 0.7612976897823966
19.89868793017719 322.2473358320221 0.7612722324433455
19.903915485130604 319.714891143293 0.7582991191080604
19.909143040084018 320.57984750354836 0.7595218284700392
19.914370595037433 321.34751855864016 0.760470531826289
19.919598149990847 321.88970634311744 0.760476038068433
19.92482570494426 321.01946398145634 0.7596212484626614
19.930053259897676 319.67987608494417 0.7579918252576724
19.93528081485109 318.9406920873285 0.7575385194214539
19.940508369804505 317.76285638430477 0.7568867455086501
19.94573592475792 316.4186131497287 0.7548631226549609
19.950963479711334 313.192705137976 0.75064548909304
19.956191034664748 311.85574213721463 0.7485506292997405
19.961418589618162 314.44705189167445 0.7515380779108809
19.966646144571577 312.86539510566695 0.7503834607664202
19.97187369952499 313.4260824064155 0.7508886830167146
19.977101254478406 313.77437128651934 0.7508913715049043
19.98232880943182 315.5510505415342 0.7525422911498584
19.987556364385235 317.81059070809846 0.7548225899268156
19.99278391933865 320.96409549447867 0.7591281887209669
19.998011474292063 323.3386807359612 0.7623279037193464
20.003239029245478 325.87400593842193 0.7654905904108319
20.008466584198892 329.1791327574068 0.7697269254072815
20.013694139152307 335.2366842202112 0.775408418972077
20.01892169410572 343.22929591000997 0.784594894724499
20.024149249059136 351.6544284172791 0.7936915529628773
20.02937680401255 361.0934560859507 0.8041323663954913
20.034604358965964 365.7098035641826 0.8090970447286384
20.03983191391938 368.9144025012378 0.8124765030829653
20.045059468872793 367.5577640814153 0.8107489796556081
20.050287023826208 364.5753348662511 0.8079049007613042
20.055514578779622 358.6966653464341 0.8008186326656817
20.060742133733036 351.46404823780523 0.7930647286145414
20.06596968868645 346.26860007338513 0.7868496207470895
20.071197243639865 339.56231001866115 0.7789666240144197
20.07642479859328 335.2858132013488 0.7743351510683133
20.081652353546694 333.97656412192424 0.773008669780623
20.08687990850011 332.2134759705529 0.7715926377432466
20.092107463453523 330.96062464369066 0.7709493056306805
20.097335018406937 326.71360445784035 0.7660654171443504
20.102562573360352 325.7553981248535 0.7650473201244211
20.107790128313766 327.72814729713264 0.7663552046351532
20.11301768326718 330.119772188949 0.7690068010186808
20.118245238220595 329.95745250164373 0.7682255340098618
20.12347279317401 329.8028919962328 0.7680958895929447
20.128700348127424 329.62287762726976 0.7677236461653889
20.13392790308084 332.11601385104825 0.7703450940014412
20.139155458034253 330.63641562636116 0.7686392462590758
20.144383012987667 333.1039668087475 0.7711800215292345
20.14961056794108 334.0747052154006 0.7724218094725827
20.154838122894496 335.3292016330492 0.7743370110507478
20.16006567784791 336.45056288764886 0.7761152166736939
20.165293232801325 332.5157260307249 0.7710620864565992
20.17052078775474 329.18171395894143 0.7672976710866872
20.175748342708154 326.3907856785969 0.7637101065840809
20.18097589766157 328.7094539010526 0.7675894986854789
20.186203452614983 328.58357225094 0.7675554016857167
20.191431007568397 324.90460461308356 0.762853319269641
20.19665856252181 317.9859629077862 0.7545827562063266
20.201886117475226 315.35268028763466 0.7508762633942083
20.20711367242864 313.6685967719585 0.7488752510825195
20.212341227382055 311.18532888426626 0.7457576753249437
20.21756878233547 308.78725017199474 0.743477985970758
20.222796337288884 302.91099094346214 0.7367378667623714
20.228023892242298 300.38677867317824 0.7340681691862858
20.233251447195713 297.6132260832133 0.7307604241150809
20.238479002149127 296.42137362125266 0.7295789198433918
20.24370655710254 297.2552024885616 0.7308539400376567
20.248934112055956 296.3265425653353 0.7299015893265979
20.25416166700937 299.4277923664319 0.7330378315117059
20.259389221962785 300.8134422690639 0.734181388932211
20.2646167769162 304.2336904450142 0.7377580682134677
20.269844331869614 303.9062460931431 0.7379004165460898
20.275071886823028 303.0435674007435 0.7375540695847489
20.280299441776442 297.38919025903056 0.730858223714527
20.285526996729857 295.8281828058494 0.728991726026275
20.29075455168327 296.2557095425398 0.7290608748204883
20.295982106636686 298.42242980858424 0.7320527577260559
20.3012096615901 301.37683410737435 0.7354746591062608
20.306437216543515 303.37445134057117 0.7383487931902835
20.31166477149693 304.1240045551484 0.738834375706911
20.316892326450343 302.24672948810223 0.7360856870948685
20.322119881403758 298.22393155550293 0.7310735251393462
20.327347436357172 297.14461763808094 0.7294993611076909
20.332574991310587 295.2399948883505 0.7271832759153007
20.337802546264 297.30930104532325 0.7297995473061946
20.343030101217416 299.2770130542375 0.7319876071282166
20.34825765617083 301.8254417109844 0.7347055225660558
20.353485211124244 301.7665693015954 0.7348610728757774
20.35871276607766 299.1233825741622 0.7317753397780455
20.363940321031073 297.53608188944224 0.7296867105035558
20.369167875984488 296.371133109065 0.7271811031848698
20.374395430937902 298.25169027623235 0.729446314542761
20.379622985891316 298.85821896187565 0.7307360642822383
20.38485054084473 296.21867992854516 0.7274979813622211
20.390078095798145 295.1238610332615 0.7266157413666859
20.39530565075156 292.90762069219005 0.7225267791998378
20.400533205704974 294.98969943143317 0.7246985207723355
20.40576076065839 295.69745204806964 0.7256267389302995
20.410988315611803 296.1677197493725 0.7275109693882319
20.416215870565217 295.30096243124837 0.7277780712749838
20.421443425518632 292.56787010798354 0.7243927913971581
20.426670980472046 292.5366734610233 0.7246793458536265
20.43189853542546 291.41985298733726 0.7236206468375552
20.437126090378875 291.5458657730751 0.7232575900726047
20.44235364533229 291.67357504339145 0.7242003298970153
20.447581200285704 291.683786339476 0.7236163071324067
20.45280875523912 294.5165896666179 0.7267712101534649
20.458036310192533 290.8197952478954 0.7222525394048273
20.463263865145947 289.45574889683434 0.7205020212084674
20.46849142009936 285.84396119611415 0.7169616738399087
20.473718975052776 287.53180794124563 0.7188849071999542
20.47894653000619 289.9183740106333 0.7205160668634477
20.484174084959605 293.4411240045397 0.7252835923531323
20.48940163991302 295.3252596895037 0.7272013605026131
20.494629194866434 292.71514604897834 0.7245195198957028
20.49985674981985 293.7928607123435 0.7250322445950085
20.505084304773263 293.1276067059523 0.7232474890586419
20.510311859726677 293.5670901575736 0.7235019739891059
20.51553941468009 292.4900523281522 0.721915080763614
20.520766969633506 293.83480915367176 0.7239286399941604
20.52599452458692 291.5633751487246 0.7219005704323486
20.531222079540335 292.0046128483282 0.7217325311864293
20.53644963449375 291.3278081786299 0.7209021651006042
20.541677189447164 289.52046299521095 0.7196747298905433
20.546904744400578 287.57972522888946 0.716781491999377
20.552132299353993 285.2930357635708 0.7147020471840098
20.557359854307407 286.7817732277074 0.7150940489322083
20.56258740926082 290.5347523364687 0.7199798105294073
20.567814964214236 292.9291629628339 0.7225680911897899
20.57304251916765 292.3571380333978 0.7221439927421677
20.578270074121065 289.14375018828736 0.7192175184977121
20.58349762907448 286.2017292495592 0.7158471887565898
20.588725184027894 285.13743886815286 0.7138161217719527
20.593952738981308 286.927722411864 0.7160545993048532
20.599180293934722 288.5284768517397 0.7168412190918751
20.604407848888137 289.94958821113323 0.7186096338322373
20.60963540384155 291.60381121826293 0.7199745494375241
20.614862958794966 290.0900396342582 0.719278170889339
20.62009051374838 288.0592383413601 0.7175088202310141
20.625318068701795 287.496408928272 0.7161904713710732
20.63054562365521 289.87815067595386 0.7194485313983001
20.635773178608623 288.96071325416057 0.7175962832724468
20.641000733562038 289.81245433447873 0.7187521568974848
20.646228288515452 290.5777037100206 0.7203018457539196
20.651455843468867 290.66410912409737 0.7198612549365431
20.65668339842228 289.77614874190397 0.7192103678996152
20.661910953375695 290.0144147595191 0.7195000605200451
20.66713850832911 290.5050486803501 0.7207088950072167
20.672366063282524 290.63169544061395 0.7213137788322689
20.67759361823594 292.81536816540586 0.7238108790862029
20.682821173189353 292.338843843741 0.7227306820231914
20.688048728142768 292.6273059345437 0.7227207906653217
20.693276283096182 291.4747231409418 0.7207890600781394
20.698503838049596 291.17527212142716 0.720358211790035
20.70373139300301 289.6942615775634 0.7177508421362168
20.708958947956425 288.789812064526 0.7160695036270964
20.71418650290984 288.9272305180029 0.7168068240527314
20.719414057863254 290.9467602220265 0.719781192978002
20.72464161281667 292.5823905827609 0.7222207864292264
20.729869167770083 292.0336463378648 0.721238545397975
20.735096722723497 292.2942691513513 0.7204975485953136
20.740324277676912 293.33269603564815 0.7213484251828117
20.745551832630326 293.72242118216155 0.722429621124619
20.75077938758374 294.3162307654693 0.7254510403939072
20.756006942537155 293.5994173719918 0.7247000077575589
20.76123449749057 294.86897271018177 0.7259203645040129
20.766462052443984 294.9125391202598 0.7251820205283023
20.7716896073974 297.54357762481857 0.7280900627279917
20.776917162350813 300.05611706554436 0.7311152349820361
20.782144717304227 300.5421837616016 0.7308467477705701
20.78737227225764 299.7013080643627 0.7293403142708234
20.792599827211056 297.86155928277134 0.727509992746173
20.79782738216447 299.8351384198069 0.7296813644607023
20.803054937117885 301.3151296192214 0.7316723762033471
20.8082824920713 302.6111007928516 0.7334150820644126
20.813510047024714 303.44883747935125 0.7338100399612127
20.81873760197813 306.53947117852624 0.7382311734618902
20.823965156931543 309.7635949202992 0.7413773400873273
20.829192711884957 312.43766594763997 0.7444702894082995
20.83442026683837 313.6612098882193 0.746124515942873
20.839647821791786 313.76261469075723 0.7457907305127953
20.8448753767452 314.2528086504762 0.7462848532579525
20.850102931698615 312.92673366659824 0.7437089455103798
20.85533048665203 313.73482808814015 0.7448764155240745
20.860558041605444 311.15907231050085 0.741759709390634
20.865785596558858 310.27539866186754 0.7409512192873849
20.871013151512273 307.04647643521355 0.7365403093464639
20.876240706465687 306.13054948363197 0.7355969459663984
20.8814682614191 309.9227830016856 0.7392446490554102
20.886695816372516 310.025397617504 0.7399084800769705
20.89192337132593 311.58947146720936 0.7421472815164502
20.897150926279345 312.1430932173999 0.7441283295735002
20.90237848123276 310.3775611469447 0.7421107434599946
20.907606036186174 307.4567002984077 0.7384571461243535
20.912833591139588 304.37151582786356 0.7344644308216456
20.918061146093002 301.01756811014343 0.7307029327142961
20.923288701046417 299.7408935890175 0.7288245106177497
20.92851625599983 299.31808611203525 0.7284527572523829
20.933743810953246 299.50765569381093 0.729191005345367
20.93897136590666 300.36820069457093 0.730051911690809
20.944198920860075 297.5701172071566 0.726385527825662
20.94942647581349 295.9733190455825 0.7227220822500654
20.954654030766903 293.82092016784986 0.7199631073330207
20.959881585720318 295.2813467881847 0.7218863058822896
20.965109140673732 294.3212285903562 0.7212448175883817
20.970336695627147 293.67081029184425 0.7210566490951871
20.97556425058056 293.01913222324055 0.7205879328703149
20.980791805533975 293.52009259947397 0.7215765951618351
20.98601936048739 291.3335012628538 0.7190868907564291
20.991246915440804 289.14585570887044 0.7169235677651378
20.99647447039422 287.0909384769919 0.7147720259472952
21.001702025347633 285.1710439617501 0.7133204707379585
21.006929580301048 283.5438914078843 0.7106563906179993
21.012157135254462 282.5153771747638 0.7093132018570234
21.017384690207876 283.1916589061667 0.7096875679520811
21.02261224516129 282.0796581433111 0.7080250496960093
21.027839800114705 284.4591315766626 0.7111892077961495
21.03306735506812 284.1612165822362 0.7095241971623242
21.038294910021534 283.1187858313802 0.7095434101553794
21.04352246497495 280.9220316914969 0.7074290805245472
21.048750019928363 279.7717510350153 0.7063002724372208
21.053977574881777 279.5637419684062 0.7050144595714883
21.059205129835192 280.0301604945179 0.705570986748242
21.064432684788606 282.80409998031155 0.7083043038764706
21.06966023974202 283.92519781114095 0.7089969423842827
21.074887794695435 284.03093794606593 0.7075888267865944
21.08011534964885 280.6375682678705 0.7040514619075884
21.085342904602264 275.21089372165204 0.6968829545079162
21.09057045955568 274.2738025760099 0.6948235152315776
21.095798014509093 276.99475747547126 0.6972957533907355
21.101025569462507 281.7458502738193 0.7027211485994643
21.10625312441592 280.793150617838 0.7023345739568829
21.111480679369336 278.06294298625903 0.6996776826307481
21.11670823432275 275.0789735717198 0.6965957714080033
21.121935789276165 273.35523049494014 0.6952883667684159
21.12716334422958 275.50901784192695 0.6971309413400254
21.132390899182994 277.33689103438815 0.698575521078448
21.13761845413641 280.09624161826184 0.7019955421345938
21.142846009089823 280.9065932786233 0.7027749601425405
21.148073564043237 278.84803516345687 0.7016758387293528
21.15330111899665 276.0821828802848 0.6971312962413153
21.158528673950066 276.8246247339727 0.6975655322508159
21.16375622890348 276.8522806444023 0.6963979538196753
21.168983783856895 277.11843847662976 0.6963676105119405
21.17421133881031 275.893712493215 0.6945163100867016
21.179438893763724 273.7103235140319 0.6924219881088746
21.184666448717138 273.2597510650072 0.6914888647216214
21.189894003670553 271.742747426799 0.6892446099636229
21.195121558623967 270.86633286135077 0.6879443279438507
21.20034911357738 273.453675032799 0.6909628272055823
21.205576668530796 272.89355104175837 0.6904314859625329
21.21080422348421 272.2367081450789 0.6903730370126063
21.216031778437625 273.3112582700275 0.6918027009786815
21.22125933339104 273.81537752684267 0.6917266164360386
21.226486888344454 271.4937261554187 0.6876769211316223
21.231714443297868 270.74273188578127 0.6863824243523496
21.236941998251282 270.9255531772387 0.6865133803111126
21.242169553204697 271.9780474465494 0.6875953722075777
21.24739710815811 270.5762585989848 0.6849100389217878
21.252624663111526 269.39314892983464 0.6837101657143472
21.25785221806494 273.6781099305406 0.6886589900106593
21.263079773018355 274.0892464082334 0.6886130514174038
21.26830732797177 274.2044707246925 0.6892940644409278
21.273534882925183 273.4433260752673 0.6888320461704235
21.278762437878598 271.6849267612314 0.6877475569457648
21.283989992832012 269.79401736244097 0.6926873506658119
21.289217547785427 271.2845892753693 0.7045314934528277
21.29444510273884 268.92040763345153 0.707706149739458
21.299672657692255 265.6617127961483 0.7082093615292854
21.30490021264567 265.03939123223483 0.7127768701393192
21.310127767599084 268.27079027801153 0.72081978031212
21.3153553225525 271.0501612304346 0.729659435872316
21.320582877505913 269.58244106429277 0.7298810509827097
21.325810432459328 268.0786015294656 0.7310777082698736
21.331037987412742 270.046085982718 0.7362593508386417
21.336265542366156 271.6468196681432 0.7411763722543911
21.34149309731957 269.28875474326037 0.7398016717239967
21.346720652272985 265.7700219856784 0.7372227152380734
21.3519482072264 265.60446674066577 0.7391967297967921
21.357175762179814 266.44256232205146 0.7434287687888655
21.36240331713323 267.23029850484204 0.7466689576575459
21.367630872086643 267.3202688306426 0.749733880811168
21.372858427040057 268.798006665719 0.753467704939952
21.378085981993472 271.0799611469062 0.7588472200578866
21.383313536946886 270.6266600898511 0.7597653940967024
21.3885410919003 269.99021684345297 0.7621176998256733
21.393768646853715 272.24344652173517 0.7669789813046474
21.39899620180713 269.3792165975189 0.7647660199231199
21.404223756760544 267.2800673139187 0.762548695778962
21.40945131171396 266.0187122499251 0.7633829066520426
21.414678866667373 268.23892345022995 0.7695824771018432
21.419906421620787 266.1390842660093 0.7688586482505055
21.4251339765742 263.4660834032657 0.7670071761371824
21.430361531527616 262.7709784960011 0.7674813238198328
21.43558908648103 266.67128318590966 0.7747188672453451
21.440816641434445 265.5869555107336 0.7730831939151708
21.44604419638786 262.1862846662435 0.7687968488590692
21.451271751341274 261.4534357772959 0.7703158788227479
21.45649930629469 266.64689771121243 0.7792251884835238
21.461726861248103 270.8621774369594 0.7877232300612459
21.466954416201517 272.9626368791493 0.7930185693129437
21.47218197115493 271.525185126016 0.7934000088215893
21.477409526108346 270.9184437624911 0.7958959134436652
21.48263708106176 268.49997104279896 0.7923681277114006
21.487864636015175 268.63633585768764 0.7935356235331859
21.49309219096859 266.98577980254794 0.7924448670748351
21.498319745922004 268.86924457800507 0.7973524402960883
21.503547300875418 270.3171437611003 0.8025091449201135
21.508774855828833 272.684104127343 0.8042227055832303
21.514002410782247 272.6299744079339 0.786731061121692
21.51922996573566 274.36546298380455 0.7797745887611711
21.524457520689076 276.46441805567076 0.7761797266070977
21.52968507564249 279.0350530202045 0.7750541208699431
21.534912630595905 279.4814071879067 0.7716246178072791
21.54014018554932 278.5592429902466 0.7671223743796118
21.545367740502734 281.58332880973535 0.7690397619002104
21.550595295456148 279.26002323749464 0.7628901478815235
21.555822850409562 278.21194633119853 0.7584172068658207
21.561050405362977 278.733301388573 0.7583907442945085
21.56627796031639 279.663838403315 0.7570309122475108
21.571505515269806 284.5113676528866 0.7635043487137143
21.57673307022322 286.7907104867368 0.7659137019153576
21.581960625176634 289.51622747165925 0.7677295502100461
21.58718818013005 287.2080727989974 0.7629006593561408
21.592415735083463 286.17488497412705 0.7584749240503219
21.597643290036878 285.34913205782306 0.7568499969002382
21.602870844990292 283.341798205885 0.7530222759124124
21.608098399943707 284.2988253930177 0.7526443047683419
21.61332595489712 286.3228519316151 0.7530927438737587
21.618553509850535 286.9427793784265 0.7510933783233433
21.62378106480395 286.07480863824657 0.7484719286878175
21.629008619757364 286.5273396027781 0.7487144722591234
21.63423617471078 285.86750142937785 0.7490345621903088
21.639463729664193 283.9112368397135 0.7463581886660274
21.644691284617608 280.91518342867084 0.7413633403619256
21.649918839571022 281.88462046727324 0.740169806537387
21.655146394524436 283.1896142833681 0.7417338860436484
21.66037394947785 284.61268999980103 0.7418483582749448
21.665601504431265 285.56128625097665 0.7427955250823841
21.67082905938468 288.58429878831004 0.7457153590153661
21.676056614338094 294.0766214143323 0.7524251392232372
21.68128416929151 293.36240687794356 0.7510466259143501
21.686511724244923 292.96699062936653 0.7485909039048708
21.691739279198337 293.05152689487096 0.7483450398507662
21.696966834151752 294.09677401535595 0.7491351771816319
21.702194389105166 295.4416800460796 0.7506330358551511
21.70742194405858 294.5272870387933 0.7497347006215727
21.712649499011995 295.71833160358347 0.7505609964047582
21.71787705396541 300.01102978755205 0.7556222587772894
21.723104608918824 301.288875347459 0.7569502933025409
21.72833216387224 299.7800125137354 0.7542116615645083
21.733559718825653 296.3614284058525 0.7506590537275205
21.738787273779067 299.72308059367504 0.7541964689722604
21.74401482873248 301.96263257368486 0.7567337776479675
21.749242383685896 305.18090239011735 0.7603747341926158
21.75446993863931 305.8661693116543 0.760509306972593
21.759697493592725 308.8845679119461 0.7638629225086984
21.76492504854614 310.8974363109635 0.7654218217271129
21.770152603499554 311.59514343430726 0.7665472359632259
21.77538015845297 308.03954439334007 0.7620111213370782
21.780607713406383 311.38943943318185 0.7648379586055928
21.785835268359797 316.78966923056936 0.7710119937014811
21.79106282331321 322.345391686885 0.7769487939340327
21.796290378266626 323.03169609532455 0.7780112778598461
21.80151793322004 323.0340084825937 0.7782405272308046
21.806745488173455 324.9394802243792 0.7802562892187614
21.81197304312687 325.3222185027572 0.780511215946145
21.817200598080284 324.3091692820158 0.778768934972047
21.822428153033698 329.6442221666573 0.7847034548870225
21.827655707987113 333.92162463491695 0.7906129426191157
21.832883262940527 334.21130904773804 0.7910753113779029
21.83811081789394 331.89931107222526 0.7882845945781531
21.843338372847356 332.29780088409075 0.7881852172318919
21.84856592780077 337.04074200808424 0.7927660573292226
21.853793482754185 340.5655348963025 0.7968697402012644
21.8590210377076 346.22502614884706 0.8030983071200904
21.864248592661014 342.0109615287168 0.7988761424980643
21.869476147614428 337.8282064321705 0.7939702328408644
21.874703702567842 326.95245701880333 0.781033340157434
21.879931257521257 324.95973951622335 0.7781591100872564
21.88515881247467 323.6403497079099 0.7764643641824819
21.890386367428086 319.42277836844 0.7715888778226758
21.8956139223815 317.7861741009747 0.7699236651967715
21.900841477334914 317.77900693519314 0.7694895306557121
21.90606903228833 317.92648333982964 0.7690294728249691
21.911296587241743 317.35188299629476 0.767509521928892
21.916524142195158 313.42405794711055 0.76206385407284
21.921751697148572 312.21722636022463 0.7610059891061627
21.926979252101987 312.6784956077223 0.7616375663651035
21.9322068070554 314.97730451884894 0.7644841672706756
21.937434362008815 316.8207994983737 0.7669007676956285
21.94266191696223 312.37735183080054 0.7609157525104425
21.947889471915644 309.9374036241525 0.7574992887878951
21.95311702686906 308.35155189430515 0.7546837339414707
21.958344581822473 310.99923412403996 0.7570034158464584
21.963572136775888 313.5183019651363 0.7598434014065537
21.968799691729302 313.97066429727323 0.7604094299967954
21.974027246682716 314.00916258459677 0.7611733706315463
21.97925480163613 312.9101366483519 0.7591730925443286
21.984482356589545 313.02977322187985 0.7586193941802686
21.98970991154296 313.6530041240999 0.7589557187473891
21.994937466496374 315.7631164444087 0.7612932816540524
22.00016502144979 316.87548797633184 0.763007642133089
22.005392576403203 317.49217628261675 0.763142574980744
22.010620131356617 314.6927885705779 0.7596482087251746
22.015847686310032 315.87986292951257 0.7611706919353476
22.021075241263446 317.19674000653276 0.7623034798276722
22.02630279621686 321.79071006241423 0.7681738857404835
22.031530351170275 327.5862301089438 0.7747714989712698
22.03675790612369 329.62805343048996 0.7774320526065923
22.041985461077104 331.30289249279224 0.7793374949070134
22.04721301603052 331.54439473713296 0.7785462355915482
22.052440570983933 331.71127207537063 0.7781693625662879
22.057668125937347 331.29331962926165 0.7769259427511095
22.06289568089076 331.9333044984048 0.7775689799520099
22.068123235844176 332.5593305781674 0.7785333877031269
22.07335079079759 331.5554451758682 0.7777384385712838
22.078578345751005 325.70385339669673 0.7713091322367112
22.08380590070442 325.5858454247458 0.7707512313735888
22.089033455657834 325.2657137825791 0.7701111613763982
22.09426101061125 326.37425776755856 0.7718593266171464
22.099488565564663 325.97140628552205 0.7711887508475888
22.104716120518077 326.1697170215819 0.7717581751518618
22.10994367547149 324.0253589615311 0.7691883344304208
22.115171230424906 324.6717892843146 0.7700506787481003
22.12039878537832 326.4359193932173 0.7717473649221227
22.125626340331735 329.28717484575355 0.7742059964613902
22.13085389528515 325.637343010183 0.7690192896616436
22.136081450238564 319.3699850408466 0.7609336676008639
22.141309005191978 312.2368463110035 0.7522192035516019
22.146536560145393 310.3557155881736 0.7507807016557774
22.151764115098807 313.370126263469 0.7550634080289047
22.15699167005222 315.5425265207071 0.758079446502184
22.162219225005636 315.7148843295394 0.7572668056702124
22.16744677995905 314.72883554455666 0.7550701277794294
22.172674334912465 315.37367089797596 0.7558805936804852
22.17790188986588 317.9183042094662 0.7585614339291219
22.183129444819293 317.1875477996816 0.7580868143409659
22.188356999772708 318.307112318682 0.7594444965261969
22.193584554726122 317.13926468668205 0.7583116623443701
22.198812109679537 316.68982141452335 0.7580869375358646
22.20403966463295 316.1085813832126 0.7564605441582919
22.209267219586366 316.7905584375293 0.7571430090897787
22.21449477453978 316.9741335583057 0.7572593859525684
22.219722329493194 317.25115739756006 0.7577451418415396
22.22494988444661 317.3715048470133 0.758101885557964
22.230177439400023 316.411481415617 0.7562683170597284
22.235404994353438 315.44591298793995 0.7551504368974628
22.240632549306852 315.7471434383842 0.7557891049928104
22.245860104260267 318.0929603243981 0.7577535175318122
22.25108765921368 318.6330805719376 0.7595359290061723
22.256315214167095 317.6716145698295 0.7574949803704628
22.26154276912051 317.3921013825774 0.7587440797771328
22.266770324073924 318.21360508096916 0.7592301618040046
22.27199787902734 315.61278969511403 0.7554189743670838
22.277225433980753 316.9959081212004 0.7564162689438075
22.282452988934168 317.2338234519511 0.7560414531172601
22.287680543887582 317.11068230613574 0.7564180520642864
22.292908098840996 315.1702494793348 0.7542331324968363
22.29813565379441 314.30297986402275 0.7533949124311565
22.303363208747825 311.2830084024827 0.7502509545253498
22.30859076370124 308.69256918922554 0.7461982358348511
22.313818318654654 308.7770476853594 0.7462104530105916
22.31904587360807 311.8924342640332 0.7494511964985034
22.324273428561483 307.66074625026437 0.7444530813564599
22.329500983514897 306.0717245619145 0.7435161586125191
22.334728538468312 302.0621621395703 0.7383128209237088
22.339956093421726 300.267876346238 0.7355903992205785
22.34518364837514 300.56754082841223 0.7352054222166533
22.350411203328555 298.9500853095406 0.7334412514710165
22.35563875828197 298.5472257277577 0.7341548738484504
22.360866313235384 297.1378449889779 0.7321935281190842
22.3660938681888 300.0060606475108 0.7357616957346418
22.371321423142213 301.84055248080455 0.73759459644979
22.376548978095627 301.33654066961935 0.7363101674677396
22.38177653304904 299.22874035712886 0.7339697047701191
22.387004088002456 297.2179775490301 0.731555044834529
22.39223164295587 294.82602322097625 0.7293618922828072
22.397459197909285 291.5959185524426 0.7251026354349625
22.4026867528627 288.8464419153297 0.7212657544162561
22.407914307816114 287.75598242582174 0.7198273578565294
22.41314186276953 290.04994643213047 0.7229548029781757
22.418369417722943 292.20320136623315 0.7257937967918865
22.423596972676357 291.034401707304 0.7244219180244255
22.42882452762977 286.3401553536236 0.717668799261001
22.434052082583186 282.3203557136161 0.7129328105720226
22.4392796375366 286.0335086652918 0.7173868855411494
22.444507192490015 289.3617762312765 0.7220491415793177
22.44973474744343 289.8632566069623 0.7232275468894489
22.454962302396844 285.9429182169298 0.7187035171463799
22.460189857350258 284.7341646429474 0.7169413769627748
22.465417412303673 286.02480547848893 0.7170417439156622
22.470644967257087 289.2524378193587 0.7205652063575391
22.4758725222105 291.2401572340745 0.724067115955178
22.481100077163916 289.56385837452535 0.7222997700281716
22.48632763211733 292.29097848836176 0.7254750541590481
22.491555187070745 289.778371966541 0.7213507858739977
22.49678274202416 288.3322349673199 0.7194481421863025
22.502010296977573 286.92799002277485 0.7180844192555684
22.507237851930988 285.3262889685934 0.7163076276621794
22.512465406884402 285.3118385216046 0.7165327347652606
22.517692961837817 283.7825484119953 0.7139697068293863
22.52292051679123 280.35983817206284 0.709431943931826
22.528148071744646 278.7276907226219 0.7091404259987533
22.53337562669806 278.41814875668405 0.708046402242151
22.538603181651474 278.39129883145773 0.7077800669011836
22.54383073660489 275.82044795741444 0.7026195773242653
22.549058291558303 275.57319949379007 0.7025327728798842
22.554285846511718 278.72204626836026 0.7067873594030378
22.559513401465132 281.04829656016614 0.7096833041200817
22.564740956418547 278.2412473822843 0.7064102803369015
22.56996851137196 276.71215541848915 0.704510313118233
22.575196066325375 275.12835445988384 0.7034195499301894
22.58042362127879 276.1200246387462 0.7049618618471568
22.585651176232204 273.886093952644 0.7020345550178142
22.59087873118562 274.60291519430524 0.7022914795802875
22.596106286139033 273.19327641249777 0.7004812626468222
22.601333841092448 272.07008008030124 0.6989360084814529
22.606561396045862 274.0902411868509 0.7021663643832293
22.611788950999276 275.05179103428213 0.7034034345482824
22.61701650595269 277.0827228787109 0.7045732473388734
22.622244060906105 276.5493435789358 0.7034462765138422
22.62747161585952 276.2911555817979 0.7037893949115945
22.632699170812934 275.16606341964143 0.7038764741742776
22.63792672576635 273.22643140024076 0.700344282594462
22.643154280719763 272.4459395391645 0.6979695914967786
22.648381835673177 273.81221179489114 0.6990584437162134
22.653609390626592 273.97982110596996 0.7003030784176286
22.658836945580006 274.654093491632 0.7024269460817009
22.66406450053342 273.1178627178313 0.7005097434773653
22.669292055486835 276.10152437429383 0.7035388891744818
22.67451961044025 276.6245288653882 0.7035010140934735
22.679747165393664 277.6574206055989 0.7051288074780947
22.68497472034708 277.84977269912116 0.7069259149547208
22.690202275300493 278.91768875454704 0.7072967762347433
22.695429830253907 277.3543396820861 0.7040714559081259
22.70065738520732 275.77068242888004 0.7022360226048229
22.705884940160736 276.18103530851346 0.7026949486465777
22.71111249511415 280.85831739502646 0.7096756857317391
22.716340050067565 281.76178021852115 0.7092879702977706
22.72156760502098 284.01532498715 0.7122620859020502
22.726795159974394 282.87588993918877 0.7105488649183882
22.73202271492781 284.3557114283637 0.7121960092461286
22.737250269881223 282.75003548893864 0.7100644240801698
22.742477824834637 286.4844440679478 0.7139706336880072
22.74770537978805 288.8924488507003 0.7168956717706987
22.752932934741466 293.53084953235964 0.7230889311418516
22.75816048969488 292.1008599318127 0.7211457440677546
22.763388044648295 291.86177209858596 0.7207734434302872
22.76861559960171 288.20301070964007 0.715849798018488
22.773843154555124 289.72368827051963 0.7172377347130312
22.779070709508538 290.63677682000315 0.71822296727034
22.784298264461952 290.36251975990496 0.7175223847189418
22.789525819415367 287.11458415466933 0.7135998299076979
22.79475337436878 286.4134220631784 0.712318846807889
22.799980929322196 288.27847365571597 0.7144703923742847
22.80520848427561 290.4732745873376 0.7170821423762408
22.810436039229025 292.79055388844336 0.7200485378740307
22.81566359418244 292.1038161445598 0.720073331832614
22.820891149135853 291.1059415368119 0.7183960470455083
22.826118704089268 290.9783284060037 0.718468609444311
22.831346259042682 293.9826834553115 0.7221047189671351
22.836573813996097 294.8707144071709 0.7238164038554272
22.84180136894951 297.23827784071403 0.7274467912055872
22.847028923902926 294.9290299552523 0.7240342499860691
22.85225647885634 293.29881606214246 0.7216392050812263
22.857484033809754 294.42447556757645 0.7228046264127876
22.86271158876317 295.13375434840555 0.7232309730270148
22.867939143716583 294.29403671787986 0.7214481199008532
22.873166698669998 294.08822000825796 0.72070542130866
22.878394253623412 295.18676950820105 0.7221858017614938
22.883621808576827 298.20962078661904 0.7260452502012043
22.88884936353024 299.85790681051765 0.7282466566542249
22.894076918483655 297.5393410132735 0.725652212540054
22.89930447343707 296.97220186534395 0.7245368468725361
22.904532028390484 297.62277318517533 0.7249057499376631
22.9097595833439 296.875499898554 0.7238919104028383
22.914987138297313 295.5023332668635 0.7223569698314086
22.920214693250728 296.8127973881291 0.7249467160504707
22.925442248204142 298.6921484337501 0.7266581662085672
22.930669803157556 297.4489266844891 0.7247263659634092
22.93589735811097 294.147786526052 0.7208626046062028
22.941124913064385 294.87091316116766 0.7212103492707422
22.9463524680178 295.06102987205037 0.7216327856066481
22.951580022971214 294.9095372561225 0.7209045560013638
22.95680757792463 293.9173711472502 0.7207384566554796
22.962035132878043 292.7720534275434 0.7209866017260835
22.967262687831457 293.69083417072676 0.7222122797929348
22.972490242784872 293.7721862605916 0.7218154726973472
22.977717797738286 294.44711178555366 0.7217113649583072
22.9829453526917 294.9390604444889 0.7218665103102749
22.988172907645115 294.4334041110064 0.7216838786216019
22.99340046259853 292.2996471109933 0.7185491599931229
22.998628017551944 287.96890552466743 0.7142314178683911
23.00385557250536 288.1059718498153 0.7140110553147753
23.009083127458773 286.1946352217245 0.7113295744196131
23.014310682412187 287.91410844427025 0.7129948984296528
23.0195382373656 289.2958422732333 0.714070203895432
23.024765792319016 289.75301236607714 0.7143515708080654
23.02999334727243 291.3956698086099 0.7168135737439603
23.035220902225845 292.0137511185884 0.7177244179231582
23.04044845717926 291.96228542107406 0.7172047915552079
23.045676012132674 290.3795234556202 0.7150291265433113
23.05090356708609 290.9047602208413 0.7159033808038422
23.056131122039503 292.1173838369122 0.7178472727492597
23.061358676992917 292.2577358148161 0.7185936326441709
23.06658623194633 290.5306770046755 0.716949123960812
23.071813786899746 289.6126836273484 0.7147809316488497
23.07704134185316 291.4300425939397 0.7172751974677902
23.082268896806575 291.638593946397 0.7174043813649467
23.08749645175999 290.99751797209325 0.7169822471256068
23.092724006713404 287.85194967122527 0.7129691732559933
23.097951561666818 288.72230969278604 0.7133082277010319
23.103179116620232 290.8013062015676 0.7161943452386963
23.108406671573647 292.3019859260496 0.717628064638404
23.11363422652706 290.8887542499605 0.7160833511258148
23.118861781480476 291.29614532277975 0.7162679768810611
23.12408933643389 290.18301671128006 0.714804135818346
23.129316891387305 290.47192328381146 0.7151799697212603
23.13454444634072 288.9050306735441 0.7133590065418712
23.139772001294133 290.50611782641346 0.7147968977666678
23.144999556247548 291.78230707276657 0.7161806606258644
23.150227111200962 293.1548881170354 0.7174226744076494
23.155454666154377 296.2308184598323 0.7219647515771894
23.16068222110779 294.4697467935687 0.7195737608584967
23.165909776061206 293.41291074965307 0.7181807779426456
23.17113733101462 293.77828812666434 0.718704015119809
23.176364885968034 296.05575162278825 0.7210287856529936
23.18159244092145 294.33841801101374 0.7190220275258691
23.186819995874863 291.86630849208683 0.7153319400456332
23.192047550828278 289.574415203082 0.7128252186520245
23.197275105781692 291.6591227082371 0.7152939865644267
23.202502660735107 292.1128557270702 0.7156161077348329
23.20773021568852 294.6319289924032 0.7194296704815819
23.212957770641935 291.5348069845261 0.7167616755825893
23.21818532559535 291.65914085849346 0.71646172042956
23.223412880548764 292.8074088593157 0.7176019056718741
23.22864043550218 294.8239623790137 0.7195613995417857
23.233867990455593 293.59407500410845 0.7184237611055917
23.239095545409008 291.8928730916777 0.7153976237005365
23.244323100362422 289.9322571220021 0.71236229901269
23.249550655315836 292.72917471477103 0.7160090879412851
23.25477821026925 290.90209713744605 0.7143521789741397
23.260005765222665 291.18968738793467 0.7155369039225415
23.26523332017608 290.42518810164273 0.7138082765367153
23.270460875129494 294.62528042486514 0.7180274004030462
23.27568843008291 298.1641041139049 0.7219316644492897
23.280915985036323 295.849495886041 0.7190910962791861
23.286143539989737 293.2681268342039 0.717158656367767
23.291371094943152 292.25179859632715 0.7161897414473524
23.296598649896566 296.16130277717804 0.7216776542012315
23.30182620484998 296.19811104337526 0.721329657065518
23.307053759803395 296.58232246080036 0.7213336209293454
23.31228131475681 295.20380893108535 0.7191512125087525
23.317508869710224 296.04930184585214 0.7203616073443111
23.32273642466364 296.13335770408554 0.7194933269804358
23.327963979617053 296.7986981663207 0.7196073132650208
23.333191534570467 296.4231903650953 0.7198707999198971
23.33841908952388 296.36422462870075 0.7213303785159667
23.343646644477296 294.00861869623594 0.7191436522117848
23.34887419943071 291.75797353293933 0.7157123415611385
23.354101754384125 293.35966411668426 0.7164969337544919
23.35932930933754 298.98169219698104 0.7216494872103021
23.364556864290954 303.6349123495517 0.7273037944097662
23.369784419244368 303.3943354917792 0.7277294461067813
23.375011974197783 299.83005966743195 0.724418356388048
23.380239529151197 297.3161861239877 0.7217633191437739
23.38546708410461 295.21630132186533 0.7188497434851331
23.390694639058026 298.7349542739746 0.7226306000921352
23.39592219401144 299.69377076240147 0.7235577018262752
23.401149748964855 296.12261267004425 0.7190114467137093
23.40637730391827 291.51420296344327 0.7126300481804232
23.411604858871684 292.5910876519782 0.7136985337642499
23.416832413825098 293.8573157458156 0.7159524433396955
23.422059968778512 293.9760622378612 0.716488507332117
23.427287523731927 292.19011726488225 0.7148636464586468
23.43251507868534 292.7481833451754 0.7150908367654092
23.437742633638756 294.6224979308483 0.7172873435033058
23.44297018859217 294.8377575960951 0.7167475626418376
23.448197743545585 296.03767891745105 0.7178162445124081
23.453425298499 295.42538168363524 0.7171898909112012
23.458652853452413 297.78353128608956 0.7207387871614851
23.463880408405828 296.98874443275287 0.7192729064997782
23.469107963359242 297.2897012595897 0.7191907203949188
23.474335518312657 294.61395380010634 0.714882582083003
23.47956307326607 295.102654345857 0.7159614991036051
23.484790628219486 295.0385425461283 0.7163099712255929
23.4900181831729 298.5378867831922 0.7212041862938134
23.495245738126314 297.74698533237506 0.7200396841752251
23.50047329307973 298.249442290908 0.7205341606179747
23.505700848033143 298.46725681425465 0.7212433577630543
23.510928402986558 299.2066344770008 0.7212837080101826
23.516155957939972 300.832770402849 0.7226439641884567
23.521383512893387 296.65556045994566 0.7175582865557245
23.5266110678468 295.836083542571 0.7178650531152259
23.531838622800215 295.5320131462443 0.7178107871898063
23.53706617775363 298.3474441296587 0.7202725854507471
23.542293732707044 300.3748184677962 0.7209537727072389
23.54752128766046 300.26718781864935 0.7205435271205379
23.552748842613873 302.1107429678451 0.7228287786669495
23.557976397567288 302.2895557795572 0.72291010046505
23.563203952520702 302.11273047801865 0.723267344911954
23.568431507474116 299.70934205182044 0.7211825791876194
23.57365906242753 302.468613204538 0.7243581861428379
23.578886617380945 304.99071635028423 0.7253269770134647
23.58411417233436 302.72303883748503 0.7222111124343309
23.589341727287774 299.6774321803425 0.7184984093368917
23.59456928224119 300.72554881122414 0.7198085011076887
23.599796837194603 303.46093283627175 0.7226361355230749
23.605024392148017 305.93923315865317 0.7246007776276827
23.610251947101432 307.104430882245 0.7252328753910852
23.615479502054846 308.662739042881 0.7266230133796701
23.62070705700826 304.86444439632817 0.7216657355762226
23.625934611961675 299.86567381981985 0.7156439085549381
23.63116216691509 297.9114871428945 0.7129141078381825
23.636389721868504 297.0714315819651 0.7113704492661321
23.64161727682192 297.3313946977601 0.7115643182046667
23.646844831775333 297.06752383507916 0.7110632252118716
23.652072386728747 298.72793824500116 0.7132377491769826
23.65729994168216 296.69587852140006 0.7109494843805525
23.662527496635576 295.8735095932013 0.7105585292437477
23.66775505158899 296.31962912198685 0.7112659779954154
23.672982606542405 297.01651273303975 0.711327591788718
23.67821016149582 301.59181200834115 0.7160953021158052
23.683437716449234 303.55005779729413 0.7174468894601747
23.688665271402648 305.98269068849015 0.7208115205620762
23.693892826356063 307.3243427994614 0.7220020126847152
23.699120381309477 306.84365495354734 0.7206917296482446
23.70434793626289 309.05463427741046 0.7229737971642631
23.709575491216306 312.1043412882663 0.7254670206593763
23.71480304616972 314.24794717437305 0.7282456769480434
23.720030601123135 315.2013034180729 0.7288052289402492
23.72525815607655 314.00947090880106 0.727983615956723
23.730485711029964 313.8759168980997 0.7275674481206142
23.735713265983378 311.6831361185473 0.7241374455255697
23.740940820936792 307.6881493001675 0.7194055451447703
23.746168375890207 308.1865737567792 0.7191555153670707
23.75139593084362 309.0072190037171 0.720366101415036
23.756623485797036 309.8011931726578 0.7211787365062536
23.76185104075045 307.95216693511315 0.7186985545178066
23.767078595703865 306.60212050377993 0.717080822496274
23.77230615065728 305.0264975970519 0.7151943766805168
23.777533705610693 302.4158950284529 0.7126174851769931
23.782761260564108 306.65030058280007 0.717016834376852
23.787988815517522 310.936592486722 0.7203571379608588
23.793216370470937 311.01918500096747 0.7205784573501873
23.79844392542435 307.9089286643697 0.7168201393315248
23.803671480377766 309.22312009728546 0.7179329601898443
23.80889903533118 313.13003386025554 0.7218551957301838
23.814126590284594 316.41215618833513 0.7249998953167047
23.81935414523801 318.67836029791727 0.7283381112267194
23.824581700191423 319.85027760273573 0.7297897494988506
23.829809255144838 316.7295034801129 0.7260455192672737
23.835036810098252 313.3555244260706 0.7213410292528594
23.840264365051667 313.5759847822159 0.7212386957449605
23.84549192000508 314.6692803443885 0.7223221232572758
23.850719474958495 317.5786132693961 0.7242001931025401
23.85594702991191 317.756763461983 0.7240293600923998
23.861174584865324 320.5548267845582 0.7267824220735561
23.86640213981874 321.9566424140892 0.7282933947478565
23.871629694772153 321.51987709935986 0.7278478652010257
23.876857249725568 318.8951558032766 0.7246909766430286
23.882084804678982 315.8256632832445 0.7213191542752353
23.887312359632396 313.5413620022318 0.7182588635380321
23.89253991458581 315.3862815839524 0.7203612995073843
23.897767469539225 313.128073912262 0.7179632960284835
23.90299502449264 311.4006113400554 0.7163031560092629
23.908222579446054 308.15671742644935 0.7121676150468135
23.91345013439947 309.59614152324235 0.7141571781807263
23.918677689352883 309.3940538140343 0.7143129724088665
23.923905244306297 310.0281213709879 0.7147982911403549
23.929132799259712 313.097252530273 0.7179009226843842
23.934360354213126 311.19649745927944 0.7151766007699886
23.93958790916654 312.3873554575592 0.7156442404720617
23.944815464119955 311.4737982946595 0.7137787893996285
23.95004301907337 310.6984179937888 0.7136191778356645
23.955270574026784 305.72209981366404 0.7092714947061167
23.9604981289802 303.530670033317 0.707588786338013
23.965725683933613 304.2370840534479 0.7074354433909898
23.970953238887027 306.3965058458749 0.7085083470205482
23.97618079384044 308.995573108548 0.7119072328797501
23.981408348793856 311.3245847063991 0.7144636650826285
23.98663590374727 313.21619126536956 0.7170376237285688
23.991863458700685 315.2743722823814 0.7189164605585452
23.9970910136541 316.3657948841837 0.720344839644221
24.002318568607514 315.9836306749671 0.7210325194293804
24.007546123560928 315.07538753408505 0.7204910970029185
24.012773678514343 316.0142709341776 0.7211291552280311
24.018001233467757 316.231710674986 0.7194618572434315
24.02322878842117 316.0913752770426 0.7187926761651161
24.028456343374586 316.92433206134075 0.7195370670842686
24.033683898328 318.2969374371798 0.7211534475861744
24.038911453281415 317.0154321115821 0.720416859945425
24.04413900823483 314.35572854315046 0.7174607668836648
24.049366563188244 312.7533736005547 0.7166346863384663
24.054594118141658 314.4099943902617 0.7185782430265979
24.059821673095072 315.27919861529216 0.7191801608747093
24.065049228048487 313.31233292299237 0.7166401762604574
24.0702767830019 311.56333875378834 0.7269925586837419
24.075504337955316 313.1586983972917 0.7388731885780785
24.08073189290873 313.95875540134483 0.7464714321996021
24.085959447862145 315.04684718818004 0.7543428192723145
24.09118700281556 315.5730774060862 0.7594508189227822
24.096414557768973 316.88046747105807 0.7656794807170721
24.101642112722388 317.81762488479006 0.7707705060521501
24.106869667675802 318.37744588024566 0.7754057677046176
24.112097222629217 315.99376951540484 0.7764670063093383
24.11732477758263 315.55848966170447 0.7807367446120833
24.122552332536046 311.45223807368876 0.7795092668950943
24.12777988748946 312.60832059894454 0.7836606042804698
24.133007442442874 313.9011633437018 0.7876423512832571
24.13823499739629 316.62738882446695 0.794236350391005
24.143462552349703 318.59965432003565 0.7997734513121502
24.148690107303118 316.64441366021424 0.7997032515115381
24.153917662256532 314.9898544436598 0.800471766863873
24.159145217209947 313.08429108442596 0.8011169922317009
24.16437277216336 314.9000099169276 0.8071618641337867
24.169600327116775 316.4446406127295 0.8123156155801976
24.17482788207019 318.0423319031311 0.8181747486149749
24.180055437023604 319.2429406931482 0.8231548266212936
24.18528299197702 319.0340673358946 0.8253240090440481
24.190510546930433 314.97740334471763 0.8219038975388289
24.195738101883848 308.3503761845902 0.8146291148269702
24.200965656837262 305.4636537008769 0.8142391894166862
24.206193211790676 305.7426085232242 0.8185325560955954
24.21142076674409 307.3788867889442 0.8240932949867831
24.216648321697505 305.7157028015219 0.8245390507565664
24.22187587665092 305.34157677714256 0.8254347895233123
24.227103431604334 302.2651430394244 0.8231208913594296
24.23233098655775 297.74147928594505 0.8184781811240368
24.237558541511163 295.5554958870222 0.8178558107722433
24.242786096464577 296.04362754942406 0.8219242421723785
24.248013651417992 299.64828589777846 0.8303532389959243
24.253241206371406 300.23698726739974 0.8338785360350964
24.25846876132482 302.73106088333327 0.8402416526639923
24.263696316278235 300.4801915671864 0.8392386255564631
24.26892387123165 297.7697718235637 0.8371122196779953
24.274151426185064 299.9372183452199 0.840172789229953
24.27937898113848 303.48750588658544 0.8468725565357171
24.284606536091893 308.4665460708709 0.8575844111576663
24.289834091045307 305.19891005913365 0.8553772372982303
24.29506164599872 298.20078686035527 0.8489435789169294
24.300289200952136 294.24056754321464 0.8437225505607739
24.30551675590555 293.085039663778 0.8456144025131219
24.310744310858965 295.83282372752035 0.8510828791537378
24.31597186581238 298.04512952082604 0.8578901622940409
24.321199420765794 298.6244410689417 0.8600521331379283
24.326426975719208 298.81625197921966 0.8615157867515392
24.331654530672623 299.01229866939485 0.863006140483492
24.336882085626037 300.3200636112108 0.8654604023298001
24.34210964057945 303.1056153366941 0.8708551348219439
24.347337195532866 305.48643668417037 0.877091383459019
24.35256475048628 303.8428282226721 0.8775178816850708
24.357792305439695 302.4251980772255 0.8775538347759945
24.36301986039311 299.4669379458268 0.8743896170991319
24.368247415346524 299.793595546825 0.8764385752204321
24.373474970299938 301.2555397058938 0.880529010069615
24.378702525253352 301.4288357454932 0.8826079547913945
24.383930080206767 301.45508689728246 0.8852901358006775
24.38915763516018 299.42463797373756 0.8842574616203182
24.394385190113596 301.7961926451052 0.8904748774277012
24.39961274506701 303.8642407681371 0.895426194659818
24.404840300020425 307.86690065134525 0.9030371563650053
24.41006785497384 307.70887177997685 0.9051952953986111
24.415295409927253 304.07111092538037 0.9028334446553465
24.420522964880668 300.59457377239727 0.9000898094040266
24.425750519834082 302.2776893206177 0.9052679768790572
24.430978074787497 306.78264534990024 0.912793511858638
24.43620562974091 310.17910218206356 0.9199395191723276
24.441433184694326 308.4655190468843 0.9201817794142684
24.44666073964774 304.7469047683034 0.9179038712017232
24.451888294601154 303.73513643044225 0.9205028782150501
24.45711584955457 302.3746953798812 0.9215412789591496
24.462343404507983 303.31241671397476 0.9244704701921047
24.467570959461398 306.17426150759 0.9302877516220036
24.472798514414812 307.6102349249599 0.9335637686358746
24.478026069368227 308.0956583421194 0.9378621406444574
24.48325362432164 306.3353448187283 0.9378016776567507
24.488481179275055 306.0087386753327 0.9391327777918363
24.49370873422847 308.4585958836157 0.9444679287377215
24.498936289181884 310.11341983221985 0.9487065039168872
24.5041638441353 308.46171890559566 0.9502196390934656
24.509391399088713 306.7233124307444 0.9490806417140889
24.514618954042128 304.35545086649444 0.9470022778669773
24.519846508995542 308.4318039067533 0.9538649675172673
24.525074063948956 308.92894747025815 0.9568517495842817
24.53030161890237 307.3831743828621 0.9569654455764156
24.535529173855785 307.0874002739774 0.9589392804792041
24.5407567288092 308.07074454322054 0.9624623646546429
24.545984283762614 311.5167727818035 0.9714275179920872
24.55121183871603 313.8588365153112 0.9785741320933503
24.556439393669443 313.929910549191 0.9811434878281182
24.561666948622857 317.90482924525156 0.9883270295252202
24.566894503576272 314.2718686517399 0.9833847554703644
24.572122058529686 312.49958781684654 0.9837851126631081
24.5773496134831 311.7878815377364 0.9857692620367812
24.582577168436515 313.81625848873597 0.9923813197787636
24.58780472338993 316.84062811126824 0.9989276629427776
24.593032278343344 316.19251291940253 1.0012688440436346
24.59825983329676 316.64908777765584 1.0038628366678382
24.603487388250173 314.6722507083057 1.0037472992966872
24.608714943203587 310.70189405979613 1.0001078009820539
24.613942498157 308.78082897815693 0.9988565705345667
24.619170053110416 309.3535558491988 1.0030495453885373
24.62439760806383 306.45344623157257 0.9999128296204319
24.629625163017245 303.9515816044925 0.9987181222282463
24.63485271797066 304.2729369510035 1.0002462891478272
24.640080272924074 303.4150368629803 1.000492545556765
24.645307827877488 305.8630919364127 1.0066504016126414
24.650535382830903 304.22363436176823 1.00789066829827
24.655762937784317 304.7106895360816 1.0139635771033406
24.66099049273773 304.6777768587737 1.017366413269229
24.666218047691146 301.0973588720576 1.0138632201502509
24.67144560264456 303.7706901608128 1.0194898955490261
24.676673157597975 302.9156704811736 1.0208776191933997
24.68190071255139 304.73596001409385 1.026283714702475
24.687128267504804 299.5565143670079 1.0200276178176377
24.692355822458218 294.70907214635406 1.0136086306302932
24.697583377411632 295.29647142988983 1.0167564182533544
24.702810932365047 296.20340118805825 1.0197279707038909
24.70803848731846 302.09918018204405 1.0330261346860838
24.713266042271876 301.3758831573801 1.0373705696356863
24.71849359722529 309.9036454777433 1.0550196975111774
24.723721152178705 309.7292834747086 1.0562511683868006
24.72894870713212 310.60422333732123 1.0565074560435022
24.734176262085533 302.06187579507133 1.0436563188045322
24.739403817038948 301.83432149275694 1.045706711263137
24.744631371992362 302.0475551840439 1.0494413616779057
24.749858926945777 305.17663372578085 1.05783387329676
24.75508648189919 301.68014411932745 1.0550557820162654
24.760314036852606 298.145568745478 1.0521177701583238
24.76554159180602 300.3988023310852 1.0583743419170382
24.770769146759434 300.6236645625549 1.0621760420439743
24.77599670171285 302.52506517946546 1.069915167232098
24.781224256666263 297.84473322749875 1.065974683453912
24.786451811619678 298.101503169231 1.0698585852914129
24.791679366573092 297.3748393841145 1.0701095216919756
24.796906921526507 300.13890648294927 1.0784956987267327
24.80213447647992 297.1779144106647 1.076027801597349
24.807362031433335 298.86018209053 1.0824107238063123
24.81258958638675 296.1391690468247 1.0802858184289412
24.817817141340164 299.29331065492147 1.088892782252378
24.82304469629358 299.02207251862154 1.0929736215141832
24.828272251246993 298.96539349340514 1.0974740079763066
24.833499806200408 297.3020464779161 1.0984568966882653
24.838727361153822 296.77648151246547 1.0999242680439565
24.843954916107236 298.58124763042 1.1015165680245604
24.84918247106065 300.71999022651374 1.107838358635313
24.854410026014065 301.9553032600622 1.1109815241312218
24.85963758096748 299.3136594196515 1.1088719780312732
24.864865135920894 299.26843068583753 1.10954569441273
24.87009269087431 295.78984751388504 1.105249009004426
24.875320245827723 297.78518113122544 1.112343590504045
24.880547800781137 300.2649108481252 1.1239403200140872
24.885775355734552 303.8824262230724 1.133943630265227
24.891002910687966 305.2307675171047 1.1387121683998038
24.89623046564138 306.44216417626114 1.1419128606403497
24.901458020594795 306.4049019842036 1.1445689990077075
24.90668557554821 305.8637512597489 1.1461692043540046
24.911913130501624 300.6533333127297 1.1408408905587644
24.91714068545504 301.6316434806339 1.145710003207953
24.922368240408453 303.63630307794085 1.1534133191387903
24.927595795361867 311.2867550839702 1.1717338225587304
24.93282335031528 310.6891911458435 1.1751208932424975
24.938050905268696 310.55624617818205 1.1775507791287676
24.94327846022211 307.2116194634078 1.1717188241886165
24.948506015175525 308.7630159965119 1.1804010150656234
24.95373357012894 312.09651615303045 1.192969074550218
24.958961125082354 314.4642576833276 1.2028266376163503
24.964188680035768 315.68240142758003 1.2073541236792837
24.969416234989183 309.9491634520632 1.196393065919606
24.974643789942597 309.05859979979186 1.1966515293278945
24.97987134489601 308.43058967144043 1.1967358860760857
24.985098899849426 311.74264476246077 1.2066181138842311
24.99032645480284 310.54487498262085 1.208257544065525
24.995554009756255 312.87192581614073 1.216663801243473
25.00078156470967 313.45285797671187 1.2211415614967356
25.006009119663084 317.00309791176073 1.2304973990718395
25.011236674616498 317.75795419246924 1.2378005105374021
25.016464229569912 317.59743249894905 1.2430846389457404
25.021691784523327 317.1283076476809 1.2494755874919752
25.02691933947674 314.9646734870849 1.2466470510009078
25.032146894430156 310.88380130341454 1.2418810255062072
25.03737444938357 311.0011944858252 1.2434756142695211
25.042602004336985 310.74800954561 1.2462602906903408
25.0478295592904 313.4757944750016 1.2535422061762547
25.053057114243813 320.0420569135234 1.2683434013880774
25.058284669197228 320.7207092659421 1.2737527602816197
25.063512224150642 319.45763553849827 1.2762404826577802
25.068739779104057 313.0086271489379 1.2692843972443635
25.07396733405747 310.47950554645575 1.271441865032416
25.079194889010886 309.170026696908 1.2738708827061105
25.0844224439643 308.0238282034223 1.2772466720173092
25.089649998917714 307.2369622163862 1.2759675217491462
25.09487755387113 311.7423498298024 1.2868551001213777
25.100105108824543 319.5727108310335 1.3053395115617743
25.105332663777958 321.03919016517546 1.3147707039422483
25.110560218731372 323.7922152229814 1.3257532197933999
25.115787773684787 321.3595966545667 1.3265883485436551
25.1210153286382 313.2084306106302 1.3145488888833983
25.126242883591615 309.87238891110115 1.3108928228789252
25.13147043854503 308.61874323554525 1.3118734811827104
25.136697993498444 315.84782778775997 1.3284870821424615
25.14192554845186 318.0936127967528 1.3390038201247607
25.147153103405273 316.07827300052304 1.3378161666194766
25.152380658358688 315.8568063731294 1.3407810370005642
25.157608213312102 318.7521007245904 1.3505383550452095
25.162835768265516 318.59097899621463 1.3580265880224234
25.16806332321893 320.85218514321207 1.365278935456449
25.173290878172345 317.4253351048796 1.3615958529205747
25.17851843312576 320.6385846431294 1.3714157056343967
25.183745988079174 321.51394597196327 1.379899868140617
25.18897354303259 325.61707089944383 1.394216074695482
25.194201097986003 324.8528467729272 1.3973781456954188
25.199428652939417 319.3766709655275 1.387737371608697
25.204656207892832 315.14634936362233 1.3832797676045647
25.209883762846246 315.5022179676965 1.3888106207047943
25.21511131779966 321.91732855154703 1.4078467582311625
25.220338872753075 326.09926586619713 1.4226422195012796
25.22556642770649 326.67132070030664 1.4272864845338715
25.230793982659904 328.696893215623 1.4425008839945546
25.23602153761332 332.94269265709363 1.4568310689855
25.241249092566733 332.028221233487 1.460817559023575
25.246476647520147 330.7556206625911 1.457759063489393
25.25170420247356 327.8877139935053 1.456865364336974
25.256931757426976 330.79191934942025 1.46768319682997
25.26215931238039 327.9816566514219 1.4678642793551284
25.267386867333805 325.9861273685647 1.4675125379754543
25.27261442228722 321.84570240656376 1.4636698132053128
25.277841977240634 328.21778438165137 1.4833432314928878
25.283069532194048 330.3041791100108 1.49176242796384
25.288297087147463 333.5306831692402 1.5059071781774833
25.293524642100877 331.37793503490497 1.5072580603956374
25.29875219705429 326.6596406025643 1.5029363009717285
25.303979752007706 323.12394362255964 1.49905017201554
25.30920730696112 319.0434974344454 1.4957358278047777
25.314434861914535 323.83721105012836 1.5133523163363727
25.31966241686795 322.97178136522 1.517673774269569
25.324889971821364 322.9966554643608 1.523555212649756
25.330117526774778 320.8847025251296 1.523625601783049
25.335345081728192 325.0936028910206 1.5405554084146749
25.340572636681607 327.34079689941046 1.5507589824309946
25.34580019163502 327.22608986617655 1.5556274763673872
25.351027746588436 321.4762940535749 1.5489433733383524
25.35625530154185 319.28011737349186 1.5538521194036587
25.361482856495265 313.7847036537867 1.552641393783106
25.36671041144868 313.39038804042315 1.5589589574979361
25.371937966402093 314.32544374397816 1.563450920073565
25.377165521355508 318.7023626743648 1.5782127250990892
25.382393076308922 316.62973822664117 1.5769924926444305
25.387620631262337 317.323862629391 1.5922240105461305
25.39284818621575 311.5479373069137 1.5850117776944372
25.398075741169166 315.15797504207006 1.6007406988839001
25.40330329612258 317.3869357347098 1.6089576091513964
25.408530851075994 322.06814089318294 1.6244594833736425
25.41375840602941 327.39940072827255 1.6450303725630073
25.418985960982823 326.9495134544308 1.6497168486998801
25.424213515936238 326.8616295388831 1.6595378418952185
25.429441070889652 319.8701451950871 1.6471485760249802
25.434668625843067 316.45414824788577 1.645335799846313
25.43989618079648 314.55702422301204 1.6462307492611383
25.445123735749895 317.9945613410785 1.6654919038357066
25.45035129070331 318.07068247524893 1.6757264753250352
25.455578845656724 319.84561465894814 1.68925880713912
25.46080640061014 317.8302570639745 1.6918666195259577
25.466033955563553 319.780086867731 1.7025718569417359
25.471261510516968 319.56097494636225 1.7104286710695007
25.476489065470382 319.5836668745725 1.7152301787207176
25.481716620423796 318.91396364261936 1.725100543454343
25.48694417537721 321.9214758011468 1.740264249026183
25.492171730330625 325.00020847201154 1.758248916505218
25.49739928528404 320.09124347472294 1.7519541993851
25.502626840237454 319.72465776848554 1.759229466440443
25.50785439519087 321.87758388313387 1.7762366802127503
25.513081950144283 322.8065177819835 1.7888517182091659
25.518309505097697 316.45289574117 1.7834998964890214
25.523537060051112 304.9116959602356 1.7618320353995691
25.528764615004526 309.7237001317663 1.7839627367936133
25.53399216995794 320.8763469285518 1.8199668891183534
25.539219724911355 330.84969591836864 1.8581201864464758
25.54444727986477 335.5716900078824 1.8803267783863467
25.549674834818184 335.44641042576916 1.8937572557588063
25.5549023897716 337.7018414208676 1.9050903922003422
25.560129944725013 337.7491037880348 1.9152452353853966
25.565357499678427 336.4892666838567 1.9210257112842295
25.57058505463184 331.11726725849184 1.92007448216183
25.575812609585256 327.0278094560923 1.9191473792071942
25.58104016453867 328.4390844854699 1.9334915953410856
25.586267719492085 331.29380578015474 1.9511127156533545
25.5914952744455 329.2703075461998 1.954448690721564
25.596722829398914 323.1596817312641 1.953414341673071
25.601950384352328 319.91772439010464 1.953700717909926
25.607177939305743 323.01155735880087 1.9787701772836974
25.612405494259157 321.84838108213165 1.9861711911523316
25.61763304921257 325.29495542664785 2.0139138876206295
25.622860604165986 321.4571418952979 2.0133596152047963
25.6280881591194 326.8533429018844 2.044556325252436
25.633315714072815 332.4428136488977 2.074539001380495
25.63854326902623 336.15036754430946 2.1014081241254834
25.643770823979644 337.3480128499788 2.118833780883672
25.648998378933058 333.493357635932 2.114753484793821
25.654225933886472 337.7649326675544 2.144414120019714
25.659453488839887 339.13337188666884 2.1560550526931164
25.6646810437933 344.771501397833 2.197992082285424
25.669908598746716 336.03181686408044 2.181379300312075
25.67513615370013 331.0064323813713 2.1853572786866815
25.680363708653545 318.36557827956585 2.1516112136095478
25.68559126360696 318.3919665465481 2.1736185725021606
25.690818818560373 320.96875737087396 2.20306216242488
25.696046373513788 321.0827745088521 2.2206684757961836
25.701273928467202 328.72692656303997 2.2640043143869852
25.706501483420617 333.7219052274529 2.292464145378982
25.71172903837403 347.36958213277643 2.3622471817103596
25.716956593327446 348.62960279106795 2.3844728239864246
25.72218414828086 343.79364542755155 2.3936939976286573
25.727411703234274 335.33729374723674 2.3851824993991326
25.73263925818769 326.54667570830077 2.378385367001602
25.737866813141103 321.98073246307035 2.3824079571416337
25.743094368094518 329.8826511419275 2.4308614206588195
25.748321923047932 327.65107602630684 2.439640006452159
25.753549478001347 335.92277402636404 2.491337978924915
25.75877703295476 341.2025808954436 2.530563912484158
25.764004587908175 352.35784230729917 2.5921277550276733
25.76923214286159 349.76847198065354 2.6122593958287372
25.774459697815004 332.1390321172203 2.563599826434475
25.77968725276842 322.6556259460888 2.5570619870711706
25.784914807721833 318.2491643979656 2.5515977370700695
25.790142362675248 330.94783020409415 2.633906817993043
25.795369917628662 338.0995008598162 2.6868492104820456
25.800597472582076 353.87660324627456 2.7909319411169786
25.80582502753549 339.025848383194 2.7651718714163125
25.811052582488905 326.69094224984167 2.74944053307562
25.81628013744232 316.89733434053454 2.7462460339591965
25.821507692395734 325.6758790128561 2.8126321466158024
25.82673524734915 335.868580264591 2.8893567786421888
25.831962802302563 333.38844692604357 2.8923780367186063
25.837190357255977 330.0136949696866 2.914209279985814
25.84241791220939 314.1401877451522 2.8733093709605195
25.847645467162806 335.0954807348858 3.0246224966878836
25.85287302211622 342.11141766607426 3.0919759318859588
25.858100577069635 359.52503874920245 3.221453775506784
25.86332813202305 350.00576421503104 3.2053541874221767
25.868555686976464 338.2081229174267 3.2004124348957466
25.87378324192988 336.72801049422753 3.269550432137026
25.879010796883293 334.167076916056 3.341059127848456
25.884238351836707 334.07017323836965 3.4003686215484725
25.88946590679012 330.9390536720626 3.4247979275660145
25.894693461743536 351.40268093406485 3.5612847944597097
25.89992101669695 351.45544594913395 3.608764819389842
25.905148571650365 345.427469482444 3.6383997910711945
25.91037612660378 335.6592299553574 3.637202284034091
25.915603681557194 326.5457660078902 3.6679753664443244
25.920831236510608 332.33247478809693 3.7651117286692655
25.926058791464023 325.8831230372803 3.818495571895524
25.931286346417437 320.9023998738229 3.861903051085096
25.93651390137085 322.9278043647751 3.9961718181717774
25.941741456324266 319.5575558828813 4.0763822426672025
25.94696901127768 327.43245504301325 4.236364476324041
25.952196566231095 333.7790931563113 4.378108317635909
25.95742412118451 336.65155882610395 4.491805799454805
25.962651676137924 336.04096360385273 4.594672797584969
25.967879231091338 344.9961611507814 4.7322545867339185
25.973106786044752 343.4393727680686 4.7983709500679605
25.978334340998167 334.64586673000025 4.810321441823944
25.98356189595158 322.2491165310467 4.810729198430129
25.988789450904996 329.7241620626178 4.935531405365783
25.99401700585841 333.78921492963417 5.077919778143549
25.999244560811825 325.12496680368963 5.111421137719368
26.00447211576524 332.7908914217117 5.350418459773411
26.009699670718653 322.07071577876053 5.410684875562845
26.014927225672068 321.0757875108117 5.523625309023533
26.020154780625482 302.4486000147608 5.407666484800682
26.025382335578897 288.62534786522053 5.346981192239865
26.03060989053231 292.9462191534557 5.499633345510606
26.035837445485726 306.6095138865632 5.773948083597126
26.04106500043914 335.0577685402987 6.201610542852317
26.046292555392554 336.2617025572777 6.3738448798435225
26.05152011034597 334.3269226149976 6.572482153466296
26.056747665299383 301.49700017935083 6.4010097046992875
26.061975220252798 300.25950504136 6.660492252238694
26.067202775206212 291.4797832594846 6.727036193605714
26.072430330159627 295.06990252503766 7.133542434877172
26.07765788511304 294.90876651794923 7.340972910480277
26.082885440066455 284.4341482208735 7.632655005651035
26.08811299501987 283.69366700583055 7.936059597536884
26.093340549973284 287.6172483979314 8.51386320033242
26.0985681049267 326.0956509294439 9.600972997794557
26.103795659880113 346.5837747123378 10.651756651345133
26.109023214833528 331.06723289481636 11.345292873951482
26.114250769786942 265.85002678537535 11.138949555788745
26.119478324740356 229.97329716235504 11.960032364508088
26.12470587969377 211.22007657726272 13.094931148405896
26.129933434647185 203.02917382492353 17.74762004993488
26.1351609896006 146.7122624662072 21.341577554705363
