# Supplementary material for: Unraveling metal effects on CO2 uptake in pyrene-based metal-organic frameworks
Source: Nat Commun. 2025 Feb 11;16:1516. doi: 10.1038/s41467-025-56296-w (PMC11814143; doi:10.1038/s41467-025-56296-w)
Supplement: Supplementary file 3 — Source Data [file 41467_2025_56296_MOESM3_ESM.zip › SourceCode/SuppInf/FigureS5_Ga-TBAPy_InSitu_VariableT_PXRD/Data/GaTBAPy_0062p.dat]

0.002613777476707968 33.358020075531975 6.501096287703797
0.007841332430123905 30.37000778601637 6.005299338503517
0.01306888738353984 26.54103874029716 4.530136864599306
0.018296442336955775 26.42082916560927 3.8440091147890194
0.02352399729037171 21.33786560540846 3.2175363954214298
0.028751552243787646 18.15799702463059 2.5852631748131585
0.03397910719720358 17.161951531561357 2.1043838756773083
0.03920666215061952 14.60332822950573 1.846325405835361
0.04443421710403546 13.90289016767762 1.7573601691215832
0.0496617720574514 14.531086214454799 1.6941795055897355
0.054889327010867336 13.886880366596602 1.6775036670930257
0.060116881964283275 13.939930664077945 1.5493240251299667
0.06534443691769921 17.65415997518214 1.5957413004399363
0.07057199187111515 19.540678737717826 1.6034867323189417
0.07579954682453109 22.322822480432468 1.6758302447603108
0.08102710177794703 22.491613258750405 1.6625890370431136
0.08625465673136297 22.41343073711857 1.6911527168608245
0.09148221168477891 22.082982920153228 1.6483335150859828
0.09670976663819485 22.53370599423072 1.5795559589035695
0.10193732159161079 21.876858879894407 1.5176708113103163
0.10716487654502672 19.615978591480626 1.4145195386403635
0.11239243149844266 17.133095983220382 1.2493332482074002
0.1176199864518586 16.036631084868343 1.1738017904787823
0.12284754140527454 15.923853771990263 1.126751698674746
0.12807509635869047 16.086006355877362 1.1358363522377757
0.1333026513121064 16.132695125796204 1.1303361221420032
0.13853020626552232 16.01314597771127 1.121065148183833
0.14375776121893824 16.88700112803751 1.150861791171626
0.14898531617235417 16.620022638563377 1.1194831941351615
0.1542128711257701 16.442578871616362 1.1094439814111943
0.15944042607918602 16.847761659761836 1.0937239531532545
0.16466798103260194 17.733147468813325 1.078165645608661
0.16989553598601786 18.658280162744248 1.0683582298274594
0.1751230909394338 19.02956599104221 1.0818726011597202
0.18035064589284971 19.509792405414956 1.0727948100991678
0.18557820084626564 19.861047244230768 1.0509742646225495
0.19080575579968156 19.30106230061018 1.0236020833462094
0.1960333107530975 19.186876425825865 0.9893314787249495
0.20126086570651341 18.93482845065224 0.9757430008256237
0.20648842065992934 19.225105146890886 0.9991855595026351
0.21171597561334526 20.09787251980104 1.0187127235161353
0.2169435305667612 22.037226545412164 1.0203263848381474
0.22217108552017711 21.51698557097732 0.9804957972353275
0.22739864047359304 20.096954571649285 0.9180144082855116
0.23262619542700896 18.74217886912895 0.8600266726185404
0.2378537503804249 17.616271897128012 0.8436928740741113
0.2430813053338408 16.92288089232753 0.8281634600782813
0.24830886028725674 18.057411302678336 0.8757707712817092
0.25353641524067266 19.03878342592156 0.8964208111501566
0.2587639701940886 20.15103246197032 0.9203540128267955
0.2639915251475045 21.105765753459973 0.9460659849305866
0.26921908010092044 20.62814664555989 0.9411363953313445
0.27444663505433636 20.948658817273294 0.9565672129679583
0.2796741900077523 19.197841983601027 0.8813750407973459
0.2849017449611682 18.286833846786717 0.839115624644778
0.29012929991458414 18.13453625108331 0.8189536505436116
0.29535685486800006 16.886028914138542 0.7941217618366098
0.300584409821416 16.761430828620803 0.7893018754625367
0.3058119647748319 16.438163416111333 0.7724810987842025
0.31103951972824784 16.980534875782553 0.8087437252351881
0.31626707468166376 17.608559837532752 0.8085331037656466
0.3214946296350797 17.95573014796253 0.8200802121739806
0.3267221845884956 18.392514587293945 0.8207238171429924
0.33194973954191154 18.82957281804399 0.8420757298952656
0.33717729449532746 19.48988932557215 0.8766374613207933
0.3424048494487434 18.067300956508912 0.8541010036718377
0.3476324044021593 17.145644819841298 0.8302078914901083
0.35285995935557524 17.149102548108775 0.8141092046450566
0.35808751430899116 16.687527495336532 0.7692382411930302
0.3633150692624071 17.130280241232047 0.7736971920080726
0.368542624215823 17.31637969699102 0.7801867464064605
0.37377017916923894 18.219489278287117 0.8110461140926798
0.37899773412265486 17.81207306111268 0.8181259451221059
0.3842252890760708 18.05263893892502 0.8699912074287139
0.3894528440294867 17.627361094288084 0.8624811413396243
0.39468039898290264 18.498510560496566 0.8704816213423596
0.39990795393631856 19.157306769253815 0.8501937978259779
0.4051355088897345 18.64610097454703 0.8010352734379357
0.4103630638431504 18.72304429433809 0.7717175608531562
0.41559061879656634 18.789890199219734 0.7701058110329093
0.42081817374998226 18.586042860484767 0.7687649790702937
0.4260457287033982 18.315062535543795 0.7847639977648843
0.4312732836568141 18.279083085724192 0.7718063824254676
0.43650083861023004 19.167206247258147 0.8027150759319754
0.44172839356364596 19.394388964614663 0.801155102313409
0.4469559485170619 19.680701111054617 0.7843244111916375
0.4521835034704778 19.080935120513335 0.768982356086704
0.45741105842389373 18.86008366527066 0.7577967814404819
0.46263861337730966 19.546466972873397 0.7842836585274539
0.4678661683307256 19.231263543278565 0.7814568984498861
0.4730937232841415 19.228742487882844 0.7884049930280597
0.47832127823755743 18.922921621831723 0.7901460662412171
0.48354883319097336 19.531712126037377 0.7851653659552451
0.4887763881443893 20.084107927570283 0.79482450527652
0.4940039430978052 19.32220644205257 0.7658081486939168
0.49923149805122113 18.360930097390245 0.7431332709817733
0.5044590530046371 19.11023270720564 0.7618304196644812
0.5096866079580531 19.38396677737775 0.7624441050018274
0.5149141629114691 18.468625963928 0.7520756864671441
0.5201417178648851 18.812941780989874 0.7456117834945091
0.525369272818301 18.148204205336498 0.7172542872400389
0.530596827771717 19.342734761381326 0.7456426472794451
0.535824382725133 21.170170098182695 0.7937456771997045
0.541051937678549 20.932160387234934 0.8072428569119692
0.546279492631965 21.64744672968994 0.812458912579802
0.5515070475853809 20.212185856189635 0.7888168717504049
0.5567346025387969 20.16492441042088 0.778293742593235
0.5619621574922129 19.314863273043663 0.7460899229617913
0.5671897124456289 18.621379161955645 0.7282883495951685
0.5724172673990449 19.405327200072662 0.7261904678354538
0.5776448223524608 19.64014437574088 0.7174153331702617
0.5828723773058768 20.00985325292755 0.7166963508081882
0.5880999322592928 19.873593634864513 0.7221968505920611
0.5933274872127088 18.779103425096086 0.7208937085750529
0.5985550421661248 18.04300566725505 0.7238953089611218
0.6037825971195407 17.969799216137613 0.7287573492613248
0.6090101520729567 18.42247287134893 0.7171689572740798
0.6142377070263727 19.50241539678802 0.7253558729835979
0.6194652619797887 18.923704631525784 0.7086778694269726
0.6246928169332047 19.805828819563168 0.7281806027003652
0.6299203718866206 19.134903052518307 0.7097899246917249
0.6351479268400366 18.39454547426118 0.7021529921926651
0.6403754817934526 18.89727384793225 0.6892440404957907
0.6456030367468686 19.897892098854665 0.6988855946140958
0.6508305917002846 21.337501837600072 0.7194456446917333
0.6560581466537005 22.042148400438002 0.732164603124941
0.6612857016071165 22.11508765981063 0.7423673290041408
0.6665132565605325 22.12045133377176 0.7462258952123189
0.6717408115139485 21.543974540271286 0.7343603159836354
0.6769683664673645 21.135190892779423 0.7119297527236134
0.6821959214207804 21.11824270922565 0.7004452009817604
0.6874234763741964 21.035455066517013 0.6943688699888603
0.6926510313276124 21.263399727408427 0.6949587422851228
0.6978785862810284 20.7436805788142 0.6809032754464245
0.7031061412344444 21.87857628335383 0.700188623498966
0.7083336961878604 21.746295552796692 0.7015533259435297
0.7135612511412763 22.22562164788958 0.718745793927364
0.7187888060946923 22.710899372944272 0.7239852276842004
0.7240163610481083 22.83674139933195 0.7338851719569849
0.7292439160015243 23.600387169169238 0.7625032398538133
0.7344714709549403 24.09489649073194 0.7644533626952418
0.7396990259083562 24.337427118269325 0.7711836333261703
0.7449265808617722 25.749714243132004 0.7937997806215225
0.7501541358151882 26.13844086074755 0.8010112860189935
0.7553816907686042 26.61284318386233 0.8006905370137074
0.7606092457220202 25.909012973127197 0.7661595233810279
0.7658368006754361 26.85525436236126 0.7708529031194735
0.7710643556288521 29.817757383066628 0.7821265247129826
0.7762919105822681 30.785131099481422 0.7982417111329403
0.7815194655356841 32.94623800181957 0.8200384615540848
0.7867470204891001 32.64172633199741 0.818821804043478
0.791974575442516 31.229645767306007 0.8130991654103502
0.797202130395932 31.30051656149699 0.7970761120530658
0.802429685349348 32.1490335419201 0.8106938306357026
0.807657240302764 33.78700214412972 0.8340228715739431
0.81288479525618 37.77075262203415 0.8898902301237713
0.8181123502095959 42.02384715418931 0.9469047963823781
0.8233399051630119 43.62352650220723 0.9759628619985387
0.8285674601164279 45.38084481315627 1.0144487689102277
0.8337950150698439 47.72348092377069 1.0610927987505736
0.8390225700232599 51.81703051326497 1.1313727053971554
0.8442501249766758 54.959224611383796 1.164561694422606
0.8494776799300918 57.87629542340378 1.2145181129479095
0.8547052348835078 59.99247532504418 1.2360591330525088
0.8599327898369238 60.74087931984269 1.2202573369237384
0.8651603447903398 61.67235010668106 1.2336227980171772
0.8703878997437557 63.004403569209046 1.2472412069188712
0.8756154546971717 67.29326682596928 1.2855303489408834
0.8808430096505877 71.86614554006452 1.3251508281978877
0.8860705646040037 73.97969234534341 1.3180596674223743
0.8912981195574197 75.20963064392919 1.3051562726352144
0.8965256745108356 76.1704723024318 1.3171135577564586
0.9017532294642516 75.79333467464352 1.330864966809265
0.9069807844176676 76.30379371960193 1.3355011248142576
0.9122083393710836 82.057276402026 1.4083402349826033
0.9174358943244996 85.75157181765778 1.4359572157984508
0.9226634492779155 89.16536423216111 1.4342126627277618
0.9278910042313315 92.40205800649521 1.4476155128655728
0.9331185591847475 92.72504550176104 1.4315466886835984
0.9383461141381635 97.85799433020314 1.4787650413907518
0.9435736690915795 101.72959616802581 1.5207230855974865
0.9488012240449955 106.66521947010861 1.5696650136961616
0.9540287789984114 103.0251217070873 1.5161406014573446
0.9592563339518274 100.28965235276715 1.4889458611029511
0.9644838889052434 98.23739012246959 1.4956110659324429
0.9697114438586594 102.71191215737446 1.535249249371758
0.9749389988120754 110.30393545899756 1.5943399256574167
0.9801665537654913 107.4774387099408 1.5462280806091688
0.9853941087189073 108.24495811214126 1.5320964566872628
0.9906216636723233 108.78454669848918 1.5308158951588746
0.9958492186257393 108.64791335237521 1.5391093104853113
1.0010767735791553 113.34609120195697 1.5488897290578656
1.0063043285325712 114.45903667749435 1.5395219102778777
1.0115318834859872 116.131623758723 1.5464120095378362
1.0167594384394032 114.74967841164423 1.525751036790727
1.0219869933928192 118.90492277961356 1.5632160938607584
1.0272145483462352 118.80031760529232 1.5574477002299876
1.0324421032996511 120.32594881830057 1.579763807623599
1.0376696582530671 125.76121521060097 1.6145834191204014
1.042897213206483 130.65898832226483 1.6550531618655484
1.048124768159899 138.11463551954537 1.7066527446635187
1.053352323113315 137.96055022349097 1.7064428664889832
1.058579878066731 140.97307575440442 1.7156438073974023
1.063807433020147 135.59011339970004 1.6715012574286545
1.069034987973563 133.23062622847604 1.6445718644204574
1.074262542926979 133.5467926188342 1.631807908231577
1.079490097880395 137.2670055842705 1.664436599724265
1.084717652833811 135.2384923273087 1.6533106248376903
1.089945207787227 131.6420681550754 1.6410629031314938
1.095172762740643 135.07710668149699 1.6820456043266394
1.1004003176940589 130.8252868744812 1.6438730584682917
1.1056278726474749 136.69994819900072 1.6806111296041422
1.1108554276008908 136.87161652429523 1.6648716867869164
1.1160829825543068 136.75387082181163 1.6408986654999358
1.1213105375077228 141.5129880954245 1.6731332729422772
1.1265380924611388 137.78905409178117 1.6389462924827563
1.1317656474145548 137.9919440319662 1.6552367767919507
1.1369932023679707 138.53221467501587 1.6515631052333348
1.1422207573213867 142.58812004301123 1.6838235253470806
1.1474483122748027 146.97748621312223 1.7091614679597755
1.1526758672282187 155.96362181402358 1.7270415888087856
1.1579034221816347 156.7184837103946 1.7231918456876725
1.1631309771350506 155.4153716780205 1.7124164314281265
1.1683585320884666 149.41985433520955 1.6580032345464915
1.1735860870418826 143.2957963554161 1.6619134428292122
1.1788136419952986 141.0304832451027 1.6466824378337148
1.1840411969487146 141.2698603016983 1.64149470818451
1.1892687519021305 142.4711401436772 1.6511579207629268
1.1944963068555465 147.23926724728645 1.6647634352460707
1.1997238618089625 150.57804587702964 1.675698910304406
1.2049514167623785 153.44323783015233 1.7108351846370338
1.2101789717157945 153.89673595745325 1.7178401480494514
1.2154065266692105 158.90470541482793 1.7472761194100528
1.2206340816226264 161.77093693965483 1.7538841148982054
1.2258616365760424 164.35379196511005 1.773481542367984
1.2310891915294584 171.6688164107433 1.8013218628535126
1.2363167464828744 170.74299116731314 1.7824914810023313
1.2415443014362904 170.842736180574 1.77575492073945
1.2467718563897063 163.268510352186 1.734860554089106
1.2519994113431223 161.66471345976694 1.7465768651943614
1.2572269662965383 166.68164139423928 1.788525746422768
1.2624545212499543 170.48177781375026 1.8054452900722338
1.2676820762033703 170.83745305279362 1.8149643464442622
1.2729096311567862 161.41916485313666 1.7513200811869867
1.2781371861102022 166.9861774613129 1.7714918466415155
1.2833647410636182 168.77739491445578 1.7698130951436477
1.2885922960170342 172.92020141854763 1.7922113201151768
1.2938198509704502 173.63449088148346 1.7829023348406055
1.2990474059238661 169.74960953274362 1.7609359121171437
1.3042749608772821 168.01352527631806 1.7406371616841696
1.309502515830698 177.54395436197515 1.7913816470318884
1.314730070784114 176.426118149999 1.7863710230063896
1.31995762573753 180.40934639116193 1.8147314218541069
1.325185180690946 174.94087082602718 1.777843640784922
1.330412735644362 164.1636269515425 1.7101689968860962
1.335640290597778 159.786322418833 1.6694598949151698
1.340867845551194 155.88181153940872 1.6370959539770602
1.34609540050461 160.83711629362764 1.6701561999303773
1.351322955458026 163.79624220777123 1.6988668509124811
1.356550510411442 160.95233669990557 1.6866490048520417
1.361778065364858 157.08258316934663 1.6445837772373235
1.3670056203182739 158.19652983010093 1.6571865054897519
1.3722331752716899 159.38456592643752 1.6752105330408902
1.3774607302251058 162.5942868500508 1.6863904076135117
1.3826882851785218 168.02986458326748 1.7205866603036168
1.3879158401319378 172.83031926100662 1.7206870040051296
1.3931433950853538 175.88559353657047 1.740687932157508
1.3983709500387698 174.49960251789716 1.7358816218011133
1.4035985049921857 172.64775501131834 1.7246157178240713
1.4088260599456017 166.76757804468383 1.7035829478514675
1.4140536148990177 170.7206623460947 1.7508552060271125
1.4192811698524337 175.32227991867092 1.785299403127852
1.4245087248058497 177.00674524402112 1.7873578098108436
1.4297362797592656 178.95056056486587 1.7620610103130407
1.4349638347126816 174.04727096055296 1.7148333970609366
1.4401913896660976 170.59693335238669 1.7076788752119003
1.4454189446195136 171.05723960619443 1.7198552561424016
1.4506464995729296 163.71126613701372 1.6784424920730256
1.4558740545263456 161.68464109626674 1.6620712746114799
1.4611016094797615 161.42600790589586 1.6575925709267734
1.4663291644331775 165.09056964985342 1.6724376711806044
1.4715567193865935 169.52630129120584 1.7065331445547767
1.4767842743400095 163.46999474612346 1.6656277054932822
1.4820118292934255 161.57328167642416 1.6724504237730773
1.4872393842468414 161.51039745849567 1.6767088037906008
1.4924669392002574 169.9828328653547 1.7253612701717569
1.4976944941536734 170.92612881395746 1.7399223852521688
1.5029220491070894 166.33282414714864 1.702063558922267
1.5081496040605054 164.37086827544925 1.6871229337156064
1.5133771590139213 164.20307448529442 1.6913638807108393
1.5186047139673373 166.18308880838399 1.6999940115403804
1.5238322689207533 168.86361388941313 1.7116847572250915
1.5290598238741693 173.86060086838978 1.7435540440018225
1.5342873788275853 176.47331008127563 1.7630881941546839
1.5395149337810012 176.95952482010588 1.7603287102119682
1.5447424887344172 182.66916398059146 1.7835609645174677
1.5499700436878332 184.16810763124033 1.8021942637098622
1.5551975986412492 186.3046461996364 1.8081074061974742
1.5604251535946652 185.80049785984139 1.8167313079868026
1.5656527085480811 179.0114584346735 1.7834466431458311
1.5708802635014971 181.19668793415735 1.7760543796886916
1.576107818454913 183.37185474635604 1.7884126917957535
1.581335373408329 183.0561103578009 1.7715145641300882
1.586562928361745 191.46934242937283 1.8207501324666053
1.591790483315161 192.57336567527653 1.8258401860124986
1.597018038268577 191.67980032992617 1.8024815975712263
1.602245593221993 201.79752816820945 1.8475360233104683
1.607473148175409 204.38147063656982 1.858271644582977
1.612700703128825 207.46005075107752 1.8953180124033706
1.617928258082241 201.2620782360548 1.863786494518163
1.623155813035657 203.23035263554797 1.8810294624650967
1.628383367989073 212.2011738399851 1.9187734648876578
1.6336109229424889 217.8489767153871 1.919661954095194
1.6388384778959049 223.45031752219268 1.9450936030236072
1.6440660328493208 223.34478795023537 1.9299107129309874
1.6492935878027368 223.1728754287992 1.9140649168610475
1.6545211427561528 225.1485801419837 1.9210414742252782
1.6597486977095688 229.49408749011943 1.941013110786536
1.6649762526629848 239.29696243970366 1.9909716805224063
1.6702038076164007 238.39874505749236 1.9742328675405907
1.6754313625698167 241.9817345033575 1.973743023901523
1.6806589175232327 248.74456104670915 1.9896231735519283
1.6858864724766487 253.50190996057046 2.009154673448229
1.6911140274300647 256.8609637747539 2.0252778716084543
1.6963415823834807 255.4305285727064 2.0224879916589398
1.7015691373368966 245.48798155780017 1.96194565335036
1.7067966922903126 246.1589526849698 1.9563824853749432
1.7120242472437286 251.15629987579385 1.9763805074575882
1.7172518021971446 250.60631701385873 1.959976661763785
1.7224793571505606 261.54246601935085 2.008422173461412
1.7277069121039765 269.9234298991343 2.063474965604009
1.7329344670573925 269.0718096177901 2.0541779397518916
1.7381620220108085 271.4961608309608 2.04126793613417
1.7433895769642245 269.2270093746183 2.0023974017371904
1.7486171319176405 273.58291732261904 1.9984152628815097
1.7538446868710564 283.73885138056073 2.037071979140035
1.7590722418244724 289.9718643253398 2.063089814481165
1.7642997967778884 289.72697961923603 2.073310872365921
1.7695273517313044 290.89207414092886 2.056966899446058
1.7747549066847204 290.9104552444474 2.0526673952575214
1.7799824616381363 290.0170570418892 2.0356440181791617
1.7852100165915523 297.4075983179693 2.036524054031138
1.7904375715449683 303.38097157218795 2.0485573693183405
1.7956651264983843 305.4477503258239 2.0659121667780003
1.8008926814518003 298.33466363339534 2.0084399797672954
1.8061202364052162 284.5494166680055 1.9531236065347088
1.8113477913586322 275.1802929795545 1.8893137864939482
1.8165753463120482 276.88283058546756 1.8683189671726528
1.8218029012654642 278.2360963932538 1.8829438093643192
1.8270304562188802 278.9380999008226 1.8896361574029346
1.8322580111722961 288.9357884763635 1.913500181290295
1.8374855661257121 288.96242401284644 1.9087103960352756
1.842713121079128 300.5633362708937 1.941321384395485
1.847940676032544 299.9413545566978 1.923514366353534
1.85316823098596 300.84871664121033 1.9209602251113918
1.858395785939376 304.6799682771374 1.943079033520032
1.863623340892792 305.05766637224957 1.9501400003860292
1.868850895846208 300.9428302171389 1.9178069211842137
1.874078450799624 295.2889888776391 1.8776133853203367
1.87930600575304 297.8344245771608 1.8728926882306203
1.884533560706456 295.7024200931399 1.8452161083071716
1.889761115659872 293.64843120357676 1.8260964725773106
1.894988670613288 295.55870786583534 1.8278708920513624
1.9002162255667039 303.7410822531641 1.8452882302256988
1.9054437805201199 303.91147142732535 1.8369735734310728
1.9106713354735358 305.0424219849432 1.832186749339705
1.9158988904269518 299.8655215148742 1.8148862330068662
1.9211264453803678 288.2409102055745 1.762658267429457
1.9263540003337838 286.1216881838197 1.7484121705639348
1.9315815552871998 277.50702715446096 1.7084941004915657
1.9368091102406157 275.5602747209172 1.6869299243954554
1.9420366651940317 276.12206575380634 1.6787425015134312
1.9472642201474477 275.88965907357414 1.6854013226382394
1.9524917751008637 281.1810763276879 1.6888620488900177
1.9577193300542797 282.29986581034154 1.6869905639481246
1.9629468850076957 280.6902575727575 1.674298320640685
1.9681744399611116 282.21076453231217 1.6661797311922342
1.9734019949145276 284.11563013720763 1.666197053956893
1.9786295498679436 276.5027511348972 1.628919173697583
1.9838571048213596 275.4359210591511 1.6034250485782913
1.9890846597747756 273.7928677452541 1.5894938802588434
1.9943122147281915 273.67396705302593 1.5849539101446009
1.9995397696816075 279.4481360012662 1.594961038296086
2.0047673246350235 278.36265227124863 1.5909008290924942
2.0099948795884393 276.11629003713296 1.5861621851184997
2.015222434541855 270.7516693470177 1.5628184031904457
2.0204499894952708 264.09832925012853 1.5354768628772797
2.0256775444486865 264.0740372885005 1.538603572562641
2.0309050994021023 259.3225095986335 1.5142109971701492
2.036132654355518 261.0466196292873 1.512730071140441
2.041360209308934 259.3352583995201 1.509033344551229
2.0465877642623496 259.294413414021 1.4980028658572495
2.0518153192157653 257.54453392997283 1.4975064690855704
2.057042874169181 251.0601602544353 1.4674356848593473
2.062270429122597 255.6683531266653 1.492726960489984
2.0674979840760126 260.14165408917756 1.5180835174780862
2.0727255390294284 266.2013614115487 1.5455222973561324
2.077953093982844 265.80746550944923 1.5472847831027488
2.08318064893626 263.49688991795256 1.563842964719081
2.0884082038896756 258.17528379844725 1.5515377024834884
2.0936357588430914 255.95897254697456 1.5262041636163124
2.098863313796507 258.8656309810567 1.5268664401640049
2.104090868749923 262.55583161705755 1.518879763367795
2.1093184237033387 270.6236169751212 1.5378855831538865
2.1145459786567544 264.7552174869941 1.5229401254161217
2.11977353361017 261.0854823607453 1.5200157086225952
2.125001088563586 258.7028855636768 1.526330491621935
2.1302286435170017 254.0324577421098 1.5186562318553782
2.1354561984704175 256.84198416411215 1.536943949539427
2.140683753423833 259.5729367555124 1.5571974777053126
2.145911308377249 258.2253667923864 1.5439993650874935
2.1511388633306647 256.8490133528364 1.5305925869388546
2.1563664182840805 261.6083123659869 1.5373337801193514
2.1615939732374962 259.4345318202132 1.5160033950359644
2.166821528190912 260.66756432919755 1.5250320739819134
2.1720490831443278 266.27533636517836 1.545372908493698
2.1772766380977435 254.85233407420463 1.501204281549126
2.1825041930511593 261.3090327258912 1.5266382084793346
2.187731748004575 260.45639153963805 1.5179149660889784
2.192959302957991 256.7679335618287 1.496100483000489
2.1981868579114066 257.17040096011885 1.5046919572801327
2.2034144128648223 256.57433365462396 1.5131625126355766
2.208641967818238 255.62970185360123 1.5147520034186632
2.213869522771654 256.82978028605197 1.512087951270835
2.2190970777250696 258.9861360387734 1.5114530765225493
2.2243246326784853 258.1796020592994 1.5069324300936746
2.229552187631901 267.5098654873695 1.5454772753310433
2.234779742585317 266.7819294522513 1.5454105415805024
2.2400072975387326 263.7198563778608 1.5260937309365799
2.2452348524921484 262.84428001193703 1.5145287347263112
2.250462407445564 259.78887378616656 1.5068674719554136
2.25568996239898 249.96692617276798 1.4657518039203115
2.2609175173523957 246.95267842076277 1.4505149874758276
2.2661450723058114 246.15889887797854 1.4572510150286568
2.271372627259227 248.231041423937 1.4738468470934107
2.276600182212643 255.4435629446462 1.5193158521031425
2.2818277371660587 256.5906665485781 1.5351933594340885
2.2870552921194744 251.2043284454293 1.5121419539035768
2.29228284707289 248.7397948965935 1.495677799951227
2.297510402026306 244.3540949346338 1.4666438340945818
2.3027379569797217 245.2289353730535 1.451189897894587
2.3079655119331375 253.31243604270549 1.4692760250980017
2.3131930668865532 259.0534719112375 1.4898396444469781
2.318420621839969 260.07998474026914 1.498218481335646
2.3236481767933848 255.70162854594278 1.4863648181968967
2.3288757317468005 249.30645274429654 1.4752549323658808
2.3341032867002163 250.6546374040233 1.4741453830881033
2.339330841653632 253.88822256339574 1.4822656167063806
2.344558396607048 249.42858553295142 1.4765681209278831
2.3497859515604635 253.33798751504023 1.4877512148252512
2.3550135065138793 254.40986337205385 1.4726506814505593
2.360241061467295 255.56236701499276 1.45666375451901
2.365468616420711 258.5551387262168 1.4494253445364467
2.3706961713741266 262.8556042980764 1.4625891130852569
2.3759237263275423 265.1006319655341 1.4847655585325212
2.381151281280958 266.20716310382755 1.5026750588898299
2.386378836234374 262.69983889581715 1.4889788118959506
2.3916063911877896 265.92369777880606 1.5088103556795247
2.3968339461412054 258.7898142142208 1.4736389905063236
2.402061501094621 257.80570571973954 1.463722563985468
2.407289056048037 259.5580703967149 1.4696028249167434
2.4125166110014526 250.57167028540744 1.4351228851160691
2.4177441659548684 247.75940535997702 1.4335905503358546
2.422971720908284 242.91721882373395 1.3982531721877471
2.4281992758617 240.41394803813586 1.3810361460324867
2.4334268308151157 246.82260457493163 1.3952642496516743
2.4386543857685314 250.7458229025482 1.3958534927893622
2.443881940721947 253.83363825276044 1.4032107175374775
2.449109495675363 260.62420706599806 1.4097460234857468
2.4543370506287787 267.2222707191406 1.4215772881428985
2.4595646055821945 276.79512780079375 1.4306675334909147
2.4647921605356102 299.0114341752844 1.4553330176131867
2.470019715489026 316.4957860526368 1.4485709081515166
2.4752472704424417 367.0441872267014 1.5096339548919235
2.4804748253958575 473.69874595099935 1.6733815327087038
2.4857023803492733 639.3504821544454 1.9050666333100934
2.490929935302689 874.0425961675875 2.2134181536271904
2.496157490256105 1174.2230308997503 2.5593727007807665
2.5013850452095205 1500.4317610902683 2.889029279210651
2.5066126001629363 1794.6383058324445 3.1510419264214717
2.511840155116352 2072.5118785079044 3.3844309934500103
2.517067710069768 2346.906857323406 3.5913411547502068
2.5222952650231836 2636.714270411913 3.79578040409763
2.5275228199765993 3054.1216479605378 4.079525406750046
2.532750374930015 3543.219919749785 4.380376369351887
2.537977929883431 4236.642058183327 4.794018039544923
2.5432054848368466 5036.957656592278 5.231094766395564
2.5484330397902624 5821.47580360333 5.625727717540321
2.553660594743678 6354.587772818914 5.866858951685887
2.558888149697094 6623.035698128611 5.983780683729343
2.5641157046505096 6564.048897425694 5.9644205660755745
2.5693432596039254 6250.395816141293 5.828544278686889
2.574570814557341 5780.54910030207 5.609781682197202
2.579798369510757 5230.583115434054 5.315056852635904
2.5850259244641727 4775.756118011813 5.072814614810784
2.5902534794175884 4340.121173030124 4.821885072498711
2.595481034371004 3950.3245716673523 4.595600969150612
2.60070858932442 3520.6402571803196 4.337329023978516
2.6059361442778357 3005.8576872965523 4.012578797554682
2.6111636992312515 2442.7492607850177 3.6186086051392556
2.6163912541846672 1872.393176124957 3.15671806530159
2.621618809138083 1382.007507861417 2.7091687403704254
2.6268463640914987 1003.5423530658063 2.3048236902440684
2.6320739190449145 731.6849323816083 1.9793043002651265
2.6373014739983303 552.4948971524793 1.7367615653602648
2.642529028951746 440.61454868726884 1.570495278428468
2.6477565839051618 367.67597445384826 1.4607299313428697
2.6529841388585775 334.5138704190756 1.4258170402703425
2.6582116938119933 311.39882622287047 1.3997624829341406
2.663439248765409 292.8702172752614 1.3740117598517265
2.668666803718825 282.10236722834827 1.360264567025767
2.6738943586722406 270.6977383851895 1.3364995284991068
2.6791219136256563 265.8641198120463 1.3451175369327986
2.684349468579072 260.84484504291834 1.3434052429730894
2.689577023532488 258.294005004686 1.3539023833192738
2.6948045784859036 259.3008585482526 1.3800023663249745
2.7000321334393194 258.6324085558272 1.3773654900537964
2.705259688392735 255.6355760724549 1.3782431687519439
2.710487243346151 251.32284844148163 1.3642033212704348
2.7157147982995666 251.69970509020933 1.3639896329012384
2.7209423532529824 256.58827522202 1.3956641551569415
2.726169908206398 256.0117087513045 1.3985560011209728
2.731397463159814 253.44619750421455 1.3997826234882464
2.7366250181132297 252.52105330468822 1.4202827766694317
2.7418525730666454 248.0592657473203 1.4181630771330114
2.747080128020061 247.7628565272954 1.4443701605822392
2.752307682973477 251.1406039954971 1.4560736521321507
2.7575352379268927 250.2754810525483 1.4451726411723214
2.7627627928803085 249.11095322077844 1.4363577379871895
2.767990347833724 253.1198012727826 1.444408793491257
2.77321790278714 255.19463251992795 1.4636474319859354
2.7784454577405557 254.47503327649093 1.4720240415433117
2.7836730126939715 253.46466045391568 1.4707262957164027
2.7889005676473873 249.3598405826159 1.4656836267093245
2.794128122600803 255.56946039347207 1.4971565926824202
2.7993556775542188 253.48668550008787 1.4734048410414176
2.8045832325076345 258.8060086605345 1.4817646775578508
2.8098107874610503 255.27631533654014 1.4575927780701319
2.815038342414466 254.78849507810622 1.4528239356068657
2.820265897367882 257.3219096291725 1.4721619190254034
2.8254934523212976 258.374141213189 1.4736595889811697
2.8307210072747133 257.61111213409663 1.4858230064477156
2.835948562228129 253.21866970179346 1.4692206176939737
2.841176117181545 250.32070296068457 1.4677101110714237
2.8464036721349606 248.5830375820501 1.4586135576393506
2.8516312270883764 248.17218680702118 1.4456119033548775
2.856858782041792 241.8680999138985 1.4137483676042746
2.862086336995208 240.4057621112925 1.4077665200562692
2.8673138919486236 238.18624450769573 1.4087841715871543
2.8725414469020394 238.4589980270469 1.4130019836556635
2.877769001855455 246.30062018853502 1.4393999222080107
2.882996556808871 241.4247447527169 1.4156948924338515
2.8882241117622867 247.60827803539146 1.4382037140050012
2.8934516667157024 243.64361549684978 1.4179105127378109
2.898679221669118 246.51381525347188 1.4284492898827585
2.903906776622534 249.4248414695263 1.4382490202035203
2.9091343315759497 250.0637022463016 1.4519612556847596
2.9143618865293655 252.64566798400475 1.4774959810403079
2.919589441482781 254.5881981767749 1.5030683898996906
2.924816996436197 255.75924494513424 1.4993359722335113
2.9300445513896127 258.80198235453804 1.5025517902471208
2.9352721063430285 260.4045260293302 1.4907581781826393
2.9404996612964442 265.78531511176004 1.5064275843355641
2.94572721624986 261.2154069822165 1.487611064539413
2.9509547712032758 260.899964648012 1.4946570753280177
2.9561823261566915 258.9480190314008 1.4871815732168832
2.9614098811101073 251.92220774824878 1.4442732552743154
2.966637436063523 252.63130084616347 1.4417571011512325
2.971864991016939 254.60922516175862 1.4472538002805728
2.9770925459703546 252.53662535961917 1.4373788120171394
2.9823201009237703 247.70691753781537 1.4272206697401644
2.987547655877186 246.37265768560965 1.4118915023486998
2.992775210830602 246.4122206200693 1.4086160564293682
2.9980027657840176 251.76438904015313 1.4283037105597522
3.0032303207374333 251.6382868325605 1.4246134086332884
3.008457875690849 257.3479679100462 1.4491965051344016
3.013685430644265 254.09614798640135 1.4213834372827174
3.0189129855976806 251.7203177189284 1.407479621061489
3.0241405405510964 246.25289666765116 1.3870667640946077
3.029368095504512 242.66467262567969 1.3753599394864022
3.034595650457928 245.7160937441202 1.392445603372873
3.0398232054113437 244.46188068765005 1.3837971477431108
3.0450507603647594 247.84919614727045 1.3812486958222243
3.050278315318175 252.20130074391943 1.395810247630771
3.055505870271591 250.6698183298574 1.3831400021918905
3.0607334252250067 246.8446829572701 1.3627922434017226
3.0659609801784224 247.78661245568944 1.3576464782391628
3.071188535131838 246.82121944952104 1.3435554624340587
3.076416090085254 248.5135449555909 1.3530637650755164
3.0816436450386697 250.82306832927227 1.3650821457380677
3.0868711999920855 251.75459676427226 1.35042414059676
3.0920987549455012 256.91503784292513 1.3601568636608552
3.097326309898917 259.5386995388682 1.3458736608505206
3.1025538648523328 261.98751360516104 1.3338260712980579
3.1077814198057485 266.91006668220285 1.340775632318508
3.1130089747591643 270.3830132761723 1.3479340853887156
3.11823652971258 263.1731000422424 1.3209722277276035
3.123464084665996 263.84182336229173 1.330564159355288
3.1286916396194115 261.3708602658617 1.319184712188897
3.1339191945728273 268.00530044660843 1.3426777783694277
3.139146749526243 272.56257928862954 1.3385316009147084
3.144374304479659 277.9739623500793 1.3321865007775895
3.1496018594330746 277.58946201775785 1.31163953462608
3.1548294143864903 277.7673624325106 1.3028315583682317
3.160056969339906 281.44742896206526 1.3010440811002708
3.165284524293322 283.90012909496346 1.2956611569222591
3.1705120792467376 297.4781496050773 1.3201646711231616
3.1757396342001534 311.88300087142125 1.3415003243726475
3.180967189153569 320.9064758160868 1.3452333857842949
3.186194744106985 333.67764708123974 1.3589209633369743
3.1914222990604006 344.134348705707 1.36279579143349
3.1966498540138164 354.78445855987326 1.370962443109454
3.201877408967232 369.23618037600295 1.3881159233146463
3.207104963920648 387.7505876203593 1.4102099448621381
3.2123325188740637 407.9132902272058 1.4387219296136462
3.2175600738274794 433.94828236647095 1.4776597540165721
3.222787628780895 456.2446487373568 1.5093293554166374
3.228015183734311 472.59210600094 1.526132120941043
3.2332427386877267 496.5923218304587 1.5560475448329647
3.2384702936411425 527.6197352913092 1.597097725348939
3.2436978485945582 562.7947997408995 1.6473265775774828
3.248925403547974 603.436795121205 1.7072642579686368
3.2541529585013897 652.5026945769741 1.779734366554207
3.2593805134548055 692.7025002815925 1.8363477213069934
3.2646080684082213 733.1415074888822 1.8854891658381376
3.269835623361637 774.0480855579467 1.9342579135028393
3.275063178315053 817.6984666213302 1.9862051660345459
3.2802907332684685 864.785403997085 2.0371486135311514
3.2855182882218843 917.9350530212957 2.092909169893887
3.2907458431753 976.2062088669722 2.158910372153946
3.295973398128716 1039.7047738847943 2.227868340737134
3.3012009530821316 1094.100196832296 2.28820958940118
3.3064285080355473 1128.6339740168262 2.3299620149684777
3.311656062988963 1137.6941538553906 2.338723389751281
3.316883617942379 1111.4887037766566 2.3029865357540027
3.3221111728957946 1069.9265996043753 2.2483865477815828
3.3273387278492104 1018.5310791531124 2.1869210712022484
3.332566282802626 944.7660571566678 2.0969409686854026
3.337793837756042 877.1990963321965 2.0229290729636533
3.3430213927094576 791.90714891348 1.9200889163749142
3.3482489476628734 716.9591465408221 1.8241830878007668
3.353476502616289 647.812821831209 1.7292586205205154
3.358704057569705 587.100623879671 1.6438000332323386
3.3639316125231207 537.1740461406855 1.5760005961179593
3.3691591674765364 497.47160884188895 1.5261605307407817
3.374386722429952 462.88508132239866 1.4771524335441837
3.379614277383368 426.23388648947235 1.4229582421465508
3.3848418323367837 394.6757506859777 1.37513324145142
3.3900693872901995 366.48052823229364 1.3301624841910573
3.3952969422436152 347.76938055289725 1.3055811061576714
3.400524497197031 334.33363181942366 1.2894249726842568
3.4057520521504467 317.64859306240885 1.2658624419418805
3.4109796071038625 303.26398878673183 1.2573904146142016
3.4162071620572783 294.5458730118833 1.2434562592917289
3.421434717010694 283.08986647603695 1.227830281271792
3.4266622719641098 277.83919104521607 1.2208683734213468
3.4318898269175255 273.24575494559195 1.21958764239821
3.4371173818709413 268.21456869024064 1.2238006218505737
3.442344936824357 262.9430500775784 1.2192435970046593
3.447572491777773 258.5445917216078 1.2201626178941285
3.4528000467311886 255.68100437525288 1.2164532349999468
3.4580276016846043 257.9293050520212 1.2278229497711393
3.46325515663802 261.40695960727874 1.2319928913537466
3.468482711591436 258.938858988987 1.216462853407429
3.4737102665448516 255.10840981157725 1.2026740886965372
3.4789378214982674 258.1442187856274 1.2120378885713887
3.484165376451683 254.05156376224159 1.1967572367484274
3.489392931405099 258.4323064677445 1.21719930762783
3.4946204863585146 258.0612815522541 1.2168430091396851
3.4998480413119304 259.0443289458999 1.2102513754361972
3.505075596265346 260.4491832336193 1.2147398237639904
3.510303151218762 269.93964540844047 1.2323117857736392
3.5155307061721777 274.17425223980615 1.2284230808930714
3.5207582611255934 277.68504264016934 1.2257255740533726
3.525985816079009 286.55471171867026 1.2265391345035752
3.531213371032425 295.0886755134454 1.2247915527318378
3.5364409259858407 309.3836776780607 1.2363005831469713
3.5416684809392565 333.83398546934774 1.270751830737949
3.546896035892672 368.4863831650268 1.3233447197492854
3.552123590846088 422.58230227939816 1.4063226795106543
3.5573511457995037 524.7000362796496 1.5588587674321557
3.5625787007529195 696.7618631814979 1.7876660405482154
3.5678062557063353 996.255173403377 2.1363225549915024
3.573033810659751 1555.6988650481674 2.668706742482085
3.5782613656131668 2545.2584702169165 3.415429837423532
3.5834889205665825 4312.858274387652 4.447319588086733
3.5887164755199983 7231.556835214366 5.758441705216246
3.593944030473414 11264.448721045103 7.145662651043158
3.59917158542683 15429.324476046442 8.32650223310659
3.6043991403802456 19026.67130839829 9.220838758302367
3.6096266953336613 20680.355868625484 9.580867071257801
3.614854250287077 20083.909009361796 9.426256203421037
3.620081805240493 17545.373346900156 8.796853264073864
3.6253093601939086 13830.477631312277 7.808092460511295
3.6305369151473244 10183.86092783331 6.695445432858077
3.63576447010074 6901.461337083054 5.503569345223409
3.640992025054156 4563.918681452529 4.4720176391279045
3.6462195800075716 2878.807498065915 3.5409645286059765
3.6514471349609874 1831.7377798301 2.815852488142073
3.656674689914403 1199.2284544886588 2.2697738275839088
3.661902244867819 863.581188739096 1.9247730726322863
3.6671297998212347 670.9912200800098 1.697875549178628
3.6723573547746504 565.5864605583521 1.5665287465662414
3.677584909728066 490.8255432274612 1.4622189897863491
3.682812464681482 433.17514532640877 1.3738828278458919
3.6880400196348977 395.2826739283335 1.319775065100221
3.6932675745883135 367.06115374370074 1.2788789278632762
3.698495129541729 345.85261271467607 1.2465696264699428
3.703722684495145 333.72199383790934 1.2266888742321418
3.7089502394485607 322.12240590039175 1.203524587146231
3.7141777944019765 315.78332469023616 1.1900042277176068
3.7194053493553922 312.9147842807314 1.1913806023146656
3.724632904308808 310.1863736490806 1.1891793598055886
3.7298604592622238 307.8641319176315 1.1917611636163603
3.7350880142156395 302.7407540495765 1.1872288685973054
3.7403155691690553 294.93838379253793 1.1665157235421841
3.745543124122471 293.31493595711504 1.1700078482129386
3.750770679075887 289.8379912839739 1.1628146720531674
3.7559982340293026 287.43286974414957 1.1608673543705996
3.7612257889827183 289.0192693630422 1.1660883368762696
3.766453343936134 290.59314151496733 1.169342065684737
3.77168089888955 290.34927799373935 1.163471020536253
3.7769084538429656 286.59736364849203 1.1522146842541354
3.7821360087963813 285.65905134020966 1.1492919318166643
3.787363563749797 289.0002955166063 1.1588225650504997
3.792591118703213 293.0131775451443 1.1640380727049704
3.7978186736566286 301.0610366716378 1.1742098054647676
3.8030462286100444 307.05753251943963 1.1784220673963661
3.80827378356346 313.4846117327359 1.1826352251205101
3.813501338516876 320.45024656791054 1.1908947446520772
3.8187288934702917 322.08127459324515 1.18757647459339
3.8239564484237074 320.16918122316304 1.1783176695932982
3.829184003377123 320.0758870941079 1.18155694360752
3.834411558330539 317.74173983808413 1.1800846586777238
3.8396391132839547 313.14677193871927 1.173750750198793
3.8448666682373704 309.0394439605771 1.1644686416329832
3.850094223190786 303.2405288709728 1.155880564891426
3.855321778144202 296.23990186664 1.150360747715003
3.8605493330976177 294.2794561702346 1.153440781988704
3.8657768880510335 293.61006419930874 1.1570156857077674
3.8710044430044492 287.22313703497906 1.1332972247362783
3.876231997957865 286.8567461236806 1.1313434184009803
3.8814595529112808 285.26688006946983 1.1246515322931132
3.8866871078646965 287.99735942897814 1.1300142899060164
3.8919146628181123 292.7129225050609 1.1397740116258697
3.897142217771528 291.53575000554264 1.1332154144866602
3.902369772724944 291.4971675296076 1.1386815428808192
3.9075973276783595 289.68721569427976 1.1300943004215698
3.9128248826317753 291.21051437814634 1.1308102892635212
3.918052437585191 292.66907285440715 1.1277097489689125
3.923279992538607 297.73240581582417 1.1335581109096438
3.9285075474920226 302.8147179021621 1.1372945125000127
3.9337351024454383 305.95189670788807 1.1370027982022186
3.938962657398854 309.4770769324567 1.135085413084777
3.94419021235227 314.9768807796517 1.1413129170048362
3.9494177673056856 323.6592486935528 1.1562573397361449
3.9546453222591014 329.61258983352013 1.1629570717910154
3.959872877212517 340.858148517589 1.1809514482383672
3.965100432165933 348.3767611727873 1.1883167522974811
3.9703279871193486 359.19303419726975 1.2004236871277185
3.9755555420727644 371.68622525828596 1.2131850076033464
3.98078309702618 383.72822676577596 1.229372262918641
3.986010651979596 401.71994793752754 1.2558654020617004
3.9912382069330117 422.98151875488406 1.2882768796903694
3.9964657618864274 443.3220157560065 1.3174738468349936
4.001693316839844 467.50755165799535 1.3470751368041083
4.00692087179326 494.46247983561796 1.3798000744541117
4.012148426746676 519.2722287178497 1.418324513768586
4.017375981700092 545.5922649342938 1.4713442287716931
4.0226035366535084 576.8187072299559 1.5226257927376876
4.027831091606925 619.2539768317795 1.5821768484099619
4.033058646560341 674.7037971453187 1.6546008378815698
4.038286201513757 732.783806521748 1.7233345605062922
4.043513756467173 797.5724102330095 1.8032962390633593
4.0487413114205895 866.5440017894305 1.8793808672000656
4.053968866374006 939.6800049667117 1.9570481299094782
4.059196421327422 1016.6811484898797 2.039110835744829
4.064423976280838 1105.7921655651187 2.1293531921040567
4.069651531234254 1207.28300265685 2.222405952752581
4.0748790861876705 1318.8657526669579 2.3273136982372207
4.080106641141087 1444.0518220129745 2.4360680552991325
4.085334196094503 1593.5798614716123 2.559830082633005
4.090561751047919 1747.5294882226585 2.6833750052519125
4.095789306001335 1934.9048631204694 2.828127330548939
4.1010168609547515 2160.126160272838 2.9971737369998914
4.106244415908168 2380.1258920613727 3.153525455337818
4.111471970861584 2615.045548609353 3.297383984168103
4.116699525815 2860.458270764737 3.440935389475043
4.121927080768416 3100.3998980768697 3.5344727229810413
4.1271546357218325 3368.2219776519933 3.6448371302481304
4.132382190675249 3640.5477330055355 3.772820748546442
4.137609745628665 3921.6782596212024 3.900081391641399
4.142837300582081 4211.232480200191 4.030414745010522
4.148064855535497 4469.288376940892 4.147405222136488
4.1532924104889135 4729.678879482432 4.255438611094778
4.15851996544233 4975.387368096696 4.3554894326955305
4.163747520395746 5163.7268167086595 4.42211387996361
4.168975075349162 5342.376131138224 4.492508978805643
4.174202630302578 5488.824224948168 4.5477358842953075
4.1794301852559945 5587.570177522679 4.598668359537155
4.184657740209411 5596.655335863315 4.593031529271837
4.189885295162827 5549.6750436368375 4.574405957983558
4.195112850116243 5407.986147086005 4.50723645843802
4.200340405069659 5207.59640511056 4.4125872621848785
4.2055679600230755 4934.944036357696 4.288055709312146
4.210795514976492 4663.314866977724 4.182047048746625
4.216023069929908 4334.29069922467 4.035345242970878
4.221250624883324 3945.5524156887977 3.8435973177546576
4.22647817983674 3577.4681271029785 3.6498432642227954
4.2317057347901565 3223.282797670081 3.461227913601194
4.236933289743573 2882.859480620901 3.2680762726976527
4.242160844696989 2580.6919108293678 3.08989084080967
4.247388399650405 2299.959378181049 2.913626556412157
4.252615954603821 2043.1604275314382 2.7447607460692303
4.257843509557238 1842.3944991159667 2.6090724541759043
4.263071064510654 1649.930430226175 2.4656237410322026
4.26829861946407 1470.4635832697797 2.3239122837608663
4.273526174417486 1319.881597149383 2.1976438413606796
4.278753729370902 1189.84176279679 2.0856659898353263
4.283981284324319 1077.899361937019 1.9868469007131588
4.289208839277735 982.1678683939654 1.8935797223305957
4.294436394231151 893.0467917730854 1.8023245355051964
4.299663949184567 811.0257851867079 1.7114317968454373
4.304891504137983 747.4310985855283 1.6423281398325933
4.3101190590914 690.0400473479488 1.5771159616022408
4.315346614044816 642.0067145650725 1.522187037283401
4.320574168998232 593.3127343951887 1.4612314079277688
4.325801723951648 548.7152198328429 1.4053754785661607
4.331029278905064 511.00703772972446 1.359015401319539
4.336256833858481 482.0719262532847 1.3216297448917207
4.341484388811897 464.8986963700391 1.2996571921220217
4.346711943765313 447.15702231190426 1.2748477012959876
4.351939498718729 429.54165861461587 1.2468165567469909
4.357167053672145 414.1497464361773 1.2241071680179074
4.362394608625562 394.6858994517506 1.1987748950401151
4.367622163578978 385.08200823738247 1.1869872071868515
4.372849718532394 371.76494881843337 1.1709855643962372
4.37807727348581 357.55344786725186 1.1486958016783524
4.383304828439226 348.71934582983664 1.138278260062514
4.388532383392643 336.64578264973284 1.120093909756471
4.393759938346059 326.5215736253258 1.1066362671561603
4.398987493299475 313.96842083231684 1.0884861908193624
4.404215048252891 303.9109286628112 1.0746437098978574
4.409442603206307 295.6083031663945 1.062931752415907
4.414670158159724 288.2623630263087 1.0540936930171063
4.41989771311314 278.87319047545714 1.0394580106155311
4.425125268066556 271.18705854433347 1.0318441754105117
4.430352823019972 267.7260749450882 1.0283238147447595
4.435580377973388 262.50957868574073 1.0246756939508137
4.440807932926805 257.5512330831905 1.01465465081201
4.446035487880221 250.15640436354548 1.003447372899667
4.451263042833637 241.01485503076552 0.9859186560687618
4.456490597787053 238.69664922277212 0.9812698818614886
4.4617181527404695 234.09951062227643 0.9813630132701647
4.466945707693886 231.1490474526225 0.9810026979496502
4.472173262647302 230.1580946941624 0.9831313144478973
4.477400817600718 228.69500232288192 0.9786298970801778
4.482628372554134 226.6714178259986 0.9708145811682342
4.4878559275075505 227.35253854243024 0.9760394984736863
4.493083482460967 226.9983130931433 0.9768243692744942
4.498311037414383 224.84598455545083 0.9840921151907003
4.503538592367799 220.16111390091777 0.9801224611324711
4.508766147321215 215.82387802469313 0.9717090125353686
4.5139937022746315 211.93136272113225 0.9666842434760442
4.519221257228048 213.11502429766054 0.9689201162126276
4.524448812181464 213.52875787884412 0.9619591647309326
4.52967636713488 214.0274719686394 0.9734787283399348
4.534903922088296 211.51198774671465 0.971239520668422
4.5401314770417125 209.43024196705503 0.9654790117351847
4.545359031995129 202.6360049405031 0.9511470507286466
4.550586586948545 200.12555091743636 0.9359438527379036
4.555814141901961 203.28306102226588 0.9385504754294591
4.561041696855377 204.68882615667675 0.9461351910855771
4.5662692518087935 209.07467157282082 0.9600295923500238
4.57149680676221 209.03211480637057 0.9638660042939756
4.576724361715626 206.0674712904083 0.9592654033441459
4.581951916669042 206.82352541552444 0.957860196304806
4.587179471622458 200.8103484606325 0.9392279175873843
4.5924070265758745 200.3010108356485 0.9425916658359147
4.597634581529291 200.92262536656804 0.9470547564532644
4.602862136482707 202.0486612251434 0.9531296666510697
4.608089691436123 202.47946949727782 0.9624883901808087
4.613317246389539 198.32048023930855 0.9519491119873784
4.6185448013429555 200.46185641355564 0.9659898776689716
4.623772356296372 204.07929292052938 0.9837695625337356
4.628999911249788 211.53486571068868 1.008180994563108
4.634227466203204 208.10215744168565 0.9935513928693419
4.63945502115662 207.4194850762435 0.9924664517814932
4.6446825761100365 201.53630699486038 0.9693803069145885
4.649910131063453 200.17176911315204 0.9685678109368474
4.655137686016869 199.75959116055017 0.9734924914411737
4.660365240970285 199.37126274835185 0.9787298043748637
4.665592795923701 199.48331395604643 0.9856594362373668
4.6708203508771176 198.56731812221926 0.9791974479620603
4.676047905830534 197.00481635396378 0.9713963463551784
4.68127546078395 193.12344574911006 0.9612200672055188
4.686503015737366 193.11749894195353 0.9640377395384032
4.691730570690782 194.07546564894136 0.9752831109823261
4.696958125644199 191.86810567102103 0.9650476262547003
4.702185680597615 195.41743589080505 0.9678058581318739
4.707413235551031 197.92263806388883 0.969123607050269
4.712640790504447 199.4513554442886 0.9622247080087819
4.717868345457863 200.4320884646479 0.9623773744923443
4.72309590041128 196.81261767212746 0.9520699162491337
4.728323455364696 194.35686830939682 0.9509874609313037
4.733551010318112 194.10865259969424 0.9561753011214347
4.738778565271528 197.248946964427 0.9660622038045582
4.744006120224944 201.97841000771598 0.9825354887471812
4.749233675178361 201.801878600764 0.9790252070284646
4.754461230131777 199.59650545641094 0.9771776967212225
4.759688785085193 191.8152820671135 0.9606972293001295
4.764916340038609 187.6618784677027 0.9493669866752864
4.770143894992025 187.36172529256578 0.9523887628727669
4.775371449945442 188.78373057251295 0.9426723428881552
4.780599004898858 187.14507208397637 0.92867820315456
4.785826559852274 186.4615880100307 0.9258015778947495
4.79105411480569 185.22649108258608 0.9297014799645337
4.796281669759106 187.00058021824748 0.9399291543214533
4.801509224712523 190.6429273862531 0.9492281603491903
4.806736779665939 192.3245176773665 0.9639376599536459
4.811964334619355 191.85076179583558 0.9630052065221142
4.817191889572771 190.39555950618796 0.9594740234020013
4.822419444526187 190.7521771176649 0.9643068604478637
4.827646999479604 193.20124746922951 0.9650609618439328
4.83287455443302 186.9063732460748 0.9463323556445458
4.838102109386436 183.93340014505833 0.9333593407781889
4.843329664339852 183.0965739354691 0.9263308945016814
4.848557219293268 186.29057455038077 0.9299144691051395
4.853784774246685 190.56114135502068 0.9428280022812998
4.859012329200101 192.8685389795054 0.9427181341528433
4.864239884153517 190.59066764069263 0.9354234119669593
4.869467439106933 187.9560158069512 0.9323535345092492
4.8746949940603495 184.68407109467168 0.9335600855454194
4.879922549013766 188.85130581054946 0.9460778630988136
4.885150103967182 189.81551513436457 0.943705583647359
4.890377658920598 194.24671932527042 0.9418864855017586
4.895605213874014 191.50341074878685 0.9215317128435546
4.9008327688274305 188.47891510469285 0.9101104571516455
4.906060323780847 187.175082050664 0.9145648153348873
4.911287878734263 182.54815223149495 0.9065076163111764
4.916515433687679 181.22425404778895 0.9075734181966492
4.921742988641095 180.52219278605264 0.9030118455693174
4.9269705435945115 183.42762051437668 0.9101515543641427
4.932198098547928 190.60554527333503 0.9359558459264986
4.937425653501344 192.85016900284538 0.9434062296977285
4.94265320845476 194.58301616882707 0.9518215394568407
4.947880763408176 195.41688301150313 0.9451628028863542
4.9531083183615925 194.5074229067289 0.940933422550834
4.958335873315009 188.03575915777384 0.9206623076441998
4.963563428268425 184.12310913865736 0.9042500702930778
4.968790983221841 185.1899115166219 0.9057947696058956
4.974018538175257 190.69887925430226 0.9125236378556019
4.9792460931286735 203.09431550839471 0.9432945233244409
4.98447364808209 206.46658776229333 0.9373144000781126
4.989701203035506 206.46072851955208 0.9181675803191914
4.994928757988922 210.66271552312648 0.9097856895088751
5.000156312942338 214.19051787821226 0.9027486930270617
5.0053838678957545 222.52378369222438 0.9031853194500405
5.010611422849171 233.4515256351379 0.9112812049721629
5.015838977802587 247.16596587370887 0.9233470947471651
5.021066532756003 258.76110826784 0.9341582520636961
5.026294087709419 272.62533634267965 0.9515222543392576
5.0315216426628355 281.1827117984632 0.9612791480944095
5.036749197616252 285.95027838694403 0.9681082865957383
5.041976752569668 292.10532913295384 0.9755550081389766
5.047204307523084 296.1150630440097 0.9826476466561963
5.0524318624765 304.4470560652723 0.9923957629343786
5.0576594174299165 317.4967325729451 1.0098495732515387
5.062886972383333 329.1461980479019 1.0190421715324336
5.068114527336749 339.9930507947778 1.0314776935020675
5.073342082290165 355.96588790857277 1.054676876185891
5.078569637243581 374.9480184447788 1.0784653610819885
5.0837971921969975 397.9802081038206 1.1080609371922792
5.089024747150414 418.73695928872775 1.129815298224662
5.09425230210383 442.03841856220305 1.1560940609674686
5.099479857057246 472.8840159577682 1.1914397665446763
5.104707412010662 508.26214504268376 1.233215959997575
5.109934966964079 539.2274582351616 1.2692250416546254
5.115162521917495 556.2106681069934 1.2861375400932706
5.120390076870911 564.9373958923094 1.295491288054606
5.125617631824327 563.0377289314908 1.291470407079824
5.130845186777743 549.8262805429497 1.2758304786216816
5.13607274173116 526.1679084230982 1.248115398382547
5.141300296684576 495.1381539090073 1.2140674667810614
5.146527851637992 456.87039377733214 1.170108104607443
5.151755406591408 415.4469732516906 1.1233955950662615
5.156982961544824 369.799699904008 1.0649353750631174
5.162210516498241 333.5925880506433 1.0232197267298375
5.167438071451657 302.36676951990887 0.9862333416004471
5.172665626405073 278.36867355309766 0.9568065354566734
5.177893181358489 265.77095960356263 0.9459362625351595
5.183120736311905 255.2428295599676 0.9367369411598208
5.188348291265322 245.28171680749276 0.9241396764197488
5.193575846218738 235.66083020337985 0.9126210942172196
5.198803401172154 227.69578564350877 0.9002504880521937
5.20403095612557 223.15228420113274 0.9036797436771401
5.209258511078986 218.68735527437 0.9005921322397678
5.214486066032403 213.5586304853521 0.8941939489195885
5.219713620985819 207.35518698157838 0.8871229601446167
5.224941175939235 203.6977419172301 0.880649600692719
5.230168730892651 201.44355951598132 0.8852914181371031
5.235396285846067 197.74420465584527 0.8750312871244653
5.240623840799484 197.15947685911243 0.877527520770346
5.2458513957529 191.38271674537236 0.8692941361176423
5.251078950706316 189.73992501873064 0.8738450437724978
5.256306505659732 191.82996677718927 0.8917423803755535
5.261534060613148 193.420818424014 0.8971958532200129
5.266761615566565 197.1113093037023 0.9052769641500921
5.271989170519981 195.2112326785107 0.8968843907837596
5.277216725473397 197.9503685817023 0.9099317055456839
5.282444280426813 197.86573715550966 0.9164753488887749
5.2876718353802294 194.31571661817594 0.9067944181997588
5.292899390333646 189.1730650509192 0.8950084503293002
5.298126945287062 180.45416975700562 0.8629062760048611
5.303354500240478 177.804323781803 0.8524850516561525
5.308582055193894 179.3281911179772 0.8504576079925915
5.3138096101473105 183.17619177330172 0.8523836820597983
5.319037165100727 186.3698628723818 0.8609033462127903
5.324264720054143 185.45799677388595 0.8613323056391727
5.329492275007559 183.95409604581758 0.8602402803020158
5.334719829960975 183.25758139913614 0.86994476273821
5.3399473849143915 183.43211480798544 0.8767131015092825
5.345174939867808 185.1812387407948 0.8843193741774489
5.350402494821224 188.7503221734499 0.8933088662470171
5.35563004977464 189.6191302228312 0.8868747216831883
5.360857604728056 189.87867813962876 0.8802310478005196
5.3660851596814725 190.54013135880717 0.8742884606899926
5.371312714634889 193.3021269703883 0.8769892456350517
5.376540269588305 192.9161465500933 0.8708560876327346
5.381767824541721 187.8145314554647 0.8519281052818272
5.386995379495137 187.80572669962316 0.8541710015192624
5.3922229344485535 183.58058730446564 0.8393645749582537
5.39745048940197 181.3320561646546 0.830481422123862
5.402678044355386 184.24662387836696 0.8345322592333374
5.407905599308802 186.7332690163386 0.8370099240247234
5.413133154262218 192.72206786566426 0.8490348017606831
5.4183607092156345 198.70307949998949 0.859063599466394
5.423588264169051 203.21524209515493 0.8642641756471404
5.428815819122467 207.4741184893307 0.8636365501278362
5.434043374075883 212.11546131162174 0.8692440228102879
5.439270929029299 210.25900179699542 0.8561079814147081
5.4444984839827155 211.26648232721405 0.8523697899071329
5.449726038936132 213.6017704351638 0.8547858025498319
5.454953593889548 215.28786010047116 0.8613334640644964
5.460181148842964 214.8479409297405 0.8659864128669356
5.46540870379638 214.51883416774635 0.8723806410072841
5.4706362587497965 212.889085904144 0.8770747009052131
5.475863813703213 213.4773070536198 0.890068424032368
5.481091368656629 216.1437439736308 0.90079558145212
5.486318923610045 212.4304345446404 0.897749339042039
5.491546478563461 207.06324545368398 0.8822655134538077
5.4967740335168775 200.20826500358595 0.86197647108311
5.502001588470294 195.41124448848083 0.8509162948489606
5.50722914342371 191.2846484422916 0.8379016157053079
5.512456698377126 194.09775193346664 0.8455779052937602
5.517684253330542 193.29362728721807 0.8523192244908395
5.522911808283959 190.12253610756136 0.8471477474347399
5.528139363237375 190.18700678281274 0.8476772683014725
5.533366918190791 192.3840529685622 0.8530560578760702
5.538594473144207 191.09191778505308 0.851344455385429
5.543822028097623 193.7849435875575 0.8529248615260365
5.54904958305104 192.65159297442239 0.8458863757609142
5.554277138004456 193.9167014342679 0.8457787976258727
5.559504692957872 194.43148717776216 0.8444968588210208
5.564732247911288 192.0844307789394 0.8394175069273573
5.569959802864704 190.74869745366436 0.8421308517130911
5.575187357818121 186.63992740965247 0.8299918691048493
5.580414912771537 191.08060986952142 0.8377175132727757
5.585642467724953 195.86496092611182 0.8470666829945117
5.590870022678369 200.2180425578109 0.8523527028356345
5.596097577631785 200.3407052278441 0.8489620021056815
5.601325132585202 199.00105569451372 0.8317872400733597
5.606552687538618 203.96292894144273 0.8353260520633164
5.611780242492034 209.61325442882662 0.8325893153222408
5.61700779744545 216.67474113276876 0.8337896719430095
5.622235352398866 229.03203520486616 0.8445700412411976
5.627462907352283 252.26168069385753 0.8675945644362266
5.632690462305699 294.15987108834776 0.9212647800654639
5.637918017259115 352.9311919327364 0.9924860042382498
5.643145572212531 434.20833018600246 1.0880574571092745
5.648373127165947 529.7005589552559 1.1907118719127423
5.653600682119364 627.1360740437912 1.289552028907535
5.65882823707278 711.4597406276116 1.369929183441087
5.664055792026196 768.7073477760007 1.4224464104920034
5.669283346979612 807.8702205020612 1.4574106888549307
5.674510901933028 829.0123240337346 1.4742934569910295
5.679738456886445 833.0855502781044 1.4785287341443651
5.684966011839861 830.4725010055415 1.4763738609032777
5.690193566793277 816.8810816729232 1.4645544410137028
5.695421121746693 807.1996391796191 1.4562443826184566
5.700648676700109 797.8313175059972 1.4465706269660237
5.705876231653526 787.6993183865756 1.437030262762388
5.711103786606942 778.6556993806062 1.4268095510050354
5.716331341560358 775.1590036580658 1.4227139462427014
5.721558896513774 770.8278593552703 1.416374482620224
5.7267864514671905 774.796737136357 1.4198297915881057
5.732014006420607 781.578772479015 1.4256716419324236
5.737241561374023 791.6434015285228 1.4347335185120451
5.742469116327439 813.9836580056067 1.453626651605615
5.747696671280855 856.9817364168108 1.491062261524032
5.7529242262342715 910.7011444301465 1.5377632241412633
5.758151781187688 971.0729416463194 1.5867418702360203
5.763379336141104 1028.879436901601 1.6328506214637808
5.76860689109452 1076.7879827139332 1.6670089641590944
5.773834446047936 1115.1717755566794 1.695893526684811
5.7790620010013525 1120.5546772200225 1.6997520912533757
5.784289555954769 1085.9750555975586 1.6708288559793358
5.789517110908185 1014.9816259987965 1.6145236845839637
5.794744665861601 909.5894428985232 1.5267043864570147
5.799972220815017 790.6383549671781 1.4236989780720097
5.8051997757684335 669.9914701707868 1.3140159081716656
5.81042733072185 558.3644958637728 1.2054545190618835
5.815654885675266 465.3617307696456 1.1119067361978883
5.820882440628682 388.4060053327886 1.0248171866403175
5.826109995582098 335.03855937373476 0.9607456957507656
5.8313375505355145 297.82757601910157 0.9178266872430334
5.836565105488931 271.369395729915 0.8876986683248463
5.841792660442347 247.294707071894 0.8519724411307691
5.847020215395763 237.08318206784398 0.8411145832313621
5.852247770349179 232.2553446815383 0.8313847557022843
5.8574753253025955 233.8490861247986 0.8388088945627128
5.862702880256012 230.5853820595379 0.836873027926053
5.867930435209428 228.44609277652853 0.8328454595171564
5.873157990162844 225.700564061331 0.8272690935951977
5.87838554511626 229.32039079260144 0.8329302942370945
5.8836131000696765 227.30558714741096 0.8278504298740507
5.888840655023093 224.27799560925 0.8175484868871741
5.894068209976509 226.46509451186168 0.8220097373091582
5.899295764929925 228.88426753868356 0.8235179679329445
5.904523319883341 232.24073800987276 0.8294914575818751
5.9097508748367575 238.1572971418304 0.8400486154447011
5.914978429790174 237.33966512794873 0.8386497196184094
5.92020598474359 241.18400605923014 0.8412545872313087
5.925433539697006 242.90988138604774 0.8404855313066588
5.930661094650422 245.49562207420612 0.8406241568789561
5.9358886496038386 247.58998239595215 0.8392559762286671
5.941116204557255 248.95659780617748 0.8397770379250115
5.946343759510671 254.17825791420609 0.8482245754382689
5.951571314464087 261.35848346857506 0.8666099656306909
5.956798869417503 266.3844086152795 0.8713650754255164
5.96202642437092 276.2785873663304 0.8865729558014731
5.967253979324336 284.5759054386808 0.8981296623446867
5.972481534277752 300.08810886584774 0.919171543698931
5.977709089231168 315.14254401869476 0.9419099888185094
5.982936644184584 329.1001076482215 0.9609144081214195
5.988164199138001 353.50534834589706 0.9951998873209033
5.993391754091417 380.7192735035856 1.0313499103391206
5.998619309044833 410.4706728669841 1.0668227276918731
6.003846863998249 451.1254989726514 1.1165673512552026
6.009074418951665 497.27362035921493 1.1704448992683214
6.014301973905082 556.8392462868792 1.24224819556794
6.019529528858498 640.4991059066886 1.333022484038097
6.024757083811914 735.1266957328468 1.4291302753731485
6.02998463876533 847.5933797792112 1.5318949800897599
6.035212193718746 997.103878572821 1.663272974289804
6.040439748672163 1170.3803733677335 1.8049108180452134
6.045667303625579 1352.5984196837562 1.9421312643914386
6.050894858578995 1542.3164576228946 2.0760124837127196
6.056122413532411 1686.057191163374 2.1701005159600064
6.061349968485827 1783.3243530235225 2.2331296402291474
6.066577523439244 1832.8305235254682 2.264456863229552
6.07180507839266 1822.7905404440153 2.2626608453184716
6.077032633346076 1766.5730052237432 2.2332651595161757
6.082260188299492 1660.0541274583718 2.1685807697605077
6.087487743252908 1532.9697194711737 2.0850381189704397
6.092715298206325 1390.9264243192515 1.9848702269095702
6.097942853159741 1261.9412369625595 1.8918164151669323
6.103170408113157 1152.0264460951864 1.8117507137683566
6.108397963066573 1051.2307037167775 1.7310810213749126
6.113625518019989 961.1631418578105 1.6574387241988044
6.118853072973406 883.2932769085493 1.5909675659104374
6.124080627926822 813.3171455060432 1.5285315566404967
6.129308182880238 746.7811929112355 1.466332121322941
6.134535737833654 681.8854735526866 1.4020132884668497
6.1397632927870704 621.886914789732 1.339248628333963
6.144990847740487 568.3795720142308 1.2846173020684266
6.150218402693903 522.3215535830227 1.2341956876190143
6.155445957647319 481.5446758695935 1.188302395334986
6.160673512600735 445.66133256094236 1.1468462916882236
6.1659010675541515 411.33289062499773 1.1079836878553564
6.171128622507568 387.40103216772917 1.080737549390983
6.176356177460984 367.3945383059066 1.0563592078031876
6.1815837324144 346.7829973780742 1.0306325378461778
6.186811287367816 331.4349141868116 1.0110290170892708
6.1920388423212325 318.11055001857966 0.9939497060882402
6.197266397274649 306.53481031989764 0.9800522192789788
6.202493952228065 302.7925107979773 0.9757330143167904
6.207721507181481 292.5730998025159 0.9523624437508076
6.212949062134897 283.5320549575691 0.934768394532807
6.2181766170883135 272.6484941975301 0.917215015330294
6.22340417204173 265.1083184142739 0.9049456846457005
6.228631726995146 258.4339076880655 0.8945863038637689
6.233859281948562 257.6942379516513 0.8916561443592811
6.239086836901978 256.947091286698 0.8897713878259351
6.2443143918553945 256.5623872549769 0.8901800227654746
6.249541946808811 256.9396018471633 0.890956393527694
6.254769501762227 251.77129709831715 0.8830170959074375
6.259997056715643 248.4719721573294 0.8735120643061867
6.265224611669059 243.99395041814097 0.8614342655269415
6.2704521666224755 239.00976628137653 0.853362446660654
6.275679721575892 235.95470688012531 0.8469463415343453
6.280907276529308 231.69595121118678 0.8425475238599786
6.286134831482724 235.93406952696427 0.8558392201723987
6.29136238643614 239.10521492971637 0.8619668763750711
6.2965899413895565 239.97346313746263 0.8632985481531467
6.301817496342973 241.51107638647872 0.866741382907133
6.307045051296389 239.08000815712467 0.8629704707410054
6.312272606249805 235.706646795589 0.8555476867093986
6.317500161203221 231.28387121937533 0.8445788957067416
6.3227277161566375 229.36567921465874 0.839782390134185
6.327955271110054 227.6557721680458 0.8339962043863992
6.33318282606347 230.38733306863847 0.8378585031418223
6.338410381016886 228.4788085968941 0.8318877913206087
6.343637935970302 233.90194370673342 0.8407888886103014
6.3488654909237185 232.19760012249327 0.8350852419054359
6.354093045877135 234.07425423909916 0.8414745524751083
6.359320600830551 235.63955598819572 0.8448997035202869
6.364548155783967 235.5292267747666 0.8436793135464167
6.369775710737383 234.35213649737844 0.8381838032459002
6.3750032656908 229.37617830663103 0.8269656590024583
6.380230820644216 225.10985280236753 0.8165919836080666
6.385458375597632 226.6487790763111 0.8217470343246727
6.390685930551048 225.36028048758251 0.8212102236095871
6.395913485504464 229.77046454873604 0.8269559965790654
6.401141040457881 231.57774683863863 0.8285633824304204
6.406368595411297 230.95734820659536 0.8269787025162006
6.411596150364713 232.6052184993224 0.824551279635192
6.416823705318129 233.99680678041287 0.825846533960873
6.422051260271545 236.00391917086242 0.8295362529139181
6.427278815224962 237.3569170420118 0.8303924365257362
6.432506370178378 237.5981737821595 0.8324687255632574
6.437733925131794 235.24366269483247 0.8267090805389175
6.44296148008521 236.8529241777891 0.8244690572446262
6.448189035038626 237.2457372531535 0.8223148179067893
6.453416589992043 238.96393285917918 0.8246096449708367
6.458644144945459 240.94387363284642 0.8257419135209215
6.463871699898875 244.99939841435307 0.8323149789699588
6.469099254852291 248.16931080579738 0.8362505271497144
6.474326809805707 250.137614543839 0.8360253685151032
6.479554364759124 253.8985813921168 0.838656204458825
6.48478191971254 253.03407039767646 0.8342718723819481
6.490009474665956 255.3207909449247 0.8342424179057525
6.495237029619372 258.681567410521 0.8397220756459569
6.500464584572788 264.3175245071698 0.8462194776583989
6.505692139526205 274.35129658674805 0.858145289766283
6.510919694479621 283.8315942182926 0.8695547186420401
6.516147249433037 291.3154948197895 0.8755968816545885
6.521374804386453 302.0864411857869 0.8865598948741379
6.526602359339869 314.39765847997 0.8981825111081663
6.531829914293286 337.31475916633434 0.9226156255762502
6.537057469246702 368.8683114694183 0.957098989941122
6.542285024200118 401.2617965451349 0.9925751950045031
6.547512579153534 435.439597875714 1.0311393328350598
6.55274013410695 467.21125300982766 1.0664233766862588
6.557967689060367 494.99599902792943 1.0958330980506246
6.563195244013783 519.330830400499 1.1205789320563835
6.568422798967199 532.1177659977617 1.1333918990684928
6.573650353920615 535.2455308541174 1.1357533743537094
6.5788779088740315 529.2386154924172 1.128920521628761
6.584105463827448 508.8577917948013 1.108975995434072
6.589333018780864 482.0625373983334 1.0805013137747583
6.59456057373428 455.0880977229248 1.051319164449511
6.599788128687696 429.5645527991967 1.02319132042006
6.6050156836411125 405.14349871099796 0.9930069353095384
6.610243238594529 382.6478547158093 0.9660631629081355
6.615470793547945 361.78961892005196 0.9415128622617428
6.620698348501361 346.1052997447029 0.9210974615090025
6.625925903454777 334.04103636147914 0.9078143554150658
6.6311534584081935 325.2716963496733 0.8990063473108519
6.63638101336161 315.9176039526832 0.891874953954175
6.641608568315026 306.2158573522548 0.8800725693029142
6.646836123268442 299.6948180633222 0.8733369870980079
6.652063678221858 288.3251637370098 0.8557587801463032
6.6572912331752745 283.75342109390186 0.8506377085012548
6.662518788128691 275.56094378830005 0.8377855804353744
6.667746343082107 271.98992211497443 0.8325705247177345
6.672973898035523 272.07161431378614 0.8348517463340891
6.678201452988939 268.2108254520349 0.8302939230484919
6.6834290079423555 265.9205791570874 0.8302332166845537
6.688656562895772 264.2914044788653 0.8298200745271012
6.693884117849188 263.2939570481477 0.8310515854815531
6.699111672802604 265.17662062334915 0.8334596710538243
6.70433922775602 261.14276485932487 0.8299565611411724
6.7095667827094365 259.12496146885604 0.8287263863563217
6.714794337662853 257.7214234336954 0.826318517756419
6.720021892616269 262.00942126424764 0.8318164827379017
6.725249447569685 264.2073219161255 0.8352787795650193
6.730477002523101 263.4438384518654 0.8309499218492863
6.7357045574765175 264.0429758342219 0.8316943055139964
6.740932112429934 262.86516602132053 0.8329497750675996
6.74615966738335 263.3402589528501 0.8327622580055816
6.751387222336766 262.1567879003897 0.831059034260256
6.756614777290182 261.55002372486985 0.8264868809450227
6.7618423322435985 259.6001351217336 0.8254577170722803
6.767069887197015 259.88450639547455 0.8258655584564598
6.772297442150431 257.354038329739 0.8183967405743447
6.777524997103847 254.41477994123062 0.8110828374629449
6.782752552057263 250.35313685385924 0.8004366339037512
6.7879801070106796 248.0684195849673 0.7943166848319463
6.793207661964096 244.86986135229714 0.787039067356098
6.798435216917512 247.11713427222134 0.7902458872007866
6.803662771870928 252.06497187213907 0.8015051072506008
6.808890326824344 255.4238392015919 0.8068724522611771
6.814117881777761 263.2108938907649 0.82160131094568
6.819345436731177 262.09500352838245 0.8148703468752908
6.824572991684593 265.0029381041697 0.8186213421001721
6.829800546638009 264.05394445532903 0.8162516541697665
6.835028101591425 261.21594924598594 0.8086849808955725
6.840255656544842 261.4606150431687 0.8086397852779598
6.845483211498258 260.9757851327032 0.8082417320857124
6.850710766451674 265.59615055312184 0.8170262447282447
6.85593832140509 270.4743620737841 0.8258022362085328
6.861165876358506 272.7169089545174 0.8271159432852472
6.866393431311923 276.30050166211623 0.8282875645779019
6.871620986265339 278.27220868113756 0.8295800036618408
6.876848541218755 280.5685872766426 0.8337083685390249
6.882076096172171 284.7049777292027 0.8394533989506054
6.887303651125587 285.93541341376215 0.8383416939118172
6.892531206079004 288.8702868354382 0.8396748665268094
6.89775876103242 288.0938372913487 0.834423525847699
6.902986315985836 288.8894699773181 0.8339809654714693
6.908213870939252 290.87911941619876 0.834539217306118
6.913441425892668 294.1377786748182 0.8341774211715138
6.918668980846085 301.9180853709288 0.8445163945002068
6.923896535799501 306.49482033180556 0.8515243407213169
6.929124090752917 311.6728731701018 0.8568331103296876
6.934351645706333 313.81043763671227 0.8582767785142502
6.939579200659749 315.37701990859307 0.8556203407444437
6.944806755613166 318.00988183929724 0.8558972415495429
6.950034310566582 323.89111318175526 0.8636407350784735
6.955261865519998 327.3862942692625 0.8666158169859737
6.960489420473414 338.0088739091718 0.8801135222336961
6.96571697542683 348.36093350358345 0.8919533073672445
6.970944530380247 361.25490694658856 0.9058782009952955
6.976172085333663 376.437612783268 0.9219684177366011
6.981399640287079 395.40612645246534 0.9410407772522154
6.986627195240495 421.73195531137804 0.966727138475548
6.9918547501939114 452.7274314977341 0.9991975238952412
6.997082305147328 496.00433793597267 1.044267245700202
7.002309860100744 552.220198965042 1.1010826577469897
7.00753741505416 634.0185343976593 1.1782943069698428
7.012764970007576 747.2666409085272 1.277591206940104
7.0179925249609925 892.5254985527658 1.3964199277389402
7.023220079914409 1041.3802573149223 1.5077299381662281
7.028447634867825 1173.4833029481663 1.5979646686890425
7.033675189821241 1267.3355668843121 1.6572228563707965
7.038902744774657 1317.53375009745 1.687555469591124
7.0441302997280735 1317.4944551815615 1.6872275213998065
7.04935785468149 1277.040745258738 1.66139864944967
7.054585409634906 1210.575055147036 1.6167761072849158
7.059812964588322 1123.1615184077814 1.556224736631739
7.065040519541738 1039.8918042322039 1.496929404483545
7.0702680744951545 961.9924978040576 1.438605987718261
7.075495629448571 895.2119489334975 1.3873856750020366
7.080723184401987 842.7796688071566 1.3448971401713865
7.085950739355403 800.8406805008623 1.3111597661781629
7.091178294308819 772.3792886603024 1.2887492420924838
7.0964058492622355 744.2253182213706 1.266370271251423
7.101633404215652 714.4122614335583 1.2408529222122573
7.106860959169068 683.1850860956775 1.2125419265386648
7.112088514122484 652.4822523347868 1.1854937112118724
7.1173160690759 625.7201743911505 1.1607297730392148
7.1225436240293165 600.1495229652654 1.1362675214493017
7.127771178982733 577.200691318662 1.1135381490412288
7.132998733936149 557.504077211706 1.0944191968687162
7.138226288889565 536.3322340166372 1.0730859038733354
7.143453843842981 521.7773174765173 1.0589914373660656
7.1486813987963975 512.5246045504671 1.0496243669550676
7.153908953749814 511.0767981422604 1.0482327536264464
7.15913650870323 515.6791284339487 1.0524240136033511
7.164364063656646 518.599997805278 1.0542922980855711
7.169591618610062 527.2857995385968 1.0617360863871557
7.1748191735634785 546.0431844561772 1.0794992251148054
7.180046728516895 580.7425893403952 1.1130028294553294
7.185274283470311 631.8741267224326 1.1608649033769591
7.190501838423727 707.1476065410969 1.2265945593126002
7.195729393377143 812.5138421867721 1.3123722380326166
7.2009569483305595 964.1489604143339 1.4295860241899054
7.206184503283976 1174.3559550260782 1.5760252235500292
7.211412058237392 1458.2328819020047 1.7540296767312675
7.216639613190808 1798.5295180937144 1.9455740980978067
7.221867168144224 2201.65954432202 2.1505374183295114
7.227094723097641 2601.192160645828 2.336841066916655
7.232322278051057 2901.748483840135 2.4673455124390173
7.237549833004473 3046.964904858271 2.524803390681568
7.242777387957889 2970.697237259202 2.491360271865492
7.248004942911305 2721.4604779813344 2.380710345358524
7.253232497864722 2363.320391955592 2.217639887528179
7.258460052818138 1943.356651783177 2.010880596358795
7.263687607771554 1548.4898611689744 1.7959104442622262
7.26891516272497 1208.9294974153486 1.5866357779010452
7.274142717678386 946.3519753157877 1.4024695038101127
7.279370272631803 761.4528416801053 1.2571190284590652
7.284597827585219 628.8248920855514 1.1433696526990784
7.289825382538635 547.5980444222126 1.0691549180879585
7.295052937492051 496.5610336640373 1.0210630425849971
7.300280492445467 458.6441042114734 0.9846917490453853
7.305508047398884 428.78099852345986 0.9530238870644567
7.3107356023523 411.9659285258009 0.9343863327043448
7.315963157305716 397.0920440139586 0.918841473866465
7.321190712259132 388.8490021088845 0.9093328292928671
7.326418267212548 384.56480119980586 0.9045503714252509
7.331645822165965 380.0961643490369 0.8986088690528339
7.336873377119381 372.1676086971377 0.8902863660835401
7.342100932072797 363.6397489350223 0.8784669085532886
7.347328487026213 358.5188737214858 0.871419562263356
7.352556041979629 352.8433199541919 0.8635908131758259
7.357783596933046 354.97209678241694 0.8649198029880872
7.363011151886462 354.79227596262416 0.8650435821773284
7.368238706839878 355.45933248310735 0.8680443485062526
7.373466261793294 360.0769296824965 0.8754899881902634
7.37869381674671 356.9157165466667 0.8729779541567667
7.383921371700127 354.3210171397065 0.8702163774697207
7.389148926653543 348.86840414000187 0.8637745947032915
7.394376481606959 345.24056626851046 0.8582526911200372
7.399604036560375 344.5204468676895 0.8573340950791052
7.4048315915137914 346.8454638595135 0.8603627650078337
7.410059146467208 351.9493138530496 0.8661203246585567
7.415286701420624 354.1311160540695 0.8687323493916306
7.42051425637404 355.87974162919744 0.8712355079266975
7.425741811327456 351.91506331970214 0.8663718348089663
7.4309693662808725 355.0261016807698 0.8692146904635785
7.436196921234289 356.26195699736616 0.870143109196706
7.441424476187705 361.83797137350376 0.8759137792442736
7.446652031141121 364.98163530103574 0.8771387919260354
7.451879586094537 366.24062688913773 0.8786604523578503
7.4571071410479535 371.48138580540524 0.8813589067711874
7.46233469600137 377.57683435441425 0.8865937010270846
7.467562250954786 383.47662517653174 0.8922626987732977
7.472789805908202 389.92735588924427 0.8992365701785774
7.478017360861618 397.5350585277184 0.909165248430587
7.4832449158150345 405.4766830152566 0.9175733317764584
7.488472470768451 416.0143226048949 0.9281265420751726
7.493700025721867 423.4768577484815 0.9346792758030756
7.498927580675283 437.84275747129595 0.9462003768492188
7.504155135628699 452.81857683477006 0.9608954119542829
7.5093826905821155 471.3302418614027 0.979057957338847
7.514610245535532 491.366793288551 0.9987037419452071
7.519837800488948 504.9839905166215 1.0107876638628632
7.525065355442364 519.8694065371795 1.0249119641704643
7.53029291039578 527.5956917189782 1.032002722334182
7.5355204653491965 530.0410287106373 1.0351672992921324
7.540748020302613 527.7876169423965 1.032502323546287
7.545975575256029 521.529506179305 1.0253220918208794
7.551203130209445 518.4029037865341 1.0219722111546936
7.556430685162861 515.0565395032171 1.0181121003228035
7.5616582401162775 511.3390269857538 1.013230609264287
7.566885795069694 501.55858551376025 1.0028690388665633
7.57211335002311 491.329277494983 0.9924143049177777
7.577340904976526 478.3343621343846 0.980084922872835
7.582568459929942 466.8932495661453 0.9683832586959871
7.5877960148833585 461.27891607794857 0.9627338365651376
7.593023569836775 456.74299874813147 0.9577776966470037
7.598251124790191 457.84112132770605 0.9582961814761739
7.603478679743607 453.17712561128826 0.953357844779029
7.608706234697023 451.4479169222678 0.9516095996229332
7.6139337896504395 446.9204050519692 0.9462198135509914
7.619161344603856 447.02984350373595 0.9462263440983638
7.624388899557272 448.5379533479964 0.9475923056409004
7.629616454510688 451.5012744764228 0.9507756482105171
7.634844009464104 455.05836303595686 0.9535687091148436
7.6400715644175206 459.0263066936673 0.9572973784000661
7.645299119370937 470.2001893967883 0.9686789268280577
7.650526674324353 480.15030081502994 0.9773476247083033
7.655754229277769 488.48865225184835 0.9851558680235596
7.660981784231185 493.79360951369 0.9885548524963287
7.666209339184602 502.1233725481619 0.9960334091658664
7.671436894138018 517.6064016083052 1.0106571652083443
7.676664449091434 528.8198000561877 1.0211139722934386
7.68189200404485 536.7313556020824 1.0295072803933858
7.687119558998266 540.3715065276906 1.033312268048165
7.692347113951683 547.0338457713323 1.0387456391750851
7.697574668905099 549.4015040399646 1.0408712555956854
7.702802223858515 556.4311384106311 1.045952288147557
7.708029778811931 555.7423496588827 1.0442284454748285
7.713257333765347 553.647828608901 1.0413746437945783
7.718484888718764 545.1795615942575 1.0339463586247961
7.72371244367218 536.6031996224918 1.0270300668161527
7.728939998625596 532.9479717622671 1.0217723060525796
7.734167553579012 525.6485116669791 1.0136641162253224
7.739395108532428 523.5121940526064 1.011240947055594
7.744622663485845 524.7132233001275 1.012067117824372
7.749850218439261 523.0087415374009 1.0104914711215969
7.755077773392677 524.5622622790338 1.0111867855730288
7.760305328346093 526.9004054495542 1.014334220382872
7.765532883299509 523.5600529090943 1.0101596899693588
7.770760438252926 519.1043108934374 1.0051442499857863
7.775987993206342 513.895517991806 0.9984111537883269
7.781215548159758 510.9672317513131 0.9958593690098588
7.786443103113174 507.3855421336091 0.9933069432479279
7.79167065806659 502.23417060151127 0.9890251718523136
7.796898213020007 487.9926732322843 0.9744154281069909
7.802125767973423 479.80647581232347 0.9662037171140748
7.807353322926839 473.9506048793535 0.9599671618820019
7.812580877880255 468.32689998367516 0.9545741096236281
7.817808432833671 465.7961437595613 0.9514951873711892
7.823035987787088 463.7642244193687 0.9504159409162469
7.828263542740504 458.6881491013167 0.9455874350766909
7.83349109769392 457.49024337480523 0.9440520473113583
7.838718652647336 456.5409328500073 0.9415083580657518
7.8439462076007525 457.8867316780229 0.9419453715944608
7.849173762554169 463.55458699633533 0.946910001560363
7.854401317507585 464.4761397156784 0.9471941219321003
7.859628872461001 465.1275285096876 0.9472437193183922
7.864856427414417 463.7396642956816 0.9433369399643647
7.8700839823678335 467.0812430268324 0.9473602967374375
7.87531153732125 471.9499608666471 0.9522758413317501
7.880539092274666 479.1625481303546 0.9588354024035218
7.885766647228082 487.02762171386235 0.9662077615780812
7.890994202181498 486.5305334755311 0.9638633326209473
7.8962217571349145 489.9084140763863 0.9677702948442519
7.901449312088331 495.03953872703727 0.9726995924697908
7.906676867041747 498.45823818926567 0.9769037918916171
7.911904421995163 505.22081133506 0.9832068401987898
7.917131976948579 509.1730905484811 0.9862329692950212
7.9223595319019955 515.5688182814962 0.9915150140636533
7.927587086855412 517.2129619893116 0.9917528511798858
7.932814641808828 525.3125346355382 0.9977074812728914
7.938042196762244 530.5231545533757 1.00304480750435
7.94326975171566 533.4261707410351 1.0057073534376402
7.9484973066690765 538.3813997000213 1.0106815469742012
7.953724861622493 544.564630980889 1.0155527475215478
7.958952416575909 557.1329677943506 1.0259894931423867
7.964179971529325 569.2289144489474 1.036183589257501
7.969407526482741 581.3043315564629 1.046401869231642
7.9746350814361575 595.2830751575724 1.0577894408508826
7.979862636389574 607.2905564527777 1.0692715183112578
7.98509019134299 616.4009613857878 1.0765976298606719
7.990317746296406 625.9252024271912 1.085066090937793
7.995545301249822 631.0853026655459 1.089204986701171
8.000772856203238 633.8273254302328 1.0903658425723082
8.006000411156654 642.0120225329177 1.0987398775792159
8.01122796611007 647.6233030374743 1.1034966215217845
8.016455521063486 651.1912834297747 1.1038245613033217
8.021683076016902 653.3244320402292 1.103385310217913
8.026910630970319 658.2707306840849 1.1060401137541054
8.032138185923735 666.0023585926912 1.1134018170519937
8.037365740877151 672.9673772905494 1.1197836764749045
8.042593295830567 681.6352341131908 1.1264265403253533
8.047820850783983 682.3257946871357 1.1273299542959412
8.0530484057374 691.3957898381319 1.133695972953472
8.058275960690816 696.6770990760133 1.1372928009150676
8.063503515644232 702.9907503286186 1.1425478391531743
8.068731070597648 711.8228310775366 1.1493580352041386
8.073958625551064 714.5044325505291 1.1511834080205672
8.07918618050448 716.7513876373251 1.151839163601423
8.084413735457897 720.534215925645 1.1543033851070885
8.089641290411313 727.7015718618882 1.1602398532517695
8.09486884536473 734.2225814106127 1.1659161722054332
8.100096400318145 738.1182211729171 1.168620337882135
8.105323955271562 736.8550857581065 1.167317601885039
8.110551510224978 732.047562685503 1.1621417696259593
8.115779065178394 727.1730956330654 1.1568319189776055
8.12100662013181 727.0626457943197 1.1556958444741083
8.126234175085226 727.5471844152217 1.15688008972131
8.131461730038643 729.558372087271 1.1585758141504607
8.136689284992059 737.7021102179345 1.1636914422525275
8.141916839945475 743.1273688065752 1.1672616916066532
8.147144394898891 754.2110566405747 1.175641073533869
8.152371949852308 766.8583575569168 1.1854472042821242
8.157599504805724 778.4227231499362 1.193696678942083
8.16282705975914 798.7973721591084 1.2091358659954528
8.168054614712556 815.2177873570225 1.2216338728603444
8.173282169665972 833.643317636616 1.235511828241207
8.178509724619389 835.5981896987099 1.23638561024555
8.183737279572805 836.4642750167282 1.235842322456904
8.188964834526221 829.705732582766 1.2280232247630927
8.194192389479637 822.9905732561822 1.2219129123853365
8.199419944433053 814.3612719310778 1.2139687967679333
8.20464749938647 803.731391073318 1.2062057859599506
8.209875054339886 792.0443694238782 1.1977865322803949
8.215102609293302 778.0894773586114 1.1883202579610685
8.220330164246718 764.1947399146964 1.1781046166277678
8.225557719200134 753.7763463533161 1.1698968699955985
8.23078527415355 737.0474778075294 1.1557862798913252
8.236012829106967 725.6529998372874 1.146351549849656
8.241240384060383 711.4573595729148 1.134092634610695
8.2464679390138 701.6847509038411 1.1261795740876852
8.251695493967215 700.3229621114804 1.1249106138019986
8.256923048920632 701.2808334780442 1.1247926122837855
8.262150603874048 703.0991087134848 1.125318870232158
8.267378158827464 705.0414206094651 1.126593480575603
8.27260571378088 706.9414142969551 1.1270379504411516
8.277833268734296 708.6433405424838 1.1281838677364004
8.283060823687713 704.9392174398978 1.1249886386089754
8.288288378641129 702.0896492243917 1.1222003281887103
8.293515933594545 699.0320686711309 1.1197348252747112
8.298743488547961 699.5636683457028 1.1191046628876888
8.303971043501377 706.560383047027 1.1259424977920829
8.309198598454794 712.8277050225487 1.1304651076022343
8.31442615340821 720.5697830672268 1.1358220354465054
8.319653708361626 725.0183821025662 1.1377232586805412
8.324881263315042 730.885497889933 1.1413591167882304
8.330108818268458 735.725242415645 1.1451420972725892
8.335336373221875 739.7399486869742 1.1484320155285646
8.34056392817529 749.7052674071684 1.1555899906254685
8.345791483128707 755.2760928969634 1.1591720315856846
8.351019038082123 759.8565164008668 1.1619405955083106
8.35624659303554 762.9220311089532 1.1638558369554142
8.361474147988956 766.5665454293905 1.1666964941250375
8.366701702942372 771.7678501953532 1.1707281692473128
8.371929257895788 776.3178524166043 1.1739919151571516
8.377156812849204 776.8228612294462 1.1737536808411404
8.38238436780262 777.212572241313 1.1731675636281267
8.387611922756037 767.7790824472942 1.165443836316497
8.392839477709453 761.3230174170042 1.1597465809242535
8.398067032662869 756.2718202297568 1.1572198635584454
8.403294587616285 746.8634791606939 1.1501018525234716
8.408522142569701 737.6272828176939 1.1424866908982283
8.413749697523118 724.9172466578804 1.1309363197639952
8.418977252476534 714.7879861137604 1.1226945439283387
8.42420480742995 703.5137013865827 1.1124041951308514
8.429432362383366 694.9332087238662 1.105804031888206
8.434659917336782 689.8321762164483 1.1024061267810972
8.439887472290199 684.8115783896559 1.0992662466141
8.445115027243615 678.0241443452882 1.0927892846945357
8.450342582197031 669.2703765982394 1.0847176104655003
8.455570137150447 659.6823811327162 1.0758541052019994
8.460797692103863 653.1572924604807 1.0705426602061514
8.46602524705728 645.9954466342209 1.0641964291668629
8.471252802010696 635.9241062332705 1.0564415462789911
8.476480356964112 629.189946876888 1.0508502790697096
8.481707911917528 622.3736463044278 1.0450438239181716
8.486935466870944 614.7313847912473 1.037724769559959
8.49216302182436 612.1467084754347 1.0354809040620507
8.497390576777777 609.0965907654147 1.0318745576164816
8.502618131731193 607.7727072253307 1.030416179160628
8.50784568668461 606.6475547235904 1.0290411592146345
8.513073241638025 605.0379511603774 1.0272722130769827
8.518300796591442 600.3723615727178 1.0229026484844332
8.523528351544858 594.6359117310815 1.0176083948368935
8.528755906498274 591.2254464801782 1.0145336265515064
8.53398346145169 583.0740006063281 1.007553777472813
8.539211016405106 577.7708282363428 1.0035440817170693
8.544438571358523 580.2984421180618 1.0052120965693074
8.549666126311939 578.1650319325087 1.0038508765879048
8.554893681265355 582.1493385801718 1.007089817547541
8.560121236218771 578.4185104104458 1.0024688894928326
8.565348791172188 577.0694074086476 1.0003390892254627
8.570576346125604 581.8030219149813 1.0041456108668263
8.57580390107902 582.3146567804786 1.0033176172176281
8.581031456032436 585.594808326237 1.0053815951997747
8.586259010985852 584.2637877861262 1.0046194811863083
8.591486565939269 584.3109534772913 1.0045975097534434
8.596714120892685 586.5035724442646 1.005804801361094
8.601941675846101 581.898815996605 1.0000170137634334
8.607169230799517 583.6224166563311 1.001854886511793
8.612396785752933 584.6201202023278 1.0034476598144049
8.61762434070635 580.9474017911234 1.0005039531929816
8.622851895659766 583.256330908201 1.0018850355454902
8.628079450613182 583.932205694704 1.0017119492438133
8.633307005566598 586.2337606649802 1.0027672334449824
8.638534560520014 597.389884825669 1.013253691022534
8.64376211547343 605.5909146436804 1.0199230369715089
8.648989670426847 615.6536029392029 1.0281896490431073
8.654217225380263 619.5984323286748 1.0311513984318672
8.65944478033368 625.4501638783518 1.0348531779790842
8.664672335287095 627.7321130138297 1.0360178984486268
8.669899890240512 634.317002609013 1.0415390367842954
8.675127445193928 645.3698637171417 1.0503799019043703
8.680355000147344 655.9273680399924 1.0589743108745753
8.68558255510076 666.7606846157425 1.0665765108233685
8.690810110054176 674.4038422665762 1.0720518773997632
8.696037665007593 680.5219112367828 1.0742904230270567
8.701265219961009 687.5119186325247 1.0784827024483052
8.706492774914425 701.0396313913385 1.0888695280347576
8.711720329867841 710.1053016667821 1.095881630126644
8.716947884821257 713.5647120915355 1.0980419897068392
8.722175439774674 715.9215952102877 1.09980515596472
8.72740299472809 717.1697120540207 1.1010706804393469
8.732630549681506 718.6277656614333 1.102899459638437
8.737858104634922 716.4248540294434 1.1013012348392115
8.743085659588338 716.0932475406373 1.1018131401848021
8.748313214541755 714.87078936919 1.1016142603315582
8.75354076949517 709.0839270277716 1.0974206742806403
8.758768324448587 707.5141499191313 1.0952546005466453
8.763995879402003 700.3248489378698 1.088397004257497
8.76922343435542 690.6387990459201 1.0800013694683186
8.774450989308836 683.8902855440679 1.0744405405566375
8.779678544262252 671.1581078655694 1.0637162484094154
8.784906099215668 660.753369454254 1.0540722648917393
8.790133654169084 653.125351823122 1.0476324929491316
8.7953612091225 645.6393141344249 1.0412112185669675
8.800588764075917 644.0459544144244 1.0409277188016917
8.805816319029333 640.1454492248889 1.0375922845990038
8.811043873982749 633.4667261692913 1.0324746284461592
8.816271428936165 622.2814342148356 1.0214679618607838
8.821498983889581 617.1004634597508 1.0164353077540944
8.826726538842998 614.9422148224093 1.01481457540376
8.831954093796414 613.1905358455605 1.0133257239665237
8.83718164874983 608.1692045096771 1.0095363755520712
8.842409203703246 601.6179170024393 1.003743985961543
8.847636758656662 594.1228629830939 0.9962643650021981
8.852864313610079 595.199835272392 0.9971233544914528
8.858091868563495 594.7060690406123 0.9959615188718555
8.863319423516911 594.8731314201082 0.9961035794273041
8.868546978470327 592.9388404910648 0.9946818016101072
8.873774533423743 594.9984085275634 0.9956190788995309
8.87900208837716 593.316025791584 0.9934509888551621
8.884229643330576 594.7050481637458 0.9945096778100727
8.889457198283992 597.2306421707527 0.9968980615598271
8.894684753237408 596.9886362650324 0.9973573061919018
8.899912308190824 600.0588083701624 0.9998117039221762
8.90513986314424 598.9732549810167 0.9979138803334107
8.910367418097657 597.9569519397755 0.994981220435575
8.915594973051073 601.1485093956142 0.9968451328809051
8.92082252800449 607.1539391007888 1.0006734340763432
8.926050082957905 610.5659360290327 1.0054743005315394
8.931277637911322 615.7935869549966 1.0094184835658953
8.936505192864738 616.9121013102476 1.0090115721329371
8.941732747818154 618.3328395097938 1.009337298259161
8.94696030277157 620.3446941742818 1.0100968226253966
8.952187857724986 620.96115889118 1.01163666003519
8.957415412678403 622.3667588772321 1.0130810409893591
8.962642967631819 623.1436593120767 1.0136190483374907
8.967870522585235 628.447929318442 1.0176115077236838
8.973098077538651 635.1729371292507 1.0219136909920017
8.978325632492067 639.1493147200227 1.0242278763925903
8.983553187445484 641.720954938484 1.025817611806869
8.9887807423989 644.225295905885 1.0264697762788657
8.994008297352316 646.1808418793674 1.0283810064287182
8.999235852305732 650.3712204798537 1.032323714264887
9.004463407259149 656.1355027596949 1.0362381750945344
9.009690962212565 664.8158664905561 1.0428957236492593
9.014918517165981 673.5432752950954 1.0493666169133087
9.020146072119397 686.729383101582 1.0598291197118763
9.025373627072813 698.175198588831 1.067104042928993
9.03060118202623 708.730314988931 1.072676391965639
9.035828736979646 724.2569393939149 1.0840985797295097
9.041056291933062 738.4237890493554 1.0944469632088287
9.046283846886478 754.4882326907589 1.1066541002587744
9.051511401839894 769.9670623785204 1.1175831215212781
9.05673895679331 791.5796054736534 1.132866271118957
9.061966511746727 818.2993344555539 1.1518620223542866
9.067194066700143 846.1000625761254 1.1711515160879387
9.07242162165356 866.9262553223637 1.1838978362792782
9.077649176606975 882.346463532889 1.1936263079638587
9.082876731560392 894.2296032149201 1.2012662572074553
9.088104286513808 908.0351779100506 1.2099495572083612
9.093331841467224 917.6281521055407 1.2157797261942604
9.09855939642064 920.9906245938724 1.217556584221849
9.103786951374056 919.5034580397951 1.2155137632726172
9.109014506327473 912.9694714446417 1.2096130782887993
9.114242061280889 914.0391535228738 1.2102084513380384
9.119469616234305 912.7597126159709 1.2100424119182351
9.124697171187721 910.3160720154383 1.2084373187217894
9.129924726141137 910.115057996885 1.2086887342464037
9.135152281094554 909.2523710628606 1.2081240832611642
9.14037983604797 916.5811730666477 1.2138473198691317
9.145607391001386 936.5644118553115 1.2258992216089728
9.150834945954802 963.4743624588676 1.2420354837732153
9.156062500908218 995.3161645451627 1.2624479167395344
9.161290055861635 1029.9165900598093 1.2939030888518488
9.16651761081505 1066.935140205285 1.3251576427187644
9.171745165768467 1103.1761161713657 1.3525036027529922
9.176972720721883 1122.1914346093758 1.3669543362722245
9.1822002756753 1130.9680695374477 1.3743414099842606
9.187427830628716 1129.5245651409186 1.3767869640066601
9.192655385582132 1120.4898373109997 1.3734899250676442
9.197882940535548 1112.322156285814 1.3711871058744236
9.203110495488964 1103.634133925979 1.368238903302441
9.20833805044238 1094.335213148773 1.3656495597520675
9.213565605395797 1085.4630142616925 1.3625218963071786
9.218793160349213 1075.8934678066223 1.3589938948773088
9.224020715302629 1072.260040695068 1.359726780844914
9.229248270256045 1073.1128071627359 1.361677822410866
9.234475825209461 1069.9815122032412 1.3613972771378415
9.239703380162878 1063.5020638608444 1.3573490470236922
9.244930935116294 1063.1651434562293 1.358057696505695
9.25015849006971 1067.4997439576498 1.3624818256908235
9.255386045023126 1070.945926271041 1.365869213398573
9.260613599976542 1079.6964747761633 1.372446022765293
9.265841154929959 1092.69906901011 1.3848969632202446
9.271068709883375 1108.4239944382239 1.3969148514526037
9.276296264836791 1133.5741455744846 1.4143423501529393
9.281523819790207 1152.9945331195781 1.425788783406259
9.286751374743623 1170.7236030383767 1.4365618541015999
9.29197892969704 1184.5481548629573 1.447233013824138
9.297206484650456 1180.9947129965578 1.446715120424455
9.302434039603872 1169.651668199904 1.4412814738687743
9.307661594557288 1144.5047362927296 1.4276506750952755
9.312889149510704 1109.8315085831393 1.4082867898656075
9.31811670446412 1063.3924297749898 1.3790218986098433
9.323344259417537 1013.7776523090719 1.3483040640568984
9.328571814370953 962.1081984227616 1.3145803838951138
9.33379936932437 910.9240389519352 1.2801963595380939
9.339026924277785 863.1532589724364 1.2469725629214812
9.344254479231202 819.4495260487004 1.2147514381637297
9.349482034184618 786.1465428003783 1.1911150553297676
9.354709589138034 760.1611225362257 1.1723706001726426
9.35993714409145 741.485891392337 1.1586226124717725
9.365164699044866 723.7789902247266 1.1453843799406336
9.370392253998283 716.0366808031497 1.141169819074368
9.375619808951699 710.4657891740973 1.1388037043413406
9.380847363905115 702.7173902707614 1.1332108510100114
9.386074918858531 697.4899498442667 1.130113211398233
9.391302473811947 694.1467012957625 1.1271175202418786
9.396530028765364 693.461909507975 1.1275906577576804
9.40175758371878 693.7147897179816 1.128649919977382
9.406985138672196 694.6701651202268 1.130238465655683
9.412212693625612 695.3628704787047 1.1301164154093835
9.417440248579029 689.8169951590278 1.114452917758358
9.422667803532445 684.0477795267744 1.1037556777865207
9.427895358485861 681.8138971799602 1.0978448063932988
9.433122913439277 682.2993903570498 1.0940302473685857
9.438350468392693 686.692406634029 1.09472800872526
9.44357802334611 689.01523277336 1.094859694519363
9.448805578299526 689.0058920992818 1.0942054029059805
9.454033133252942 689.7152438246682 1.0923727465530668
9.459260688206358 688.0638661413019 1.0888116998706048
9.464488243159774 686.641788812187 1.0869148391921495
9.46971579811319 683.941344732289 1.0829898625546122
9.474943353066607 677.4589877368486 1.0767905003940093
9.480170908020023 672.4633412289469 1.0705280468272915
9.48539846297344 673.5200336302046 1.0698080403205714
9.490626017926855 674.7217819530429 1.068974225888482
9.495853572880272 677.1599752737696 1.0694163974570035
9.501081127833688 681.1846171049369 1.0713939556703636
9.506308682787104 681.3112419131301 1.0705998078879229
9.51153623774052 681.1063371227283 1.069703748324813
9.516763792693936 678.2820299757968 1.066368998330079
9.521991347647353 678.8475214436673 1.0645605806377079
9.527218902600769 678.9101350520602 1.0633779749433483
9.532446457554185 680.4414631829713 1.0640020055156896
9.537674012507601 676.3224770011492 1.0610404487272316
9.542901567461017 678.7124774274496 1.061528366882956
9.548129122414434 683.2682443521627 1.064223941128127
9.55335667736785 683.2539078147056 1.0630550388559112
9.558584232321266 683.6652379182353 1.0630551105407464
9.563811787274682 683.5196517123572 1.062615829904038
9.569039342228098 679.4250213187486 1.0595994246394773
9.574266897181515 676.0932276657796 1.0559434656234479
9.57949445213493 677.9005248697351 1.0563336500326972
9.584722007088347 674.0591448523588 1.0520483018695959
9.589949562041763 677.6116616179653 1.0545908879420736
9.59517711699518 677.4970423415591 1.053130454009069
9.600404671948596 677.7704774594847 1.0531322070566644
9.605632226902012 677.0190827686171 1.0520452420858866
9.610859781855428 675.4256828572774 1.0504074295973078
9.616087336808844 677.1295368844267 1.051933701847424
9.62131489176226 681.5843114518065 1.0546448494465768
9.626542446715677 681.7530131011312 1.0534827317364255
9.631770001669093 683.5951971565362 1.0538240841874087
9.636997556622509 679.7913268377837 1.0499505247927867
9.642225111575925 678.5987110347802 1.0478409680182206
9.647452666529341 678.6075602266629 1.047945527671476
9.652680221482758 680.1565974639252 1.049200003751226
9.657907776436174 681.3317143413323 1.0493797912194798
9.66313533138959 680.684531958221 1.047562649692969
9.668362886343006 683.2455856534548 1.050061771191541
9.673590441296422 680.594665841174 1.0472406236219391
9.678817996249839 681.9505810329833 1.0473215737202632
9.684045551203255 677.781053941322 1.0420875380304824
9.689273106156671 678.568278000629 1.0414734846309195
9.694500661110087 684.243534846677 1.04433013947237
9.699728216063503 690.0664289649394 1.0485729582138834
9.70495577101692 694.8302513062056 1.051676235457727
9.710183325970336 696.1668757217508 1.0530119212438882
9.715410880923752 697.168393418545 1.052908289950421
9.720638435877168 697.2603377800489 1.0521807933881557
9.725865990830584 696.2816879554933 1.05133780726901
9.731093545784 692.4244276711985 1.0469171061396263
9.736321100737417 692.0574763072203 1.046590983102804
9.741548655690833 693.1934889126161 1.0473141761160696
9.74677621064425 694.6664050531328 1.0480574412630626
9.752003765597665 697.9546932200171 1.0498865561113255
9.757231320551082 700.5897587000361 1.0515104764748393
9.762458875504498 699.791353392329 1.0501219019222123
9.767686430457914 699.7092431399769 1.049641515181413
9.77291398541133 699.184639824894 1.048730676829762
9.778141540364746 703.1176376220587 1.0499355889141206
9.783369095318163 707.8108482436398 1.0527342184073207
9.788596650271579 705.2254319042239 1.050607862248948
9.793824205224995 708.8954704916654 1.053769816751386
9.799051760178411 706.6219639951148 1.0511387889981676
9.804279315131827 706.1711213513895 1.0502921964405099
9.809506870085244 707.935801594482 1.050685540036716
9.81473442503866 708.1085421961894 1.050043297969845
9.819961979992076 713.1803341395768 1.0527942728636062
9.825189534945492 718.0994084181687 1.0562736603985516
9.830417089898909 724.6951423796329 1.0607778890769997
9.835644644852325 727.1648437334426 1.062080185644226
9.840872199805741 724.6029527270127 1.0598115302834628
9.846099754759157 724.0132280440963 1.059176471391151
9.851327309712573 726.5736416906054 1.0606690099512235
9.85655486466599 723.8732950959295 1.0578212363461965
9.861782419619406 727.7005453801644 1.0602428622075528
9.867009974572822 726.9962990326763 1.0589020046579007
9.872237529526238 729.204722062318 1.0599463251817691
9.877465084479654 729.9812212967402 1.0601172006365096
9.88269263943307 735.1384008113532 1.0625554605477492
9.887920194386487 740.2994262033019 1.065798602212734
9.893147749339903 745.1526873898704 1.0694280945168029
9.89837530429332 747.8339908973553 1.0704088075853808
9.903602859246735 746.7525503125374 1.0688762418407498
9.908830414200152 751.0586241576059 1.0713986384499017
9.914057969153568 759.5342141878123 1.0774520008682307
9.919285524106984 768.9455599822412 1.0841780499377238
9.9245130790604 771.6219968586585 1.085795486794035
9.929740634013816 773.7362384494718 1.0862588970041485
9.934968188967233 776.6355337566561 1.0876822154745696
9.940195743920649 775.1936147744971 1.0856481766873818
9.945423298874065 779.445575751718 1.088387848775062
9.950650853827481 780.3058857319627 1.0888108942658452
9.955878408780897 785.7008839558691 1.0930598423663993
9.961105963734314 789.8836815094555 1.0963587399569754
9.96633351868773 787.1635545845861 1.0942492458710582
9.971561073641146 782.1705043584999 1.0890626759052138
9.976788628594562 778.2971674861501 1.0849480427683587
9.982016183547978 772.9402903097871 1.0809518171613939
9.987243738501395 771.4529084393029 1.0795080226171747
9.99247129345481 766.4424749435337 1.0754362015318333
9.997698848408227 761.2274650148049 1.0713897828083587
10.002926403361643 755.2484333439812 1.0658464517270887
10.00815395831506 750.354513038435 1.0620560918770952
10.013381513268476 745.4640757711232 1.0582169064770048
10.018609068221892 742.250650639735 1.0564870974620586
10.023836623175308 740.0725967620668 1.0545723899992465
10.029064178128724 739.3918955341937 1.0533743673468623
10.03429173308214 742.7162361342126 1.055172876742298
10.039519288035557 743.497062658663 1.0557298967564348
10.044746842988973 745.5475844008821 1.0571122675229274
10.049974397942389 745.6236276144455 1.0569802365504035
10.055201952895805 742.223323971944 1.0543280864407736
10.060429507849221 742.5251853685082 1.053319588439636
10.065657062802638 736.6784105557773 1.0484281672571454
10.070884617756054 739.4943989263321 1.0501483961087252
10.07611217270947 735.727644073149 1.0467995638969212
10.081339727662886 735.9374758612529 1.0465780210315212
10.086567282616302 731.1663291305102 1.043159758114885
10.091794837569719 729.8914497157604 1.0420457122505224
10.097022392523135 725.8921159466145 1.0384871489336842
10.102249947476551 730.3918128940203 1.0418592988046835
10.107477502429967 734.8997030735019 1.045114911053661
10.112705057383383 734.93814050072 1.0443809570785314
10.1179326123368 730.0970971341504 1.0404537185757126
10.123160167290216 725.8110709767249 1.037354463373359
10.128387722243632 724.4921963377757 1.0362631901095194
10.133615277197048 723.8289638030058 1.0351273697579093
10.138842832150464 722.3119734617771 1.0327399537136868
10.14407038710388 718.8661694276552 1.030137631536991
10.149297942057297 722.549231419154 1.0326210617425757
10.154525497010713 722.8128180042889 1.033063326303716
10.15975305196413 723.2743790669773 1.0332969998776382
10.164980606917545 725.7673381948316 1.0350357272364787
10.170208161870962 726.1714139390159 1.0345795806596272
10.175435716824378 724.9965354496452 1.0336535905460245
10.180663271777794 723.3043615651864 1.0313349240478187
10.18589082673121 724.7683274091839 1.031754894208913
10.191118381684626 720.1265077905592 1.0281656036277995
10.196345936638043 722.6824053538801 1.02959383863271
10.201573491591459 721.562652241801 1.0285671401490375
10.206801046544875 722.200337896152 1.0294988277828683
10.212028601498291 723.5742995090607 1.030486598117219
10.217256156451707 724.8878722069151 1.0312563592147002
10.222483711405124 725.9054024607783 1.0318434273622419
10.22771126635854 729.0332300950358 1.033798874318698
10.232938821311956 729.5522067803756 1.034105926710824
10.238166376265372 725.3470103578105 1.0308695985167733
10.243393931218788 728.4653296666944 1.033632639471876
10.248621486172205 723.9478450705124 1.0302104447354208
10.253849041125621 723.7396847395748 1.0290575540280955
10.259076596079037 721.7288331116245 1.0270415594368862
10.264304151032453 717.9814143280538 1.02412831178091
10.26953170598587 721.6796890604637 1.0271439062808982
10.274759260939286 720.3608856705388 1.0258287040016039
10.279986815892702 720.8079628122148 1.0258785726246735
10.285214370846118 720.012667148917 1.0250593082200135
10.290441925799534 721.1420965919382 1.0253516791696302
10.29566948075295 721.898436515546 1.0255841688026999
10.300897035706367 716.1064758478907 1.0195014841775683
10.306124590659783 719.2577233515998 1.0210292503222638
10.3113521456132 712.6328343187589 1.0164688967886764
10.316579700566615 713.9563796874015 1.017320497235696
10.321807255520032 707.9053982910425 1.0125424275215769
10.327034810473448 702.2355214924112 1.0078922847428158
10.332262365426864 702.7343653908528 1.007573959989058
10.33748992038028 705.1796169176615 1.00900300296702
10.342717475333696 705.3723586106903 1.0095726540413252
10.347945030287113 706.6140683012359 1.0102780176476407
10.353172585240529 708.2142725048981 1.011259496409433
10.358400140193945 708.9090122957775 1.0113048468126369
10.363627695147361 711.8306340570629 1.0127990507476796
10.368855250100777 719.2854494955859 1.018062782265965
10.374082805054194 722.2011119234654 1.0198598118538378
10.37931036000761 721.5829918621758 1.018940401629105
10.384537914961026 720.5183407857932 1.0181664445870935
10.389765469914442 717.8371666014497 1.0150695044212452
10.394993024867858 716.5620485748881 1.0138713552101266
10.400220579821275 715.7873287149275 1.0131877311651631
10.40544813477469 713.2452945674947 1.010809890351967
10.410675689728107 709.545183145604 1.0077736061888383
10.415903244681523 702.4334045591997 1.0028453635274472
10.42113079963494 699.6725642703839 1.0007435005998215
10.426358354588356 689.8941231545857 0.9933188609507075
10.431585909541772 685.3009748343947 0.9897349659518558
10.436813464495188 680.1789535856021 0.9865769812751851
10.442041019448604 673.5531621206106 0.9820871284944813
10.44726857440202 665.8125150914262 0.9753343994630185
10.452496129355437 659.4251513590431 0.9696609663559098
10.457723684308853 651.5913713703393 0.9634982384836038
10.462951239262269 646.1449509979818 0.9589142504193497
10.468178794215685 640.4705140474726 0.9545822319550128
10.473406349169101 636.9026546246699 0.952157516455348
10.478633904122518 634.9528113583419 0.9501527430803682
10.483861459075934 636.5768437367485 0.9516435398581844
10.48908901402935 631.2886847767993 0.9471585684198373
10.494316568982766 627.293284269067 0.9434831961226957
10.499544123936182 622.6163245990863 0.9392289658113501
10.504771678889599 614.0373437363046 0.9330756437816831
10.509999233843015 613.9796644665447 0.9331863698327956
10.515226788796431 614.3506475449949 0.9336656230448549
10.520454343749847 612.708970797604 0.9318131019411169
10.525681898703263 608.851376109332 0.928397414595362
10.53090945365668 606.4377997623565 0.9259546458883808
10.536137008610096 605.821358513883 0.9248992452911086
10.541364563563512 605.1810636921648 0.9241739071036936
10.546592118516928 602.6879508623007 0.9220068123171714
10.551819673470344 600.6771532665526 0.9209137537071197
10.55704722842376 600.5996562242256 0.9214858965062116
10.562274783377177 599.1136732586854 0.9203249573805325
10.567502338330593 596.7644147070306 0.9178615489601416
10.57272989328401 592.0117877188843 0.912726056848176
10.577957448237425 587.1374908840386 0.9085730615224755
10.583185003190842 584.3125617978458 0.9056728413171495
10.588412558144258 580.6202434879839 0.9028577955317199
10.593640113097674 577.337969927099 0.9009101682476061
10.59886766805109 578.3462465676101 0.9013480758242973
10.604095223004506 578.4737550233011 0.9006959079216409
10.609322777957923 579.3518878789693 0.9013265209653047
10.614550332911339 582.4595624106292 0.9032795899286101
10.619777887864755 582.7678974491635 0.903469935654132
10.625005442818171 576.2179045045052 0.8988939259404679
10.630232997771587 569.7274551405226 0.8927568763823006
10.635460552725004 564.7556338471276 0.8886789330032264
10.64068810767842 564.336824659146 0.8875849922934048
10.645915662631836 567.5739275856241 0.8894459063236778
10.651143217585252 574.4006619591826 0.8949827838167107
10.656370772538668 574.5435395068223 0.8952829248110858
10.661598327492085 572.7332911331466 0.8934184323127787
10.666825882445501 573.3785667030562 0.8938822805847053
10.672053437398917 571.584447677657 0.8916369032799134
10.677280992352333 575.86287903991 0.8950674734461291
10.68250854730575 578.7908272389948 0.8974145534389212
10.687736102259166 582.0697727156688 0.8992765591981241
10.692963657212582 588.0157115436136 0.9035497137976816
10.698191212165998 591.0951254630388 0.9057863711766537
10.703418767119414 596.1448773298225 0.9086173596212115
10.70864632207283 597.8075894187939 0.9094858541468844
10.713873877026247 601.584992744648 0.9117443264053444
10.719101431979663 608.4842210996638 0.9165296578467637
10.72432898693308 617.9670126010274 0.9232455725449518
10.729556541886495 627.0187386618148 0.929306753495041
10.734784096839912 637.2475071557734 0.9365878221611924
10.740011651793328 645.0692609599598 0.9421104386944441
10.745239206746744 648.7955741810877 0.9450116264814321
10.75046676170016 652.6517532025359 0.948150087199803
10.755694316653576 653.8139240617904 0.9484403750468956
10.760921871606993 653.7122166525543 0.9479642816048749
10.766149426560409 655.6204862053124 0.9485613131203311
10.771376981513825 653.4093429162323 0.9464925330020473
10.776604536467241 653.935438824003 0.9467067654661336
10.781832091420657 659.2261356293177 0.9502245368257611
10.787059646374074 658.7055089495703 0.9499553737047453
10.79228720132749 655.0413072163473 0.9473332712827999
10.797514756280906 651.0119392781697 0.9439647488254964
10.802742311234322 647.050480339435 0.9408208352137857
10.807969866187738 650.2337912984148 0.9428000374510183
10.813197421141155 653.8184247947082 0.9449230156521399
10.81842497609457 657.4090666242759 0.9473377442631087
10.823652531047987 663.6936720346679 0.9504092932703908
10.828880086001403 672.7980672856983 0.956261706570732
10.83410764095482 684.8141789303578 0.9642713458201845
10.839335195908236 704.3031647076928 0.9776940393470457
10.844562750861652 723.3657549840486 0.9908060779884313
10.849790305815068 750.2356413284252 1.0087680563109793
10.855017860768484 777.9879751733989 1.0266450626408539
10.8602454157219 802.6338891132242 1.0428721666748184
10.865472970675317 825.0639371137539 1.056633055918627
10.870700525628733 833.3379847813959 1.061601863453983
10.875928080582149 831.0318699498488 1.0602072594887415
10.881155635535565 817.7083235111915 1.0502217334193453
10.886383190488981 796.491669386014 1.0359858847846626
10.891610745442398 769.2352202860129 1.0182904736553493
10.896838300395814 744.4934468724963 1.0019647155980316
10.90206585534923 721.5883511358126 0.9863724880502092
10.907293410302646 703.9303827914306 0.9741140265209115
10.912520965256062 688.4451837544572 0.9629407014774292
10.917748520209479 677.5568903682763 0.955175602392229
10.922976075162895 663.5138716288714 0.9452930044018719
10.928203630116311 652.1362739523943 0.9377613246152919
10.933431185069727 642.7094697421556 0.930821681789231
10.938658740023143 633.5377154397925 0.9234113760544665
10.94388629497656 627.1615875331729 0.9180896285287721
10.949113849929976 621.5688866432768 0.9141633159914898
10.954341404883392 614.3797754906093 0.908149803096199
10.959568959836808 609.3804222700525 0.9043687721458535
10.964796514790224 604.4645726792672 0.9004073123639602
10.97002406974364 601.2124777732427 0.900227168355881
10.975251624697057 598.3983192874139 0.9001689717440005
10.980479179650473 595.0245487688787 0.8990237375074134
10.98570673460389 589.0662058241159 0.8956474663996736
10.990934289557305 583.2999381871394 0.8919805303472298
10.996161844510722 576.951358904138 0.888375808366031
11.001389399464138 573.7489277598737 0.8871709101209405
11.006616954417554 571.6517716965777 0.8862304579034445
11.01184450937097 566.1459622748736 0.8823728448710441
11.017072064324386 561.0933928061411 0.8788536995267539
11.022299619277803 559.8749162154216 0.8780192011834196
11.027527174231219 557.7201054799422 0.8767787872520962
11.032754729184635 558.6269508835469 0.8781641333437721
11.037982284138051 558.0134957620363 0.8782992212803914
11.043209839091467 555.9310332690759 0.8772613299329575
11.048437394044884 554.7761816595588 0.8766834176568712
11.0536649489983 554.1314554606754 0.8764718784430666
11.058892503951716 553.1184802232153 0.8754558574950251
11.064120058905132 553.805610917638 0.8756998342470251
11.069347613858548 555.9703587096016 0.8780143641757094
11.074575168811965 551.2849994797374 0.8747189715768952
11.079802723765381 547.9343027067782 0.8725953501998996
11.085030278718797 545.72823929964 0.8714786231952977
11.090257833672213 540.6453079504248 0.8675425914788601
11.09548538862563 540.1377387648583 0.8677752674428624
11.100712943579046 538.6510906798762 0.8666730993998343
11.105940498532462 536.4918284099596 0.8647701293618171
11.111168053485878 539.973422642318 0.8670164705637305
11.116395608439294 536.2274764428865 0.8645759493169974
11.12162316339271 535.8381560708541 0.8643003695577272
11.126850718346127 535.4747549302506 0.8646012359148176
11.132078273299543 533.1978850935736 0.8631971416426207
11.13730582825296 531.0513953568759 0.8616056357187566
11.142533383206375 528.5305432757643 0.8601975490097826
11.147760938159792 529.9291358424207 0.8612647037854394
11.152988493113208 529.04004836388 0.8602012506975958
11.158216048066624 524.5451888342955 0.8573336802094313
11.16344360302004 521.8802648853572 0.8551234536368291
11.168671157973456 518.6097189930165 0.8523349009431155
11.173898712926873 521.6857527102453 0.8555359693603073
11.179126267880289 519.0609969527346 0.8529475902757545
11.184353822833705 519.305262853481 0.8529668187874284
11.189581377787121 519.4927503804039 0.8538369739747945
11.194808932740537 518.6669478433992 0.8533215723293097
11.200036487693954 518.8755933968168 0.8537394931891181
11.20526404264737 516.8335167429365 0.8519554431272269
11.210491597600786 514.9553545165297 0.8498868870106141
11.215719152554202 515.1387819872101 0.8503981678461852
11.220946707507618 515.0549333453259 0.850288685423175
11.226174262461035 515.5942825710314 0.8510930384580064
11.23140181741445 515.5931267913909 0.852224997526525
11.236629372367867 515.184280908138 0.851934014091263
11.241856927321283 511.86739384968615 0.8489810511889354
11.2470844822747 512.3681340121029 0.8497377530066517
11.252312037228116 516.6851707490622 0.8528044227627205
11.257539592181532 515.5609594298488 0.8519288600269271
11.262767147134948 514.1982166928437 0.8510231947367486
11.267994702088364 510.83619000892173 0.8481879834779845
11.27322225704178 506.6899561201436 0.8446277740524935
11.278449811995197 506.1779165115489 0.8445698203026774
11.283677366948613 507.04358795924793 0.8453330837491815
11.288904921902029 511.57417068285656 0.8486422911367438
11.294132476855445 513.9915270374036 0.8501857052332217
11.299360031808861 511.39474999899386 0.848005807029886
11.304587586762278 511.80795985191776 0.8479460671211052
11.309815141715694 507.2450003156665 0.8443578047776471
11.31504269666911 508.4471375778751 0.8452476773714364
11.320270251622526 511.56241258884404 0.847229174574889
11.325497806575942 514.1170197013694 0.8489367117076698
11.330725361529359 514.9963483740562 0.8492776453385946
11.335952916482775 515.5591260793514 0.849654850547442
11.341180471436191 516.1858580374732 0.8501096198322479
11.346408026389607 514.7499422038981 0.8485277186081994
11.351635581343023 514.8691642709935 0.8478967492325697
11.35686313629644 512.5632667778744 0.8459928167305478
11.362090691249856 509.9863743045701 0.8439818645223837
11.367318246203272 504.9886578554726 0.8402894880429626
11.372545801156688 500.0862027588671 0.836501664258956
11.377773356110104 497.2259790735073 0.8345461551857911
11.38300091106352 492.24337541379737 0.8302356428997949
11.388228466016937 488.86993311717646 0.8271828217855108
11.393456020970353 485.99274437086405 0.8241624562209671
11.39868357592377 485.0672146094378 0.8237092005060729
11.403911130877185 485.97987834233027 0.8252220155422059
11.409138685830602 482.82574019608165 0.8233876125977311
11.414366240784018 479.7898804732759 0.8216936241114214
11.419593795737434 476.4558962658304 0.8185296470064826
11.42482135069085 473.0105644300449 0.815480648682058
11.430048905644266 470.1979247054186 0.812339699812528
11.435276460597683 468.85923247077534 0.8103583354129078
11.440504015551099 468.8686450132147 0.8109578475760856
11.445731570504515 467.275576597045 0.8094225603417522
11.450959125457931 467.87512854853566 0.8096743886104254
11.456186680411347 466.5900305781506 0.808494372594333
11.461414235364764 465.0723583433215 0.8071579644836067
11.46664179031818 463.2119647162904 0.8057637968168779
11.471869345271596 462.443947501221 0.8056641719980596
11.477096900225012 462.53605632302106 0.8063543853081804
11.482324455178428 461.25847088841607 0.8126708850686792
11.487552010131845 462.91904886824943 0.8161922855121984
11.49277956508526 462.73791197229417 0.8170443247619397
11.498007120038677 460.87336078447663 0.8165091161115728
11.503234674992093 464.4601192748282 0.8218936772535622
11.50846222994551 467.8131948321824 0.8264164571231002
11.513689784898926 471.1256485881926 0.8301652610253231
11.518917339852342 472.6106768647636 0.8315079698586146
11.524144894805758 470.2514337614538 0.8300970256767068
11.529372449759174 462.9071356494284 0.82443888969407
11.53460000471259 462.10874386584715 0.824366340340353
11.539827559666007 460.32848961754013 0.8238664429935463
11.545055114619423 461.698086429951 0.8251762935796513
11.550282669572839 462.53371348873765 0.8266290014921266
11.555510224526255 456.77638737318523 0.8221532246095395
11.560737779479672 453.63625443297207 0.8200640398571529
11.565965334433088 450.7212209646598 0.8187429509466004
11.571192889386504 449.33068897998265 0.8184633393257772
11.57642044433992 448.8486581299522 0.8188637732079763
11.581647999293336 448.5633077523484 0.8190338010096315
11.586875554246753 449.49445041242893 0.8199232994696559
11.592103109200169 449.7601917394985 0.8204357237543966
11.597330664153585 449.1332267026318 0.8200461642202062
11.602558219107001 448.1933756551321 0.8196342580473048
11.607785774060417 446.7309177059685 0.8189096697243223
11.613013329013834 446.06326427337973 0.8187331546356067
11.61824088396725 443.09813091801135 0.8173543100100579
11.623468438920666 439.1049206717946 0.814357162855941
11.628695993874082 434.1701960366694 0.8111704401592195
11.633923548827498 430.5992032496769 0.8085908749063274
11.639151103780915 429.33939281625356 0.8077818740980924
11.64437865873433 424.971436389729 0.8040447750433349
11.649606213687747 421.9229227824547 0.801729812210287
11.654833768641163 415.0903449884678 0.795688817549639
11.66006132359458 410.8487471249134 0.7919042365271494
11.665288878547996 409.8305810565713 0.7911949782429177
11.670516433501412 405.8821331258904 0.7870579686501394
11.675743988454828 406.74754486008806 0.788560150517428
11.680971543408244 406.94558951527415 0.7885568861826117
11.68619909836166 410.8220750227633 0.7925583467446639
11.691426653315077 410.2072044852305 0.7924954824447632
11.696654208268493 407.2093478021011 0.789424368060229
11.701881763221909 403.97464730284173 0.787468063843824
11.707109318175325 402.0057634117687 0.7864973869760216
11.712336873128741 405.3499150560345 0.7901208932076897
11.717564428082158 408.63845084379165 0.7940168862918647
11.722791983035574 410.18658802663646 0.7951459610039785
11.72801953798899 410.39506365758166 0.796415015030929
11.733247092942406 407.2809358106652 0.7947625169456352
11.738474647895822 408.18179986846457 0.7965295627853499
11.743702202849239 407.67643357832185 0.7966698888538118
11.748929757802655 404.56469858427715 0.7934389893007295
11.754157312756071 403.62993241362 0.7921683438508726
11.759384867709487 402.39202954870495 0.7910999395031644
11.764612422662903 404.9911457928269 0.7936566082235893
11.76983997761632 406.2881494538798 0.7945162927430056
11.775067532569736 405.11964062138935 0.793757928394712
11.780295087523152 405.57919806340675 0.795137865200798
11.785522642476568 407.38767218349824 0.7973136584882624
11.790750197429984 408.9413839125707 0.7991361198384369
11.7959777523834 413.1229715624986 0.802902896273799
11.801205307336817 414.0406500826355 0.8024439391086002
11.806432862290233 413.4759789197645 0.8013540449466525
11.81166041724365 418.12054797377573 0.8059528225658936
11.816887972197065 420.43446517598886 0.808718197573751
11.822115527150482 421.742602194298 0.8102424094834274
11.827343082103898 422.19268571034286 0.8103766455177762
11.832570637057314 422.20804688068347 0.8094555179907107
11.83779819201073 423.9766949453088 0.8109401802045799
11.843025746964146 422.46755931929346 0.810423898664086
11.848253301917563 424.485523872576 0.8123364138040665
11.853480856870979 423.597218532226 0.8117313340951491
11.858708411824395 422.99029074168243 0.8107630708970839
11.863935966777811 422.2401196144651 0.8096444831322078
11.869163521731227 420.2406955189217 0.8080381394846963
11.874391076684644 414.46990534510104 0.8023750540014374
11.87961863163806 414.29310720738476 0.8028713010736441
11.884846186591476 411.71397120058975 0.8010131490428369
11.890073741544892 408.07570587225644 0.7983573862126686
11.895301296498308 407.5988966181912 0.798688791541627
11.900528851451725 403.8565604996615 0.7961122109130799
11.90575640640514 407.1382195666195 0.7993268950968806
11.910983961358557 409.14344815531325 0.8012437723707468
11.916211516311973 410.17826608935206 0.8012262488323513
11.92143907126539 408.5748921827841 0.8000602164006294
11.926666626218806 407.99482519021814 0.8006231650379325
11.931894181172222 402.8650670742989 0.7957963970412204
11.937121736125638 401.77466446964837 0.7954532782972855
11.942349291079054 397.43205403176586 0.7912140332313718
11.94757684603247 393.35750433120046 0.7866877728503806
11.952804400985887 393.6917804913382 0.7873524564323676
11.958031955939303 396.77003155637055 0.7911922570856923
11.963259510892719 400.3329536617346 0.7945713570528828
11.968487065846135 399.0751543764569 0.7941383598309864
11.973714620799552 396.1118516035797 0.790061692197274
11.978942175752968 396.46738888036924 0.7901902084949378
11.984169730706384 395.5191313353553 0.7892735221907701
11.9893972856598 394.7653570564427 0.7886617727151011
11.994624840613216 394.8625237547276 0.7892996213278818
11.999852395566633 392.90902194273804 0.7876742750537407
12.005079950520049 394.91075501865953 0.7900595088902687
12.010307505473465 393.92323560542854 0.7898756571665086
12.015535060426881 393.286157446158 0.7902394165982616
12.020762615380297 396.755684838513 0.7936172375003022
12.025990170333714 398.01299090371106 0.7951823942067089
12.03121772528713 397.0938046914122 0.7936976115843284
12.036445280240546 398.2987516995736 0.795310865565017
12.041672835193962 398.8915739141437 0.7968463401807605
12.046900390147378 398.9610185793713 0.7969034650756722
12.052127945100795 405.9835971046951 0.8030835594514365
12.05735550005421 413.1564405818964 0.8099227277635218
12.062583055007627 418.7068146139659 0.8150670935140562
12.067810609961043 424.36266722152715 0.8206626899331362
12.07303816491446 429.78271283035343 0.8261259053605158
12.078265719867876 437.15421795381314 0.8329513993864219
12.083493274821292 448.20067035547163 0.8432273959224806
12.088720829774708 463.66355089889663 0.8573066169147093
12.093948384728124 481.5159872709832 0.8734939427214452
12.09917593968154 499.40312364825854 0.8893914550845512
12.104403494634957 521.6201565756743 0.9091516029399063
12.109631049588373 544.4617401787842 0.9286536952302612
12.114858604541789 570.8255892016753 0.950859839107551
12.120086159495205 601.6334934923898 0.9766598472773489
12.125313714448621 627.8781460241178 0.9977602099352395
12.130541269402038 647.5565369239386 1.0133366674423228
12.135768824355454 660.849684155165 1.0242492548501065
12.14099637930887 666.9081423096451 1.0287876745840496
12.146223934262286 662.6715708077264 1.0259148181803424
12.151451489215702 653.0906059510179 1.0184248366382824
12.156679044169119 637.3344476611016 1.0060030711653993
12.161906599122535 617.3293345668916 0.9907903907233647
12.167134154075951 593.6028764850553 0.9715415425796126
12.172361709029367 569.0168471782707 0.9514487156248475
12.177589263982783 547.6856069265399 0.9342997884743283
12.1828168189362 526.1227805134778 0.9157382939603184
12.188044373889616 509.24429606034346 0.9017738380941445
12.193271928843032 492.5585729043636 0.8870626864007752
12.198499483796448 479.4514251256564 0.8747622306694809
12.203727038749864 468.19301642151066 0.8654811740456522
12.20895459370328 461.43122120379525 0.8590011761461693
12.214182148656697 450.0259336825456 0.8485172308362595
12.219409703610113 440.0694171271406 0.8401018714688208
12.22463725856353 432.22382675408517 0.8328888478811796
12.229864813516945 424.2012047590375 0.8263188115170804
12.235092368470362 420.4403348180179 0.8231134928624878
12.240319923423778 415.4500981675398 0.8183780223901985
12.245547478377194 411.47670102467765 0.8155045882722772
12.25077503333061 409.4780257918587 0.814178889622858
12.256002588284026 401.152988787252 0.8062219141437568
12.261230143237443 396.4754698250538 0.8017835457345128
12.266457698190859 392.62628422650914 0.7967903383562778
12.271685253144275 389.62508708557186 0.7947012558125218
12.276912808097691 387.2902402025189 0.7939301211412608
12.282140363051107 383.75545448569676 0.7915343452598231
12.287367918004524 378.6208489953152 0.7865306442544572
12.29259547295794 373.89989430853217 0.7817525447460105
12.297823027911356 370.2521498762296 0.7776745458114811
12.303050582864772 366.20969510654675 0.774353141755887
12.308278137818188 364.75920334150385 0.7734829887383212
12.313505692771605 364.83970962362235 0.7757866263604289
12.31873324772502 365.80404012697943 0.7842702645048054
12.323960802678437 365.3549974275754 0.7867908810645459
12.329188357631853 367.18463789090924 0.7926967394394488
12.33441591258527 365.05748887564573 0.7951649066881662
12.339643467538686 363.5140410190953 0.7965122652903823
12.344871022492102 359.06222530091435 0.794807763015702
12.350098577445518 356.06337549914787 0.7927626811816921
12.355326132398934 355.82795079591546 0.7943653109639398
12.36055368735235 356.614406582979 0.7980899868458833
12.365781242305767 355.8008185656823 0.7993691896696206
12.371008797259183 355.23698441911074 0.8011062909933827
12.376236352212599 354.19785108379875 0.8013993796104981
12.381463907166015 352.0846700876131 0.8004317860645603
12.386691462119432 354.43182983689854 0.8045500887878633
12.391919017072848 352.183012067979 0.8042874440216135
12.397146572026264 352.4970466158852 0.8064094346420965
12.40237412697968 352.48040911601504 0.8086942701398917
12.407601681933096 350.145579592719 0.8073570050968498
12.412829236886513 349.52294589749505 0.8080761613059806
12.418056791839929 349.1856131632017 0.8093716662916527
12.423284346793345 348.14820883024237 0.8097842520186499
12.428511901746761 347.861081193597 0.8119478447088746
12.433739456700177 347.38728929233315 0.8124404229612092
12.438967011653594 345.3977557133221 0.8113349074621042
12.44419456660701 347.06019670745735 0.8148529569099692
12.449422121560426 346.82915144233823 0.8147334137759209
12.454649676513842 347.5580917186682 0.8175893713003926
12.459877231467258 348.9921555013716 0.8208683673844785
12.465104786420675 349.0487068829262 0.8233978021855416
12.47033234137409 349.11049211349905 0.8266332447218806
12.475559896327507 344.4396206734207 0.8217164266351891
12.480787451280923 343.10338349627295 0.8217237575715921
12.48601500623434 338.7996611689963 0.8165624406220371
12.491242561187756 336.3844455347475 0.8142740136915813
12.496470116141172 336.0976547399652 0.8147587014141906
12.501697671094588 334.4824233450503 0.8123579908245656
12.506925226048004 338.1408205785668 0.8173772926402256
12.51215278100142 336.00756960351276 0.816295900985088
12.517380335954837 333.258293090104 0.8149764524185803
12.522607890908253 332.17355094838956 0.8155934423523564
12.527835445861669 326.2895194289092 0.8103205314043964
12.533063000815085 328.42882495799904 0.8127216910629271
12.538290555768501 328.6048010864557 0.8148599627528487
12.543518110721918 327.8705138958694 0.8145694899091098
12.548745665675334 330.52607752701033 0.8183634555581387
12.55397322062875 331.4052025461345 0.8212809255877486
12.559200775582166 332.17468164681077 0.8226788300403555
12.564428330535582 330.1779433631934 0.8157149409729921
12.569655885488999 325.7635546694959 0.8029605010564556
12.574883440442415 327.4749891932215 0.8027361850426048
12.580110995395831 331.39899434044366 0.8045752001456197
12.585338550349247 334.74906181488774 0.8067889909999009
12.590566105302663 335.8435807257765 0.8057844702086826
12.59579366025608 337.0124731658498 0.8057587921884961
12.601021215209496 339.1904801496203 0.8077735133551713
12.606248770162912 337.49185970478504 0.8048740072393546
12.611476325116328 333.2240234598947 0.7977725913857502
12.616703880069744 330.50316213645056 0.792510899922654
12.62193143502316 329.01817768564973 0.7886601838843156
12.627158989976577 332.09709490323894 0.78952965265086
12.632386544929993 335.56462242263063 0.7939410261028302
12.63761409988341 340.54017910609656 0.7998479575237067
12.642841654836825 337.5338979394297 0.7960557179503682
12.648069209790242 338.56302582350014 0.7977730536642317
12.653296764743658 339.5369824257552 0.797601883420154
12.658524319697074 337.8900694990831 0.7942540532379464
12.66375187465049 342.8295425619311 0.7988050318060296
12.668979429603906 345.7238355253347 0.7996480509342182
12.674206984557323 351.23773122438547 0.8049032919254008
12.679434539510739 358.03261073828344 0.8124361508846881
12.684662094464155 363.5147845090795 0.8174392700514317
12.689889649417571 366.9476220248262 0.8211885714664098
12.695117204370987 373.2670530396447 0.8266756722901992
12.700344759324404 382.58926950782296 0.8360933712092216
12.70557231427782 389.65778440312863 0.8429716666260497
12.710799869231236 394.2956802653522 0.847399672485262
12.716027424184652 401.39206973289873 0.8542832501554207
12.721254979138068 407.79241732884213 0.8598940364725391
12.726482534091485 417.7867077339836 0.8699793769239116
12.7317100890449 430.42291352109436 0.8833261362675627
12.736937643998317 437.60499460948984 0.8904658630216675
12.742165198951733 445.96418955305245 0.8975734319550618
12.74739275390515 455.46853009555554 0.9064160228239762
12.752620308858566 463.2838860171409 0.9133703293442098
12.757847863811982 472.2645882467298 0.9214099680290604
12.763075418765398 475.48878443239636 0.9247049337035543
12.768302973718814 473.5808979268745 0.9221425977017195
12.77353052867223 466.09651426647866 0.9145511451008849
12.778758083625647 454.14176261606866 0.9025869389560611
12.783985638579063 443.00747780421887 0.8906374900850427
12.789213193532479 438.5950043805787 0.8858776645794857
12.794440748485895 432.83702992327267 0.8802391014526338
12.799668303439312 428.9822622393209 0.8758469624181593
12.804895858392728 426.97414565045733 0.8744940494809905
12.810123413346144 419.5744429457985 0.8666415399419304
12.81535096829956 413.7536649878321 0.8597486228132161
12.820578523252976 410.089782492213 0.8563715651518492
12.825806078206393 408.81171515549636 0.8545273365317292
12.831033633159809 410.4365808242725 0.8558770933783146
12.836261188113225 413.2142083775643 0.8584669734043547
12.841488743066641 417.5013907028453 0.8618380944140561
12.846716298020057 420.5342666966923 0.8651803775140551
12.851943852973474 427.50438434163317 0.8721882253569532
12.85717140792689 435.1225023093983 0.8798993180799243
12.862398962880306 442.3098369144395 0.8867954107122799
12.867626517833722 444.06373786702176 0.8883467745867303
12.872854072787138 444.3565837836072 0.8876618407187431
12.878081627740555 448.16307721500533 0.8903895366678023
12.88330918269397 449.383067670639 0.8915329002537616
12.888536737647387 450.47837155995603 0.8918892387185536
12.893764292600803 446.7893513142477 0.8882221931962838
12.89899184755422 437.5093813964462 0.8791679556134347
12.904219402507636 425.5344154244926 0.8670261561186987
12.909446957461052 412.2168665576623 0.8538803234031977
12.914674512414468 396.67646712393315 0.8379238647591899
12.919902067367884 383.0676069049773 0.823922409067045
12.9251296223213 370.33215775616725 0.8100573567200061
12.930357177274717 365.91905070090405 0.8057197417108541
12.935584732228133 358.3503859801641 0.7965501236942171
12.940812287181549 350.84991362726794 0.7874986034975163
12.946039842134965 346.4552749282344 0.7825379871308469
12.951267397088381 341.8422338670297 0.7777259980343015
12.956494952041798 340.5539499988361 0.7772625675060184
12.961722506995214 342.0783398096954 0.7780518716780197
12.96695006194863 339.50999664524244 0.7751009573897911
12.972177616902046 341.929921779878 0.7786894343562544
12.977405171855462 342.8579488447635 0.7798021505754155
12.982632726808879 346.9059230819766 0.7852890151530907
12.987860281762295 347.7063329070162 0.7857998379571272
12.993087836715711 343.66497266488 0.7799577646606546
12.998315391669127 339.17744040134585 0.7751750256213783
13.003542946622543 336.08912511238304 0.7710321985163638
13.00877050157596 338.5440886677163 0.7734918977850602
13.013998056529376 341.9312120307424 0.7782704159570634
13.019225611482792 342.58701859452634 0.7789542395514857
13.024453166436208 342.6921939044734 0.779515820358234
13.029680721389624 342.00509814744606 0.7792587677090053
13.03490827634304 342.23639005305023 0.7789668144214343
13.040135831296457 341.86933635487975 0.7787524583487301
13.045363386249873 345.075915081899 0.7817690187738481
13.05059094120329 348.4683271294235 0.7849270950569207
13.055818496156705 349.690231680342 0.7859653299018254
13.061046051110122 352.0899630650152 0.7884771512905349
13.066273606063538 358.21825156344886 0.7942182982804048
13.071501161016954 365.2702935059374 0.801301980722331
13.07672871597037 372.27226818301364 0.8076666898413061
13.081956270923786 379.6061070085647 0.8158685105905343
13.087183825877203 385.25068338007907 0.8223826894135957
13.092411380830619 388.0263788874604 0.8250745313831337
13.097638935784035 391.55443582073093 0.829560286233872
13.102866490737451 389.6696314524813 0.8287872584795256
13.108094045690867 388.7687675551644 0.827220542903459
13.113321600644284 389.97511089167944 0.8277322743697084
13.1185491555977 391.4087792504862 0.8287436134674969
13.123776710551116 391.9865879467987 0.8282242666248865
13.129004265504532 391.69267720156495 0.8287791376209044
13.134231820457948 391.90940963225773 0.8298421482396495
13.139459375411365 394.28088891329344 0.8319470358509143
13.14468693036478 395.2306501230471 0.8326685492315167
13.149914485318197 398.15543039086145 0.835394944721906
13.155142040271613 399.66939392232746 0.8376412303060523
13.16036959522503 404.7121615726317 0.8434377857246559
13.165597150178446 406.09606945570425 0.8453247767804337
13.170824705131862 404.78405098233577 0.8439385329644247
13.176052260085278 405.46153602137616 0.8448204639744004
13.181279815038694 405.9358741788435 0.8454751114672708
13.18650736999211 406.69868703793384 0.845985397476195
13.191734924945527 403.7183998997756 0.8428330967262986
13.196962479898943 402.6900522026791 0.8416088605366053
13.202190034852359 401.40625670591874 0.840829223732899
13.207417589805775 399.4948634691225 0.8398766449108416
13.212645144759191 396.2483979374004 0.8369397706474985
13.217872699712608 389.8704339145267 0.8304045364275416
13.223100254666024 386.6916129617958 0.8264362014908723
13.22832780961944 385.1990289869467 0.8242810682791479
13.233555364572856 378.7190599726479 0.8174207092939871
13.238782919526273 377.1054105705417 0.8170395512382055
13.244010474479689 368.18833986246506 0.8078265902008354
13.249238029433105 362.5635413449925 0.801750613372088
13.254465584386521 362.8550476965633 0.801741891764062
13.259693139339937 360.85639100273266 0.7988987476304643
13.264920694293354 359.591078942888 0.798486247635484
13.27014824924677 353.522875413806 0.790460683648759
13.275375804200186 349.3688932573436 0.7856988637007867
13.280603359153602 345.3869512970458 0.7811683708368308
13.285830914107018 341.46146044075374 0.7771703615093952
13.291058469060435 337.84809154523174 0.7751762251484218
13.29628602401385 337.9248973976329 0.7774840330747274
13.301513578967267 340.32229258353794 0.7809106857006353
13.306741133920683 339.19716392231345 0.7797091806125497
13.3119686888741 334.16507494563314 0.7724341863923425
13.317196243827516 328.3908843430876 0.7653020379428688
13.322423798780932 327.03306603670956 0.7632256237891729
13.327651353734348 326.70849711340986 0.7630201185809101
13.332878908687764 324.2551184081859 0.7608648046691493
13.33810646364118 323.5155094876174 0.7604796219469411
13.343334018594597 320.0004163974156 0.7576695007481962
13.348561573548013 317.1549378260397 0.7545447370239684
13.353789128501429 315.9162156772152 0.7520789786634229
13.359016683454845 314.2781775066132 0.7493752508904064
13.364244238408261 315.9294585505354 0.750497134229674
13.369471793361678 321.1212748796324 0.7570095753281461
13.374699348315094 323.3767437676574 0.7594078875954116
13.37992690326851 324.2563397032443 0.7612935547806357
13.385154458221926 325.30313394638097 0.7617604789931163
13.390382013175342 324.7274980093464 0.7615027058632582
13.395609568128759 323.7160885289835 0.7601285933330284
13.400837123082175 329.9001283549242 0.7670053509447123
13.406064678035591 327.51140718426075 0.764866426743622
13.411292232989007 326.2460454073764 0.7633675201199734
13.416519787942423 326.5400016765131 0.764505636986898
13.42174734289584 325.58111327347314 0.7636917495197973
13.426974897849256 327.1989801886441 0.7650601935853373
13.432202452802672 331.7987907400815 0.7699873105112349
13.437430007756088 333.8297618518038 0.7718449930220506
13.442657562709504 335.8727446015251 0.7739132039659085
13.44788511766292 335.11053294324324 0.7730818111219461
13.453112672616337 332.97820419216043 0.7702265979975365
13.458340227569753 334.0377837238318 0.7711272090750576
13.46356778252317 333.2805489678205 0.7695725009286677
13.468795337476585 333.6845466784506 0.7692892423122288
13.474022892430002 335.1500797720373 0.771320090648925
13.479250447383418 337.08627721955673 0.7740093035131702
13.484478002336834 341.48202141171686 0.7801250035849105
13.48970555729025 341.4349213248917 0.7801029330828877
13.494933112243666 339.33103271845044 0.7773480632116432
13.500160667197083 337.81734724933335 0.7758119540151239
13.505388222150499 334.4682975253625 0.7730634268445966
13.510615777103915 334.5288624237079 0.7735630190751409
13.515843332057331 332.77647165799715 0.7715087017955535
13.521070887010747 332.54974441686466 0.7700404553957558
13.526298441964164 332.4299272349296 0.7690678458581233
13.53152599691758 331.44660309167364 0.7680930905295915
13.536753551870996 328.72815378504384 0.7654540118819948
13.541981106824412 325.98728012537214 0.7634401354443474
13.547208661777828 324.0245801845177 0.7610598092302566
13.552436216731245 322.2412943927895 0.758520880881192
13.55766377168466 322.0622069403858 0.7589322860114605
13.562891326638077 316.4520930450121 0.7525048323721326
13.568118881591493 313.6351403257975 0.7501066679859726
13.57334643654491 309.2074235636569 0.7458762275700324
13.578573991498326 305.4518289183536 0.7417745508573075
13.583801546451742 305.5423528537876 0.7437489135633847
13.589029101405158 301.1999053460226 0.7386839166576159
13.594256656358574 296.55476614848396 0.7313981475298834
13.59948421131199 295.1629859660865 0.7286245756516555
13.604711766265407 293.0392685317366 0.7256707741867793
13.609939321218823 291.43120248423946 0.7238588660924774
13.615166876172239 292.45282132254573 0.7276108915417387
13.620394431125655 291.7329576632152 0.7272047039526955
13.625621986079071 295.7385218713752 0.7319138203500241
13.630849541032488 296.79875873523457 0.7332371455602165
13.636077095985904 296.0264185686979 0.7314664735851774
13.64130465093932 292.19643339830276 0.727836089262545
13.646532205892736 291.669146299096 0.726579587097944
13.651759760846153 288.6681995297929 0.7224753579787386
13.656987315799569 289.48278942164063 0.7229319068380903
13.662214870752985 288.00392666181085 0.7219515555700398
13.667442425706401 287.01398609446875 0.7227531763131568
13.672669980659817 286.78445500512527 0.7241341875999182
13.677897535613234 287.96930463812913 0.7244902742490766
13.68312509056665 286.0916680994411 0.7209924234545713
13.688352645520066 285.4855949308186 0.7183557190912673
13.693580200473482 286.11751963135794 0.719522003762278
13.698807755426898 290.0124057644214 0.7241121747185223
13.704035310380315 295.0987926622101 0.731148055068323
13.70926286533373 292.7901170031182 0.7284625837325808
13.714490420287147 295.4277371829189 0.7318362489083505
13.719717975240563 294.78119864419796 0.7306928731957243
13.72494553019398 296.38546746843343 0.7316997255958373
13.730173085147396 294.3797679044758 0.7285475086703821
13.735400640100812 292.70239811238946 0.7263159348911048
13.740628195054228 291.30205545970637 0.7259541797246821
13.745855750007644 290.7353510819133 0.726817249775851
13.75108330496106 291.0995807613378 0.7273819935380803
13.756310859914477 289.99575078913176 0.7272841478759452
13.761538414867893 287.2511744627862 0.7249822428890307
13.766765969821309 287.0633162337184 0.7238948470512101
13.771993524774725 286.7718028035898 0.7237853247516681
13.777221079728141 286.12453220789143 0.7214041324488542
13.782448634681558 282.67280598278467 0.7163982358751368
13.787676189634974 279.099758201051 0.712653782835133
13.79290374458839 276.5123418855407 0.7089019299638938
13.798131299541806 278.6617902393025 0.7112978176945532
13.803358854495222 280.94692077557715 0.7137516465211508
13.808586409448639 281.9907636079489 0.7153311521193099
13.813813964402055 283.4928707478872 0.7189462841543206
13.819041519355471 282.7191730341194 0.7189180866414839
13.824269074308887 282.5583852037655 0.7185980219946145
13.829496629262303 283.6039260913108 0.7194470690864028
13.83472418421572 284.89609549836274 0.7213344765942267
13.839951739169136 289.2677335357633 0.725473798845312
13.845179294122552 291.67706097213545 0.728056990332794
13.850406849075968 294.1190262509353 0.7298875751976793
13.855634404029384 295.0380956268902 0.7306685945061487
13.8608619589828 297.0034708784933 0.7327774776456819
13.866089513936217 299.7238163396187 0.7344057892723964
13.871317068889633 301.9855575526588 0.7364983779276334
13.87654462384305 302.6221963219233 0.7369783625516378
13.881772178796465 301.9066313995243 0.7359408871253413
13.886999733749882 307.5461991526039 0.74313503540124
13.892227288703298 309.97989428929486 0.7460307279511766
13.897454843656714 314.922472879994 0.7519226231496485
13.90268239861013 317.165911755992 0.7562346315630838
13.907909953563546 317.9124614769051 0.7570127704021642
13.913137508516963 322.2914486302448 0.7618352710959545
13.918365063470379 323.5846418731297 0.7625648092265168
13.923592618423795 324.85581544725704 0.7632774166111491
13.928820173377211 320.2942740282369 0.7575587062903574
13.934047728330627 315.65975388740355 0.7524560205117086
13.939275283284044 312.24403517532795 0.7488847965925997
13.94450283823746 309.413640863625 0.7462493933432542
13.949730393190876 308.7695463692056 0.7468106673347056
13.954957948144292 308.00654437988766 0.7460215922507393
13.960185503097708 311.13246638997873 0.7504279337243173
13.965413058051125 307.23543384596286 0.7455623654936421
13.97064061300454 302.88209560904 0.7400493129638753
13.975868167957957 297.25088970554077 0.7329864548197342
13.981095722911373 291.97076080933925 0.7257883536977574
13.98632327786479 291.48509534068506 0.7262100469387731
13.991550832818206 290.89148263389785 0.7256892989307452
13.996778387771622 289.4573176671501 0.7246013813370336
14.002005942725038 286.56542659704274 0.7210485017613213
14.007233497678454 283.56133980596604 0.7170666985681605
14.01246105263187 284.6545309641724 0.7190356854206441
14.017688607585287 286.2486175271712 0.7213839722721566
14.022916162538703 289.1591189994148 0.7243660284666812
14.028143717492119 287.21750880135653 0.7216527250509095
14.033371272445535 286.0436512266355 0.7193349717012655
14.038598827398951 286.0379850769889 0.7200464506633518
14.043826382352368 291.0769443944888 0.7271356502323624
14.049053937305784 297.3188963882934 0.7349253746732357
14.0542814922592 298.6707606037647 0.737094928470263
14.059509047212616 297.22629136066814 0.7344167392525373
14.064736602166032 294.32197239968025 0.7297504704831929
14.069964157119449 293.67076579482404 0.7293525970051706
14.075191712072865 295.7318061294418 0.7306822815622738
14.080419267026281 300.19134619413944 0.7359719215688239
14.085646821979697 304.90041773974286 0.74012549610687
14.090874376933114 309.71328224781615 0.746015065841694
14.09610193188653 312.6138933819745 0.7488577935665126
14.101329486839946 315.614427088465 0.7513116013981703
14.106557041793362 316.7579295002789 0.7538547848158025
14.111784596746778 316.95427053411026 0.754070528043261
14.117012151700195 316.1215051951521 0.7540162884309045
14.12223970665361 314.4083319679046 0.751926292036188
14.127467261607027 313.29469761299316 0.7504347570292488
14.132694816560443 310.58487467606477 0.7477183449647508
14.13792237151386 309.54275152845133 0.746530298418145
14.143149926467276 305.51486152533124 0.7424433803111395
14.148377481420692 303.4868452269326 0.7411586490894748
14.153605036374108 301.14107719053214 0.7379943610736551
14.158832591327524 299.98572881360536 0.7364002515396001
14.16406014628094 301.6254044821971 0.7375936607576699
14.169287701234357 302.57946708822976 0.7378031749589814
14.174515256187773 306.1183340752148 0.741748682426864
14.179742811141189 307.3257951555878 0.7445776403153684
14.184970366094605 305.9727828252975 0.7417592645199695
14.190197921048021 304.2117203475415 0.7396811251897486
14.195425476001438 300.6958018949668 0.7362210158025704
14.200653030954854 299.5740279469037 0.7349573920028716
14.20588058590827 300.0054802128374 0.735831211839563
14.211108140861686 302.6401488495335 0.7380885419606436
14.216335695815102 306.7265721362606 0.7412846187423249
14.221563250768519 308.89374676862883 0.7430900328689655
14.226790805721935 309.1376258445504 0.7425854623859657
14.232018360675351 307.33638895266495 0.7393682389679153
14.237245915628767 309.21458597686484 0.7415070017587667
14.242473470582183 309.62757603659185 0.7423728725121244
14.2477010255356 312.2786065164682 0.7474086702797746
14.252928580489016 310.0252718809183 0.7463532942518165
14.258156135442432 308.2472208719293 0.7441868193289796
14.263383690395848 312.03584559536114 0.7487616969231473
14.268611245349264 313.5136949906258 0.748212967409534
14.27383880030268 315.9803735532673 0.7495333356551233
14.279066355256097 317.6117277326849 0.7512267427637684
14.284293910209513 317.94013345629304 0.7507915490298587
14.28952146516293 322.846090876099 0.7567202238638738
14.294749020116345 327.3442267563004 0.7613605171716621
14.299976575069762 331.0981894251067 0.7651423613984624
14.305204130023178 333.3043018222378 0.766854199342141
14.310431684976594 331.75883775991355 0.7649045414724207
14.31565923993001 333.7009160550082 0.7673220881513804
14.320886794883426 335.65575895634765 0.7687257721495568
14.326114349836843 340.5343326198484 0.7742670195210611
14.331341904790259 343.9210488102229 0.7772105682278243
14.336569459743675 343.8419117070441 0.777818296405397
14.341797014697091 342.5683645179194 0.7763598635739906
14.347024569650507 343.33447621685156 0.7765069075054238
14.352252124603924 341.13558472944766 0.7740548156454138
14.35747967955734 342.4780376145809 0.7761590159658259
14.362707234510756 341.54571871701353 0.7758129902695589
14.367934789464172 340.46870452556425 0.775593458864452
14.373162344417588 340.8971307286636 0.7756347896908525
14.378389899371005 341.6380586556788 0.7772748145767303
14.38361745432442 344.2532390028009 0.7803171936304121
14.388845009277837 346.0130676221033 0.7823259739930178
14.394072564231253 342.8484479121723 0.778954201827706
14.39930011918467 341.2343138186285 0.7764524002435855
14.404527674138086 343.9570541594297 0.7799081713192028
14.409755229091502 345.30999642129075 0.7815648547619665
14.414982784044918 348.74534204587445 0.7845769270753017
14.420210338998334 349.1944926208318 0.7852268654028368
14.42543789395175 349.00044825947765 0.7844505888034365
14.430665448905167 350.75376269046444 0.7858788330302202
14.435893003858583 355.29759122527065 0.7916190803706509
14.441120558811999 359.30629381587465 0.7965968108636662
14.446348113765415 363.9667884741588 0.8010075495114383
14.451575668718831 363.82682747300345 0.8012946807998812
14.456803223672248 362.9401176442825 0.7994085841748166
14.462030778625664 365.01645671270285 0.8012479393107753
14.46725833357908 363.68981783740054 0.7998948452349776
14.472485888532496 369.25110760965043 0.8057100598544314
14.477713443485912 374.60834887870874 0.8118281118153726
14.482940998439329 385.21754575731717 0.8228359129707787
14.488168553392745 391.8176281186917 0.8292934464796198
14.493396108346161 399.719265425273 0.8376350228481172
14.498623663299577 406.7701211228733 0.8454051572325544
14.503851218252994 413.9221530853243 0.8527652490700336
14.50907877320641 419.73813661238916 0.8582509103776028
14.514306328159826 419.2346489518459 0.857780386566198
14.519533883113242 413.95407981232495 0.8523245569373462
14.524761438066658 404.1973434363004 0.8428928107810738
14.529988993020075 392.0765557023829 0.8311993405416173
14.53521654797349 382.4860082455089 0.8212295629402128
14.540444102926907 373.19933082077114 0.812108455481428
14.545671657880323 363.70943399687684 0.8009135061831957
14.55089921283374 351.74570095141735 0.78701298849396
14.556126767787156 338.9109601415702 0.7726004756169321
14.561354322740572 328.67721540562843 0.7616956955597594
14.566581877693988 322.9887470977936 0.7567242040876256
14.571809432647404 323.37270818401663 0.7579373394408555
14.57703698760082 322.461655166959 0.7572498181575906
14.582264542554237 323.45208386257156 0.7569194427607163
14.587492097507653 322.40065938704845 0.754985076401068
14.592719652461069 322.7534970378787 0.7547675644631743
14.597947207414485 322.0333876820509 0.7540436992587447
14.603174762367901 323.1760067612023 0.7554934077675706
14.608402317321318 327.34580895849933 0.7596200861177167
14.613629872274734 328.30333952284343 0.7602052212555781
14.61885742722815 331.5134186164544 0.7627214950391583
14.624084982181566 331.9581509990598 0.7633043201219577
14.629312537134982 335.0759725619986 0.7658995375042286
14.634540092088399 342.48885919909014 0.7736601752013332
14.639767647041815 348.1846924549628 0.7798475575152863
14.644995201995231 347.7641776033087 0.7798840137393539
14.650222756948647 350.0733565788791 0.7822268648313896
14.655450311902063 351.2346483875513 0.7842683498231139
14.66067786685548 353.9418468941364 0.7872688282875139
14.665905421808896 356.69158491353767 0.7900181767285497
14.671132976762312 353.70185762077614 0.7868317028786784
14.676360531715728 350.25088252894085 0.7820222283395161
14.681588086669144 349.700104887218 0.7808344421238474
14.68681564162256 347.2641833757692 0.7779487780216976
14.692043196575977 347.17559841133124 0.7774007742935254
14.697270751529393 348.41251814718424 0.7792559328683052
14.70249830648281 352.1020153456441 0.7838031357623211
14.707725861436225 355.7792795345035 0.787884925579946
14.712953416389642 358.25873539601554 0.7908458917600559
14.718180971343058 361.53260565468423 0.794286178943903
14.723408526296474 362.83615020047324 0.7954481707594728
14.72863608124989 365.57710356099676 0.7979806811684603
14.733863636203306 364.9838691283575 0.797105841806123
14.739091191156723 367.10946892209824 0.7989578009813952
14.744318746110139 367.35485193637277 0.7994254408621051
14.749546301063555 367.6577448549679 0.7993050607256734
14.754773856016971 366.10182274454695 0.7979395135651274
14.760001410970387 364.3899178198724 0.7970726158565903
14.765228965923804 362.53845453713944 0.7949168916106599
14.77045652087722 361.13199343585507 0.7942050117345529
14.775684075830636 359.5885154149296 0.7926723938146426
14.780911630784052 355.4421129232572 0.7877700067851957
14.786139185737468 356.12280870526445 0.788380565763758
14.791366740690885 357.7102777397672 0.7898699967460158
14.7965942956443 356.3789044692521 0.7889664713575596
14.801821850597717 356.053606624657 0.7895022215537628
14.807049405551133 355.81483480814717 0.7892619431150094
14.81227696050455 355.2831817526086 0.7880229580879785
14.817504515457966 358.57717582804355 0.7910608413847131
14.822732070411382 361.7801923921942 0.7937146653542599
14.827959625364798 364.43985211484403 0.7962411109532024
14.833187180318214 367.094278011321 0.7990219841688715
14.83841473527163 370.730884795239 0.8027134766628464
14.843642290225047 371.2013845122805 0.8039244162592377
14.848869845178463 374.13259546014757 0.8073923242033096
14.854097400131879 380.2774522232724 0.8135671413885693
14.859324955085295 380.5557338141071 0.8138664164303943
14.864552510038711 382.3763969523393 0.8150643327572517
14.869780064992128 377.5421921998454 0.8100160894782987
14.875007619945544 375.36910590120897 0.8083320521309301
14.88023517489896 373.80021318235663 0.8063023725291426
14.885462729852376 376.310798596797 0.8095204004468682
14.890690284805792 375.8393898591571 0.8093447679356978
14.895917839759209 378.16255624350123 0.8121268014159084
14.901145394712625 381.6108998283639 0.8161659699994163
14.906372949666041 382.0059814800831 0.8159065343842387
14.911600504619457 382.7064774705638 0.8166331254553887
14.916828059572873 379.6906607269712 0.8134018170962188
14.92205561452629 375.40726072711374 0.8086945121554104
14.927283169479706 370.98713095712463 0.8045300540759093
14.932510724433122 368.8364731967342 0.8030831592013594
14.937738279386538 366.74420765631487 0.800610291709484
14.942965834339955 362.5382600458578 0.7964504340535052
14.94819338929337 358.9484283399581 0.792701030896798
14.953420944246787 352.98491333038527 0.7859463679122881
14.958648499200203 347.6767877109276 0.7802831028741124
14.96387605415362 342.8158283463816 0.7748280905774609
14.969103609107036 338.15148980256976 0.7696708151489778
14.974331164060452 335.4076718325797 0.7660685074929207
14.979558719013868 333.22340699632855 0.7641498540308928
14.984786273967284 331.1553504847213 0.7627921715899788
14.9900138289207 329.7982403683478 0.7618781819423733
14.995241383874117 329.07643731696646 0.7604172424047649
15.000468938827533 331.512272824404 0.7628810449544989
15.005696493780949 330.2142911042795 0.7600638604585955
15.010924048734365 330.1654781632509 0.7600903667225973
15.016151603687781 331.55696848081635 0.7625230564124318
15.021379158641198 333.28169950226277 0.7644933451971881
15.026606713594614 332.9095839935911 0.7638591969994338
15.03183426854803 333.80202000758544 0.7640104523647797
15.037061823501446 335.1053545322496 0.7651993280039142
15.042289378454862 333.96460228258354 0.7640008394555666
15.047516933408279 331.71450943672374 0.7633182589680612
15.052744488361695 330.50098693322207 0.7627218141192548
15.057972043315111 333.3124327304892 0.7658323206676302
15.063199598268527 334.9666985521365 0.7663935571199917
15.068427153221943 336.52566321779045 0.7673687643567538
15.07365470817536 338.8070275939216 0.7700939648091676
15.078882263128776 337.6065882105584 0.768965003884102
15.084109818082192 335.4690358670877 0.7666390732102002
15.089337373035608 337.48513011883705 0.7684887228008618
15.094564927989024 338.49760452375295 0.7700693308422034
15.09979248294244 340.66564735356826 0.7727335963487887
15.105020037895857 340.16622451624846 0.7719128933071807
15.110247592849273 335.54539648947355 0.7669358685272176
15.11547514780269 331.41858206705155 0.7621652822169032
15.120702702756105 328.17859906131616 0.7590551887273159
15.125930257709522 326.0513489694922 0.7560791017857567
15.131157812662938 323.3482989784012 0.7524426440117341
15.136385367616354 321.82956456617757 0.7510581668449378
15.14161292256977 318.6134288225301 0.7475184849115172
15.146840477523186 312.9060801716798 0.7418543034134965
15.152068032476603 308.2126400884816 0.7365584892247792
15.157295587430019 306.89061706287043 0.7348834964957772
15.162523142383435 306.49781829018195 0.7344594897826952
15.167750697336851 305.99610400929396 0.734439217772082
15.172978252290267 306.10082168333787 0.7350123738257375
15.178205807243684 300.8960830572314 0.7295320909043275
15.1834333621971 293.96901547605506 0.7204801128707488
15.188660917150516 286.9183147165933 0.7128618959043657
15.193888472103932 282.9795924441907 0.7092901557795837
15.199116027057348 282.49964136026375 0.7089437571292467
15.204343582010765 285.4813678910154 0.7128053439592317
15.20957113696418 289.55364564015764 0.7167180991434432
15.214798691917597 291.08804635821326 0.7177299424617387
15.220026246871013 291.9678002828267 0.7193335508995653
15.22525380182443 287.50181277914623 0.7127881097039916
15.230481356777846 284.1886476750872 0.7095029602175761
15.235708911731262 281.53491539414404 0.7075085028638407
15.240936466684678 280.71584040345067 0.7064495086568079
15.246164021638094 280.6208380507556 0.707351320952323
15.25139157659151 282.93203394965496 0.7089139481601755
15.256619131544927 284.0633295445507 0.7095554361658414
15.261846686498343 281.7725671147414 0.7079101452831137
15.267074241451759 279.4217418556588 0.7058569059451851
15.272301796405175 277.70793619817863 0.7053384005249765
15.277529351358591 275.1029838866592 0.7035579584012788
15.282756906312008 275.3342817171948 0.7023721031446596
15.287984461265424 276.83439499671306 0.7040823590162625
15.29321201621884 278.4634842152351 0.7058084544201055
15.298439571172256 279.63042988160026 0.7053241740152179
15.303667126125672 284.2670390850797 0.710228313514276
15.308894681079089 286.25355345920104 0.711727854773369
15.314122236032505 287.1380435087201 0.7134571105888551
15.319349790985921 284.97778724354544 0.7119066271848704
15.324577345939337 289.18873297911455 0.717807466044264
15.329804900892753 291.50520156586214 0.7203049514997885
15.33503245584617 297.8225665090507 0.7278514732741268
15.340260010799586 297.0214787175453 0.7248008674595007
15.345487565753002 296.53458287072124 0.7243240288562355
15.350715120706418 296.9762440200251 0.7239830798272497
15.355942675659835 298.18730154790904 0.7259968140859365
15.36117023061325 302.04182517471315 0.73146067846621
15.366397785566667 304.36808902829915 0.7345722658266741
15.371625340520083 306.01844929518796 0.7355199549857782
15.3768528954735 306.0405258341315 0.7348352746797595
15.382080450426916 306.0893758216879 0.7341378703126494
15.387308005380332 306.1564359258023 0.7343349491924047
15.392535560333748 305.43275534830417 0.7338111682162398
15.397763115287164 303.8755087122486 0.7409157390355983
15.40299067024058 302.6829473770349 0.7476718368574529
15.408218225193997 303.5301320286425 0.7549496397204701
15.413445780147413 305.37734457568456 0.7608258847252607
15.418673335100829 307.79315236131936 0.7672978183503367
15.423900890054245 308.667862370714 0.7706132911213328
15.429128445007661 307.062381270962 0.7713230185788378
15.434355999961078 303.63894159020697 0.7699204025868923
15.439583554914494 301.48202400743884 0.7693054751238717
15.44481110986791 301.13200867851776 0.7709043882798927
15.450038664821326 303.3212355449455 0.777120169439584
15.455266219774742 301.1468165380036 0.7776958761075361
15.460493774728159 297.90710698405024 0.7763367307616958
15.465721329681575 296.9547430391475 0.7765147058838278
15.470948884634991 298.2675221573061 0.7795871270817772
15.476176439588407 300.78382506309754 0.7852474950965038
15.481403994541823 303.126966964014 0.7903898199217857
15.48663154949524 303.0262069891838 0.7935459368151281
15.491859104448656 304.19034251841447 0.7961910951816177
15.497086659402072 304.6724190724168 0.7988536779911687
15.502314214355488 307.7477021161346 0.8038428847870275
15.507541769308904 310.60504148129263 0.8082810871690708
15.51276932426232 308.3259069058249 0.8077221419667154
15.517996879215737 305.3857581720873 0.8050808174847848
15.523224434169153 301.16502253525283 0.801363253423533
15.52845198912257 303.751484498637 0.8062910977620299
15.533679544075985 309.1863844831868 0.8142008954270754
15.538907099029402 314.12983875733283 0.8221295455913555
15.544134653982818 316.4094931559714 0.8270239664451586
15.549362208936234 318.27366467653553 0.8312020697311173
15.55458976388965 315.9192128366778 0.8297704896661525
15.559817318843066 317.74618661813867 0.8340932223390126
15.565044873796483 316.0277118125101 0.8332770580629264
15.570272428749899 320.4655215926932 0.84059553111928
15.575499983703315 320.9305549608512 0.8429626296219006
15.580727538656731 322.570281338722 0.8458676572455104
15.585955093610147 322.053489944066 0.8472166956147834
15.591182648563564 319.1649851758787 0.8464796198573633
15.59641020351698 317.37706105728154 0.8457867430092495
15.601637758470396 318.8852764388862 0.8495798112684879
15.606865313423812 317.7084210397358 0.8496973910448321
15.612092868377228 317.7835576765197 0.8510387140249097
15.617320423330645 315.91735970293126 0.8493370702681751
15.62254797828406 309.7299317975528 0.8418862051800375
15.627775533237477 306.4386761274443 0.8388422592275252
15.633003088190893 303.8108651387578 0.8371374186985746
15.63823064314431 304.2667870101392 0.8358166028028576
15.643458198097726 304.591536021383 0.8241041555223692
15.648685753051142 306.58020260665603 0.8208754797712594
15.653913308004558 307.7915168075259 0.8173405767750271
15.659140862957974 305.81772036733736 0.8112640345899642
15.66436841791139 303.7006957676057 0.8060714601216226
15.669595972864807 300.9876997498375 0.8006994278527834
15.674823527818223 298.92191002811956 0.7968148245149963
15.680051082771639 297.88198488830415 0.7943544798818498
15.685278637725055 297.72172831199833 0.7926616853660801
15.690506192678471 298.2575241857577 0.7917305107642002
15.695733747631888 297.1839377311845 0.7875339137621317
15.700961302585304 291.9461944081066 0.7776204398536122
15.70618885753872 288.5698237460881 0.7720208890225188
15.711416412492136 288.6036212451384 0.7709630197321594
15.716643967445552 291.07259464432735 0.7736390529399632
15.721871522398969 295.07552189210594 0.7782557093687966
15.727099077352385 295.3791385305631 0.77710505052535
15.732326632305801 295.79316197833674 0.7765653383141295
15.737554187259217 294.5997313661651 0.775222212496575
15.742781742212633 294.35216689738786 0.7739537716133049
15.74800929716605 298.51200501591853 0.7790102299581886
15.753236852119466 299.6459436659869 0.7800763022808571
15.758464407072882 300.29691600793484 0.779115492660705
15.763691962026298 299.42119400972945 0.7772984407914244
15.768919516979715 301.13485238112736 0.778067912139167
15.77414707193313 298.80088517075194 0.7736899777888595
15.779374626886547 298.3874695710842 0.772488810123506
15.784602181839963 299.628942423967 0.7734795499383614
15.78982973679338 301.0518746326813 0.7743647606499215
15.795057291746796 300.8762872363841 0.7738026280973351
15.800284846700212 302.948187916725 0.7754182343286664
15.805512401653628 301.20808758990535 0.7729491809098219
15.810739956607044 301.26273015884425 0.7726245608156126
15.81596751156046 301.21740304612337 0.7715809448149465
15.821195066513877 302.15477875281977 0.7730854001323364
15.826422621467293 307.6835367241875 0.778830591362573
15.831650176420709 308.85098427601145 0.7809589515123251
15.836877731374125 310.0993827579137 0.7815352995048467
15.842105286327541 307.0370227516633 0.7783470282987021
15.847332841280958 305.22659884278556 0.7759594799455423
15.852560396234374 303.7361308750132 0.7746325517008005
15.85778795118779 300.2044694866683 0.7693180634487481
15.863015506141206 299.6179896235804 0.7684094832096037
15.868243061094622 300.17962817167336 0.7685849672612807
15.873470616048039 298.2069510761353 0.7665099486449415
15.878698171001455 298.1439197891343 0.7660299770880286
15.883925725954871 297.5814201270962 0.764665292719708
15.889153280908287 298.2488723636305 0.7639256736242147
15.894380835861703 300.66937397137775 0.766772970603563
15.89960839081512 301.0372548881475 0.7661809978713141
15.904835945768536 300.0664081806398 0.7638922684573038
15.910063500721952 298.2685934101913 0.7612544506857581
15.915291055675368 294.6851939175022 0.7561891621371091
15.920518610628784 294.3226686296417 0.7561497210873489
15.9257461655822 295.4297782178708 0.7571356857354248
15.930973720535617 294.45995450226843 0.755085758985907
15.936201275489033 296.4155493148825 0.7579725139667114
15.94142883044245 294.8759617635568 0.7548964660997682
15.946656385395865 296.1316527124928 0.7561532514998125
15.951883940349282 294.0535154881288 0.7540205066382277
15.957111495302698 297.6106081592989 0.7586051098075846
15.962339050256114 298.41464692253925 0.7602683389161888
15.96756660520953 298.6727376372796 0.7594799219068312
15.972794160162946 299.5713193201905 0.7604952400681013
15.978021715116363 299.80507016381944 0.7603714133876598
15.983249270069779 298.7599189657273 0.7585422376396205
15.988476825023195 299.71969974440736 0.7597306218787875
15.993704379976611 298.9182724151512 0.759923421181094
15.998931934930027 300.7211325882805 0.7613966311359759
16.004159489883442 300.3599386766125 0.7616304371525201
16.009387044836856 298.6439156507216 0.7595423869856847
16.01461459979027 297.42378290446635 0.7583030159902014
16.019842154743685 297.9092873823742 0.7594569989195915
16.0250697096971 299.7363235337548 0.7597623632856123
16.030297264650514 303.6509218808095 0.7647442636357653
16.03552481960393 303.50809292217303 0.7637148261605353
16.040752374557343 306.2406981779001 0.7671951747056244
16.045979929510757 306.8907339731476 0.7682422652345507
16.05120748446417 307.6755079131707 0.7680836641832954
16.056435039417586 309.96409986871544 0.770611765772404
16.061662594371 312.5558864533685 0.7733839241185997
16.066890149324415 318.67364902383844 0.7804693513775597
16.07211770427783 322.05221810194496 0.7842940124636032
16.077345259231244 322.85938535830593 0.7849449353344403
16.08257281418466 328.0094946073166 0.7906348376655109
16.087800369138073 331.6004190255197 0.794415730554382
16.093027924091487 333.75829475783587 0.7975959804687531
16.0982554790449 336.51461315315265 0.8009255641988192
16.103483033998316 339.179264611504 0.805080938018327
16.10871058895173 340.7426955179453 0.8062704806019143
16.113938143905145 343.31149012611326 0.8092282094218742
16.11916569885856 344.02820103575704 0.8095446165109687
16.124393253811974 342.92475930468066 0.8084906183767782
16.129620808765388 342.5152568343531 0.8087493261064636
16.134848363718802 341.41600307205 0.8080234128688784
16.140075918672217 339.2179386327375 0.8050987666913715
16.14530347362563 339.5440850249982 0.8061379004677405
16.150531028579046 341.8358998340105 0.8077353502464345
16.15575858353246 343.7333438640477 0.8096764743825325
16.160986138485875 341.45183601013883 0.8071309135290798
16.16621369343929 336.4635304133565 0.8006939190574057
16.171441248392703 333.07426552035895 0.7969427810655536
16.176668803346118 327.70680210496835 0.7905191408302226
16.181896358299532 324.6697789369411 0.7870227872432641
16.187123913252947 322.4080800355712 0.7845945138942982
16.19235146820636 317.1838944499172 0.7789790409559616
16.197579023159776 312.791312483733 0.7735156093613934
16.20280657811319 306.5190010014344 0.7653726604473274
16.208034133066604 300.65078186528655 0.7580503775362033
16.21326168802002 296.11406269805974 0.7524378781790223
16.218489242973433 290.98503672663645 0.7477266911037627
16.223716797926848 290.94968212756373 0.7478550186472326
16.228944352880262 289.37089686532863 0.7456924453700028
16.234171907833677 288.30917623826826 0.7437945333036219
16.23939946278709 284.19104053962195 0.7390292811062228
16.244627017740505 281.09680431659586 0.7358811193985022
16.24985457269392 278.2977629608115 0.732326876251509
16.255082127647334 276.6627720179243 0.7302607104989731
16.26030968260075 274.1221518297053 0.7258295739944782
16.265537237554163 273.4178735952183 0.7251782648870416
16.270764792507578 271.976783436221 0.7226665521962702
16.275992347460992 270.15191799103945 0.7205142560308433
16.281219902414406 268.1521354470153 0.7197158482570839
16.28644745736782 265.8921870300407 0.7164374583753196
16.291675012321235 267.08228644622153 0.717710776556196
16.29690256727465 269.5005013025999 0.718922925922229
16.302130122228064 270.89465170651164 0.7198079228960712
16.30735767718148 272.2295039853546 0.7209850270982656
16.312585232134893 268.7217110988569 0.7163279395225892
16.317812787088307 268.1339686178776 0.7155790112809581
16.323040342041722 265.2485477442782 0.7132056595243419
16.328267896995136 264.8824886324347 0.7145881441261261
16.33349545194855 263.044477110678 0.7113799144519749
16.338723006901965 261.4641195046974 0.7071090586792552
16.34395056185538 265.69208436244355 0.7103369003994423
16.349178116808794 270.06192284501714 0.716351802902521
16.35440567176221 274.83724273192394 0.7219921693169031
16.359633226715623 284.1667085264479 0.7346466157758418
16.364860781669037 290.2437798048421 0.7427631760272911
16.37008833662245 299.89806242064253 0.7534124617513915
16.375315891575866 301.7130517951144 0.7557400586003905
16.38054344652928 302.4384692012626 0.7550062200259572
16.385771001482695 305.43326156909563 0.7573861961668049
16.39099855643611 308.83195922524953 0.7606513875125647
16.396226111389524 313.4268113043809 0.7654179569058924
16.401453666342938 315.6582168801744 0.7680473592362945
16.406681221296353 313.90565321680214 0.7665177631005426
16.411908776249767 309.3882679538105 0.760933023006644
16.41713633120318 308.1364961770983 0.7589913681864378
16.422363886156596 304.38955883638613 0.7544875492221294
16.42759144111001 300.3313830762752 0.7484545550865503
16.432818996063425 296.8133115828175 0.7445533403802264
16.43804655101684 298.19021705745195 0.7458778835731809
16.443274105970254 298.3748183346508 0.7460234664919436
16.448501660923668 300.9442692234356 0.74917231321959
16.453729215877082 298.9807447539644 0.7458959724012983
16.458956770830497 300.4457557235766 0.748560640338263
16.46418432578391 298.04627881774 0.7472068161960083
16.469411880737326 296.05228297547507 0.743200365425914
16.47463943569074 294.9983954150455 0.7415772186443342
16.479866990644155 293.33117487233983 0.7386616268549688
16.48509454559757 297.4808148307015 0.7434146129564317
16.490322100550983 299.9396442657308 0.7475122003022464
16.495549655504398 300.8838945327739 0.7467323408346012
16.500777210457812 299.0170342650472 0.7441203047166166
16.506004765411227 298.5456210555374 0.7428559250928579
16.51123232036464 298.99829093168404 0.7436479552942309
16.516459875318056 297.6999193444896 0.7433299272621874
16.52168743027147 295.5346709261085 0.7417656449365021
16.526914985224884 291.5576678515957 0.7370023876313863
16.5321425401783 288.6214445194458 0.7337371208832233
16.537370095131713 284.68998725170877 0.7283465817540005
16.542597650085128 280.2049515433617 0.7233353323709915
16.547825205038542 276.8110205368642 0.7196498965194372
16.553052759991957 273.07493122519946 0.7142591507578785
16.55828031494537 267.44455622975505 0.7075265464958403
16.563507869898785 264.97253222980817 0.7051068590187816
16.5687354248522 264.51460204376633 0.7054770197923048
16.573962979805614 265.67475716238204 0.708103584955257
16.57919053475903 266.14328895331977 0.7072486336251685
16.584418089712443 265.0754927284153 0.7054064018319935
16.589645644665858 262.84264596207186 0.701638822123794
16.594873199619272 262.2009116932018 0.70058895475802
16.600100754572686 261.1563490689471 0.6993559036791361
16.6053283095261 262.2515179234698 0.7010648992434186
16.610555864479515 261.7296587902761 0.6992905407641455
16.61578341943293 258.8659363862238 0.6952801306828207
16.621010974386344 258.42007888430004 0.6947070552999999
16.62623852933976 259.10234299477634 0.6969572995146032
16.631466084293173 262.6492763988657 0.7019407130495079
16.636693639246587 264.8540595356886 0.7043669252730329
16.641921194200002 265.59975041301936 0.7051455205574566
16.647148749153416 266.60959418444037 0.7049759081075692
16.65237630410683 264.7612676858734 0.7017795991745222
16.657603859060245 265.71205791153085 0.704301539920962
16.66283141401366 265.7681345565532 0.705213499771471
16.668058968967074 264.88272471001517 0.7046363588687545
16.67328652392049 261.4210238275139 0.6998852941241077
16.678514078873903 259.8084347774967 0.6974686598663089
16.683741633827317 260.7304777240711 0.6991502645732407
16.68896918878073 260.97673128064116 0.699432393542083
16.694196743734146 258.5505454364246 0.6965333372909159
16.69942429868756 256.7947096231171 0.6929139045112485
16.704651853640975 255.63626280967014 0.690110509404063
16.70987940859439 252.9737382897722 0.685530374472087
16.715106963547804 248.77613772148246 0.6809132800228388
16.720334518501218 246.03477361176385 0.678055633119531
16.725562073454633 246.96743485070436 0.6804775145183981
16.730789628408047 248.6156969999788 0.6818196340445726
16.73601718336146 251.04000195119843 0.6844397665916071
16.741244738314876 250.63270745104242 0.6834765651994116
16.74647229326829 246.87303924510266 0.6784079639579208
16.751699848221705 244.9685579608711 0.6747944579288314
16.75692740317512 238.87800184091176 0.6658149425432025
16.762154958128534 239.65120662610872 0.6659006710498612
16.767382513081948 239.68285273172668 0.6665788001966243
16.772610068035362 239.74132593374367 0.6659071388329268
16.777837622988777 240.48341484878065 0.6667265182200534
16.78306517794219 240.4087347265286 0.6665914448230976
16.788292732895606 241.70172443291102 0.6687621318403407
16.79352028784902 241.4074659697942 0.6702781082592149
16.798747842802435 239.98785225451473 0.6685055637087427
16.80397539775585 237.52122483482398 0.6662035821654084
16.809202952709263 237.11489880841359 0.6660372756709789
16.814430507662678 236.83543538945884 0.6644830809801421
16.819658062616092 237.58412300271573 0.6655352667591339
16.824885617569507 236.16066109841952 0.6653292391283606
16.83011317252292 233.7817743751564 0.6631961309960053
16.835340727476336 232.79121459928191 0.6626625528793716
16.84056828242975 229.41605984691 0.6559951141972518
16.845795837383164 229.5061834506922 0.6538730101044137
16.85102339233658 228.68487528483476 0.6518056706277597
16.856250947289993 230.07117377748582 0.6537552889404991
16.861478502243408 230.29346738684228 0.6556375154367574
16.866706057196822 229.80528572155077 0.6554904707784733
16.871933612150237 227.5558179057215 0.6534127041322563
16.87716116710365 228.13770419983985 0.6540902038145044
16.882388722057065 227.24565030898353 0.6533865199605196
16.88761627701048 227.45216468626055 0.6546458455198011
16.892843831963894 224.93153624258176 0.6512969668294758
16.89807138691731 226.25212160364072 0.6533698083026898
16.903298941870723 226.53948031092312 0.6528296346911797
16.908526496824138 229.12128655354948 0.6557062143569924
16.913754051777552 227.78105862839462 0.65443422247341
16.918981606730966 226.1700092984797 0.6518734074945552
16.92420916168438 224.2089173041964 0.649220129803094
16.929436716637795 224.91736825853525 0.6507963284427098
16.93466427159121 226.34394182456336 0.6516775205643618
16.939891826544624 225.52575098285237 0.6498274925549448
16.94511938149804 225.30862463759976 0.6474227069843006
16.950346936451453 225.38749958861547 0.6469453949695715
16.955574491404867 224.3677043717943 0.6477988793420958
16.960802046358282 223.85672860427115 0.6491329235217602
16.966029601311696 223.37003964736007 0.6490653263566124
16.97125715626511 222.24024877094655 0.6464947387090717
16.976484711218525 222.03608595353683 0.6432763720322495
16.98171226617194 219.20882762238978 0.6386177406016055
16.986939821125354 219.41832477814975 0.6395200910201816
16.99216737607877 220.76543950352325 0.6400386326706345
16.997394931032183 222.04080864181182 0.6425897697868763
17.002622485985597 224.94479575778684 0.6485019411943085
17.00785004093901 226.50518023813433 0.6519336419049624
17.013077595892426 227.4404622140567 0.6545024218984925
17.01830515084584 226.3691088110464 0.6515201492909565
17.023532705799255 224.778874448527 0.6463166794335515
17.02876026075267 223.53362097817987 0.6451272105032105
17.033987815706084 225.32064859850837 0.64581219105466
17.039215370659498 226.40284241749595 0.6481916646978846
17.044442925612913 227.03706545304357 0.6503990402402533
17.049670480566327 225.84544428855423 0.6498646083285777
17.05489803551974 225.95798999407197 0.6497987913795755
17.060125590473156 226.76746369299426 0.6489584567190776
17.06535314542657 225.85925026679138 0.6465195999460371
17.070580700379985 227.24708745464736 0.6490119362707136
17.0758082553334 226.7641391552302 0.6496619309644025
17.081035810286814 228.7428702573009 0.6519130375135351
17.086263365240228 229.04714373841952 0.6508150518093813
17.091490920193642 227.63698604672905 0.6488729890335385
17.096718475147057 226.63163442384177 0.6475305501419227
17.10194603010047 226.46609291844135 0.6485993871442249
17.107173585053886 226.6061091595953 0.6485655900668407
17.1124011400073 230.41947259320474 0.6540409272998018
17.117628694960715 232.9665135194446 0.6572066206522695
17.12285624991413 234.7018423368188 0.6604587416528346
17.128083804867543 234.68718815577515 0.6607133159025639
17.133311359820958 234.43977699952472 0.6591710780910687
17.138538914774372 235.58879257021155 0.6615237359596486
17.143766469727787 234.2684000307487 0.6584971508840749
17.1489940246812 235.29728387310354 0.6599292913997545
17.154221579634616 235.67193304851622 0.6595046203023727
17.15944913458803 236.64317671992688 0.6595019538336392
17.164676689541444 238.65577107896004 0.6628233682224874
17.16990424449486 241.51927168594366 0.6671463221624434
17.175131799448273 246.53927223754073 0.6747499664862304
17.180359354401688 248.5370617732701 0.6765856370134915
17.185586909355102 248.22192039045964 0.6750334548081994
17.190814464308517 247.29078994308182 0.6729841570820614
17.19604201926193 248.47809474239835 0.6746708865633027
17.201269574215345 251.74208071032814 0.6798783748167564
17.20649712916876 251.2997287855847 0.6790688648918082
17.211724684122174 253.02996045400874 0.6822016852952715
17.21695223907559 254.2024241612813 0.6838098685014992
17.222179794029003 255.70471943493214 0.6852279449096988
17.227407348982418 254.69447224479376 0.6835333211566452
17.232634903935832 255.43474029884808 0.6841508550726365
17.237862458889246 253.91333476832065 0.6824015330558415
17.24309001384266 251.82053644250468 0.6804521893913388
17.248317568796075 251.22016727092756 0.6795746648340029
17.25354512374949 251.10473100842222 0.6798896534583614
17.258772678702904 250.08491455568563 0.677955736735141
17.26400023365632 247.32424555828482 0.6736502924790134
17.269227788609733 246.04810735869006 0.6725623726106782
17.274455343563147 243.260885806702 0.6691413453580787
17.279682898516562 244.41714203974118 0.6714982177063019
17.284910453469976 246.20162629189744 0.673572940947496
17.29013800842339 245.93850074590245 0.6724753325889448
17.295365563376805 246.7449633127035 0.6727805513900501
17.30059311833022 246.56014574328145 0.6731042405236257
17.305820673283634 247.15552672972532 0.6738445723298324
17.31104822823705 246.51460354426203 0.6730593569135666
17.316275783190463 246.46556217829917 0.6720498437941977
17.321503338143877 246.8619953606172 0.6726778000360704
17.32673089309729 247.54131780996676 0.6737137461808431
17.331958448050706 247.0816323277708 0.6730535139663736
17.33718600300412 248.50507777122198 0.6756238567658358
17.342413557957535 247.8790394816319 0.6761326455255766
17.34764111291095 247.75287978870176 0.6757626228464086
17.352868667864364 247.508512398224 0.6754087009989527
17.358096222817778 246.55123740735772 0.6728316744290916
17.363323777771193 245.84791340707127 0.6711374409490513
17.368551332724607 244.6330796037397 0.6695045204970976
17.37377888767802 240.0473657513599 0.6618778166011382
17.379006442631436 238.62038024850585 0.6603792345156879
17.38423399758485 238.32292215273776 0.6600020233620412
17.389461552538265 237.60895115257748 0.6605894100240987
17.39468910749168 239.55952927441686 0.6640836802572089
17.399916662445094 240.91324438881486 0.6658238936800984
17.405144217398508 246.0120812176819 0.6722758924919827
17.410371772351922 246.73515376612747 0.6740374982846211
17.415599327305337 246.9944642723682 0.6745759208282224
17.42082688225875 244.72829568966654 0.6708854914493481
17.426054437212166 244.9516018570876 0.6703381285241339
17.43128199216558 247.09132501693497 0.6723508510881928
17.436509547118995 247.08516170735152 0.672099817906671
17.44173710207241 249.38943615857315 0.6746770318970255
17.446964657025823 251.48510019195203 0.6778301031933593
17.452192211979238 250.98661654576972 0.67802779916558
17.457419766932652 247.29052214229128 0.6733852847001418
17.462647321886067 245.03289911777225 0.6697093420177725
17.46787487683948 246.176964570078 0.6709382341549102
17.473102431792896 246.38735320242773 0.6724680254769139
17.47832998674631 245.13915187132187 0.6699109698251541
17.483557541699724 245.91221171245064 0.6710813154983587
17.48878509665314 246.3786392733386 0.6699255408770161
17.494012651606553 248.62309993902835 0.6729145324240665
17.499240206559968 248.50049029853497 0.6725764512425102
17.504467761513382 251.08971360562154 0.6757956163848791
17.509695316466797 255.81315787866515 0.682444082771849
17.51492287142021 254.83942780081793 0.6808969846262898
17.520150426373625 251.27165775057824 0.6772539375664128
17.52537798132704 249.394483754099 0.6746141014699709
17.530605536280454 249.22609232612757 0.6752974781304206
17.53583309123387 252.19095561116256 0.6790597583336196
17.541060646187283 253.66174618009927 0.6805428349406301
17.546288201140698 252.85392723687687 0.6800492520840333
17.551515756094112 253.32732417687163 0.6816998846709907
17.556743311047526 253.92168933892478 0.6838789322456387
17.56197086600094 254.00962405618597 0.6842938200463805
17.567198420954355 252.7303036566771 0.6810245307860956
17.57242597590777 253.02190405167593 0.6803135944006985
17.577653530861184 252.5093184169841 0.6789539876796568
17.5828810858146 251.76532617165614 0.677122656647155
17.588108640768013 252.59193837786017 0.6784876744075877
17.593336195721427 252.9221221046204 0.6783286233334043
17.598563750674842 254.7380213691 0.679897493332794
17.603791305628256 255.65641661850927 0.6811320335897622
17.60901886058167 257.02079784199594 0.6833073694689918
17.614246415535085 258.59079370719667 0.6855061040465639
17.6194739704885 255.95880188037307 0.6819735781319499
17.624701525441914 253.05055339383154 0.6774769851254571
17.62992908039533 252.5717158344463 0.67619121860701
17.635156635348743 255.07635198989186 0.6798796293256397
17.640384190302157 258.11552816031633 0.683801588133283
17.64561174525557 260.8453044600352 0.6867445935369516
17.650839300208986 262.443549011305 0.6879066081482018
17.6560668551624 264.32406322569744 0.6893334113834749
17.661294410115815 264.24460694839667 0.6896306175355073
17.66652196506923 268.2678408139131 0.6967737815041382
17.671749520022644 272.2600849737439 0.703137682376064
17.676977074976058 276.1575360092709 0.707461246444077
17.682204629929473 279.90205714995784 0.7104477960769372
17.687432184882887 284.0740115814203 0.7153134836666063
17.6926597398363 286.4269080428651 0.7177674972235162
17.697887294789716 289.294607688376 0.7214824701027817
17.70311484974313 291.1206774416382 0.7245522697358983
17.708342404696545 293.273988803692 0.7269127178001121
17.71356995964996 295.235521154023 0.7292163127978774
17.718797514603374 297.59210788060824 0.7308325834401233
17.724025069556788 304.04177171556256 0.7377771927563991
17.729252624510202 308.3238067595372 0.7431307855557533
17.734480179463617 309.9656950481918 0.7447067060981621
17.73970773441703 312.13455277033825 0.7470002088600181
17.744935289370446 311.1010789977306 0.7459157596826146
17.75016284432386 315.6126806655604 0.7505790868562173
17.755390399277275 320.1819133030628 0.7553526560938253
17.76061795423069 323.86185213732995 0.7593371780250722
17.765845509184103 326.2177561332926 0.7617082503270396
17.771073064137518 323.9528103513824 0.7593571478726869
17.776300619090932 322.6392122768963 0.7581323264859742
17.781528174044347 321.2073299957794 0.7570570701868685
17.78675572899776 320.06239145108344 0.7559472530058576
17.791983283951176 317.79378011341686 0.7534313553269159
17.79721083890459 314.2965440486142 0.7492053155071996
17.802438393858004 313.52225337304674 0.7481944606303116
17.80766594881142 312.6483481322087 0.7462718001970938
17.812893503764833 311.08138555131893 0.7442983493045041
17.818121058718248 309.55866917102 0.7424285015006638
17.823348613671662 305.94163526913957 0.7378909415033316
17.828576168625077 301.822537959977 0.7330617365577993
17.83380372357849 298.6256796637465 0.7294757531003386
17.839031278531905 297.7491727106803 0.7293281859843209
17.84425883348532 300.3759167129108 0.7331971756155656
17.849486388438734 299.8747010349399 0.7325631260744125
17.85471394339215 302.12334504095276 0.7353090631214305
17.859941498345563 300.58190982983854 0.7335766718024089
17.865169053298978 301.00606005954893 0.7334436095052196
17.870396608252392 302.23826090181166 0.7356330857452998
17.875624163205806 300.8398940266923 0.7333811954026832
17.88085171815922 304.480017407624 0.7383319618981776
17.886079273112635 306.9105560765905 0.7419952686485569
17.89130682806605 311.0042883803203 0.7465059993655402
17.896534383019464 315.34002654313645 0.7510932895859577
17.90176193797288 322.7073135141904 0.7586177222442886
17.906989492926293 329.74332165423925 0.7661988170990328
17.912217047879707 332.8574770536352 0.770946744046876
17.917444602833122 334.4625004498629 0.7725324525603844
17.922672157786536 334.45423223610396 0.7728481836802684
17.92789971273995 334.7472155657241 0.7733190843911237
17.933127267693365 333.7335911948956 0.7716428781359298
17.93835482264678 334.510852969625 0.7728671143642735
17.943582377600194 333.0730792995566 0.7708013580465632
17.94880993255361 333.0372319210234 0.7700863200513748
17.954037487507023 328.4455419670833 0.7649394185976346
17.959265042460437 321.73143054169265 0.7573014510759652
17.96449259741385 315.97389043323204 0.752098030924241
17.969720152367266 309.9170889313467 0.7450765846421638
17.97494770732068 306.8385912390318 0.7411496079679324
17.980175262274095 302.0145114796642 0.7347895677299195
17.98540281722751 298.36900792041547 0.7303024693108626
17.990630372180924 294.2941024651553 0.725175817055354
17.995857927134338 288.5690971873091 0.7186452894373626
18.001085482087753 285.50743831339435 0.7142732856556043
18.006313037041167 282.6383770323699 0.711091697164273
18.01154059199458 280.33194482047355 0.7083624731908249
18.016768146947996 284.0166383508464 0.7140724388444939
18.02199570190141 284.31489529536907 0.7151265121418386
18.027223256854825 285.22421660325375 0.71630385298792
18.03245081180824 280.26463371214123 0.7097841769662085
18.037678366761654 278.15827705784955 0.7065725232429754
18.042905921715068 278.88272430812253 0.706063980649259
18.048133476668482 280.0596013717358 0.7078598704653667
18.053361031621897 281.7974042698384 0.7098700473882045
18.05858858657531 282.7463200897668 0.7125342821460242
18.063816141528726 283.4900883388849 0.7148275850131726
18.06904369648214 281.95976071556004 0.7123801552435393
18.074271251435555 283.7352521158935 0.7141289837411927
18.07949880638897 284.6947886936161 0.7149133378792636
18.084726361342383 284.4314468481165 0.714062914602326
18.089953916295798 281.91957694474456 0.7106601005500786
18.095181471249212 280.95666479528194 0.709258275748457
18.100409026202627 286.5050779120377 0.7167922801738817
18.10563658115604 291.0205766549647 0.7223597419140685
18.110864136109456 295.7480628248483 0.727179240205249
18.11609169106287 299.88752404627417 0.7310531819917243
18.121319246016284 305.88148324752257 0.7382110866220626
18.1265468009697 310.2060178430602 0.7431633879971435
18.131774355923113 318.58198473724525 0.7541129036864763
18.137001910876528 322.58802224472396 0.7587062101379712
18.142229465829942 335.072012377928 0.7727140046987891
18.147457020783357 344.8397206334036 0.7830728138807077
18.15268457573677 355.0123481088886 0.7932854767309572
18.157912130690185 365.44559151133325 0.8047723006199718
18.1631396856436 373.48947554338633 0.8134682968791261
18.168367240597014 386.46137435912607 0.8272372243611779
18.17359479555043 396.85906904258616 0.8386238319508569
18.178822350503843 402.4705837767261 0.8439304692886369
18.184049905457258 402.3838535705685 0.8437485248258632
18.189277460410672 399.9113643561909 0.8414029365679218
18.194505015364086 397.96740478055244 0.8396827295550008
18.1997325703175 392.49059087634254 0.8343308115191979
18.204960125270915 390.16089880801144 0.8317762461135594
18.21018768022433 386.173448344179 0.8265993054280022
18.215415235177744 383.81368440851213 0.8239655535566206
18.22064279013116 387.35114386651003 0.8275834953034743
18.225870345084573 388.8425129047907 0.8294588460706136
18.231097900037987 387.97151682345327 0.8286818647867631
18.236325454991402 388.2277375708632 0.8290955343400883
18.241553009944816 387.2942147260215 0.8280932345155142
18.24678056489823 390.781961950825 0.831477954229642
18.252008119851645 394.8252939358 0.835675241490205
18.25723567480506 397.6617773145592 0.8387347431578045
18.262463229758474 395.5278826781844 0.8367018787756774
18.26769078471189 386.7377092047217 0.8277095090086147
18.272918339665303 372.4640771560238 0.8121677131237822
18.278145894618717 360.24994386193447 0.7986262253846965
18.28337344957213 351.1511150909101 0.789318587667546
18.288601004525546 345.2467335328483 0.783400603488493
18.29382855947896 341.54853787436826 0.7796254042515591
18.299056114432375 335.82716794105056 0.7728268174670334
18.30428366938579 328.6219514841381 0.7650536035347013
18.309511224339204 321.16999738836057 0.756245877344034
18.314738779292618 315.92316421679936 0.7506714654278551
18.319966334246033 309.85349470018497 0.7434353210574944
18.325193889199447 305.55466205049873 0.7373766522946147
18.33042144415286 300.17797801179495 0.7312414138131739
18.335648999106276 297.1868459606949 0.7272426970796272
18.34087655405969 293.7846820639642 0.7238324813142901
18.346104109013105 290.17100486646973 0.7202494443787596
18.35133166396652 289.1217312109532 0.719208633918379
18.356559218919934 289.18718115916647 0.7189495256521694
18.361786773873348 288.09630143577385 0.7175792776219452
18.367014328826762 289.36675533506 0.719055267785826
18.372241883780177 292.233554865044 0.7227450959253188
18.37746943873359 295.2880368092172 0.725987637027529
18.382696993687006 299.50983168801935 0.7305456178953246
18.38792454864042 307.41321890194376 0.7426625042661985
18.393152103593835 315.55737235064163 0.7634770463851795
18.39837965854725 326.0214668846359 0.7827146057499422
18.403607213500663 332.5820812962816 0.7959416990897145
18.408834768454078 340.8567925395513 0.8103124087718028
18.414062323407492 350.2245556952014 0.8256865455640513
18.419289878360907 359.85630759234033 0.8409777151350004
18.42451743331432 365.98329431650126 0.8511592313187166
18.429744988267736 365.0590605889446 0.8538537905346163
18.43497254322115 362.5848112474088 0.853946914787485
18.440200098174564 354.74775844650446 0.8483163252050607
18.44542765312798 353.47162279350863 0.850656716606041
18.450655208081393 348.01523751440465 0.8470751297837896
18.455882763034808 344.30591448724346 0.8459820382728224
18.461110317988222 343.4292050486058 0.8472714936655407
18.466337872941637 341.82074403796736 0.8471292295229319
18.47156542789505 341.5078589348849 0.8492530894161099
18.476792982848465 336.79799791559617 0.8456489046464025
18.48202053780188 332.28135837742485 0.8427321389944759
18.487248092755294 329.4571937430936 0.8420490152524988
18.49247564770871 326.09084479391373 0.8398494733918442
18.497703202662123 322.14830250841317 0.8384134975380209
18.502930757615538 321.4897395186006 0.8394579348202947
18.508158312568952 316.9349351600677 0.8355780309291736
18.513385867522366 316.2328992569433 0.8371394012313638
18.51861342247578 313.1634203618629 0.8343564272233884
18.523840977429195 307.9049348455984 0.8305437452454448
18.52906853238261 307.55919348351875 0.8317509682712061
18.534296087336024 307.14452324907677 0.8331410741525147
18.53952364228944 308.07862458209206 0.8365916126464236
18.544751197242853 306.08836980505714 0.8357685973969784
18.549978752196267 305.55044933195836 0.8370711558722461
18.555206307149682 304.9620727049512 0.8383524751221139
18.560433862103096 306.6288597181715 0.8424155564147098
18.56566141705651 307.03573256302025 0.8451080218553395
18.570888972009925 306.0979785881709 0.8457063016510016
18.57611652696334 307.41676092136504 0.849377571866801
18.581344081916754 311.1370544845792 0.8571118356680485
18.58657163687017 313.76734350640294 0.8624882870745322
18.591799191823583 311.7224139774802 0.8622875603446588
18.597026746776997 310.9337511971673 0.8628326889444845
18.60225430173041 312.03484257082937 0.8660353151834027
18.607481856683826 314.8197944464907 0.8721645872989616
18.61270941163724 317.0309702531096 0.8766067569832912
18.617936966590655 314.62253594065686 0.8749098327880659
18.62316452154407 319.4694628893363 0.8817139520485079
18.628392076497484 323.36812226352276 0.8689496134817167
18.633619631450898 330.17030811554145 0.8682715154877584
18.638847186404313 333.8258780559006 0.8659540623674616
18.644074741357727 336.9737169245743 0.8652327015979364
18.64930229631114 336.8303879886173 0.8621520770510368
18.654529851264556 339.627956440261 0.8612226184868826
18.65975740621797 344.96362440955414 0.8656983859917137
18.664984961171385 349.94102024425115 0.86870880730503
18.6702125161248 352.91578729276813 0.8693515389377808
18.675440071078214 353.7871979193462 0.8679363369627583
18.680667626031628 356.2370088680041 0.867327945747086
18.685895180985042 358.2302594555072 0.867727394989236
18.691122735938457 360.1370086446287 0.8679588985348887
18.69635029089187 363.1647446840306 0.8689119554684225
18.701577845845286 363.11662637880397 0.8669253495280249
18.7068054007987 365.2318194293032 0.8676104260586257
18.712032955752115 362.6977732529658 0.8630805598330562
18.71726051070553 360.83483765659383 0.860571863071125
18.722488065658943 358.5666058279955 0.8561361261028386
18.727715620612358 358.0560801134368 0.8540372217384037
18.732943175565772 355.97023085064734 0.8493315790548929
18.738170730519187 356.8208324486414 0.8488696538531548
18.7433982854726 357.27954250700816 0.8485907254657115
18.748625840426016 357.78960733023024 0.848069262049031
18.75385339537943 357.7815083477316 0.8473069472563884
18.759080950332844 358.5647187522888 0.8475036980575874
18.76430850528626 359.5805252382711 0.8480270697164721
18.769536060239673 360.17655278964884 0.8477404213488076
18.774763615193088 356.08765984584534 0.8412220951320505
18.779991170146502 352.32280772987923 0.8345337796981512
18.785218725099917 344.9846421372861 0.8247211204772333
18.79044628005333 343.8556155777705 0.8222640074648325
18.795673835006745 340.1146065292273 0.8170589971429372
18.80090138996016 333.9243631094979 0.8088880281925366
18.806128944913574 328.24917953970544 0.800888785506452
18.81135649986699 323.8269356036349 0.7949228178491176
18.816584054820403 324.68021225866676 0.7959818950506747
18.821811609773818 325.9160276283241 0.7966474751845911
18.827039164727232 324.7187338593634 0.7953943681012136
18.832266719680646 320.87097542704004 0.7899744850112538
18.83749427463406 315.4095811135365 0.7840257108551368
18.842721829587475 314.5770321645974 0.783141574463234
18.84794938454089 313.3679604144739 0.7818583336654743
18.853176939494304 312.14750584533266 0.7805315664593725
18.85840449444772 309.6011078366793 0.7762980495148735
18.863632049401133 307.0893119372903 0.7721155631832824
18.868859604354547 306.1506060622107 0.7704369754997861
18.87408715930796 305.97872486558083 0.7697204279052777
18.879314714261376 303.7325381498716 0.7661828766463484
18.88454226921479 301.8901685121364 0.7649682789230215
18.889769824168205 302.56553975934986 0.7642813264448348
18.89499737912162 304.1116618352978 0.7661005224317974
18.900224934075034 303.7259854818571 0.7646365385348196
18.90545248902845 300.0109542593612 0.759772047637186
18.910680043981863 299.913435571226 0.7602860141077489
18.915907598935277 299.251609857576 0.7594086815155229
18.92113515388869 298.93952197454803 0.758932974164587
18.926362708842106 298.7854494384613 0.7577775222102276
18.93159026379552 299.6916992624776 0.7582981885280025
18.936817818748935 297.73387944128893 0.7559423561374132
18.94204537370235 297.6960976393043 0.756293875604077
18.947272928655764 296.3762262615379 0.7554406005365419
18.952500483609178 297.58347650290426 0.7568805920859464
18.957728038562593 294.9583972426977 0.753507028956923
18.962955593516007 293.5095378042294 0.7507090551393234
18.96818314846942 290.73015264247385 0.7466268767872084
18.973410703422836 290.11941545383377 0.744149904326811
18.97863825837625 288.8755554886439 0.7408046352124795
18.983865813329665 291.76363701407877 0.7434892221275629
18.98909336828308 296.42229215966285 0.7494092267853105
18.994320923236494 301.6774050792139 0.755815293132589
18.999548478189908 319.24316561131195 0.778586601558295
19.004776033143322 317.6289757508241 0.7769948805108701
19.010003588096737 316.0137284926186 0.7748587003891991
19.01523114305015 304.58657657584484 0.7608689960958338
19.020458698003566 300.6576072463094 0.7564883498320526
19.02568625295698 298.51230227191684 0.7537390697997344
19.030913807910395 288.3719795235395 0.7414729533769471
19.03614136286381 289.2734912930309 0.7418242225358065
19.041368917817223 286.66885868568005 0.737191552519184
19.046596472770638 288.1723536852874 0.7383302381462803
19.051824027724052 286.9925060063091 0.7369035515790037
19.057051582677467 284.89251125639026 0.7338199332686208
19.06227913763088 283.9945719965685 0.7323546886561703
19.067506692584296 283.40939845849795 0.7322630324007131
19.07273424753771 282.09487503897594 0.7291832018788171
19.077961802491124 282.06821707488297 0.7292154491555723
19.08318935744454 282.6513095060818 0.7294277998154541
19.088416912397953 283.8092537333572 0.7300485184801538
19.093644467351368 282.7418185869347 0.7296623943353054
19.098872022304782 282.65411318978374 0.7293013619608909
19.104099577258197 284.4729877527351 0.7314143810472863
19.10932713221161 284.02065288384057 0.7308861058897057
19.114554687165025 282.90980093938293 0.7297249187301916
19.11978224211844 279.90250626014586 0.7259009680056803
19.125009797071854 279.9536073278474 0.7241679129911017
19.13023735202527 283.27290030595526 0.727584638736849
19.135464906978683 285.32743911327844 0.7302186158274969
19.140692461932098 285.39085330186896 0.7300370633200771
19.145920016885512 285.2857721912747 0.7308192573911952
19.151147571838926 283.13874254497784 0.7278615112382694
19.15637512679234 283.2216374544167 0.7281676795925085
19.161602681745755 280.66247381557065 0.7252149847788905
19.16683023669917 276.6781786272344 0.7191294100752401
19.172057791652584 274.7260414213351 0.7165837032215657
19.177285346606 275.1027227222731 0.7177416389800302
19.182512901559413 277.68592147734796 0.7210533592786065
19.187740456512827 277.15569994351426 0.7209660182355117
19.19296801146624 275.6072281263279 0.7185647558842432
19.198195566419656 273.9093598523072 0.7166929976797717
19.20342312137307 275.3169589677958 0.7182884219432342
19.208650676326485 276.1785517120918 0.7185863377583057
19.2138782312799 274.87035152238866 0.7167294123392285
19.219105786233314 276.689882951071 0.7183443182758719
19.22433334118673 275.10619567244146 0.7157389969034925
19.229560896140143 276.0479932920216 0.7177653770010174
19.234788451093557 277.6396603131723 0.7196695731530238
19.24001600604697 279.35434837293894 0.7219885068667152
19.245243561000386 281.30494117579366 0.7238317798481751
19.2504711159538 279.4569213185667 0.7203942001881125
19.255698670907215 278.37642188763664 0.7198132352604292
19.26092622586063 275.6346833931325 0.7158227446788782
19.266153780814044 277.46605771582756 0.7181108332837409
19.271381335767458 279.36082212016197 0.7209317939686981
19.276608890720873 279.5601871039044 0.7203311058591962
19.281836445674287 279.7996270514365 0.7210059117266066
19.2870640006277 280.8069368715918 0.7219940608631954
19.292291555581116 281.7875957024468 0.722971052075916
19.29751911053453 284.2780133682817 0.725752932105074
19.302746665487945 284.42979793857404 0.7254206013771163
19.30797422044136 287.6867725109014 0.7290420922996471
19.313201775394774 289.2470868768049 0.7303121235791876
19.318429330348188 291.7658784141968 0.733233780827539
19.323656885301602 294.5784851903232 0.7367128920279444
19.328884440255017 298.47296284981985 0.7419617114641605
19.33411199520843 304.20664607564447 0.7494926145564303
19.339339550161846 308.04695916234135 0.7544361534470191
19.34456710511526 308.1806564047522 0.7534500170534728
19.349794660068675 311.05490757093537 0.7563678053573095
19.35502221502209 312.6980717617437 0.7577374714599555
19.360249769975503 315.2263699954106 0.7604762304023276
19.365477324928918 318.2046516525705 0.7643682694981918
19.370704879882332 321.6414554783361 0.7682884329586384
19.375932434835747 323.87953082799385 0.7706327012096083
19.38115998978916 326.0370667865226 0.7726831249359261
19.386387544742576 327.3271499636333 0.7732128218583761
19.39161509969599 328.22011722442545 0.774338344860818
19.396842654649404 330.14130634549014 0.7765817824173845
19.40207020960282 333.5247486549171 0.7807951733440813
19.407297764556233 335.88155742091016 0.7840819471877877
19.412525319509648 338.87204724234766 0.7870874522993038
19.417752874463062 339.40461489060925 0.7878569081368894
19.422980429416477 339.59838396742174 0.788105561277918
19.42820798436989 337.61453924587704 0.7853268655143347
19.433435539323305 335.10314387100163 0.7822279350799195
19.43866309427672 334.3583228811359 0.7804335317172797
19.443890649230134 332.69828065919916 0.7784922735550769
19.44911820418355 332.5473462374827 0.7790643434648882
19.454345759136963 330.8775587163807 0.7772424831408159
19.459573314090377 334.8464568424307 0.7821941244383297
19.464800869043792 337.4625300466167 0.7846899191848851
19.470028423997206 337.4519804729653 0.7839565461648262
19.47525597895062 334.7605561453048 0.7806445681279085
19.480483533904035 333.5812983427546 0.7785859169116187
19.48571108885745 334.6929359030308 0.780362061508671
19.490938643810864 334.6300894147965 0.7802277912877276
19.49616619876428 333.5859127364692 0.7786269017383748
19.501393753717693 335.02388390520076 0.7803567503724426
19.506621308671107 338.1714517764316 0.783870044965019
19.51184886362452 338.68637477213707 0.7847763931538481
19.517076418577936 337.6097969867519 0.7830236500628898
19.52230397353135 337.6830436574453 0.7824187347316129
19.527531528484765 340.277799359455 0.7859643512512329
19.53275908343818 343.7443942069857 0.7902484751009033
19.537986638391594 345.32954329465485 0.792166615804441
19.54321419334501 346.0230893441038 0.7925891107405281
19.548441748298423 346.1590595437603 0.7918392913525525
19.553669303251837 344.263891392698 0.7895971985581117
19.55889685820525 346.2337383102202 0.7919599079187492
19.564124413158666 349.6233392622821 0.7956975303561351
19.56935196811208 354.47829045376164 0.8015734027931168
19.574579523065495 358.86660517420245 0.8068358377236343
19.57980707801891 362.3615263197056 0.8109335504034829
19.585034632972324 360.10732338960963 0.8083443885952726
19.590262187925738 360.388174797789 0.8083576493040111
19.595489742879153 360.8301392177599 0.8087983649278644
19.600717297832567 364.7999384931164 0.813129055459951
19.60594485278598 372.1261521052223 0.8205832234798013
19.611172407739396 375.75432292971954 0.8248430371626609
19.61639996269281 377.6077857317897 0.827288877697373
19.621627517646225 379.30547224563463 0.8291928978635479
19.62685507259964 380.37324791115833 0.8300478626318202
19.632082627553054 384.2542363944318 0.8338731876161265
19.637310182506468 384.95234276668447 0.8339907944090036
19.642537737459882 387.4547525539345 0.8366144820393759
19.647765292413297 391.8710524182552 0.8408260068612278
19.65299284736671 397.67710490088916 0.8472241673767623
19.658220402320126 400.53821477407956 0.8502311719866602
19.66344795727354 399.8556328543842 0.8494842188843603
19.668675512226955 397.4101271605528 0.846758812661849
19.67390306718037 394.9856713574639 0.8437630652968678
19.679130622133783 397.2346391961796 0.8462844631307972
19.684358177087198 398.7910557204572 0.8479543370383185
19.689585732040612 402.0852198788769 0.8514612230514592
19.694813286994027 401.9899459288131 0.8513547806534058
19.70004084194744 402.4123003354254 0.8518154082170185
19.705268396900856 401.4039522115364 0.8505537239062727
19.71049595185427 400.45925542474384 0.8499042949167162
19.715723506807684 395.76770659389535 0.8445682851630744
19.7209510617611 390.18073873545023 0.83860432556412
19.726178616714513 384.5048580032245 0.8320739911343348
19.731406171667928 380.78058788438983 0.8277591368886492
19.736633726621342 379.4125789407045 0.826829970502715
19.741861281574757 378.67896191883415 0.8260596675961998
19.74708883652817 375.557957388352 0.8229608015959102
19.752316391481585 374.6501848439842 0.8217454021134869
19.757543946435 372.91769078978257 0.8195006012557977
19.762771501388414 368.76046000646795 0.8148331206907931
19.76799905634183 364.93840823300104 0.8105547374277278
19.773226611295243 358.7461621014968 0.8038907742930987
19.778454166248657 356.8526786540894 0.8017122790997175
19.783681721202072 354.85063399900446 0.7989250775958908
19.788909276155486 355.58632471258034 0.7997222502349692
19.7941368311089 352.95386920130244 0.7963855973332864
19.799364386062315 352.865774834211 0.7963818672993423
19.80459194101573 350.93729295598416 0.7946583867780214
19.809819495969144 349.73815821248087 0.793611425842973
19.81504705092256 348.364346784025 0.7925627435476182
19.820274605875973 346.7777300058319 0.7908390901675061
19.825502160829387 345.0824598751889 0.7885129980181399
19.8307297157828 345.4300556019872 0.7891578839863741
19.835957270736216 343.4931375874672 0.7867670480310696
19.84118482568963 340.4632748901018 0.7833569266781186
19.846412380643045 338.7458322473773 0.781897642797294
19.85163993559646 338.6094633748784 0.7810071063707529
19.856867490549874 340.70433212677284 0.7830326426675368
19.86209504550329 341.12799557081286 0.7831727082679367
19.867322600456703 335.94909655354377 0.7770249102552631
19.872550155410117 336.51722020473056 0.7780014091626453
19.87777771036353 335.0404289221708 0.7762615004966298
19.883005265316946 334.96653659756765 0.7764916520335968
19.88823282027036 332.1695952682759 0.773681523024967
19.893460375223775 330.3409261560437 0.7714467304213929
19.89868793017719 331.14913088108244 0.7723775495988516
19.903915485130604 328.90585280599277 0.769492448709684
19.909143040084018 326.9097899871329 0.7670144454980795
19.914370595037433 328.0687353477315 0.7684123927796054
19.919598149990847 330.0628395152452 0.770296774113233
19.92482570494426 329.25435758107517 0.7697254534852859
19.930053259897676 327.35944242911467 0.7678386229909681
19.93528081485109 325.5897195587738 0.7659091838018203
19.940508369804505 323.7946772080565 0.7639405371415934
19.94573592475792 321.7940607834653 0.7602109315274358
19.950963479711334 318.79082216618957 0.756661840916906
19.956191034664748 319.31767130502095 0.7571229943472334
19.961418589618162 319.7623136072835 0.7572997258418
19.966646144571577 319.5366859160656 0.757267452404902
19.97187369952499 320.1872627443747 0.7585789354958858
19.977101254478406 321.34757639995456 0.7611106996446816
19.98232880943182 323.6272291821048 0.7640869354174618
19.987556364385235 321.6448809038042 0.7600407299063188
19.99278391933865 323.5436710735321 0.7616930292283833
19.998011474292063 324.6310672488035 0.7628749680680799
20.003239029245478 327.94963099133224 0.7672466969871911
20.008466584198892 332.4330656843609 0.7724825521091235
20.013694139152307 341.1523417295979 0.7816257802615102
20.01892169410572 349.8182273314917 0.791247242509533
20.024149249059136 358.6503386173747 0.80156056715645
20.02937680401255 364.0465743978422 0.807127360936391
20.034604358965964 369.1233054772166 0.8126020186047745
20.03983191391938 373.5661482801241 0.8168089668389213
20.045059468872793 373.8177837131974 0.8171295022985413
20.050287023826208 372.7087150538991 0.816234054579754
20.055514578779622 366.8415382753489 0.8098857939484915
20.060742133733036 362.38690373756197 0.8053505311839886
20.06596968868645 354.50198597215103 0.7968821466865119
20.071197243639865 345.9074754826568 0.7867043936983512
20.07642479859328 338.94034042479 0.7785388543522916
20.081652353546694 337.2259020289564 0.7765579914371614
20.08687990850011 337.746523489979 0.7773677093237285
20.092107463453523 338.1911084697923 0.778087058789104
20.097335018406937 337.7821153520668 0.7772917089496816
20.102562573360352 337.4873575630032 0.7771122820173935
20.107790128313766 334.75792837698503 0.7739976883264442
20.11301768326718 334.974406633785 0.7743307959812413
20.118245238220595 334.3319233368887 0.7734491297899737
20.12347279317401 335.6102289619125 0.774638249151339
20.128700348127424 336.20532397761775 0.7754384719602382
20.13392790308084 336.52654671469077 0.7756497284061394
20.139155458034253 337.6351151341851 0.7770574901990119
20.144383012987667 338.26495020751616 0.7775475655966091
20.14961056794108 341.691846749304 0.7812056909099725
20.154838122894496 343.3448147762039 0.782655649528869
20.16006567784791 344.1508301471008 0.783611058671221
20.165293232801325 339.73918214409997 0.7786347860412128
20.17052078775474 337.60887489010037 0.7765322218060099
20.175748342708154 337.52770195134417 0.7762590753705246
20.18097589766157 336.9916939266475 0.7757745005487322
20.186203452614983 335.9682897527163 0.7745113556006069
20.191431007568397 328.70231837401695 0.7659104010268113
20.19665856252181 322.1757292561404 0.758991367598411
20.201886117475226 319.28855902968246 0.7562862916859246
20.20711367242864 317.15105365261684 0.7543254267369417
20.212341227382055 314.0670994269296 0.7504862408797389
20.21756878233547 310.3741148031961 0.7460197774450107
20.222796337288884 305.74217434538537 0.7399109100526446
20.228023892242298 302.5222770849329 0.7357335267210522
20.233251447195713 299.37250511646766 0.7320085522954659
20.238479002149127 299.5038061026673 0.7326215915235517
20.24370655710254 300.2307125352161 0.7339821075952326
20.248934112055956 302.89499829450796 0.73626152754245
20.25416166700937 303.53146227343456 0.7362052787828214
20.259389221962785 305.1162535392128 0.7376367115861354
20.2646167769162 305.6065126261198 0.7381967675205133
20.269844331869614 304.9716509410034 0.7379781773307987
20.275071886823028 303.83079345578244 0.7363825913899047
20.280299441776442 297.99500361325977 0.7296640741687711
20.285526996729857 297.4991839236911 0.7299203647357838
20.29075455168327 297.44465238274114 0.7300964996892203
20.295982106636686 299.94216320365643 0.7335197633704317
20.3012096615901 303.09928028477435 0.7357510770885065
20.306437216543515 304.67280566530036 0.7372587323860568
20.31166477149693 306.418690608561 0.7388072675201904
20.316892326450343 306.7982259961869 0.7395113322397432
20.322119881403758 304.58479165037784 0.737182523099367
20.327347436357172 302.24182013177756 0.7341905135387791
20.332574991310587 300.39141819125774 0.7321029004161073
20.337802546264 298.43200878729425 0.7301126833066811
20.343030101217416 297.70119918748986 0.7293728042122442
20.34825765617083 301.5770820956777 0.734301211014804
20.353485211124244 302.53570043149637 0.7359218761125975
20.35871276607766 301.50918348077107 0.7350081683383023
20.363940321031073 301.9963579821522 0.7359191230927986
20.369167875984488 303.66774544465756 0.7368958861561276
20.374395430937902 304.79301719375127 0.7384054214457121
20.379622985891316 306.4401325230239 0.7399060195706215
20.38485054084473 303.530872137874 0.73700428527446
20.390078095798145 304.9085610598923 0.7388701213167472
20.39530565075156 303.31848611169227 0.7360873554208568
20.400533205704974 302.8386475680584 0.7357590334918283
20.40576076065839 302.55359882331936 0.7359524871071166
20.410988315611803 301.7691937302779 0.7350130451083776
20.416215870565217 302.50513139218884 0.7360721898157945
20.421443425518632 298.44390282633856 0.7304868439158854
20.426670980472046 295.8573649199294 0.7269699945718892
20.43189853542546 297.4601847320732 0.729541069905504
20.437126090378875 299.8034752108337 0.732262099475328
20.44235364533229 302.6460523359791 0.7362872767915252
20.447581200285704 304.34987655055966 0.7379948275278772
20.45280875523912 303.1432978042672 0.7364650881748973
20.458036310192533 302.72179225872253 0.7359527787461464
20.463263865145947 300.69275459595775 0.7322559357067956
20.46849142009936 299.1554185085901 0.7312184641106777
20.473718975052776 299.25667499448826 0.731643767477211
20.47894653000619 297.71661096141946 0.7294784956651118
20.484174084959605 297.1332990170418 0.7287683648187004
20.48940163991302 296.87113821230184 0.7270103199798151
20.494629194866434 297.2153039085994 0.7279573356034059
20.49985674981985 299.5757935848058 0.7312863938766524
20.505084304773263 301.31319308422695 0.7329461025882917
20.510311859726677 299.498007966644 0.7310257672120719
20.51553941468009 298.8562409394408 0.7302366182220358
20.520766969633506 298.28393577334515 0.7289735414248893
20.52599452458692 297.2885095421305 0.7281270807774943
20.531222079540335 296.7129815379712 0.7266737280079022
20.53644963449375 295.63860001111885 0.7262533165937651
20.541677189447164 294.0567303722752 0.7243419089237115
20.546904744400578 296.9340442517861 0.7276002911776257
20.552132299353993 296.9701697753451 0.7276426714434131
20.557359854307407 298.58789338788637 0.7295121321038646
20.56258740926082 297.5851847146598 0.7292335277406299
20.567814964214236 295.6878982616302 0.7265714361844066
20.57304251916765 293.31298878597 0.7228616667154487
20.578270074121065 294.9456566441338 0.7250025647228276
20.58349762907448 295.84450360900564 0.7262142400065408
20.588725184027894 295.74370993528 0.7269784665121065
20.593952738981308 294.63200144763226 0.726182654115568
20.599180293934722 292.3654057597997 0.7226597293039607
20.604407848888137 290.55925239246113 0.721226791943625
20.60963540384155 293.36755160424804 0.7235982446271543
20.614862958794966 295.27884080425775 0.7264879405899745
20.62009051374838 297.3578885654611 0.7286330211469801
20.625318068701795 297.4212840411858 0.7282225100980422
20.63054562365521 298.7036305434971 0.7297560583819327
20.635773178608623 296.8387346977007 0.7270383736943555
20.641000733562038 294.1780211816149 0.7236849148944834
20.646228288515452 291.0716594378244 0.7204759391763934
20.651455843468867 290.5202952010502 0.7191931823195843
20.65668339842228 292.96589925364606 0.7229215776748824
20.661910953375695 297.9328069464513 0.7291858663798254
20.66713850832911 298.6406706177628 0.7306169269016871
20.672366063282524 297.7561151048803 0.7294858102743814
20.67759361823594 298.022897400473 0.7305794262109275
20.682821173189353 298.35412451880444 0.7319464028556235
20.688048728142768 299.23487332954585 0.7329966247678065
20.693276283096182 298.3556615723417 0.7312068380620379
20.698503838049596 297.9519240447327 0.7295798751768628
20.70373139300301 299.39568328143093 0.7307929195540849
20.708958947956425 300.42178955818326 0.7322332657685314
20.71418650290984 302.32122333249055 0.7347401421930255
20.719414057863254 303.0925434305027 0.7356968556977671
20.72464161281667 301.49448641430746 0.7325750033524502
20.729869167770083 298.0038903902652 0.7279970611067638
20.735096722723497 296.22715086906175 0.7252719598617734
20.740324277676912 301.178336332144 0.7315783183411446
20.745551832630326 302.2979448757255 0.7322620381184604
20.75077938758374 302.32092004666646 0.7323024472533542
20.756006942537155 301.9895481452393 0.7323009788641929
20.76123449749057 302.7441455756735 0.7338836721613385
20.766462052443984 300.1657452621071 0.7308844621191257
20.7716896073974 299.3357854439093 0.7290082946755144
20.776917162350813 300.9348849178927 0.7307135939456405
20.782144717304227 303.17200845091315 0.7336770327565403
20.78737227225764 302.8923907697773 0.7335464168126382
20.792599827211056 299.9842350113567 0.7304488344260389
20.79782738216447 301.9911647695025 0.7318480486637593
20.803054937117885 307.0788094041652 0.7375985520246119
20.8082824920713 312.68198221981174 0.7443735264285549
20.813510047024714 315.4849514777891 0.747470481783929
20.81873760197813 318.4671865711716 0.7507590037674445
20.823965156931543 318.13083421891497 0.7496537264254273
20.829192711884957 319.20481930895335 0.7513647342078467
20.83442026683837 318.1047844739126 0.7499593738369805
20.839647821791786 320.48716688843444 0.7520926266448107
20.8448753767452 320.0223145839076 0.7516931854796598
20.850102931698615 321.46672474225085 0.7544235974468838
20.85533048665203 325.13467937772106 0.7595615927583803
20.860558041605444 323.02497278795795 0.7569988203113001
20.865785596558858 320.60633167465613 0.7532451631595215
20.871013151512273 314.73664654757937 0.7464368756866493
20.876240706465687 311.41542929632215 0.7420808622317713
20.8814682614191 312.7900033160391 0.7438013947160854
20.886695816372516 309.7074487345581 0.7397217202630839
20.89192337132593 310.6798761359001 0.74059949224324
20.897150926279345 308.56354304676233 0.7380258577311326
20.90237848123276 310.7336531538269 0.7413123158326023
20.907606036186174 311.36919709417526 0.7425285365333647
20.912833591139588 311.7851800786597 0.7431308174826743
20.918061146093002 306.35574739196153 0.7361034496321586
20.923288701046417 303.0053977111177 0.7321289238849974
20.92851625599983 301.0162284449568 0.730155784336231
20.933743810953246 304.8065981722569 0.7350625840197615
20.93897136590666 308.627157255373 0.7393432230320569
20.944198920860075 307.9259689866902 0.7393726682221174
20.94942647581349 307.09247425047994 0.7385227920172422
20.954654030766903 305.3550373910777 0.7366294441126865
20.959881585720318 304.5798958934207 0.7345033232473762
20.965109140673732 304.0540605665599 0.7330695473787849
20.970336695627147 302.56420073331674 0.7308646305816997
20.97556425058056 301.4973938833242 0.7294258394188906
20.980791805533975 300.41063301567124 0.7286840389138538
20.98601936048739 297.4442970320804 0.7260249893085217
20.991246915440804 292.6320675909543 0.7205058730075162
20.99647447039422 287.91016687240165 0.7147600562793011
21.001702025347633 285.2155354358854 0.7112799427441063
21.006929580301048 285.8074327580224 0.7123377371829018
21.012157135254462 286.5340100672303 0.7143004197705046
21.017384690207876 288.8934218563729 0.7171433481993079
21.02261224516129 288.91725340885404 0.7162532165153301
21.027839800114705 289.49164450435995 0.7156502682093345
21.03306735506812 287.2810786289725 0.7124417478874011
21.038294910021534 286.4309951719879 0.713180553758621
21.04352246497495 284.6783076359376 0.7117345379097372
21.048750019928363 285.19531240641305 0.7131351277492768
21.053977574881777 283.17607297866044 0.7097368146714897
21.059205129835192 287.0140310580644 0.7128210084192067
21.064432684788606 287.93668327256734 0.7134159734522256
21.06966023974202 287.85477545361806 0.7138494559813907
21.074887794695435 285.64004884952607 0.7110412023666096
21.08011534964885 281.9753060441309 0.7065546749544389
21.085342904602264 279.0435069148658 0.7014659718796924
21.09057045955568 278.50900617552713 0.7003107070578187
21.095798014509093 281.84414392079145 0.7046144431654541
21.101025569462507 282.7459373477409 0.7057083041574216
21.10625312441592 282.10689863102925 0.7049961781439028
21.111480679369336 281.33832096608563 0.7041040967531823
21.11670823432275 280.0374814183096 0.7027668047228526
21.121935789276165 278.0990558101699 0.7003663484011796
21.12716334422958 276.25656981404427 0.6974236787135223
21.132390899182994 279.25193098235616 0.7014386716894486
21.13761845413641 282.30641680751506 0.7046868366838757
21.142846009089823 283.8489130838775 0.7060741741177243
21.148073564043237 282.97561436584243 0.7054808688533359
21.15330111899665 280.46000911891747 0.7023415904342217
21.158528673950066 278.41736665470756 0.7012941572234248
21.16375622890348 276.8406742954475 0.6988466804105838
21.168983783856895 275.755881978616 0.6965615228700215
21.17421133881031 276.0633195778353 0.695877987289563
21.179438893763724 278.791226158595 0.6992864593042593
21.184666448717138 280.2967801791438 0.7013111923197074
21.189894003670553 280.98758273489165 0.70141810869221
21.195121558623967 279.9517798388155 0.6987175664158057
21.20034911357738 280.34140230753775 0.699131083309816
21.205576668530796 278.5609885409858 0.6968055560247507
21.21080422348421 279.1459596121919 0.6978975899193833
21.216031778437625 279.6919900454031 0.6979196884929794
21.22125933339104 277.5469827822199 0.694396712861387
21.226486888344454 276.64849369042906 0.6932828744059882
21.231714443297868 274.6707905343641 0.6909509055164745
21.236941998251282 275.34445201497317 0.6916686215425684
21.242169553204697 275.42413927383984 0.6918710804311509
21.24739710815811 276.14808414162843 0.6918376380121924
21.252624663111526 274.8297710273467 0.6894777441168385
21.25785221806494 276.2840440862808 0.6901374926397029
21.263079773018355 277.3726432673302 0.6917199168023292
21.26830732797177 278.77673168186493 0.6938235417333588
21.273534882925183 277.7873024872199 0.6922566356539733
21.278762437878598 274.97290143704447 0.6881181418144634
21.283989992832012 276.794822278106 0.6979641786641092
21.289217547785427 277.50583771445275 0.7096860250951285
21.29444510273884 275.54743352664525 0.7145464303007971
21.299672657692255 272.07659298008394 0.7156360364463924
21.30490021264567 274.1691140424715 0.7225629529602154
21.310127767599084 278.06143655950774 0.7319331767622185
21.3153553225525 279.3877898991518 0.7380074703816862
21.320582877505913 277.53732524305974 0.7399938315454989
21.325810432459328 276.763718456483 0.7412295094969787
21.331037987412742 276.76377179063866 0.7438444019256863
21.336265542366156 274.73371828464093 0.743525144906906
21.34149309731957 270.5582644795583 0.7410352527848826
21.346720652272985 267.7304468896429 0.7400312382251816
21.3519482072264 266.2478110661654 0.73942507048529
21.357175762179814 269.25291164919804 0.7448558024115042
21.36240331713323 270.7022710117775 0.7484167925805353
21.367630872086643 273.23698537432017 0.7552120882957274
21.372858427040057 271.4716479215414 0.7570137151921361
21.378085981993472 269.55987859584786 0.7567377464603152
21.383313536946886 266.98163580501085 0.7541860527581007
21.3885410919003 268.63269174884647 0.7571941189995912
21.393768646853715 272.3538795403421 0.7643970221247701
21.39899620180713 273.89723505103086 0.7702729446053587
21.404223756760544 271.9413028729616 0.7699363385861543
21.40945131171396 269.26098444254995 0.7686479017460327
21.414678866667373 269.2756925188653 0.7696254335593228
21.419906421620787 269.9794328547259 0.7727178971530636
21.4251339765742 272.6777985290176 0.7791230151796614
21.430361531527616 271.0021285985447 0.7788637966414111
21.43558908648103 271.8321281242851 0.7815857501293536
21.440816641434445 269.2024116832742 0.7784920263139876
21.44604419638786 269.7601554433238 0.7806225901520579
21.451271751341274 270.846195981344 0.7840545609421956
21.45649930629469 275.86351441608036 0.7923859922027265
21.461726861248103 277.300508656737 0.7964716101729163
21.466954416201517 277.14913500641484 0.7979027406833551
21.47218197115493 273.3798187780239 0.7942072072059585
21.477409526108346 272.7498541240922 0.7951844647915375
21.48263708106176 271.90738241313886 0.7958492108302011
21.487864636015175 275.23037753354345 0.802841683264284
21.49309219096859 274.7028502143187 0.8045185950918864
21.498319745922004 274.2125412614068 0.8060618066635695
21.503547300875418 271.75574612217144 0.8051107515205661
21.508774855828833 271.031333997112 0.8023117934879663
21.514002410782247 274.90312140196687 0.7905227025159723
21.51922996573566 278.63543373164373 0.7864765198753855
21.524457520689076 281.453452464433 0.783173160090476
21.52968507564249 282.5076488061172 0.7794272241474771
21.534912630595905 281.11911135172625 0.7733680744586421
21.54014018554932 282.399715829268 0.7725618293207347
21.545367740502734 285.6485686210796 0.7746827647195326
21.550595295456148 285.52576271733557 0.7713235105098327
21.555822850409562 284.7041049617932 0.7674948349190802
21.561050405362977 282.4613526924302 0.7632746234401415
21.56627796031639 283.44957326249533 0.7639663796603897
21.571505515269806 285.39278389397856 0.7647264213426157
21.57673307022322 286.5616343415089 0.7628413804970466
21.581960625176634 286.49614756435767 0.760165446805809
21.58718818013005 286.34342070124814 0.7590972372265943
21.592415735083463 286.66364195545333 0.7591493110751087
21.597643290036878 292.0291748139675 0.7643549322264006
21.602870844990292 291.3000711420965 0.760798284836098
21.608098399943707 294.379290614986 0.7637075928984469
21.61332595489712 295.38372604746866 0.7643300992937649
21.618553509850535 294.00363623637736 0.7607491068380929
21.62378106480395 289.782210396513 0.7545314849397784
21.629008619757364 286.4851477870919 0.748605768549086
21.63423617471078 287.56654443774715 0.7494283142822801
21.639463729664193 289.2187385668243 0.7509674224410977
21.644691284617608 289.32156790164254 0.7508814786287294
21.649918839571022 288.6705605771964 0.7500170627679661
21.655146394524436 291.689806687205 0.7532751689106475
21.66037394947785 292.76938204504904 0.7534595898752027
21.665601504431265 293.96394401807487 0.7541800529309156
21.67082905938468 294.3687049569969 0.7534666344463377
21.676056614338094 295.50796796968643 0.7547047753667938
21.68128416929151 293.71377469034167 0.7518758190184364
21.686511724244923 294.7349773169981 0.7530327567049744
21.691739279198337 296.0047053254299 0.7541111875012738
21.696966834151752 300.18731197920886 0.7584469542887547
21.702194389105166 302.10092695889193 0.7604558899170643
21.70742194405858 300.75345648581487 0.7581691757930533
21.712649499011995 301.54383240409857 0.7584642565875349
21.71787705396541 304.3469350085353 0.7614416545669763
21.723104608918824 305.6880793930898 0.7630042576444342
21.72833216387224 304.4464466874382 0.7605937233141336
21.733559718825653 302.63970697743326 0.7578469519947413
21.738787273779067 303.96180602465665 0.7580359384956253
21.74401482873248 305.97790012564013 0.7608185277186664
21.749242383685896 309.9984785260648 0.7658031120621714
21.75446993863931 312.08959974859175 0.7680345478984375
21.759697493592725 314.8380571483415 0.7713605595255631
21.76492504854614 317.61388627145 0.7740141384923899
21.770152603499554 317.40962479382483 0.7738287070845821
21.77538015845297 316.4855991005491 0.7723239216061786
21.780607713406383 317.1844625064641 0.7726643803513117
21.785835268359797 322.20299803967487 0.7782518712100126
21.79106282331321 326.2146158361182 0.7824649401574245
21.796290378266626 327.28465240066794 0.7834561877629445
21.80151793322004 325.1770483171214 0.7801027953445532
21.806745488173455 325.43677363901315 0.7794654276324353
21.81197304312687 325.5308675917726 0.7792419085655546
21.817200598080284 325.6242212179337 0.779999947612514
21.822428153033698 330.52557046835096 0.7859862295967174
21.827655707987113 333.95103189609006 0.7907145887610896
21.832883262940527 336.7624733776897 0.7938203360899869
21.83811081789394 337.50627100238324 0.7950363924000641
21.843338372847356 341.5593244722819 0.7989986282431022
21.84856592780077 344.312778245861 0.8019227749904436
21.853793482754185 346.546472246178 0.804981546191404
21.8590210377076 347.9279456442183 0.8061523858858229
21.864248592661014 347.16805704592906 0.8048018827738395
21.869476147614428 344.2090565421289 0.8004755050547284
21.874703702567842 338.51907147519853 0.7934835603077018
21.879931257521257 333.2461444361505 0.7874239596790313
21.88515881247467 333.17227089319994 0.787537043230375
21.890386367428086 329.2721151100675 0.7825389628752653
21.8956139223815 325.6245104195023 0.7776133627783981
21.900841477334914 319.37375106398207 0.7696924126191477
21.90606903228833 315.7553412590296 0.7649563532941459
21.911296587241743 313.12739996454286 0.7623170162644793
21.916524142195158 314.66205061448983 0.7641758102335431
21.921751697148572 315.9837208216522 0.7660066809678915
21.926979252101987 318.3175885239806 0.7679569809515532
21.9322068070554 318.7237815547318 0.7692472867490865
21.937434362008815 320.4359705405846 0.7708298107829159
21.94266191696223 319.6546925619537 0.7692484624562576
21.947889471915644 318.2216948182476 0.7668973031805402
21.95311702686906 316.439174958919 0.7649143144192267
21.958344581822473 318.23202979267296 0.76736946370197
21.963572136775888 318.41143018635967 0.767046022659122
21.968799691729302 318.10354957396737 0.7665431571228241
21.974027246682716 319.397703770447 0.7676693485809242
21.97925480163613 319.75579465976244 0.7677225915934306
21.984482356589545 319.3256762441669 0.7668785138323071
21.98970991154296 319.9595559605727 0.7676834858168654
21.994937466496374 322.6268916439509 0.770371708140101
22.00016502144979 324.8176979977139 0.7731981860620185
22.005392576403203 324.7095459122693 0.7717900971705066
22.010620131356617 322.3923139096953 0.7691436990750026
22.015847686310032 323.24764922434093 0.7710246371543674
22.021075241263446 324.49242451199916 0.7722153545225103
22.02630279621686 326.0823328212046 0.7746288423947861
22.031530351170275 329.89463230030304 0.7780058503297658
22.03675790612369 330.57678900090605 0.7786156180212672
22.041985461077104 332.0172637848527 0.7795427121380816
22.04721301603052 331.561267982397 0.7783340323062897
22.052440570983933 334.02211777449554 0.781894717915567
22.057668125937347 333.40688405211347 0.7803997125149464
22.06289568089076 334.0430896799446 0.7808947215683938
22.068123235844176 332.33974447965807 0.7783925444045785
22.07335079079759 335.07831359475455 0.7819773607361581
22.078578345751005 334.0800204754953 0.7821127219555823
22.08380590070442 333.7897425570725 0.7813785622412626
22.089033455657834 332.02198855668036 0.7782507205139524
22.09426101061125 331.7711114999312 0.77703084800142
22.099488565564663 331.115971121674 0.7764601400103963
22.104716120518077 332.66377351832574 0.7790306867284965
22.10994367547149 333.7028950168517 0.7799993725999148
22.115171230424906 332.4488717021664 0.7781305329623216
22.12039878537832 329.58163457761697 0.774355429040503
22.125626340331735 326.6586134693351 0.7706204071805784
22.13085389528515 323.7968674934 0.7678237747964655
22.136081450238564 321.5061246877488 0.765053568182255
22.141309005191978 319.5550747452098 0.7626753554381234
22.146536560145393 317.58356020546825 0.7603198487220786
22.151764115098807 318.78186315876513 0.761140498930049
22.15699167005222 321.387677853595 0.7643321705587345
22.162219225005636 324.9692388112784 0.7679670986542912
22.16744677995905 322.99911531039623 0.7657205364268468
22.172674334912465 322.03009951778324 0.765209194818253
22.17790188986588 323.99466635598804 0.7678358714170154
22.183129444819293 323.69041018126984 0.767788216088073
22.188356999772708 322.5731235153738 0.7663053015946942
22.193584554726122 321.3309887204143 0.7642897176616974
22.198812109679537 320.8485837634847 0.7645489503638463
22.20403966463295 320.7151069805231 0.7642157401353913
22.209267219586366 323.37341117917686 0.7670311613852724
22.21449477453978 322.7162828685809 0.7650935342068825
22.219722329493194 323.016082224747 0.7643826857999758
22.22494988444661 320.1306877888178 0.7609842080206151
22.230177439400023 321.5459617476224 0.761982080128905
22.235404994353438 320.09062579334096 0.7608114729447594
22.240632549306852 319.3752114532099 0.7601594024894756
22.245860104260267 319.056113991726 0.7593640907316538
22.25108765921368 318.82918305459236 0.7586204375983667
22.256315214167095 321.75646345700153 0.7614054630719231
22.26154276912051 323.12295614152424 0.764228510902831
22.266770324073924 324.93375377915896 0.7662298950838046
22.27199787902734 324.02490442682426 0.7646122847965277
22.277225433980753 323.2884810187101 0.7633811245716859
22.282452988934168 322.9514092547894 0.7629090601474617
22.287680543887582 320.01377708185794 0.7597130674693345
22.292908098840996 320.2413087475393 0.7599193324617576
22.29813565379441 317.5386953459348 0.7562437386655937
22.303363208747825 316.95962865744315 0.7559942523030907
22.30859076370124 314.6087337443851 0.7539322203994622
22.313818318654654 313.27256440466164 0.7530318429706411
22.31904587360807 313.9249561644545 0.7534744602464267
22.324273428561483 313.03741135447444 0.7507775699047118
22.329500983514897 312.14536820355437 0.7492571751496583
22.334728538468312 308.3737047621495 0.7441733253077675
22.339956093421726 304.409190545335 0.7396529031919145
22.34518364837514 301.64877257406124 0.736077791009821
22.350411203328555 302.81902216836596 0.737685985494703
22.35563875828197 301.63037418731534 0.7370623594101577
22.360866313235384 302.3014690621336 0.7377549047639244
22.3660938681888 300.9071465415504 0.7363741192385219
22.371321423142213 303.6972914859453 0.7394987355921385
22.376548978095627 304.43252655077237 0.7415346007056374
22.38177653304904 303.0281566304173 0.7400635803224042
22.387004088002456 298.68553004296456 0.7340935821789225
22.39223164295587 296.68285233052393 0.7315656132220056
22.397459197909285 295.65952429282913 0.730794760525207
22.4026867528627 296.82548276992117 0.731675758875548
22.407914307816114 297.10716252523326 0.7318069369048852
22.41314186276953 296.61995125973647 0.7308799696260881
22.418369417722943 298.4469540073103 0.7327203426738755
22.423596972676357 296.5804002810642 0.730607695063603
22.42882452762977 297.8274964535174 0.7318397219831119
22.434052082583186 294.7716250664003 0.7287804709060615
22.4392796375366 293.99563233595643 0.7278561986873638
22.444507192490015 291.36123462649937 0.7243879081920824
22.44973474744343 290.0535379236611 0.7225006199813255
22.454962302396844 289.48526341927436 0.7216494524304682
22.460189857350258 289.60736098160464 0.7234121720467833
22.465417412303673 290.7032711158269 0.7247870230330821
22.470644967257087 294.13237202584105 0.7289058629236995
22.4758725222105 296.05504948336943 0.7312494410211288
22.481100077163916 296.10532607703243 0.7315409136442977
22.48632763211733 295.3932210160085 0.7312219940622537
22.491555187070745 292.32838662655587 0.7268418045804502
22.49678274202416 290.0128419353945 0.723048376375049
22.502010296977573 288.6898525666271 0.7217115922772777
22.507237851930988 286.98897447753535 0.7197716481102069
22.512465406884402 287.42797369181164 0.7208177880958481
22.517692961837817 286.62190741630405 0.7187997909316782
22.52292051679123 286.6029398452198 0.7186263301790483
22.528148071744646 285.27269153043403 0.716300998295644
22.53337562669806 284.22611486438933 0.7144003361890592
22.538603181651474 285.23700807022766 0.7159860201333837
22.54383073660489 284.24388579579414 0.7143282432469098
22.549058291558303 282.75068904967236 0.7114444869116948
22.554285846511718 282.0789966992083 0.7101823569768524
22.559513401465132 282.714652872247 0.7100021024823219
22.564740956418547 281.6122633503731 0.7091184209979207
22.56996851137196 283.2403688024698 0.7113688405614627
22.575196066325375 281.7865801803163 0.7106616350602105
22.58042362127879 280.09497014018115 0.7085807784506934
22.585651176232204 278.66962693611 0.7079349561678445
22.59087873118562 277.73716251050956 0.7070285943986881
22.596106286139033 276.92232660388953 0.7067091453781502
22.601333841092448 276.94954351413116 0.7055906324817929
22.606561396045862 281.14100449209195 0.7114277877130674
22.611788950999276 281.25771262270746 0.7123093439345755
22.61701650595269 283.8041952220061 0.7149192349687067
22.622244060906105 281.77232657601155 0.7115045552461884
22.62747161585952 281.0931640374567 0.7089026811042269
22.632699170812934 279.8815767939585 0.7073220524279251
22.63792672576635 280.037889623337 0.7071063257371958
22.643154280719763 279.48638002229904 0.7072478606520252
22.648381835673177 278.39714350858156 0.7052765931327479
22.653609390626592 277.9197813347321 0.7058256434090191
22.658836945580006 277.5353202441044 0.7058481808071522
22.66406450053342 277.4734655433199 0.7062956734097794
22.669292055486835 276.88435337937557 0.7053681144601857
22.67451961044025 278.93314996422134 0.7075964446130127
22.679747165393664 282.55762493982627 0.710591535834153
22.68497472034708 284.4438645778598 0.7121798285229524
22.690202275300493 285.4368968420879 0.7130115465201
22.695429830253907 285.5260660068855 0.714477938061161
22.70065738520732 284.08353047518233 0.7129777254836983
22.705884940160736 280.4897439749614 0.7088230879725048
22.71111249511415 280.95112814981803 0.709159158233865
22.716340050067565 282.8877154880293 0.7109477843459583
22.72156760502098 287.2111198151442 0.7155521288380028
22.726795159974394 288.04270842856545 0.7163209582412544
22.73202271492781 290.7601725176059 0.7193843386059883
22.737250269881223 288.1719072933165 0.7170834538254813
22.742477824834637 288.33586935330777 0.7163076154768266
22.74770537978805 286.9984284556706 0.7149959623384792
22.752932934741466 291.94594358603956 0.7204113038035243
22.75816048969488 296.48904521630925 0.7259419433955054
22.763388044648295 297.24118466628465 0.7265961238704199
22.76861559960171 297.08177135377 0.7264818764166976
22.773843154555124 298.4232311763268 0.7286554125108382
22.779070709508538 301.4663442539535 0.7327350861008818
22.784298264461952 299.86827218460957 0.731044155059566
22.789525819415367 295.26761918119155 0.7246664263184055
22.79475337436878 293.62171316475076 0.7216674774826586
22.799980929322196 297.2205551532219 0.7247819125201904
22.80520848427561 298.8804373069099 0.7261227152136137
22.810436039229025 300.8489057439175 0.7290407955412884
22.81566359418244 298.45866215424326 0.7269554902948263
22.820891149135853 299.8932382542703 0.7291649691616229
22.826118704089268 299.13470958920567 0.7275214355285512
22.831346259042682 299.96237699435795 0.7278014728194296
22.836573813996097 299.30951337545787 0.7275313278277294
22.84180136894951 298.5033425874899 0.7276062273030739
22.847028923902926 297.1453871477357 0.7264754110533709
22.85225647885634 297.8056447701224 0.7270111667133302
22.857484033809754 299.449051930272 0.7288897806856051
22.86271158876317 303.65373643885977 0.7349794933684616
22.867939143716583 304.4391332795044 0.7359110779704309
22.873166698669998 304.62780130038874 0.7352129008208214
22.878394253623412 302.8688318716021 0.7323985144983158
22.883621808576827 300.6661257561626 0.7290462614515737
22.88884936353024 300.48991152169367 0.7287675320175102
22.894076918483655 301.71030654649365 0.730714778593881
22.89930447343707 301.47639270945945 0.7309258751823215
22.904532028390484 302.12198037694907 0.7317459427092482
22.9097595833439 301.8310010394712 0.7308664583716588
22.914987138297313 301.34037705344923 0.729634585965166
22.920214693250728 301.49112328296275 0.7297921568578546
22.925442248204142 301.09153693274715 0.7289984805479007
22.930669803157556 300.1813054489097 0.7276326817386216
22.93589735811097 299.25587511610433 0.7272767657512217
22.941124913064385 299.8086216217542 0.7276599457879439
22.9463524680178 302.34407331802385 0.7310419820747331
22.951580022971214 301.0522474888891 0.7288942410142174
22.95680757792463 296.44601091466535 0.7235429799360606
22.962035132878043 294.18676167545374 0.7210414856945817
22.967262687831457 295.86611395592377 0.7229852759101143
22.972490242784872 298.1119003687727 0.7250408713638786
22.977717797738286 300.55957089651804 0.7269754562462204
22.9829453526917 297.51595610900443 0.7231104776686376
22.988172907645115 295.73764063644984 0.7215783418632169
22.99340046259853 294.03823013871715 0.7195036208755297
22.998628017551944 294.5615142172746 0.719688199600326
23.00385557250536 296.5585771587806 0.7222218988536678
23.009083127458773 299.8578108814767 0.7274519209238163
23.014310682412187 299.13167464009064 0.7273538583960801
23.0195382373656 298.1207627415895 0.7245904930619569
23.024765792319016 296.4201120699241 0.7219937669301795
23.02999334727243 296.0414744428276 0.7218983481940221
23.035220902225845 298.56297729039426 0.7251791498646442
23.04044845717926 294.9328719607635 0.720853798304531
23.045676012132674 291.3038154907121 0.7169343410063495
23.05090356708609 286.3806740354286 0.7114685120575146
23.056131122039503 290.7423999367447 0.7168450367190784
23.061358676992917 295.70536449837175 0.7219019024486867
23.06658623194633 295.1755517362265 0.7210319722258745
23.071813786899746 293.00766014825626 0.7185686564692918
23.07704134185316 291.1431180288368 0.717025668348631
23.082268896806575 292.38840441271776 0.7188390569800381
23.08749645175999 291.7266495995482 0.7176226271919384
23.092724006713404 292.08384401254136 0.7187886445651481
23.097951561666818 292.50058727310534 0.7190847675455337
23.103179116620232 293.2704644116632 0.7209435774715979
23.108406671573647 293.77015015714295 0.7207612617288279
23.11363422652706 296.6039221617826 0.7242799514488041
23.118861781480476 296.84061048451167 0.7247036525795714
23.12408933643389 293.7986567391646 0.7205214422437154
23.129316891387305 293.5316960734687 0.7197192658194825
23.13454444634072 295.3875117800441 0.720699577429294
23.139772001294133 296.1284479553756 0.7212760808355146
23.144999556247548 296.7155678961116 0.7221733167294632
23.150227111200962 300.0750150616406 0.7252133684004776
23.155454666154377 301.14468919662244 0.7269298988713702
23.16068222110779 301.5392447783496 0.7275795226006847
23.165909776061206 298.8654605595493 0.7243431946896699
23.17113733101462 297.1231913179533 0.7217608266497064
23.176364885968034 297.9866625787813 0.7218828340772757
23.18159244092145 298.55540481577174 0.7239114869189808
23.186819995874863 298.16475041321985 0.7241103568146108
23.192047550828278 296.20332921805806 0.722117306046993
23.197275105781692 295.88604950044584 0.721326995568507
23.202502660735107 295.5953055006217 0.7198425362139736
23.20773021568852 297.44935641686953 0.7216473731527853
23.212957770641935 298.90395632785334 0.72472860896966
23.21818532559535 298.1996656674243 0.7241657295710421
23.223412880548764 297.4847489849398 0.7230868632845684
23.22864043550218 299.6376924955303 0.7245177650664663
23.233867990455593 300.08265421549993 0.7241617792039343
23.239095545409008 298.20558600001806 0.7214424899108729
23.244323100362422 297.45491480068773 0.7214425929403582
23.249550655315836 298.3374688012882 0.7230873510643232
23.25477821026925 297.4870160563127 0.7225086019089951
23.260005765222665 297.780422869988 0.7231796714187094
23.26523332017608 300.0145174011113 0.7254111624946619
23.270460875129494 302.95032588316775 0.7284343066009776
23.27568843008291 303.4780820271732 0.7284118241547832
23.280915985036323 299.99981079924464 0.7246897868164198
23.286143539989737 300.9283116069068 0.7264751475241872
23.291371094943152 301.4652530698154 0.7264454134948181
23.296598649896566 301.5557897331815 0.7263584607119753
23.30182620484998 299.7627276570877 0.7240008686684302
23.307053759803395 298.38846459140325 0.7225434970361857
23.31228131475681 297.44743062047047 0.7218314275288744
23.317508869710224 298.3088880029767 0.7227368517199667
23.32273642466364 301.06467567991444 0.7260111541398964
23.327963979617053 302.8738915480676 0.7277247661088546
23.333191534570467 303.46597083949774 0.7277024390115885
23.33841908952388 302.04921971918463 0.7260899799977428
23.343646644477296 300.8275597906399 0.7247341307753639
23.34887419943071 298.95786681594205 0.7219403518119982
23.354101754384125 298.53856987396153 0.7218774550829172
23.35932930933754 299.54098130625863 0.7224046139414003
23.364556864290954 300.5482025816739 0.7240709926201209
23.369784419244368 301.37896656030057 0.7247545543647501
23.375011974197783 300.195553467868 0.7233531417960339
23.380239529151197 300.732904486433 0.723971899975865
23.38546708410461 301.20287327748866 0.7239452269300506
23.390694639058026 303.8148766216711 0.7278958151120598
23.39592219401144 303.14771260612383 0.7272920423795044
23.401149748964855 297.96764771278276 0.7213992917179991
23.40637730391827 295.3312375259349 0.7174608664543944
23.411604858871684 294.8901500452343 0.7167886173801915
23.416832413825098 298.3298010557158 0.7209477982611797
23.422059968778512 297.9588405974379 0.7204350985218237
23.427287523731927 299.5507087596864 0.72213066337642
23.43251507868534 299.1813009016685 0.7215931112320777
23.437742633638756 300.93313142451194 0.7239147902565235
23.44297018859217 300.46845115108295 0.7235190415198973
23.448197743545585 299.8872800151627 0.7222706125989927
23.453425298499 298.39435024964865 0.7202796147822392
23.458652853452413 298.2468403700338 0.7206643578755486
23.463880408405828 297.72161173168587 0.7199389880246515
23.469107963359242 298.42512200160195 0.720517033765428
23.474335518312657 301.0113894674419 0.7231668599783515
23.47956307326607 300.87853924958375 0.7234488332738787
23.484790628219486 300.4963638303685 0.7236650713967361
23.4900181831729 301.65319140345247 0.7251182797594495
23.495245738126314 306.43106438316175 0.7301873095253746
23.50047329307973 306.84722345035755 0.7309637319333367
23.505700848033143 303.3474065501765 0.7271642841798203
23.510928402986558 302.70174017312036 0.7265120153627761
23.516155957939972 301.07885956753364 0.7245588107423365
23.521383512893387 299.8534465961175 0.7224938593159262
23.5266110678468 298.187484840835 0.7205541002157386
23.531838622800215 298.2350050379324 0.7201507585278084
23.53706617775363 298.32650576007137 0.7210776875837365
23.542293732707044 298.87974720278874 0.7208353728730488
23.54752128766046 299.71661529409124 0.7205228098809329
23.552748842613873 303.7386038757537 0.7236192981629725
23.557976397567288 306.174509761253 0.7261404275325711
23.563203952520702 306.62430411307315 0.7264161347813936
23.568431507474116 307.07500956024654 0.7272298551422496
23.57365906242753 310.15777924294844 0.7317811892282443
23.578886617380945 308.9573571176191 0.7299700968423001
23.58411417233436 308.66427847903833 0.7296107231193603
23.589341727287774 306.66228546915534 0.7262474836857898
23.59456928224119 307.98974342183516 0.7278710976071292
23.599796837194603 308.461932600458 0.7279973526143679
23.605024392148017 308.9072289406396 0.7279518166981694
23.610251947101432 309.3737236590688 0.7277738835252386
23.615479502054846 308.74058084046385 0.7268392000774775
23.62070705700826 306.05002755489323 0.723361616651814
23.625934611961675 305.44537229078105 0.7232936356115774
23.63116216691509 307.4291808403126 0.7251629907968513
23.636389721868504 306.265249515655 0.7229618732677132
23.64161727682192 302.8146232275824 0.7183290597519179
23.646844831775333 300.5666389238674 0.715025607842811
23.652072386728747 301.01842834371797 0.7150714234509129
23.65729994168216 302.4931151311091 0.7162618242614274
23.662527496635576 303.26378546729666 0.7171381462973313
23.66775505158899 305.4897178059967 0.7204537103936216
23.672982606542405 307.6839524066122 0.7233887965678356
23.67821016149582 308.18550725706694 0.7237162308259557
23.683437716449234 306.4070657515607 0.7201270638123893
23.688665271402648 306.9958954229469 0.7201914530077429
23.693892826356063 308.0534293629937 0.721650889423524
23.699120381309477 308.7724650415892 0.7223158159738787
23.70434793626289 310.1524309766604 0.7232298313413397
23.709575491216306 312.0198438975196 0.7244725308303055
23.71480304616972 314.0799549681304 0.7263789230690245
23.720030601123135 313.6420455559967 0.7261188544308256
23.72525815607655 315.31280530773347 0.728182494792269
23.730485711029964 314.9495177706855 0.7283458361639392
23.735713265983378 313.5685392733191 0.7262431073983366
23.740940820936792 310.6880306535132 0.7234358382263656
23.746168375890207 310.04344292665064 0.7219809585500829
23.75139593084362 313.1055450816173 0.724852955756663
23.756623485797036 316.38594198371766 0.7284519798161596
23.76185104075045 318.66569904000227 0.7311048064812046
23.767078595703865 315.2063715998326 0.7281034383732473
23.77230615065728 312.3103888135349 0.7244847318977988
23.777533705610693 312.0252988735418 0.7232616761975897
23.782761260564108 314.2697069200291 0.7256947720334471
23.787988815517522 318.98015398148976 0.7300401445479475
23.793216370470937 319.04736101800074 0.7294982613038214
23.79844392542435 318.1789180524458 0.7277900764749564
23.803671480377766 316.85630084934013 0.7264368610178942
23.80889903533118 317.09626766509405 0.7260760468277473
23.814126590284594 319.8920706995083 0.7286459658692352
23.81935414523801 322.4709925878553 0.7314586530944065
23.824581700191423 322.08746605290105 0.7303930410005397
23.829809255144838 320.5992005661727 0.7285795050108027
23.835036810098252 320.3027949420052 0.7277170399309
23.840264365051667 320.6350041778055 0.7278621183674304
23.84549192000508 322.49056685676794 0.7300319182220787
23.850719474958495 324.76272721653254 0.7318967558903139
23.85594702991191 326.4341487998314 0.7337865749955709
23.861174584865324 327.01047761021925 0.7340270196492092
23.86640213981874 326.3683884122041 0.7329426515578356
23.871629694772153 327.9854523075988 0.7344505463118726
23.876857249725568 324.546217196121 0.7303567091790311
23.882084804678982 325.9804817259146 0.733038460528871
23.887312359632396 324.4808170141302 0.7317029994020557
23.89253991458581 326.9677188078014 0.7340456034405517
23.897767469539225 324.8663354856807 0.731039804084731
23.90299502449264 321.6280176725155 0.726461763608134
23.908222579446054 317.00397878127876 0.7213904603777068
23.91345013439947 314.7100925490361 0.7186597283184573
23.918677689352883 314.6336078838837 0.7191441175488616
23.923905244306297 314.26818963139925 0.7191229211672185
23.929132799259712 318.01545584498956 0.7235661867738981
23.934360354213126 315.28593936992263 0.7206113107517059
23.93958790916654 315.0680327652213 0.7190311376633614
23.944815464119955 311.6166070446233 0.7145603810290101
23.95004301907337 315.2447096723689 0.7181073267988726
23.955270574026784 315.15551005428944 0.7183389458229814
23.9604981289802 313.24735601699416 0.7159559685969538
23.965725683933613 311.18271471258237 0.7136849269478551
23.970953238887027 310.92243587545266 0.7137523268917204
23.97618079384044 310.7565414657051 0.7135580932913396
23.981408348793856 313.6654439320287 0.716221040864458
23.98663590374727 317.74269561220063 0.7204543229979572
23.991863458700685 321.2734424321753 0.7248303417430465
23.9970910136541 324.5090971241227 0.7295309518106222
24.002318568607514 323.4257378693194 0.7288326932878219
24.007546123560928 320.6316514098047 0.7254980820855124
24.012773678514343 318.5208175640363 0.7227550531265495
24.018001233467757 318.886670514705 0.7218249469205404
24.02322878842117 321.16844415501447 0.7245770545058237
24.028456343374586 321.47689076395466 0.7253261877631607
24.033683898328 323.0321361506556 0.7272941375597785
24.038911453281415 321.5415285488614 0.7261588050358613
24.04413900823483 320.9295000480065 0.7241812071367041
24.049366563188244 320.187002234725 0.7239327068246493
24.054594118141658 319.0966044899045 0.7230959073804786
24.059821673095072 317.36038526196086 0.721837801500217
24.065049228048487 316.45033046481245 0.7212233166954486
24.0702767830019 315.2395380530038 0.7323534082011367
24.075504337955316 317.0542866222506 0.7432318521755626
24.08073189290873 318.87179039002405 0.7513795571453065
24.085959447862145 319.51119998403465 0.7584617719183391
24.09118700281556 321.10855170257963 0.7665139356907423
24.096414557768973 322.2409393054548 0.7730928653445767
24.101642112722388 324.2103755527731 0.7795824338666615
24.106869667675802 322.90600698172693 0.781989318785067
24.112097222629217 321.6016080542859 0.7837073377023188
24.11732477758263 318.3499537768805 0.782628573723081
24.122552332536046 315.5329038426986 0.7818658821134413
24.12777988748946 315.87678656720783 0.7858081929929955
24.133007442442874 318.05742657441226 0.7924779742403517
24.13823499739629 324.9789274641094 0.804846424896704
24.143462552349703 326.620719865171 0.8110236837773679
24.148690107303118 326.51313649315506 0.8134570391832537
24.153917662256532 324.1051646568884 0.813324022989204
24.159145217209947 323.42893203181393 0.8150570974754942
24.16437277216336 321.6726288508941 0.816295224164747
24.169600327116775 320.26205019445933 0.8185952768962127
24.17482788207019 318.2161424175287 0.8201667392929256
24.180055437023604 319.7153785422356 0.8244220865616138
24.18528299197702 320.7243915818808 0.8270698392686457
24.190510546930433 322.2744491994285 0.8300862605652972
24.195738101883848 316.13455976037454 0.8249091490784334
24.200965656837262 311.87122507490443 0.8216089222925697
24.206193211790676 307.53959690854225 0.819107483425559
24.21142076674409 310.1608825124447 0.8253382867951726
24.216648321697505 309.6822661374365 0.8284176346546523
24.22187587665092 309.59976449978814 0.8304116648063384
24.227103431604334 308.7377944651674 0.8315017690351707
24.23233098655775 308.1464988045383 0.8326896797410531
24.237558541511163 308.10621319040735 0.8345523429344068
24.242786096464577 306.84891816506047 0.8356288091632921
24.248013651417992 306.14921124916975 0.836281577991896
24.253241206371406 304.16610609810994 0.8367850597218209
24.25846876132482 302.70669922124955 0.8378279330941729
24.263696316278235 301.0525930394459 0.839195864625822
24.26892387123165 303.6008983549915 0.8449334338418797
24.274151426185064 308.69323037302246 0.8533011928955991
24.27937898113848 312.9412710290297 0.8614780004643888
24.284606536091893 313.0596992275685 0.8643476513205038
24.289834091045307 309.6343897582416 0.862758187014509
24.29506164599872 307.03215418960457 0.8610186743043016
24.300289200952136 305.62201557752667 0.8608951411472746
24.30551675590555 306.9627157690795 0.8650650421358387
24.310744310858965 303.09892341391065 0.8613030933600901
24.31597186581238 300.0338422575621 0.8596984682545569
24.321199420765794 298.56761594169984 0.8601455727274444
24.326426975719208 300.22139157009764 0.8646189241021002
24.331654530672623 306.8893626224162 0.875538542550159
24.336882085626037 310.43821151604294 0.8806361601905294
24.34210964057945 311.27002614564606 0.8826661791223048
24.347337195532866 306.1803591750181 0.8771916830110107
24.35256475048628 302.1306648180604 0.8741546970625858
24.357792305439695 301.98561523487996 0.8763096150049812
24.36301986039311 302.10210328068524 0.87895311370852
24.368247415346524 301.3731242601087 0.8802051644193116
24.373474970299938 301.6059393769262 0.8834089091937557
24.378702525253352 302.2262073871302 0.8855457211501624
24.383930080206767 303.96850588087966 0.8900093841287708
24.38915763516018 305.86487346002707 0.8940497628352881
24.394385190113596 306.13455456825193 0.8964846480432987
24.39961274506701 306.1046726975719 0.8985089121115759
24.404840300020425 307.7142560101932 0.9024864065211112
24.41006785497384 309.6877424794471 0.9073880332914819
24.415295409927253 311.85205106451264 0.9121932759359621
24.420522964880668 305.06191694545555 0.9048102196037954
24.425750519834082 306.1883549102164 0.9097412606134277
24.430978074787497 308.60822569956724 0.9160764328375924
24.43620562974091 315.49699322657483 0.9294469265975306
24.441433184694326 312.6021584004241 0.9270427910326958
24.44666073964774 312.7297990274199 0.9291725912960136
24.451888294601154 312.1945699776154 0.9298890626144602
24.45711584955457 315.70153273594394 0.9377137350095893
24.462343404507983 314.0968683075658 0.9387426962418832
24.467570959461398 314.6696971991697 0.9426653490038813
24.472798514414812 311.62781425544637 0.9391425794904366
24.478026069368227 309.5956131233023 0.9380076520744048
24.48325362432164 308.65965508589 0.9405832472874325
24.488481179275055 307.6266393408155 0.9425045225723763
24.49370873422847 305.9548964015769 0.9414618027008494
24.498936289181884 305.32186221108054 0.9411884530839407
24.5041638441353 308.05174048461106 0.9463975946343612
24.509391399088713 311.8050996279328 0.9550744467359009
24.514618954042128 312.83894929904517 0.9585829764797902
24.519846508995542 311.4504165507698 0.9591520193254887
24.525074063948956 310.55177012938515 0.9609056204814109
24.53030161890237 310.2007208931366 0.9621347033569986
24.535529173855785 313.3165515957955 0.970153549947388
24.5407567288092 315.1830930062005 0.9757209373196889
24.545984283762614 315.79891471673716 0.9803321916548379
24.55121183871603 313.26371006969475 0.9783564031611325
24.556439393669443 313.4701895300844 0.9800879755660744
24.561666948622857 315.6834384414912 0.98418281701616
24.566894503576272 314.5581117112968 0.9834577240777461
24.572122058529686 311.66268554666686 0.9817701780356961
24.5773496134831 307.77717971665606 0.9799098157942059
24.582577168436515 308.5403255001746 0.9846893181228319
24.58780472338993 314.6943234452954 0.996867808062293
24.593032278343344 322.2970585656046 1.0104466994199859
24.59825983329676 326.290120619201 1.0184572423355511
24.603487388250173 323.4778660893472 1.0170053483204684
24.608714943203587 317.2462921867552 1.0099251077810263
24.613942498157 317.35293064916584 1.0124788856387077
24.619170053110416 315.10807497293126 1.011478410334404
24.62439760806383 313.7862700384002 1.012554769677644
24.629625163017245 310.17394811829837 1.0093022306062769
24.63485271797066 313.50093637303706 1.0167402549386788
24.640080272924074 310.9926686896154 1.0145682269923488
24.645307827877488 311.4251953281972 1.0176160404768415
24.650535382830903 309.1436857523614 1.0173844368137621
24.655762937784317 310.35549314640576 1.0219605596361907
24.66099049273773 312.2807012297492 1.0285016678493721
24.666218047691146 312.1191541103194 1.0306424389338147
24.67144560264456 310.3960036593696 1.0301668375007011
24.676673157597975 308.56774818288267 1.0275644989528299
24.68190071255139 307.7792968158837 1.0280352116649518
24.687128267504804 307.2439885297705 1.029272880201312
24.692355822458218 303.40532954969274 1.0272860580901326
24.697583377411632 300.2943150598876 1.0263674418670914
24.702810932365047 300.51592937202446 1.0307934165530663
24.70803848731846 299.89342935481943 1.0320597416250257
24.713266042271876 300.54239800945663 1.03471327229285
24.71849359722529 303.50060118820056 1.04060249599628
24.723721152178705 304.4178120236094 1.0438467515878012
24.72894870713212 307.6903402732717 1.0524953066688683
24.734176262085533 304.74120868808245 1.0501294016825968
24.739403817038948 311.83985623161453 1.0661016853711112
24.744631371992362 313.7556938618532 1.0737308039037856
24.749858926945777 315.89649595365813 1.080788700745508
24.75508648189919 310.2199282145647 1.0744312545707608
24.760314036852606 307.6461652380046 1.0701612181280136
24.76554159180602 306.55824874625364 1.070244194986025
24.770769146759434 309.43274125186343 1.078469126466644
24.77599670171285 307.88812578930214 1.0797412810012594
24.781224256666263 307.7541239713172 1.0824331979068593
24.786451811619678 304.8528774259077 1.0801482165349527
24.791679366573092 302.9213621109611 1.0794013134737621
24.796906921526507 301.66287134064805 1.0804498457563554
24.80213447647992 303.59442056157536 1.0865349316885358
24.807362031433335 304.77895854442863 1.0912307672669899
24.81258958638675 308.4143241772532 1.1015114419811858
24.817817141340164 308.5458705222504 1.103598530509947
24.82304469629358 308.78923751519125 1.1075610685139319
24.828272251246993 307.6747791425155 1.1100704637010592
24.833499806200408 302.5166793100871 1.1041074453363597
24.838727361153822 302.0856086778078 1.1054476476902033
24.843954916107236 301.83385361256654 1.104869549515856
24.84918247106065 305.5678791333304 1.1133200935168717
24.854410026014065 308.6751135875661 1.1207886034142525
24.85963758096748 309.22240196994335 1.1231008229997717
24.864865135920894 308.86052183425414 1.124585252001008
24.87009269087431 306.01960540238053 1.1234198475045094
24.875320245827723 310.07611110825616 1.134163481404353
24.880547800781137 314.03950584425564 1.145509696364692
24.885775355734552 314.6270526467201 1.1497017780281786
24.891002910687966 310.0586385119791 1.1449400404766172
24.89623046564138 306.4917263543012 1.1444507026319635
24.901458020594795 304.9575217384689 1.1460410892416684
24.90668557554821 305.6762626654538 1.1502509883853322
24.911913130501624 306.1394605935307 1.1510179400440013
24.91714068545504 309.6971385989942 1.160246615619484
24.922368240408453 309.39416143499346 1.1629188406383992
24.927595795361867 311.702321956791 1.1727566863250842
24.93282335031528 311.418796729808 1.1758309601240917
24.938050905268696 313.3886262793108 1.1832906592401675
24.94327846022211 315.6409957209836 1.189938835713322
24.948506015175525 313.18729596868474 1.1875037991988393
24.95373357012894 314.5062485820795 1.193514519031198
24.958961125082354 310.778074362242 1.1909682631158625
24.964188680035768 311.0148507346731 1.1956182984874986
24.969416234989183 310.49240195080733 1.19638919734587
24.974643789942597 310.099194596885 1.1969555031331098
24.97987134489601 309.21572883355987 1.1987906377786361
24.985098899849426 306.5424790435663 1.1992908963029965
24.99032645480284 308.35313899100134 1.2089904581844153
24.995554009756255 308.4826020541497 1.2129797325428233
25.00078156470967 313.4002139772546 1.2257664709217997
25.006009119663084 314.53840773843064 1.229680855768758
25.011236674616498 316.8043331912367 1.2353512991814841
25.016464229569912 316.8595985977502 1.240078727270122
25.021691784523327 316.87170776254044 1.2427861912762597
25.02691933947674 319.259976525043 1.2511667249134002
25.032146894430156 319.8766781692312 1.2548446922214893
25.03737444938357 320.8536191504107 1.2617727098795435
25.042602004336985 319.6927374203804 1.2636353452154423
25.0478295592904 318.0690774811376 1.264208043962811
25.053057114243813 317.0132954258726 1.2632861616971724
25.058284669197228 310.65094943443296 1.255359127185121
25.063512224150642 309.24941160302876 1.2563022243094866
25.068739779104057 310.1869754186476 1.2638984237231312
25.07396733405747 319.876973102349 1.289514103964037
25.079194889010886 324.8901301441164 1.3023916299555272
25.0844224439643 322.7670971585886 1.3020182410860506
25.089649998917714 319.8879693329321 1.2973810768821827
25.09487755387113 317.4877533653142 1.295474739473234
25.100105108824543 318.71584576537555 1.3005620264775353
25.105332663777958 320.9532461547632 1.310918632010832
25.110560218731372 324.5538489072956 1.3247817709147127
25.115787773684787 328.31331628456934 1.337628116939297
25.1210153286382 324.4389283736248 1.333471906776082
25.126242883591615 322.4299941450884 1.3317223030869594
25.13147043854503 316.82696684596846 1.3246821118311118
25.136697993498444 321.355564867502 1.3384777229131901
25.14192554845186 322.9185040915029 1.34814702676666
25.147153103405273 325.09797421419717 1.3598048041371749
25.152380658358688 325.73963354196644 1.3636985133231014
25.157608213312102 328.5977720057011 1.373383123840611
25.162835768265516 326.74561272427167 1.3698218801553472
25.16806332321893 325.8856040074668 1.3722708618497284
25.173290878172345 326.55307431000233 1.378686980545292
25.17851843312576 325.51169619496477 1.3809340235204222
25.183745988079174 329.03356073421617 1.3936450364920263
25.18897354303259 321.9101084918902 1.3840001908867359
25.194201097986003 320.4681189670209 1.3884835100122914
25.199428652939417 322.9730157441176 1.4024673835235577
25.204656207892832 324.0376792435382 1.409672893953481
25.209883762846246 324.9408823034725 1.413144031513996
25.21511131779966 320.85016763140897 1.403093744016891
25.220338872753075 320.2303841782115 1.4065393067683802
25.22556642770649 324.38130393099607 1.4234910144821307
25.230793982659904 326.49644871662827 1.4358398692797516
25.23602153761332 329.3929216475792 1.4494720918849873
25.241249092566733 328.9856694271992 1.4549387439764596
25.246476647520147 334.8905452941188 1.4727413324209795
25.25170420247356 341.55589008937613 1.4915406370263153
25.256931757426976 348.2412792967336 1.5070446148624872
25.26215931238039 343.72768865344756 1.501993314085868
25.267386867333805 333.96653271591885 1.4826542412015749
25.27261442228722 328.4905050058972 1.4774068144894315
25.277841977240634 337.82880369967006 1.5061672266883732
25.283069532194048 346.7829996038508 1.5323386211364465
25.288297087147463 346.6687266127609 1.5390740481617586
25.293524642100877 340.18034884546523 1.5287355224090853
25.29875219705429 334.07755226781615 1.5227649189873773
25.303979752007706 332.9021770309061 1.5243524973303793
25.30920730696112 331.9579280585289 1.5270284146147626
25.314434861914535 332.6170581417433 1.5346145466108494
25.31966241686795 336.6124806197344 1.5509360549015851
25.324889971821364 336.7612242368528 1.5578712446068301
25.330117526774778 333.8702074469211 1.5546791083141045
25.335345081728192 329.7041789190665 1.5505201745307287
25.340572636681607 325.63990153811153 1.5455275269154911
25.34580019163502 329.260642746082 1.5599912589145315
25.351027746588436 324.03267664591095 1.5531813681123698
25.35625530154185 322.6834808756267 1.5585729658115157
25.361482856495265 315.8292536606783 1.5474126340050016
25.36671041144868 315.75842783995785 1.5560166054110998
25.371937966402093 319.65538958518755 1.570180629672535
25.377165521355508 320.67258231276577 1.5802815168744528
25.382393076308922 322.93593731739503 1.5940387061984567
25.387620631262337 324.4112283867155 1.606184388920841
25.39284818621575 324.5123566886759 1.6132055362978632
25.398075741169166 321.3516746623832 1.61188727801595
25.40330329612258 315.60749899311804 1.6054777368862139
25.408530851075994 319.00821388395224 1.6217584275204544
25.41375840602941 322.5771202662755 1.6384729077003366
25.418985960982823 330.6535934914623 1.6591484506911347
25.424213515936238 330.7316247435891 1.668580221436293
25.429441070889652 327.7170368742572 1.6682118682578502
25.434668625843067 325.5064517035556 1.6745032919649643
25.43989618079648 327.7077524955132 1.691080027496646
25.445123735749895 336.2720521898479 1.7174832725209785
25.45035129070331 337.22506062057107 1.7265526380528609
25.455578845656724 331.7848883237616 1.7180239160738238
25.46080640061014 322.7583673242197 1.7040911688294547
25.466033955563553 326.2251247805353 1.7202957589224157
25.471261510516968 326.221495784574 1.7296934827124015
25.476489065470382 334.21561661986203 1.7605128909762247
25.481716620423796 330.94354999080394 1.7680014421265868
25.48694417537721 333.47630486014293 1.7807384466435041
25.492171730330625 331.6730699077796 1.7835508447859385
25.49739928528404 321.72908886244005 1.7571000774180698
25.502626840237454 324.7126175713369 1.7726079950671423
25.50785439519087 325.00868822791057 1.7840709269006882
25.513081950144283 337.5133278839986 1.8284953076880464
25.518309505097697 335.8871342049403 1.8360927519610508
25.523537060051112 331.06792525220413 1.8318494290504337
25.528764615004526 327.60722569554247 1.8306205574012744
25.53399216995794 325.4940630860281 1.8306611051733208
25.539219724911355 327.50346329931904 1.8482173924232836
25.54444727986477 328.2459173871949 1.85733859545027
25.549674834818184 334.9720309457919 1.8892308755250418
25.5549023897716 340.6819278037113 1.914545571593157
25.560129944725013 344.40241920448915 1.9394836765340697
25.565357499678427 345.71216304289715 1.9534323009601413
25.57058505463184 344.5514117675873 1.959159280635527
25.575812609585256 340.30495846474486 1.9542160064250507
25.58104016453867 342.4544045152518 1.973851407730243
25.586267719492085 339.0999687553043 1.9776141112971177
25.5914952744455 340.0490644250265 1.9921247536898607
25.596722829398914 333.74548737346817 1.9884107262331272
25.601950384352328 333.27313668919976 1.9979243168046683
25.607177939305743 336.67838125994945 2.0222591018471547
25.612405494259157 336.5383425691177 2.0305864317493953
25.61763304921257 334.72663704091616 2.0388434741288033
25.622860604165986 331.8745923330074 2.0409876634289
25.6280881591194 335.02824159765106 2.0665591491568707
25.633315714072815 337.0178172767359 2.0843501565711167
25.63854326902623 330.88248273687344 2.0809750474643502
25.643770823979644 333.6980222438907 2.1076993269252737
25.648998378933058 331.28509589004074 2.1120495845267326
25.654225933886472 334.9104244247085 2.145727174104004
25.659453488839887 332.07771008300597 2.1492384497119406
25.6646810437933 337.0391546055841 2.183024893091842
25.669908598746716 340.7811978115103 2.201258790998493
25.67513615370013 337.32744044816116 2.201951270267792
25.680363708653545 331.64208281307015 2.195223026225455
25.68559126360696 335.75838590318676 2.228061707497052
25.690818818560373 342.4609232171222 2.2701586629371078
25.696046373513788 343.67486357473246 2.2918600256626114
25.701273928467202 336.10956337032627 2.2849963877350183
25.706501483420617 336.1592597726702 2.30084645333216
25.71172903837403 340.2550554078183 2.3398345676554406
25.716956593327446 346.1939801195173 2.378434405172608
25.72218414828086 342.82853152775186 2.3852512578876315
25.727411703234274 338.4333148706862 2.3867263292351835
25.73263925818769 338.1397019932878 2.408548384475565
25.737866813141103 336.7326594377081 2.419587331852443
25.743094368094518 341.35703199226845 2.460784586987412
25.748321923047932 337.8485618028667 2.4743937068325192
25.753549478001347 336.974967782788 2.5030575848270153
25.75877703295476 332.8035668519399 2.5066888407010772
25.764004587908175 334.7776848690026 2.5310308509844446
25.76923214286159 328.75718428269744 2.531685616424316
25.774459697815004 322.5719265394084 2.5423998059176642
25.77968725276842 322.3920261378634 2.5713087276833058
25.784914807721833 324.5324132608392 2.596514501853396
25.790142362675248 338.1862772779754 2.672704352175199
25.795369917628662 339.02833110131525 2.7066822151397747
25.800597472582076 342.5553442250476 2.762114170817614
25.80582502753549 326.18095272560396 2.7232550003630775
25.811052582488905 320.7502724014133 2.7266574296073065
25.81628013744232 324.07874008132774 2.7593399718247142
25.821507692395734 330.5000143577612 2.8103400174129733
25.82673524734915 338.2611182297129 2.877077306619552
25.831962802302563 338.3799346202958 2.909038093172651
25.837190357255977 345.36269057650316 2.9887064192585324
25.84241791220939 351.95198389229097 3.0669799077487276
25.847645467162806 358.02571167952107 3.1419444391305404
25.85287302211622 360.9565410297588 3.191392845287344
25.858100577069635 363.834689272224 3.2406609946896974
25.86332813202305 341.6680960391195 3.177498014376477
25.868555686976464 335.8422404490609 3.200603769852696
25.87378324192988 324.14093293256917 3.17393937695773
25.879010796883293 344.684723125847 3.3277188314661768
25.884238351836707 348.2855898298018 3.3981434941333286
25.88946590679012 353.5922110137067 3.4791741669355285
25.894693461743536 368.38646455634586 3.617498360665945
25.89992101669695 370.50851301623334 3.6878136358776885
25.905148571650365 355.36106647933576 3.705707462323266
25.91037612660378 337.20865399886895 3.668593312008327
25.915603681557194 334.5908289548614 3.7551388039340607
25.920831236510608 348.86971389478884 3.883985796238311
25.926058791464023 351.25684476560787 3.992765721461335
25.931286346417437 344.26767377667517 4.020382790925983
25.93651390137085 345.1033630430435 4.1422617479935715
25.941741456324266 337.23378801216154 4.187872613737176
25.94696901127768 335.7807098507904 4.285031041188016
25.952196566231095 333.07699582198677 4.358217663459813
25.95742412118451 334.6203125297355 4.52130629902279
25.962651676137924 335.16539196939806 4.634978243253581
25.967879231091338 334.15264708568986 4.705865684341229
25.973106786044752 354.89429284955264 4.880175429489739
25.978334340998167 362.27624299297 5.0049678640847635
25.98356189595158 347.92156490007244 5.019791808100283
25.988789450904996 320.6397554282439 4.9250494026509015
25.99401700585841 302.85883652436866 4.897234060350727
25.999244560811825 307.00083258005276 4.983593015303234
26.00447211576524 324.6070560551851 5.208213218418235
26.009699670718653 318.00027716228453 5.22761601218321
26.014927225672068 323.21171211063205 5.4107515389082685
26.020154780625482 300.2247719598499 5.306865281036223
26.025382335578897 303.2631047766784 5.474771301647683
26.03060989053231 303.4737290413478 5.59758037818957
26.035837445485726 328.3559929083319 5.975201216760462
26.04106500043914 343.41215347325857 6.278450490339444
26.046292555392554 353.8071886832714 6.5380180075423695
26.05152011034597 329.080383604414 6.520707772023616
26.056747665299383 297.73095317750585 6.360906060546031
26.061975220252798 289.1843471683823 6.536501064721819
26.067202775206212 302.3379722227335 6.8511881325947215
26.072430330159627 317.1864493322754 7.39605454068825
26.07765788511304 312.33370104060737 7.55473445719644
26.082885440066455 309.08147190703687 7.956485050652571
26.08811299501987 324.1622340467404 8.483231300323265
26.093340549973284 312.67307767163027 8.876963790548182
26.0985681049267 332.01052126154497 9.687655088727606
26.103795659880113 306.9277659001077 10.023865056326585
26.109023214833528 312.19152621680007 11.017122222405815
26.114250769786942 262.882067474303 11.076597223638244
26.119478324740356 260.3928176790088 12.726475609595894
26.12470587969377 260.73990671811003 14.549208723840529
26.129933434647185 276.6828923932463 20.71820149049092
26.1351609896006 272.25922927041603 29.07264981537541
