# Supplementary material for: Unraveling metal effects on CO2 uptake in pyrene-based metal-organic frameworks
Source: Nat Commun. 2025 Feb 11;16:1516. doi: 10.1038/s41467-025-56296-w (PMC11814143; doi:10.1038/s41467-025-56296-w)
Supplement: Supplementary file 3 — Source Data [file 41467_2025_56296_MOESM3_ESM.zip › SourceCode/SuppInf/FigureS5_Ga-TBAPy_InSitu_VariableT_PXRD/Data/GaTBAPy_0063p.dat]

0.002613777476707968 21.602706095273568 5.129908220453696
0.007841332430123905 19.934254160321093 4.356517624744272
0.01306888738353984 21.775908240803943 3.8947630907355846
0.018296442336955775 21.020571347220635 3.18479226663297
0.02352399729037171 19.482096151593957 2.9200332752094558
0.028751552243787646 19.319995578341498 2.9060102431859214
0.03397910719720358 20.157797083392847 2.432032524041502
0.03920666215061952 22.407245120486245 2.4700635871215195
0.04443421710403546 22.082926918823304 2.2896751652739997
0.0496617720574514 23.886307455621896 2.2317388991065656
0.054889327010867336 20.507600691857725 2.1590229353682036
0.060116881964283275 17.857126233559885 2.0116637971893754
0.06534443691769921 16.933323561289644 1.9009956106232055
0.07057199187111515 16.80486803462652 1.7579083287051174
0.07579954682453109 18.66891006043063 1.7339798930713224
0.08102710177794703 17.969502681867425 1.5981744544693788
0.08625465673136297 17.357021683774644 1.5775347963709214
0.09148221168477891 18.236296323455072 1.4993212653219923
0.09670976663819485 19.920579387357655 1.4735445939083505
0.10193732159161079 20.11533588378298 1.417513017705609
0.10716487654502672 19.21747111308177 1.3198960908756883
0.11239243149844266 21.17899956251506 1.3953846742846336
0.1176199864518586 21.351769579173357 1.4269474980241155
0.12284754140527454 21.894024599547773 1.428678350811899
0.12807509635869047 23.999042673411637 1.4400885095631144
0.1333026513121064 21.99952808253242 1.3311435976632853
0.13853020626552232 20.223239470968863 1.241318349083492
0.14375776121893824 18.134693601386264 1.1481033397391613
0.14898531617235417 16.875309541416947 1.1283932260173055
0.1542128711257701 17.143602152737774 1.1695754274673862
0.15944042607918602 19.126815188895318 1.2023806376186799
0.16466798103260194 19.824684768705676 1.1576650892272724
0.16989553598601786 19.777067547625617 1.0761270716452216
0.1751230909394338 19.479124438938225 1.027095581208279
0.18035064589284971 21.129297673381732 1.0757445791885376
0.18557820084626564 20.987986844811978 1.0520776236054719
0.19080575579968156 21.303046204183897 1.0735487511303288
0.1960333107530975 20.768212034990174 1.0532768717219492
0.20126086570651341 20.00697445145876 1.0385267517165808
0.20648842065992934 21.421577142134584 1.1044674784593465
0.21171597561334526 21.489796884521382 1.0784374253508204
0.2169435305667612 22.542894535283107 1.079187416991259
0.22217108552017711 24.19198363822257 1.0869817832915276
0.22739864047359304 22.724263942311733 1.0301762307333742
0.23262619542700896 21.67097217996466 0.9942401089248839
0.2378537503804249 19.138579823420947 0.9227648815988746
0.2430813053338408 17.992223288836396 0.8922753207188547
0.24830886028725674 18.336194430213503 0.8914219817917424
0.25353641524067266 19.983005750791396 0.9087563082865813
0.2587639701940886 20.75890215525604 0.9435573338951643
0.2639915251475045 18.60000816960298 0.8794572417240691
0.26921908010092044 18.18893194547978 0.8531333260231316
0.27444663505433636 17.320057458070796 0.8426114020491894
0.2796741900077523 16.715802060925466 0.8230286356696284
0.2849017449611682 17.856186925066318 0.8580497173005501
0.29012929991458414 16.825065820118894 0.834236450771764
0.29535685486800006 16.77840055530026 0.8114922683481364
0.300584409821416 16.67994167062789 0.8094897568361518
0.3058119647748319 17.294767017592818 0.8293064786172969
0.31103951972824784 18.269806272678142 0.8725470858288241
0.31626707468166376 17.79021618572479 0.8365960417711736
0.3214946296350797 18.29534560205124 0.8331161595194299
0.3267221845884956 18.979488951990724 0.8388668440858283
0.33194973954191154 19.921707890364072 0.8589700860740173
0.33717729449532746 19.87097493922066 0.868434410193999
0.3424048494487434 18.480504403468462 0.8236685011805853
0.3476324044021593 16.929909927774588 0.7843471350782836
0.35285995935557524 16.574125261533634 0.7735876412668654
0.35808751430899116 18.12744715109372 0.8355367525933464
0.3633150692624071 20.142256075907422 0.872226651312768
0.368542624215823 20.286330498522165 0.8674089474447848
0.37377017916923894 20.16846042719763 0.8470717103988179
0.37899773412265486 19.21352547314448 0.8049472965622043
0.3842252890760708 19.662239847155327 0.8490757827486731
0.3894528440294867 18.85746486914439 0.8251932456609725
0.39468039898290264 19.231480658702363 0.8351323599598569
0.39990795393631856 20.115231137127303 0.8352311846032858
0.4051355088897345 20.26595781335018 0.8057903026494178
0.4103630638431504 20.66380474636439 0.793801776597196
0.41559061879656634 20.20908306477456 0.7873526412004471
0.42081817374998226 20.225404271092287 0.8087079132574242
0.4260457287033982 19.453549626556445 0.8106381470951107
0.4312732836568141 21.126560190361285 0.8447929726840917
0.43650083861023004 21.537573899124837 0.8587012791305811
0.44172839356364596 21.4316103052828 0.825885245309573
0.4469559485170619 20.11878160092434 0.8074582567640692
0.4521835034704778 18.193598667804444 0.7888729801629795
0.45741105842389373 18.533583831686055 0.8058343792580045
0.46263861337730966 18.60354890241941 0.8300770492253657
0.4678661683307256 18.9209111188611 0.8221396527063565
0.4730937232841415 18.885654362340304 0.7868765157914642
0.47832127823755743 19.045916721177168 0.7800287097735332
0.48354883319097336 19.50632624535475 0.7708364741612685
0.4887763881443893 19.308875500957903 0.758154843265942
0.4940039430978052 19.60638382049065 0.7610542620437372
0.49923149805122113 19.10262529988533 0.7513983335995563
0.5044590530046371 18.9647656015571 0.7771951937698076
0.5096866079580531 18.832477541331944 0.7784920911035198
0.5149141629114691 19.30786993261444 0.8103253857071032
0.5201417178648851 19.578110227301313 0.7979834963883059
0.525369272818301 18.917010139960208 0.7587348751083647
0.530596827771717 17.834977063224684 0.7217743887455511
0.535824382725133 18.07411862774507 0.716669158116411
0.541051937678549 18.793172315620904 0.744347505862462
0.546279492631965 19.870285275532527 0.7620122887448362
0.5515070475853809 19.74887422451032 0.7505485744377407
0.5567346025387969 19.115196135507322 0.7274459891309683
0.5619621574922129 18.921820997025545 0.7044136216572673
0.5671897124456289 18.449818098172692 0.6998277518259479
0.5724172673990449 18.80910865713943 0.7152097281102727
0.5776448223524608 18.076244398598412 0.6933131078499106
0.5828723773058768 18.07583205896592 0.7048642652503687
0.5880999322592928 18.534215396673467 0.7295516575450839
0.5933274872127088 18.56690002020728 0.7533384487962825
0.5985550421661248 18.342293890460386 0.7541549236881802
0.6037825971195407 18.499434578618498 0.7540637637545198
0.6090101520729567 18.447168536888334 0.7421499507039074
0.6142377070263727 20.677893683818475 0.7595754205272314
0.6194652619797887 20.85141917430508 0.7475940473086969
0.6246928169332047 21.170943093579012 0.7451235212330404
0.6299203718866206 20.768924677848666 0.7444938159297824
0.6351479268400366 19.5654945219101 0.7446136793815027
0.6403754817934526 20.068494350658817 0.7269414874537415
0.6456030367468686 18.830443297649516 0.694233682054205
0.6508305917002846 19.922484156346517 0.6966111022713425
0.6560581466537005 20.392043218678456 0.6923940835131066
0.6612857016071165 20.62302652412214 0.7062375436506166
0.6665132565605325 21.227412709733144 0.703110306946897
0.6717408115139485 21.25356496368764 0.6994539701435759
0.6769683664673645 21.379506005575475 0.7015201170983191
0.6821959214207804 22.578355840719258 0.7165860025115475
0.6874234763741964 22.41770866990848 0.718318665197
0.6926510313276124 23.163374900827236 0.7314545731146315
0.6978785862810284 23.155078071382295 0.72861318958987
0.7031061412344444 23.153987470609497 0.7241590393974491
0.7083336961878604 22.98612939670168 0.7112619804331549
0.7135612511412763 21.875151888374763 0.6998215133072004
0.7187888060946923 21.564913577523647 0.686550120692199
0.7240163610481083 22.62125282514097 0.7236829555726989
0.7292439160015243 22.472778501248996 0.7458547152707322
0.7344714709549403 22.432233842117114 0.7538233027725875
0.7396990259083562 22.32913410816579 0.760549286959432
0.7449265808617722 22.45625858134085 0.7550325450516293
0.7501541358151882 22.83371964364843 0.7536693420409974
0.7553816907686042 25.135958353450647 0.7832740756982016
0.7606092457220202 26.330220655963483 0.7841955118049908
0.7658368006754361 27.800467081137924 0.7943970431490551
0.7710643556288521 30.718406569366763 0.8111822546468527
0.7762919105822681 30.77507514179576 0.8072992119294587
0.7815194655356841 31.437201090315394 0.8153303091825881
0.7867470204891001 32.437598100790474 0.8327783023505674
0.791974575442516 31.798560226054594 0.8311554471071907
0.797202130395932 31.685229799621876 0.8208922126272291
0.802429685349348 32.81374788664875 0.8378252575677255
0.807657240302764 34.23896198226085 0.8656844662782079
0.81288479525618 37.03576003880079 0.9042926649432017
0.8181123502095959 39.38377169151935 0.9422287453591687
0.8233399051630119 41.445456412897 0.9767227590293941
0.8285674601164279 45.673628247758096 1.0435164163204078
0.8337950150698439 48.16103964899593 1.0971844314265191
0.8390225700232599 52.286227555171784 1.1453487012537493
0.8442501249766758 52.43486512308337 1.1413330933062313
0.8494776799300918 54.41254868462088 1.1550181596694975
0.8547052348835078 56.60842412691427 1.1774032848577332
0.8599327898369238 62.55147792123258 1.2551030117872
0.8651603447903398 67.03513675750706 1.2949924183936021
0.8703878997437557 70.79284636777015 1.3130487024601134
0.8756154546971717 74.78435277903094 1.328566848177978
0.8808430096505877 75.95440034134928 1.3399797191420946
0.8860705646040037 78.50306396312399 1.3661040846184924
0.8912981195574197 80.76865564767456 1.4064516009182753
0.8965256745108356 79.99274912585196 1.4029764040843253
0.9017532294642516 84.09686644613534 1.4368659533037051
0.9069807844176676 83.03372047528218 1.4389737224639598
0.9122083393710836 84.35701151888048 1.4586848856290322
0.9174358943244996 81.84534335302342 1.4177645028238515
0.9226634492779155 84.83973069539216 1.4359442617530676
0.9278910042313315 91.07799626125174 1.4638957797588315
0.9331185591847475 97.29736696333912 1.5008558763766222
0.9383461141381635 104.48236843417513 1.5399521617339118
0.9435736690915795 104.46098494908908 1.5378219077872854
0.9488012240449955 106.62451909837239 1.5581416774383534
0.9540287789984114 103.49245271921461 1.5381360220342752
0.9592563339518274 103.37389011636462 1.5301418986753466
0.9644838889052434 104.78119724639956 1.5363872054163155
0.9697114438586594 108.88209217456404 1.560415810811203
0.9749389988120754 110.69011830022724 1.5681700183991194
0.9801665537654913 108.01921839888735 1.5579110257979565
0.9853941087189073 108.45762407049777 1.5521301137137296
0.9906216636723233 105.22758667534487 1.4945736103268765
0.9958492186257393 102.42225558199921 1.4579814826651571
1.0010767735791553 107.59458481989188 1.4945557392889537
1.0063043285325712 109.16703401900023 1.5160792746944274
1.0115318834859872 109.551385171038 1.5365342425265598
1.0167594384394032 110.66560330108386 1.5361933109472004
1.0219869933928192 116.58545272847661 1.5611425418923504
1.0272145483462352 115.19132628662439 1.5380432847107517
1.0324421032996511 119.67913581291512 1.5796700716867134
1.0376696582530671 124.9125509132401 1.6043266339646935
1.042897213206483 124.85485761634052 1.6025411053191299
1.048124768159899 127.65643751929404 1.6073880947215327
1.053352323113315 127.48019295378002 1.6113222394246907
1.058579878066731 128.27886314966025 1.6146106141678698
1.063807433020147 128.15985980836277 1.6162512873715558
1.069034987973563 129.5364797565591 1.623075850538419
1.074262542926979 132.3341669842507 1.641366061829875
1.079490097880395 137.584251143845 1.6803654539755204
1.084717652833811 139.5289246001024 1.6986078375325804
1.089945207787227 137.47450395447834 1.6814340220994655
1.095172762740643 138.93235334506957 1.6769467552936685
1.1004003176940589 133.63338005015012 1.6403407618354742
1.1056278726474749 134.2119349461797 1.6322547281510558
1.1108554276008908 139.6410671537757 1.6577556660193842
1.1160829825543068 134.94248970508454 1.6188912852152455
1.1213105375077228 133.3092120585437 1.592350067339834
1.1265380924611388 138.527140935646 1.6374595378244234
1.1317656474145548 139.6308576378076 1.6663305336166037
1.1369932023679707 152.1206710933311 1.7711088942842144
1.1422207573213867 158.58179918898637 1.816472978337736
1.1474483122748027 160.1180667967231 1.8440762245301359
1.1526758672282187 160.14188981899372 1.8275603159267402
1.1579034221816347 154.95126986771686 1.7841577602409668
1.1631309771350506 149.00966524461575 1.7278909289623356
1.1683585320884666 141.30456798994194 1.6436534190966408
1.1735860870418826 139.2682192506585 1.6327761401150969
1.1788136419952986 137.00885802266998 1.619086149568134
1.1840411969487146 143.57684094029682 1.6515007468631862
1.1892687519021305 150.31665550324882 1.7015342259023778
1.1944963068555465 159.15186928242807 1.7431409018005641
1.1997238618089625 164.74328899388706 1.7586148762126652
1.2049514167623785 168.24638350852408 1.7983617224634296
1.2101789717157945 168.1642175127924 1.7842637150424165
1.2154065266692105 168.9519556610021 1.7898817891396726
1.2206340816226264 165.89496237192347 1.7676953001927915
1.2258616365760424 159.5154256851189 1.720156355387777
1.2310891915294584 160.78598760930595 1.712621845858631
1.2363167464828744 158.657950061175 1.7193009947254176
1.2415443014362904 161.7043925946323 1.7492343417378649
1.2467718563897063 159.88696140520415 1.74606754293625
1.2519994113431223 155.69407505592017 1.7237415749342488
1.2572269662965383 154.03908623228395 1.6912083513654363
1.2624545212499543 163.3032356655039 1.7686828608326775
1.2676820762033703 167.70517228573354 1.8023898850786781
1.2729096311567862 167.7420353437151 1.8245505931582555
1.2781371861102022 166.72215835727525 1.815507561910146
1.2833647410636182 157.98646103355054 1.7556122445236577
1.2885922960170342 157.30030471040766 1.7374379909562074
1.2938198509704502 161.29902408948712 1.7452825005182406
1.2990474059238661 165.8021292599634 1.7787712842966927
1.3042749608772821 176.6267572352655 1.8497305649875482
1.309502515830698 174.48521428818876 1.8217686276464702
1.314730070784114 172.63275116149794 1.7942490520052476
1.31995762573753 173.8005886476285 1.7778287192104396
1.325185180690946 169.88549379924842 1.7529171297645696
1.330412735644362 174.87198201696467 1.788096098080844
1.335640290597778 173.3489946517921 1.776610934139375
1.340867845551194 172.23101818325205 1.7922684626376981
1.34609540050461 171.8343137145165 1.7850384961031356
1.351322955458026 169.30501233731778 1.7657787425809501
1.356550510411442 165.46320622641164 1.7332717940148998
1.361778065364858 160.73804114451323 1.6939102435869584
1.3670056203182739 159.1229125415603 1.6908094658769819
1.3722331752716899 153.79905296984668 1.6555853575441322
1.3774607302251058 151.53166091878214 1.624998481566705
1.3826882851785218 161.9134949436599 1.6788071213374463
1.3879158401319378 169.83883959273004 1.707014247742976
1.3931433950853538 178.06783494968323 1.7461958819566614
1.3983709500387698 176.98462494184358 1.7515163840553691
1.4035985049921857 173.14103974078043 1.730977636583182
1.4088260599456017 169.18679478847358 1.747790430672715
1.4140536148990177 170.958405954786 1.7679990942719837
1.4192811698524337 175.50417398559324 1.810227173310488
1.4245087248058497 172.20719867475216 1.7809355582594337
1.4297362797592656 168.9413312071378 1.7387753359491245
1.4349638347126816 164.43532795258565 1.7299975880311165
1.4401913896660976 165.54096761738057 1.7332947419810503
1.4454189446195136 173.1409092431712 1.7825060934571475
1.4506464995729296 170.818293577069 1.7708607587432386
1.4558740545263456 165.44009080924337 1.7087929886322584
1.4611016094797615 156.29950751960763 1.6431955899123456
1.4663291644331775 153.78136028342655 1.6350925705011825
1.4715567193865935 158.29964832108226 1.6528373900102127
1.4767842743400095 163.26581598513334 1.6847662823007978
1.4820118292934255 163.228935738443 1.6874024116710924
1.4872393842468414 165.36395633751877 1.6875026311247026
1.4924669392002574 166.78153562871222 1.7018081856698464
1.4976944941536734 161.26991980477692 1.6782276753271772
1.5029220491070894 156.4362305528887 1.6497343423041917
1.5081496040605054 155.6106693451168 1.6320230912096365
1.5133771590139213 154.7293400659458 1.6375441071257264
1.5186047139673373 158.1233858485825 1.6573378774277565
1.5238322689207533 161.74577257303383 1.66500481918904
1.5290598238741693 160.06843066462991 1.643514879237062
1.5342873788275853 160.80465066976532 1.6449356150583605
1.5395149337810012 158.81728611145013 1.6691637694310668
1.5447424887344172 161.39984460502225 1.69898357757438
1.5499700436878332 168.8180049809814 1.7394951550681728
1.5551975986412492 173.99052693673912 1.732926080516176
1.5604251535946652 176.26667945382587 1.7298279631939204
1.5656527085480811 176.29008419187036 1.7200587304368369
1.5708802635014971 181.440400946825 1.7606140816884184
1.576107818454913 184.78566116077758 1.7879861621394428
1.581335373408329 187.44281725879034 1.7983530869195317
1.586562928361745 189.99765673820394 1.8045954826096526
1.591790483315161 189.95376678887396 1.8092787331344757
1.597018038268577 182.3228465153011 1.760277116760229
1.602245593221993 186.3681687254867 1.7678276204665944
1.607473148175409 187.74561478131483 1.7730870121468147
1.612700703128825 193.76080058967332 1.8058008794866047
1.617928258082241 194.66166025048233 1.8088462967593115
1.623155813035657 193.59920478812674 1.8098967670325556
1.628383367989073 200.64591107114566 1.8376391262980722
1.6336109229424889 200.3695342961169 1.8301775847055235
1.6388384778959049 202.6740037373431 1.8175511254252024
1.6440660328493208 206.58584566685872 1.8147850512998276
1.6492935878027368 215.07583964715775 1.8630674651662535
1.6545211427561528 215.35717495316374 1.8624015262568046
1.6597486977095688 213.1284975225637 1.8518481552272763
1.6649762526629848 222.2942174289453 1.8877844072085097
1.6702038076164007 227.5048567879835 1.903786766316187
1.6754313625698167 235.87432630359353 1.933171791063984
1.6806589175232327 241.0340832974247 1.9643684388700942
1.6858864724766487 248.6377068273545 2.0011465357468206
1.6911140274300647 250.55006641759465 2.0192852411008784
1.6963415823834807 248.17271859893256 1.9973792658123433
1.7015691373368966 235.53474322079768 1.9173548426439524
1.7067966922903126 233.3819396659634 1.892790656080953
1.7120242472437286 228.4890390561922 1.868632325960571
1.7172518021971446 232.92023453286075 1.897263865191256
1.7224793571505606 245.32858967436425 1.968557915697999
1.7277069121039765 260.80667610636743 2.039142924352096
1.7329344670573925 272.1776857207903 2.064565961665963
1.7381620220108085 269.6743658543627 2.0384512283586704
1.7433895769642245 262.36348330127424 1.98624120977381
1.7486171319176405 268.01307081617 2.015867863231171
1.7538446868710564 284.24265283897864 2.070034177975188
1.7590722418244724 290.2259239162756 2.0856194383319666
1.7642997967778884 289.7276523604141 2.073506987289708
1.7695273517313044 280.28253281011865 2.012568884433598
1.7747549066847204 278.2451527909648 2.0020891345796836
1.7799824616381363 282.01516582267055 2.0343381938600555
1.7852100165915523 294.0745612126666 2.06200044706231
1.7904375715449683 298.74619292618655 2.071268393363747
1.7956651264983843 292.6233747492115 2.025491632792949
1.8008926814518003 283.4336417515426 1.9607235726290475
1.8061202364052162 277.2173812278746 1.9361375689578713
1.8113477913586322 278.5627828456847 1.9296403592099725
1.8165753463120482 288.8730311387667 1.9530418340008877
1.8218029012654642 293.0477377145199 1.9607548334519058
1.8270304562188802 300.18245635731313 1.9763181163504486
1.8322580111722961 301.1637739558102 1.969392837004619
1.8374855661257121 300.50731754801876 1.9726554427023497
1.842713121079128 305.8026554491203 1.9996304555230748
1.847940676032544 301.61827830985817 1.971750356371807
1.85316823098596 304.2185262374178 1.9731616655635007
1.858395785939376 301.20421204720765 1.946423586540173
1.863623340892792 302.1691145609698 1.9437508553602783
1.868850895846208 304.8695823320876 1.9415586018220339
1.874078450799624 298.29809331998246 1.9002218943222828
1.87930600575304 302.46244629324383 1.9039799291908015
1.884533560706456 302.1705707819798 1.8928742599342403
1.889761115659872 296.50812048952616 1.8788975495698297
1.894988670613288 296.48781558410707 1.8773248316465978
1.9002162255667039 300.66065430462845 1.8858702564118566
1.9054437805201199 302.6979085776841 1.8752111583269553
1.9106713354735358 303.8113781308082 1.8558905082538202
1.9158988904269518 295.18566903424403 1.8013119465216374
1.9211264453803678 290.31152681357474 1.772562681571627
1.9263540003337838 291.17837854887085 1.7697533519557775
1.9315815552871998 291.3917231769397 1.772186829093545
1.9368091102406157 287.5870840888317 1.7533791725036
1.9420366651940317 287.17332462725096 1.7440625739027742
1.9472642201474477 280.0406606324084 1.7196973400509803
1.9524917751008637 279.1563486323183 1.699007479184526
1.9577193300542797 283.25987971384745 1.694993854668045
1.9629468850076957 285.9901146328953 1.713306780507368
1.9681744399611116 293.310134950655 1.7375915341729125
1.9734019949145276 298.1957504212849 1.7492422632891111
1.9786295498679436 287.65917181830383 1.7042875313543784
1.9838571048213596 281.0377169827108 1.64794725722897
1.9890846597747756 275.22632345010123 1.6273698187072605
1.9943122147281915 267.1535515401497 1.6022529232729439
1.9995397696816075 269.3648293521823 1.5987733295019089
2.0047673246350235 261.9138355071477 1.5642557139201274
2.0099948795884393 257.33233311212877 1.5369975137261598
2.015222434541855 255.08102033644874 1.5187282951868488
2.0204499894952708 249.98965774895774 1.5005971241407041
2.0256775444486865 254.54222981733614 1.5173158083468825
2.0309050994021023 257.40147490700474 1.5349868000409184
2.036132654355518 258.44699344270623 1.5371552209249144
2.041360209308934 258.7685871026083 1.5360783141879948
2.0465877642623496 265.7885741660425 1.5603173010539404
2.0518153192157653 259.186860587808 1.5220572354161341
2.057042874169181 257.3771557173512 1.5204375216260275
2.062270429122597 256.78649116372134 1.512526743504421
2.0674979840760126 252.122275609012 1.5048858264093432
2.0727255390294284 254.76138924262267 1.5257167408712964
2.077953093982844 259.99513358239113 1.5376282377539265
2.08318064893626 263.13337661803934 1.5681581726887985
2.0884082038896756 260.9746067484039 1.5495393873869254
2.0936357588430914 259.1598543031652 1.536518760024569
2.098863313796507 259.096216028991 1.5351480148429058
2.104090868749923 257.5510113058776 1.5223454689666955
2.1093184237033387 255.09793159150163 1.5086516607992035
2.1145459786567544 250.44294087396898 1.4984470967956425
2.11977353361017 240.43316370947312 1.4572660703829163
2.125001088563586 245.8354946646141 1.4693155508812277
2.1302286435170017 245.74478157824493 1.4764105490926631
2.1354561984704175 252.5614378456391 1.5044604744547037
2.140683753423833 256.5573425854061 1.5299540435795367
2.145911308377249 256.5040510421612 1.537299743000314
2.1511388633306647 251.67839871940396 1.517314656950755
2.1563664182840805 248.76314451351107 1.5026419160752
2.1615939732374962 244.82667753279182 1.4805652693560367
2.166821528190912 246.14999607141502 1.4961562056484734
2.1720490831443278 251.6550508253774 1.5180086504534152
2.1772766380977435 249.71700304077652 1.503943054847101
2.1825041930511593 254.94493798154474 1.527104510485241
2.187731748004575 260.42719655650194 1.54786457894656
2.192959302957991 264.2485348201001 1.573539530678955
2.1981868579114066 268.5195102851092 1.5986471973237917
2.2034144128648223 268.9915995952665 1.595815419159548
2.208641967818238 267.3195132737989 1.5899519943095666
2.213869522771654 260.0631641930297 1.5512957777389778
2.2190970777250696 259.0354945026656 1.5545274039365953
2.2243246326784853 252.21237000735255 1.520659905076428
2.229552187631901 257.15742361662956 1.5372909419530787
2.234779742585317 265.70992552022324 1.556538495919336
2.2400072975387326 264.61770520581086 1.5409104605252064
2.2452348524921484 260.2857050631545 1.5235128389880013
2.250462407445564 252.8807773696514 1.4950573315139237
2.25568996239898 249.5420754205438 1.4853651898045426
2.2609175173523957 254.3048576366515 1.5140024130348477
2.2661450723058114 258.41577585630574 1.529349338695767
2.271372627259227 261.41024941174544 1.5454095394320841
2.276600182212643 265.0817922644959 1.5692944963918996
2.2818277371660587 263.9258472903158 1.5593088964362407
2.2870552921194744 258.67259709688875 1.5337437219685615
2.29228284707289 254.645276373741 1.509366471924152
2.297510402026306 258.55636833639954 1.5201522061411097
2.3027379569797217 252.84522675761542 1.495460840346426
2.3079655119331375 256.2750496516586 1.512979024918097
2.3131930668865532 258.91756135818116 1.5220117974327552
2.318420621839969 253.23933428458702 1.5037032396250243
2.3236481767933848 248.19922649566087 1.4788258544169333
2.3288757317468005 245.10006780909904 1.4765343997156837
2.3341032867002163 247.19178239481883 1.484715767275869
2.339330841653632 252.4815298654363 1.4887554004764487
2.344558396607048 253.91870565065565 1.4948648484704448
2.3497859515604635 261.86759104513914 1.5233684292998848
2.3550135065138793 269.64861002899517 1.5522786674643831
2.360241061467295 271.4602178311521 1.5664234566758022
2.365468616420711 267.48359344825775 1.539865502008556
2.3706961713741266 266.87405330412463 1.5113973334208235
2.3759237263275423 259.1864196932849 1.4747879475352004
2.381151281280958 246.83782637349864 1.4113807532491491
2.386378836234374 247.19016773079622 1.4108926742809036
2.3916063911877896 242.60863481467254 1.4044660849669461
2.3968339461412054 242.30094043250935 1.4135692303276008
2.402061501094621 248.61947927914835 1.4526176035885405
2.407289056048037 254.0089921479705 1.4906796867440946
2.4125166110014526 257.8150753707234 1.5112342889186565
2.4177441659548684 249.90491685237885 1.4746470426370761
2.422971720908284 250.5380507774101 1.4646667354421454
2.4281992758617 249.08713482833633 1.4411958780288006
2.4334268308151157 251.12632381419095 1.4356703375470201
2.4386543857685314 252.0455356803664 1.4214322248970082
2.443881940721947 252.57998700145632 1.4127124189406925
2.449109495675363 259.01743086573896 1.4205293426697916
2.4543370506287787 267.5011277171588 1.4322754262998618
2.4595646055821945 274.6289101000295 1.4346387715795512
2.4647921605356102 294.02288080498136 1.4489714937439147
2.470019715489026 317.4564681938474 1.457359082796477
2.4752472704424417 372.6879785527954 1.5276069995461765
2.4804748253958575 473.4948348536022 1.6756269900958571
2.4857023803492733 640.8978903884679 1.9090883259302112
2.490929935302689 862.1207686908847 2.186935260128152
2.496157490256105 1163.2022646940902 2.5396083059407033
2.5013850452095205 1493.175801541734 2.872615907786098
2.5066126001629363 1798.476633717255 3.152782413569297
2.511840155116352 2090.9623251698617 3.399661619322018
2.517067710069768 2381.068383540653 3.630311092696488
2.5222952650231836 2692.3100037931495 3.864833801450303
2.5275228199765993 3117.6195136259958 4.153619953931376
2.532750374930015 3635.3011979619673 4.475741098969277
2.537977929883431 4339.882023771544 4.88735582742061
2.5432054848368466 5137.78649585346 5.316445606262994
2.5484330397902624 5890.079724882268 5.670256852025466
2.553660594743678 6451.964313534013 5.928193803757588
2.558888149697094 6696.614135177769 6.030211296711792
2.5641157046505096 6583.501729107725 5.967865080534444
2.5693432596039254 6193.992633780675 5.77510821753471
2.574570814557341 5689.696922837917 5.528699075844553
2.579798369510757 5183.809228808813 5.273902991592246
2.5850259244641727 4765.410222636811 5.062169509600158
2.5902534794175884 4355.022400954752 4.8306663741549976
2.595481034371004 4004.0758263048033 4.6481331160599275
2.60070858932442 3563.0217296344617 4.37634826841271
2.6059361442778357 3048.3433250387907 4.0567619107462445
2.6111636992312515 2478.126970923511 3.6470754911575307
2.6163912541846672 1934.2625536008857 3.2243873861450103
2.621618809138083 1426.992098574913 2.762012303537351
2.6268463640914987 1034.4979661424459 2.3402509295004967
2.6320739190449145 743.2478912398424 1.9881727179016881
2.6373014739983303 558.0320073958228 1.7378419699686776
2.642529028951746 445.64522528076094 1.5779249374599014
2.6477565839051618 370.1632083891152 1.4662765745655142
2.6529841388585775 323.46441797614915 1.3954664573087623
2.6582116938119933 301.60147495448484 1.383219639623887
2.663439248765409 286.58676961478034 1.3740015042611717
2.668666803718825 277.6743313926673 1.3767484562550758
2.6738943586722406 271.5727677037882 1.3756773034680907
2.6791219136256563 266.7218632033124 1.3781176612013264
2.684349468579072 257.93267414501975 1.3615076706778808
2.689577023532488 251.25825815377425 1.3510278216761045
2.6948045784859036 246.64440253177509 1.3429543710820309
2.7000321334393194 245.97639435573933 1.3601371659814985
2.705259688392735 244.54912992234452 1.3700518747291175
2.710487243346151 248.92607607880785 1.3949324116461532
2.7157147982995666 252.37701618947008 1.4210743023834116
2.7209423532529824 248.31758863453572 1.4088990555748786
2.726169908206398 246.42336669315085 1.4083287362949748
2.731397463159814 248.48929184106828 1.417206264196024
2.7366250181132297 247.21208807250113 1.4149779727127199
2.7418525730666454 246.89494041635666 1.4091336217860881
2.747080128020061 246.17709795973695 1.4093695059562084
2.752307682973477 242.58283799733533 1.4013452919157439
2.7575352379268927 246.88353697045926 1.4261842585348568
2.7627627928803085 241.52404338794275 1.4170573254556065
2.767990347833724 241.34633536419307 1.4205630615851719
2.77321790278714 239.2497343375304 1.411633921962864
2.7784454577405557 238.3368079346555 1.413509822678279
2.7836730126939715 246.7187307301544 1.4476115191278167
2.7889005676473873 248.25325738358222 1.4657863391378068
2.794128122600803 248.52453299407995 1.4656469260766976
2.7993556775542188 248.1816682038532 1.4585205620769852
2.8045832325076345 252.0364739825877 1.4722950465062137
2.8098107874610503 248.6217453543821 1.4535735992319718
2.815038342414466 247.04585100086607 1.4617579709172983
2.820265897367882 248.16757732303483 1.461956613342743
2.8254934523212976 249.2419027545781 1.4613477814786144
2.8307210072747133 254.11453255914677 1.4807061414603513
2.835948562228129 256.9766522624681 1.4940210620009593
2.841176117181545 252.4357393787709 1.4913784022166277
2.8464036721349606 254.87890042550023 1.510499077771857
2.8516312270883764 248.14359240303983 1.4954001763203106
2.856858782041792 244.11995863258173 1.463787338246624
2.862086336995208 249.20685066277937 1.484625289337575
2.8673138919486236 251.08825242552166 1.507371411288045
2.8725414469020394 248.56264524138479 1.478403377877855
2.877769001855455 247.285321049646 1.4833104235473284
2.882996556808871 241.6524191434682 1.4561938351015207
2.8882241117622867 238.85733042689898 1.4339799398707447
2.8934516667157024 243.39166235649972 1.4515021704783766
2.898679221669118 246.8816402116355 1.454132652621933
2.903906776622534 248.2439467081204 1.4435031712886146
2.9091343315759497 253.47435250859235 1.4579636852432882
2.9143618865293655 251.4476390494052 1.4444471347410937
2.919589441482781 242.76872154856025 1.4184703233471352
2.924816996436197 239.01724537670344 1.4100757195142213
2.9300445513896127 239.66929194053955 1.4138296263557977
2.9352721063430285 246.22246065259426 1.445596347513373
2.9404996612964442 249.78402259843452 1.4532735313606633
2.94572721624986 253.15611847541297 1.469863814729772
2.9509547712032758 251.1948700573119 1.4732905485151977
2.9561823261566915 247.03587762206774 1.4685702042507403
2.9614098811101073 242.37053695211068 1.4454785030267066
2.966637436063523 244.73023864631168 1.4514099099105826
2.971864991016939 249.8281188402199 1.4622872917816596
2.9770925459703546 248.7972769450285 1.4599297361681163
2.9823201009237703 246.3462616837135 1.4503634575158477
2.987547655877186 241.15846469714705 1.4232025240364143
2.992775210830602 239.34674152573015 1.4068405062353622
2.9980027657840176 236.91193859214783 1.3932034336758925
3.0032303207374333 233.54102817895966 1.3715217922973075
3.008457875690849 235.84469838499726 1.397571041503961
3.013685430644265 238.32039681976022 1.3962828854279465
3.0189129855976806 240.78991993420647 1.3899563206618546
3.0241405405510964 239.12477572264163 1.3785137548654305
3.029368095504512 236.90016190860243 1.3496181802738363
3.034595650457928 237.15007999327483 1.3455957346177854
3.0398232054113437 240.39127645557423 1.3594512490769832
3.0450507603647594 241.70931236929772 1.368598673805504
3.050278315318175 244.50504368602122 1.3855489537268408
3.055505870271591 242.05554925906463 1.3773893050645611
3.0607334252250067 240.4839382119207 1.3697199483042632
3.0659609801784224 244.24555658107315 1.375539181300287
3.071188535131838 243.58016124580928 1.3750747890042205
3.076416090085254 242.57092599505623 1.3614133525872585
3.0816436450386697 240.1718705341277 1.3382059563349649
3.0868711999920855 241.96970971936636 1.33293109909523
3.0920987549455012 249.5719954502439 1.352660035027076
3.097326309898917 252.94517803906476 1.3515498772451655
3.1025538648523328 253.78494152347986 1.3440000746566392
3.1077814198057485 252.4777116581524 1.3324525568253336
3.1130089747591643 249.2378407400505 1.3051427907418673
3.11823652971258 249.42295979296912 1.3066008718584452
3.123464084665996 253.97790743994577 1.3199922475724772
3.1286916396194115 251.45714380236214 1.296712610610133
3.1339191945728273 249.5504698052402 1.2699761025506082
3.139146749526243 256.82501330457563 1.275074749394972
3.144374304479659 264.83124528102957 1.2916405154079862
3.1496018594330746 272.6254007343297 1.313307655336734
3.1548294143864903 279.6139686244883 1.3436294679898684
3.160056969339906 281.260581984781 1.334849121422238
3.165284524293322 279.9288214131825 1.3021121117043284
3.1705120792467376 289.51397809390687 1.3083351949031077
3.1757396342001534 296.7960143954236 1.30213615769076
3.180967189153569 305.5691212355216 1.3092166067229145
3.186194744106985 312.6012441097249 1.3157543272701273
3.1914222990604006 323.9932895428395 1.3262800263090522
3.1966498540138164 337.86092021226347 1.3503189663542194
3.201877408967232 356.215215589078 1.3733685905778172
3.207104963920648 376.42913955110475 1.399028463779544
3.2123325188740637 390.2191649204648 1.408100385915539
3.2175600738274794 413.5765606224229 1.4391743317328833
3.222787628780895 438.41606419796875 1.4776041950424132
3.228015183734311 465.1906539079794 1.521903543398215
3.2332427386877267 495.97966275455684 1.5698789453588486
3.2384702936411425 529.76397033637 1.617566989633565
3.2436978485945582 560.2625439285619 1.6578871580749228
3.248925403547974 594.4805280464508 1.701930624185676
3.2541529585013897 630.2742167512178 1.7502883156025857
3.2593805134548055 667.7516478221744 1.8005204743646153
3.2646080684082213 712.9479580685339 1.861675645730232
3.269835623361637 755.441044923197 1.91381362439851
3.275063178315053 802.1444319764527 1.9712789459931281
3.2802907332684685 847.6733645114354 2.019780869049478
3.2855182882218843 899.6263129977278 2.073297650667292
3.2907458431753 955.7828755079938 2.1366109824545028
3.295973398128716 1014.9115100209051 2.1999631321405504
3.3012009530821316 1068.2419798926098 2.256053211407015
3.3064285080355473 1098.7601393697005 2.286528976833614
3.311656062988963 1111.3830627194577 2.2939609450846663
3.316883617942379 1092.586622465691 2.2693469076439596
3.3221111728957946 1057.2827793086735 2.228948535982501
3.3273387278492104 1009.4693607556699 2.175016522940082
3.332566282802626 947.2869474751122 2.1067740205388517
3.337793837756042 881.9446621930556 2.0326128292558647
3.3430213927094576 803.9218640174014 1.939463494387525
3.3482489476628734 725.5256138056656 1.8410394784388668
3.353476502616289 658.6422109948129 1.7505156682306104
3.358704057569705 600.8080778605502 1.6698394586632437
3.3639316125231207 539.234523991138 1.580226068308685
3.3691591674765364 496.7245888318962 1.5204480974804049
3.374386722429952 460.1795458098926 1.471517136934607
3.379614277383368 426.6262824586633 1.419533449676876
3.3848418323367837 396.0331302764988 1.3761049304194048
3.3900693872901995 368.1534835449192 1.3393510813794027
3.3952969422436152 344.7199674981583 1.3111887455147384
3.400524497197031 329.50144906497724 1.2989902109193832
3.4057520521504467 315.05769491580566 1.2767086935673482
3.4109796071038625 300.7633356827979 1.2643231977432183
3.4162071620572783 289.76548644946274 1.2441225882356262
3.421434717010694 284.0834285632926 1.2454894467350548
3.4266622719641098 284.09961361250424 1.2538184667050898
3.4318898269175255 283.9424341116131 1.2619373796373707
3.4371173818709413 273.7700937189083 1.2421070657614328
3.442344936824357 266.74227139469997 1.2258816855448254
3.447572491777773 251.9749569514098 1.1852671965162254
3.4528000467311886 249.42465570620493 1.186752077910675
3.4580276016846043 245.73149905519742 1.1870394735804657
3.46325515663802 247.20685741373202 1.1955894454707894
3.468482711591436 245.0618241706843 1.195586695090452
3.4737102665448516 248.2765946357651 1.2145674985004526
3.4789378214982674 252.18000656792051 1.2174984917467377
3.484165376451683 251.84929263098874 1.2168640380336688
3.489392931405099 258.40544411534114 1.2461457141966144
3.4946204863585146 259.00580439182283 1.243480487425932
3.4998480413119304 261.184530049837 1.2395313111584814
3.505075596265346 259.161951633311 1.224448275196633
3.510303151218762 259.7658670755567 1.21561550574363
3.5155307061721777 259.128460795154 1.2041765169353353
3.5207582611255934 263.79368738731756 1.2100022355172082
3.525985816079009 273.85650316235984 1.2166617938747954
3.531213371032425 284.8245838878982 1.2209133758334827
3.5364409259858407 304.4784336815689 1.2434499647936055
3.5416684809392565 330.6450813574496 1.2741278999164163
3.546896035892672 363.6178161543417 1.3179701138968134
3.552123590846088 416.5799145446997 1.3981029788565429
3.5573511457995037 512.3721649463072 1.5396128897094699
3.5625787007529195 681.8951082458814 1.7683604753758968
3.5678062557063353 983.4236913118206 2.122317854754862
3.573033810659751 1540.381275858744 2.655536046129618
3.5782613656131668 2525.6058041880815 3.402218532368726
3.5834889205665825 4287.273019986762 4.434108504894463
3.5887164755199983 7186.519388582499 5.740482185987263
3.593944030473414 11201.715520815553 7.125734767579352
3.59917158542683 15336.81562131808 8.289595198490769
3.6043991403802456 18915.972906692474 9.17498616402633
3.6096266953336613 20603.25973512054 9.54449700011957
3.614854250287077 20086.725032090282 9.414216623069585
3.620081805240493 17621.557391935854 8.813515187793639
3.6253093601939086 13991.675561514598 7.87258124187258
3.6305369151473244 10335.888700619425 6.768692938721008
3.63576447010074 6988.129999988625 5.552238643856385
3.640992025054156 4597.489882510421 4.486468659793125
3.6462195800075716 2895.55356130993 3.5457378445934413
3.6514471349609874 1846.5447642496188 2.827613164424568
3.656674689914403 1212.2059826319362 2.2877540720421408
3.661902244867819 866.6916376327044 1.9362077887340419
3.6671297998212347 661.3737190000936 1.691225629562448
3.6723573547746504 549.2215160293314 1.5472315333784838
3.677584909728066 472.1678068396145 1.434838502050625
3.682812464681482 424.1323309644167 1.3643257896370178
3.6880400196348977 390.81406110648453 1.3177439584192245
3.6932675745883135 368.56883043808347 1.2853937487039604
3.698495129541729 349.782662887969 1.2570757616884531
3.703722684495145 336.7499169324939 1.2340080469027317
3.7089502394485607 323.5212430690052 1.2055878823609034
3.7141777944019765 313.11826285453077 1.1866584909872557
3.7194053493553922 308.08240106296444 1.1817037143477995
3.724632904308808 304.26104179569035 1.1856660388342144
3.7298604592622238 298.9789633446616 1.1826194905988365
3.7350880142156395 295.85264205492547 1.177330651482048
3.7403155691690553 289.2247462749124 1.1611074557042038
3.745543124122471 286.56478343891223 1.1562541485168316
3.750770679075887 288.1824761054776 1.1611594603018847
3.7559982340293026 286.2556905538977 1.1600426748034474
3.7612257889827183 282.9789543564558 1.1515188164417731
3.766453343936134 279.5676891710051 1.142959337394271
3.77168089888955 280.7667321994855 1.1450086553522083
3.7769084538429656 280.3244637780083 1.147152959765833
3.7821360087963813 278.4119622735187 1.1405808258322252
3.787363563749797 281.4043388846415 1.1479116268161709
3.792591118703213 281.2921278709121 1.1438733534271956
3.7978186736566286 282.64594020238434 1.137314060599132
3.8030462286100444 291.3128237398092 1.1443767992460727
3.80827378356346 297.66918503272797 1.1455329950815631
3.813501338516876 309.4718434119773 1.162242489575375
3.8187288934702917 317.8961425927864 1.178608276141433
3.8239564484237074 317.35505138927795 1.1723654097533447
3.829184003377123 316.29549019303005 1.1704091846114035
3.834411558330539 309.7867885492102 1.160659899948395
3.8396391132839547 302.8858867399628 1.1488300695085947
3.8448666682373704 305.8158641867482 1.1664681387532265
3.850094223190786 300.57191324670185 1.1647534718263883
3.855321778144202 295.90038485197624 1.1624315697580263
3.8605493330976177 293.14037395977647 1.1610190349297258
3.8657768880510335 286.9498841912891 1.1486897394878854
3.8710044430044492 284.1023938639508 1.1409650897605055
3.876231997957865 286.9215352844393 1.1454793724037586
3.8814595529112808 286.7310663626937 1.1469921691187221
3.8866871078646965 287.07570500566044 1.1431312076680562
3.8919146628181123 285.89588637284675 1.1351381371184315
3.897142217771528 285.5581784842015 1.130677982013166
3.902369772724944 283.5272793938653 1.1283186930334703
3.9075973276783595 282.8234714313264 1.1240866702766528
3.9128248826317753 283.80346106857803 1.1189298936610097
3.918052437585191 285.72641354868165 1.118180149092384
3.923279992538607 288.57731906179816 1.1178928999696705
3.9285075474920226 299.493561009616 1.1376400484977436
3.9337351024454383 305.4324799899418 1.1478555762430636
3.938962657398854 309.84667739067106 1.154023051028395
3.94419021235227 314.3155135229653 1.1605147711182815
3.9494177673056856 317.3538931927311 1.1594270592454745
3.9546453222591014 324.82199461961034 1.1632937322270545
3.959872877212517 334.1236119089753 1.1698551339477228
3.965100432165933 341.1961959360846 1.1774943835142746
3.9703279871193486 351.5107119602459 1.1927072633880016
3.9755555420727644 366.6785220014416 1.2153906546068256
3.98078309702618 380.0253037320147 1.2314079130825322
3.986010651979596 398.2055165098355 1.2580486375005966
3.9912382069330117 414.2731805416902 1.277879202526393
3.9964657618864274 432.5940568217598 1.3036003031405239
4.001693316839844 454.5025879315107 1.3312328720013642
4.00692087179326 473.2933327301954 1.3519126081440382
4.012148426746676 496.1801981355713 1.3876190214604665
4.017375981700092 516.7071991093944 1.4316915035705857
4.0226035366535084 547.3545733336523 1.4804234847432163
4.027831091606925 593.4530881121885 1.5474765275031386
4.033058646560341 647.6621880071567 1.6202955115570126
4.038286201513757 711.4176187498052 1.6978855493827862
4.043513756467173 779.6855029760544 1.782100065388083
4.0487413114205895 848.0102677892409 1.8608529168372152
4.053968866374006 914.6425946588054 1.9309497913361675
4.059196421327422 991.9187550830361 2.0188122386782412
4.064423976280838 1069.8034026264636 2.0961071515744796
4.069651531234254 1173.9522850108451 2.1979686724038645
4.0748790861876705 1284.1193036646619 2.3015979969149947
4.080106641141087 1408.8659840899327 2.411053708587612
4.085334196094503 1552.3391328350765 2.529044110115635
4.090561751047919 1703.4089456778934 2.6500533817941614
4.095789306001335 1884.7912701591692 2.787308544834367
4.1010168609547515 2091.411628249671 2.9421660112005963
4.106244415908168 2299.975114131467 3.090427128595051
4.111471970861584 2531.9354280868492 3.2411051464237035
4.116699525815 2765.1234797316347 3.375800202588241
4.121927080768416 2991.5454769781086 3.459507964760359
4.1271546357218325 3256.991909729505 3.57236529469316
4.132382190675249 3526.361784393715 3.6995681609049855
4.137609745628665 3835.7780399147787 3.8486805239883854
4.142837300582081 4143.164569093598 3.9913111685159945
4.148064855535497 4418.907475916362 4.122646461515339
4.1532924104889135 4682.977086835475 4.236645774140922
4.15851996544233 4925.5910762272 4.336927292085676
4.163747520395746 5137.574069289435 4.425108627122125
4.168975075349162 5321.2466760923935 4.4928594127070856
4.174202630302578 5483.613136481907 4.553084539383507
4.1794301852559945 5586.054284785138 4.598665479901127
4.184657740209411 5627.476540342974 4.6091924978441075
4.189885295162827 5596.42406040791 4.591506228550346
4.195112850116243 5485.238060540474 4.535721971409674
4.200340405069659 5311.117558813165 4.452128667173082
4.2055679600230755 5057.49684597255 4.337425988131743
4.210795514976492 4774.793986536231 4.218935191760749
4.216023069929908 4452.104999809301 4.075770147918256
4.221250624883324 4086.602892873707 3.900284409325411
4.22647817983674 3731.9210245513527 3.723449837801555
4.2317057347901565 3370.5032024664442 3.5316331396464467
4.236933289743573 3012.073872301164 3.332219681099646
4.242160844696989 2696.1421937377577 3.1523993082183104
4.247388399650405 2404.932153291272 2.976989164936113
4.252615954603821 2146.595557070458 2.813467503384611
4.257843509557238 1930.7639073653677 2.665745932686986
4.263071064510654 1726.0197365569986 2.514609750535494
4.26829861946407 1542.2387626390243 2.3738506756774376
4.273526174417486 1382.4505806473182 2.246567481619891
4.278753729370902 1241.4377953730293 2.1300367194586025
4.283981284324319 1117.753961601734 2.02359254937806
4.289208839277735 1010.2060892835691 1.9216941525134208
4.294436394231151 914.0239223966367 1.8253431990292734
4.299663949184567 827.3148295428078 1.7284482431634232
4.304891504137983 758.9427241510704 1.6525278401667993
4.3101190590914 702.7858553795928 1.5888489192591662
4.315346614044816 652.0553577167493 1.529578829440716
4.320574168998232 601.225168701538 1.4658784438328367
4.325801723951648 559.0717261311906 1.4141965393687903
4.331029278905064 521.8318343024156 1.369676048099037
4.336256833858481 495.8845633551661 1.3403304935252045
4.341484388811897 468.70683141680837 1.3013441889215465
4.346711943765313 445.6376083647407 1.2682545782005183
4.351939498718729 424.565077833739 1.2353021041591348
4.357167053672145 410.2316237780566 1.2161939157270896
4.362394608625562 399.64125285304334 1.2091143831399351
4.367622163578978 390.41759049533783 1.1968780727311277
4.372849718532394 374.40806954124423 1.1757805756957238
4.37807727348581 359.26207440081157 1.1539377810740759
4.383304828439226 344.59925143742316 1.1337799118925325
4.388532383392643 335.9756825500943 1.1219863460661041
4.393759938346059 327.6193297967817 1.1081929769541048
4.398987493299475 319.5665385979877 1.0970901012068344
4.404215048252891 307.3865752772943 1.0784791853062752
4.409442603206307 294.11894612023474 1.058730568246672
4.414670158159724 283.1141233519375 1.0466311393421648
4.41989771311314 275.4565640538359 1.046799835475893
4.425125268066556 271.51672552458604 1.0517202772105088
4.430352823019972 266.3289125659506 1.0493178188436474
4.435580377973388 259.09477299368 1.0319800416554026
4.440807932926805 253.28295890005623 1.0120187901611697
4.446035487880221 248.5248146116695 1.0096692142075212
4.451263042833637 239.91566837317862 0.9904362524762782
4.456490597787053 232.98975782014216 0.9789490614242384
4.4617181527404695 225.90507740052672 0.9668517753571394
4.466945707693886 221.30619610043604 0.9611921519361619
4.472173262647302 225.5404597943593 0.9806866710212697
4.477400817600718 228.77808117822048 0.9920397622935296
4.482628372554134 225.18322469874605 0.981374502190853
4.4878559275075505 226.40769812290173 0.9887889794228549
4.493083482460967 223.54134352298777 0.987339826688655
4.498311037414383 217.7868114776065 0.9800616290871671
4.503538592367799 216.74018445313342 0.98188216917259
4.508766147321215 212.26892399554586 0.9729433832462012
4.5139937022746315 208.64548712950335 0.9648803005335524
4.519221257228048 205.72902249695588 0.9550877799503544
4.524448812181464 204.8511421537699 0.9497201863932025
4.52967636713488 205.16105108997857 0.9638780862691184
4.534903922088296 205.5339578780177 0.9702914715239244
4.5401314770417125 206.37808154441188 0.9718589115634753
4.545359031995129 202.5336672829778 0.9668484435128266
4.550586586948545 206.1626387966456 0.9693645152860918
4.555814141901961 205.22272567212605 0.9691840580753053
4.561041696855377 200.9585236315026 0.957427501958987
4.5662692518087935 201.9966479079743 0.9598024297739589
4.57149680676221 198.77527472691168 0.9483957238595913
4.576724361715626 199.88978875077592 0.9498319349879786
4.581951916669042 202.01258881511336 0.9520910925985374
4.587179471622458 201.26599878467067 0.9536761533809617
4.5924070265758745 204.19856962277413 0.9700228565050346
4.597634581529291 202.38312644987855 0.9694589979936855
4.602862136482707 199.47958858177265 0.96989158544965
4.608089691436123 193.75766571577958 0.9505043002210553
4.613317246389539 192.03841972871786 0.9462529227419771
4.6185448013429555 195.3812958065232 0.9625824567198469
4.623772356296372 196.71203922240167 0.9694314636664068
4.628999911249788 202.41111680419925 0.9948503531941617
4.634227466203204 199.3642024760209 0.9871434056688312
4.63945502115662 193.12667440883038 0.969825805570598
4.6446825761100365 190.3588885940582 0.9571481780580087
4.649910131063453 184.1626708517746 0.9365857127801147
4.655137686016869 189.1907505989787 0.9491910852695544
4.660365240970285 186.5952358328102 0.9398473358060251
4.665592795923701 184.56885168893993 0.940453278720689
4.6708203508771176 185.14537614317973 0.9447317835235981
4.676047905830534 184.76830927537125 0.9480489813459598
4.68127546078395 187.2454899118288 0.959595145753603
4.686503015737366 187.22954585572208 0.9657192535890632
4.691730570690782 188.6887535764854 0.9663804072718039
4.696958125644199 187.6411851623142 0.9566939180361422
4.702185680597615 188.47216247729452 0.9526814084933292
4.707413235551031 190.95796887031645 0.9541845173590294
4.712640790504447 190.657606419276 0.959861586097445
4.717868345457863 196.56525007080418 0.9891275801673792
4.72309590041128 193.78622050240082 0.980588579825687
4.728323455364696 191.17202545263004 0.9703954573791684
4.733551010318112 189.7525095161838 0.9607446889105926
4.738778565271528 190.61124404243756 0.9485198522045463
4.744006120224944 192.05105069833866 0.9474045979699772
4.749233675178361 190.56253856155115 0.9455343287101633
4.754461230131777 187.08874494863406 0.9372570100744796
4.759688785085193 185.55848760025177 0.9385406213004616
4.764916340038609 185.8905874511371 0.9433039507687901
4.770143894992025 183.36898153648505 0.9404944845157983
4.775371449945442 184.84551394038786 0.9393982953391455
4.780599004898858 182.2330928339628 0.936462903461224
4.785826559852274 180.50433796823933 0.9291484508395313
4.79105411480569 177.6703376504697 0.9224799747362517
4.796281669759106 177.47305499692868 0.928939603769222
4.801509224712523 180.63684215920733 0.9388757891950775
4.806736779665939 185.9656273641373 0.9661460470079206
4.811964334619355 196.80238711788303 1.0040075181292685
4.817191889572771 195.86494438587692 1.0049203086203746
4.822419444526187 191.3866270825554 0.9843505159325142
4.827646999479604 186.9089453014317 0.960618474727082
4.83287455443302 182.4957977951751 0.9418119997672204
4.838102109386436 182.49733012101177 0.9386504150343106
4.843329664339852 186.23881586553816 0.9505894855876702
4.848557219293268 188.3612343023337 0.9545207982260902
4.853784774246685 186.39914230815492 0.951830194220708
4.859012329200101 183.1531427764169 0.9336397938054325
4.864239884153517 180.8588212508371 0.9318612043036956
4.869467439106933 182.29448475889455 0.9398344276698107
4.8746949940603495 180.54969530553737 0.9368047432631271
4.879922549013766 182.54897151775617 0.9395832460836249
4.885150103967182 184.766011126684 0.937373318010566
4.890377658920598 188.33653117890069 0.9379093893306022
4.895605213874014 187.8075306184149 0.9345478153520289
4.9008327688274305 185.27728999443949 0.9230196456400845
4.906060323780847 181.0813548194058 0.9136844337230159
4.911287878734263 174.79847094040406 0.8948810251372261
4.916515433687679 173.70248179926878 0.8971975302000408
4.921742988641095 176.4452012143101 0.9057764439735951
4.9269705435945115 182.25930522529694 0.9314200784265237
4.932198098547928 183.41345980044684 0.9381087045597748
4.937425653501344 184.21486689481856 0.940391693696988
4.94265320845476 183.70252826768447 0.9443970926880542
4.947880763408176 183.1726282812773 0.9334060316972808
4.9531083183615925 188.12882498365238 0.9455042972890368
4.958335873315009 190.39574272671078 0.9562061856492128
4.963563428268425 194.06356448072663 0.9645583839132931
4.968790983221841 194.99287896045024 0.9640550494570138
4.974018538175257 190.97240957156922 0.943406176908038
4.9792460931286735 190.74243960385766 0.9261912104765536
4.98447364808209 191.5437412608342 0.9164599113125454
4.989701203035506 192.886285446054 0.9029358828671264
4.994928757988922 199.4235086054978 0.9048814328377531
5.000156312942338 203.93251670434023 0.9029538819522407
5.0053838678957545 211.4428736159164 0.8985006601955876
5.010611422849171 225.67929342495816 0.9100624183715561
5.015838977802587 237.93922118384506 0.9165927417899464
5.021066532756003 248.13683036508348 0.9198152628307721
5.026294087709419 255.94764478160747 0.9275143524352664
5.0315216426628355 258.4529162738141 0.9285605162159329
5.036749197616252 263.3402181721444 0.9384086928676205
5.041976752569668 268.6271730708372 0.9448433911610634
5.047204307523084 277.06257194922154 0.9590634320227972
5.0524318624765 286.8807511570648 0.9703184091244673
5.0576594174299165 296.91530933413384 0.9795784435019123
5.062886972383333 307.43045683510957 0.9924359272944371
5.068114527336749 318.66511425335375 1.0047206536205049
5.073342082290165 337.0205603782966 1.030875784521657
5.078569637243581 356.51977066926435 1.057073558659308
5.0837971921969975 375.3265052483125 1.0754300869626991
5.089024747150414 396.1423769584745 1.0995580554225532
5.09425230210383 417.2989105576779 1.1220801955488777
5.099479857057246 451.2457121898058 1.163327066888709
5.104707412010662 481.6156534309121 1.198829420778496
5.109934966964079 508.7279990391972 1.23155136618782
5.115162521917495 525.2301823351678 1.2501281979626504
5.120390076870911 539.6948818644765 1.2672702540676501
5.125617631824327 539.8226853942733 1.2655759880305868
5.130845186777743 528.0399450957422 1.2507952840707894
5.13607274173116 504.87512644253843 1.2229506756835775
5.141300296684576 468.79485248971883 1.183559631905255
5.146527851637992 432.9618929827705 1.14472417144185
5.151755406591408 388.48257786925507 1.092716325653771
5.156982961544824 347.1429071862586 1.0383454917398247
5.162210516498241 315.57892182799895 1.0015102750766272
5.167438071451657 289.79198814531804 0.9774472121893558
5.172665626405073 272.16824639152327 0.9655365768263925
5.177893181358489 256.7837447320541 0.951506039190341
5.183120736311905 246.25538237087656 0.9446992428763079
5.188348291265322 237.95043217781785 0.9422479531433209
5.193575846218738 224.96176673858386 0.9197340333182813
5.198803401172154 213.71528948733808 0.8964456063899658
5.20403095612557 206.98852733229515 0.8784712773118039
5.209258511078986 207.11212378688842 0.8809998294003382
5.214486066032403 206.94313497685727 0.8896694550049504
5.219713620985819 205.52024756860786 0.8930306548377707
5.224941175939235 198.43120370376778 0.8820338702411955
5.230168730892651 191.48956471478445 0.866196851492564
5.235396285846067 186.5451463325655 0.8566452268731652
5.240623840799484 184.01860588284242 0.8566666500744592
5.2458513957529 185.6895955892022 0.8722588603414357
5.251078950706316 185.98645285603533 0.8804865769537373
5.256306505659732 188.27394794074218 0.8938017216053324
5.261534060613148 188.52400759286274 0.8920994961365015
5.266761615566565 186.66406659768103 0.8832184400481691
5.271989170519981 181.3185323749621 0.8617961468229139
5.277216725473397 181.02169260257892 0.8662750989261381
5.282444280426813 183.76521007213552 0.8878910427768116
5.2876718353802294 183.2594141246497 0.8865127336163986
5.292899390333646 187.92894393527433 0.9082073815847513
5.298126945287062 186.66301284996354 0.8967472244455494
5.303354500240478 186.3479863140963 0.8907521239470112
5.308582055193894 184.98252604889322 0.8846124601152292
5.3138096101473105 183.08542045548023 0.8749457814033299
5.319037165100727 181.2685653846021 0.8677318656839643
5.324264720054143 175.86241854930805 0.8555778732018419
5.329492275007559 177.02010632310274 0.8634840214717197
5.334719829960975 174.47576114465872 0.8580153821178551
5.3399473849143915 174.07775434665993 0.8580538203895421
5.345174939867808 173.74664081862883 0.8541442905503578
5.350402494821224 175.89375560687878 0.8557830041624939
5.35563004977464 178.7307212914235 0.8610826019142767
5.360857604728056 176.858985129074 0.8474977431011997
5.3660851596814725 177.8309887287871 0.8504533237532962
5.371312714634889 181.5716009675533 0.8579978347312255
5.376540269588305 182.86314522000814 0.859148504963428
5.381767824541721 186.43154291027025 0.8690656748370217
5.386995379495137 187.8541304702927 0.8766561632856399
5.3922229344485535 184.75066808829897 0.8634607402288758
5.39745048940197 183.2855185294416 0.8562635269254334
5.402678044355386 182.01258731658527 0.8452751589722092
5.407905599308802 185.29556930591906 0.8456214400059139
5.413133154262218 188.73172434987933 0.8501112123777946
5.4183607092156345 193.51038285231394 0.8554589493256648
5.423588264169051 195.80099882418548 0.8549956476632413
5.428815819122467 194.41961268423356 0.8395863800436587
5.434043374075883 196.85832584306513 0.8389027065420624
5.439270929029299 201.2098484960031 0.8420949892521604
5.4444984839827155 204.10206440213872 0.8476072104128477
5.449726038936132 207.88900814880984 0.8601428518667512
5.454953593889548 209.15236132250118 0.8666636731362948
5.460181148842964 206.1928202673155 0.8587607959227802
5.46540870379638 203.58071774015136 0.8565383909341444
5.4706362587497965 201.7783663724877 0.8538624267364853
5.475863813703213 201.0700646538534 0.859909120619992
5.481091368656629 199.52365391009616 0.8636713315689343
5.486318923610045 199.3207980748899 0.8729710992538678
5.491546478563461 198.68904958168176 0.8739681143656419
5.4967740335168775 194.34456411006164 0.8615426164883015
5.502001588470294 193.11346759540612 0.8620191702436399
5.50722914342371 189.14500794421858 0.8591131730410867
5.512456698377126 187.13440305188485 0.8576975575453707
5.517684253330542 187.27200913989236 0.8561388034773646
5.522911808283959 185.68730593419994 0.8482250166530388
5.528139363237375 186.1168163022587 0.8461899994553137
5.533366918190791 187.83745037374726 0.8517523007460127
5.538594473144207 186.30080120882477 0.848856352135768
5.543822028097623 184.56221120913335 0.8438186397894751
5.54904958305104 183.70537425406707 0.836986212263175
5.554277138004456 184.00688336154613 0.832262830732359
5.559504692957872 184.76269026520467 0.8348843054076927
5.564732247911288 184.65964021389448 0.8359194689285074
5.569959802864704 183.04306341620895 0.8292030162706963
5.575187357818121 182.21887224118714 0.8175252449828501
5.580414912771537 186.08125167234718 0.8164692285479881
5.585642467724953 186.60190066421484 0.810870906598374
5.590870022678369 190.97410531301387 0.8237685479678795
5.596097577631785 191.02209488262514 0.8312060725707846
5.601325132585202 192.11216665672083 0.8334901209422168
5.606552687538618 196.47867264707727 0.8364413598057056
5.611780242492034 204.30235860968756 0.8422130353575534
5.61700779744545 211.84076510815663 0.8438905915697554
5.622235352398866 228.23154690608177 0.8595186542545995
5.627462907352283 248.51918175772144 0.8739607704303328
5.632690462305699 291.38997819426334 0.9226667724553458
5.637918017259115 350.7510682316103 0.9910756593769089
5.643145572212531 439.0804552381427 1.0937975754539273
5.648373127165947 533.5572337968796 1.196768322522799
5.653600682119364 627.6788818033118 1.2929569057595067
5.65882823707278 711.7654387717026 1.3724350424643563
5.664055792026196 769.4263359901648 1.4236889399918191
5.669283346979612 816.6604424247358 1.466060303631677
5.674510901933028 837.6405051810807 1.4822882612545587
5.679738456886445 841.0145519912331 1.4857568357456088
5.684966011839861 833.8803083052098 1.478633647510234
5.690193566793277 817.9705315765339 1.4643724336097652
5.695421121746693 806.0974145768919 1.452820180756193
5.700648676700109 794.6115933351625 1.4411049311023008
5.705876231653526 785.9036567300443 1.433166736852827
5.711103786606942 775.4555410654912 1.4219061633168126
5.716331341560358 764.2422527797469 1.410953759863864
5.721558896513774 758.8796165949782 1.403768624954895
5.7267864514671905 764.9805414228446 1.410232086921557
5.732014006420607 777.6911775298784 1.4224580806710516
5.737241561374023 799.3450154244022 1.4417866490039286
5.742469116327439 827.0923454990641 1.4657202454398115
5.747696671280855 865.6531505429939 1.4986257463931891
5.7529242262342715 913.4527003609849 1.5396581139878391
5.758151781187688 968.5982928582954 1.5822337107510565
5.763379336141104 1026.9761646529885 1.6285506913290384
5.76860689109452 1079.4643354231587 1.666076804911703
5.773834446047936 1120.4182171411805 1.697700916332443
5.7790620010013525 1129.4997699052874 1.7042260281135153
5.784289555954769 1097.0237756020379 1.6790496695012167
5.789517110908185 1033.608634140615 1.6292021985326455
5.794744665861601 933.5406303699472 1.5468806007942117
5.799972220815017 811.6061473465646 1.4432655860110617
5.8051997757684335 687.8420337788065 1.331781716351163
5.81042733072185 567.1963295370984 1.2145336940765092
5.815654885675266 473.1565136378003 1.1173481498648858
5.820882440628682 393.90741589188843 1.0273069229340046
5.826109995582098 337.4950514786871 0.9621615295113168
5.8313375505355145 296.5647990147133 0.9154743505568201
5.836565105488931 269.1788938948933 0.8868722800083595
5.841792660442347 248.53280742418644 0.8586441979940237
5.847020215395763 235.94120075353771 0.8385881308208046
5.852247770349179 227.31494415967126 0.8225893004507722
5.8574753253025955 223.31708525213372 0.813361819959056
5.862702880256012 222.31671526693884 0.8181514171375447
5.867930435209428 224.1822638115704 0.8208783135168338
5.873157990162844 222.93832925845618 0.8212872556371963
5.87838554511626 221.6099541292848 0.8220891007543545
5.8836131000696765 216.45492335117146 0.8123668235538987
5.888840655023093 216.7446218562532 0.8145727889798517
5.894068209976509 222.54400252941392 0.8238650252504836
5.899295764929925 225.93277769930984 0.8270466088242495
5.904523319883341 228.7030365829269 0.8324956089750006
5.9097508748367575 229.52380891622664 0.8359744048180024
5.914978429790174 229.90925924529463 0.8328193961558648
5.92020598474359 228.45381084887245 0.8205007272496918
5.925433539697006 230.3157008115669 0.819312870095491
5.930661094650422 235.29238443913826 0.8218609264000113
5.9358886496038386 235.1747796913895 0.8162311648105862
5.941116204557255 242.02352066027032 0.8267215552068613
5.946343759510671 249.31552463909037 0.8399297531695394
5.951571314464087 250.7738222508428 0.8479530915254602
5.956798869417503 258.1338094459511 0.8621001284229259
5.96202642437092 264.3148205689604 0.8705307795042112
5.967253979324336 273.8104542845589 0.8845613932171198
5.972481534277752 289.6878254218479 0.9064049056083778
5.977709089231168 305.49989805773083 0.9266769923077054
5.982936644184584 322.2244402412633 0.9487445251731969
5.988164199138001 343.76008857936824 0.9752890841765377
5.993391754091417 366.74329131166195 1.0071158687800523
5.998619309044833 398.29120335089954 1.0498357320278495
6.003846863998249 442.79927718128056 1.1063123621864128
6.009074418951665 490.7043406341739 1.1647524787288186
6.014301973905082 549.979966537928 1.2348335620346576
6.019529528858498 630.2812097856432 1.3214756113930326
6.024757083811914 725.4471993209919 1.4184231398415683
6.02998463876533 842.8362936810088 1.527329722243847
6.035212193718746 992.6780000609147 1.6610048309315695
6.040439748672163 1163.6500377841771 1.8011988615070005
6.045667303625579 1343.1991481528082 1.9349860316216039
6.050894858578995 1534.666923189034 2.0679575713402714
6.056122413532411 1683.1467042008837 2.165973118467312
6.061349968485827 1793.8363123319361 2.239868933101644
6.066577523439244 1849.6566513790615 2.2769236388113785
6.07180507839266 1840.4244211079888 2.2768211840478663
6.077032633346076 1778.682737587528 2.2396825565270073
6.082260188299492 1670.643963719738 2.171584232287121
6.087487743252908 1544.503613913224 2.0866776481629854
6.092715298206325 1405.8713516824623 1.992416106277532
6.097942853159741 1277.4648004179226 1.9029132564719766
6.103170408113157 1167.8295600521624 1.8248645982841947
6.108397963066573 1061.4740381895854 1.7412159009183323
6.113625518019989 969.3845484527538 1.6650171640560452
6.118853072973406 890.278853172037 1.5968259319289129
6.124080627926822 816.5303135023321 1.5302140653909486
6.129308182880238 749.6677458471703 1.468937114633003
6.134535737833654 689.1171080612285 1.4118735937572666
6.1397632927870704 631.1759069808769 1.3529902925522816
6.144990847740487 578.0078020445287 1.2964723256598099
6.150218402693903 529.1759827996025 1.2428407686594807
6.155445957647319 480.3148372863726 1.1844229646357822
6.160673512600735 440.4027141331583 1.1374499179225441
6.1659010675541515 407.07085930444924 1.1003280750877802
6.171128622507568 384.2563246263062 1.074501881523071
6.176356177460984 363.5998018870933 1.0522618957684666
6.1815837324144 346.33773821741795 1.030571554240788
6.186811287367816 327.61995155817084 1.0031807157804853
6.1920388423212325 311.1133180469746 0.9821071232513847
6.197266397274649 298.6516971033519 0.9662021447483639
6.202493952228065 292.1268577023662 0.9609330825665746
6.207721507181481 286.01664726141365 0.9469340089041398
6.212949062134897 279.70009684993886 0.9345977429161592
6.2181766170883135 270.4934657922673 0.9182259700979989
6.22340417204173 264.9797234613388 0.9083637498128131
6.228631726995146 255.85245531316758 0.8909490210316074
6.233859281948562 251.48083933589362 0.8824382516680751
6.239086836901978 249.8242969785303 0.8797543331430848
6.2443143918553945 244.9762529308885 0.8730843560530095
6.249541946808811 243.40974016494144 0.873381280880781
6.254769501762227 238.2780699894984 0.8636630995190044
6.259997056715643 237.91112997011115 0.8606031511694014
6.265224611669059 234.67454880142495 0.853816296844506
6.2704521666224755 229.77345282513528 0.8457007456710389
6.275679721575892 225.44124189146828 0.8325012599802543
6.280907276529308 223.37423797656322 0.8322021584769544
6.286134831482724 223.06069165236693 0.8324769805597203
6.29136238643614 222.64033000983886 0.8292008360040894
6.2965899413895565 224.01395353049887 0.8335926576755401
6.301817496342973 228.30471491910367 0.8404679781892566
6.307045051296389 229.2849632349916 0.8415178392245185
6.312272606249805 228.3891041376789 0.8423093985895271
6.317500161203221 226.25591406790164 0.8389985833666801
6.3227277161566375 224.16217057283276 0.835513355974584
6.327955271110054 225.96373105810378 0.8363356340148533
6.33318282606347 225.0549913218059 0.8317357628737116
6.338410381016886 225.9023766285566 0.8326594398897188
6.343637935970302 227.9849572775821 0.833008163748325
6.3488654909237185 232.0283367468667 0.8444093558722939
6.354093045877135 232.96820152006185 0.8476428813692612
6.359320600830551 230.50361652291855 0.8387373576250834
6.364548155783967 227.57039164654583 0.8306341077568333
6.369775710737383 226.546823071666 0.8233008334394144
6.3750032656908 223.992198003915 0.8191797230015384
6.380230820644216 221.74263938196856 0.8163619808469127
6.385458375597632 221.8555592170603 0.8148603306559474
6.390685930551048 223.2519887679197 0.8190029167233616
6.395913485504464 227.5425190936024 0.8264904294567391
6.401141040457881 227.30081166844639 0.8285346120954715
6.406368595411297 223.35719709794319 0.8183028642437352
6.411596150364713 220.9620174389372 0.8065993906414887
6.416823705318129 220.065756076859 0.802811659538551
6.422051260271545 222.80934599624584 0.8096570897565963
6.427278815224962 224.09869946864987 0.8138642473630852
6.432506370178378 225.40602752644165 0.8151665888236304
6.437733925131794 226.42505615521796 0.8139895245255927
6.44296148008521 227.0740269487045 0.8081503689706104
6.448189035038626 228.9532390846238 0.8105242291465174
6.453416589992043 231.58200213742808 0.817412811298099
6.458644144945459 235.07888063181824 0.8239024808139995
6.463871699898875 236.523210030268 0.8216036097590005
6.469099254852291 238.52189079676108 0.8217956908943995
6.474326809805707 238.10526852393392 0.817860576660458
6.479554364759124 241.30449118411173 0.821189154670074
6.48478191971254 243.63488854403786 0.8261980904976579
6.490009474665956 247.21912816533455 0.8282167930965285
6.495237029619372 252.02232358579738 0.8363980039005349
6.500464584572788 257.9046980679132 0.8392380214361257
6.505692139526205 261.79371154222537 0.8394139659487959
6.510919694479621 270.39392759162763 0.8479085439216162
6.516147249433037 278.29633499752026 0.8569965872629758
6.521374804386453 292.47975408356865 0.8739250853181044
6.526602359339869 307.1074872007591 0.887910922012624
6.531829914293286 333.8330035229522 0.9184256338931492
6.537057469246702 361.2625374028094 0.9479963080562595
6.542285024200118 392.7728654633189 0.9837221386182019
6.547512579153534 428.3978207769912 1.023064784098278
6.55274013410695 461.3564652752519 1.0593209340262388
6.557967689060367 491.1854557754921 1.0927036906609655
6.563195244013783 514.1758187986364 1.1182147909386875
6.568422798967199 524.7234427408316 1.1296118897630087
6.573650353920615 523.2986128971679 1.1262469865850444
6.5788779088740315 517.612627291465 1.1187357455419686
6.584105463827448 504.7639342676143 1.1051787675996498
6.589333018780864 478.48725893327236 1.076522826486704
6.59456057373428 453.60165065684976 1.049647442748419
6.599788128687696 424.3690264584685 1.015706058255057
6.6050156836411125 400.8707100698571 0.9893629460999409
6.610243238594529 378.44668366346497 0.9614949159562586
6.615470793547945 357.2400181471816 0.9360613675834847
6.620698348501361 341.2740026109095 0.916056341707887
6.625925903454777 326.48961657806166 0.8984666026969707
6.6311534584081935 317.763489869259 0.890246589725985
6.63638101336161 309.92073494898415 0.883764352727291
6.641608568315026 302.39821827793577 0.873425705924969
6.646836123268442 294.12503736169276 0.8603407482500219
6.652063678221858 283.2398486168766 0.8480789351147557
6.6572912331752745 274.5040814755407 0.8372407307364781
6.662518788128691 268.3063408839473 0.8324072610089926
6.667746343082107 263.8604545707491 0.8273238463310668
6.672973898035523 265.40640902784503 0.8333387091446983
6.678201452988939 262.9724424411878 0.8360096380852479
6.6834290079423555 257.9110113432736 0.8347965804582237
6.688656562895772 262.0473316101297 0.8442312072559058
6.693884117849188 258.3382166302552 0.835773013192046
6.699111672802604 257.7524166668586 0.830957858609292
6.70433922775602 254.63362935136377 0.8213517031476615
6.7095667827094365 249.7820658836638 0.8141424557270426
6.714794337662853 248.6139270260723 0.8110426521068202
6.720021892616269 245.54204117810363 0.8037690706178013
6.725249447569685 245.36718727353573 0.8008353487332738
6.730477002523101 248.67232586091725 0.8035514363324049
6.7357045574765175 251.8266777276741 0.8090463219714397
6.740932112429934 251.1324997360386 0.8091896076933481
6.74615966738335 249.86855845381228 0.8080080560342413
6.751387222336766 245.0291243424448 0.8019082020163952
6.756614777290182 247.34570460118968 0.8067642077070823
6.7618423322435985 249.18954275652627 0.8100267010544161
6.767069887197015 251.7543533345726 0.8119997951866801
6.772297442150431 251.85694344833632 0.8125063280275212
6.777524997103847 249.37687417123055 0.8064211233864064
6.782752552057263 248.12662548746232 0.8041649342068643
6.7879801070106796 248.24667025350183 0.8018941964002336
6.793207661964096 248.03010313944577 0.8019252591002831
6.798435216917512 250.3235751104306 0.8067655500440244
6.803662771870928 254.03987783117046 0.8121187488745629
6.808890326824344 256.4076526319958 0.814544788459812
6.814117881777761 257.95246175170905 0.8147238814586163
6.819345436731177 258.469189880398 0.8157055101504719
6.824572991684593 255.70048645651485 0.8114688631478839
6.829800546638009 257.0543886577795 0.8129431583626653
6.835028101591425 257.2057664028825 0.8122981238441609
6.840255656544842 258.5908307632025 0.8118798876682107
6.845483211498258 259.55993093765426 0.8134363414106818
6.850710766451674 258.4245211980977 0.8107950964543599
6.85593832140509 261.0553697351715 0.8145442871524671
6.861165876358506 261.78127697421 0.8122604060899061
6.866393431311923 265.6430041852292 0.8157029700955573
6.871620986265339 270.21461315394356 0.8202211705165644
6.876848541218755 272.6594309329431 0.8228005711651873
6.882076096172171 276.20800347645167 0.8289350285726134
6.887303651125587 279.06204601198493 0.8296267393950019
6.892531206079004 277.6372786359268 0.8248037704992986
6.89775876103242 280.43390916214645 0.8230198612028132
6.902986315985836 281.5910130402085 0.8214210559394414
6.908213870939252 284.79745295091794 0.8269329562140217
6.913441425892668 287.72551585285885 0.8310288102849294
6.918668980846085 292.3284598595095 0.8373082048933799
6.923896535799501 295.318667750337 0.8409615013730144
6.929124090752917 301.4813974076987 0.8475548202063149
6.934351645706333 308.86247963996755 0.8570891956113638
6.939579200659749 314.2761590684273 0.8618227181831514
6.944806755613166 317.7994317228483 0.8632292549811998
6.950034310566582 320.36715041302915 0.8628497574041117
6.955261865519998 323.61663786691753 0.8630335433078646
6.960489420473414 330.6981320510852 0.8687853953210034
6.96571697542683 340.5230341029184 0.8795990885084572
6.970944530380247 349.89946376087397 0.8911887633943488
6.976172085333663 363.7752760749004 0.90738982760179
6.981399640287079 379.3226281432605 0.923786943531766
6.986627195240495 404.53672127657126 0.9503971072091544
6.9918547501939114 434.39852074021667 0.982151116413648
6.997082305147328 478.7792039321682 1.0279342003610101
7.002309860100744 536.8973940517301 1.0875902946467058
7.00753741505416 621.0993017619725 1.168045680505399
7.012764970007576 732.6003643687235 1.2667384806265511
7.0179925249609925 872.7351783009324 1.380373348369542
7.023220079914409 1014.9309767034198 1.4864190355127564
7.028447634867825 1149.5866338800872 1.5800400921714988
7.033675189821241 1250.572905877127 1.647390504088062
7.038902744774657 1303.941935463119 1.6801517423437708
7.0441302997280735 1302.290228203248 1.677704541608873
7.04935785468149 1255.8451027842934 1.6462043210602504
7.054585409634906 1182.1057746157512 1.5967111830746223
7.059812964588322 1102.0495711073809 1.5411185868108175
7.065040519541738 1024.1008117554773 1.4852505116219386
7.0702680744951545 952.3228062274309 1.4319211712911057
7.075495629448571 891.2820236055769 1.3850723853841131
7.080723184401987 837.8806448021081 1.3422393459983932
7.085950739355403 793.6420058263343 1.3058863937132066
7.091178294308819 762.4326793002534 1.2791945885215217
7.0964058492622355 728.3337509447036 1.249525461791735
7.101633404215652 696.163098737684 1.2218694826739498
7.106860959169068 666.2470972654198 1.1952808965293367
7.112088514122484 636.3651099046405 1.16996362248824
7.1173160690759 608.710902798804 1.1442011980037572
7.1225436240293165 586.9849165208097 1.1249255585069156
7.127771178982733 563.8334543627251 1.102473489655952
7.132998733936149 543.6704512331114 1.0825463798198105
7.138226288889565 525.2509779519831 1.0622910923319993
7.143453843842981 513.05804416005 1.0495755956056751
7.1486813987963975 506.15344488355817 1.0431001945715264
7.153908953749814 503.50877740713804 1.0402357930499535
7.15913650870323 506.0930175875576 1.0428805142394793
7.164364063656646 512.4217778842983 1.048953267707777
7.169591618610062 524.6563495979764 1.059556173983255
7.1748191735634785 540.9308044408646 1.074801440534128
7.180046728516895 569.0944657777367 1.1010530433901329
7.185274283470311 616.2700162374025 1.1469644652359192
7.190501838423727 687.1137153412204 1.2106147096842268
7.195729393377143 792.2983253932995 1.297793429474049
7.2009569483305595 942.013965284502 1.4130468118082282
7.206184503283976 1151.1778787445264 1.5601650836214334
7.211412058237392 1428.8477954327273 1.7365629093778516
7.216639613190808 1767.6761773427918 1.9317903394755667
7.221867168144224 2168.8374973726845 2.1374381583805784
7.227094723097641 2571.5012910452033 2.326338601473643
7.232322278051057 2874.0134407471587 2.456624436927079
7.237549833004473 3024.881409994981 2.515795309330659
7.242777387957889 2941.679349995345 2.4787591929005877
7.248004942911305 2698.8858715517886 2.371725483792801
7.253232497864722 2338.0510516910376 2.206518101327442
7.258460052818138 1923.0466701040625 2.0018430660264506
7.263687607771554 1537.5483243718484 1.7910503730963994
7.26891516272497 1201.140838488239 1.5829867011461294
7.274142717678386 942.7894727947086 1.4008337217822757
7.279370272631803 753.2543421774145 1.251889419051582
7.284597827585219 616.1665470409941 1.1335430442369354
7.289825382538635 534.5975341402906 1.0575567884046293
7.295052937492051 477.95546876904524 1.0007552732204397
7.300280492445467 440.21528713941177 0.9626796464864525
7.305508047398884 412.1257950026073 0.9324604683220998
7.3107356023523 397.86024224392366 0.9167357098265815
7.315963157305716 385.0751094651939 0.9031259289213234
7.321190712259132 377.05500061391484 0.895507417547545
7.326418267212548 370.4294470263792 0.8871706767817944
7.331645822165965 362.94937545433913 0.8785847396890404
7.336873377119381 356.3026562852125 0.8720166746997764
7.342100932072797 351.448595363262 0.8660339134963065
7.347328487026213 350.1050841672292 0.8652996331683258
7.352556041979629 348.53169930438486 0.8640758402785214
7.357783596933046 347.4246907437927 0.862779137175446
7.363011151886462 347.13287366356417 0.8636568587226301
7.368238706839878 344.7845675570697 0.8601786844954288
7.373466261793294 348.4386503977302 0.8637192138891757
7.37869381674671 345.7782208483012 0.8613653190544391
7.383921371700127 342.34689246966593 0.8569424919429974
7.389148926653543 338.6776772457933 0.8515858408700688
7.394376481606959 338.2108884247252 0.8505252334391014
7.399604036560375 340.8727962206992 0.8535107873254276
7.4048315915137914 345.0547134928886 0.8591010456179149
7.410059146467208 343.86821049882997 0.8568767241745665
7.415286701420624 344.412946455267 0.8563819978497643
7.42051425637404 345.03614648757883 0.8554418135404511
7.425741811327456 343.39052021109956 0.8550643541063171
7.4309693662808725 350.0762012285577 0.8643936905251789
7.436196921234289 350.4785547255482 0.8662628436523454
7.441424476187705 352.6590467588742 0.8670567973220519
7.446652031141121 358.39122067650334 0.8694575883669479
7.451879586094537 362.217921000885 0.8731694855831642
7.4571071410479535 369.87064388914933 0.8788885980413557
7.46233469600137 369.71802378608544 0.8797171333316155
7.467562250954786 372.8235771107802 0.8837853882344676
7.472789805908202 379.07511104418734 0.8919585662475891
7.478017360861618 382.5848468116352 0.8953848651088425
7.4832449158150345 395.0916357878643 0.9069854471362498
7.488472470768451 402.55126513957174 0.9125167222273712
7.493700025721867 414.9181788221957 0.9250551953107369
7.498927580675283 430.2137842739858 0.9398769878640858
7.504155135628699 445.5629751095307 0.9565091618754981
7.5093826905821155 465.5868822999142 0.9761128242415226
7.514610245535532 485.0479043414744 0.9952149374530701
7.519837800488948 502.8323259601605 1.0124507780025371
7.525065355442364 515.1203342170861 1.024053615527042
7.53029291039578 516.0908380696385 1.0237087771882896
7.5355204653491965 516.7771105510205 1.0228201956239855
7.540748020302613 513.5148605483324 1.0197834510707287
7.545975575256029 512.040588466355 1.016920774781371
7.551203130209445 509.57866024007177 1.0148906360959589
7.556430685162861 508.07175235260485 1.0126777821296187
7.5616582401162775 500.8010271233387 1.0042621343418483
7.566885795069694 488.2650677353808 0.9911933566721153
7.57211335002311 482.7234373683222 0.9856464220399219
7.577340904976526 474.09648241933326 0.9765481503224165
7.582568459929942 461.31572211586325 0.9628617117509333
7.5877960148833585 453.5587604718053 0.9539928184976105
7.593023569836775 441.4971653471981 0.9410751716500767
7.598251124790191 437.0945549233965 0.9361891774946299
7.603478679743607 438.3914573572262 0.9391345692723795
7.608706234697023 439.5297024049161 0.9404958552223297
7.6139337896504395 438.76120761754686 0.9403503833645206
7.619161344603856 435.5335274402202 0.936766600193008
7.624388899557272 437.30058748682876 0.9371806148776977
7.629616454510688 437.1579432233014 0.9364373310819273
7.634844009464104 442.26343314799084 0.9407103796979379
7.6400715644175206 446.81425601794336 0.944230495047936
7.645299119370937 458.25583414859307 0.9566323500943074
7.650526674324353 471.7185808955055 0.9692102028971431
7.655754229277769 480.44102038148753 0.9773736115297106
7.660981784231185 485.3484094261592 0.9808283385789976
7.666209339184602 492.64483770676094 0.9880105719786426
7.671436894138018 501.29687104089595 0.996979572021303
7.676664449091434 512.2012133719489 1.006737221041849
7.68189200404485 523.6863561217143 1.015643741176639
7.687119558998266 533.1313061712809 1.023455828240225
7.692347113951683 542.0953602646657 1.0315858123419488
7.697574668905099 546.0932621141789 1.0359244731783661
7.702802223858515 545.7604800697667 1.0353842755537783
7.708029778811931 542.3580350013624 1.0323085132951988
7.713257333765347 536.9961403126753 1.0265526770486217
7.718484888718764 527.6321079353604 1.0174679988035404
7.72371244367218 517.4863110107561 1.008456456735384
7.728939998625596 512.4702821649308 1.0019218039746312
7.734167553579012 510.71952489893107 1.0001821544938083
7.739395108532428 511.0748832687066 0.9995581213188044
7.744622663485845 513.9366096886587 1.0018003614223157
7.749850218439261 512.9604150415515 1.0005820991805539
7.755077773392677 517.4758518295382 1.0053170082588745
7.760305328346093 515.0138338575199 1.004357445626469
7.765532883299509 510.6330802527623 1.0002869708955724
7.770760438252926 505.2921854005341 0.9947620290943613
7.775987993206342 498.5782679329258 0.9861306601218471
7.781215548159758 492.90777056442147 0.9797665584228472
7.786443103113174 486.61806549976023 0.9716498241849442
7.79167065806659 477.9866232540403 0.9618907059597831
7.796898213020007 466.4606563968913 0.94999722952121
7.802125767973423 460.4435562490523 0.9444493149713695
7.807353322926839 456.54999454643405 0.9425046518267567
7.812580877880255 453.6225234369881 0.9406241718240115
7.817808432833671 451.0711704059302 0.9376831037412964
7.823035987787088 449.7771169723108 0.9359060042340366
7.828263542740504 446.59162304992884 0.9319060573101765
7.83349109769392 446.783298660858 0.9319270446871808
7.838718652647336 446.20009038113045 0.9308286978707369
7.8439462076007525 444.9738620555219 0.9289385482721457
7.849173762554169 449.61950579512546 0.9339764199821048
7.854401317507585 450.74651132580516 0.934693994266751
7.859628872461001 451.12467537104584 0.9352016966033975
7.864856427414417 450.2653713719365 0.932416942261808
7.8700839823678335 450.7564078443107 0.9335639419691786
7.87531153732125 454.07125175584144 0.9368100046738058
7.880539092274666 458.16399907104426 0.9395382950265496
7.885766647228082 465.35139793655526 0.9453406573398376
7.890994202181498 469.5600989437686 0.9485813775238298
7.8962217571349145 476.11424152432534 0.956160847358253
7.901449312088331 479.9381153225728 0.9588624733283583
7.906676867041747 479.69617047109506 0.9587666284632443
7.911904421995163 482.0922165484342 0.9596202087999046
7.917131976948579 489.8188450081957 0.9666626950910497
7.9223595319019955 499.8612863141462 0.9760443723231754
7.927587086855412 503.0747153432505 0.9786995594822147
7.932814641808828 506.23233804591166 0.9816615186522565
7.938042196762244 512.8552519053723 0.9874824634043833
7.94326975171566 516.9178960618552 0.9907337968975355
7.9484973066690765 525.2885922234397 0.997810758029217
7.953724861622493 534.7220241119962 1.0059626018698073
7.958952416575909 544.7996646745106 1.0141338085168612
7.964179971529325 559.5116247014603 1.028254333268651
7.969407526482741 565.6718171573099 1.0320620272841845
7.9746350814361575 574.504254319139 1.0397990065497187
7.979862636389574 585.7655308558396 1.0499238502804753
7.98509019134299 591.2221544698398 1.0548054888303307
7.990317746296406 599.9663611374216 1.0628861895002442
7.995545301249822 604.3217402692679 1.0669044997434618
8.000772856203238 607.2948174809352 1.0677907450111046
8.006000411156654 612.9141613054575 1.071280761928038
8.01122796611007 618.1709078038036 1.0752623975551499
8.016455521063486 620.7670469699591 1.0761942782142468
8.021683076016902 627.5859626579984 1.082464477653524
8.026910630970319 631.0378752750016 1.0841409526229933
8.032138185923735 642.2287293611904 1.0934886179141472
8.037365740877151 649.8351186959696 1.09997480059412
8.042593295830567 658.4967403314578 1.1068315922830099
8.047820850783983 666.0496001759312 1.1134780203869237
8.0530484057374 672.4125119876505 1.1171136470258762
8.058275960690816 679.3961746250234 1.1223402372724762
8.063503515644232 684.0499887826951 1.1261421813496946
8.068731070597648 692.2213547690876 1.1327671827665355
8.073958625551064 697.6590624184491 1.1369790392007737
8.07918618050448 704.0951002369154 1.1417560500434742
8.084413735457897 708.05822559149 1.1448092700581243
8.089641290411313 714.995788427158 1.150544439393241
8.09486884536473 718.9838938120891 1.1528628521670756
8.100096400318145 722.6347786343713 1.1550811654766409
8.105323955271562 723.3427455319603 1.1547259465444313
8.110551510224978 722.0164161282192 1.1528482555322033
8.115779065178394 717.9416005733104 1.1490144898903678
8.12100662013181 713.3134469165284 1.1447734279091843
8.126234175085226 712.6744396205481 1.1441626704450196
8.131461730038643 711.8988849395072 1.1432290890846841
8.136689284992059 718.0228508847931 1.1470960704889197
8.141916839945475 724.406911532366 1.1524858952122659
8.147144394898891 736.1770595923131 1.1615756607820096
8.152371949852308 752.9041807714134 1.1736789351678938
8.157599504805724 771.1585044360298 1.1878438818191566
8.16282705975914 789.9293736513866 1.2020529688806225
8.168054614712556 804.3940380484981 1.2130885864989747
8.173282169665972 815.8542718893987 1.2200976461640554
8.178509724619389 819.3391992095749 1.2222882329448121
8.183737279572805 827.1544340388178 1.2291650221076638
8.188964834526221 824.4843836680623 1.2258739495099333
8.194192389479637 817.3019526798322 1.219630073957885
8.199419944433053 806.3490020960317 1.2110784209279413
8.20464749938647 793.0191269370706 1.2007764825854677
8.209875054339886 777.9438226772639 1.189346036016995
8.215102609293302 760.5778609830452 1.1744329674134697
8.220330164246718 745.0965543982662 1.1623973276605324
8.225557719200134 736.9275512114352 1.1564636836414324
8.23078527415355 725.9434207859675 1.1481513659923959
8.236012829106967 718.2626820580352 1.1411078618788386
8.241240384060383 705.7323544300948 1.1299758775536264
8.2464679390138 698.8882730139964 1.124212400516621
8.251695493967215 695.0089054292315 1.1209263531756468
8.256923048920632 697.067022432072 1.1221976756960463
8.262150603874048 695.5449472163953 1.1209618087065725
8.267378158827464 693.6197843477165 1.1198991684095172
8.27260571378088 689.3867585163006 1.1144577426720743
8.277833268734296 688.2001060161281 1.1120570060353034
8.283060823687713 683.6323662226952 1.107833393413504
8.288288378641129 679.8280385963286 1.1053334701017445
8.293515933594545 678.5006218919503 1.1042132242839806
8.298743488547961 681.7102696708639 1.1056645292325755
8.303971043501377 689.9057156160696 1.1114006174124942
8.309198598454794 696.713006570745 1.1161383130675706
8.31442615340821 700.1184598850767 1.118481178961562
8.319653708361626 705.5607441967736 1.1227982268388301
8.324881263315042 711.2711508340417 1.1273536412345395
8.330108818268458 718.4228737749233 1.1330486851256922
8.335336373221875 726.0365976449741 1.1386924425864444
8.34056392817529 739.4706479384189 1.1488265750601376
8.345791483128707 746.2066025966755 1.1530725061248361
8.351019038082123 747.7292897970057 1.1532863385679977
8.35624659303554 749.6436339263087 1.1539161042071062
8.361474147988956 751.1853368783308 1.1547197104332299
8.366701702942372 754.8237812547127 1.1579471715274208
8.371929257895788 757.5345262998029 1.159785465122596
8.377156812849204 755.9786007259808 1.1583054337098508
8.38238436780262 757.969966077394 1.1594960288794869
8.387611922756037 756.9433175466156 1.1584582836231136
8.392839477709453 751.9505862742293 1.1535140209629953
8.398067032662869 744.0946805064137 1.146574196759333
8.403294587616285 732.6842450551135 1.1371569039880356
8.408522142569701 726.0867565463121 1.1320181203972646
8.413749697523118 721.9954856947445 1.1289602278082056
8.418977252476534 718.612873902039 1.126589274873782
8.42420480742995 708.7750550749396 1.1169047995310355
8.429432362383366 697.6569977982414 1.107506906219941
8.434659917336782 684.792646553671 1.0970883202581219
8.439887472290199 673.8319377886838 1.0887436210925032
8.445115027243615 666.393616258887 1.0829361458395792
8.450342582197031 657.2145601615101 1.075409423415106
8.455570137150447 649.0340867722743 1.0676000834128947
8.460797692103863 643.7877854646648 1.0625794363663315
8.46602524705728 637.4888865095012 1.0564138529730394
8.471252802010696 630.4220290448274 1.0508570137605413
8.476480356964112 622.3294606330122 1.0441324971349646
8.481707911917528 616.2038729488733 1.0385774178397247
8.486935466870944 606.9966668163134 1.030636372764358
8.49216302182436 604.0292768076374 1.028111476343557
8.497390576777777 603.3202636479505 1.0268850607759281
8.502618131731193 602.3649864598459 1.0261217359714767
8.50784568668461 598.49935337213 1.0228502507007773
8.513073241638025 596.979050314044 1.021421452408752
8.518300796591442 589.4194723945639 1.0144750928626618
8.523528351544858 583.9560733620344 1.0092251224499966
8.528755906498274 581.2046560253997 1.0058566598031444
8.53398346145169 575.8785743894416 1.0017133246080883
8.539211016405106 572.2012117291397 0.9988018247108131
8.544438571358523 577.6419758790746 1.0035255355451775
8.549666126311939 575.9076558232206 1.00137657208365
8.554893681265355 577.0476559663979 1.0018038394509796
8.560121236218771 572.6305214144122 0.9968538535268897
8.565348791172188 571.5209749587857 0.9957965621486019
8.570576346125604 569.8903731250817 0.9939822261692306
8.57580390107902 570.7891762534186 0.9941582386885293
8.581031456032436 576.2733449895298 0.9985036250357209
8.586259010985852 575.5373381795333 0.9971614682407004
8.591486565939269 577.8549350582067 0.9995765766154274
8.596714120892685 575.6505689193165 0.9974441566292493
8.601941675846101 571.3605655123475 0.9930698027647632
8.607169230799517 570.1911097796919 0.9915713212302798
8.612396785752933 568.4988718960271 0.9898717101505196
8.61762434070635 568.8825549111397 0.9911379737906195
8.622851895659766 570.5390342163863 0.9921103541733075
8.628079450613182 573.2287189351387 0.9943217515251643
8.633307005566598 576.0134577686613 0.9958051526115056
8.638534560520014 581.0600282916076 0.9990183955444363
8.64376211547343 588.3029782891954 1.0050165204383743
8.648989670426847 590.1113991601677 1.0049722799039411
8.654217225380263 596.0092611307069 1.0105958111342987
8.65944478033368 602.5075189235016 1.0155881972482605
8.664672335287095 611.2346456580302 1.0228181197131612
8.669899890240512 623.7250539213169 1.0322196247774011
8.675127445193928 631.3909764569098 1.0380226525828395
8.680355000147344 640.3411589200914 1.0458632708671856
8.68558255510076 647.9438304813683 1.0528381688669055
8.690810110054176 654.6204658790401 1.0578578713484044
8.696037665007593 662.9494479826432 1.0617682800045811
8.701265219961009 674.423776590127 1.07022206138607
8.706492774914425 684.3453036602874 1.077680617363006
8.711720329867841 695.4350870787652 1.0874094095794975
8.716947884821257 702.9801591810468 1.091901339952036
8.722175439774674 709.3605391156419 1.0959332949658178
8.72740299472809 706.0206484324968 1.0927047185202903
8.732630549681506 702.3435248947886 1.0902093345178778
8.737858104634922 700.7729180221189 1.0896888494175958
8.743085659588338 698.6404401534724 1.0890167346700428
8.748313214541755 701.9805187799404 1.0928973979710417
8.75354076949517 698.214967188681 1.0893969572490316
8.758768324448587 691.9286864097814 1.0829484820742563
8.763995879402003 682.0301082286732 1.0740114419711162
8.76922343435542 670.5520327801946 1.0645197656649614
8.774450989308836 664.3881388959621 1.059350081065972
8.779678544262252 656.3788661700522 1.0524227541052076
8.784906099215668 647.7636219809555 1.044581802401903
8.790133654169084 640.1284654526479 1.0383943020215598
8.7953612091225 630.8780725872382 1.030695071707831
8.800588764075917 625.9899320888178 1.0256820417918344
8.805816319029333 621.267076946431 1.0211049136009358
8.811043873982749 617.205022339981 1.0178749416459252
8.816271428936165 608.3508603836372 1.0095508389456904
8.821498983889581 601.0032019235466 1.00267918033548
8.826726538842998 594.0227637862306 0.9970498091613162
8.831954093796414 588.1690449106056 0.9926818386077454
8.83718164874983 585.0783519730801 0.9896482148959477
8.842409203703246 582.4436476068694 0.9868210578544304
8.847636758656662 580.4940227562918 0.9859338448130449
8.852864313610079 582.0258772340791 0.9879142778476219
8.858091868563495 584.6345152181013 0.9897930175586087
8.863319423516911 585.2047445200492 0.9897929301015749
8.868546978470327 583.9791966770645 0.98863910646931
8.873774533423743 580.796542887751 0.9846218486668161
8.87900208837716 577.3269399742975 0.9804256022729115
8.884229643330576 576.412834263196 0.9792906812862003
8.889457198283992 578.2530154685442 0.9820987004130892
8.894684753237408 580.4364838669572 0.9848439844672949
8.899912308190824 582.4328341641487 0.9863539948027154
8.90513986314424 584.5497430759544 0.9861543905849238
8.910367418097657 581.2991942212681 0.9820386138172681
8.915594973051073 585.2394063654751 0.9848138468962522
8.92082252800449 590.9062927906103 0.9887071244154301
8.926050082957905 594.0019088861964 0.9907417917876793
8.931277637911322 597.1536064441741 0.99290432182682
8.936505192864738 602.1006915897148 0.9969800084661324
8.941732747818154 604.672124938578 0.99920174273978
8.94696030277157 606.066233023479 1.0000165492501065
8.952187857724986 607.6727715333128 1.0010950200430555
8.957415412678403 606.2235865299252 0.9992815660646289
8.962642967631819 611.798779945063 1.0035246687649582
8.967870522585235 619.3130295815796 1.0085697873652288
8.973098077538651 618.9501653475365 1.0074899961346275
8.978325632492067 623.034716015942 1.0107545266494238
8.983553187445484 624.6365384249598 1.0117774125882888
8.9887807423989 631.714173172654 1.0165527110367263
8.994008297352316 637.9235235554578 1.0217749247025874
8.999235852305732 642.6605809758418 1.0267330958462377
9.004463407259149 646.1066551683917 1.0289228006446116
9.009690962212565 650.0038558247247 1.0320838366368
9.014918517165981 651.9203412128951 1.032245269270475
9.020146072119397 659.8287032562386 1.0375899694930895
9.025373627072813 673.1338238366264 1.0472243735542348
9.03060118202623 685.5810851262869 1.0560604906977182
9.035828736979646 704.3148133487861 1.0704047972018524
9.041056291933062 720.7876149278026 1.0829503074165867
9.046283846886478 740.1994961827205 1.0975365252557079
9.051511401839894 755.793523531904 1.1087526641209298
9.05673895679331 775.3463643962012 1.1222728112341296
9.061966511746727 796.261792716068 1.1371957602016671
9.067194066700143 818.808783701699 1.1526565526164338
9.07242162165356 839.0721377216007 1.164985789311178
9.077649176606975 858.4427696069527 1.177124577236826
9.082876731560392 876.3098352776599 1.1890315257284614
9.088104286513808 893.4915556332189 1.2002137783991162
9.093331841467224 904.3995966867438 1.206887100825818
9.09855939642064 908.9578292356009 1.2095967265663305
9.103786951374056 908.0637876216992 1.2091461271380777
9.109014506327473 903.9429475426493 1.205256994666206
9.114242061280889 897.4777900578218 1.200533734473296
9.119469616234305 889.6879173044018 1.194553538781608
9.124697171187721 884.587451111691 1.1909083752911998
9.129924726141137 882.0431549450892 1.1892572181272967
9.135152281094554 884.57425737808 1.1910747095608656
9.14037983604797 896.6852400947206 1.199614908008762
9.145607391001386 913.5837865050349 1.2096927513059603
9.150834945954802 940.5749233412292 1.226260763795879
9.156062500908218 972.7549934409595 1.2473639833801642
9.161290055861635 1007.8311749458761 1.2798519392538867
9.16651761081505 1046.8991519880913 1.3119540136482706
9.171745165768467 1079.6268038160756 1.3376758279841314
9.176972720721883 1103.5244633876325 1.3569009565961043
9.1822002756753 1116.4099278045614 1.368368553512514
9.187427830628716 1118.2109420201382 1.3726095489054415
9.192655385582132 1109.611171159972 1.3694164936867876
9.197882940535548 1098.8494297451243 1.3648303672041668
9.203110495488964 1084.5321781260607 1.3580931224956683
9.20833805044238 1074.244231519069 1.3544249421222794
9.213565605395797 1064.8344678347485 1.3503059631844925
9.218793160349213 1060.2730217540984 1.3500245681391836
9.224020715302629 1057.165872293845 1.3507918815112325
9.229248270256045 1054.3593084574024 1.3501388098918259
9.234475825209461 1048.6616888182318 1.3477398914886953
9.239703380162878 1044.4791489102004 1.3451227347799732
9.244930935116294 1045.4089799645 1.3466739600818396
9.25015849006971 1048.784285727635 1.3503054464181932
9.255386045023126 1049.842077389198 1.352930468274141
9.260613599976542 1057.3670147447585 1.3593771195653384
9.265841154929959 1069.524214692805 1.3709202556568227
9.271068709883375 1086.7809570630914 1.3832455237501762
9.276296264836791 1110.8279015801727 1.4000583925743102
9.281523819790207 1133.9533028254639 1.4161150053184792
9.286751374743623 1145.6784471958042 1.4235764780950708
9.29197892969704 1153.9821570019506 1.430600172970544
9.297206484650456 1155.8079252320308 1.4326491893848794
9.302434039603872 1150.9078653733718 1.430497621425894
9.307661594557288 1131.0917505228779 1.419888869014567
9.312889149510704 1093.2565126050224 1.3964713598802474
9.31811670446412 1043.829424372715 1.365000798502629
9.323344259417537 990.5724045606039 1.3318291487058718
9.328571814370953 941.437698272047 1.2995264076235404
9.33379936932437 892.3119750244335 1.2662760581973085
9.339026924277785 846.2335707508729 1.2339596099754453
9.344254479231202 806.4577361050199 1.2059130036500472
9.349482034184618 771.5849816281547 1.1803997602272192
9.354709589138034 748.3511248395002 1.1639399151238123
9.35993714409145 729.1743991618063 1.150046168801148
9.365164699044866 717.6448701839051 1.1416118665507076
9.370392253998283 704.1156894134141 1.1314709407822685
9.375619808951699 692.5237897332594 1.122309538275077
9.380847363905115 684.0821210136094 1.1160862130061184
9.386074918858531 677.1234742093902 1.1104994932443466
9.391302473811947 674.0363664988676 1.1089632559280296
9.396530028765364 670.7380496350575 1.1073804368914855
9.40175758371878 673.044914472568 1.1115574991336774
9.406985138672196 673.8480216866762 1.1125131051922963
9.412212693625612 679.187753105233 1.115768351597232
9.417440248579029 676.2893719423346 1.1013561109366359
9.422667803532445 674.0243677625215 1.093025260260213
9.427895358485861 672.9754609181801 1.0886604001128397
9.433122913439277 673.0927631094505 1.0882953450443478
9.438350468392693 673.5851417216799 1.0871836578692586
9.44357802334611 670.6171897348858 1.0824841995707115
9.448805578299526 673.1592424529554 1.082300326250783
9.454033133252942 674.1010344743196 1.0809022929780159
9.459260688206358 673.4519640317512 1.078729101005341
9.464488243159774 673.0518621686357 1.0766684566742541
9.46971579811319 666.2605579362036 1.0693043529986261
9.474943353066607 663.0007883909161 1.064711179817584
9.480170908020023 661.127944662671 1.0614216108525543
9.48539846297344 660.3090518226098 1.059226241992446
9.490626017926855 661.4989022905963 1.057858089356778
9.495853572880272 661.5157649241132 1.0572453343407364
9.501081127833688 663.2983106065392 1.0573718735035729
9.506308682787104 664.9237784192206 1.0581396835011414
9.51153623774052 663.9367793322575 1.0562946399461433
9.516763792693936 665.2762319512713 1.056242789660128
9.521991347647353 662.1656169976019 1.051562589401077
9.527218902600769 665.6396934970797 1.0528051652417818
9.532446457554185 667.1093062609863 1.053626986068557
9.537674012507601 667.2086324624306 1.053928833877526
9.542901567461017 668.2967822791942 1.0537278340575709
9.548129122414434 669.8330163042071 1.0541798580169142
9.55335667736785 673.2292149238723 1.0558112293656186
9.558584232321266 675.3206970506773 1.0568118529978727
9.563811787274682 671.4346498892534 1.053763895692405
9.569039342228098 667.0156458361872 1.0502169321682806
9.574266897181515 659.4643859553921 1.0432873945866257
9.57949445213493 658.3382924377629 1.0410826952644987
9.584722007088347 656.5667567107255 1.0377988628442678
9.589949562041763 661.8666750466194 1.0414733810906622
9.59517711699518 663.999705480286 1.0416846822035954
9.600404671948596 669.0994961979953 1.0453679222101222
9.605632226902012 671.2390969090295 1.0461742372280864
9.610859781855428 669.6300606344682 1.0443252137908678
9.616087336808844 665.6245401293402 1.0401057363606727
9.62131489176226 663.5866833751328 1.0377174081151723
9.626542446715677 664.5845650380513 1.0381711381014989
9.631770001669093 665.8885226479667 1.0398228854721006
9.636997556622509 664.7211975004552 1.0385573651944893
9.642225111575925 665.7734086292671 1.0386956997960046
9.647452666529341 662.7802744281234 1.0351166945306636
9.652680221482758 664.9938907230471 1.03651393384222
9.657907776436174 666.0970432562739 1.0356889453522329
9.66313533138959 665.6674552330076 1.0342511015672882
9.668362886343006 668.4494790211357 1.0363913510521154
9.673590441296422 667.8701849317026 1.0360901917106995
9.678817996249839 667.9020054791973 1.0347379911826489
9.684045551203255 666.5755362142365 1.0335761304671613
9.689273106156671 664.8857699670517 1.0322964629611802
9.694500661110087 669.1091712238383 1.0345680392079575
9.699728216063503 671.3792601080704 1.0360105434363949
9.70495577101692 676.9493777914229 1.0400041275298804
9.710183325970336 686.0786748312725 1.0472455242587024
9.715410880923752 686.059370736879 1.0451349313274498
9.720638435877168 682.921280231601 1.0409727155809911
9.725865990830584 678.5982533837448 1.0372768812902402
9.731093545784 679.1926414659832 1.0375567540149544
9.736321100737417 683.6031642046273 1.041030570190313
9.741548655690833 684.5525528106659 1.0417612507905099
9.74677621064425 685.691191522471 1.042394139340354
9.752003765597665 687.4815753087108 1.043665612819369
9.757231320551082 688.4931148530113 1.0440786687686434
9.762458875504498 687.0765781791423 1.042200740566115
9.767686430457914 689.6626366771535 1.0439491900491236
9.77291398541133 686.625132118411 1.0409971613078475
9.778141540364746 686.3047654423123 1.0384247787308523
9.783369095318163 686.0330011091297 1.0369637582697735
9.788596650271579 686.2670776479974 1.0366565821049956
9.793824205224995 691.6555023768074 1.0409928978818022
9.799051760178411 694.566847455825 1.0420917832608618
9.804279315131827 696.1362955332816 1.042897286209654
9.809506870085244 696.3063731202354 1.0429658538084827
9.81473442503866 695.5107202119042 1.0414694924481407
9.819961979992076 696.1647537317206 1.0412137471024905
9.825189534945492 700.0279189536719 1.0434577608519355
9.830417089898909 703.862947952163 1.046057296372223
9.835644644852325 706.3500715044777 1.0458007580875535
9.840872199805741 706.9989276395786 1.0447856852352277
9.846099754759157 704.9190877251316 1.0431216299195154
9.851327309712573 710.7318590345495 1.049142048135629
9.85655486466599 714.4446522273843 1.0526532354430962
9.861782419619406 714.960793562141 1.0529002744561606
9.867009974572822 718.3839605234889 1.0540258740128179
9.872237529526238 720.4382936926208 1.054608724638467
9.877465084479654 722.1732156359212 1.0558480146550988
9.88269263943307 727.0001194289318 1.0583640666515202
9.887920194386487 729.5670481738347 1.0598601805112795
9.893147749339903 733.7592373735403 1.063074730475186
9.89837530429332 733.5362000720136 1.0621911180375256
9.903602859246735 735.5391393415392 1.062974563980635
9.908830414200152 740.9649515410644 1.0659835308816177
9.914057969153568 744.56425372104 1.0674989256493368
9.919285524106984 747.7491817914992 1.06921309033988
9.9245130790604 749.7795012168486 1.0692774096527056
9.929740634013816 751.353192005106 1.069823249067099
9.934968188967233 752.6122791790591 1.0703037204316568
9.940195743920649 756.4198647050397 1.073694895567486
9.945423298874065 762.5598493331396 1.0783596977460777
9.950650853827481 767.1294109516639 1.081479691764613
9.955878408780897 774.4125345640309 1.0860420755567917
9.961105963734314 773.1541862159653 1.0848364359953795
9.96633351868773 769.0251328422835 1.081660727216095
9.971561073641146 764.3421066958529 1.0774542013622983
9.976788628594562 768.2576717863282 1.079796932724783
9.982016183547978 766.9512843164028 1.0782664106660966
9.987243738501395 765.005564427291 1.0756960454469788
9.99247129345481 759.6583218208809 1.070988493954117
9.997698848408227 753.398808649229 1.0664092802787577
10.002926403361643 747.7499661690308 1.060747289427123
10.00815395831506 740.2495098042017 1.0547225812858838
10.013381513268476 733.0033623979983 1.049150217058128
10.018609068221892 732.5190600478978 1.0500162503644972
10.023836623175308 731.0033030517077 1.0486249310776572
10.029064178128724 731.1841319755421 1.0482635719058775
10.03429173308214 733.1889036821296 1.0488392617058513
10.039519288035557 735.6645399547368 1.0504355089633315
10.044746842988973 736.3930638019914 1.0505233405633851
10.049974397942389 736.0421412067924 1.049361539894003
10.055201952895805 733.0610126225572 1.0469973739049638
10.060429507849221 729.0228941562428 1.0441221099811278
10.065657062802638 723.2424561436477 1.0406534863138976
10.070884617756054 719.9465084040672 1.0382815096891649
10.07611217270947 718.312277613106 1.0364038160734377
10.081339727662886 719.6505800990624 1.0363806707591232
10.086567282616302 719.309005009569 1.0364202088797845
10.091794837569719 718.4601962520618 1.0355457397085197
10.097022392523135 714.2315747444359 1.031376865026264
10.102249947476551 717.4182486951213 1.033255281915777
10.107477502429967 717.676708022456 1.0318948714048848
10.112705057383383 718.1593801661675 1.031595905740499
10.1179326123368 718.3710493913035 1.031749447308317
10.123160167290216 716.2547795359364 1.0300265495136731
10.128387722243632 712.9034008538396 1.0274287952012677
10.133615277197048 710.5543909320937 1.0253708782183704
10.138842832150464 708.9903160850516 1.023990804141338
10.14407038710388 707.7239750849526 1.0229092571990706
10.149297942057297 710.1347123700864 1.0248237107386817
10.154525497010713 711.0326181060303 1.026308860707707
10.15975305196413 711.5852019129078 1.0267400299334264
10.164980606917545 715.4008660225511 1.0283818664292332
10.170208161870962 715.9441015111512 1.0271462962631241
10.175435716824378 714.7800155499142 1.0261974171796246
10.180663271777794 713.9497524628481 1.0248917703653133
10.18589082673121 716.3312167506393 1.0264088213957423
10.191118381684626 716.7241485774229 1.0269653766544249
10.196345936638043 720.1824046061051 1.0295165895529776
10.201573491591459 718.5199815048379 1.0283986953672246
10.206801046544875 715.7468217372093 1.0259551549258183
10.212028601498291 713.645423232744 1.022495067470497
10.217256156451707 711.3132005315391 1.0203226265129448
10.222483711405124 712.2028236222495 1.021276645071913
10.22771126635854 713.2319486121756 1.0225011037390448
10.232938821311956 716.0020444310511 1.0245250191945587
10.238166376265372 716.8994763628243 1.0243334019990413
10.243393931218788 714.9084616671017 1.0226954289039627
10.248621486172205 712.8669769851816 1.0208929693076336
10.253849041125621 712.2954166890875 1.0207317573949268
10.259076596079037 710.8169749126943 1.0204894840648968
10.264304151032453 710.9849610168923 1.0203283921043427
10.26953170598587 708.4043912921919 1.0170903862228378
10.274759260939286 707.0895549942134 1.0154029002428593
10.279986815892702 709.6763082389551 1.0173171723667842
10.285214370846118 709.2466138545747 1.0172362512875703
10.290441925799534 708.6086407366993 1.0159079035793788
10.29566948075295 704.9761843293046 1.013135476418071
10.300897035706367 702.3088866594413 1.0103888424931076
10.306124590659783 699.879781003835 1.0083439418905442
10.3113521456132 697.6298442846302 1.0066326019629628
10.316579700566615 699.078765571054 1.007730935116336
10.321807255520032 696.4634780732282 1.0054387347104072
10.327034810473448 696.4244501920031 1.0053622266740925
10.332262365426864 693.7028243647343 1.0026859898002
10.33748992038028 694.1956734408022 1.0027494092156672
10.342717475333696 690.6901580657249 0.999509201528135
10.347945030287113 690.9195644942833 0.9981828258004657
10.353172585240529 693.9698004853399 1.0001066547477007
10.358400140193945 695.372724959657 1.001006431537413
10.363627695147361 692.9888452253434 0.9991154885067831
10.368855250100777 697.1860143676566 1.00213806512875
10.374082805054194 700.7028884282317 1.0043357928404941
10.37931036000761 703.2624404848049 1.005776367093493
10.384537914961026 704.8524717702791 1.0068299453428426
10.389765469914442 701.6821833221217 1.0038092580622762
10.394993024867858 701.3046301591543 1.0033184775429504
10.400220579821275 700.7685992000378 1.0031223000108362
10.40544813477469 698.6970837021953 1.0007944357793284
10.410675689728107 693.8421773892225 0.9968949609469505
10.415903244681523 689.2451776743397 0.9935167900799824
10.42113079963494 688.3852402953902 0.9925182437067891
10.426358354588356 679.4794658536543 0.9860114065921082
10.431585909541772 669.6540179390029 0.978923336352446
10.436813464495188 666.5135902211643 0.9776802745476814
10.442041019448604 661.620121335196 0.9737750735253734
10.44726857440202 656.4485151634158 0.9687661040101202
10.452496129355437 649.2240509411988 0.9619881826784815
10.457723684308853 641.6322790252557 0.9563219243565457
10.462951239262269 638.5507881723305 0.9538206215791898
10.468178794215685 631.4393679513834 0.9484058910435768
10.473406349169101 627.9136702823337 0.9458487810758831
10.478633904122518 623.2241510954303 0.941891360322198
10.483861459075934 620.1341051413987 0.9389686947913769
10.48908901402935 617.8312513053635 0.9368853219242732
10.494316568982766 613.8180417680011 0.9339170701993922
10.499544123936182 609.3945354636438 0.9301526799517899
10.504771678889599 604.7960519764105 0.9267775119586593
10.509999233843015 602.1542737268904 0.92546629463804
10.515226788796431 602.7305212062292 0.925677966712069
10.520454343749847 597.6813346160881 0.9212099147149659
10.525681898703263 595.1844528965097 0.9178610727645413
10.53090945365668 591.575567452582 0.9143835121245287
10.536137008610096 591.4704859929485 0.9145512002593013
10.541364563563512 593.0536054911873 0.9160888134554905
10.546592118516928 594.524594789762 0.9171822316673106
10.551819673470344 591.5776114431624 0.9149887428446924
10.55704722842376 589.3537468438744 0.913584949887984
10.562274783377177 585.0743660833141 0.9101406740211474
10.567502338330593 580.5050167755976 0.9057711895751842
10.57272989328401 578.0761879786849 0.9023701127322432
10.577957448237425 576.3800164135371 0.9010078931582127
10.583185003190842 574.6914035035988 0.8986145603896989
10.588412558144258 572.9961996687113 0.8972063028686533
10.593640113097674 572.1879377991012 0.8967146264384068
10.59886766805109 570.0724802754746 0.8954998933423104
10.604095223004506 562.3097015764274 0.8883416527615001
10.609322777957923 557.1995588462718 0.8841429116706531
10.614550332911339 558.8175298456247 0.8842110326376417
10.619777887864755 561.0045655737944 0.8853069157124116
10.625005442818171 559.3071877024083 0.8840759227873771
10.630232997771587 555.2561703687921 0.8809510874776932
10.635460552725004 552.4246181670862 0.8788910366415658
10.64068810767842 553.6826333271914 0.8793623016289933
10.645915662631836 556.5874252377987 0.8806254540613543
10.651143217585252 558.2526091880195 0.8816982141810084
10.656370772538668 557.4551285776107 0.8818613830670131
10.661598327492085 559.3405245961056 0.8836220668524796
10.666825882445501 563.9930784210566 0.8873684166683486
10.672053437398917 569.3299532922479 0.8905707708668064
10.677280992352333 571.8767526542499 0.8918776847092178
10.68250854730575 570.8690076187274 0.8910177724772806
10.687736102259166 570.5992048199748 0.8897349315183124
10.692963657212582 573.844794342029 0.8923771135672468
10.698191212165998 578.7220745423489 0.8963412559403651
10.703418767119414 581.6740199067619 0.8976884543717838
10.70864632207283 582.6148523215804 0.897428118687645
10.713873877026247 587.9703313024621 0.9008497169904054
10.719101431979663 594.3133338245375 0.9053425952712373
10.72432898693308 602.3651892215456 0.9111538949224967
10.729556541886495 608.2872364455071 0.9154163634801791
10.734784096839912 616.7732262791576 0.922055167732686
10.740011651793328 622.7754895254243 0.9262916695731253
10.745239206746744 631.4142420730918 0.9324595178614292
10.75046676170016 638.5239787359434 0.93751215998092
10.755694316653576 641.5284739195088 0.9391953164745195
10.760921871606993 641.2529820594667 0.9382148548093219
10.766149426560409 645.4672815395149 0.9408284179631847
10.771376981513825 643.0292242524908 0.9388078285657987
10.776604536467241 641.3986935543888 0.9374731196624272
10.781832091420657 645.707096473783 0.9397460492444186
10.787059646374074 642.8860185528212 0.9376098998463328
10.79228720132749 642.8487516758212 0.9372208926314385
10.797514756280906 635.6566480290692 0.9314963585364513
10.802742311234322 635.2370763790881 0.9312901220563504
10.807969866187738 638.044908515839 0.9333549577558796
10.813197421141155 642.1281643645407 0.9360331627374585
10.81842497609457 647.359116983722 0.939661422557341
10.823652531047987 651.525937264999 0.9420071886424493
10.828880086001403 659.1860255031633 0.946775778551792
10.83410764095482 670.4731626455884 0.9550907086434358
10.839335195908236 688.9465007822089 0.968057463073678
10.844562750861652 711.8977038849793 0.9840194804628252
10.849790305815068 737.5865850653108 1.0009507117792338
10.855017860768484 763.2374599551418 1.0175754988842196
10.8602454157219 789.0947537023785 1.0347617488715115
10.865472970675317 808.441235905371 1.0473612335700087
10.870700525628733 816.3648775767012 1.0520455090889747
10.875928080582149 813.5656624087635 1.0503930755312203
10.881155635535565 798.56584098617 1.0393944902493268
10.886383190488981 780.164805856602 1.027155241645214
10.891610745442398 752.6438487568171 1.0088763389115358
10.896838300395814 726.9445675490172 0.9900580447299792
10.90206585534923 705.4006632231421 0.9750138627635122
10.907293410302646 688.4711918140582 0.9629978429345482
10.912520965256062 675.6588098062491 0.9545622920226948
10.917748520209479 662.5815638124741 0.9451517630391825
10.922976075162895 650.2955393477515 0.9363448333804377
10.928203630116311 639.1480686708856 0.9276463616315813
10.933431185069727 629.8357852206669 0.9207933816261049
10.938658740023143 622.3735512684382 0.9145716217573768
10.94388629497656 616.378368796611 0.9097256454921884
10.949113849929976 609.5065860107667 0.9045268601726086
10.954341404883392 605.7139032590748 0.9017917886543151
10.959568959836808 600.0617414837855 0.8978707129218152
10.964796514790224 594.5278105212898 0.8934492157702316
10.97002406974364 592.3570848039119 0.8933372284941052
10.975251624697057 585.9454694922946 0.8907471885770286
10.980479179650473 578.3019333262616 0.8863750799744019
10.98570673460389 573.6144967181352 0.884287959679879
10.990934289557305 570.2569819260186 0.8829477553664645
10.996161844510722 568.2467313839527 0.8822018487156252
11.001389399464138 565.4563092487298 0.8807731007739968
11.006616954417554 561.4537689628231 0.8779190260009132
11.01184450937097 557.0151583724816 0.8752016744426805
11.017072064324386 556.5370432351381 0.8758736424953908
11.022299619277803 554.666984820706 0.8745289387673288
11.027527174231219 548.0867358300976 0.869621239756793
11.032754729184635 543.137706634414 0.8657657970643552
11.037982284138051 540.7328941427032 0.8649909334552618
11.043209839091467 540.3164161193639 0.8653725198877384
11.048437394044884 543.715600332223 0.8683183127992816
11.0536649489983 542.1870165965787 0.8672658972191287
11.058892503951716 539.9832020625995 0.8653511272948506
11.064120058905132 540.4543994352971 0.8654787875843841
11.069347613858548 537.1835778803205 0.863722108488421
11.074575168811965 533.5083325903305 0.8615414161313187
11.079802723765381 533.5855093229646 0.8617266890087849
11.085030278718797 531.8833489491313 0.8609283508082487
11.090257833672213 533.8831831664585 0.8625492883829844
11.09548538862563 535.2425508902411 0.8636633924374605
11.100712943579046 534.3465125571038 0.8634731239767791
11.105940498532462 531.7055154966059 0.8617544540861006
11.111168053485878 528.4458345037546 0.8590015715596593
11.116395608439294 520.8748786198612 0.8531461805139703
11.12162316339271 518.4665027409482 0.8510621498276242
11.126850718346127 516.2664214411154 0.8490025690352283
11.132078273299543 516.7811063588804 0.849569414298193
11.13730582825296 514.4510452850011 0.8479901636412287
11.142533383206375 515.1593020630463 0.8490879160403276
11.147760938159792 516.0274881080275 0.8501302809516594
11.152988493113208 516.9658396889873 0.8507866222162247
11.158216048066624 517.556469951893 0.851644953766579
11.16344360302004 515.2733236544665 0.8499204447648149
11.168671157973456 511.32076354369264 0.8467301560600964
11.173898712926873 513.2371010225129 0.8485986689812395
11.179126267880289 511.02491517711564 0.8465543372543047
11.184353822833705 509.38016713794184 0.8447814608118263
11.189581377787121 506.892796220461 0.8435657730329486
11.194808932740537 501.61264830796523 0.839361815752128
11.200036487693954 499.84576730572564 0.8381873206881205
11.20526404264737 498.174083623443 0.8373997338986373
11.210491597600786 500.8711870278916 0.8391325252487908
11.215719152554202 504.9522243942646 0.8429622157622222
11.220946707507618 505.53493933418287 0.8439669188967839
11.226174262461035 506.48280224388975 0.8443655650754884
11.23140181741445 504.4182597182392 0.842952082402402
11.236629372367867 502.49985531353815 0.8403302070098282
11.241856927321283 500.17058976661485 0.838466883462938
11.2470844822747 499.37497460750865 0.8381274528862664
11.252312037228116 499.8039289905327 0.8387094678536874
11.257539592181532 500.06265539914097 0.8387507670817191
11.262767147134948 501.3391887086476 0.8401709662486277
11.267994702088364 503.3698975263189 0.8421119282894804
11.27322225704178 502.17097774125284 0.8412329796173841
11.278449811995197 500.29075762316904 0.839492814996065
11.283677366948613 497.77073810666496 0.8375676019486545
11.288904921902029 499.0285784392048 0.8386125977522633
11.294132476855445 499.55159467054034 0.8386474362338512
11.299360031808861 499.67135853097125 0.838884781110739
11.304587586762278 499.8270527681614 0.838761834719245
11.309815141715694 497.6542309987806 0.8362080305003701
11.31504269666911 500.10788750224225 0.8376705371488219
11.320270251622526 501.92503260488996 0.8389015947244104
11.325497806575942 500.5400882473052 0.8378167962878232
11.330725361529359 501.2396720905793 0.8382502516276849
11.335952916482775 503.94269542466543 0.8404718545050369
11.341180471436191 503.31290279339646 0.8396594435267365
11.346408026389607 502.1803152094289 0.8385549487883907
11.351635581343023 500.345000414793 0.8368651006208196
11.35686313629644 498.80418896663434 0.8354508573036287
11.362090691249856 496.6149647989757 0.833596085815877
11.367318246203272 493.799284690581 0.8315929162232129
11.372545801156688 494.2277615793621 0.8322004330464167
11.377773356110104 492.8759624312621 0.8310349169307111
11.38300091106352 491.8291211972811 0.8306256019137459
11.388228466016937 489.89738802106274 0.8292460868790663
11.393456020970353 485.8466004099824 0.8259090249255222
11.39868357592377 483.044769155464 0.8234539046550344
11.403911130877185 476.34323005606643 0.8174266872458734
11.409138685830602 470.5507979072185 0.8118230503907881
11.414366240784018 468.2304093427757 0.8099053483693122
11.419593795737434 465.66282494230023 0.8078987746239188
11.42482135069085 463.67433823696035 0.806746570991262
11.430048905644266 462.0165743599888 0.8052038913403555
11.435276460597683 458.25639398971464 0.801644043262389
11.440504015551099 454.67142128203653 0.7991471473615256
11.445731570504515 452.9263500281036 0.7976040235583677
11.450959125457931 454.1358976674943 0.798916139252624
11.456186680411347 456.4520558363811 0.8010988586206568
11.461414235364764 459.592448447124 0.8034950868727319
11.46664179031818 454.61869567764046 0.7997271250133714
11.471869345271596 449.50606384395724 0.7954567216054484
11.477096900225012 449.4598202829413 0.796023692684999
11.482324455178428 449.1037062760108 0.8029967591279974
11.487552010131845 453.96058092230464 0.8091202192400987
11.49277956508526 454.182914061882 0.8108126106050859
11.498007120038677 457.6936533586042 0.8150158990759283
11.503234674992093 461.0761156369101 0.8186172116459735
11.50846222994551 460.04575889964656 0.8186625948284579
11.513689784898926 460.1162881995697 0.8197771529436103
11.518917339852342 459.1513944696389 0.8195431643628508
11.524144894805758 456.0128335581995 0.8178185570604638
11.529372449759174 454.29084881610606 0.8169758461604144
11.53460000471259 457.3539202707324 0.8209549908128727
11.539827559666007 459.98601948952273 0.8245337969918508
11.545055114619423 460.247782200275 0.8250653390103495
11.550282669572839 457.7004376066785 0.8234779341116883
11.555510224526255 455.1386029511054 0.8215380471626377
11.560737779479672 450.816639707826 0.818562843154063
11.565965334433088 449.40481924963706 0.8185085682762917
11.571192889386504 445.37914139255753 0.8152189525243827
11.57642044433992 441.8614221631823 0.8123067678185267
11.581647999293336 437.7203264902078 0.808869592048631
11.586875554246753 432.50614843223946 0.8045685444315731
11.592103109200169 430.45889764521064 0.8033532208435306
11.597330664153585 433.0345816021757 0.806863536089533
11.602558219107001 434.71734423126196 0.8091005901836326
11.607785774060417 436.2246508130559 0.8110274467109593
11.613013329013834 434.596784820325 0.8092619283667859
11.61824088396725 430.5299444898761 0.8067426694077152
11.623468438920666 427.843446774339 0.8042788871170115
11.628695993874082 423.7801302232772 0.8011970078447407
11.633923548827498 423.5878295562956 0.8018682180560485
11.639151103780915 423.4154470969733 0.8015526071917064
11.64437865873433 418.7877162010081 0.7977672327536861
11.649606213687747 417.94307273923323 0.7980158544346675
11.654833768641163 412.6613969274574 0.7940223792227593
11.66006132359458 410.5413846699981 0.7925551359198979
11.665288878547996 409.7156372603365 0.7918022381182356
11.670516433501412 407.4990877007844 0.7904098939353109
11.675743988454828 406.7306351386203 0.7905033509658113
11.680971543408244 404.88400034983863 0.7881446787292656
11.68619909836166 403.8044509882689 0.7879659125406422
11.691426653315077 404.55459707080644 0.789214575340241
11.696654208268493 404.3981325789411 0.7897314123224369
11.701881763221909 403.34650647151483 0.7892956659423409
11.707109318175325 402.7552869710663 0.7884616343264094
11.712336873128741 400.408909621883 0.7856938755452526
11.717564428082158 398.0504388731622 0.7827482425751511
11.722791983035574 393.3976335567128 0.7783101062218101
11.72801953798899 389.8196384706508 0.7754132677920438
11.733247092942406 388.6883398040503 0.7755358363231942
11.738474647895822 386.94788238959626 0.7737998093505649
11.743702202849239 387.7969900179222 0.7757307205458723
11.748929757802655 388.76705797383937 0.7776119507036107
11.754157312756071 392.3391103065436 0.7806927920483374
11.759384867709487 395.46330943717993 0.784574342426052
11.764612422662903 397.9208407401462 0.7867137013750755
11.76983997761632 399.71119599692344 0.7888407289629541
11.775067532569736 399.0017469115683 0.7889953798643987
11.780295087523152 399.3919719109397 0.7884117665848859
11.785522642476568 398.2148989365422 0.7867634660546833
11.790750197429984 397.5808823631964 0.7858499263625556
11.7959777523834 398.662544997287 0.7871718902815076
11.801205307336817 401.35043089510333 0.7903244225383307
11.806432862290233 402.77708986267453 0.7912889436650807
11.81166041724365 407.96125128193427 0.7960250803672254
11.816887972197065 412.644799370289 0.7999097338518485
11.822115527150482 415.0245669310005 0.8018462047671007
11.827343082103898 414.40502402944065 0.800504805422636
11.832570637057314 409.7841911526369 0.7958502772271022
11.83779819201073 409.42421794402327 0.7961244286790738
11.843025746964146 408.7278451005699 0.796091876348812
11.848253301917563 410.3581327196215 0.7982171748642255
11.853480856870979 413.27732632424346 0.8011229384910727
11.858708411824395 414.5564976832836 0.8022021142257927
11.863935966777811 414.04514325913976 0.8014962749158351
11.869163521731227 412.1359449443191 0.8003473993815818
11.874391076684644 407.72140122107317 0.7964297483680038
11.87961863163806 405.8696399123241 0.7960057189888314
11.884846186591476 403.02770577394006 0.794494672953318
11.890073741544892 402.031711558535 0.7938234531223807
11.895301296498308 402.269987926551 0.7950136338177597
11.900528851451725 402.59876220249726 0.7960531967427312
11.90575640640514 403.11296017249003 0.7960756151335263
11.910983961358557 401.5099189072672 0.7950409412291318
11.916211516311973 400.95740322968845 0.7939799789730785
11.92143907126539 400.53036397155216 0.7937290862429813
11.926666626218806 402.3559421634602 0.7966499480881575
11.931894181172222 401.76383754069576 0.7964811466432468
11.937121736125638 399.4147092421863 0.7933288985429426
11.942349291079054 396.95511441012786 0.7904575096451073
11.94757684603247 393.7718988544273 0.786719159854234
11.952804400985887 390.66373348283594 0.7831605316745207
11.958031955939303 389.46690641333277 0.7830499150416556
11.963259510892719 389.46867688401375 0.7831575258179497
11.968487065846135 388.1922962557944 0.7824296131914548
11.973714620799552 386.82706634457054 0.7815255707985285
11.978942175752968 386.53172228497294 0.7815557190444378
11.984169730706384 386.04666752177246 0.7809184366745997
11.9893972856598 386.42873827443174 0.7809991336610699
11.994624840613216 384.6084456008288 0.7795066733330048
11.999852395566633 382.1472342090214 0.7776101684300708
12.005079950520049 382.1961963207655 0.7778486119588677
12.010307505473465 384.874507233934 0.7809681035023452
12.015535060426881 386.93266040103873 0.7834185871012869
12.020762615380297 391.3389159103782 0.7877432333468405
12.025990170333714 391.07998055358604 0.7878513676200914
12.03121772528713 390.43911844283036 0.7881179695674938
12.036445280240546 391.97383412275883 0.7904341950951885
12.041672835193962 393.73796471100883 0.7928940799178149
12.046900390147378 394.14369636426267 0.7926237207790438
12.052127945100795 397.54044717348796 0.794643836482399
12.05735550005421 401.60194797731924 0.798729319952264
12.062583055007627 406.3611983561446 0.8031029845199972
12.067810609961043 411.9459448459155 0.8086538433507842
12.07303816491446 417.65041466355984 0.8141336455442442
12.078265719867876 424.5115502276832 0.8210130680102248
12.083493274821292 435.46294221798786 0.8316962653485335
12.088720829774708 447.9099952413495 0.843574943749813
12.093948384728124 461.8778495917695 0.856476783984192
12.09917593968154 477.9207421311349 0.8706999496675368
12.104403494634957 494.80786988384136 0.8856450692874589
12.109631049588373 519.9450104085466 0.9071647842636025
12.114858604541789 545.6989385124521 0.9292616610173393
12.120086159495205 574.2558050600906 0.9537783195179603
12.125313714448621 601.6837830406664 0.9761635096170834
12.130541269402038 624.2652423175581 0.9947409542653812
12.135768824355454 639.0784610566849 1.00680078054383
12.14099637930887 645.8632023711352 1.011987636214879
12.146223934262286 645.4320016025569 1.01222739247418
12.151451489215702 636.7123731350505 1.0054873831331583
12.156679044169119 622.5380615087573 0.9942567882266655
12.161906599122535 607.2596076099996 0.982630220925655
12.167134154075951 584.0711207030982 0.9635898918316722
12.172361709029367 562.619276308294 0.946082826174172
12.177589263982783 541.4901431799431 0.9289288945039561
12.1828168189362 520.2411161618892 0.9106119345788036
12.188044373889616 501.35829894769347 0.8943893031099451
12.193271928843032 487.00151126885885 0.8821723051057249
12.198499483796448 472.1057384966713 0.868336004398725
12.203727038749864 460.5543322248838 0.8586799718620055
12.20895459370328 451.72323107385773 0.85096989156252
12.214182148656697 442.13126931006224 0.8423466505199604
12.219409703610113 432.1002556933575 0.8334461650126116
12.22463725856353 425.8595362321454 0.8269691763662569
12.229864813516945 417.6029264687227 0.8192857365033506
12.235092368470362 411.82339601430533 0.8136066968437617
12.240319923423778 406.6287765644502 0.8086387902052266
12.245547478377194 398.28383022897754 0.8013456942864216
12.25077503333061 393.4529664462403 0.7975830917049489
12.256002588284026 387.04995246682466 0.7919763560871574
12.261230143237443 382.7507816269861 0.7894186362301577
12.266457698190859 378.18066769435154 0.7852519155177528
12.271685253144275 376.11397457589857 0.7829351852886799
12.276912808097691 371.3225639756388 0.7787265188270244
12.282140363051107 371.1378708993834 0.7779018824841547
12.287367918004524 369.671577320268 0.77673440444277
12.29259547295794 363.92334844707773 0.7702845180219013
12.297823027911356 359.72744699153424 0.7660864657533617
12.303050582864772 352.2621573277501 0.7585632217117856
12.308278137818188 351.0519703469169 0.7574243591171396
12.313505692771605 352.0019720783655 0.7614231751160533
12.31873324772502 353.7954182873528 0.771623736557298
12.323960802678437 356.5052411931501 0.7791090807847317
12.329188357631853 356.49624484367024 0.7827421594627322
12.33441591258527 354.5502341550818 0.7839892357041841
12.339643467538686 355.3282956241813 0.7878792760085718
12.344871022492102 351.198469663932 0.7870990884730275
12.350098577445518 349.3408818340847 0.7868404697064971
12.355326132398934 351.3877475331034 0.792251127694485
12.36055368735235 349.42543253671795 0.7912828303222077
12.365781242305767 349.9337973415768 0.7935062000700246
12.371008797259183 348.55851385392174 0.7942110749752139
12.376236352212599 346.91226465755494 0.7939168711206123
12.381463907166015 348.0083643220756 0.7976245522942413
12.386691462119432 349.4023868105652 0.8019085901991876
12.391919017072848 345.43460420560956 0.7990222842154505
12.397146572026264 341.9747438410711 0.796459215868937
12.40237412697968 340.2440114595364 0.7967318744312194
12.407601681933096 341.051821214627 0.7992817029372615
12.412829236886513 344.6978213139205 0.8063853958065537
12.418056791839929 343.5598123055103 0.8054505260548427
12.423284346793345 342.4984724323139 0.8038032249367393
12.428511901746761 337.81390210060846 0.7995901448604759
12.433739456700177 337.3072781965091 0.7994793546050372
12.438967011653594 340.1066992542005 0.8050610158703445
12.44419456660701 338.08906893129705 0.8040254432538927
12.449422121560426 339.1024887110417 0.8052960811761901
12.454649676513842 338.58386261174087 0.8063657832871345
12.459877231467258 338.80920832049105 0.809011559698418
12.465104786420675 341.84607213368616 0.8151397791611301
12.47033234137409 340.1312166354322 0.8155359045867343
12.475559896327507 334.0357696451472 0.8087784511737532
12.480787451280923 328.3145377921572 0.8026215622639263
12.48601500623434 324.5377133608151 0.7998470503700729
12.491242561187756 323.0005666058629 0.7991837092423005
12.496470116141172 328.9715962820706 0.8089618961187877
12.501697671094588 335.63270193757455 0.8175304849036239
12.506925226048004 337.2097923213156 0.8196588632382137
12.51215278100142 337.213314873986 0.8215498945064553
12.517380335954837 332.55659180665214 0.8178189396398037
12.522607890908253 330.26428790555383 0.8166289001325485
12.527835445861669 327.5023792541377 0.8151601091523338
12.533063000815085 327.7450362045232 0.8153787785595302
12.538290555768501 326.39023871125966 0.8143163296767111
12.543518110721918 325.5821936669615 0.8159650902695125
12.548745665675334 326.57123910366533 0.8182875687149022
12.55397322062875 323.409099859127 0.8159551434532587
12.559200775582166 321.92904808604374 0.8149731612633172
12.564428330535582 317.5164580403201 0.8022142533328185
12.569655885488999 316.08006320782323 0.7922555646443902
12.574883440442415 318.7927654509279 0.790672325361607
12.580110995395831 321.3509671901092 0.7905868767538347
12.585338550349247 325.48768947084676 0.7944435271419139
12.590566105302663 324.06770237444294 0.7917238726312034
12.59579366025608 325.52029061271963 0.7913216657133828
12.601021215209496 324.756631639347 0.7888738871365859
12.606248770162912 326.0256578774589 0.7890267073797648
12.611476325116328 326.6100363242811 0.7900546663080368
12.616703880069744 323.3044564036837 0.7864215515514573
12.62193143502316 323.4638903663472 0.7854662230196863
12.627158989976577 328.26692659111967 0.7902320195238087
12.632386544929993 326.87547266346513 0.7862399953896161
12.63761409988341 324.95481056160486 0.7822120097646316
12.642841654836825 324.91682990181397 0.780909166612591
12.648069209790242 325.615208561405 0.7812135012392472
12.653296764743658 331.6194578121521 0.7868012865951356
12.658524319697074 333.8416548596276 0.7869414920155885
12.66375187465049 334.20098801998677 0.786485159468636
12.668979429603906 336.3906347879767 0.788727924595065
12.674206984557323 341.95903987586985 0.7959635698742697
12.679434539510739 349.05184117143534 0.8041486867151991
12.684662094464155 356.2533980100523 0.8104578939366227
12.689889649417571 359.2325177481968 0.8125091399012764
12.695117204370987 364.983603408334 0.8169437110378628
12.700344759324404 368.7753077898058 0.8197027487459428
12.70557231427782 374.22839954479633 0.8253803747802879
12.710799869231236 381.0931883881375 0.8317206921491724
12.716027424184652 388.2217690622322 0.8393034944502017
12.721254979138068 398.26442919636514 0.8503383459975957
12.726482534091485 408.2983806526163 0.8606854287811486
12.7317100890449 421.34692080086387 0.8740377930631962
12.736937643998317 433.867243788681 0.8857607886494181
12.742165198951733 443.4842574570121 0.8940684344412851
12.74739275390515 453.16442565723537 0.9033485723729648
12.752620308858566 459.8796104659164 0.9101732238594108
12.757847863811982 463.9352289690282 0.9137177813208864
12.763075418765398 464.3430168216402 0.9139793553815901
12.768302973718814 460.943990657788 0.9101364620926399
12.77353052867223 455.44433040781695 0.9045316992874131
12.778758083625647 444.49414865115455 0.8944288079116668
12.783985638579063 434.05277863883197 0.8832877122029066
12.789213193532479 427.6624707420404 0.8764801010642868
12.794440748485895 419.0320047124752 0.8674589081865758
12.799668303439312 415.6653306723938 0.8621078705851919
12.804895858392728 410.5189631971214 0.8567679435912827
12.810123413346144 406.0941163641295 0.8516605199587821
12.81535096829956 403.53512349750713 0.8487261144961552
12.820578523252976 401.0443885525293 0.8464946871957192
12.825806078206393 403.2697409519731 0.8490684322515815
12.831033633159809 403.70521878421033 0.8493709311468356
12.836261188113225 407.4582976427102 0.8528769460039896
12.841488743066641 413.1732283521567 0.857940775234521
12.846716298020057 416.90500419458135 0.8615613694676879
12.851943852973474 423.684300288789 0.868540695968765
12.85717140792689 428.6607037776588 0.8735752125194267
12.862398962880306 432.6045622247935 0.8777728502210054
12.867626517833722 431.64295437995133 0.8760689136621711
12.872854072787138 433.4376428658111 0.8772602554111683
12.878081627740555 441.2380566768485 0.8842920620331539
12.88330918269397 446.8846064129546 0.8894028545369234
12.888536737647387 448.28708130491214 0.8902290219866298
12.893764292600803 441.2569468458748 0.8834671427258664
12.89899184755422 427.1501881489411 0.8701709167296907
12.904219402507636 412.597442276544 0.8549802393134842
12.909446957461052 402.4412918045035 0.8449646172732006
12.914674512414468 390.2378713640719 0.8327392497698242
12.919902067367884 381.2045117833615 0.8231983648994571
12.9251296223213 370.96845841941087 0.8128175476062991
12.930357177274717 362.3520913376188 0.8032041937443378
12.935584732228133 353.57348284578336 0.7915884310967373
12.940812287181549 346.1150744960113 0.7833298539999716
12.946039842134965 340.60869786572493 0.776307383119639
12.951267397088381 337.1268285079979 0.7727202848717031
12.956494952041798 337.07577601903006 0.7735168324233191
12.961722506995214 336.10396282781585 0.7714957250680968
12.96695006194863 334.34991123939574 0.7704239621325729
12.972177616902046 333.7229523238355 0.7692460127150538
12.977405171855462 331.66933053170845 0.7664281626268574
12.982632726808879 331.03347388322806 0.765635189028711
12.987860281762295 330.9837560693998 0.764628538100768
12.993087836715711 330.66667087116014 0.7632047844958562
12.998315391669127 332.89747866183694 0.7659457576932317
13.003542946622543 330.42450276887513 0.763726224291582
13.00877050157596 333.2219064182607 0.7674404961796888
13.013998056529376 336.8579546745981 0.7726913000500101
13.019225611482792 338.42456528481586 0.7750969054966734
13.024453166436208 341.8125962389585 0.7796865218040012
13.029680721389624 340.9879465559898 0.7787367739740093
13.03490827634304 340.679677576828 0.7778617451951592
13.040135831296457 341.06400708938105 0.7780869556452609
13.045363386249873 343.2299791124241 0.7805371777668603
13.05059094120329 342.91396338959487 0.7790695040030994
13.055818496156705 342.3785479298419 0.7781578841985787
13.061046051110122 344.14682462012684 0.7796259010745722
13.066273606063538 346.928580220296 0.7817719187601361
13.071501161016954 354.36245206388037 0.7889173702937495
13.07672871597037 361.58329630676394 0.7971660801034911
13.081956270923786 368.52281680003875 0.8049915035109778
13.087183825877203 374.2291028502307 0.8121625995203234
13.092411380830619 379.3963605683156 0.8174739040460792
13.097638935784035 386.3711877592006 0.8246819138004579
13.102866490737451 389.7817604393384 0.8278480513042131
13.108094045690867 390.3148407581479 0.8278371050482399
13.113321600644284 389.3255355477589 0.8272922426067963
13.1185491555977 385.2011444259055 0.8230794004340221
13.123776710551116 382.56911562526307 0.8197192632629234
13.129004265504532 376.149299664525 0.8129019140507702
13.134231820457948 377.6046267776752 0.8142237973412595
13.139459375411365 380.4765443540151 0.8173308333434935
13.14468693036478 382.361274995826 0.8189366081817785
13.149914485318197 387.5550070808338 0.8240689443034075
13.155142040271613 389.6633524781342 0.8265342278732805
13.16036959522503 394.0073058265144 0.8312914081275771
13.165597150178446 396.69254658610697 0.834711720673304
13.170824705131862 393.3061511943212 0.8316087342449164
13.176052260085278 392.84654443539995 0.8322478433905205
13.181279815038694 391.0777627521005 0.8310654061506679
13.18650736999211 390.88177868763586 0.8311624481611377
13.191734924945527 389.5947541858077 0.8294634146413667
13.196962479898943 388.15957937354585 0.8282288932552702
13.202190034852359 385.70327843023915 0.8253809152425097
13.207417589805775 387.28388321333455 0.8267861998278789
13.212645144759191 385.4800583402039 0.8242754246744171
13.217872699712608 381.90668639163823 0.8207421478913243
13.223100254666024 378.67541311887766 0.8174927402514481
13.22832780961944 373.3550776858037 0.8119431825256983
13.233555364572856 365.94056484770675 0.8037505114505478
13.238782919526273 362.019908349041 0.7997112753255354
13.244010474479689 356.0149724225062 0.7925237696240696
13.249238029433105 352.3416493037541 0.7885596183549481
13.254465584386521 351.9702876032307 0.788404267312135
13.259693139339937 350.0629428833175 0.7864936932148727
13.264920694293354 348.1159808213155 0.7858301519233905
13.27014824924677 344.94225238826533 0.7827428233885311
13.275375804200186 340.8320882109299 0.7783147274480249
13.280603359153602 337.04932152295004 0.7740895789137614
13.285830914107018 335.6489999021256 0.7723678551902737
13.291058469060435 330.58018974622433 0.7682673115613236
13.29628602401385 327.63099674396153 0.7652106955726831
13.301513578967267 325.1304103205977 0.7615491351677224
13.306741133920683 322.22163396080805 0.7580775588697549
13.3119686888741 323.0038018428748 0.759175083350614
13.317196243827516 323.66127774871484 0.7608661482286779
13.322423798780932 323.3695453435168 0.7620122000593877
13.327651353734348 321.12661085602383 0.7587267530959386
13.332878908687764 317.81167465152373 0.7537747169273047
13.33810646364118 314.25156089230273 0.7491962142191576
13.343334018594597 312.50631146944744 0.7469430093360399
13.348561573548013 312.16586952205927 0.7472283394678016
13.353789128501429 313.3001844932541 0.7497779659009846
13.359016683454845 314.3590188580804 0.7505878192139636
13.364244238408261 315.0583059613042 0.7512856227545378
13.369471793361678 318.72604678355015 0.7548054603066864
13.374699348315094 320.3015747782343 0.7558488943174593
13.37992690326851 322.2960111851895 0.7598162053845834
13.385154458221926 322.4901927510062 0.7597764501244106
13.390382013175342 320.7580595196152 0.7576895565575036
13.395609568128759 317.9747440449734 0.7536966383055127
13.400837123082175 317.9969930575566 0.7528197768401343
13.406064678035591 318.65271220468793 0.7535744176589833
13.411292232989007 321.5129313632869 0.7566421526262622
13.416519787942423 323.3785189702929 0.7585565701837247
13.42174734289584 325.6814531561639 0.7620009089529757
13.426974897849256 327.1571901275471 0.764788313612637
13.432202452802672 327.58301061528823 0.7656446743183614
13.437430007756088 328.8686192781609 0.7679257345985425
13.442657562709504 325.38131502884 0.7628291814841105
13.44788511766292 324.7752923752497 0.7612532436981898
13.453112672616337 323.5072405385773 0.7601465578145521
13.458340227569753 325.6295143907567 0.7620919810948943
13.46356778252317 327.7009007537894 0.7647369057327595
13.468795337476585 328.2468672925324 0.7646535499620303
13.474022892430002 329.4905079525594 0.7671720994077496
13.479250447383418 329.1334648308081 0.7670316301782651
13.484478002336834 329.489365081533 0.7679146602504926
13.48970555729025 327.83499309418585 0.7657704334293945
13.494933112243666 325.0007660446259 0.7635692730591253
13.500160667197083 324.11420431694705 0.7625484857887489
13.505388222150499 323.2323114912272 0.7618762896622703
13.510615777103915 324.6386904714753 0.7633123589931549
13.515843332057331 325.6653894774757 0.7635445955896595
13.521070887010747 327.292419072769 0.7651700457512915
13.526298441964164 325.9241980807394 0.7628839745354271
13.53152599691758 323.00076081502846 0.7588950711826378
13.536753551870996 322.338886034704 0.7603780560875353
13.541981106824412 317.3240338242726 0.7551887852112548
13.547208661777828 314.907697940888 0.753250469862545
13.552436216731245 313.4392730860855 0.7515323348585922
13.55766377168466 313.223895220533 0.7503075398672608
13.562891326638077 309.03487716954277 0.7447201266902546
13.568118881591493 307.20993765851546 0.7429806535877482
13.57334643654491 303.18524449909313 0.7384828773844688
13.578573991498326 301.07223651273665 0.7359266246827332
13.583801546451742 297.86280872577987 0.7325390969897851
13.589029101405158 295.01098123184903 0.7289591774551373
13.594256656358574 292.0604337845876 0.7260786853936728
13.59948421131199 289.7072169041394 0.7234876694007915
13.604711766265407 286.95239596250894 0.7193126131266382
13.609939321218823 284.76108493835363 0.7166822044948542
13.615166876172239 285.31551739864733 0.7181388284333308
13.620394431125655 284.7974857046291 0.7190377830813566
13.625621986079071 282.61895094821915 0.7159480729284093
13.630849541032488 283.60419832584574 0.7185130000072631
13.636077095985904 283.25764991357323 0.7174266934674877
13.64130465093932 283.21327587694 0.7164131418294026
13.646532205892736 282.0602776865109 0.7139600076816135
13.651759760846153 281.3212584564717 0.7123766491667773
13.656987315799569 281.4904918232819 0.713265660209941
13.662214870752985 284.8727976661107 0.718180592695992
13.667442425706401 286.445445830668 0.7217155573718349
13.672669980659817 288.56879736248084 0.7245459620416931
13.677897535613234 289.955463000628 0.7266470312602176
13.68312509056665 289.93987673020644 0.7249620552668549
13.688352645520066 290.2475805897227 0.7260823478172294
13.693580200473482 291.1019169010864 0.7264517523271823
13.698807755426898 291.6465431612464 0.7268396077389306
13.704035310380315 292.37222309806026 0.7283777179220724
13.70926286533373 291.0294933722484 0.7262719097703639
13.714490420287147 289.71517463833123 0.72474429779327
13.719717975240563 290.6587517878965 0.7271656031956422
13.72494553019398 291.65368560478123 0.7286466241019727
13.730173085147396 289.1803742993453 0.7254812542312253
13.735400640100812 286.8437088317266 0.7212792364436013
13.740628195054228 283.62796397274883 0.7148545069032928
13.745855750007644 284.97686821841455 0.7161929020656183
13.75108330496106 288.616879203326 0.7220473300846043
13.756310859914477 287.116928303111 0.7220669305659405
13.761538414867893 284.24778240014774 0.7203915773243328
13.766765969821309 281.43803926621115 0.7174623687988204
13.771993524774725 279.4333974307294 0.7143465910827383
13.777221079728141 278.3130189457822 0.7119562725134542
13.782448634681558 275.80363905209595 0.7078964893319079
13.787676189634974 274.2900054927398 0.7061122952215251
13.79290374458839 273.64603450453114 0.7068178701075434
13.798131299541806 278.2993829855613 0.7130759184890448
13.803358854495222 277.7995955050315 0.7122783635341888
13.808586409448639 277.9477895668477 0.7126559197013295
13.813813964402055 275.3550099610629 0.7086890981487568
13.819041519355471 273.56995853697117 0.7084045656432453
13.824269074308887 274.3400374008023 0.7076292537080211
13.829496629262303 275.4553609477712 0.7092618568254838
13.83472418421572 275.8592908227426 0.7104111726536763
13.839951739169136 281.5018347659626 0.7165422153358402
13.845179294122552 280.8557223668923 0.7159197014874292
13.850406849075968 284.3464794379903 0.718975872056346
13.855634404029384 285.6604900771346 0.7188844285352601
13.8608619589828 286.2386112021926 0.7205313986042637
13.866089513936217 288.6134385911769 0.7225807664193019
13.871317068889633 290.26435700683254 0.7246563845984851
13.87654462384305 292.17648156786487 0.726777044769627
13.881772178796465 292.7104789609388 0.7261247467047043
13.886999733749882 298.02958639793496 0.7334343475142993
13.892227288703298 302.8976724927767 0.7401253219011062
13.897454843656714 310.0394551945013 0.748143354225921
13.90268239861013 316.5995368683869 0.756309108410431
13.907909953563546 316.8546897667048 0.7561537599396578
13.913137508516963 318.0565239798634 0.7563526013770343
13.918365063470379 316.56340271988194 0.7543624603668662
13.923592618423795 313.85644967629594 0.750813667200499
13.928820173377211 312.8308739759513 0.7487598751321227
13.934047728330627 310.5769326734316 0.7473403609348462
13.939275283284044 308.680364723132 0.7455846875242417
13.94450283823746 306.9348681478786 0.744151595541085
13.949730393190876 302.69312180407223 0.7391350948114602
13.954957948144292 300.6389130098815 0.7360777822507569
13.960185503097708 299.38477211163877 0.7349027087107373
13.965413058051125 298.976931398005 0.7349368205855256
13.97064061300454 299.01519168313536 0.7363846469248294
13.975868167957957 297.9204288269424 0.7355064037498417
13.981095722911373 296.10503092761303 0.733052595694404
13.98632327786479 290.13392799462207 0.7257991684866183
13.991550832818206 286.88313058786747 0.7223901243277252
13.996778387771622 283.542638447008 0.7181838469828908
14.002005942725038 281.9572206237719 0.7175829118326946
14.007233497678454 281.3528690967129 0.7156877519698688
14.01246105263187 280.25966780015796 0.7136968424728742
14.017688607585287 281.65104055171776 0.7159930053981753
14.022916162538703 282.93873637392215 0.7178183802228452
14.028143717492119 283.2967494501645 0.718766115990139
14.033371272445535 283.89595546099036 0.7182191118698226
14.038598827398951 284.89855130315163 0.7191323786675008
14.043826382352368 286.7586961893174 0.7204440739066688
14.049053937305784 287.3135278680564 0.7217500887830067
14.0542814922592 285.94724378109845 0.7201155427904902
14.059509047212616 286.75683807883973 0.719636600349942
14.064736602166032 290.068111999308 0.7244134096389873
14.069964157119449 293.5739954623726 0.728678107509129
14.075191712072865 297.4547876633974 0.7350377130346395
14.080419267026281 299.904507254955 0.7379275273996863
14.085646821979697 303.0539428727289 0.7399487422758572
14.090874376933114 304.38809294813706 0.7406986372864265
14.09610193188653 305.4075654815205 0.7409858735331272
14.101329486839946 309.1568846326348 0.746345165360754
14.106557041793362 313.0809555613405 0.7522492732973521
14.111784596746778 315.5980450668674 0.7561598210367209
14.117012151700195 313.0776066791462 0.752858398962132
14.12223970665361 310.5812523089341 0.7504103799135398
14.127467261607027 306.33056736583643 0.7461477388318464
14.132694816560443 304.8562350389516 0.7437970914261868
14.13792237151386 302.49426653299577 0.7400698383472661
14.143149926467276 299.9341231183895 0.735134726322661
14.148377481420692 298.8263585792356 0.7335116746753445
14.153605036374108 296.7856375674001 0.7328672087015018
14.158832591327524 295.09764214212083 0.7315690672669506
14.16406014628094 295.9009956450512 0.7324363971442621
14.169287701234357 295.75496451785995 0.7319946959651595
14.174515256187773 295.02980683083456 0.7304637015246824
14.179742811141189 294.50801681272463 0.731191551048846
14.184970366094605 294.356023533762 0.7303302448265684
14.190197921048021 293.2175734685791 0.7288671177284902
14.195425476001438 290.78628398585477 0.7258106240953223
14.200653030954854 288.9709794883437 0.7224764152415749
14.20588058590827 291.82467899702453 0.7254840198993201
14.211108140861686 294.8344651485924 0.7277456832937254
14.216335695815102 301.2035876852774 0.7343022893798228
14.221563250768519 304.8661038749935 0.7393320611341637
14.226790805721935 305.77547853957043 0.7411217218707709
14.232018360675351 303.7670082164189 0.7393031896526803
14.237245915628767 301.3967583086279 0.7360176485625247
14.242473470582183 298.69845356238613 0.7322031528203095
14.2477010255356 300.0062752666406 0.7324349399370592
14.252928580489016 301.6498563581413 0.7346439407415225
14.258156135442432 304.2449650481472 0.7372937663700123
14.263383690395848 307.2244713585813 0.7396602860050211
14.268611245349264 309.6735191925177 0.7434032388836055
14.27383880030268 308.69854025186356 0.7429069609271144
14.279066355256097 308.2126717827611 0.7434463200408229
14.284293910209513 310.1461627711355 0.7459931591509887
14.28952146516293 313.2902625195986 0.7474913796538659
14.294749020116345 314.7445777599246 0.7475129082077063
14.299976575069762 317.40780794158314 0.749836825670016
14.305204130023178 317.88544462906395 0.750066329168717
14.310431684976594 321.95170852925867 0.7550420184104117
14.31565923993001 325.5239524894607 0.758465468090556
14.320886794883426 328.7167095937233 0.761780955275456
14.326114349836843 330.696108130818 0.7640304166636394
14.331341904790259 332.29035306068306 0.7652759337764111
14.336569459743675 334.6171012159264 0.7681172084849893
14.341797014697091 334.3481636498551 0.7683407020687786
14.347024569650507 332.72956493338233 0.7662243946970819
14.352252124603924 331.5273340330541 0.7660289074049303
14.35747967955734 331.2100511933504 0.7662586422482286
14.362707234510756 334.2343707213037 0.7709441720711329
14.367934789464172 334.13698594524135 0.7715913504905355
14.373162344417588 335.1988161510371 0.7716909013130414
14.378389899371005 333.0518324672093 0.769036090755456
14.38361745432442 334.29513153857164 0.7688527003096076
14.388845009277837 334.63204491436 0.76898021848837
14.394072564231253 333.0774361404462 0.7676971896645727
14.39930011918467 334.72702235883867 0.7694559874716855
14.404527674138086 334.5754556016978 0.7698445329233183
14.409755229091502 339.1055875729957 0.7749939490373446
14.414982784044918 342.56271062131503 0.779746161286446
14.420210338998334 345.98374566658845 0.7834696795261873
14.42543789395175 347.0272156938249 0.784434471749491
14.430665448905167 347.9227346800048 0.7837751415317741
14.435893003858583 349.00855536032515 0.7843496325885663
14.441120558811999 350.73142828470316 0.7868403615788985
14.446348113765415 353.82357338948907 0.7909761269595207
14.451575668718831 356.2551970371879 0.7937511309070364
14.456803223672248 360.62287952166207 0.7986024931831318
14.462030778625664 363.13945159752603 0.800145087440924
14.46725833357908 365.89389230263123 0.8037903514481549
14.472485888532496 370.69175904842115 0.8085534218553394
14.477713443485912 373.17292320113404 0.8110151142751398
14.482940998439329 377.65283501669995 0.8155216898816815
14.488168553392745 384.0099001096148 0.8220269430813105
14.493396108346161 391.0868595094961 0.8297556527576251
14.498623663299577 401.09511946151247 0.840019979461116
14.503851218252994 409.84206773586993 0.8488569404498747
14.50907877320641 415.9499663980644 0.8545419473352812
14.514306328159826 416.3818671519705 0.8554650249156777
14.519533883113242 410.2343981498286 0.8487754798927707
14.524761438066658 400.54584637811723 0.8387540415244895
14.529988993020075 387.60260624778397 0.8255769998716767
14.53521654797349 375.1675343934986 0.811779769948401
14.540444102926907 363.11491440672177 0.7992756816380061
14.545671657880323 350.89351669716984 0.7865190462890872
14.55089921283374 339.3143826079044 0.7741136876571009
14.556126767787156 327.67477522933046 0.7618546483321582
14.561354322740572 319.8903894279995 0.7540788650237145
14.566581877693988 316.8039186545927 0.7502464012372568
14.571809432647404 314.7490408905689 0.7477877823724026
14.57703698760082 311.99093333886475 0.7433372377838275
14.582264542554237 312.7627986299096 0.7439107538615037
14.587492097507653 313.58656539544864 0.7461199552989478
14.592719652461069 315.5639572482062 0.7487739555407474
14.597947207414485 318.3448636699664 0.7528846496686914
14.603174762367901 322.3022780221335 0.7559872716759588
14.608402317321318 327.5115729917424 0.7615424904775253
14.613629872274734 326.7815921032288 0.7605274208890747
14.61885742722815 328.6875791782758 0.761806274695268
14.624084982181566 330.4319921270685 0.7635806314054239
14.629312537134982 336.2053455785163 0.7696528336099917
14.634540092088399 342.68307628986247 0.7758817112843196
14.639767647041815 345.95084973149415 0.7791528199827196
14.644995201995231 345.7831512588129 0.7791317391793604
14.650222756948647 346.5657629033524 0.7797707469622007
14.655450311902063 346.8337304546643 0.780316431075625
14.66067786685548 345.5285033948125 0.7783105563655845
14.665905421808896 343.1480960349623 0.7752208469801863
14.671132976762312 341.2269105715935 0.7726430554028
14.676360531715728 340.49111776856864 0.7710716207629169
14.681588086669144 339.90727617885705 0.7694978806058709
14.68681564162256 343.3641901505035 0.7729202927377563
14.692043196575977 345.3207819800084 0.7742651816501788
14.697270751529393 345.8201402361256 0.7750711718109138
14.70249830648281 346.5376479614905 0.7768356252797479
14.707725861436225 345.62532314948476 0.7760037984634177
14.712953416389642 347.76870627162174 0.7791800595705088
14.718180971343058 350.9917471193473 0.7834596750437578
14.723408526296474 353.53935577643244 0.7864024835421821
14.72863608124989 358.43453624769063 0.7913441594197691
14.733863636203306 362.2070503137038 0.7948949376281061
14.739091191156723 365.3544811897579 0.7973309437953049
14.744318746110139 364.287586422474 0.7955711805037894
14.749546301063555 364.048445958343 0.7955229644721552
14.754773856016971 360.07619124244854 0.7915542381556251
14.760001410970387 356.02545644941125 0.7876802295476044
14.765228965923804 356.10278973249376 0.7875893978715793
14.77045652087722 353.98584708326524 0.7854084215030191
14.775684075830636 352.09904919297816 0.7835489123567785
14.780911630784052 347.8622582208656 0.7792579828220779
14.786139185737468 346.40437861496474 0.7782315860906226
14.791366740690885 346.58194441673993 0.7781431056863144
14.7965942956443 345.98426494549136 0.777208109262479
14.801821850597717 349.7688994667021 0.7810252019433006
14.807049405551133 350.9156431218254 0.7822322171069941
14.81227696050455 348.93786228472214 0.7802802734402945
14.817504515457966 350.7772569077114 0.7822871103132639
14.822732070411382 353.8734608478904 0.7849419671714915
14.827959625364798 358.75893821016984 0.7911373563641404
14.833187180318214 362.39897264774066 0.7948073935091949
14.83841473527163 364.558063587836 0.7965868287327513
14.843642290225047 369.17607031957124 0.8019053894679105
14.848869845178463 374.0399337141733 0.8072540794687509
14.854097400131879 376.13820242600383 0.8101567984950397
14.859324955085295 374.80535610969514 0.8088549488556254
14.864552510038711 373.49319333048925 0.8063364286618275
14.869780064992128 373.6067280079433 0.806719663323406
14.875007619945544 373.58126581241805 0.806754639777721
14.88023517489896 371.8445393449641 0.8051752312833068
14.885462729852376 373.6540506788567 0.8073208622300029
14.890690284805792 371.9458386556368 0.8056427063907247
14.895917839759209 371.53367041387526 0.8045669597168653
14.901145394712625 372.05911939910993 0.8061943283341986
14.906372949666041 371.4682858986427 0.8052252956543475
14.911600504619457 373.6598279059826 0.8074086451625047
14.916828059572873 374.63927534276814 0.8081150409806578
14.92205561452629 370.7650603166442 0.8036043328282082
14.927283169479706 364.9317997094846 0.7973669316378839
14.932510724433122 360.81591571386133 0.7939725505878229
14.937738279386538 354.6919673089002 0.7865096297966114
14.942965834339955 350.59357780396095 0.7826567026812007
14.94819338929337 347.19566298100983 0.7788145115729771
14.953420944246787 339.75903791220156 0.7701422769223406
14.958648499200203 335.36748983992095 0.7659790638050465
14.96387605415362 330.70596170217743 0.7606364596069691
14.969103609107036 325.4389832835391 0.7547174421414613
14.974331164060452 324.46577947141486 0.7542124019311215
14.979558719013868 325.09714655608684 0.7560554709737767
14.984786273967284 324.4480214283474 0.7553785971490778
14.9900138289207 321.61091400955786 0.7515735122812558
14.995241383874117 322.72056758964516 0.7514493870381304
15.000468938827533 323.40400764400835 0.7524650401285601
15.005696493780949 325.92559354359236 0.755649512492155
15.010924048734365 328.3030432879536 0.7583580399911122
15.016151603687781 326.67189715583845 0.7564027416780102
15.021379158641198 326.1951096405324 0.75604877493115
15.026606713594614 325.03953732753286 0.7548928595938817
15.03183426854803 326.22081088220915 0.7562607588672087
15.037061823501446 328.5022567415156 0.7578918371943525
15.042289378454862 328.53197649782715 0.7580690759107781
15.047516933408279 326.97684326795627 0.7564606694503575
15.052744488361695 326.52623347325556 0.7558297936829538
15.057972043315111 329.63660088742466 0.7602962467312773
15.063199598268527 331.14156984177646 0.7625021733407931
15.068427153221943 334.6464140848728 0.7667481590562766
15.07365470817536 337.76084769292333 0.7704898868255513
15.078882263128776 336.51571868760936 0.7689230204044648
15.084109818082192 333.7155015727075 0.7660997047464646
15.089337373035608 332.2082365990211 0.7638934696039839
15.094564927989024 333.3156820319286 0.7646259215808101
15.09979248294244 331.314525362967 0.7615809176588362
15.105020037895857 330.1500417911136 0.7608581337702035
15.110247592849273 324.0476691518864 0.7542497731400785
15.11547514780269 321.3660468272859 0.751142161580818
15.120702702756105 319.73009328429225 0.7491222825497348
15.125930257709522 317.223552812276 0.7464486492016179
15.131157812662938 314.27234428797317 0.7436220223933032
15.136385367616354 312.33936481358774 0.7417003331933187
15.14161292256977 308.7275271693204 0.73699502868091
15.146840477523186 306.2695866110058 0.7347184173985538
15.152068032476603 304.22299759919014 0.732450346926808
15.157295587430019 302.3313928290165 0.7305581005219803
15.162523142383435 300.626123446391 0.728703931346002
15.167750697336851 296.0433419276511 0.7231479207164869
15.172978252290267 292.8478766466945 0.7194944638880449
15.178205807243684 287.6138573159171 0.7143487326916156
15.1834333621971 285.3363218775213 0.7125907131957788
15.188660917150516 284.13880137839965 0.7119351342359499
15.193888472103932 281.61034399321693 0.7093827943773096
15.199116027057348 280.5279636849023 0.7070656552400204
15.204343582010765 281.5211426322262 0.7084779836948504
15.20957113696418 284.4543036409654 0.713006922011706
15.214798691917597 286.5645924854117 0.7154318953953592
15.220026246871013 284.03148363907997 0.7131107589218428
15.22525380182443 278.4312625434008 0.7052701429032743
15.230481356777846 273.3490803778902 0.6981442373552474
15.235708911731262 270.1717642845449 0.6943085657032323
15.240936466684678 270.09149111904145 0.6933815382558284
15.246164021638094 272.34687777507753 0.6961315727219121
15.25139157659151 275.2338372529663 0.7004882707760023
15.256619131544927 275.65981980140606 0.7007784605354165
15.261846686498343 274.0325610730163 0.6996957812407435
15.267074241451759 272.6216056301677 0.6987165808487227
15.272301796405175 271.3105457963805 0.6976454151918834
15.277529351358591 272.1123105091546 0.6991606059718177
15.282756906312008 273.6477243196634 0.699226742767078
15.287984461265424 278.1037469217793 0.7044005405299889
15.29321201621884 277.72334746322935 0.7038079425193862
15.298439571172256 277.07713592769386 0.703211343361613
15.303667126125672 276.13269650209696 0.7024244759776322
15.308894681079089 277.52230382494076 0.7041989309512617
15.314122236032505 280.4907699534446 0.7076751728779073
15.319349790985921 281.76596174590475 0.7095573520326941
15.324577345939337 283.30963037411317 0.7114134427672246
15.329804900892753 284.18614542790783 0.7114590422782651
15.33503245584617 285.05622632102285 0.712018367815235
15.340260010799586 288.2925428514684 0.7166193291963366
15.345487565753002 291.4384472223013 0.7201469147217566
15.350715120706418 292.47944302786084 0.7215106568367661
15.355942675659835 293.1384122205252 0.720210925720438
15.36117023061325 292.52429452732395 0.7181645854942296
15.366397785566667 293.34445723315764 0.7195160937903363
15.371625340520083 297.53623159107474 0.724366755689309
15.3768528954735 297.11761765748173 0.7248194995809101
15.382080450426916 300.17263503002727 0.7286359313175395
15.387308005380332 302.33702036503126 0.7313601908845833
15.392535560333748 300.02272804308905 0.7288105778209911
15.397763115287164 299.5554438033367 0.7371321897149818
15.40299067024058 298.33537138467705 0.7424536942563902
15.408218225193997 297.33180657054965 0.7473702589903629
15.413445780147413 298.99738783371737 0.753420560834807
15.418673335100829 297.71917477941844 0.7555370740741143
15.423900890054245 296.0319639441497 0.7564960174390927
15.429128445007661 295.8877409815976 0.7584913003730965
15.434355999961078 298.51124003119986 0.7659179676040856
15.439583554914494 301.4775969386904 0.7721116520631753
15.44481110986791 299.5288542602152 0.7721351448706962
15.450038664821326 297.50903866914973 0.7719246051604597
15.455266219774742 293.82909309426884 0.7682270071017584
15.460493774728159 291.95505651841387 0.7678778635669165
15.465721329681575 295.1556328981403 0.7743892101514863
15.470948884634991 297.56779278422414 0.7808418900781188
15.476176439588407 299.44636323195425 0.7861277602025687
15.481403994541823 300.7746603295844 0.7902709602754212
15.48663154949524 298.75150380547433 0.7887271238149407
15.491859104448656 298.00492583578864 0.7888548387462483
15.497086659402072 297.55123419740056 0.7892409329909763
15.502314214355488 298.9744030953757 0.7929911172125864
15.507541769308904 300.5160342806488 0.7965277701403681
15.51276932426232 298.53292953314326 0.7963382757648179
15.517996879215737 299.2789301054245 0.7979007551308812
15.523224434169153 297.557579528005 0.7969735185352553
15.52845198912257 300.09046056207444 0.8015507629721355
15.533679544075985 302.932848458828 0.8084613789676982
15.538907099029402 305.50442105040446 0.8145698722580665
15.544134653982818 310.38003868418724 0.8231248425769058
15.549362208936234 313.6441081031637 0.8284021389337292
15.55458976388965 311.6733227781833 0.8261342491266095
15.559817318843066 310.86911553321136 0.8265132249164482
15.565044873796483 307.6907327962383 0.8231643644859977
15.570272428749899 307.4372495442339 0.8237927514207487
15.575499983703315 309.3188741294205 0.8273422568811808
15.580727538656731 310.78478868290927 0.8301203246180562
15.585955093610147 310.4076700067933 0.8320000881889458
15.591182648563564 309.1933662783674 0.8325864945664044
15.59641020351698 309.4493051068597 0.8356901884308688
15.601637758470396 310.99804726061916 0.840069570246983
15.606865313423812 310.9476076105694 0.8420090319002351
15.612092868377228 312.81580356528394 0.8459108332807718
15.617320423330645 313.07216618428976 0.8466926286035457
15.62254797828406 310.38214189661585 0.8447335216720435
15.627775533237477 310.3812892943872 0.8469841928543518
15.633003088190893 305.73785242215143 0.8421904301923303
15.63823064314431 303.41553785617384 0.8373622059828457
15.643458198097726 298.496764950751 0.8181323589536933
15.648685753051142 295.45758450963666 0.8075174925412351
15.653913308004558 294.2759879496803 0.8004561541514683
15.659140862957974 293.266754001645 0.7949561232210335
15.66436841791139 295.6031209976302 0.7949823715072605
15.669595972864807 296.29909044170705 0.7958310223058176
15.674823527818223 295.9366874965738 0.7946083021289999
15.680051082771639 294.93573182903606 0.7918700891567385
15.685278637725055 292.31735495310426 0.7852529848823842
15.690506192678471 290.07247643171604 0.7791985929441911
15.695733747631888 287.53840485793125 0.7743956426038703
15.700961302585304 284.5150519292585 0.7698964126822269
15.70618885753872 284.57379409296306 0.7680530103858247
15.711416412492136 283.3711291224588 0.7657948655994767
15.716643967445552 284.87494943785293 0.7668212246004787
15.721871522398969 284.7964108632287 0.7658011961585224
15.727099077352385 287.7866982226615 0.7693815099186476
15.732326632305801 288.9534380094228 0.7707297098447029
15.737554187259217 287.80093717683565 0.7686213207233779
15.742781742212633 288.8341424847542 0.7681244387392279
15.74800929716605 289.1741439332107 0.7674560800112753
15.753236852119466 290.5901914434312 0.7675242187574011
15.758464407072882 290.6893979676393 0.7667394679863775
15.763691962026298 290.13040984558785 0.7658479302908562
15.768919516979715 293.41740656024996 0.7691614655234084
15.77414707193313 294.5802838486688 0.7703456177896729
15.779374626886547 294.8006253246607 0.7695301240339651
15.784602181839963 294.56196196455073 0.767982886463711
15.78982973679338 295.5632637274983 0.7681241441809955
15.795057291746796 298.02981208862155 0.7706649786809615
15.800284846700212 296.7426846041001 0.7686749652540423
15.805512401653628 295.9867968790012 0.7675718547131104
15.810739956607044 295.88072215837633 0.7667344720024785
15.81596751156046 298.29579273548876 0.7697993625293005
15.821195066513877 302.6101545334592 0.7765308728287771
15.826422621467293 306.06891319193295 0.7794380314380228
15.831650176420709 305.89555716636494 0.7780159304225497
15.836877731374125 303.0163594918288 0.7729539962793109
15.842105286327541 304.38155144376935 0.7735679155431425
15.847332841280958 304.79632289983965 0.7742797801171071
15.852560396234374 303.41016022887067 0.7721670999482914
15.85778795118779 301.15036671123033 0.7688333316592633
15.863015506141206 298.58401335124927 0.766094463655628
15.868243061094622 295.076364263284 0.7611164046904322
15.873470616048039 292.7893931007283 0.7573526561077272
15.878698171001455 292.1823921856898 0.7547940070559562
15.883925725954871 294.2221904930407 0.7575246511745909
15.889153280908287 297.3625536556546 0.7618294692813353
15.894380835861703 300.66790977373597 0.7672094778408878
15.89960839081512 301.0888270604889 0.767454836628442
15.904835945768536 300.8126576757421 0.7657549784868215
15.910063500721952 300.79160190138214 0.7658675791844315
15.915291055675368 297.55729160109115 0.760818320849883
15.920518610628784 294.7276945819648 0.757569380722706
15.9257461655822 292.0352047243138 0.7531294130086486
15.930973720535617 291.8106161165181 0.7513176568182677
15.936201275489033 291.71763944267263 0.7507727403635469
15.94142883044245 289.49940955196223 0.7477232487855808
15.946656385395865 290.0052583026011 0.7495312488966014
15.951883940349282 289.4721815123435 0.7500311868972844
15.957111495302698 292.5440843244366 0.7544546413713861
15.962339050256114 295.5260215428684 0.7589202656505128
15.96756660520953 297.59643249888046 0.7603482085824196
15.972794160162946 297.5337652763078 0.7592061143817658
15.978021715116363 297.0035363030664 0.7574151652768158
15.983249270069779 296.4114261568547 0.7561096798321902
15.988476825023195 299.71905780132295 0.7612301307462005
15.993704379976611 300.22183476012856 0.7623608012262859
15.998931934930027 301.32105596789535 0.7634355467263122
16.004159489883442 298.49523436133495 0.7595359974383644
16.009387044836856 296.6687009732264 0.7567356250794125
16.01461459979027 296.37463518152856 0.7561360200264743
16.019842154743685 298.1950105603305 0.7580074931074968
16.0250697096971 297.9098085255917 0.7581219189850738
16.030297264650514 297.42392977945514 0.7580883501995941
16.03552481960393 296.6312056306937 0.7562047544219602
16.040752374557343 297.43542389544706 0.7561211245868997
16.045979929510757 300.93816785872804 0.7598349927581942
16.05120748446417 303.59373670184215 0.763316131804554
16.056435039417586 307.9450010699052 0.7679927032054664
16.061662594371 310.74263402095664 0.7710539697428712
16.066890149324415 313.25469135968274 0.7728514645366645
16.07211770427783 316.8483029772948 0.7770018505227964
16.077345259231244 321.65304370673584 0.7831748343802762
16.08257281418466 325.3297035275445 0.7875412991880729
16.087800369138073 330.12887870797726 0.7927494292890547
16.093027924091487 329.51208408883605 0.7921285959125635
16.0982554790449 329.15738175283815 0.7909356956370471
16.103483033998316 330.6803209199668 0.7932779538494924
16.10871058895173 332.94490418315 0.7961905920784158
16.113938143905145 336.40302030458287 0.8004896524628681
16.11916569885856 334.11929210018803 0.7983119150700394
16.124393253811974 335.37258784681865 0.7991646564625375
16.129620808765388 334.2524272896812 0.797580962305227
16.134848363718802 336.06878215887235 0.7998083397400739
16.140075918672217 338.04643848473455 0.8017944291953027
16.14530347362563 336.7924047329635 0.8014916071371464
16.150531028579046 336.8413815948869 0.8016975510207399
16.15575858353246 337.7812634439643 0.8027288828269691
16.160986138485875 336.27490826943114 0.800291839682336
16.16621369343929 334.48961425306993 0.7977475203543196
16.171441248392703 331.0674380764569 0.7942689872552051
16.176668803346118 325.6559715383102 0.788019402482666
16.181896358299532 324.9194254576371 0.7878150900246753
16.187123913252947 321.05138076704753 0.7829688672925916
16.19235146820636 314.8807661206508 0.7754692132512565
16.197579023159776 309.93499104429964 0.7697677200545122
16.20280657811319 304.14782551082664 0.7625233356611735
16.208034133066604 302.6343666457057 0.7615722284082647
16.21326168802002 296.1821745930032 0.754251785063309
16.218489242973433 290.93756194451436 0.7478405288751045
16.223716797926848 287.4553591219473 0.7425501648743067
16.228944352880262 284.77576111495256 0.7388724607001534
16.234171907833677 284.4488608887247 0.7397169627429304
16.23939946278709 279.8007040404206 0.7348976514715349
16.244627017740505 276.7666707299189 0.731336017206158
16.24985457269392 275.10492189580486 0.7283326844712531
16.255082127647334 271.8128721859822 0.7236651839499975
16.26030968260075 268.858516126572 0.7192134542477948
16.265537237554163 268.2125685867806 0.7185228417705889
16.270764792507578 268.1280304938564 0.7174637545977725
16.275992347460992 268.61231419264817 0.7190795919408666
16.281219902414406 268.64200466135236 0.71986736067775
16.28644745736782 265.7197525006559 0.7156229345180052
16.291675012321235 264.9887935241977 0.7143666326390649
16.29690256727465 266.9138899967406 0.7162101620461588
16.302130122228064 267.789858598069 0.7169845702383071
16.30735767718148 269.0987107081141 0.7182686486855328
16.312585232134893 269.1417884057613 0.7178050361792059
16.317812787088307 266.292483301655 0.7133117123695767
16.323040342041722 264.75450778268805 0.7110690318797379
16.328267896995136 262.3331335318845 0.7071947014318767
16.33349545194855 261.1851836106959 0.7060106130035242
16.338723006901965 260.81563525389885 0.7066654845145001
16.34395056185538 264.93825101596974 0.7129451652395814
16.349178116808794 266.28609150234365 0.7147988956143863
16.35440567176221 269.4913149552965 0.7178822756737786
16.359633226715623 273.71942638613837 0.7218634450930401
16.364860781669037 276.7074924449766 0.7251754029115445
16.37008833662245 284.21595581892535 0.7331931936708901
16.375315891575866 289.7099373529376 0.7396226434102389
16.38054344652928 294.9017432594412 0.7450925509198578
16.385771001482695 300.83183263558533 0.751735242243331
16.39099855643611 302.70945469923174 0.7527097949247317
16.396226111389524 304.68555925584974 0.7544323950977074
16.401453666342938 306.5839649104472 0.7567697079867497
16.406681221296353 305.51975254945023 0.7563961511645353
16.411908776249767 304.01330231745135 0.754533355885414
16.41713633120318 300.24053026753774 0.7499204858740247
16.422363886156596 293.11377383759816 0.7403360282436146
16.42759144111001 290.8211700939769 0.7370169481880038
16.432818996063425 291.64897620352525 0.7388785046978802
16.43804655101684 292.5463750580713 0.7402738478364506
16.443274105970254 291.3849538108462 0.7397645007749779
16.448501660923668 290.179352315777 0.7376465347770804
16.453729215877082 287.71187145614294 0.7330201016474162
16.458956770830497 288.1579861855824 0.7323518323558421
16.46418432578391 286.5594557951822 0.7297125612258675
16.469411880737326 288.0314054321247 0.7309036532523876
16.47463943569074 288.57883758264757 0.7319807686118596
16.479866990644155 287.98166941197854 0.731959420238486
16.48509454559757 290.4018313744175 0.7358257176027785
16.490322100550983 292.29013112671885 0.7385753271358133
16.495549655504398 293.7546232468997 0.739644517567096
16.500777210457812 296.36733501023855 0.7424034358971946
16.506004765411227 298.169751269184 0.745077539894208
16.51123232036464 297.68826642876564 0.7438710195353603
16.516459875318056 295.8840854242831 0.7422053755886682
16.52168743027147 291.2689435213127 0.7365452494114015
16.526914985224884 287.0671023766349 0.7312607869642855
16.5321425401783 285.1906753099916 0.7295014196257897
16.537370095131713 279.45077702660734 0.7216254231202726
16.542597650085128 274.45907758431434 0.7170198036515301
16.547825205038542 270.310671256915 0.7121653110594055
16.553052759991957 267.0937310587897 0.7080634740804554
16.55828031494537 264.0479191965361 0.7046922698730366
16.563507869898785 262.42941056242813 0.7016393633541619
16.5687354248522 260.9634764941001 0.7002560674726278
16.573962979805614 260.29957504507973 0.7000791079494872
16.57919053475903 259.38084069163256 0.6997868180524444
16.584418089712443 258.9673546677737 0.6992259093530561
16.589645644665858 257.3932458904217 0.6962950227426538
16.594873199619272 255.84554631356664 0.6931098175572268
16.600100754572686 252.79608305741363 0.6890073954576359
16.6053283095261 251.27613861189874 0.6876372515559619
16.610555864479515 254.4203561858101 0.6922617650394575
16.61578341943293 256.3225825232239 0.6961232608439574
16.621010974386344 256.99507888652244 0.6975677452271651
16.62623852933976 255.08550869671578 0.6944646245802966
16.631466084293173 252.0760003748538 0.6888395770098417
16.636693639246587 252.47445425575432 0.686326395321579
16.641921194200002 254.0662180486625 0.6873929773072758
16.647148749153416 256.92797264710316 0.6907388320451114
16.65237630410683 258.6012158239911 0.6922567240670983
16.657603859060245 261.5856973433504 0.6959027653120611
16.66283141401366 260.4846657865911 0.6940324045298506
16.668058968967074 258.4559365335924 0.6922190509367354
16.67328652392049 255.367565593488 0.6885802369205506
16.678514078873903 256.3998893678398 0.6903111991954336
16.683741633827317 256.9590711539675 0.6923850101111955
16.68896918878073 257.0036213534247 0.6912916868335622
16.694196743734146 253.70327690131322 0.6878227090198924
16.69942429868756 253.31163150325386 0.6862774167766424
16.704651853640975 254.9442369556293 0.6894207420426123
16.70987940859439 253.88950288336187 0.6884293894657723
16.715106963547804 248.80047715867244 0.6830563419006703
16.720334518501218 245.56891008114553 0.6782066885709644
16.725562073454633 243.6484544516327 0.6743223037600862
16.730789628408047 243.79601067237095 0.6737800479879652
16.73601718336146 243.02860738729674 0.6733684131684765
16.741244738314876 244.834547479696 0.6752983686476507
16.74647229326829 242.87719997443642 0.671986226925507
16.751699848221705 240.2550246300462 0.6694254481819347
16.75692740317512 237.081688540153 0.6663127265934502
16.762154958128534 237.729521926371 0.6670841295501703
16.767382513081948 234.9799016943529 0.6630527166909096
16.772610068035362 235.01439247903903 0.6614519646631484
16.777837622988777 233.85239405340803 0.6604488244334795
16.78306517794219 235.09518059527943 0.6633596637712761
16.788292732895606 235.99199449694234 0.6650795652438241
16.79352028784902 234.22287507859264 0.661785788116949
16.798747842802435 234.34353129685098 0.6607366346030799
16.80397539775585 231.72230402439604 0.6578161488939562
16.809202952709263 231.07226922227218 0.6574189734568217
16.814430507662678 229.12454854509755 0.6555489842699914
16.819658062616092 227.3638718530885 0.6523100156560567
16.824885617569507 225.19856627421925 0.6481340803638581
16.83011317252292 225.08757556456214 0.6473721683895133
16.835340727476336 228.27220214389465 0.6530096324609383
16.84056828242975 228.03380701281912 0.6531065474376385
16.845795837383164 227.85253176943928 0.6521458624347468
16.85102339233658 225.49675955295587 0.6486977667546764
16.856250947289993 226.2863800229081 0.6497451172744209
16.861478502243408 225.4273002536265 0.6501323122030914
16.866706057196822 224.3564405450131 0.6519345717880293
16.871933612150237 223.09554232705426 0.6492977986153435
16.87716116710365 223.98544752461774 0.6510532034544013
16.882388722057065 223.35980200124922 0.6502317539675228
16.88761627701048 222.27384466499007 0.6470338005548268
16.892843831963894 221.6858285252306 0.6467982378750561
16.89807138691731 221.42149969145933 0.6478930353463227
16.903298941870723 221.98600079599262 0.6497837889067175
16.908526496824138 222.25439428611244 0.6484112883628541
16.913754051777552 223.2823490130497 0.6493459684404774
16.918981606730966 223.14015841013858 0.6500785320089005
16.92420916168438 222.92540291102512 0.6512670624450896
16.929436716637795 220.83001766069788 0.6478135005594008
16.93466427159121 220.3958495144505 0.6450894853518181
16.939891826544624 218.88877468941263 0.6397571935629189
16.94511938149804 218.3857822790799 0.6381198766578183
16.950346936451453 218.6772249939751 0.6368886378552175
16.955574491404867 218.67735667321736 0.6386477883630797
16.960802046358282 218.84363801567807 0.6397999092361046
16.966029601311696 221.50480135108674 0.644572304173419
16.97125715626511 221.17574982647542 0.6435910028091527
16.976484711218525 220.54227075497633 0.6436828519614294
16.98171226617194 219.2060010789076 0.6429964632507
16.986939821125354 216.51878433852727 0.63891966453796
16.99216737607877 214.75891702447296 0.6355754118386563
16.997394931032183 213.51206986945368 0.6323213364160828
17.002622485985597 213.61110921438984 0.631111891363602
17.00785004093901 218.53623492233632 0.637561591137385
17.013077595892426 219.10619871706425 0.6373901513293706
17.01830515084584 220.63705448108522 0.6403524527606315
17.023532705799255 221.2687722294973 0.6421739192545826
17.02876026075267 222.422951236957 0.6446597393419665
17.033987815706084 224.62631834302778 0.6476598225900407
17.039215370659498 224.45560054641373 0.6466148453466023
17.044442925612913 222.929510026435 0.6448996627887568
17.049670480566327 223.17014243898086 0.6470053799920654
17.05489803551974 221.53500595622808 0.6456034469470187
17.060125590473156 222.06384912743405 0.6454224725183406
17.06535314542657 222.30662846968744 0.6448668127209768
17.070580700379985 223.26052772803976 0.6451230897461858
17.0758082553334 221.77479801253148 0.6431543799460276
17.081035810286814 220.8983782240609 0.6418708667416287
17.086263365240228 222.45996466396173 0.6439861377937983
17.091490920193642 225.55561339280968 0.6484994699763981
17.096718475147057 228.9132321177971 0.6539587349858479
17.10194603010047 229.45936026203373 0.6544494825439262
17.107173585053886 229.03738703633547 0.6542257745057891
17.1124011400073 226.9967041523296 0.6507115091912026
17.117628694960715 229.82663519994594 0.6538345987291959
17.12285624991413 229.34182249751603 0.6528751058718127
17.128083804867543 229.7019124189349 0.6515003683437299
17.133311359820958 230.44544203881716 0.6520687118990538
17.138538914774372 229.1048100086623 0.6504637556319749
17.143766469727787 230.2157483012024 0.6518953336687949
17.1489940246812 230.82540895447613 0.6537089987987745
17.154221579634616 231.14494076630248 0.6536109234795235
17.15944913458803 232.595047379817 0.6569766112911287
17.164676689541444 236.30443757284513 0.6622046152435254
17.16990424449486 239.19285699239296 0.6662391607477635
17.175131799448273 242.1809731752335 0.6690457883506549
17.180359354401688 239.02358448953188 0.6633268436137996
17.185586909355102 237.8450905018859 0.6615259454556759
17.190814464308517 236.0058883996785 0.6592748318243968
17.19604201926193 240.02208823562486 0.6654553189055631
17.201269574215345 246.45887491727353 0.6728696974015593
17.20649712916876 247.96536356636477 0.6739398212205078
17.211724684122174 247.08997755658402 0.6728948769325704
17.21695223907559 246.0971387790014 0.670803619034464
17.222179794029003 247.75237834738846 0.6734154262888322
17.227407348982418 250.22142597323324 0.6765222302705226
17.232634903935832 250.6697858231725 0.6771824394929273
17.237862458889246 249.45264839257365 0.6764454546726738
17.24309001384266 247.02740303225136 0.6729111849654756
17.248317568796075 248.04588284230766 0.6756401044920832
17.25354512374949 248.88944093641933 0.6774450241193856
17.258772678702904 249.64684310241637 0.6785793411496948
17.26400023365632 248.85760207772313 0.6770980316702265
17.269227788609733 246.23842978975802 0.6726523083831906
17.274455343563147 244.09596590046593 0.6706494837332057
17.279682898516562 245.18539293818216 0.6732496024981354
17.284910453469976 244.56838608189307 0.6724959427564344
17.29013800842339 244.59239641213486 0.6723876934507347
17.295365563376805 244.82453209246432 0.6707909591154372
17.30059311833022 244.34067275664947 0.6696087991755051
17.305820673283634 247.03184839346667 0.6730820125905723
17.31104822823705 247.86427144827593 0.6744720283663544
17.316275783190463 246.19892682310964 0.6709535252609122
17.321503338143877 244.46853965649777 0.6699262714393804
17.32673089309729 242.19142417556716 0.6687594345749454
17.331958448050706 242.01939949899148 0.6690889518633854
17.33718600300412 240.18557706474135 0.6656789880512906
17.342413557957535 238.4148331411659 0.6612581171877709
17.34764111291095 238.7021477788773 0.6596763578821334
17.352868667864364 239.20312197775098 0.661765733533191
17.358096222817778 241.23331839910057 0.6648052723425072
17.363323777771193 240.6322513481457 0.6638111977134147
17.368551332724607 239.67361406879928 0.6627943560012994
17.37377888767802 237.11658310577508 0.6600868719578353
17.379006442631436 235.85885042612458 0.6599014584502847
17.38423399758485 235.89066875218535 0.6606623351622127
17.389461552538265 233.20652152387441 0.6558182004215483
17.39468910749168 236.5025143771105 0.6598761270022879
17.399916662445094 237.52144781548094 0.6600643423855846
17.405144217398508 242.77373619613076 0.6679574448098241
17.410371772351922 240.03238267130504 0.6640922963930169
17.415599327305337 240.16961281769937 0.6640846506441201
17.42082688225875 241.85843114342404 0.6664928638600638
17.426054437212166 242.09291544278668 0.6667057472397145
17.43128199216558 241.8282097135788 0.6655874942602544
17.436509547118995 240.04897410845427 0.6631077541543602
17.44173710207241 240.93313645852598 0.66356889815904
17.446964657025823 241.60753451090633 0.6645115889675847
17.452192211979238 243.4798755776994 0.6689776236796958
17.457419766932652 240.35247745992265 0.6655036734349707
17.462647321886067 239.3538490929149 0.663468480979052
17.46787487683948 239.40553934269676 0.662594289489405
17.473102431792896 238.65143838967165 0.6609777182297518
17.47832998674631 241.6790787422939 0.6657788035071351
17.483557541699724 241.50203026948122 0.6649961093693919
17.48878509665314 240.4887088875699 0.6627879863817883
17.494012651606553 240.81532385415738 0.6629779017379395
17.499240206559968 243.34444985257528 0.666577521376497
17.504467761513382 246.67455313445396 0.6712074075148021
17.509695316466797 248.21588474684245 0.6720580324600652
17.51492287142021 246.12200159982905 0.6697510720439553
17.520150426373625 243.52113301315703 0.6659759883638233
17.52537798132704 243.49743452077485 0.665852616158314
17.530605536280454 243.77054079089413 0.6663126167468677
17.53583309123387 245.47523988445784 0.6695791261599795
17.541060646187283 247.6608311979046 0.6733106398351808
17.546288201140698 250.65303782488257 0.67724704799637
17.551515756094112 250.42443437450848 0.6758496868653465
17.556743311047526 249.34050643028786 0.6731534428204826
17.56197086600094 247.60503435891349 0.6703635164024179
17.567198420954355 247.45389670368073 0.6704321273054424
17.57242597590777 248.7189488053041 0.672514100331667
17.577653530861184 247.10298178298441 0.6711806154946847
17.5828810858146 245.98622311419007 0.6710487717411556
17.588108640768013 244.00508575008962 0.6689640127963128
17.593336195721427 245.7582327750054 0.6711864407078617
17.598563750674842 248.3564663323954 0.6726428595291277
17.603791305628256 249.16911025833235 0.6722541098476693
17.60901886058167 249.75997707009512 0.6722675744964589
17.614246415535085 250.10382412724067 0.6738236854776474
17.6194739704885 252.9098264851234 0.6786100637562499
17.624701525441914 254.02145856838516 0.680920857331331
17.62992908039533 254.81389966204068 0.6829517831033476
17.635156635348743 254.53711351209174 0.6820432022780326
17.640384190302157 255.37190791252442 0.683043592461541
17.64561174525557 255.8332515123653 0.6817273228355482
17.650839300208986 257.1861901093843 0.6834490257122144
17.6560668551624 258.7726383357668 0.686469226382515
17.661294410115815 262.8093242744003 0.6926521223413687
17.66652196506923 266.79654501049026 0.6969047276864719
17.671749520022644 268.03003426029437 0.6964449724670879
17.676977074976058 271.84041380969643 0.7010939144602871
17.682204629929473 274.58237395786136 0.7040717293677501
17.687432184882887 278.97983663625786 0.7093404049352828
17.6926597398363 280.48985730385283 0.7105921788524812
17.697887294789716 279.795623532041 0.7094678760281763
17.70311484974313 281.83599682869976 0.7123034276454369
17.708342404696545 285.70715086161516 0.717192668462068
17.71356995964996 291.8542242208881 0.7236375529550125
17.718797514603374 296.7598771200638 0.7294633544126898
17.724025069556788 299.9908934386196 0.7325734689346912
17.729252624510202 304.6053516571608 0.7385741111737831
17.734480179463617 307.06208433640404 0.7411532499179256
17.73970773441703 309.69239791872405 0.7438215664055509
17.744935289370446 307.88555858761026 0.7416222977906266
17.75016284432386 310.41016789276557 0.7451546156118015
17.755390399277275 312.626560988793 0.7477631082337324
17.76061795423069 316.2876669451611 0.7520752742473746
17.765845509184103 319.118045700894 0.7544913537947324
17.771073064137518 321.5129728469746 0.7573843857787492
17.776300619090932 322.4408172736234 0.7579773153554817
17.781528174044347 318.7310389278254 0.7535286776374176
17.78675572899776 316.6113465668085 0.7513753067903086
17.791983283951176 314.9572583056097 0.7496313060055468
17.79721083890459 314.95980981939095 0.7503211527525485
17.802438393858004 314.21512153532143 0.7507102380724604
17.80766594881142 312.7573859092302 0.7493185622761634
17.812893503764833 307.05903540037156 0.7428390954389117
17.818121058718248 304.76338682985147 0.7393907762179746
17.823348613671662 301.7749818465544 0.7345461604271207
17.828576168625077 302.34514068757835 0.7358113880892124
17.83380372357849 301.66412988301283 0.7351242211390113
17.839031278531905 299.2387105141923 0.7325136069897995
17.84425883348532 297.351253357794 0.7301669238241004
17.849486388438734 293.91359472127306 0.7244261380441567
17.85471394339215 291.94457260449224 0.7228116665091634
17.859941498345563 291.64360668097595 0.7230588565485315
17.865169053298978 291.9111990936528 0.7235358242181675
17.870396608252392 296.60708426195725 0.7288775485953268
17.875624163205806 298.9775054354364 0.7307675506212229
17.88085171815922 300.60558369980015 0.732766530190357
17.886079273112635 300.26296315640394 0.7325612266472685
17.89130682806605 303.54202974893974 0.7360856350934015
17.896534383019464 310.8680855183368 0.7444522822217067
17.90176193797288 319.65844247086005 0.7542338501162734
17.906989492926293 325.4646940416736 0.7604296933608532
17.912217047879707 330.2438183770256 0.7671385311234736
17.917444602833122 334.4966379111622 0.7718276368217136
17.922672157786536 335.9167510157162 0.7742734958660548
17.92789971273995 335.77495853227975 0.7739002559612801
17.933127267693365 335.09942506060383 0.7722558416227249
17.93835482264678 331.82876905608 0.7686363324749769
17.943582377600194 329.4075887234867 0.7650358604710815
17.94880993255361 324.75234632694026 0.7598542887373718
17.954037487507023 322.1470079770577 0.7582432722186657
17.959265042460437 319.57327840475494 0.7548978817106466
17.96449259741385 314.2624882059913 0.7493327928185598
17.969720152367266 307.9853560541786 0.7417829071361979
17.97494770732068 300.7602256545016 0.7329060784968464
17.980175262274095 295.4107799104515 0.72764558390441
17.98540281722751 291.24277857425267 0.7225892657926473
17.990630372180924 286.90261106480966 0.718209653951211
17.995857927134338 284.5928024099232 0.7149969596510588
18.001085482087753 282.3200043644027 0.7112266953438381
18.006313037041167 280.69696206347726 0.7088861255172045
18.01154059199458 281.39645622042514 0.7109357143270838
18.016768146947996 281.20278225760495 0.7104982651055187
18.02199570190141 281.062205438689 0.7114372348335993
18.027223256854825 277.6279429160476 0.7070890221832788
18.03245081180824 276.05964890447234 0.7048182932239327
18.037678366761654 275.1787276644856 0.7035257261369071
18.042905921715068 274.78829768481154 0.7015626434097115
18.048133476668482 274.9458717419427 0.7029096086668205
18.053361031621897 277.31851815768425 0.7063762074020853
18.05858858657531 278.4979371211339 0.708347852316623
18.063816141528726 280.8120916695925 0.7108099994103335
18.06904369648214 278.4035773140297 0.7068725977444078
18.074271251435555 277.4822240077848 0.7046443087496019
18.07949880638897 275.04015355318575 0.701934476972225
18.084726361342383 276.4402272659843 0.7034455727222202
18.089953916295798 277.84558832186787 0.705672547353768
18.095181471249212 280.75038440618766 0.7093101176327001
18.100409026202627 283.7563476162665 0.7134290186723476
18.10563658115604 283.1117388749082 0.7123809283016455
18.110864136109456 286.19190589330475 0.7158143860998673
18.11609169106287 291.21575198295466 0.7216560462134728
18.121319246016284 297.9962336534006 0.7297010579830675
18.1265468009697 304.8059843968003 0.7372659080301347
18.131774355923113 308.2879322065907 0.7415899387046618
18.137001910876528 315.08010284700663 0.7491304754868917
18.142229465829942 323.01279372048197 0.7581512712442134
18.147457020783357 335.20780581667805 0.7724099395709867
18.15268457573677 347.9299116709354 0.7864994127140216
18.157912130690185 360.5024827124981 0.800612956190349
18.1631396856436 373.1680251364534 0.8137162086447677
18.168367240597014 385.22959050950584 0.8262358072138545
18.17359479555043 394.21920018228906 0.8358744765567016
18.178822350503843 400.37836162920416 0.8416889543174999
18.184049905457258 397.32178876036375 0.8388841015633639
18.189277460410672 394.80627867830185 0.836204416407315
18.194505015364086 392.7081569419267 0.8339414808207422
18.1997325703175 390.48647965022815 0.8318944039281171
18.204960125270915 387.57337600234797 0.828605270645286
18.21018768022433 380.6926288529999 0.8210155297951497
18.215415235177744 379.4194804506445 0.8195959592072124
18.22064279013116 382.0526735124694 0.8222590895979061
18.225870345084573 385.9165784296252 0.826492687138918
18.231097900037987 384.7797544229124 0.8253094976731635
18.236325454991402 388.28797924569363 0.8291161359664647
18.241553009944816 389.9848816612823 0.8312043731564492
18.24678056489823 391.8857576989368 0.8328617140968682
18.252008119851645 391.314471211433 0.8324228816800436
18.25723567480506 387.4404579760249 0.8278216017601774
18.262463229758474 381.07097401462727 0.8209474228688561
18.26769078471189 375.4350211606624 0.8149364941761976
18.272918339665303 369.44051734796454 0.8085342709687053
18.278145894618717 361.33258306664277 0.7995079722992787
18.28337344957213 351.0632407425192 0.7883336636355512
18.288601004525546 343.3177286720873 0.7795563600060185
18.29382855947896 335.23707552873725 0.7708883840964681
18.299056114432375 328.1554386297007 0.7633844320613671
18.30428366938579 319.80182252614355 0.7543842322113795
18.309511224339204 310.8856038608547 0.7439072829558325
18.314738779292618 303.37543877492135 0.7351313255133719
18.319966334246033 294.5965075418393 0.7250363242680742
18.325193889199447 293.54389591165165 0.724521366816291
18.33042144415286 290.89273582101083 0.7226380983019995
18.335648999106276 289.51792036718774 0.719934316933478
18.34087655405969 287.33049475782786 0.7170067518295627
18.346104109013105 284.18031988089933 0.7116307287767262
18.35133166396652 282.36325378077265 0.7096298750719737
18.356559218919934 281.9827774816844 0.7091299910147285
18.361786773873348 282.03358540639925 0.7099947324568824
18.367014328826762 283.60304370304726 0.7122521073953622
18.372241883780177 287.132660207355 0.7174611527376613
18.37746943873359 290.45101942816734 0.7212365380636704
18.382696993687006 294.5036538449082 0.7261312761081152
18.38792454864042 301.9986360101995 0.7365285583090099
18.393152103593835 310.75837512090726 0.7584362153958493
18.39837965854725 319.7617201177429 0.7756800864892671
18.403607213500663 329.4347506705193 0.7932759320379669
18.408834768454078 339.73623188166874 0.8108279845874655
18.414062323407492 349.6450982742914 0.8261733111079176
18.419289878360907 357.9036611858368 0.8392187532214594
18.42451743331432 361.5448384038481 0.8464563441571376
18.429744988267736 362.81819397934123 0.8521335975335655
18.43497254322115 359.4275868260688 0.8509898874529773
18.440200098174564 353.0200800410502 0.8464698148220603
18.44542765312798 345.70164240621796 0.8414682518888521
18.450655208081393 340.0543458847133 0.8372937895588753
18.455882763034808 336.32156002793823 0.8359951631355214
18.461110317988222 333.84557081684034 0.8365287223050409
18.466337872941637 331.58835980107426 0.8375692997826905
18.47156542789505 329.63534851797516 0.8388503710436013
18.476792982848465 324.3685012106729 0.8338669190742164
18.48202053780188 323.0475765272464 0.8330018802104353
18.487248092755294 322.5633834611629 0.8343840494830714
18.49247564770871 320.93665924067807 0.8340619869405475
18.497703202662123 318.3846372791933 0.8341498863281657
18.502930757615538 315.3539043137241 0.8315065511664714
18.508158312568952 309.30542847399056 0.8263320905658492
18.513385867522366 308.2032538653315 0.8285730976597878
18.51861342247578 305.4179556393705 0.8269814533745441
18.523840977429195 304.5849682172247 0.8292172748408316
18.52906853238261 305.496368092937 0.831427083050781
18.534296087336024 304.02129325167203 0.830337020795212
18.53952364228944 303.137419065653 0.8325094047803725
18.544751197242853 299.690352987844 0.828979878302019
18.549978752196267 300.39668023077155 0.8322782180080206
18.555206307149682 299.60124370067643 0.8333928299637946
18.560433862103096 300.9161755809989 0.8366125618822935
18.56566141705651 298.6583928536135 0.8369048070763736
18.570888972009925 298.12956871413263 0.8363289250893946
18.57611652696334 297.5205074308174 0.837753398005439
18.581344081916754 296.2994825951963 0.8372877331216441
18.58657163687017 295.2701044996592 0.8372818358832026
18.591799191823583 295.1730663707922 0.839209590630486
18.597026746776997 301.42590312585054 0.8504027473983033
18.60225430173041 307.10091740660215 0.8608532817874055
18.607481856683826 311.8679976712296 0.8692608206996388
18.61270941163724 311.6020203744793 0.8698628481871631
18.617936966590655 311.92891177660096 0.8713742744572152
18.62316452154407 314.0674533581921 0.875261333327432
18.628392076497484 317.92859627556913 0.8630152231671572
18.633619631450898 322.7198624268876 0.86029233874455
18.638847186404313 325.79185142848564 0.8565908167695403
18.644074741357727 330.95299575501974 0.8580854839348726
18.64930229631114 332.02200892124154 0.8559528728565741
18.654529851264556 335.6495100518849 0.8558933920660681
18.65975740621797 342.11419193628797 0.862296413977243
18.664984961171385 345.7813041343119 0.8635246543063655
18.6702125161248 346.10621047804443 0.8610249308472476
18.675440071078214 347.05276012274913 0.859518778414997
18.680667626031628 347.50015043870735 0.8565862379444588
18.685895180985042 349.9375371029666 0.8570858862951967
18.691122735938457 351.5961294600302 0.8569028832179202
18.69635029089187 353.2715752998689 0.8563742458465748
18.701577845845286 354.18267676573294 0.8557961199517924
18.7068054007987 353.898303435077 0.8541005850346509
18.712032955752115 352.46592573679374 0.8508760704125616
18.71726051070553 350.311587980414 0.847209193102436
18.722488065658943 350.2949868679317 0.8451225983021438
18.727715620612358 347.8897135242047 0.840976955550634
18.732943175565772 348.7439182855299 0.840436003380376
18.738170730519187 348.8429423939689 0.8392517383122103
18.7433982854726 349.42764308102414 0.839428941866301
18.748625840426016 349.34811708199175 0.8381040172377914
18.75385339537943 350.2783851411978 0.8380916124844535
18.759080950332844 349.85378969818095 0.8367558695778002
18.76430850528626 351.9082228468687 0.8379064835064908
18.769536060239673 348.85896939816536 0.833571953845265
18.774763615193088 346.2803691643049 0.828768521571451
18.779991170146502 343.62130027031077 0.8238168469996289
18.785218725099917 339.49769509228685 0.818321071942381
18.79044628005333 340.12976245708654 0.8179075659963883
18.795673835006745 338.37179312147504 0.8146854401142526
18.80090138996016 333.1127790247853 0.807668177681628
18.806128944913574 329.5346546813303 0.8029446524502152
18.81135649986699 323.36311817954015 0.7952672293844167
18.816584054820403 319.62868144221864 0.7912866879567881
18.821811609773818 317.9524415165806 0.7888912965727403
18.827039164727232 317.5854598077127 0.7886400517493646
18.832266719680646 319.0360287062942 0.7897821520153533
18.83749427463406 315.24891210364456 0.7850308353591484
18.842721829587475 311.52044266552144 0.7802141433592428
18.84794938454089 306.9259012267707 0.7743306953972283
18.853176939494304 303.7076218347776 0.7699318389453399
18.85840449444772 302.2823555376655 0.767888323111731
18.863632049401133 302.1209054120768 0.7671934288545436
18.868859604354547 302.7625458388978 0.7681003791171603
18.87408715930796 303.82289646339746 0.7675168147724252
18.879314714261376 301.5313251836385 0.763651551316086
18.88454226921479 299.0738122145123 0.76141135763785
18.889769824168205 295.3309323476415 0.7562462641111282
18.89499737912162 293.0730450606423 0.7537146851060389
18.900224934075034 294.74587418971566 0.7552834088873189
18.90545248902845 296.13201720165785 0.7568371770573336
18.910680043981863 297.41879748902016 0.7586760143950378
18.915907598935277 298.40161274228694 0.7599964664653618
18.92113515388869 296.7598623011795 0.7576144203372457
18.926362708842106 293.73518399892254 0.7535544702085396
18.93159026379552 293.20463779863553 0.7515776816146357
18.936817818748935 291.17167012488926 0.7489760989947385
18.94204537370235 293.25142752264986 0.7509090839505358
18.947272928655764 292.61872172114215 0.7489517942848352
18.952500483609178 294.5542576851721 0.7502835720499366
18.957728038562593 293.5497019044459 0.7488817468262584
18.962955593516007 292.8564513097529 0.7486145961736997
18.96818314846942 291.23781487015566 0.747001483110944
18.973410703422836 289.52052696693136 0.7448391663046111
18.97863825837625 288.8997329686834 0.7426382069390767
18.983865813329665 291.5620751306172 0.7457542402529503
18.98909336828308 290.80511877367525 0.7440732613630668
18.994320923236494 293.43547414774486 0.7472938039615987
18.999548478189908 308.29964695365294 0.765378207458737
19.004776033143322 312.1845972137113 0.771045186168422
19.010003588096737 315.8100648828267 0.7754188841564827
19.01523114305015 304.484201384238 0.7610202771540617
19.020458698003566 297.72519787560515 0.7529337734696979
19.02568625295698 293.09740449757186 0.7470036458636683
19.030913807910395 286.43804198851814 0.7383143463822655
19.03614136286381 287.63152625054363 0.7382443883756098
19.041368917817223 287.5450675647943 0.7368189595498542
19.046596472770638 285.99224664019584 0.7351696829994354
19.051824027724052 282.6608900856036 0.7320141767758039
19.057051582677467 281.9086328074633 0.7300446689649618
19.06227913763088 281.7841749790883 0.7286051088509355
19.067506692584296 282.7292052943575 0.7286688454109558
19.07273424753771 281.80037602470526 0.7273215238928686
19.077961802491124 281.4378989018451 0.7281499562934108
19.08318935744454 283.15108481243266 0.730371591207203
19.088416912397953 281.2702911493616 0.7289429400252262
19.093644467351368 279.94367504884264 0.7268466873558384
19.098872022304782 275.4813856825673 0.7204138789442561
19.104099577258197 274.6501785915624 0.7194294355824182
19.10932713221161 273.1439389539822 0.7170366363125208
19.114554687165025 272.6956839280631 0.7166645938045754
19.11978224211844 271.2007815201837 0.7143776103278056
19.125009797071854 270.6795165871585 0.7127916632795653
19.13023735202527 271.5971832050307 0.7131040273900092
19.135464906978683 275.8060472235676 0.7176719062345248
19.140692461932098 275.147892110393 0.7165501282162076
19.145920016885512 276.3626418787037 0.7193287467383077
19.151147571838926 275.3000689943582 0.719226094858848
19.15637512679234 276.6679504548483 0.7201789011925644
19.161602681745755 277.19144528996515 0.720799081391694
19.16683023669917 276.4000011112291 0.7199102449133324
19.172057791652584 276.6430485045639 0.7213187472092775
19.177285346606 274.4142054366305 0.7194244499693196
19.182512901559413 272.59447141633296 0.7151201558931841
19.187740456512827 272.29839820292676 0.7139720269058466
19.19296801146624 269.58148684183385 0.710215928858819
19.198195566419656 270.2743241239868 0.710713166564346
19.20342312137307 268.17866855518315 0.7078290042438711
19.208650676326485 268.75243573259905 0.7075075682701817
19.2138782312799 268.6965479594834 0.708667566886904
19.219105786233314 270.93901820044607 0.7122081537454888
19.22433334118673 272.8917775892551 0.715630295712103
19.229560896140143 273.3489345555811 0.7153417479637446
19.234788451093557 272.44866208466544 0.7133401245753177
19.24001600604697 270.9926596231782 0.7105503822413125
19.245243561000386 271.3219921478817 0.7100298084740828
19.2504711159538 272.91303515313797 0.7113195208037776
19.255698670907215 273.47298902642734 0.7126896628946272
19.26092622586063 274.22812860617205 0.7144075946308099
19.266153780814044 275.75195698020275 0.717091551935888
19.271381335767458 275.79634826759457 0.7176176239730657
19.276608890720873 278.7588636277551 0.7205104938247067
19.281836445674287 282.753573932523 0.7252575651642753
19.2870640006277 285.181672594503 0.7279383748837391
19.292291555581116 285.9025402813572 0.7276939235365901
19.29751911053453 284.68924570931364 0.7263119141551637
19.302746665487945 281.937643327687 0.7222493837859575
19.30797422044136 284.0744249710736 0.7251092005484195
19.313201775394774 290.4369516295857 0.7318695598595796
19.318429330348188 294.97163583910344 0.7371179838392397
19.323656885301602 296.4975280923126 0.7395211079979781
19.328884440255017 295.3982335901689 0.7382830313949916
19.33411199520843 295.5147735021849 0.7377954385893091
19.339339550161846 296.54020549943414 0.7386811424950366
19.34456710511526 300.6316935784741 0.7424507022210739
19.349794660068675 305.0399115226661 0.7482242037053626
19.35502221502209 309.0232107178026 0.752747248377578
19.360249769975503 310.01876824465216 0.7533236998260437
19.365477324928918 312.65851174122974 0.7571100340521182
19.370704879882332 317.5160622677699 0.7622360838509346
19.375932434835747 322.63060831227193 0.7683903351987023
19.38115998978916 325.5383360280574 0.7718519753990505
19.386387544742576 324.27316297337967 0.769817091588612
19.39161509969599 325.29605227083925 0.7716852556065192
19.396842654649404 325.1928269235677 0.7711602676823232
19.40207020960282 328.09307845156957 0.7740569388643548
19.407297764556233 329.54155974710426 0.7757506133295589
19.412525319509648 334.01321332144397 0.7802307675711676
19.417752874463062 336.8785614429759 0.7842252737638779
19.422980429416477 336.72284619418275 0.7839541281725156
19.42820798436989 333.27775890537066 0.7796157608172156
19.433435539323305 327.5858359511987 0.7730141754485657
19.43866309427672 326.5725403810847 0.7720449327160256
19.443890649230134 325.90062162276064 0.7715521700666187
19.44911820418355 326.7001488514687 0.7726396250934345
19.454345759136963 329.2574091106452 0.7753375464670949
19.459573314090377 332.335214280538 0.7789271759083461
19.464800869043792 328.8852415895541 0.7742536140237177
19.470028423997206 326.09816655431166 0.7705451644003202
19.47525597895062 324.1330625060421 0.7678306263670835
19.480483533904035 325.1241591148688 0.7687110462780301
19.48571108885745 325.76736191739235 0.7696723227360363
19.490938643810864 329.3285867197984 0.7739057612432872
19.49616619876428 331.5838088536266 0.7766060366333253
19.501393753717693 335.4759968531765 0.781087148602748
19.506621308671107 333.930799038572 0.7788542555656187
19.51184886362452 334.3620887030692 0.7795470468633815
19.517076418577936 332.5226668453562 0.7776504325695581
19.52230397353135 333.32819639901027 0.7783690489558989
19.527531528484765 335.1013921006124 0.7805791839554466
19.53275908343818 333.89991200165537 0.7785429761329922
19.537986638391594 336.6589258341879 0.7811723076064403
19.54321419334501 337.67103582425887 0.7825760928244395
19.548441748298423 341.8422186771759 0.7873525039309215
19.553669303251837 343.5883291665146 0.7894988865041297
19.55889685820525 346.7313380050087 0.7931701241580774
19.564124413158666 348.09458707810467 0.7939938458613961
19.56935196811208 348.39357291854316 0.794216848546387
19.574579523065495 347.86968479566536 0.7933002522177732
19.57980707801891 349.45208824826 0.7953102940679289
19.585034632972324 353.1134076308338 0.7996883575479075
19.590262187925738 354.45145337979966 0.8007694736409893
19.595489742879153 358.0274473833874 0.804795608589316
19.600717297832567 361.33748633122104 0.8086571352840973
19.60594485278598 368.0922514114258 0.8165836877986373
19.611172407739396 369.5001219780993 0.8184998627528178
19.61639996269281 371.56830074609877 0.8207365155332212
19.621627517646225 373.0575789021802 0.8222812802393709
19.62685507259964 371.7405194147433 0.8207217585887093
19.632082627553054 375.07504409055935 0.8235978071779674
19.637310182506468 375.23346843003526 0.8231624753533064
19.642537737459882 380.40466457977465 0.8285023909523033
19.647765292413297 381.94470715567496 0.8301646616498286
19.65299284736671 387.55555112051155 0.8366352838667593
19.658220402320126 391.17783514844814 0.840662711459547
19.66344795727354 392.16227519567707 0.8417758107032489
19.668675512226955 391.2508691422714 0.8404461100576828
19.67390306718037 387.38600423740087 0.8358627416153112
19.679130622133783 390.9292171213895 0.8393569801393649
19.684358177087198 394.70981364450444 0.8435689145303897
19.689585732040612 399.6264022041776 0.8495069798637539
19.694813286994027 400.08809495495007 0.8504188212782775
19.70004084194744 395.50799277861825 0.8456584738773709
19.705268396900856 390.1109013967302 0.8390943313949148
19.71049595185427 390.047376902613 0.839277963890292
19.715723506807684 387.0948751867697 0.8356389336138895
19.7209510617611 385.778859434518 0.8340784555518117
19.726178616714513 380.61037064897727 0.8281522159093049
19.731406171667928 379.6143953832985 0.8269105375997771
19.736633726621342 376.2607439947201 0.8236872989204834
19.741861281574757 372.54530482301755 0.8193305444693181
19.74708883652817 369.68028393159585 0.8159977742037314
19.752316391481585 366.6533190658755 0.8127507330606623
19.757543946435 366.24879864713967 0.8120081668248712
19.762771501388414 362.71681815172315 0.8085998852224205
19.76799905634183 358.998769954663 0.8048146058799626
19.773226611295243 356.1465136165708 0.8018372853979723
19.778454166248657 354.3034145456994 0.7998674987164691
19.783681721202072 349.7297432127256 0.7933410201118452
19.788909276155486 344.6990102847865 0.7876589399577133
19.7941368311089 341.4384781843569 0.7841881016257958
19.799364386062315 342.56723442565016 0.7856199006984478
19.80459194101573 344.12330670356863 0.7875332537122943
19.809819495969144 346.3943778904621 0.7898426256570529
19.81504705092256 345.6710920648821 0.7891563956732173
19.820274605875973 344.7854919368519 0.7882612961169111
19.825502160829387 342.8583173378069 0.7855715259525761
19.8307297157828 339.6686774036035 0.7814327656266012
19.835957270736216 337.27842046174425 0.7788609565025673
19.84118482568963 335.90218560910614 0.7767454602837689
19.846412380643045 334.81695465105673 0.7762661642090161
19.85163993559646 332.9685729665076 0.7737479621258999
19.856867490549874 331.432916705238 0.7725573234450208
19.86209504550329 330.22806680631186 0.7719791212832958
19.867322600456703 329.92794839889615 0.7719897709952503
19.872550155410117 331.27648232379534 0.7739637653637725
19.87777771036353 332.231946481683 0.7742211011831004
19.883005265316946 333.4407308733788 0.7748612990587798
19.88823282027036 331.44296572510547 0.7725234383141655
19.893460375223775 327.31401965464937 0.7669892890148196
19.89868793017719 323.4332830200625 0.7627766768333026
19.903915485130604 322.9969681068172 0.7622630575823228
19.909143040084018 324.77664922121903 0.7650578746086467
19.914370595037433 325.79342083925184 0.7663962167832966
19.919598149990847 325.9127529496712 0.7656002191456526
19.92482570494426 323.3859295911451 0.7623768290916472
19.930053259897676 323.10875352515063 0.7617906202532835
19.93528081485109 323.7998626110528 0.7631621708193924
19.940508369804505 323.2692867226588 0.7634529400873773
19.94573592475792 324.94274200611056 0.764982036050609
19.950963479711334 322.27236685694976 0.7609941642457095
19.956191034664748 321.29940056391376 0.7598465968770374
19.961418589618162 318.4121503161482 0.7563412854862644
19.966646144571577 315.12175489511634 0.752231999447555
19.97187369952499 313.17153328098755 0.749205746234709
19.977101254478406 313.90088478924474 0.7495944164206533
19.98232880943182 316.9110603296838 0.7534887635564996
19.987556364385235 319.27646285220516 0.7564275024977973
19.99278391933865 322.6110818200126 0.7611426539972314
19.998011474292063 324.4909390936618 0.763422923132731
20.003239029245478 327.52896749552883 0.7670276217014446
20.008466584198892 332.65368511663297 0.773634650030682
20.013694139152307 340.1656889566812 0.7824604533528893
20.01892169410572 346.5332139007387 0.7891928489949829
20.024149249059136 355.17954658213336 0.7987361217713089
20.02937680401255 363.5018623098214 0.8068651815749802
20.034604358965964 366.34862281418447 0.8102671947432579
20.03983191391938 367.15551025401896 0.8110302012826905
20.045059468872793 362.76614188988515 0.8061067603280179
20.050287023826208 361.5215895218587 0.8049161734499407
20.055514578779622 357.6230593015502 0.8000959663214139
20.060742133733036 355.6888185036691 0.7982487244889342
20.06596968868645 350.5153289762663 0.7925256826396897
20.071197243639865 344.8513411377871 0.7866922378750804
20.07642479859328 339.1935154966897 0.7797640184033163
20.081652353546694 335.9060829897391 0.7758982733008271
20.08687990850011 333.4127128393964 0.7724770501999634
20.092107463453523 332.9771882543949 0.7723351120117571
20.097335018406937 330.06272781957273 0.7693293718469106
20.102562573360352 328.5111984628315 0.7682482545254283
20.107790128313766 328.8938385237541 0.7683128049780027
20.11301768326718 332.45986383177797 0.7716918531587541
20.118245238220595 332.8094424289978 0.7720575646932955
20.12347279317401 332.733634379416 0.7719291441955175
20.128700348127424 332.2409554875557 0.7723903645513103
20.13392790308084 330.9233059430182 0.7705451039237862
20.139155458034253 331.00274207665586 0.7700686403161213
20.144383012987667 331.62282141522667 0.7700025295230397
20.14961056794108 334.9527157431974 0.7734369345574725
20.154838122894496 339.0796994713526 0.7786655423281827
20.16006567784791 341.1915884350173 0.7811484838235959
20.165293232801325 337.77930734518867 0.777013488075227
20.17052078775474 333.4091117558479 0.7720360444602209
20.175748342708154 331.06620354480475 0.7690726002876203
20.18097589766157 330.8995069051857 0.7688503249808543
20.186203452614983 330.9261826120709 0.7692148030487679
20.191431007568397 327.9660684235627 0.7654879715378272
20.19665856252181 321.5472632781381 0.7582257675535046
20.201886117475226 316.69030760420725 0.7523441241554284
20.20711367242864 313.34619950596687 0.7485630900959631
20.212341227382055 308.708196079259 0.7435344205599027
20.21756878233547 306.28448221565515 0.7415751686733322
20.222796337288884 304.1047474737844 0.7393059959344545
20.228023892242298 304.4370848981847 0.7402699775400136
20.233251447195713 302.1294942461807 0.7367466220608455
20.238479002149127 302.1145449175729 0.7366014902195951
20.24370655710254 297.5021399155127 0.72969159407859
20.248934112055956 295.56003790301435 0.7266787440690623
20.25416166700937 295.445311326204 0.7264251236027262
20.259389221962785 299.7788349546731 0.7322233107723264
20.2646167769162 304.3013547994246 0.7384804070317122
20.269844331869614 303.5346506514806 0.7385133347733165
20.275071886823028 300.7446800688027 0.7347505927957844
20.280299441776442 295.5299977534103 0.7275203753165619
20.285526996729857 294.99468564901866 0.7262466364733057
20.29075455168327 294.76505842735384 0.7260373668828879
20.295982106636686 296.2936118633998 0.7285907062286213
20.3012096615901 297.29957878470685 0.7293545056359575
20.306437216543515 297.9368864844335 0.731102090601715
20.31166477149693 300.32421605574825 0.7346948265962121
20.316892326450343 301.1918437602593 0.7352428218490512
20.322119881403758 296.7259431853058 0.7298092756535558
20.327347436357172 291.88002487324275 0.7237446416333977
20.332574991310587 290.86101854507973 0.7227011669587706
20.337802546264 295.25336484955847 0.7281498907490972
20.343030101217416 296.91931814556597 0.7297805743147442
20.34825765617083 298.8779385219957 0.7318980596947333
20.353485211124244 296.1340819640177 0.7284727630856516
20.35871276607766 297.1498792232329 0.7291122076921962
20.363940321031073 296.10359292702094 0.7281546664622309
20.369167875984488 297.1398088940364 0.7293652355807736
20.374395430937902 296.9693179567805 0.7296652768432844
20.379622985891316 299.77130943443746 0.7330672175422684
20.38485054084473 298.84542999889834 0.73166797966124
20.390078095798145 298.2297425371732 0.7311382020931235
20.39530565075156 295.0503363754841 0.7263213782813268
20.400533205704974 296.5302750172068 0.7282696717569171
20.40576076065839 295.8382922568655 0.7276710976331775
20.410988315611803 295.2837511687822 0.7269061034835178
20.416215870565217 292.9136301828335 0.724229185898633
20.421443425518632 292.8491739221873 0.7238327819894907
20.426670980472046 292.76725920661664 0.7248293710198369
20.43189853542546 290.81734255243117 0.7222758091836172
20.437126090378875 289.39975278277944 0.720160953187648
20.44235364533229 287.7844127983913 0.7178817781816638
20.447581200285704 290.94614737275765 0.7219072594314908
20.45280875523912 295.21999832270876 0.7259748205883928
20.458036310192533 296.6222370451738 0.7281028381842108
20.463263865145947 294.6481924515512 0.724642089878625
20.46849142009936 289.05216491851235 0.719517037850943
20.473718975052776 288.87135301952827 0.719985801080954
20.47894653000619 290.67623533157035 0.721724536454769
20.484174084959605 292.3275671264127 0.7237393109693435
20.48940163991302 293.88290579678903 0.724296785203161
20.494629194866434 292.8402977749774 0.7227739529312507
20.49985674981985 292.254167401547 0.722617257161523
20.505084304773263 291.5905577893715 0.7219420409536168
20.510311859726677 293.4196393795724 0.7253537676795065
20.51553941468009 293.5213251421379 0.7246989633836858
20.520766969633506 294.14472732724505 0.724596694514431
20.52599452458692 292.08858847539847 0.7215220753426572
20.531222079540335 291.8777708042801 0.7210172648858857
20.53644963449375 289.8661305236803 0.7186557248059459
20.541677189447164 286.48790479974053 0.714248632870077
20.546904744400578 287.446513891888 0.7153485868351435
20.552132299353993 288.62207658947807 0.7175850338196038
20.557359854307407 290.50572152852794 0.7194696328572275
20.56258740926082 294.2661784908108 0.7244460281535524
20.567814964214236 293.5621239411493 0.7238526999705501
20.57304251916765 290.7865276256031 0.7219263255099286
20.578270074121065 288.80804261165395 0.7199113901718784
20.58349762907448 286.7958303217496 0.7170524016448389
20.588725184027894 288.5000014348483 0.7184917468961544
20.593952738981308 288.6551171212644 0.7184440118790199
20.599180293934722 289.2392817527615 0.7185339025196262
20.604407848888137 287.4708139258523 0.7163351109971968
20.60963540384155 287.6664168664988 0.7155195857795474
20.614862958794966 286.3875640855589 0.7135675788730446
20.62009051374838 285.2836713508698 0.7125254786055972
20.625318068701795 286.2666015314505 0.7135924662592544
20.63054562365521 283.41285094871694 0.7103264486484042
20.635773178608623 285.27481762316495 0.7122308874428577
20.641000733562038 286.2797446688759 0.7136120490486562
20.646228288515452 287.644132872539 0.7155162893948057
20.651455843468867 287.8304470905517 0.715690633340237
20.65668339842228 284.8565441832282 0.712468127001641
20.661910953375695 286.7693434469971 0.7145441201169412
20.66713850832911 288.68864003887455 0.7167788971012692
20.672366063282524 291.49147220822954 0.7202043095333075
20.67759361823594 293.1146476705884 0.7222412907819236
20.682821173189353 293.08137464108364 0.7225340202665573
20.688048728142768 294.16737559137954 0.7239824275494878
20.693276283096182 293.8669550262027 0.7235638167554344
20.698503838049596 292.44960008650827 0.721799680706067
20.70373139300301 290.4053804932315 0.7191126849357219
20.708958947956425 289.9548827517741 0.7181300213296449
20.71418650290984 290.2949960681315 0.718353009016676
20.719414057863254 290.8080724072269 0.7182272052808031
20.72464161281667 290.7421491406406 0.7185083978132901
20.729869167770083 290.99161547048936 0.7188457209964054
20.735096722723497 293.8978968301662 0.7231291323953865
20.740324277676912 297.87324769429034 0.7278469591276594
20.745551832630326 298.84541093882393 0.7283474494080959
20.75077938758374 299.0374793311727 0.7288545493163068
20.756006942537155 299.11481396223786 0.729444572049885
20.76123449749057 300.2112002740013 0.7306324062802356
20.766462052443984 298.66142525133864 0.7288299299127363
20.7716896073974 297.99283421563507 0.727579368550866
20.776917162350813 298.0348614724633 0.7277232682966456
20.782144717304227 298.0623597415759 0.7277519074241477
20.78737227225764 296.5877487445081 0.7253496845319795
20.792599827211056 293.3617796423175 0.7221226694412728
20.79782738216447 295.5594802904382 0.7249046705102684
20.803054937117885 296.4887286247005 0.7262362364889661
20.8082824920713 302.81539353080683 0.732853969239743
20.813510047024714 309.45839429918817 0.7397528555092546
20.81873760197813 314.3369149390816 0.7457545893938533
20.823965156931543 315.20129424311784 0.7472599312504048
20.829192711884957 313.3204023176963 0.7451134786568349
20.83442026683837 310.86688563478555 0.7422773420246839
20.839647821791786 312.1364104046685 0.74398348757012
20.8448753767452 313.7672130532601 0.7463035211246125
20.850102931698615 314.9246321809858 0.7466270992137835
20.85533048665203 316.2559603378883 0.7471046877105292
20.860558041605444 313.7741531607296 0.7447136819523879
20.865785596558858 314.94593972024995 0.7461030416601098
20.871013151512273 313.603599560361 0.7447294416563296
20.876240706465687 313.42051417318936 0.7444493202774519
20.8814682614191 310.80586019792435 0.7414161514046886
20.886695816372516 306.6864322546211 0.7363640129914168
20.89192337132593 308.2442404701633 0.7376852493065993
20.897150926279345 306.9591227132248 0.7367341728576651
20.90237848123276 307.85541342834705 0.7383364567280316
20.907606036186174 304.47882889064294 0.7344943148040987
20.912833591139588 304.2218535975756 0.733752590461589
20.918061146093002 303.9470426811692 0.7336125303046328
20.923288701046417 305.53375797507397 0.7359745380781306
20.92851625599983 306.95012784504866 0.7377493460958555
20.933743810953246 304.23045347102584 0.7336601214429556
20.93897136590666 302.61377473111827 0.7318480018416893
20.944198920860075 297.95081990753454 0.7271085162313985
20.94942647581349 296.7972968264032 0.7275145755526852
20.954654030766903 298.0288233385962 0.7289373147258781
20.959881585720318 298.68463333355203 0.7290682133031564
20.965109140673732 299.5400073036312 0.7288109117239079
20.970336695627147 300.1082757587123 0.7299500580975989
20.97556425058056 298.409548777958 0.7282828644207875
20.980791805533975 296.0444432196737 0.7255456392772425
20.98601936048739 292.56338507138145 0.7212063875092959
20.991246915440804 291.38645415056095 0.7197306552834263
20.99647447039422 288.52681741254145 0.7161316247723707
21.001702025347633 285.7603940249654 0.7132927432836512
21.006929580301048 284.32326601667495 0.7112180406496619
21.012157135254462 284.32045937496014 0.7113334691034363
21.017384690207876 284.0363121566912 0.710741909540267
21.02261224516129 284.68408688987483 0.7117063723382087
21.027839800114705 283.8387815431046 0.7107122969509699
21.03306735506812 282.17984335839657 0.7079052316119248
21.038294910021534 279.4526658709963 0.7048461316762055
21.04352246497495 281.67082832271933 0.7071655875007042
21.048750019928363 283.5719349191659 0.7098238692421475
21.053977574881777 284.35603106793997 0.7116703290253794
21.059205129835192 287.008631498142 0.7147963412873173
21.064432684788606 287.8756843512805 0.7154119874339845
21.06966023974202 286.3955662995383 0.7117535457935982
21.074887794695435 279.8651711747627 0.7027938969852408
21.08011534964885 275.23281168463393 0.6970337932129538
21.085342904602264 275.70532725402524 0.6983065607494205
21.09057045955568 279.2459061646732 0.7027615801124951
21.095798014509093 279.110273671682 0.7026016666591678
21.101025569462507 277.73087825584014 0.7005252097849084
21.10625312441592 276.4213835733962 0.6984694687613014
21.111480679369336 276.53956273167944 0.6975528083408252
21.11670823432275 277.55518781455334 0.699541959069456
21.121935789276165 276.433206006062 0.6990597068035981
21.12716334422958 277.25307374817726 0.7010618129453698
21.132390899182994 278.17005385738304 0.7022331699458295
21.13761845413641 277.75383671828706 0.7004607931731489
21.142846009089823 276.3650198198305 0.698333297315078
21.148073564043237 275.194992580491 0.696675724480807
21.15330111899665 276.5474556859097 0.6974421284304667
21.158528673950066 277.42288758329505 0.6978543908925292
21.16375622890348 277.2566080053577 0.6963779725183846
21.168983783856895 275.67579333349084 0.694429622238678
21.17421133881031 274.44213469437847 0.6927316383656505
21.179438893763724 271.11208809064055 0.6886920406912105
21.184666448717138 271.2921772225995 0.6895642620411125
21.189894003670553 271.4039523082613 0.6898065619400774
21.195121558623967 271.49730760057616 0.6898232302384375
21.20034911357738 272.28721337683726 0.6905559173089457
21.205576668530796 270.074638538967 0.6865964107538416
21.21080422348421 269.66631822313366 0.685705833722204
21.216031778437625 271.5499450105584 0.6874146157965721
21.22125933339104 275.79272618495514 0.6916089372924438
21.226486888344454 276.6079261265745 0.6927600367607071
21.231714443297868 275.54005919692514 0.6918832004542336
21.236941998251282 273.878193554867 0.6908018931449529
21.242169553204697 273.172656955774 0.6903208484633127
21.24739710815811 271.8245549655867 0.6873437278825495
21.252624663111526 272.41446774858736 0.6882797264011974
21.25785221806494 276.0526563884929 0.6916079473747679
21.263079773018355 276.74111897368493 0.6918725495633054
21.26830732797177 275.7736975231772 0.6901310771509294
21.273534882925183 273.5518656026324 0.6874808265051229
21.278762437878598 273.44224687793144 0.6884130403496463
21.283989992832012 274.45073789743395 0.6973639160128993
21.289217547785427 275.70424567159347 0.7089544522356787
21.29444510273884 274.5658351564646 0.7141037228129691
21.299672657692255 269.9998042177818 0.713113440595541
21.30490021264567 269.632307642215 0.7176503571013267
21.310127767599084 269.7362463802422 0.721529834146438
21.3153553225525 271.09534684254226 0.7267742788141132
21.320582877505913 270.52484092282975 0.7314296788270009
21.325810432459328 269.76907214242806 0.7332102776213868
21.331037987412742 269.32798368996544 0.7374721816160134
21.336265542366156 269.7205035960299 0.7390597920387855
21.34149309731957 268.3410837990347 0.7385908232832029
21.346720652272985 266.9852178487202 0.7386914622926457
21.3519482072264 264.7868395574711 0.7383047005013341
21.357175762179814 266.25180970168617 0.7426428774492155
21.36240331713323 267.16565223482615 0.7460040106583335
21.367630872086643 267.81501424454757 0.7495094703678453
21.372858427040057 266.89805175998913 0.7509769813660478
21.378085981993472 265.68793497777716 0.7501553301671597
21.383313536946886 265.4380777968803 0.7510563339166914
21.3885410919003 264.79595737925655 0.7529521876270634
21.393768646853715 266.8992183825742 0.7594502486887863
21.39899620180713 266.1773083916366 0.7603001891033088
21.404223756760544 266.18727372477343 0.7612607292897106
21.40945131171396 264.8463877275321 0.7604275671378984
21.414678866667373 266.14112496764426 0.7642887606109928
21.419906421620787 264.74032960584935 0.7651514856124522
21.4251339765742 264.4087066631236 0.7679398687226917
21.430361531527616 262.2441330635112 0.766257553673737
21.43558908648103 264.6642220478111 0.7714388082691186
21.440816641434445 265.44922636324037 0.7734368589278238
21.44604419638786 266.7098424919566 0.7779573914229932
21.451271751341274 265.1132231486629 0.7770536967918157
21.45649930629469 266.4552158599034 0.7802915845358809
21.461726861248103 269.5409004506291 0.7859343162921253
21.466954416201517 272.39498061680575 0.7932515560276266
21.47218197115493 273.71217900205784 0.796264921864066
21.477409526108346 272.64026236621214 0.7969723117915696
21.48263708106176 271.8111166160564 0.7971455149319062
21.487864636015175 270.5748498613928 0.7974657991669162
21.49309219096859 269.63641441281163 0.7986835800838777
21.498319745922004 268.5604628705774 0.7971403052343996
21.503547300875418 268.6749678776432 0.7989749483014192
21.508774855828833 272.53300050406517 0.8022567461840858
21.514002410782247 275.09967106403053 0.7908991432921306
21.51922996573566 276.7887198997241 0.7846957029276787
21.524457520689076 276.8505921042142 0.7774836514158879
21.52968507564249 277.1541490645384 0.7715986302897015
21.534912630595905 274.8801670791338 0.7642417915707514
21.54014018554932 274.2745771813185 0.7599820835265415
21.545367740502734 275.3376066541432 0.759750162610286
21.550595295456148 274.8128732203113 0.7567380647299325
21.555822850409562 275.70073235432807 0.7567098133183212
21.561050405362977 277.2059382948176 0.7570385916055662
21.56627796031639 275.2548588636802 0.7510954353543691
21.571505515269806 276.582366041627 0.7511509747789148
21.57673307022322 280.7633059167893 0.7546649823947951
21.581960625176634 285.2700318361963 0.7594771376302826
21.58718818013005 285.1229889163772 0.7584843201698084
21.592415735083463 282.4707298790021 0.7538156522738881
21.597643290036878 280.7204168607383 0.7498747336816847
21.602870844990292 279.79086036003537 0.7464221513694925
21.608098399943707 284.05981971137646 0.7510807570170711
21.61332595489712 285.93177355032464 0.7527686317265732
21.618553509850535 286.7883726612815 0.7528424642566268
21.62378106480395 285.7404074853592 0.7497937295124834
21.629008619757364 288.86264467068077 0.7530332630415414
21.63423617471078 287.76655863940914 0.7512440251541874
21.639463729664193 286.53244359237675 0.7483885856863416
21.644691284617608 285.7824700074828 0.7463086239505565
21.649918839571022 288.3795906106048 0.748188633777626
21.655146394524436 290.74858725716524 0.7508077489994467
21.66037394947785 286.50472326223877 0.7442469373517946
21.665601504431265 286.5025727196978 0.7433940887380297
21.67082905938468 288.45055697293833 0.7445951844354229
21.676056614338094 291.94743133303643 0.7485545655152204
21.68128416929151 291.4629205547145 0.7476801123341208
21.686511724244923 292.28982123699046 0.7476563173963011
21.691739279198337 293.03873287895095 0.7485890062865941
21.696966834151752 292.2519716296534 0.7479282948816152
21.702194389105166 291.8101787554469 0.7479551412609596
21.70742194405858 291.9051985896894 0.7476194395011562
21.712649499011995 292.0225053591399 0.7464060276468936
21.71787705396541 294.2905160934067 0.7475292762001828
21.723104608918824 296.4318816477611 0.7497080530563136
21.72833216387224 297.6623166930447 0.7508367727933419
21.733559718825653 295.8251545038995 0.7485939386783108
21.738787273779067 297.7190971081235 0.7502557716757957
21.74401482873248 299.83522738466525 0.7526915084348601
21.749242383685896 302.2915162503322 0.7552309521688781
21.75446993863931 305.0018757923075 0.7586973270603152
21.759697493592725 307.76480457925373 0.7623427757489496
21.76492504854614 308.5326997386777 0.7621944699588733
21.770152603499554 305.3838449433864 0.7584882870211169
21.77538015845297 306.40607614316315 0.7596763289556056
21.780607713406383 308.7011339090359 0.7629918254423617
21.785835268359797 312.98662255640966 0.7678528507957318
21.79106282331321 318.257194837678 0.7737386051310404
21.796290378266626 321.29792662786997 0.7762548703136507
21.80151793322004 321.6737589429164 0.7765016543315428
21.806745488173455 321.95261168095846 0.7764869819945527
21.81197304312687 320.3574621399591 0.7734972285231951
21.817200598080284 323.35857925600396 0.7769127646695642
21.822428153033698 325.40580277855884 0.7790068260493463
21.827655707987113 329.9920605942251 0.7855098368034432
21.832883262940527 330.70207750527084 0.7869470226026083
21.83811081789394 333.52282209874596 0.7910857776196871
21.843338372847356 336.13104504566775 0.7935042598294804
21.84856592780077 336.6208645134533 0.7935828677441731
21.853793482754185 339.3772568841136 0.7962308750081512
21.8590210377076 341.57646532114296 0.7982010231122871
21.864248592661014 344.4974916946586 0.8013371261703
21.869476147614428 339.772337858364 0.7950881824015514
21.874703702567842 333.28277541784354 0.7876297829553583
21.879931257521257 327.4841884037868 0.7810452768189494
21.88515881247467 326.98802324630583 0.7801555141994595
21.890386367428086 326.62080515657806 0.7791062483234512
21.8956139223815 322.89616990492243 0.7745804220916402
21.900841477334914 316.7796305203385 0.7669518323476063
21.90606903228833 312.8307706423554 0.7620590432125808
21.911296587241743 315.4831628642233 0.7647449475194782
21.916524142195158 318.900544989311 0.7689992755809759
21.921751697148572 320.34992553177307 0.771332674474036
21.926979252101987 316.08163550757786 0.7658823747705983
21.9322068070554 315.0231142926787 0.764846684329061
21.937434362008815 315.7960764473697 0.7656146691176937
21.94266191696223 316.1490690634905 0.7651704090454042
21.947889471915644 313.4698944737203 0.7615062469320878
21.95311702686906 309.9585057906283 0.756638262368362
21.958344581822473 309.1128187620274 0.7558219167385845
21.963572136775888 313.2622603520053 0.7603845170369958
21.968799691729302 314.3134356956257 0.7616966016903386
21.974027246682716 314.57429852630145 0.7623105733797055
21.97925480163613 312.23046387234115 0.7586601832398544
21.984482356589545 311.29214076288315 0.7568211125250032
21.98970991154296 312.90185384118934 0.7578008218681374
21.994937466496374 317.0593713129364 0.762903310325515
22.00016502144979 319.5452946186929 0.7661750754871645
22.005392576403203 319.83584233734905 0.766140281847099
22.010620131356617 314.5412459064906 0.7593527859292939
22.015847686310032 313.73657388256095 0.7583697919442869
22.021075241263446 318.41149250642354 0.7635252285483813
22.02630279621686 322.6618221426348 0.7691326596945663
22.031530351170275 323.6237842523512 0.7697938873586121
22.03675790612369 323.93248601380265 0.770127997914652
22.041985461077104 325.5630101316949 0.7715938428731411
22.04721301603052 329.1420711447933 0.7752713325129216
22.052440570983933 330.3592907913308 0.7771331476237475
22.057668125937347 334.28979164606125 0.7820889159638809
22.06289568089076 335.90816181649933 0.7833790898103187
22.068123235844176 333.9531845638529 0.780657354148124
22.07335079079759 332.222204990734 0.7781219867325659
22.078578345751005 331.1310505061809 0.7772961224818183
22.08380590070442 330.74440766930246 0.777317119769379
22.089033455657834 326.64746168882886 0.7726160975277786
22.09426101061125 324.4364714984062 0.7702115980892854
22.099488565564663 324.1246271109799 0.7696977640991695
22.104716120518077 329.1137740185485 0.7756272320697293
22.10994367547149 329.3768569915404 0.7754986880831652
22.115171230424906 326.74374262852496 0.7710364709886272
22.12039878537832 325.3651069833986 0.7695485039784995
22.125626340331735 323.70692697678743 0.7672715000967678
22.13085389528515 320.7612106348333 0.764475096583169
22.136081450238564 317.0578812211222 0.7601610511444536
22.141309005191978 314.65861681676006 0.7571941762857318
22.146536560145393 314.55469130607344 0.7567725446587541
22.151764115098807 316.85561621863445 0.7587968751965611
22.15699167005222 317.02926775538793 0.759298621647195
22.162219225005636 318.481540177449 0.7610057143626758
22.16744677995905 315.9265578278065 0.7576014149881686
22.172674334912465 318.48721473547437 0.7607687057549982
22.17790188986588 317.3938906734925 0.7589186004414852
22.183129444819293 316.4204027045601 0.7578892458677741
22.188356999772708 314.79655464279097 0.7551631497900534
22.193584554726122 314.39008083849615 0.7545518306904538
22.198812109679537 313.6028456355222 0.7536930078187346
22.20403966463295 312.5541937734513 0.7517389119792964
22.209267219586366 315.808062639026 0.7564847114404881
22.21449477453978 317.5865927809239 0.75918528401985
22.219722329493194 317.10817212984784 0.7589935993985684
22.22494988444661 312.5823650632347 0.7539345070279652
22.230177439400023 312.1634818970519 0.7516275436597566
22.235404994353438 310.72146627651694 0.7497389248744277
22.240632549306852 312.0653819829546 0.7511621604837208
22.245860104260267 313.81139288682476 0.7531241182866448
22.25108765921368 315.412087274167 0.7557136625902756
22.256315214167095 315.09705833304 0.7544716277171427
22.26154276912051 313.57797492319264 0.7529328566280714
22.266770324073924 316.4381393136022 0.7556458652794171
22.27199787902734 320.5778373498979 0.7600464100513635
22.277225433980753 321.23284189424356 0.7614387477510585
22.282452988934168 321.38189874903975 0.7621797994297355
22.287680543887582 318.37253419668184 0.7600165330395642
22.292908098840996 315.6621490290441 0.7562231384544831
22.29813565379441 315.61235591838886 0.755398849249778
22.303363208747825 311.788272573981 0.7505308902340614
22.30859076370124 309.3224441233114 0.7472993385464844
22.313818318654654 308.80204986448206 0.7466446939288094
22.31904587360807 310.56625954788484 0.7485000829805626
22.324273428561483 312.515196718049 0.7505147138719379
22.329500983514897 312.1233711017535 0.7507422817816543
22.334728538468312 310.47620485034855 0.7478801044021981
22.339956093421726 305.35598899063956 0.7414973848173892
22.34518364837514 302.1390013391676 0.7374281708316587
22.350411203328555 298.4701533011916 0.732191611014834
22.35563875828197 297.6382860916734 0.7320718951517845
22.360866313235384 296.42375584904875 0.7296496187217193
22.3660938681888 297.4999487558652 0.7316927500459407
22.371321423142213 296.10016220646185 0.7294479570664374
22.376548978095627 294.379071875132 0.7287921496053462
22.38177653304904 293.71932520073346 0.7284021363970415
22.387004088002456 291.6552326063425 0.725529265075983
22.39223164295587 293.35945046247633 0.7272584163005519
22.397459197909285 291.8642565508791 0.7253707527478962
22.4026867528627 293.63040355068273 0.7275350349448628
22.407914307816114 293.5737798759224 0.7282087466822954
22.41314186276953 291.3499079891264 0.7250387699444062
22.418369417722943 291.7327383968989 0.7245436907594718
22.423596972676357 289.4481611799403 0.7212495395995702
22.42882452762977 288.73037077066965 0.7199813046401401
22.434052082583186 286.22022960436067 0.7176919961214837
22.4392796375366 284.0331812963511 0.7146604314921996
22.444507192490015 284.11401890776693 0.715175936243774
22.44973474744343 282.587751851282 0.7133349712231032
22.454962302396844 281.5589825038368 0.7115903144753283
22.460189857350258 281.9175683237189 0.7117155591569885
22.465417412303673 282.9238542598977 0.7120804460661189
22.470644967257087 283.29545116321196 0.7120080474302357
22.4758725222105 283.2069975723496 0.7123149522596007
22.481100077163916 285.01458439525 0.7152845549926556
22.48632763211733 289.13529627650496 0.7202102863759425
22.491555187070745 287.5480713487777 0.7177859729129841
22.49678274202416 285.5236685032387 0.7147232813088488
22.502010296977573 282.3444946625808 0.7124579315864376
22.507237851930988 282.00862404701826 0.7127943630271721
22.512465406884402 283.0803213164611 0.7144849053595108
22.517692961837817 283.8671706074696 0.7145271590884027
22.52292051679123 281.3595651625669 0.711570630410444
22.528148071744646 278.86655300838135 0.7084332687311444
22.53337562669806 278.7950188866695 0.7076885150162715
22.538603181651474 279.24960887596814 0.7082082075642249
22.54383073660489 279.700017737794 0.7084046982354449
22.549058291558303 276.6306392759386 0.7038041558923954
22.554285846511718 278.03009512840623 0.7054725664955744
22.559513401465132 282.3612112614593 0.7113334115681356
22.564740956418547 282.94646547744674 0.7117778184316678
22.56996851137196 281.6282581217456 0.7101877023716311
22.575196066325375 278.3942373098761 0.7060010625187754
22.58042362127879 276.87298064761865 0.704159447481469
22.585651176232204 276.0757876267824 0.7036509375204261
22.59087873118562 275.6410089552353 0.7037413826972081
22.596106286139033 276.36289763556715 0.7059531049023149
22.601333841092448 277.01550762790623 0.7054957149599574
22.606561396045862 276.15370360050207 0.7040028685662885
22.611788950999276 274.0056612302175 0.70034461364305
22.61701650595269 273.271512828368 0.6994037940307057
22.622244060906105 275.137240978496 0.7019249970338272
22.62747161585952 276.4445470298703 0.7039681306726419
22.632699170812934 278.02051923232074 0.7069958891212451
22.63792672576635 277.9427384587466 0.707145439306366
22.643154280719763 275.0798851476946 0.7023723130282538
22.648381835673177 273.61795568254905 0.6998071453167087
22.653609390626592 273.77380069581034 0.7001248877508036
22.658836945580006 274.64902127073856 0.7012844909390593
22.66406450053342 274.1144444081622 0.7009337571708836
22.669292055486835 274.5338869406829 0.7010354905966234
22.67451961044025 277.8337543738023 0.7047107258480744
22.679747165393664 280.0964733970443 0.7068800208604235
22.68497472034708 281.8609486247413 0.7090448663487942
22.690202275300493 279.90162529761614 0.7072115289749406
22.695429830253907 281.03936599608767 0.708552801362167
22.70065738520732 277.9131208064794 0.7048434403890611
22.705884940160736 276.78268224447504 0.703702363823647
22.71111249511415 275.51417091023444 0.7018494412934666
22.716340050067565 281.6622106179486 0.7101026143175239
22.72156760502098 287.6067180670765 0.7174027067720673
22.726795159974394 287.7293306953119 0.7165974338757325
22.73202271492781 284.3453760469345 0.7108081653286764
22.737250269881223 283.37082521747385 0.7096383072265244
22.742477824834637 287.07403393941684 0.7148188408862107
22.74770537978805 290.9420956592845 0.720215366353126
22.752932934741466 293.0819843131022 0.722577394213848
22.75816048969488 292.82649248923263 0.7223473204174852
22.763388044648295 289.7825760408293 0.7181072892254154
22.76861559960171 287.1677561596826 0.7145064249446827
22.773843154555124 289.6917813435081 0.7177278034311269
22.779070709508538 292.6685195017004 0.7214492527420729
22.784298264461952 294.5063731828285 0.7238440456087676
22.789525819415367 292.1929706750763 0.7213638755704871
22.79475337436878 292.74189237448144 0.7219421887880021
22.799980929322196 294.21598262717276 0.7227323685505049
22.80520848427561 297.83113361182143 0.7271136411485093
22.810436039229025 299.89582749437966 0.7289256512706125
22.81566359418244 297.1300508253078 0.7254072150530025
22.820891149135853 295.8836126101151 0.7233224061386702
22.826118704089268 295.61080769375184 0.7226995466374666
22.831346259042682 296.079170037044 0.7234404523105413
22.836573813996097 293.94868108745027 0.7210295137083182
22.84180136894951 291.6314885045769 0.7182862698859047
22.847028923902926 290.3278031505385 0.7167085192372749
22.85225647885634 290.78697128642307 0.7176837637740326
22.857484033809754 293.4427537665865 0.721090607792378
22.86271158876317 293.99353725158306 0.7215185298282508
22.867939143716583 294.8696047369213 0.7220937280635473
22.873166698669998 293.9551430488916 0.7209523189005268
22.878394253623412 298.15016928927986 0.7265590552100479
22.883621808576827 301.5257265649594 0.7314575220140598
22.88884936353024 300.33926586381807 0.7296648949392308
22.894076918483655 297.64728512582536 0.7252088691114053
22.89930447343707 297.5039869942537 0.7247440465625753
22.904532028390484 298.1466387937945 0.7254922813758016
22.9097595833439 297.4671911024232 0.7249799087495418
22.914987138297313 294.88380635510634 0.7207114153381862
22.920214693250728 295.3375403047279 0.7210333821394491
22.925442248204142 296.6560257725254 0.7225381043047577
22.930669803157556 299.23138118597626 0.7260907324581221
22.93589735811097 299.90275058728497 0.7278362747425268
22.941124913064385 297.31602384388 0.7248602188260943
22.9463524680178 295.7338229163326 0.7232406615942046
22.951580022971214 294.736790927771 0.7212073913374586
22.95680757792463 294.8695372942097 0.7217976558952209
22.962035132878043 292.42814441630685 0.7199755925458315
22.967262687831457 293.3703243928477 0.7213701321537931
22.972490242784872 294.542797488828 0.7223154154332517
22.977717797738286 296.07335962657686 0.723413691067521
22.9829453526917 293.85182451105806 0.7205090774054548
22.988172907645115 292.8231255352247 0.7195853495652413
22.99340046259853 292.99035469078444 0.7197258112811197
22.998628017551944 289.7779240318079 0.716241134697565
23.00385557250536 286.78781331950916 0.7125589815484057
23.009083127458773 285.3826039445842 0.7111126071045206
23.014310682412187 288.95129934899734 0.7160770991816213
23.0195382373656 290.0268580637655 0.7156747402706823
23.024765792319016 293.92019330446277 0.719445100556675
23.02999334727243 292.76457150924904 0.7174805127230327
23.035220902225845 293.18143414727274 0.7184466158398615
23.04044845717926 287.6780719133063 0.7119702110200304
23.045676012132674 286.7067609216272 0.7097465404321845
23.05090356708609 287.59958002038155 0.7112449698063552
23.056131122039503 290.09743975840263 0.7154562243583857
23.061358676992917 291.228859227547 0.7176700539458027
23.06658623194633 289.5483422955224 0.7153080128692577
23.071813786899746 286.6772138917905 0.7110503773720845
23.07704134185316 288.5921736093691 0.7140955820143212
23.082268896806575 287.7689448206944 0.7140393029540743
23.08749645175999 286.9427500344246 0.7128618545900828
23.092724006713404 284.5959405513695 0.7091640178540857
23.097951561666818 287.7455246057886 0.7121177781790007
23.103179116620232 292.941457713685 0.7175409333146345
23.108406671573647 296.0070470026639 0.7215601706487497
23.11363422652706 296.0977524684335 0.7227781378904689
23.118861781480476 292.02888166121596 0.7179815216629921
23.12408933643389 287.39769732584966 0.7119547508120362
23.129316891387305 289.16461069452527 0.7131134559711674
23.13454444634072 290.249746522559 0.7148386008439396
23.139772001294133 291.57446829093533 0.7165362879654482
23.144999556247548 292.11062879982836 0.7181756706995129
23.150227111200962 293.779938207408 0.7194931741399444
23.155454666154377 296.8689488801219 0.7234574985067388
23.16068222110779 295.8274714408018 0.7212277673044629
23.165909776061206 294.40161791405285 0.719469503501929
23.17113733101462 291.85667400632366 0.7160456809398742
23.176364885968034 293.96805054964295 0.7187231442272153
23.18159244092145 293.794831242847 0.7192921237718992
23.186819995874863 295.4324021206351 0.7215128187549477
23.192047550828278 295.8296878732909 0.722533058799272
23.197275105781692 295.05660287136334 0.7207985581869555
23.202502660735107 293.2501722951592 0.7184369510981831
23.20773021568852 293.7604518602959 0.718461523951588
23.212957770641935 291.64974071649107 0.7154787953096636
23.21818532559535 292.2445320406538 0.7163805747391246
23.223412880548764 294.5156315079328 0.7199561913277868
23.22864043550218 295.6640241024186 0.7223342633914887
23.233867990455593 293.9494844605998 0.7210754346455605
23.239095545409008 291.9571806784072 0.7178479539702914
23.244323100362422 289.89009732466843 0.7151551810158763
23.249550655315836 289.41211066992776 0.7146933991580644
23.25477821026925 289.2469461413778 0.7141323503343864
23.260005765222665 291.12687698050524 0.7167408335202049
23.26523332017608 294.52521454231834 0.7195650061453435
23.270460875129494 295.3770373801211 0.7204721631437395
23.27568843008291 295.47085333109516 0.7200741813790751
23.280915985036323 296.1928439922288 0.7206818577959904
23.286143539989737 299.0650141095686 0.7243697799583565
23.291371094943152 298.90849359917826 0.7235858161151807
23.296598649896566 297.8639406751495 0.7221942573025335
23.30182620484998 296.8889132542081 0.721720273205386
23.307053759803395 295.6849097187939 0.7193969705631496
23.31228131475681 295.3247027999889 0.7189709681425956
23.317508869710224 294.034861069728 0.7173629753483968
23.32273642466364 294.38684142559737 0.7179530230809459
23.327963979617053 296.003308144124 0.7197054131983492
23.333191534570467 297.4531672801328 0.7207723593503403
23.33841908952388 297.7497399671054 0.7213634455455054
23.343646644477296 297.68220952658055 0.7211486294065248
23.34887419943071 296.2514801075553 0.7192356959370654
23.354101754384125 295.967733784198 0.7190843380066055
23.35932930933754 296.4363813444375 0.7202550790003147
23.364556864290954 297.2570800426247 0.7213621760871524
23.369784419244368 299.0497021013896 0.7232356789768722
23.375011974197783 298.46308593351745 0.7222346281687677
23.380239529151197 296.27348782400355 0.7194038791816599
23.38546708410461 294.61066416236326 0.7171644407489296
23.390694639058026 297.65115423086655 0.7204792433482705
23.39592219401144 302.41176241849143 0.7259963048928677
23.401149748964855 300.335998714148 0.7238841596994705
23.40637730391827 295.67706134447553 0.7185616333306198
23.411604858871684 294.10915022924735 0.7165729792346367
23.416832413825098 295.21953234395767 0.7181208424626119
23.422059968778512 294.3557092621627 0.7181110977519267
23.427287523731927 295.1443797464359 0.7200333479215114
23.43251507868534 294.423304451732 0.7180284733796874
23.437742633638756 294.98110783526704 0.7179414649331859
23.44297018859217 291.98666171272407 0.7141025302547089
23.448197743545585 292.9820821253534 0.7159907900037342
23.453425298499 293.288389191258 0.7163638342180204
23.458652853452413 296.52665077171343 0.7197377403347756
23.463880408405828 297.796683994408 0.7201365119811901
23.469107963359242 297.0600446022403 0.7189210793279066
23.474335518312657 296.1896785268922 0.7181162393805887
23.47956307326607 298.23436753180346 0.7215003009485214
23.484790628219486 298.632887566256 0.7218453434205234
23.4900181831729 298.70717337048154 0.7219976057015204
23.495245738126314 297.79477157134636 0.720239862081859
23.50047329307973 298.6433472653864 0.721038421074185
23.505700848033143 297.2320565259201 0.7191207416001737
23.510928402986558 298.0583678670839 0.7208161103155666
23.516155957939972 295.66865364019174 0.718573123991397
23.521383512893387 296.6887660776698 0.7206293903890901
23.5266110678468 296.6053069391479 0.7203797452974221
23.531838622800215 295.2912187694926 0.7172278687673127
23.53706617775363 295.13272570257317 0.7158631233457547
23.542293732707044 295.0395850551285 0.7142231772673299
23.54752128766046 296.15077939666685 0.7155275447024532
23.552748842613873 299.5127559821227 0.7192707297982835
23.557976397567288 303.29313968617674 0.723450962863138
23.563203952520702 304.7926446636052 0.7251646427495356
23.568431507474116 305.759736497404 0.7262810084824575
23.57365906242753 304.8227158081008 0.7252822146796803
23.578886617380945 303.5629196908517 0.7225196285523171
23.58411417233436 298.53157191842945 0.716835155187564
23.589341727287774 299.39604273562185 0.7180905664511893
23.59456928224119 302.7574003906681 0.7228460098937349
23.599796837194603 307.0402663635922 0.727357531677958
23.605024392148017 304.36331647532774 0.7235054895725291
23.610251947101432 301.8092379049446 0.7199897760019692
23.615479502054846 299.7915234627937 0.7166109878837175
23.62070705700826 298.53724123116507 0.7143146325775067
23.625934611961675 297.42160715161543 0.7124328592281701
23.63116216691509 297.46651606104234 0.7123301812078201
23.636389721868504 298.00762557751546 0.7129223138836359
23.64161727682192 298.1465827876187 0.7135227683374263
23.646844831775333 299.96167581554516 0.7152281104623146
23.652072386728747 302.7337549734409 0.7182778222565938
23.65729994168216 301.9886902664719 0.7163665846828778
23.662527496635576 300.97009111612454 0.7145739454559905
23.66775505158899 298.6356801328431 0.7117134778877426
23.672982606542405 300.4337559809713 0.714039688972591
23.67821016149582 302.11013619378355 0.7165895249618324
23.683437716449234 303.8828145038239 0.7189582277988726
23.688665271402648 304.2409807997252 0.7193343296987673
23.693892826356063 304.62439139293565 0.7187009443969931
23.699120381309477 303.4123582613385 0.7171858073717687
23.70434793626289 305.771680604598 0.720510379404494
23.709575491216306 307.91894804194357 0.721957304189944
23.71480304616972 311.3471106867552 0.7250482935570418
23.720030601123135 311.3516365734014 0.7237063720285609
23.72525815607655 308.4147278002944 0.7201547081840558
23.730485711029964 307.71742288988463 0.7200940690069514
23.735713265983378 304.52182000542666 0.7169208392458133
23.740940820936792 302.88691169266855 0.715912779147503
23.746168375890207 304.8368742221421 0.717307341192854
23.75139593084362 307.2059516936781 0.7192610869566854
23.756623485797036 308.8821589925397 0.7205272300673781
23.76185104075045 308.1790668987921 0.7193321194539858
23.767078595703865 306.89603115359955 0.7180770054496826
23.77230615065728 305.81557575275286 0.7163899838624431
23.777533705610693 307.14798494876135 0.7173856152583479
23.782761260564108 311.8595631210594 0.7220265216908807
23.787988815517522 315.9970155007947 0.7255791257702456
23.793216370470937 317.4766726207195 0.7266063462405533
23.79844392542435 316.5710069322677 0.7255798248644955
23.803671480377766 315.6565379021812 0.7248924460371758
23.80889903533118 313.5363290245046 0.7226431224598474
23.814126590284594 315.11115837549 0.7245203530935587
23.81935414523801 316.08545942730285 0.7254870105308189
23.824581700191423 317.332419363896 0.7274556309977588
23.829809255144838 316.2802090737442 0.7257980866805561
23.835036810098252 314.96821886734745 0.7227909120984223
23.840264365051667 313.67108731472337 0.7196486155074376
23.84549192000508 315.1059397252633 0.7212678575567328
23.850719474958495 320.42120425152916 0.7269473807000436
23.85594702991191 320.1351410970895 0.7269595085632935
23.861174584865324 323.9430594697607 0.7315323408366228
23.86640213981874 325.4901362773489 0.7332760890174336
23.871629694772153 326.41394099007636 0.7341015454643675
23.876857249725568 321.4418493544975 0.7278086770278056
23.882084804678982 317.44508602629634 0.7223828157171294
23.887312359632396 313.2263622773567 0.7175485076894177
23.89253991458581 312.15100246590515 0.716876393729298
23.897767469539225 312.80647556824147 0.7183807850936547
23.90299502449264 310.18731202739383 0.7148914641651174
23.908222579446054 308.177044837494 0.711655876033745
23.91345013439947 308.1444101025546 0.7110786847714466
23.918677689352883 311.2295746627717 0.714433157518736
23.923905244306297 312.3150999465219 0.7160012951442686
23.929132799259712 313.4457990577995 0.7168114539691312
23.934360354213126 310.69416055959954 0.7135438799322378
23.93958790916654 310.95022651583423 0.7140330291334623
23.944815464119955 312.16676883258276 0.7155193718963588
23.95004301907337 314.00831911854635 0.7182469225880956
23.955270574026784 310.9552797733614 0.714794710379744
23.9604981289802 309.1012187778563 0.7128499328594737
23.965725683933613 311.6936155195555 0.7149062510762823
23.970953238887027 314.6751013680456 0.7175233054715144
23.97618079384044 314.6820300622306 0.7175929098841051
23.981408348793856 314.9489195147531 0.7177922628710808
23.98663590374727 314.31994011056935 0.7176532520233019
23.991863458700685 318.5050976064611 0.7223595112845631
23.9970910136541 317.81273966513817 0.7217086254472231
24.002318568607514 315.53012227612135 0.7186749470261623
24.007546123560928 312.2977209688017 0.7157036585158105
24.012773678514343 311.3132007361005 0.7152739907778729
24.018001233467757 313.6303001954315 0.7177296679775896
24.02322878842117 315.373394693138 0.7192327660426369
24.028456343374586 317.349795778353 0.7213892459892843
24.033683898328 318.1869066112871 0.7223689501872412
24.038911453281415 315.56500048247426 0.7198429780829402
24.04413900823483 314.7722420520434 0.7181471191119005
24.049366563188244 315.79195337259256 0.719686335648046
24.054594118141658 317.508046930089 0.7214490892837208
24.059821673095072 315.6910370305362 0.7191866787118913
24.065049228048487 313.7150221886707 0.7176393110466287
24.0702767830019 311.52606659385424 0.7291672065605885
24.075504337955316 313.25748656688614 0.7406900053134623
24.08073189290873 314.37765782190166 0.748309126103777
24.085959447862145 315.15600786313996 0.754825397454728
24.09118700281556 316.20251614748946 0.7612055241997288
24.096414557768973 313.8888774282977 0.7625516309083518
24.101642112722388 313.72875133162506 0.7660351677118838
24.106869667675802 315.38052001479406 0.7721773118351358
24.112097222629217 315.24643327241193 0.7758828421127968
24.11732477758263 315.8588866457183 0.7805533444188558
24.122552332536046 316.1652412452282 0.7845885817734679
24.12777988748946 318.31459014889714 0.790316493501479
24.133007442442874 318.5862215552354 0.793903634139917
24.13823499739629 317.83337201372655 0.7960708429575505
24.143462552349703 315.44596139242645 0.7958964647189728
24.148690107303118 314.62665124940264 0.7987385107297142
24.153917662256532 313.8780081945907 0.8014159484859296
24.159145217209947 316.17213986197777 0.8071959861684819
24.16437277216336 316.854661272557 0.8097916979040093
24.169600327116775 316.14442554366246 0.8110017021897895
24.17482788207019 315.56051925771544 0.8134332767033196
24.180055437023604 319.03208656497975 0.821352142754179
24.18528299197702 317.75004408461524 0.8221800721689094
24.190510546930433 313.7907295822853 0.8193189513015717
24.195738101883848 308.3668961703171 0.8146757083489756
24.200965656837262 306.7745904035701 0.8158307812512139
24.206193211790676 308.0010999054453 0.8206194824029451
24.21142076674409 310.7516381360623 0.8264876281792255
24.216648321697505 311.40253521557423 0.8296017078032263
24.22187587665092 309.4368261088919 0.8305095284085744
24.227103431604334 303.9541682403059 0.8259858385757568
24.23233098655775 300.82769652546096 0.8244758204195902
24.237558541511163 300.33035673261213 0.8249640958858085
24.242786096464577 303.56948639748157 0.8316932209868175
24.248013651417992 304.76673930617534 0.8358871069559073
24.253241206371406 304.50460035190883 0.8387969820965909
24.25846876132482 303.6859240351709 0.8411033841582268
24.263696316278235 301.3223166447934 0.8406646675372614
24.26892387123165 299.7772626385305 0.839513942683504
24.274151426185064 301.5442958549046 0.8430380182474347
24.27937898113848 305.18304487689227 0.8487027263595465
24.284606536091893 305.81400235847974 0.850881263642328
24.289834091045307 302.90096186381953 0.8494455270005494
24.29506164599872 301.767588008928 0.8501312462230703
24.300289200952136 304.74765888176324 0.856534447921403
24.30551675590555 304.0157505890999 0.8577399451775144
24.310744310858965 302.8201800997489 0.8593862487881712
24.31597186581238 300.9584872451964 0.8605399620091428
24.321199420765794 300.5501401279677 0.8646609275024808
24.326426975719208 300.1894166983453 0.8665000524903059
24.331654530672623 299.982946029481 0.866741802719534
24.336882085626037 302.05546181870284 0.8679697089794963
24.34210964057945 301.74820753751175 0.8679524539790986
24.347337195532866 299.76481414886365 0.8675309250152275
24.35256475048628 298.6512700564739 0.8689540960575479
24.357792305439695 299.29823543433514 0.8730079172803065
24.36301986039311 297.8857706300652 0.873074118522292
24.368247415346524 297.24633959428684 0.8735995934861863
24.373474970299938 299.13206528888236 0.8774897456534754
24.378702525253352 301.6010595684269 0.8821035058020286
24.383930080206767 301.9514981228088 0.8851055978689502
24.38915763516018 300.69027811752727 0.8853800283022513
24.394385190113596 303.5895972179444 0.8929389045510234
24.39961274506701 307.20537420457663 0.9015279497254366
24.404840300020425 309.7036561643816 0.9082866756970359
24.41006785497384 309.0937622857896 0.9103602009334822
24.415295409927253 309.2477091072225 0.9124900403911747
24.420522964880668 307.7751349711066 0.9125530760477281
24.425750519834082 309.8674248661241 0.9169397352775958
24.430978074787497 311.2140346474531 0.9207587419612233
24.43620562974091 312.25713951295353 0.9247260419311109
24.441433184694326 309.48239092061203 0.9250918908159574
24.44666073964774 304.7287990892505 0.9214128354831251
24.451888294601154 307.6665991341119 0.9277193278699285
24.45711584955457 309.59925707448605 0.9316487222096795
24.462343404507983 311.23642985215207 0.9349059294223964
24.467570959461398 308.5227147439603 0.9340641474647488
24.472798514414812 306.55444255832805 0.9327443064101146
24.478026069368227 307.4015900896154 0.936287897599785
24.48325362432164 303.991825557748 0.931971272591688
24.488481179275055 304.74907305636987 0.9352120473993135
24.49370873422847 304.12196230106724 0.9357700121637669
24.498936289181884 307.11624445604434 0.9430756560791953
24.5041638441353 308.513912912163 0.9473441149205569
24.509391399088713 310.93265757585016 0.9543646613240856
24.514618954042128 311.0757537355074 0.9572791496512834
24.519846508995542 309.88360053526316 0.957311156363582
24.525074063948956 308.37173644403975 0.9579733100826918
24.53030161890237 308.1816068171605 0.9589798302160217
24.535529173855785 308.53270587063525 0.9619465723150896
24.5407567288092 307.8414957706399 0.9633982597302472
24.545984283762614 309.8412375227354 0.9705885999288295
24.55121183871603 313.02441074133554 0.9786722230504715
24.556439393669443 315.4922721464621 0.9832415618550139
24.561666948622857 320.2802149415437 0.9919543775292986
24.566894503576272 317.0895098786987 0.98902820806784
24.572122058529686 316.0791484438513 0.9905593000935385
24.5773496134831 309.4269135637232 0.9830066933263416
24.582577168436515 306.0807370490592 0.9799209167023737
24.58780472338993 304.3028739604727 0.980388464017285
24.593032278343344 306.9046514098506 0.9873885453455541
24.59825983329676 309.9550535091364 0.993698883385725
24.603487388250173 312.6289421482192 1.0009347506329571
24.608714943203587 310.1262059824704 0.9978376910804173
24.613942498157 310.44100711786217 1.0021224916299034
24.619170053110416 307.2042118269333 0.9984812533292154
24.62439760806383 303.6600707179284 0.9960379744569607
24.629625163017245 299.3315295985917 0.990504470634598
24.63485271797066 299.19268009169735 0.9920829302820877
24.640080272924074 298.8508453582971 0.9937219950555229
24.645307827877488 302.6256090283861 1.0022657566296125
24.650535382830903 304.4182314774522 1.0089599565690592
24.655762937784317 308.87248005306606 1.0214020947801457
24.66099049273773 307.032640803993 1.022695055671654
24.666218047691146 304.515171487694 1.0221508226011389
24.67144560264456 299.87546313002326 1.0151478938410772
24.676673157597975 299.5396832992721 1.0149212147896756
24.68190071255139 301.2148632357368 1.0198093540573012
24.687128267504804 305.48235564348767 1.030068408217874
24.692355822458218 305.96027161039586 1.0341617383762247
24.697583377411632 304.65085796846404 1.0347319038362155
24.702810932365047 301.6143917268 1.0314180799477946
24.70803848731846 303.30507586689777 1.0372534693365123
24.713266042271876 303.05523683268154 1.0400992892556398
24.71849359722529 305.6815272454199 1.047301399856933
24.723721152178705 302.4760703632195 1.0440519305879605
24.72894870713212 304.1352650779834 1.0475982638760306
24.734176262085533 302.6999211284536 1.0474929613069535
24.739403817038948 306.52384610436417 1.0561779844139942
24.744631371992362 308.17078688051663 1.0639330339637854
24.749858926945777 308.8205773624776 1.0666993081291112
24.75508648189919 306.37565365619344 1.0660971509146233
24.760314036852606 306.80400987257264 1.0683556483476957
24.76554159180602 307.08230808646647 1.071707808577356
24.770769146759434 305.80292941339223 1.0734992723220913
24.77599670171285 304.871727547555 1.0754113402631074
24.781224256666263 299.7163468162344 1.0680314036802632
24.786451811619678 301.5942860760991 1.073098471511759
24.791679366573092 298.0887275862066 1.0677814762335816
24.796906921526507 299.0370979884929 1.072037835276169
24.80213447647992 299.55647726282666 1.0752809659779081
24.807362031433335 299.7809860702673 1.0794325476301954
24.81258958638675 300.157167014505 1.0867282997508765
24.817817141340164 298.0333768128302 1.0867580003854023
24.82304469629358 296.13837261238183 1.0861046299631356
24.828272251246993 294.7835615601422 1.0842145660144382
24.833499806200408 295.1176171495543 1.0870349380045354
24.838727361153822 295.88566703913506 1.0920754067227207
24.843954916107236 299.8034382120651 1.1034542335306894
24.84918247106065 306.13444635872526 1.1170253661691252
24.854410026014065 307.91774199206594 1.1223934993875189
24.85963758096748 307.15934564895497 1.1244031866795312
24.864865135920894 303.356139316371 1.122698125333214
24.87009269087431 302.11768811631015 1.124260553904824
24.875320245827723 304.44449988203735 1.129610139795625
24.880547800781137 305.9363814951906 1.132528123869922
24.885775355734552 308.80338278400075 1.1406595625204732
24.891002910687966 308.93860211908424 1.1445939768377706
24.89623046564138 310.99490065656533 1.1562773059124298
24.901458020594795 309.6378870788324 1.1576239417949292
24.90668557554821 306.1878828571609 1.1526149033375162
24.911913130501624 299.06461292827953 1.1398370861337033
24.91714068545504 299.61447806832905 1.1425534250039362
24.922368240408453 301.20151470146516 1.1495754546421126
24.927595795361867 311.10399472921694 1.1724922536595725
24.93282335031528 312.15518542769496 1.1780565128038905
24.938050905268696 313.2880527396787 1.1850221204977045
24.94327846022211 309.2248586702649 1.1799332439879817
24.948506015175525 305.73782284525174 1.1779885502368457
24.95373357012894 309.12083844490724 1.1851937397079584
24.958961125082354 310.3842077093414 1.1925116466124706
24.964188680035768 313.89249507898745 1.2024063360502648
24.969416234989183 311.59402567434796 1.2005819143952277
24.974643789942597 309.24435130421637 1.1980158550041926
24.97987134489601 311.58504557947344 1.2053579919568675
24.985098899849426 313.6949113915495 1.215985253752262
24.99032645480284 316.825781304898 1.2245624104743198
24.995554009756255 314.65479702806493 1.2217932648609346
25.00078156470967 312.5446146682804 1.220502372893687
25.006009119663084 311.1245082713693 1.220389109875538
25.011236674616498 312.3280502857315 1.2257229181519802
25.016464229569912 314.6376256227925 1.2318379046463659
25.021691784523327 313.10285390084056 1.2343672230906737
25.02691933947674 315.6236609922725 1.2427468448804502
25.032146894430156 315.4546682333503 1.2473312147708904
25.03737444938357 316.73242553265703 1.2528554799998775
25.042602004336985 316.85757565095867 1.2578929802112946
25.0478295592904 321.03936724502034 1.26942147892179
25.053057114243813 321.7850906525743 1.2736076767047715
25.058284669197228 317.9773642934614 1.2704171630590748
25.063512224150642 311.29339759325165 1.2605097617686298
25.068739779104057 308.1303440979461 1.2573800956068024
25.07396733405747 311.2250516137968 1.2680664460893245
25.079194889010886 313.1281472579561 1.2788822194484473
25.0844224439643 312.81104553398944 1.2841933812097508
25.089649998917714 312.72899815293977 1.287244234182394
25.09487755387113 311.67200862937375 1.2845991833648485
25.100105108824543 319.79950338367183 1.3031707552432161
25.105332663777958 317.50612565707445 1.303617444676831
25.110560218731372 319.2133097347227 1.3102006226060168
25.115787773684787 317.8730814256215 1.3132732671074383
25.1210153286382 319.83857727190684 1.321098132771256
25.126242883591615 324.11639029709124 1.336790392081873
25.13147043854503 316.1100190702924 1.323989031436206
25.136697993498444 313.74303906682303 1.322905432940978
25.14192554845186 313.05288915587454 1.324590810340899
25.147153103405273 312.6338330500502 1.3292133304501612
25.152380658358688 316.4621580417453 1.341268530068383
25.157608213312102 312.7589251792913 1.336828575802715
25.162835768265516 313.464231748099 1.343286463985806
25.16806332321893 314.38529305810977 1.3484783650088248
25.173290878172345 315.00915702784494 1.3557157121383345
25.17851843312576 318.52803043029843 1.3688154185489505
25.183745988079174 322.68154515718624 1.383041471475504
25.18897354303259 325.6243768926659 1.3940373975285647
25.194201097986003 326.01232942352067 1.3999452475316887
25.199428652939417 327.6065659665479 1.407764264810337
25.204656207892832 324.5995758386039 1.4059204083159387
25.209883762846246 323.88110078648174 1.405234637104136
25.21511131779966 319.01259860037845 1.3977996805582598
25.220338872753075 318.1762030695667 1.4019671678524706
25.22556642770649 321.6343522417382 1.415744398550424
25.230793982659904 320.8157221160655 1.420320527969231
25.23602153761332 326.0982963955006 1.4357732693068561
25.241249092566733 325.32122416280583 1.438861057574704
25.246476647520147 327.9911351306304 1.4493734209248983
25.25170420247356 327.54739103637104 1.4541469447841293
25.256931757426976 328.3624294941158 1.4620736515434922
25.26215931238039 326.4114055224214 1.4625053152161105
25.267386867333805 323.54843599149723 1.4610910349090933
25.27261442228722 324.0625193187832 1.465921240476973
25.277841977240634 326.4012387500829 1.479276781886731
25.283069532194048 329.7231223011343 1.4943819933283389
25.288297087147463 327.4447193684053 1.4960717632997125
25.293524642100877 333.54122166888214 1.5153736845928252
25.29875219705429 335.92987602765993 1.5236710393849908
25.303979752007706 335.5150448436175 1.5273846744436734
25.30920730696112 330.7655922097337 1.5219722795317954
25.314434861914535 327.84524350162 1.5243453695904108
25.31966241686795 332.5052937268129 1.544501022192818
25.324889971821364 330.1354872165167 1.5490593019527474
25.330117526774778 330.275483364496 1.5523361353606049
25.335345081728192 326.5736811188603 1.5479175248278418
25.340572636681607 326.1114566445484 1.548302255024215
25.34580019163502 329.88447787491833 1.5617241232029793
25.351027746588436 325.22425985184236 1.5558314315798167
25.35625530154185 321.2418319896814 1.5550697962996813
25.361482856495265 312.7077489462874 1.5402947574891022
25.36671041144868 311.51371404304956 1.5472409617555667
25.371937966402093 313.6582067359411 1.555359498036359
25.377165521355508 318.4068896006707 1.5743505884351867
25.382393076308922 319.48673349612045 1.581756954064244
25.387620631262337 325.512724884016 1.6048653209206585
25.39284818621575 321.91264555619165 1.6033933473409456
25.398075741169166 327.51409448209427 1.6246400080149932
25.40330329612258 324.6894358177034 1.6261379784484862
25.408530851075994 326.17122217389533 1.6370323459059266
25.41375840602941 323.04408922764895 1.635316661340125
25.418985960982823 317.03478345570153 1.623950279690844
25.424213515936238 320.8908333436129 1.6492268451651446
25.429441070889652 325.8089333951799 1.6705362995843442
25.434668625843067 332.4865065630452 1.6981579771413975
25.43989618079648 327.19534363873066 1.6853308189229768
25.445123735749895 323.85534420243096 1.682641196885108
25.45035129070331 319.90709236215264 1.679918953633119
25.455578845656724 321.3086205776497 1.689892467089561
25.46080640061014 320.4683175500041 1.7004665358821547
25.466033955563553 325.7640658946862 1.7193128175421732
25.471261510516968 332.8303463347074 1.7478941370096337
25.476489065470382 334.467014053458 1.7542466052279755
25.481716620423796 327.2584132689138 1.7492419552613323
25.48694417537721 319.8748751088787 1.7384004299501363
25.492171730330625 319.9048347745446 1.7478930651634155
25.49739928528404 317.9183949972677 1.7467393360939767
25.502626840237454 325.2394152048297 1.7727377634773274
25.50785439519087 326.7872674161459 1.7845524565259148
25.513081950144283 330.67682494850834 1.8078809807647436
25.518309505097697 325.63592296023205 1.8093457640535373
25.523537060051112 320.8783883669651 1.812378332303769
25.528764615004526 322.343591391297 1.8263477709962885
25.53399216995794 327.37815523841505 1.8461892562356128
25.539219724911355 329.9229371905154 1.8587785431259973
25.54444727986477 330.1797899632707 1.866236265777441
25.549674834818184 333.52501017465414 1.886638490166977
25.5549023897716 341.7875909168503 1.9164780553903658
25.560129944725013 344.36779953526843 1.9348359411011662
25.565357499678427 341.4648194068049 1.934600338148143
25.57058505463184 333.04537142790554 1.9222512449474078
25.575812609585256 338.00292132628863 1.9499894101112671
25.58104016453867 339.78977291306546 1.9696184500010963
25.586267719492085 344.9785947653434 1.9983667234550104
25.5914952744455 337.18128187446774 1.9831063830777402
25.596722829398914 333.5341802463334 1.9829515982056578
25.601950384352328 328.64200770131055 1.9768647207982124
25.607177939305743 322.9169128037558 1.9785046382292104
25.612405494259157 321.50387199530826 1.9835061265471534
25.61763304921257 318.5380604134902 1.9927701914180413
25.622860604165986 324.7135792941732 2.019023104223656
25.6280881591194 327.9939880513271 2.043099195399639
25.633315714072815 335.2401778648966 2.0749442106056013
25.63854326902623 339.09648759101674 2.1012529786073104
25.643770823979644 337.14947447048036 2.1137361769292764
25.648998378933058 330.19991432666586 2.1039041463036288
25.654225933886472 325.4638410288088 2.1055668759066943
25.659453488839887 325.9069346360609 2.113593100998694
25.6646810437933 333.28713382409325 2.1563706961618117
25.669908598746716 334.3274538348014 2.1709377477691945
25.67513615370013 328.0498588038966 2.170581318010646
25.680363708653545 326.1583507248267 2.1769982687087976
25.68559126360696 333.75243395147965 2.221870634732573
25.690818818560373 349.9293787133737 2.2996720969959563
25.696046373513788 346.7826166183083 2.3150075872562113
25.701273928467202 345.37109952464345 2.336781629701994
25.706501483420617 336.03220563583176 2.3133165260873816
25.71172903837403 337.5925413443254 2.338717066980291
25.716956593327446 334.8247920276067 2.341361131701095
25.72218414828086 327.9201244791535 2.340063832704051
25.727411703234274 332.9470384154507 2.3735844415745673
25.73263925818769 330.6706876440541 2.387587867764174
25.737866813141103 333.4277729745171 2.4139128290566645
25.743094368094518 335.34343856594455 2.442538932389984
25.748321923047932 335.2267850245666 2.4718039333323327
25.753549478001347 345.3326505288617 2.5376882322108067
25.75877703295476 344.6066844047209 2.5598581596922254
25.764004587908175 345.4817531960896 2.571097827473805
25.76923214286159 339.632130271999 2.5685740959391654
25.774459697815004 325.5933232864563 2.530235820039001
25.77968725276842 322.125682057044 2.5467386820064406
25.784914807721833 321.8794091146758 2.565797841768049
25.790142362675248 331.6587493527514 2.6367342882310796
25.795369917628662 328.86438379531364 2.651726457444976
25.800597472582076 332.25423798866234 2.704315212997053
25.80582502753549 325.2177001816721 2.699722933428233
25.811052582488905 339.3550690028963 2.789223009835081
25.81628013744232 338.5092298100597 2.8086952951198962
25.821507692395734 330.33611310511105 2.8082571622954804
25.82673524734915 332.26646779128936 2.8514696185339155
25.831962802302563 335.38872805211633 2.9036063704849733
25.837190357255977 351.23732106011454 3.0187463635264837
25.84241791220939 345.9162719594407 3.027718387575448
25.847645467162806 350.46052461529376 3.0886021827365893
25.85287302211622 350.495176317304 3.1158123344053044
25.858100577069635 343.30269045172975 3.133580709757344
25.86332813202305 333.38515775180116 3.134579883869474
25.868555686976464 327.8429694239724 3.1659662085743805
25.87378324192988 324.0675352261689 3.189329255163007
25.879010796883293 324.23191134142985 3.244465984451075
25.884238351836707 331.6148569198598 3.340705748055383
25.88946590679012 335.9323404620333 3.4287864197059235
25.894693461743536 339.0827044551179 3.5015372651985737
25.89992101669695 328.8676621524965 3.4891768502797995
25.905148571650365 319.3757104378429 3.5129739870545946
25.91037612660378 326.33686732609175 3.6088652430259653
25.915603681557194 325.5247533528897 3.6859540508732356
25.920831236510608 327.9608956517683 3.756394316638495
25.926058791464023 319.59823460540895 3.8085258467859706
25.931286346417437 318.83161123592095 3.8954353188463515
25.93651390137085 318.31342148358425 3.9946796918704237
25.941741456324266 315.73432116181266 4.052011159282603
25.94696901127768 313.2510044362154 4.127920646996994
25.952196566231095 311.47984984891553 4.210244584438201
25.95742412118451 324.8624724560308 4.412456422380264
25.962651676137924 314.06555880443756 4.441898548047828
25.967879231091338 319.2097837102706 4.551966597129368
25.973106786044752 325.3671131463157 4.7013973678672905
25.978334340998167 322.6789838627685 4.776233871811591
25.98356189595158 315.12645098221464 4.812433505669077
25.988789450904996 310.29480651379527 4.818123675648517
25.99401700585841 310.7462816753998 4.899510083732149
25.999244560811825 318.82343978171895 5.028161353775807
26.00447211576524 335.52896448868444 5.29510755206466
26.009699670718653 336.83468584980113 5.3801989300862285
26.014927225672068 338.0770463571732 5.533780000982803
26.020154780625482 342.0691141341676 5.6646324060328705
26.025382335578897 334.61275061835494 5.750789042730735
26.03060989053231 346.1706901146672 5.97839952624667
26.035837445485726 319.5773262265593 5.894785963832408
26.04106500043914 324.9432864708877 6.107288384478087
26.046292555392554 322.98653424543545 6.246762496227802
26.05152011034597 334.96901241375997 6.57879049893191
26.056747665299383 323.9944957856261 6.635532857883127
26.061975220252798 319.55825346481646 6.871205932629061
26.067202775206212 311.4492544098822 6.953655855521076
26.072430330159627 310.09414612433665 7.312899017124332
26.07765788511304 308.20751493506975 7.50466640703725
26.082885440066455 294.4061308721738 7.765299131804073
26.08811299501987 313.1208362999876 8.33750455544891
26.093340549973284 289.3644711605142 8.539684134848804
26.0985681049267 326.296505192814 9.603929338215732
26.103795659880113 331.8181743231964 10.422387285753477
26.109023214833528 338.87173659459904 11.478239601688824
26.114250769786942 286.19278869254424 11.55726911859057
26.119478324740356 262.7352837289495 12.783590456872327
26.12470587969377 259.23369223896185 14.507124700718197
26.129933434647185 258.7095705332847 20.033975870884525
26.1351609896006 135.7177758140294 20.526347577264143
