# Supplementary material for: Unraveling metal effects on CO2 uptake in pyrene-based metal-organic frameworks
Source: Nat Commun. 2025 Feb 11;16:1516. doi: 10.1038/s41467-025-56296-w (PMC11814143; doi:10.1038/s41467-025-56296-w)
Supplement: Supplementary file 3 — Source Data [file 41467_2025_56296_MOESM3_ESM.zip › SourceCode/SuppInf/FigureS5_Ga-TBAPy_InSitu_VariableT_PXRD/Data/GaTBAPy_0064p.dat]

0.002613777476707968 41.13051715582347 10.360692665402723
0.007841332430123905 24.0841690489807 6.361408506768692
0.01306888738353984 15.990066280620026 3.611418375416689
0.018296442336955775 16.055815927096763 2.710887223841401
0.02352399729037171 15.961863046045147 2.619845796900666
0.028751552243787646 15.116279959906434 2.4694250503187036
0.03397910719720358 17.348211832057906 2.5233797732314107
0.03920666215061952 14.81070462556118 2.184785621914741
0.04443421710403546 14.490043201231622 1.9637829666307276
0.0496617720574514 16.19976321360859 1.9083513856317795
0.054889327010867336 16.856872194308345 1.9691864836187827
0.060116881964283275 17.04601345699462 1.961706303871386
0.06534443691769921 21.09759806435718 2.109889825903009
0.07057199187111515 20.28155631775246 1.9443762795269324
0.07579954682453109 20.17435522414654 1.7564770811396602
0.08102710177794703 18.723728226189163 1.5851269438439084
0.08625465673136297 16.031057031949626 1.426885296214274
0.09148221168477891 15.868260644663167 1.3474541440794638
0.09670976663819485 15.167066481038724 1.2817706919559402
0.10193732159161079 15.690523157539703 1.2835650821845233
0.10716487654502672 15.189922661505936 1.2159799854007438
0.11239243149844266 14.812446749252969 1.136043076150502
0.1176199864518586 14.888797140010743 1.0927621857586496
0.12284754140527454 17.859477787639648 1.1558669603053522
0.12807509635869047 20.486849819506315 1.2228309908279618
0.1333026513121064 22.53861918080372 1.3031239720718748
0.13853020626552232 21.315193762940254 1.2525946657348146
0.14375776121893824 20.004523405221224 1.1908980710908863
0.14898531617235417 18.104738371925393 1.1292781957024924
0.1542128711257701 17.041537915084504 1.0774944046559223
0.15944042607918602 17.971812275547894 1.0848134504306992
0.16466798103260194 19.330012531194583 1.1197336797323365
0.16989553598601786 19.108492279599407 1.0748097380620822
0.1751230909394338 18.83675097522505 1.0745579327639514
0.18035064589284971 18.119696730113834 1.0314134395492278
0.18557820084626564 17.88651177127326 1.0083893224282048
0.19080575579968156 18.58048657055367 1.0021329819899296
0.1960333107530975 17.860731854354523 0.9556478958791546
0.20126086570651341 16.59386351289294 0.9086329803193766
0.20648842065992934 18.05812084583773 0.9484044919923371
0.21171597561334526 18.039302033980338 0.9363530564340425
0.2169435305667612 19.13671373653874 0.9532055721099887
0.22217108552017711 18.774404289241406 0.9263112719084137
0.22739864047359304 18.148019586519222 0.9392813963785039
0.23262619542700896 18.541809168492666 0.9448681333890258
0.2378537503804249 19.417457079751507 0.9646658526063099
0.2430813053338408 20.251202503622107 0.9842150534710717
0.24830886028725674 18.98568213078426 0.9069064925414528
0.25353641524067266 18.53695532205831 0.8660116837005416
0.2587639701940886 17.527869879122196 0.8355101296585594
0.2639915251475045 16.47355844859946 0.8044017543685456
0.26921908010092044 17.13697925604369 0.8196941838370588
0.27444663505433636 17.137979008283185 0.8135007041915279
0.2796741900077523 17.95717209484561 0.8227298819327358
0.2849017449611682 18.1124829130313 0.8320867965442511
0.29012929991458414 18.684287128066103 0.8461489993335252
0.29535685486800006 18.577522195589715 0.836284575600774
0.300584409821416 18.85786552686685 0.8412830785326344
0.3058119647748319 19.118899291531907 0.8452554598997699
0.31103951972824784 19.406711886336375 0.8498101788552537
0.31626707468166376 19.89451374957434 0.8580626807310333
0.3214946296350797 19.51140490210194 0.8408405023242874
0.3267221845884956 19.005924978153864 0.8248863217262051
0.33194973954191154 17.40163726748208 0.7926912886755278
0.33717729449532746 17.516582521935565 0.7974441699292037
0.3424048494487434 17.426783224282996 0.807257638586762
0.3476324044021593 18.514275318682362 0.852847236009562
0.35285995935557524 19.57760121228801 0.8694691163350244
0.35808751430899116 18.071382568506813 0.8126373542338033
0.3633150692624071 16.59609967736965 0.7658264111606995
0.368542624215823 16.56946371361189 0.7554958035078552
0.37377017916923894 17.655392287572525 0.7897825527254908
0.37899773412265486 18.226751959472356 0.8262079159324973
0.3842252890760708 18.39090049414884 0.870695813506146
0.3894528440294867 17.966000229669227 0.8804194082181668
0.39468039898290264 17.868727516667 0.8470428420024055
0.39990795393631856 18.042064665104597 0.8162590170965897
0.4051355088897345 19.616940293701248 0.8304250337981312
0.4103630638431504 21.08401857446082 0.8372513405087557
0.41559061879656634 21.391300339604047 0.8481794155989191
0.42081817374998226 21.038467871691083 0.8393930798984042
0.4260457287033982 19.421808815176774 0.7917382655698534
0.4312732836568141 20.253680071611928 0.8054793041874444
0.43650083861023004 20.49998789811996 0.7961534944617582
0.44172839356364596 20.936615243039487 0.7990472965558233
0.4469559485170619 19.78007120807778 0.7768938459177172
0.4521835034704778 18.019289886702392 0.7497343181595176
0.45741105842389373 17.7645028328308 0.7597877220182271
0.46263861337730966 17.907312317990414 0.7574301921894051
0.4678661683307256 18.957471202891696 0.7990605940515566
0.4730937232841415 19.330480792656935 0.7868930362329581
0.47832127823755743 19.272805569096004 0.7792191337016524
0.48354883319097336 18.12561406490281 0.7415130599035081
0.4887763881443893 17.8023700512825 0.7270961217977259
0.4940039430978052 17.86501258630484 0.7145335954440625
0.49923149805122113 18.249200087503656 0.7212297306934933
0.5044590530046371 18.565234253552802 0.7524465203459876
0.5096866079580531 19.582998500767 0.7854177680712854
0.5149141629114691 20.038984599492263 0.8089247235298285
0.5201417178648851 19.77835086491403 0.8070523899307955
0.525369272818301 19.465817480257492 0.7727825104018244
0.530596827771717 19.83900326003765 0.7686814356150846
0.535824382725133 19.711185430106816 0.7506144989766568
0.541051937678549 19.685544992889646 0.7398263233809789
0.546279492631965 19.418061708673086 0.7394544097675408
0.5515070475853809 17.960519714245923 0.711975205856971
0.5567346025387969 18.038371482255993 0.702471143545296
0.5619621574922129 18.210543453854225 0.6911256863794154
0.5671897124456289 19.04839445342015 0.7177124119987318
0.5724172673990449 18.880728927591182 0.7214617384798819
0.5776448223524608 19.522846436037913 0.7405754093598377
0.5828723773058768 19.50078043761377 0.7357692675076984
0.5880999322592928 17.774104019313395 0.7010991730136275
0.5933274872127088 17.348073134008313 0.7109886227194452
0.5985550421661248 17.24998758319073 0.7182926248082391
0.6037825971195407 16.687101806630412 0.7146685847083515
0.6090101520729567 17.214386664304584 0.7183334770797708
0.6142377070263727 18.175606257936135 0.7034614133788347
0.6194652619797887 19.47119458518681 0.7111811005664643
0.6246928169332047 20.246160489770077 0.7221802440481213
0.6299203718866206 20.34434841851599 0.7320751469099899
0.6351479268400366 19.767919688264076 0.7248468611215513
0.6403754817934526 20.00716933148248 0.7369358884129877
0.6456030367468686 21.07345335451849 0.7453628143566012
0.6508305917002846 21.87683811633962 0.7451443847540907
0.6560581466537005 21.638117880068233 0.7398339767441805
0.6612857016071165 21.184236687046777 0.7260069212706541
0.6665132565605325 20.715206287295487 0.712293651767132
0.6717408115139485 20.64881448817875 0.7090208385563456
0.6769683664673645 21.67689121171875 0.7263523254014723
0.6821959214207804 21.61679231882489 0.7245429614911085
0.6874234763741964 22.536291260576917 0.748569521384106
0.6926510313276124 22.261667089482575 0.7319296485280585
0.6978785862810284 23.09251693121832 0.7365487481748942
0.7031061412344444 23.730451323996455 0.742763948124537
0.7083336961878604 23.804159220402784 0.7296925336035582
0.7135612511412763 23.550864032590987 0.725511469549078
0.7187888060946923 23.15445646320684 0.733532523449283
0.7240163610481083 22.96169689605691 0.7323240592339693
0.7292439160015243 22.902321809069733 0.7338740028701917
0.7344714709549403 24.61667326489413 0.7462029446440186
0.7396990259083562 25.68072648921556 0.7539956953031606
0.7449265808617722 26.35749864914901 0.7753696833568033
0.7501541358151882 27.228994023554126 0.7942715252655562
0.7553816907686042 25.934145655420746 0.7786723497296679
0.7606092457220202 26.361960364097406 0.7860052931928023
0.7658368006754361 27.671398587335705 0.8049734742817252
0.7710643556288521 29.401843008173085 0.8160429753093071
0.7762919105822681 29.52202002879035 0.8055917076586783
0.7815194655356841 30.973828595727966 0.8085925399136646
0.7867470204891001 32.698795541929115 0.8256735475389845
0.791974575442516 33.61922701527313 0.8527461778126673
0.797202130395932 34.02112139825057 0.8699060700352843
0.802429685349348 33.88940797107639 0.8762988845402776
0.807657240302764 35.057874380242296 0.9013409598519015
0.81288479525618 36.260019933383745 0.918343687158948
0.8181123502095959 38.44135261318851 0.9534261063142847
0.8233399051630119 39.42331717190146 0.9610037928112237
0.8285674601164279 39.64262096737879 0.9842471741492025
0.8337950150698439 43.326020302880366 1.0209495114551812
0.8390225700232599 47.941725357308066 1.0748880893452517
0.8442501249766758 52.320256746891346 1.1051477163000771
0.8494776799300918 56.53464299938504 1.1617643986251927
0.8547052348835078 58.04769996444478 1.1974678255727174
0.8599327898369238 64.37517335365841 1.270845436836062
0.8651603447903398 68.13567359064852 1.301262620353971
0.8703878997437557 74.3737889506618 1.3302795983881508
0.8756154546971717 76.31471155484243 1.3342344189688187
0.8808430096505877 75.17033392113683 1.3202640420677243
0.8860705646040037 75.32456419474919 1.3165452486683895
0.8912981195574197 72.84404795267318 1.2897375458463864
0.8965256745108356 76.78010666437116 1.3239678973774354
0.9017532294642516 79.65778330880623 1.3592675031313632
0.9069807844176676 81.58824344147047 1.3849812844691567
0.9122083393710836 81.6822975507589 1.3903118254625748
0.9174358943244996 84.93525449197976 1.4206202594622814
0.9226634492779155 86.56242543371428 1.4287815938641273
0.9278910042313315 90.1929496568065 1.4388213213420287
0.9331185591847475 91.67891208014048 1.4414194339078683
0.9383461141381635 92.64150300359071 1.4313750725312206
0.9435736690915795 96.25171182529503 1.4592237411408628
0.9488012240449955 97.78993304464001 1.460451717754172
0.9540287789984114 100.77446608467743 1.4907972194244625
0.9592563339518274 101.33979161531003 1.5152227507387621
0.9644838889052434 102.92285068503094 1.5403895327232573
0.9697114438586594 100.97883208786124 1.510214404513538
0.9749389988120754 100.66050311403761 1.4784524670316674
0.9801665537654913 98.05674377669087 1.4491172213198242
0.9853941087189073 102.54994908660872 1.483010731489355
0.9906216636723233 106.3739451522969 1.5121037501688044
0.9958492186257393 108.47214120211743 1.5432191288834818
1.0010767735791553 109.33189032877259 1.560846204191123
1.0063043285325712 111.33075186790319 1.5830642843170863
1.0115318834859872 112.13869234599521 1.580749934546767
1.0167594384394032 116.69682987908737 1.5959159679663446
1.0219869933928192 120.60970608354697 1.6020764190538899
1.0272145483462352 123.56809126678839 1.6159360879490747
1.0324421032996511 126.28836248065126 1.6475484353094079
1.0376696582530671 128.99245111329853 1.651452018678564
1.042897213206483 131.61398674814163 1.6593662600041776
1.048124768159899 130.5444223452597 1.6411030622294718
1.053352323113315 133.64749452612003 1.6549297457690466
1.058579878066731 128.68666760839517 1.6218150811128602
1.063807433020147 127.79829978371964 1.6334590824291841
1.069034987973563 125.05109800711799 1.6095763270451982
1.074262542926979 123.88271406031366 1.5870576683731978
1.079490097880395 126.75123033847707 1.5908395178316024
1.084717652833811 126.75141418947446 1.5826799956860411
1.089945207787227 130.40101796241288 1.627846931956096
1.095172762740643 134.6849009606671 1.6559959124936263
1.1004003176940589 137.6333570264797 1.6604114991220977
1.1056278726474749 135.60303922234849 1.6378231878679155
1.1108554276008908 138.66645431549856 1.6431047676560504
1.1160829825543068 137.80989408343902 1.655236665608639
1.1213105375077228 141.1677012116325 1.686202649737219
1.1265380924611388 146.02176881879672 1.727160002762196
1.1317656474145548 146.53776649900917 1.7315182014981474
1.1369932023679707 147.1359279113999 1.7249104075198274
1.1422207573213867 148.09094115111253 1.7217637177209197
1.1474483122748027 143.79728418444708 1.6680202638656612
1.1526758672282187 144.1318590985803 1.6392262129882298
1.1579034221816347 144.93856240751933 1.6610560813155655
1.1631309771350506 145.34297710510344 1.677580408465205
1.1683585320884666 147.48721337791466 1.6890619218262524
1.1735860870418826 143.58318877012852 1.6772917671438445
1.1788136419952986 145.015857173684 1.6803161850274708
1.1840411969487146 138.85328639574337 1.6180314362434327
1.1892687519021305 139.06008806804618 1.6136368427829682
1.1944963068555465 143.44528704674246 1.6353413735607858
1.1997238618089625 145.682393336673 1.6352343509755898
1.2049514167623785 152.66920809036395 1.6950686977115141
1.2101789717157945 161.08573091883076 1.7684037977157268
1.2154065266692105 157.26498401731723 1.7227285539310133
1.2206340816226264 158.58905443002232 1.7276262070470454
1.2258616365760424 155.97370123276215 1.7117018822267798
1.2310891915294584 159.5363003355942 1.7189381927637666
1.2363167464828744 162.58743432103222 1.7492584337583763
1.2415443014362904 162.01135468106943 1.7441972837747797
1.2467718563897063 157.50218388046125 1.7118274549544426
1.2519994113431223 156.40309886631692 1.713876218936928
1.2572269662965383 153.01711649656644 1.680770098941839
1.2624545212499543 156.68171494926958 1.7060935744234051
1.2676820762033703 162.7923642602198 1.7555985709888853
1.2729096311567862 161.13733880730692 1.7390239532816787
1.2781371861102022 163.45311248643543 1.7340562715826597
1.2833647410636182 161.36407784615318 1.7125570371555778
1.2885922960170342 160.2125182687211 1.6932123028517962
1.2938198509704502 164.2608651601772 1.7230667426562587
1.2990474059238661 165.8898812430085 1.7427555659289762
1.3042749608772821 163.0219872474999 1.7080977213275088
1.309502515830698 163.403679700453 1.698866835564279
1.314730070784114 164.67365860053215 1.6905370187038506
1.31995762573753 169.34879020832182 1.7195723882507843
1.325185180690946 170.39230183764093 1.7433371364281969
1.330412735644362 166.6840799107191 1.73527933436255
1.335640290597778 161.74469815930647 1.7074377986736837
1.340867845551194 161.5785682108927 1.7096251008400951
1.34609540050461 164.97783507767738 1.7272183022802317
1.351322955458026 171.90036267678013 1.7722415984844007
1.356550510411442 166.25095651829255 1.7292401347723798
1.361778065364858 156.4243879840274 1.6740626426517802
1.3670056203182739 151.63534134599882 1.6436234592442498
1.3722331752716899 153.89373694234834 1.6627442489399755
1.3774607302251058 164.07216223507794 1.7084189219710815
1.3826882851785218 168.12505485080925 1.7387433405066324
1.3879158401319378 165.34306803430533 1.7011496580896952
1.3931433950853538 163.93932677166794 1.6795469387877733
1.3983709500387698 165.50964525485512 1.6895562825483708
1.4035985049921857 168.21272236897588 1.7034939743497635
1.4088260599456017 169.39350830059877 1.734824685883894
1.4140536148990177 168.67552166282996 1.7596240923660267
1.4192811698524337 170.61832505898735 1.800877964923227
1.4245087248058497 165.82172155141882 1.7751362319588377
1.4297362797592656 162.06343650430736 1.7272838165220898
1.4349638347126816 160.3596952418108 1.7002228088782692
1.4401913896660976 167.05207810742326 1.7268294198438003
1.4454189446195136 175.0957678486212 1.7796123622148574
1.4506464995729296 173.16634289489784 1.758074245962614
1.4558740545263456 172.42895292397148 1.7482115126794768
1.4611016094797615 157.8132418400303 1.6594402148077811
1.4663291644331775 148.29492676910172 1.6105273883262592
1.4715567193865935 151.26495732152287 1.640558510278566
1.4767842743400095 155.13089911784198 1.6375872591352205
1.4820118292934255 158.3006573856779 1.6627882629911708
1.4872393842468414 164.59812896242323 1.6963877785579509
1.4924669392002574 169.02184565634664 1.732450900060532
1.4976944941536734 166.22641272694838 1.720778536734248
1.5029220491070894 168.84810824027252 1.7410128747033233
1.5081496040605054 164.40606324943204 1.6788699980807071
1.5133771590139213 159.958226709547 1.6628355362131637
1.5186047139673373 161.01984280732685 1.6690380439769608
1.5238322689207533 159.69460218514848 1.6731028576226425
1.5290598238741693 158.98684135140795 1.685665404251173
1.5342873788275853 160.57779090001176 1.6951521895140997
1.5395149337810012 162.00074371089022 1.7098280302828368
1.5447424887344172 169.9454724215939 1.7466287291454325
1.5499700436878332 177.76020660706277 1.7829787207652699
1.5551975986412492 180.62370904745646 1.7695949571531757
1.5604251535946652 180.18024861056745 1.7457953229861431
1.5656527085480811 175.38324678076657 1.7109789549214103
1.5708802635014971 184.06443058909431 1.7632427641897215
1.576107818454913 186.63403733257823 1.8107485151992648
1.581335373408329 194.3678714830514 1.8875905666904236
1.586562928361745 191.3117582556634 1.865838611918123
1.591790483315161 187.6532295524243 1.8540144350013035
1.597018038268577 186.11252313134636 1.8305149815035948
1.602245593221993 186.51415467503628 1.8157974751069275
1.607473148175409 191.57141576436243 1.8321201094773858
1.612700703128825 194.0024485489396 1.824150544509612
1.617928258082241 195.88379531879218 1.8237861477473594
1.623155813035657 191.84654401568602 1.7976667461839142
1.628383367989073 200.2684038507817 1.8386459513895528
1.6336109229424889 205.01879197777887 1.8479689201047762
1.6388384778959049 207.94679162290493 1.8617024378794196
1.6440660328493208 212.78628516491645 1.8890945354969504
1.6492935878027368 217.48305328256902 1.9017245438612171
1.6545211427561528 218.93415704335706 1.9061468930851437
1.6597486977095688 222.38291604977084 1.8988166962760908
1.6649762526629848 227.34274061286072 1.9073131473800715
1.6702038076164007 230.73887402263392 1.918925745575174
1.6754313625698167 236.70341377312377 1.9364610443830361
1.6806589175232327 240.76757210783015 1.9691113033907184
1.6858864724766487 242.44518960167628 1.9872755154320059
1.6911140274300647 242.25888913532384 1.9846568300422132
1.6963415823834807 239.1411397759918 1.9471778882350275
1.7015691373368966 234.61957211921307 1.9205502949317412
1.7067966922903126 234.34217919731628 1.9100149239593678
1.7120242472437286 238.47871841677443 1.9435910503266371
1.7172518021971446 238.66491872550122 1.9364282472263106
1.7224793571505606 242.54742496160134 1.9291451657531145
1.7277069121039765 254.90056415484497 1.9662023544795804
1.7329344670573925 266.72378973066975 2.017163073606131
1.7381620220108085 272.65715155920725 2.0429903315214837
1.7433895769642245 274.2449279447611 2.050692355015772
1.7486171319176405 273.0871876922444 2.0331539981556253
1.7538446868710564 280.7466330452208 2.047202331389242
1.7590722418244724 280.6154407047753 2.0351976892486707
1.7642997967778884 278.3264954146509 2.0336153886053627
1.7695273517313044 278.874060125151 2.041913918705461
1.7747549066847204 279.8245845807082 2.023812038159716
1.7799824616381363 278.78931134088236 2.004255403701216
1.7852100165915523 287.78366042392366 2.0317062268165444
1.7904375715449683 285.91656190422884 2.015155273189737
1.7956651264983843 282.651151806027 2.000360298436868
1.8008926814518003 292.26257315187934 2.0071533953030896
1.8061202364052162 285.2033309266765 1.9517443793968967
1.8113477913586322 281.51865799746065 1.929325242605989
1.8165753463120482 278.2568640353902 1.9070198615253104
1.8218029012654642 275.81265966872843 1.905278019821971
1.8270304562188802 280.98608510723716 1.9340611415932443
1.8322580111722961 290.6157033819022 1.953762294962449
1.8374855661257121 292.33599792333956 1.9516890030528993
1.842713121079128 290.81929194597313 1.9318469666314733
1.847940676032544 289.5285325123605 1.8970166602608187
1.85316823098596 286.11040560575054 1.8707468266728786
1.858395785939376 285.08310221699656 1.8489539707362987
1.863623340892792 288.382520173764 1.8617018834380854
1.868850895846208 283.5422132626462 1.84277885279239
1.874078450799624 281.97440517602377 1.8412196590412524
1.87930600575304 282.73321078881884 1.8392136955367242
1.884533560706456 284.1564684791472 1.840535853027823
1.889761115659872 286.5586180770201 1.83105228899436
1.894988670613288 290.60356748427 1.8317107969243243
1.9002162255667039 295.73168758169186 1.8448185459683895
1.9054437805201199 294.3422887897589 1.8261428157661863
1.9106713354735358 299.3978367767646 1.8343429278201477
1.9158988904269518 294.5741310325881 1.8057409375137308
1.9211264453803678 296.03150098487566 1.8038007541651015
1.9263540003337838 294.7178006089145 1.7980512062220857
1.9315815552871998 291.50295147605743 1.7992949557100897
1.9368091102406157 290.7379697572467 1.7922618954653176
1.9420366651940317 284.51663620106405 1.7637652744780634
1.9472642201474477 283.49459584632615 1.7564331092385723
1.9524917751008637 281.78778854991646 1.7319799450115565
1.9577193300542797 276.58191731834796 1.7205338034911883
1.9629468850076957 278.5882248315617 1.7356927518929743
1.9681744399611116 282.9436278598542 1.7471785564220128
1.9734019949145276 282.1022772480153 1.7257741955957207
1.9786295498679436 280.72850156423993 1.7089108411558227
1.9838571048213596 275.593439488221 1.6537147948378228
1.9890846597747756 270.2339629638716 1.6260877752615182
1.9943122147281915 268.8529350779006 1.6239916396547416
1.9995397696816075 269.3021467802418 1.617997291484257
2.0047673246350235 267.67622896671026 1.620341216836792
2.0099948795884393 261.67603160515444 1.5899976264740823
2.015222434541855 265.2276081235774 1.5872575107040776
2.0204499894952708 265.8065580800989 1.579155059180177
2.0256775444486865 272.21288171854286 1.5882876835963808
2.0309050994021023 272.39533823420805 1.5972454190949332
2.036132654355518 274.33801560809576 1.6176225137934135
2.041360209308934 264.9404592102928 1.5816728066294283
2.0465877642623496 263.03467825409496 1.5623917433030832
2.0518153192157653 254.43841343366063 1.521036328561444
2.057042874169181 250.8093753878905 1.5188941594538228
2.062270429122597 258.00980927768825 1.5496810308359361
2.0674979840760126 254.07219680813742 1.5511228835377535
2.0727255390294284 251.71319345950306 1.5460982712994147
2.077953093982844 258.27565237935795 1.5657496862076643
2.08318064893626 258.0085824927313 1.5756761238496215
2.0884082038896756 257.0545262856912 1.5632017623718073
2.0936357588430914 255.8536774504419 1.5487707645938924
2.098863313796507 258.34847114585705 1.5569084922035774
2.104090868749923 258.68890885762136 1.575495051662024
2.1093184237033387 256.7438458928256 1.5608125299592421
2.1145459786567544 249.28117527443652 1.5293638628964321
2.11977353361017 243.06363152712754 1.4955826374226584
2.125001088563586 250.9038308354289 1.525569314288199
2.1302286435170017 252.2970602743523 1.5346097872029352
2.1354561984704175 251.33451876381594 1.531150900563948
2.140683753423833 244.61647139096937 1.509559123387567
2.145911308377249 242.9429930654307 1.5051070177246064
2.1511388633306647 246.1249236382608 1.5023700966474165
2.1563664182840805 255.6992837414734 1.5307346308554721
2.1615939732374962 253.98587218405396 1.5097973500201682
2.166821528190912 258.1955621674394 1.5363615560008996
2.1720490831443278 262.1081118589977 1.5634416232839587
2.1772766380977435 257.8865501296644 1.5679906456099004
2.1825041930511593 260.03378106558233 1.5799772998652786
2.187731748004575 259.4507205565229 1.5660520120890042
2.192959302957991 262.08665924779893 1.5740476143552107
2.1981868579114066 263.94468210182896 1.569321384137378
2.2034144128648223 262.1560214766406 1.5613489070312339
2.208641967818238 257.72003375882196 1.5491848549285596
2.213869522771654 253.09523533938798 1.5419691544041552
2.2190970777250696 254.31627046274934 1.556183290244811
2.2243246326784853 255.63399058291762 1.561555626362902
2.229552187631901 258.8432482434174 1.5685209051189275
2.234779742585317 260.75470409098546 1.5601035088093782
2.2400072975387326 257.5034353779195 1.5360735822307867
2.2452348524921484 257.18200063308205 1.539300108668209
2.250462407445564 253.51692128748368 1.5259009565829789
2.25568996239898 251.1645781046612 1.5215259854704781
2.2609175173523957 248.31374039712495 1.523885311029831
2.2661450723058114 245.55041431897791 1.5216550297503544
2.271372627259227 239.5810986261835 1.4956184667581027
2.276600182212643 241.82190114486212 1.5036602697182675
2.2818277371660587 244.0078770184709 1.5061384841619272
2.2870552921194744 247.83627418828203 1.5196037282741741
2.29228284707289 254.41274782848615 1.5476522190620317
2.297510402026306 254.82768588436977 1.5435104019339045
2.3027379569797217 251.84409401468042 1.518841546542963
2.3079655119331375 252.60527982162034 1.5146355509771454
2.3131930668865532 253.84606098887429 1.513031759899448
2.318420621839969 251.41484085385855 1.494079820898752
2.3236481767933848 254.48101164544704 1.514465562922516
2.3288757317468005 248.42897326793565 1.507647851118961
2.3341032867002163 245.52833138284942 1.4933179497467115
2.339330841653632 248.79404406176636 1.505364490795735
2.344558396607048 248.29423298838765 1.5039340800019014
2.3497859515604635 254.7488124470691 1.514213334625532
2.3550135065138793 259.34262288184743 1.5157326346917042
2.360241061467295 258.5571557029681 1.506933804641535
2.365468616420711 250.5730164345247 1.4602860093912422
2.3706961713741266 250.58627266268024 1.4550529903516491
2.3759237263275423 248.0692931297101 1.4489968050698807
2.381151281280958 250.10564881370595 1.4601750456506304
2.386378836234374 252.927652059263 1.4809872928999905
2.3916063911877896 243.15447084811 1.4507832246344108
2.3968339461412054 241.30282404219594 1.4394647133160205
2.402061501094621 241.71278794312443 1.4322068397477452
2.407289056048037 243.36740705426416 1.4442078127188454
2.4125166110014526 242.9543690990267 1.4455663172622488
2.4177441659548684 242.99099121752184 1.4437252370687716
2.422971720908284 245.01334697903278 1.4357309397981557
2.4281992758617 248.84623999650293 1.4435726876599393
2.4334268308151157 255.1462771249298 1.4614484440704025
2.4386543857685314 252.83584837247616 1.4384742152041052
2.443881940721947 256.85636744856396 1.4341558736091156
2.449109495675363 261.12498088020186 1.4248966060192432
2.4543370506287787 266.5995561806005 1.4279081483610065
2.4595646055821945 278.56855839935446 1.4372391502135657
2.4647921605356102 299.08532911595535 1.4606854217371128
2.470019715489026 321.75548497785076 1.460509640261594
2.4752472704424417 375.4872301361956 1.5290699488520454
2.4804748253958575 477.8085972560224 1.6755506078999487
2.4857023803492733 648.8742066746642 1.915157985981087
2.490929935302689 881.8939915379223 2.212293944204025
2.496157490256105 1183.4930136611706 2.5624193220214617
2.5013850452095205 1509.0932342058377 2.886688428930068
2.5066126001629363 1807.6711223579728 3.154848953256972
2.511840155116352 2098.0935098649256 3.4040384091154032
2.517067710069768 2389.3691834841816 3.639926568984749
2.5222952650231836 2716.4188730299843 3.891541576213806
2.5275228199765993 3154.361622916245 4.188703830153614
2.532750374930015 3653.262692614876 4.481740404197895
2.537977929883431 4355.039427266626 4.8840014179668305
2.5432054848368466 5176.067268305207 5.323959915178096
2.5484330397902624 5983.594322179386 5.721757118554207
2.553660594743678 6546.238585996539 5.97547387894948
2.558888149697094 6781.171175588162 6.069491037998394
2.5641157046505096 6642.949500190924 5.991170960057317
2.5693432596039254 6261.7018828446735 5.809240194457653
2.574570814557341 5761.19858398731 5.570481686260878
2.579798369510757 5246.797802897323 5.3114636623745834
2.5850259244641727 4804.71437780216 5.077740378316274
2.5902534794175884 4394.441838769176 4.846470926611057
2.595481034371004 4014.676137777776 4.62388969756759
2.60070858932442 3620.5931475493317 4.404577920136157
2.6059361442778357 3108.952600062959 4.088684769880522
2.6111636992312515 2560.1086800856824 3.719855423999966
2.6163912541846672 1993.8232082490465 3.273166757769104
2.621618809138083 1474.916188094312 2.809987798685297
2.6268463640914987 1064.759079640149 2.3690957588159356
2.6320739190449145 768.8380655923526 2.019698108938901
2.6373014739983303 572.9771218987358 1.7608146521769996
2.642529028951746 452.14355367712466 1.588876348462816
2.6477565839051618 367.02798124734755 1.4560605695750994
2.6529841388585775 322.9898200021862 1.396685898493867
2.6582116938119933 303.5208712977237 1.3904237415387377
2.663439248765409 291.96347687481517 1.3928920828612874
2.668666803718825 279.06075793784464 1.383872882777485
2.6738943586722406 269.7043517215422 1.3768866940457525
2.6791219136256563 261.75213629259684 1.3654626984731935
2.684349468579072 251.0822760816996 1.3459034832831744
2.689577023532488 252.35808150274306 1.3681945554417683
2.6948045784859036 252.58516430954228 1.39082784315308
2.7000321334393194 259.4895178277402 1.4385769160460602
2.705259688392735 257.78616710261196 1.4322653561526868
2.710487243346151 253.91603144195366 1.4213656454159982
2.7157147982995666 255.22984918317502 1.4287583026864967
2.7209423532529824 254.7002772627384 1.4334540596448124
2.726169908206398 253.28359728970503 1.4430655751311643
2.731397463159814 248.65788052627957 1.4291085878416439
2.7366250181132297 240.39233863701037 1.392074724863653
2.7418525730666454 240.54427733513586 1.3994841999339633
2.747080128020061 242.06117824684725 1.4190117410968497
2.752307682973477 245.40861888268557 1.435502755793952
2.7575352379268927 249.54433795839162 1.4624284682278887
2.7627627928803085 248.26020308618968 1.467958290033457
2.767990347833724 249.08518985094523 1.4722015448375552
2.77321790278714 244.13929375087227 1.4457193392052474
2.7784454577405557 243.7801396422212 1.4377950192136284
2.7836730126939715 242.1996710337533 1.4168706196917824
2.7889005676473873 237.78520268223528 1.3954353172291973
2.794128122600803 239.2278169688258 1.4111044368957553
2.7993556775542188 235.22542065374662 1.393570526585042
2.8045832325076345 236.42994147199127 1.4082394840210304
2.8098107874610503 242.02047082347192 1.4334333813502622
2.815038342414466 244.12318277172022 1.4449558480784903
2.820265897367882 249.15606496137144 1.47140640387446
2.8254934523212976 247.3929695956205 1.4577043713839641
2.8307210072747133 249.10779003881052 1.4682650509047859
2.835948562228129 250.60972069948994 1.4821568613332068
2.841176117181545 241.30272052727906 1.4519475696105788
2.8464036721349606 239.94325635160254 1.4525049737420537
2.8516312270883764 234.10674247069963 1.4324648175377899
2.856858782041792 227.79200470273153 1.4002534785915135
2.862086336995208 238.35464729842303 1.4490661961484452
2.8673138919486236 240.82660844133065 1.4629252548256768
2.8725414469020394 241.2731550398932 1.4622397349071867
2.877769001855455 241.71917103342176 1.4567573151180349
2.882996556808871 233.76569966409315 1.4195520567257245
2.8882241117622867 232.5791905478694 1.4071905875133388
2.8934516667157024 235.1910624365555 1.4154059029571369
2.898679221669118 235.61797977202892 1.420578112772146
2.903906776622534 238.64296967415288 1.4293309303668962
2.9091343315759497 246.60283811141554 1.4590658127687348
2.9143618865293655 249.59274668613185 1.4720724321530936
2.919589441482781 251.07136645990377 1.4783861980898276
2.924816996436197 250.8604690521215 1.4879022774212962
2.9300445513896127 250.74327613535422 1.486404885530643
2.9352721063430285 254.5114774334749 1.4909828042267315
2.9404996612964442 256.52653599626944 1.4888745558625731
2.94572721624986 251.4169393583279 1.4651029609853403
2.9509547712032758 251.83351429955292 1.4776729267883526
2.9561823261566915 245.80985591591332 1.460949722484709
2.9614098811101073 242.41514565656107 1.4501238316652287
2.966637436063523 240.5474832390458 1.4450920956610653
2.971864991016939 240.65241521297807 1.4450542808756235
2.9770925459703546 244.7377456583721 1.4483042399852126
2.9823201009237703 250.57984607937848 1.465115737438348
2.987547655877186 253.2823170395124 1.463365093453029
2.992775210830602 252.24919709647574 1.4674037219612721
2.9980027657840176 246.96576570987085 1.4480477896475552
3.0032303207374333 247.39713225302012 1.4413732229855556
3.008457875690849 250.41823604840476 1.4501121444179488
3.013685430644265 252.49850071289822 1.4436686076134402
3.0189129855976806 249.91903149862537 1.4273684355639444
3.0241405405510964 241.00107474501056 1.3871090391032384
3.029368095504512 241.18882486440918 1.3733566952508331
3.034595650457928 238.14317785634177 1.3609341832091153
3.0398232054113437 241.3975278599304 1.3737955263207997
3.0450507603647594 244.87757116785562 1.3943153506757893
3.050278315318175 243.4169627328119 1.3895300231964622
3.055505870271591 244.83752409043743 1.3843582205596718
3.0607334252250067 245.05317470041442 1.3751411791926589
3.0659609801784224 248.67960256907114 1.3831905010000562
3.071188535131838 250.33745602632573 1.3885315161618654
3.076416090085254 251.65066488954 1.3936144077151316
3.0816436450386697 255.99948442549223 1.4085257600396437
3.0868711999920855 250.52862738641525 1.370176860400768
3.0920987549455012 253.87757084197682 1.37654515151623
3.097326309898917 256.19458863550676 1.3796544723372228
3.1025538648523328 254.2252798123411 1.371290541606356
3.1077814198057485 257.2079721457972 1.3811752921488178
3.1130089747591643 255.75521503036677 1.3584546329304923
3.11823652971258 255.01190102779313 1.345291266100175
3.123464084665996 256.66834684437714 1.3380644848475904
3.1286916396194115 257.15235797690764 1.3228562251303493
3.1339191945728273 262.3890887787047 1.334341058118322
3.139146749526243 268.21731462093965 1.3425899494046294
3.144374304479659 274.14589718860026 1.3475985644698094
3.1496018594330746 282.16502463058157 1.3737308422762617
3.1548294143864903 287.806663582197 1.3849042658193125
3.160056969339906 284.37322764400255 1.351155652947504
3.165284524293322 279.35513104902606 1.3218813122555448
3.1705120792467376 282.1104532150327 1.3081411330670407
3.1757396342001534 288.6215047482622 1.3040141718274894
3.180967189153569 301.8580416483146 1.3312526988568985
3.186194744106985 314.3007453252547 1.3451686407307495
3.1914222990604006 326.9527937025502 1.3532349018627203
3.1966498540138164 335.52527011083356 1.3522208688012654
3.201877408967232 345.87270304955115 1.3565820164835571
3.207104963920648 364.9316566757594 1.3780644050384288
3.2123325188740637 379.30531010993644 1.3922354066753482
3.2175600738274794 403.02556337619114 1.4233745698147937
3.222787628780895 426.7780436498741 1.46091405047069
3.228015183734311 454.4070325076594 1.502732803439193
3.2332427386877267 488.6548472722622 1.5541981538560052
3.2384702936411425 523.0899512719446 1.6015716517426566
3.2436978485945582 561.24396749034 1.6549394581501846
3.248925403547974 592.9776891447555 1.697935455534744
3.2541529585013897 630.9117117553842 1.7506469696545177
3.2593805134548055 661.2977795333003 1.7872287168139211
3.2646080684082213 700.1006208243591 1.8411589622848543
3.269835623361637 738.63730627635 1.8863556885633377
3.275063178315053 783.6221853148941 1.9389997085965565
3.2802907332684685 835.1789617909494 1.997287962482217
3.2855182882218843 891.812764815687 2.058395383001061
3.2907458431753 941.8736782562609 2.1134646303915643
3.295973398128716 999.2833076543859 2.176492096780715
3.3012009530821316 1046.7452266245368 2.226322344237697
3.3064285080355473 1080.73412602112 2.2655969063548165
3.311656062988963 1102.2167493063932 2.28318726429581
3.316883617942379 1094.5192152722589 2.27020055911348
3.3221111728957946 1067.3911860821852 2.2359116714000282
3.3273387278492104 1021.6942352683814 2.1839169865390398
3.332566282802626 948.708997279561 2.1033856519711587
3.337793837756042 880.9356688105802 2.0285869001655907
3.3430213927094576 804.7935984773421 1.9387402188728207
3.3482489476628734 731.5970515011031 1.8487368185814974
3.353476502616289 663.2549888713008 1.760360587731803
3.358704057569705 603.2274589878667 1.67680039730298
3.3639316125231207 539.9274680408182 1.5808850887806631
3.3691591674765364 500.7484936005842 1.5255691381948924
3.374386722429952 462.69499731008915 1.4725440047155458
3.379614277383368 427.54703981045253 1.4251717653756923
3.3848418323367837 391.944294444257 1.3690299178362966
3.3900693872901995 363.8960180044473 1.324836991945587
3.3952969422436152 341.0450921847235 1.2909292758660642
3.400524497197031 324.18025965588845 1.268804673432882
3.4057520521504467 306.73166220363953 1.2387388515093913
3.4109796071038625 293.89177572495265 1.2300608242493076
3.4162071620572783 288.12505339791653 1.2326732513272356
3.421434717010694 284.51089184070065 1.2364992933403236
3.4266622719641098 278.1272377812629 1.2235541663499898
3.4318898269175255 276.30741438543527 1.2310580428864373
3.4371173818709413 269.7108449384608 1.2380501306080693
3.442344936824357 266.07514243827586 1.240618210952905
3.447572491777773 259.90126142910265 1.2278016796437352
3.4528000467311886 255.89170649227512 1.2191181233846076
3.4580276016846043 252.3477950779014 1.2123734564595534
3.46325515663802 247.29482854670135 1.2044172687589554
3.468482711591436 246.1844380498627 1.2061000870329994
3.4737102665448516 247.15867255347445 1.2119124978257563
3.4789378214982674 250.53642143530507 1.2213383747980173
3.484165376451683 252.5370963183343 1.2265539498293023
3.489392931405099 253.16674669494026 1.2315581873822183
3.4946204863585146 254.65562338374224 1.2271747904735362
3.4998480413119304 256.9780486479017 1.2184457252942482
3.505075596265346 259.0822912927559 1.2175618387530056
3.510303151218762 263.3119087580382 1.2227382949539694
3.5155307061721777 265.62462309720735 1.221682280302619
3.5207582611255934 266.16848121349597 1.215659980984509
3.525985816079009 275.53386670653316 1.215429445224627
3.531213371032425 285.2564887108157 1.2239559624806855
3.5364409259858407 299.84887301264814 1.2364497779764607
3.5416684809392565 326.3172811795706 1.2739342258177828
3.546896035892672 355.09305491718027 1.3082988320288473
3.552123590846088 408.99537957776454 1.3897035891944876
3.5573511457995037 508.35192482271833 1.536307560201401
3.5625787007529195 680.9110104762719 1.7695613498361602
3.5678062557063353 982.3575923545302 2.122441409746401
3.573033810659751 1533.7996934279472 2.649856822808744
3.5782613656131668 2509.5943986613315 3.39141698289378
3.5834889205665825 4247.175696296708 4.413324482758073
3.5887164755199983 7104.25160110902 5.707530483212375
3.593944030473414 11078.423658231362 7.085176898879304
3.59917158542683 15195.059983291158 8.245233471190494
3.6043991403802456 18803.02652039261 9.14098722884493
3.6096266953336613 20604.205140384653 9.552063238707778
3.614854250287077 20249.14636153993 9.482337987228433
3.620081805240493 17791.85344085875 8.883435357919511
3.6253093601939086 14059.18688051415 7.88923672969028
3.6305369151473244 10355.089695805691 6.758691097774414
3.63576447010074 7014.189089989404 5.553079061607159
3.640992025054156 4654.918154635161 4.525230349299236
3.6462195800075716 2942.7456804976605 3.588244215883822
3.6514471349609874 1867.0614749149806 2.8510301860820353
3.656674689914403 1213.419312326783 2.2891766168386423
3.661902244867819 864.3334766961373 1.9301570527690421
3.6671297998212347 660.6609813340341 1.6858746384803827
3.6723573547746504 550.7750237921298 1.5396457814679594
3.677584909728066 478.07539938854035 1.4371101017122525
3.682812464681482 430.2304754023691 1.368491592541748
3.6880400196348977 400.431312175353 1.3367843451005146
3.6932675745883135 370.0422462610812 1.2901030714639383
3.698495129541729 348.89327424538584 1.259399141242153
3.703722684495145 330.12377975306885 1.2242718177284395
3.7089502394485607 320.38803696739626 1.2090079686167567
3.7141777944019765 315.25633894099605 1.2002707694749983
3.7194053493553922 311.0039520292924 1.198548657093861
3.724632904308808 305.3241958638535 1.1942160544964757
3.7298604592622238 301.01151742358707 1.1901209657401397
3.7350880142156395 291.7161014826742 1.1768886289412768
3.7403155691690553 285.4667880294366 1.1626840440291042
3.745543124122471 282.9374939946583 1.1645339187498638
3.750770679075887 281.1087574607708 1.1633952136108356
3.7559982340293026 281.0874111707885 1.165101988370511
3.7612257889827183 283.6822625061705 1.1690339558271126
3.766453343936134 283.6094238481854 1.166492911556086
3.77168089888955 290.6490319828416 1.1741340504069238
3.7769084538429656 290.10723551023426 1.168330492269228
3.7821360087963813 290.50290643673657 1.1707730653415984
3.787363563749797 293.0939549081823 1.178477031903958
3.792591118703213 293.0697110245356 1.1689422044791058
3.7978186736566286 291.7558631281553 1.1543338990279346
3.8030462286100444 299.129725798938 1.158842493457998
3.80827378356346 307.7593922295482 1.1708603034402
3.813501338516876 311.57430946551807 1.178335848347101
3.8187288934702917 313.5158591764991 1.1812225423246387
3.8239564484237074 310.90204972932844 1.1718383627101583
3.829184003377123 312.9998990833307 1.1747834166657434
3.834411558330539 311.11298973174604 1.1682385308335286
3.8396391132839547 305.6402754238189 1.1601044858454421
3.8448666682373704 298.91593675048057 1.1477258462617235
3.850094223190786 289.6662528135527 1.137552832886471
3.855321778144202 286.8083676278415 1.1391453642117055
3.8605493330976177 289.2131069558172 1.1485086810441583
3.8657768880510335 288.33767222384796 1.1460083967323165
3.8710044430044492 285.8166237078816 1.138156137516797
3.876231997957865 279.99094098163795 1.1208940009039154
3.8814595529112808 278.1131096437379 1.119436579159952
3.8866871078646965 277.71025037037555 1.1206771544381946
3.8919146628181123 276.379392872191 1.1181697046881747
3.897142217771528 279.32997315511983 1.119085170635493
3.902369772724944 279.54228509984364 1.1151795956548787
3.9075973276783595 281.9552583995159 1.1124555492761705
3.9128248826317753 281.01754038586114 1.0992243635471102
3.918052437585191 278.854174525958 1.0925808126472194
3.923279992538607 281.2620626768159 1.0941791606910767
3.9285075474920226 292.1129898710675 1.118566035240505
3.9337351024454383 301.0903375658093 1.1372506799414677
3.938962657398854 309.54252907949444 1.152894049845774
3.94419021235227 312.07302445778356 1.1526890419637421
3.9494177673056856 314.6435892182496 1.1508551750290494
3.9546453222591014 320.7944737773269 1.160052377816729
3.959872877212517 320.9019806707046 1.1498926825667675
3.965100432165933 329.09762452258065 1.1619494802252575
3.9703279871193486 343.69924967545796 1.182318612457508
3.9755555420727644 363.4085985962041 1.208541902643868
3.98078309702618 381.78569808241247 1.236895972786465
3.986010651979596 395.19171646462297 1.2520121629673069
3.9912382069330117 407.16783984715846 1.264821605806742
3.9964657618864274 420.20065094278607 1.280263600845172
4.001693316839844 443.7309157840565 1.3134957183191989
4.00692087179326 466.5884894198215 1.3440647137657633
4.012148426746676 493.85659141787 1.3870148474669788
4.017375981700092 518.7447088804951 1.4370963613187153
4.0226035366535084 547.103300974217 1.4844753494280316
4.027831091606925 588.1782232455048 1.5426595039624025
4.033058646560341 643.1635871889724 1.6153848467930982
4.038286201513757 702.8258514853387 1.688310788480295
4.043513756467173 771.6534176316761 1.7756656925262442
4.0487413114205895 840.7506980458173 1.8544226010705605
4.053968866374006 908.9597373310428 1.9248990675103852
4.059196421327422 979.2876587413797 1.996815415528909
4.064423976280838 1056.400809944118 2.073630896930348
4.069651531234254 1149.8755526523507 2.1626166521194126
4.0748790861876705 1259.893145915535 2.2703023157818167
4.080106641141087 1385.742319048526 2.3842428101111617
4.085334196094503 1525.70530780865 2.5019949697907284
4.090561751047919 1679.1836113778031 2.6270036612057472
4.095789306001335 1858.36274866429 2.766331593327594
4.1010168609547515 2074.5632926418907 2.9360464409315967
4.106244415908168 2285.305503055646 3.0863017752364166
4.111471970861584 2515.450040396409 3.231216218727572
4.116699525815 2750.965585629125 3.367978714799063
4.121927080768416 2995.6961426304215 3.472724439684884
4.1271546357218325 3263.007513894986 3.590214925413055
4.132382190675249 3546.059358550045 3.7333202763211073
4.137609745628665 3838.174858182016 3.867232226539942
4.142837300582081 4139.565379695775 4.0042328468762145
4.148064855535497 4403.528516053769 4.119218210270691
4.1532924104889135 4664.635124258347 4.22818271622555
4.15851996544233 4929.578993804322 4.33656489274394
4.163747520395746 5153.279842392504 4.43061476302203
4.168975075349162 5358.906144014861 4.5168552639232935
4.174202630302578 5535.035517066488 4.583734599591655
4.1794301852559945 5628.553261746942 4.617640551192781
4.184657740209411 5672.434151581348 4.622398542458225
4.189885295162827 5668.264826045022 4.6123654887487655
4.195112850116243 5581.174595130685 4.570775702172462
4.200340405069659 5431.047270150802 4.501851189019475
4.2055679600230755 5194.663910381337 4.398691193638391
4.210795514976492 4919.604250690657 4.288127811786775
4.216023069929908 4594.475034446176 4.143358206176552
4.221250624883324 4207.8760844582175 3.9576300285982104
4.22647817983674 3829.006703746787 3.7662178200479532
4.2317057347901565 3460.51493661504 3.573449536622454
4.236933289743573 3114.332067523502 3.389575836012875
4.242160844696989 2809.3531207232045 3.2231371021394652
4.247388399650405 2508.783058948487 3.0431174529128593
4.252615954603821 2231.490152726557 2.8708462674345805
4.257843509557238 2003.071413029224 2.71930186145963
4.263071064510654 1783.8512954502207 2.5621020982026304
4.26829861946407 1583.3828011292408 2.4065521472374565
4.273526174417486 1423.3003170820627 2.2789525476891725
4.278753729370902 1281.282469182552 2.1625863706020536
4.283981284324319 1150.7374652485628 2.0482878869037786
4.289208839277735 1038.4458257974188 1.9432290652908608
4.294436394231151 932.2316377686265 1.8390429844774154
4.299663949184567 848.5573057620394 1.7552292095243058
4.304891504137983 778.3575283282588 1.6799766445517337
4.3101190590914 721.4964555742442 1.616623208142566
4.315346614044816 667.3517398508411 1.5529310877114084
4.320574168998232 620.7522335115722 1.4964838326209333
4.325801723951648 578.0462193170499 1.4436509390673522
4.331029278905064 537.848412709784 1.395678724525411
4.336256833858481 506.7344826639853 1.3543189956133135
4.341484388811897 477.0621617617063 1.315010316955434
4.346711943765313 450.7547546152778 1.2795173011301486
4.351939498718729 431.0234962534374 1.2531931329065706
4.357167053672145 409.4238743494566 1.2218213506445417
4.362394608625562 393.18521099415494 1.1982117233380336
4.367622163578978 381.7907854385367 1.1806183085736301
4.372849718532394 369.5611473423024 1.1626691410277974
4.37807727348581 355.7791155452873 1.1442702200933683
4.383304828439226 344.8202986951083 1.1321554964254386
4.388532383392643 335.4939934581291 1.123059215250922
4.393759938346059 328.54647622142164 1.119084969329699
4.398987493299475 317.08082892218255 1.1000684511776717
4.404215048252891 301.5319294225474 1.0714337942853498
4.409442603206307 291.5902174694192 1.0574270460753137
4.414670158159724 281.7133529910132 1.046657442159642
4.41989771311314 272.7974630886407 1.0351765643906994
4.425125268066556 265.22126242242706 1.0308716422229318
4.430352823019972 259.96245593003545 1.0247780926105738
4.435580377973388 259.0028691530587 1.0315168772795276
4.440807932926805 255.13502581306304 1.0248640612771744
4.446035487880221 249.69289070311 1.0182664707607254
4.451263042833637 242.07584616525654 1.004223159862615
4.456490597787053 237.5997585212067 0.990934789328613
4.4617181527404695 234.16053384209437 0.9948201186837371
4.466945707693886 231.24812553659262 0.9961637415246541
4.472173262647302 226.2847264076729 0.9861464473934148
4.477400817600718 221.2950570406154 0.979506929940533
4.482628372554134 220.1950600016145 0.9783727302030901
4.4878559275075505 222.71923286068778 0.9951752614877312
4.493083482460967 221.2836730647327 0.9986024399731153
4.498311037414383 216.89512533702523 0.9916490040454123
4.503538592367799 212.2880107425511 0.9760710162997946
4.508766147321215 207.8524829597053 0.9605193577115084
4.5139937022746315 202.54150202147466 0.9439474182222353
4.519221257228048 201.31052129846483 0.9505887101461533
4.524448812181464 199.73093746970068 0.9545443673126509
4.52967636713488 201.50751785214214 0.977880675259962
4.534903922088296 206.82518356472383 1.00247781474503
4.5401314770417125 207.99785899370247 1.0023048885204333
4.545359031995129 204.05475479932716 0.989072223247962
4.550586586948545 208.3563691290105 0.9988064153442264
4.555814141901961 205.97278271042276 0.9819231136898974
4.561041696855377 206.42319795992407 0.9862583442558158
4.5662692518087935 202.21583933841805 0.9680292249039365
4.57149680676221 197.1389132871649 0.9430964989679086
4.576724361715626 192.5847678141928 0.9267245333290312
4.581951916669042 194.56432389162464 0.9288211909959193
4.587179471622458 196.68868433624428 0.9411878487374888
4.5924070265758745 199.32589371086874 0.9606903387409436
4.597634581529291 203.53390968950296 0.9807372248033915
4.602862136482707 199.0902163307091 0.9756185706014344
4.608089691436123 193.78675434186954 0.959787035923586
4.613317246389539 191.05428965185385 0.9558442503763542
4.6185448013429555 186.49441955601827 0.9470925511992073
4.623772356296372 190.26489190127975 0.9627061371910242
4.628999911249788 193.20386014549428 0.9819481715838019
4.634227466203204 193.0260701297428 0.9816595480887041
4.63945502115662 195.64968429759526 0.9903390222651326
4.6446825761100365 194.81363629697228 0.9855625961073035
4.649910131063453 195.6364752275444 0.9824661262925841
4.655137686016869 195.02746105337238 0.984832114159927
4.660365240970285 191.85807045335682 0.9767169895352412
4.665592795923701 192.57490214936112 0.9840701836083656
4.6708203508771176 193.51169464561542 0.9931905173207497
4.676047905830534 192.30757323172122 0.9948908991744339
4.68127546078395 186.16048023494108 0.980909325542822
4.686503015737366 181.6997989501364 0.9680348853428655
4.691730570690782 179.77638160459108 0.9485773436956622
4.696958125644199 182.56975204059648 0.9441342473539024
4.702185680597615 186.77519199530653 0.9451781281409248
4.707413235551031 190.64112444906638 0.959757759410959
4.712640790504447 193.09458229371634 0.9750761318293922
4.717868345457863 193.87654132391248 0.9804472841929307
4.72309590041128 193.61740191660823 0.9863023019555187
4.728323455364696 189.67939014112486 0.9737808967913589
4.733551010318112 189.72853147113662 0.9728277674368442
4.738778565271528 189.42329729546586 0.9737035407293114
4.744006120224944 187.52308449911 0.9595413503048829
4.749233675178361 189.88371109677647 0.9710967962720203
4.754461230131777 189.03867972030312 0.9687436164685465
4.759688785085193 186.9960335187981 0.9596554912642543
4.764916340038609 186.09992727573166 0.963125415166531
4.770143894992025 183.33535977193085 0.9554599406522404
4.775371449945442 182.92277373879938 0.9449282052745849
4.780599004898858 182.48455451629877 0.9356068183906374
4.785826559852274 179.85950568767393 0.9202014195817612
4.79105411480569 179.3221987537335 0.9202518707926661
4.796281669759106 178.09781102904512 0.9246250603092137
4.801509224712523 182.2664520054853 0.9381469427720157
4.806736779665939 182.73346003661436 0.9451719345853179
4.811964334619355 183.5152564861476 0.9469924107971108
4.817191889572771 183.39289849122008 0.950260014536142
4.822419444526187 182.27433947117177 0.9598055318010139
4.827646999479604 180.7658030192583 0.9501114145079282
4.83287455443302 176.1577399411456 0.9349641217665535
4.838102109386436 175.17131860924908 0.9264701157069244
4.843329664339852 180.1793884716911 0.9359325624411254
4.848557219293268 183.1737741488043 0.945882157272022
4.853784774246685 187.49315329380255 0.9605527169072359
4.859012329200101 187.9381299272579 0.9621260732173059
4.864239884153517 185.37632862908467 0.9511623241807668
4.869467439106933 181.55926918854556 0.9347426339637122
4.8746949940603495 179.6020297217494 0.9342871061416769
4.879922549013766 178.23485175123946 0.9265082987491545
4.885150103967182 181.5478834751555 0.9430367084050647
4.890377658920598 183.9246116655633 0.9451745023451031
4.895605213874014 183.77790669682946 0.9428262610402872
4.9008327688274305 184.45906588929492 0.9387619042786853
4.906060323780847 178.7516805705497 0.9194198801902141
4.911287878734263 174.46130466592447 0.9094119079523606
4.916515433687679 174.02948880774343 0.9158435796304654
4.921742988641095 175.47970524354668 0.9151183301417632
4.9269705435945115 182.49776417903766 0.9254762278364584
4.932198098547928 184.2628691909674 0.9315354925930758
4.937425653501344 182.88015483923397 0.9272092824336462
4.94265320845476 185.38666075200044 0.9513146177287416
4.947880763408176 184.87943069617017 0.9504950817316881
4.9531083183615925 185.88588811833037 0.9476817508837158
4.958335873315009 185.29064594741138 0.9432371543053008
4.963563428268425 184.2053270065232 0.9324486138482361
4.968790983221841 186.95339638961235 0.9396733034692715
4.974018538175257 188.48765710628763 0.9371242665139328
4.9792460931286735 190.88120800570928 0.9352308314436346
4.98447364808209 188.0801337364735 0.9244572977287249
4.989701203035506 188.77279068451915 0.9122115348499654
4.994928757988922 194.39285975853056 0.9120398309554741
5.000156312942338 200.17611846509567 0.9051819611048674
5.0053838678957545 208.09637878623394 0.8997114567506836
5.010611422849171 217.49884886628666 0.8985340385528626
5.015838977802587 224.39574917362998 0.8926878694445854
5.021066532756003 232.35870567514843 0.8968936516786536
5.026294087709419 237.93007906509226 0.898933271212592
5.0315216426628355 245.43644716055854 0.9137487325851832
5.036749197616252 251.26434857242248 0.9254133806720801
5.041976752569668 257.64099335374397 0.9387238224649034
5.047204307523084 262.6888973489755 0.9510910896267359
5.0524318624765 264.3648695838878 0.9512265900027138
5.0576594174299165 272.53913639771014 0.9574703551474093
5.062886972383333 281.82259087285723 0.9616012569906014
5.068114527336749 295.3447008242298 0.9735999080258052
5.073342082290165 316.4598414386697 1.0007780142986749
5.078569637243581 332.62634801398343 1.018316568916699
5.0837971921969975 352.15132705109835 1.0401876954756804
5.089024747150414 372.5648519169632 1.0624759941597521
5.09425230210383 396.2629057186417 1.0920214901924026
5.099479857057246 430.7575703408939 1.1400312701443707
5.104707412010662 458.482541244385 1.1737934477060263
5.109934966964079 485.8729060752276 1.2060170756885114
5.115162521917495 501.7894446662895 1.2209620624245185
5.120390076870911 514.3652864418042 1.2361311623989415
5.125617631824327 513.0414417101513 1.2326092992393316
5.130845186777743 500.62114942379543 1.2190318984534456
5.13607274173116 480.32863156143264 1.1948672723921192
5.141300296684576 450.7557876828305 1.1631407680028751
5.146527851637992 418.59145563959794 1.1257326646908696
5.151755406591408 377.05747713164317 1.0762575954274745
5.156982961544824 339.9980214144675 1.0335784173086027
5.162210516498241 311.3567315541102 1.0046206489920118
5.167438071451657 283.40207529116856 0.9785513062970609
5.172665626405073 264.5333967345566 0.9653605898047986
5.177893181358489 245.06226455540084 0.9385816685728463
5.183120736311905 234.95160917949798 0.9327332224572836
5.188348291265322 226.6309691412524 0.9211292125048048
5.193575846218738 217.33351336829347 0.9072061889279135
5.198803401172154 208.08713183908372 0.8893371802427268
5.20403095612557 204.49142855462676 0.8819427322717814
5.209258511078986 203.24317869084143 0.8849221480442534
5.214486066032403 201.93834497227087 0.8874709158577232
5.219713620985819 199.83778674884852 0.8929059208468505
5.224941175939235 198.44070522336602 0.8975807644559404
5.230168730892651 194.28143698895482 0.8962563034879226
5.235396285846067 192.0733351252197 0.8987254743940611
5.240623840799484 191.3422747045892 0.9007176391002844
5.2458513957529 188.7637638873962 0.9026073802671024
5.251078950706316 186.5816374724246 0.8959397481497814
5.256306505659732 185.93558579267304 0.8959472750291569
5.261534060613148 181.59555956751873 0.8840894455207483
5.266761615566565 181.9632660795574 0.8850236172764648
5.271989170519981 180.86288677688913 0.8859318714119646
5.277216725473397 182.78966617212552 0.8957672683328738
5.282444280426813 181.54419484584946 0.8995105947310965
5.2876718353802294 179.79789514394517 0.8945463046775453
5.292899390333646 176.13761731808185 0.8812681305492162
5.298126945287062 171.81137317020347 0.8630938601291274
5.303354500240478 173.68709838811768 0.8694126165850095
5.308582055193894 179.1623682239638 0.8820578069647351
5.3138096101473105 185.15701625562846 0.8963304189851717
5.319037165100727 189.9573460406453 0.9085242100340397
5.324264720054143 184.94606350248463 0.8923298278024626
5.329492275007559 177.26251351626763 0.8720304153135596
5.334719829960975 169.40563126037387 0.8550649395508505
5.3399473849143915 167.51114021356932 0.8538464423854092
5.345174939867808 170.18867582376126 0.8638016759576521
5.350402494821224 176.76205185968666 0.8795976364906402
5.35563004977464 180.71802912241918 0.8864363252492491
5.360857604728056 182.7173780238245 0.8815352887949205
5.3660851596814725 184.73220035127954 0.8803922651386806
5.371312714634889 182.06280244430687 0.8622194831387734
5.376540269588305 183.58513679449302 0.8629591505771216
5.381767824541721 184.1935552044353 0.8679718242628823
5.386995379495137 183.20590948125582 0.8627946839305976
5.3922229344485535 181.88777570671797 0.8582735339793525
5.39745048940197 178.19964448103184 0.8500474333243216
5.402678044355386 177.49648446824108 0.8365298034031377
5.407905599308802 181.26927852897435 0.8452725132236031
5.413133154262218 183.8661318465975 0.8443398799998276
5.4183607092156345 186.57556484872111 0.8408088202858321
5.423588264169051 187.65472109490472 0.8336399158725973
5.428815819122467 191.32476155196719 0.8305690086857523
5.434043374075883 193.6906219967497 0.82725175112256
5.439270929029299 197.88368760605746 0.8343814368558966
5.4444984839827155 199.94046233495953 0.8390087827038725
5.449726038936132 203.3993347955961 0.8488780263376451
5.454953593889548 209.75309622975777 0.866779568912443
5.460181148842964 207.40422973463436 0.8625855214219859
5.46540870379638 203.25959454356962 0.8557674690266779
5.4706362587497965 196.53401905530606 0.843316532362979
5.475863813703213 192.2955216239035 0.8420557113474825
5.481091368656629 191.0016905132828 0.8455616861718629
5.486318923610045 189.28667056695093 0.8441997760345039
5.491546478563461 189.67580936224255 0.847889126807476
5.4967740335168775 186.4386214494411 0.8367981133211558
5.502001588470294 185.26549785730546 0.8336343625405102
5.50722914342371 181.61880086910958 0.8325252305381796
5.512456698377126 180.8852838759977 0.8355100819113961
5.517684253330542 181.82537642481762 0.8387323045150493
5.522911808283959 182.71010640335456 0.8387665817348795
5.528139363237375 185.0270730456443 0.848434373860072
5.533366918190791 185.1546662562262 0.8476258603060982
5.538594473144207 185.57308243830266 0.8554024682561844
5.543822028097623 187.26280289137284 0.8608853393510706
5.54904958305104 188.83918328659226 0.8590610050781581
5.554277138004456 187.98011220010093 0.8531904644719507
5.559504692957872 186.00972719940958 0.8524718406038091
5.564732247911288 183.44490674570187 0.8431639646916514
5.569959802864704 181.31812219845546 0.8376661733671374
5.575187357818121 182.43925975758185 0.8332421281960429
5.580414912771537 186.8970819407935 0.8332269588674135
5.585642467724953 187.4924577017544 0.8307281504324855
5.590870022678369 188.0084092775669 0.8281899389518519
5.596097577631785 189.23548773608218 0.8329663670737284
5.601325132585202 192.22483390868535 0.8321010485456936
5.606552687538618 201.9851148296261 0.8426949657226626
5.611780242492034 208.0224647464708 0.8371029276720439
5.61700779744545 214.43568859811356 0.8407988991013455
5.622235352398866 227.09940819371747 0.8512048935088042
5.627462907352283 248.36504865788774 0.8675397965356829
5.632690462305699 289.84516298579007 0.9166066918872363
5.637918017259115 350.4764125255634 0.9889140721248296
5.643145572212531 434.5164912115662 1.0855654928984306
5.648373127165947 533.8326148635603 1.1944771194187844
5.653600682119364 633.308095388413 1.2970730932126826
5.65882823707278 718.5953719277773 1.3785210506637586
5.664055792026196 778.9801871987389 1.4345337724643914
5.669283346979612 818.9634564394544 1.4692686022768497
5.674510901933028 833.9770899823378 1.480628812939137
5.679738456886445 837.831923468297 1.4833076295237306
5.684966011839861 826.8286329401127 1.4731098320190414
5.690193566793277 813.2026350454009 1.460443429105826
5.695421121746693 802.45743790506 1.4512231875553427
5.700648676700109 791.3111588809863 1.4405050802825767
5.705876231653526 785.3161746142735 1.4335606934620408
5.711103786606942 772.2312625100841 1.4181402667356446
5.716331341560358 769.5816412911983 1.4145566211284648
5.721558896513774 767.960430476506 1.4134850069661462
5.7267864514671905 777.6617708107947 1.4249587435776292
5.732014006420607 788.6337984038777 1.435013747000878
5.737241561374023 803.790349072531 1.446449894068531
5.742469116327439 828.5568180838385 1.4662219211877967
5.747696671280855 870.7222079317295 1.5024542353998709
5.7529242262342715 923.3588666236698 1.5478696917152441
5.758151781187688 982.6767233225057 1.5952033909841439
5.763379336141104 1043.6499517281795 1.6435076769558759
5.76860689109452 1100.7414773911544 1.6870859007318768
5.773834446047936 1140.86290390601 1.7161061881773532
5.7790620010013525 1151.9759875843677 1.7235423051819851
5.784289555954769 1121.8683919777156 1.6973313672873949
5.789517110908185 1059.3562370663356 1.6481267161342017
5.794744665861601 960.6195277809933 1.5679808772703074
5.799972220815017 839.4920804169197 1.4658931230398708
5.8051997757684335 714.7480540389505 1.356062207946094
5.81042733072185 587.3660782599409 1.2324010668576637
5.815654885675266 485.1001278234492 1.1273061133592344
5.820882440628682 397.59825036404584 1.027106254890931
5.826109995582098 339.5080286699246 0.9602559040489996
5.8313375505355145 299.35753727994614 0.9131776812628452
5.836565105488931 272.3092677865155 0.883604784984546
5.841792660442347 252.23483610848564 0.8620037389269012
5.847020215395763 239.27736174464243 0.849307445791005
5.852247770349179 229.94405621048153 0.8379291149712371
5.8574753253025955 226.15391305596972 0.8300640681282032
5.862702880256012 222.59686950073788 0.8246432212985355
5.867930435209428 220.2474249460719 0.8161787252172003
5.873157990162844 218.2561047622788 0.8146627055809171
5.87838554511626 216.85131386348758 0.811756998193303
5.8836131000696765 213.15496618687445 0.8079644320186087
5.888840655023093 213.28406481661472 0.809621599000933
5.894068209976509 212.11695355498648 0.8056795291454898
5.899295764929925 211.68216999950909 0.8024625059109127
5.904523319883341 214.28556090895387 0.8053092673871902
5.9097508748367575 220.22079155302808 0.8145215245267688
5.914978429790174 227.39665947472645 0.828055248061813
5.92020598474359 231.18835361147111 0.8314093745017949
5.925433539697006 234.41902006328655 0.8354158407237612
5.930661094650422 240.03582549993183 0.842323440856477
5.9358886496038386 241.82957596389082 0.8388869904529009
5.941116204557255 246.55046936087953 0.842897887925886
5.946343759510671 249.34077393289598 0.8442905628773614
5.951571314464087 251.9633043131081 0.851640794911556
5.956798869417503 254.1408028699261 0.8521618065827523
5.96202642437092 261.2502394689931 0.8653033595591584
5.967253979324336 270.29254748330624 0.8827061118541331
5.972481534277752 285.350911830025 0.9037289603354433
5.977709089231168 302.04045346838456 0.927158357206843
5.982936644184584 317.40562282908564 0.9466282656753741
5.988164199138001 339.03939246716214 0.9733178762393678
5.993391754091417 366.22870822825047 1.0103278503541635
5.998619309044833 399.6317720846994 1.0518328982470933
6.003846863998249 441.7543199832086 1.1054867412775065
6.009074418951665 490.4066367071777 1.1641505494274214
6.014301973905082 548.0791693121537 1.2336000305268668
6.019529528858498 628.460831103254 1.3221814584620295
6.024757083811914 722.3415938896883 1.4175365494184355
6.02998463876533 834.046922051042 1.5214462174172865
6.035212193718746 977.7697423436499 1.6478073156679023
6.040439748672163 1144.603227933831 1.7846222419419384
6.045667303625579 1327.319970506256 1.921848000568073
6.050894858578995 1524.0438695044843 2.0622317768737757
6.056122413532411 1687.925315619368 2.171614800651769
6.061349968485827 1805.4813258652132 2.2493610581782866
6.066577523439244 1865.8837151393516 2.2874462330157903
6.07180507839266 1862.6105242891274 2.2884429235937205
6.077032633346076 1808.2851909535968 2.257557478492651
6.082260188299492 1710.7886426064654 2.1983766374887908
6.087487743252908 1596.6472976854295 2.1275343712568136
6.092715298206325 1455.83022520461 2.032144088067021
6.097942853159741 1319.0809242317866 1.9360525626971388
6.103170408113157 1194.1864547083812 1.8443193168029175
6.108397963066573 1085.7630921781524 1.760916506524221
6.113625518019989 991.959845995031 1.6853491444130277
6.118853072973406 913.1279671798189 1.6187355462212636
6.124080627926822 839.5335741206301 1.5510796874606563
6.129308182880238 773.0469964350364 1.4904695099827947
6.134535737833654 708.7110245877084 1.4315000468381667
6.1397632927870704 645.4841760209551 1.368834192233315
6.144990847740487 587.088080707515 1.3085820513281843
6.150218402693903 534.8479512794424 1.2536537640917107
6.155445957647319 488.94272867869984 1.1997625337164664
6.160673512600735 446.84308886732265 1.1494631753941889
6.1659010675541515 412.84002483533624 1.108439282482307
6.171128622507568 388.80248084836103 1.0825372614761837
6.176356177460984 364.06025159979333 1.0547493769124632
6.1815837324144 344.2424065693036 1.0310405098087596
6.186811287367816 322.97602827452516 1.0010872481225914
6.1920388423212325 304.62628765964496 0.9750268994969918
6.197266397274649 293.3678543423205 0.9600313047886325
6.202493952228065 287.9935565659992 0.9568663888361705
6.207721507181481 277.17441344007887 0.9341833384670112
6.212949062134897 272.2454111396526 0.9242869655945957
6.2181766170883135 264.1874026285121 0.9105715871312969
6.22340417204173 255.0830225910177 0.8936339490309901
6.228631726995146 251.53700017437419 0.8857984900826298
6.233859281948562 248.15440309032158 0.8810018038088421
6.239086836901978 248.5022438067093 0.8819396180874769
6.2443143918553945 245.36197267666017 0.8770720076898192
6.249541946808811 243.01589186547247 0.8693804241883277
6.254769501762227 237.88924194462547 0.8575403226928674
6.259997056715643 237.5802060425479 0.8529275498859361
6.265224611669059 232.76416717726778 0.8429827926913345
6.2704521666224755 228.31216147995835 0.8377564526592988
6.275679721575892 223.90777634063696 0.8285084658307085
6.280907276529308 223.41498510319195 0.8317479412784845
6.286134831482724 224.81652945913828 0.8408701800308077
6.29136238643614 224.22107619656455 0.8376660485877179
6.2965899413895565 223.0761402750636 0.8317663499288315
6.301817496342973 223.32738153506835 0.8315723382989852
6.307045051296389 224.5606970998556 0.8342045767968773
6.312272606249805 226.28513673732235 0.8385894459258418
6.317500161203221 226.05598476516303 0.8396347446442135
6.3227277161566375 225.3820295996028 0.838463650166173
6.327955271110054 222.78800527561998 0.8287949706671278
6.33318282606347 220.92169589772007 0.8259827422611494
6.338410381016886 217.0895823976094 0.8225760383499541
6.343637935970302 221.91232348384463 0.8310716218812569
6.3488654909237185 223.23952760550992 0.8307170306781763
6.354093045877135 223.21692288447423 0.8289453279070418
6.359320600830551 225.12259460466112 0.8253944263730435
6.364548155783967 224.2709732584237 0.8248521616643981
6.369775710737383 222.56848354173232 0.8219294201654354
6.3750032656908 215.96026673517906 0.8092055023865231
6.380230820644216 212.12314900898528 0.8006862910914153
6.385458375597632 214.52059066926867 0.8053258199180335
6.390685930551048 220.30223589826502 0.8169190415436783
6.395913485504464 224.0267251088781 0.8269692053561003
6.401141040457881 219.85933626273348 0.8207532831960939
6.406368595411297 215.25973279280223 0.810442705382078
6.411596150364713 216.35805794717928 0.8098464613266916
6.416823705318129 222.17397471814814 0.8228454084590436
6.422051260271545 227.16525326857217 0.8333938336107437
6.427278815224962 229.9050536709025 0.8353811911696876
6.432506370178378 226.39137484888838 0.8291763588644937
6.437733925131794 223.80454513408657 0.8174943597468621
6.44296148008521 223.62101289218248 0.8090797086757221
6.448189035038626 225.84053737835433 0.8080221081491133
6.453416589992043 231.6723506365794 0.8166889032413868
6.458644144945459 234.2719064881137 0.8237406546213739
6.463871699898875 236.92591314099082 0.826147036980514
6.469099254852291 236.86351660617368 0.8241477725667646
6.474326809805707 238.6584814160193 0.8262594559637331
6.479554364759124 243.89297418320615 0.8329902769545074
6.48478191971254 246.9170962097663 0.8413882562678175
6.490009474665956 247.2509729927846 0.8378961059976279
6.495237029619372 249.77550139555302 0.8363219057670612
6.500464584572788 254.31185509829703 0.8377890311135429
6.505692139526205 262.5777617657877 0.8429209619094852
6.510919694479621 272.1145769200369 0.8540619588492684
6.516147249433037 280.8297329248181 0.8649490084284878
6.521374804386453 292.89384757166755 0.8795724360974199
6.526602359339869 308.5848400857931 0.898475408288265
6.531829914293286 330.88125399179825 0.9232534937621142
6.537057469246702 358.86586105652356 0.9506910557191772
6.542285024200118 393.510843600287 0.9881459326940596
6.547512579153534 430.3776529481744 1.0279501418263037
6.55274013410695 463.4127345684242 1.0636689724907535
6.557967689060367 495.2981179552672 1.0973134292468498
6.563195244013783 519.3873074463368 1.1232885425819978
6.568422798967199 532.5345204553373 1.1365914601357154
6.573650353920615 531.5023012986632 1.133672494499314
6.5788779088740315 520.1869401605487 1.1197911202653619
6.584105463827448 502.3808336754329 1.1008125425786848
6.589333018780864 480.6355080831598 1.0769377687486879
6.59456057373428 454.8108759963488 1.048090067029402
6.599788128687696 427.61752331275073 1.0175775313407305
6.6050156836411125 403.37729134898126 0.9903164503973957
6.610243238594529 381.740029127807 0.9650811511288456
6.615470793547945 362.69296760385936 0.9443403467261021
6.620698348501361 348.36003928080476 0.9266702538377809
6.625925903454777 333.1296383539943 0.9092446788898044
6.6311534584081935 321.5730178714894 0.8986178365315804
6.63638101336161 310.1688862710203 0.8877293138999051
6.641608568315026 296.87647512783576 0.868428717690141
6.646836123268442 292.0922944116909 0.8630999060417751
6.652063678221858 281.0970630253458 0.8463565877667147
6.6572912331752745 275.49371605145336 0.8396838903632821
6.662518788128691 270.7628235304247 0.8357244464096484
6.667746343082107 264.6273997966688 0.8299659825330598
6.672973898035523 265.1671719295486 0.8350236441446958
6.678201452988939 259.4590355853306 0.8272217135351986
6.6834290079423555 255.45528112630504 0.8201557365298483
6.688656562895772 253.33560249650992 0.8178373396845096
6.693884117849188 250.16669124827172 0.8097055595503241
6.699111672802604 247.59082125576577 0.8057771792939341
6.70433922775602 245.09907537517398 0.8032308753767576
6.7095667827094365 245.87054619038807 0.8063117475687905
6.714794337662853 244.84005285509835 0.808866989839035
6.720021892616269 243.93659918790016 0.8077308506800266
6.725249447569685 244.23943178500872 0.8086807127959722
6.730477002523101 240.170500497879 0.7978328012170042
6.7357045574765175 241.2611458538131 0.7961910141156392
6.740932112429934 245.2167783484779 0.8024817597970191
6.74615966738335 244.81514434367784 0.8039732575552577
6.751387222336766 249.41610218732427 0.8128819886230036
6.756614777290182 251.1377907966319 0.8175960326322157
6.7618423322435985 251.616783360412 0.8174013824539337
6.767069887197015 248.58494165833744 0.806844410781515
6.772297442150431 246.44430427791352 0.8040282647811998
6.777524997103847 243.18763075224683 0.7972253136556938
6.782752552057263 243.7401680011582 0.7969012390996707
6.7879801070106796 247.5424471956991 0.8042633572141817
6.793207661964096 250.2682333169702 0.8090191362155943
6.798435216917512 252.6362134096651 0.8149969699085025
6.803662771870928 251.5378017022678 0.8123778040140527
6.808890326824344 250.67069091639073 0.8087147531768724
6.814117881777761 249.7869453825844 0.8017931047142085
6.819345436731177 249.8690428894731 0.7997526779653382
6.824572991684593 251.89798679071257 0.801690484626912
6.829800546638009 252.317686335484 0.8028871401877232
6.835028101591425 251.3588375222445 0.8038137703135835
6.840255656544842 252.33746454360454 0.804192051941962
6.845483211498258 252.78180833145908 0.8045054244751146
6.850710766451674 255.6091702023824 0.8093408428553801
6.85593832140509 259.59036389729494 0.8135094330862657
6.861165876358506 260.74735002802805 0.8144332369938385
6.866393431311923 262.7388139655506 0.814362220904784
6.871620986265339 266.7585325455018 0.8160944624795867
6.876848541218755 271.8666978934738 0.8220642634227939
6.882076096172171 277.43719123162174 0.8329786414089373
6.887303651125587 281.51950459801486 0.8404449498050115
6.892531206079004 280.2464857643833 0.8379100928949437
6.89775876103242 278.67795649210365 0.8310226517787312
6.902986315985836 282.2081976032276 0.8325305954391045
6.908213870939252 286.3386514136597 0.8333983958141101
6.913441425892668 288.4709080119912 0.8334256082823911
6.918668980846085 293.02323898581096 0.8386616356810982
6.923896535799501 298.1993551670948 0.8483889461036087
6.929124090752917 300.8633640765024 0.8493433322664908
6.934351645706333 301.51004558408346 0.8473963080953374
6.939579200659749 306.7379422155071 0.8514660815716676
6.944806755613166 309.94847935481044 0.8528412939765074
6.950034310566582 315.43823284606646 0.8589607533082936
6.955261865519998 322.1398521019471 0.8656311814202282
6.960489420473414 330.1626596102652 0.8741824291034261
6.96571697542683 339.7641745925257 0.8841710252285105
6.970944530380247 347.4325243142408 0.8900810959578118
6.976172085333663 362.85314499171056 0.9075320870235983
6.981399640287079 379.7017720815567 0.9252216724555892
6.986627195240495 403.9160001997008 0.9492375986597424
6.9918547501939114 433.90080759183985 0.9815469892967996
6.997082305147328 473.5434407743122 1.0220625547905466
7.002309860100744 529.424280810789 1.078738186638837
7.00753741505416 611.5490114630995 1.157569246234457
7.012764970007576 722.1439855906083 1.2563958999710492
7.0179925249609925 857.581950119973 1.3673588925723907
7.023220079914409 1001.7142583474727 1.476606105475395
7.028447634867825 1139.7687823799097 1.5734169163537572
7.033675189821241 1241.9999892930532 1.640962961152832
7.038902744774657 1296.838326824123 1.6750051018502108
7.0441302997280735 1295.122155714974 1.673083638182555
7.04935785468149 1248.962607736755 1.6417045061498257
7.054585409634906 1179.8277477502502 1.594654884229753
7.059812964588322 1098.0810413994764 1.538777007502248
7.065040519541738 1018.0304395758754 1.4831776294988672
7.0702680744951545 939.1742119998032 1.4236486120174046
7.075495629448571 874.7681327491978 1.3722840236525415
7.080723184401987 820.7774286663232 1.3268584559318677
7.085950739355403 774.6044156667951 1.2881933559077086
7.091178294308819 740.8418583276916 1.2595774895602483
7.0964058492622355 709.4234834634362 1.23217938121003
7.101633404215652 680.3917538022308 1.2075770062149311
7.106860959169068 654.2581396879675 1.1844236175515561
7.112088514122484 626.4206283241173 1.1604116561838334
7.1173160690759 598.3488497111948 1.1342711288562124
7.1225436240293165 575.2384011952341 1.1123148306644473
7.127771178982733 551.8553813183864 1.0887988691166748
7.132998733936149 535.748921294983 1.0722630749527062
7.138226288889565 519.8542335119713 1.0557454615915463
7.143453843842981 511.1641959574217 1.0473487125634584
7.1486813987963975 505.5585683901285 1.0424148412368277
7.153908953749814 503.85864464089167 1.0414271376197581
7.15913650870323 506.88613026845485 1.0440230691989725
7.164364063656646 508.2740877444406 1.0444172183151685
7.169591618610062 519.0287761443743 1.0541691667166855
7.1748191735634785 537.6938031332184 1.0708099717638937
7.180046728516895 567.1725254739056 1.0998589961875118
7.185274283470311 607.5114658362179 1.1366033922997982
7.190501838423727 677.4338094163277 1.1994719917124688
7.195729393377143 777.0177157987815 1.2825828109251258
7.2009569483305595 932.2807059156343 1.4060211281383845
7.206184503283976 1132.1088271408266 1.5466349168201137
7.211412058237392 1401.943991683963 1.7184193625294237
7.216639613190808 1733.3546358409908 1.9096317777770577
7.221867168144224 2129.2718681623655 2.1159996574076905
7.227094723097641 2527.7048015698383 2.3039803693618564
7.232322278051057 2830.60736658128 2.434968092952461
7.237549833004473 2977.149989450994 2.493308249202931
7.242777387957889 2911.377023474159 2.464941877013884
7.248004942911305 2673.48906979561 2.3601644165856057
7.253232497864722 2322.479970057218 2.199142203844534
7.258460052818138 1916.2695046705314 1.9978293506836362
7.263687607771554 1532.5729130223765 1.7878871256448192
7.26891516272497 1194.3556019264768 1.5779430384077942
7.274142717678386 938.4957182067182 1.399696023579608
7.279370272631803 752.3622383283783 1.253838136854999
7.284597827585219 620.6566261966882 1.1397133432988396
7.289825382538635 535.3365145299161 1.058195078031378
7.295052937492051 479.4225076252682 1.0029108095902872
7.300280492445467 439.54218355945824 0.9615834900782794
7.305508047398884 409.0036115489133 0.9294167084012254
7.3107356023523 392.96522929392233 0.9111901120826259
7.315963157305716 379.998494238773 0.8974307448029144
7.321190712259132 372.71495537500164 0.8905369034772675
7.326418267212548 368.35182934348626 0.885798028104208
7.331645822165965 363.4975826492322 0.8808280556885996
7.336873377119381 355.9524358427641 0.8723265157021886
7.342100932072797 352.7284410982962 0.8688149786279932
7.347328487026213 348.3766239392689 0.8640035274346527
7.352556041979629 345.8095591973959 0.8634817932513742
7.357783596933046 343.9839232440449 0.8609860774947882
7.363011151886462 338.5696266765869 0.8523423911963747
7.368238706839878 335.84376847664856 0.8473420242498014
7.373466261793294 337.0392482696316 0.846042538974707
7.37869381674671 333.96218529387227 0.8437486721624812
7.383921371700127 337.6380105064386 0.8511222154570091
7.389148926653543 335.6838829508534 0.8506069760357936
7.394376481606959 334.41854406047173 0.8487609753378058
7.399604036560375 336.1143487615098 0.8483243185977697
7.4048315915137914 336.24235513235635 0.8471157699433743
7.410059146467208 335.2875611876805 0.845787726078318
7.415286701420624 334.6894326623188 0.8428399151440595
7.42051425637404 334.0593253195222 0.8422514823959989
7.425741811327456 334.5049873752742 0.8417191435390421
7.4309693662808725 338.5311366893374 0.8479657685648799
7.436196921234289 340.41181527582324 0.8516393685952572
7.441424476187705 348.22185024303127 0.8617236237913022
7.446652031141121 354.1631368888184 0.8681696432334277
7.451879586094537 356.6307582276225 0.8693154818622385
7.4571071410479535 360.7979987083883 0.8704049352278672
7.46233469600137 362.64223362834366 0.8720801445705063
7.467562250954786 371.7935343447048 0.8820706251372501
7.472789805908202 379.4621738215575 0.8895956893243003
7.478017360861618 386.18405793768386 0.8954476403077517
7.4832449158150345 393.4050785355997 0.9009100665477874
7.488472470768451 401.7294981617789 0.910322160676554
7.493700025721867 414.42775738898155 0.9248488108741589
7.498927580675283 431.1262211696522 0.942631058205939
7.504155135628699 445.3177407034434 0.956159026181426
7.5093826905821155 462.3342583681702 0.9719701116479096
7.514610245535532 473.6396012419436 0.980284147656592
7.519837800488948 489.25228347107964 0.995077402747302
7.525065355442364 502.5630608681692 1.0079197272765508
7.53029291039578 513.421990898897 1.0200259424273972
7.5355204653491965 518.4445521015914 1.026535927353669
7.540748020302613 514.8824904092551 1.0222109183452732
7.545975575256029 507.7221885666655 1.0123711049016446
7.551203130209445 503.8151606512247 1.0064722546499236
7.556430685162861 499.7576253517289 1.001714258081918
7.5616582401162775 495.03312818395943 0.996186186728151
7.566885795069694 487.36335009814917 0.9888248930657932
7.57211335002311 476.4120458896228 0.9775779171541058
7.577340904976526 465.5960080136552 0.966402879034828
7.582568459929942 454.7615645648932 0.9544968931519938
7.5877960148833585 446.49546983219676 0.9464341736078882
7.593023569836775 441.7868799654039 0.94322590416687
7.598251124790191 438.75889030238227 0.9403524972850266
7.603478679743607 436.92282198253207 0.9374609131333274
7.608706234697023 436.66165613183193 0.9359449209901872
7.6139337896504395 435.52481163618353 0.93399336540701
7.619161344603856 433.86633313299996 0.9329083958912808
7.624388899557272 433.5670196619801 0.9330149413343399
7.629616454510688 438.1026457779141 0.9378275366618487
7.634844009464104 439.95482855997324 0.9389431921817895
7.6400715644175206 446.31339487673205 0.9447411782481785
7.645299119370937 454.5673078031767 0.9520403016366884
7.650526674324353 465.98053739616546 0.9622815956140066
7.655754229277769 479.4401256226598 0.9764918014641529
7.660981784231185 485.78089175365585 0.982423717871161
7.666209339184602 494.38018442163667 0.9910252944041842
7.671436894138018 504.03509391869346 1.0015012349903507
7.676664449091434 513.5390442736754 1.010693717947248
7.68189200404485 518.6449114551726 1.0137785737699394
7.687119558998266 523.6030682706987 1.0170555212559589
7.692347113951683 527.508573900101 1.0191423232284902
7.697574668905099 530.2500296343107 1.0214066734603364
7.702802223858515 536.5201691254094 1.026376690465704
7.708029778811931 538.6043308350091 1.028706599184699
7.713257333765347 536.2345901087554 1.026066419404695
7.718484888718764 525.084892132531 1.0155097365762071
7.72371244367218 518.3508058306516 1.0094320777438557
7.728939998625596 509.81887212057956 0.9997713104895253
7.734167553579012 505.2980358189355 0.9956391667926285
7.739395108532428 501.6364351105344 0.9921259536152177
7.744622663485845 504.3126156583998 0.995453265132027
7.749850218439261 506.5187527386701 0.997038950688171
7.755077773392677 508.450030235009 0.9983406327952565
7.760305328346093 508.83702594140357 0.9991374421556587
7.765532883299509 505.753543426598 0.9952456909255918
7.770760438252926 499.7265552698354 0.9883891893018252
7.775987993206342 495.46085220439574 0.9825208428542176
7.781215548159758 490.26989057599974 0.9768111809530722
7.786443103113174 487.3319779534712 0.9744437270097079
7.79167065806659 481.67812674598804 0.9700617928521281
7.796898213020007 471.1923287020123 0.9594903750989069
7.802125767973423 462.3138679410744 0.9506408411976021
7.807353322926839 453.1833869438511 0.9408124978255121
7.812580877880255 446.88406931971855 0.933196300609936
7.817808432833671 443.3288905872657 0.9282787787090496
7.823035987787088 437.14980892223343 0.9217763938404908
7.828263542740504 436.00828809499217 0.9204711163805297
7.83349109769392 436.1267690494914 0.9213280390292219
7.838718652647336 434.36882790804117 0.9193325081903412
7.8439462076007525 433.30582453412336 0.9182778206486133
7.849173762554169 431.2327180941705 0.9159366349068279
7.854401317507585 430.4923997902224 0.9141120333798995
7.859628872461001 428.88491912308785 0.9112802219274868
7.864856427414417 432.29814048283765 0.9136446992416708
7.8700839823678335 439.06792948168794 0.9208224262059805
7.87531153732125 445.8088356363569 0.9279641436872476
7.880539092274666 453.2774043220951 0.9344401137790086
7.885766647228082 457.7924806134967 0.9380226976119148
7.890994202181498 462.96348402261066 0.9426189801233898
7.8962217571349145 468.7543877288945 0.9480996304264976
7.901449312088331 474.41054581076264 0.9535114076659452
7.906676867041747 476.9542668140935 0.956311520953341
7.911904421995163 479.5339123928841 0.9588741254807268
7.917131976948579 478.44461031167793 0.9575297152248383
7.9223595319019955 484.5897806368044 0.963094000435912
7.927587086855412 486.1206592800095 0.9634049291138399
7.932814641808828 492.95253677443554 0.9695118602643892
7.938042196762244 501.39043870520254 0.977136583264867
7.94326975171566 511.54425583712 0.9864933108573363
7.9484973066690765 517.1075489884964 0.9915941132246611
7.953724861622493 524.0237317824018 0.9976023550677466
7.958952416575909 533.2321746024301 1.0053011665903497
7.964179971529325 547.1012267902881 1.0171189552636286
7.969407526482741 556.9286685356695 1.0242890467572496
7.9746350814361575 565.6686348244726 1.0316261767578936
7.979862636389574 573.8230965034438 1.0391743043161394
7.98509019134299 581.323951562242 1.0465075080942885
7.990317746296406 593.5677133744722 1.0574330736153903
7.995545301249822 600.1072592212357 1.062811316094559
8.000772856203238 601.4492271693365 1.0624076347596103
8.006000411156654 605.6997406818164 1.0659174955373307
8.01122796611007 614.5778607362183 1.073876963190086
8.016455521063486 617.9708972519929 1.0749468028712676
8.021683076016902 619.8581604758419 1.076234639949329
8.026910630970319 620.5481164382967 1.0762301963354772
8.032138185923735 627.9955126567461 1.0823107122918758
8.037365740877151 639.1937837548533 1.0919605494274849
8.042593295830567 650.5647465360796 1.101005782651644
8.047820850783983 657.3020355541336 1.1071551394299664
8.0530484057374 662.9747269682757 1.1103361186810758
8.058275960690816 669.341927900788 1.115189860059614
8.063503515644232 677.6354163721307 1.1230769062265367
8.068731070597648 688.5978451955223 1.1317690285179616
8.073958625551064 693.6620558248665 1.1354624652395742
8.07918618050448 696.2825154615582 1.1363701306837277
8.084413735457897 696.800533905352 1.1355904974263467
8.089641290411313 701.070187559466 1.138439879987941
8.09486884536473 706.5593339500934 1.1416395690386643
8.100096400318145 710.2438309990048 1.1447374042499776
8.105323955271562 712.3244998056732 1.1465584956744186
8.110551510224978 710.997753212311 1.145045937830636
8.115779065178394 707.5473175654313 1.141536740115748
8.12100662013181 706.4232367470462 1.1392139464607025
8.126234175085226 705.8511586052152 1.1389446529250646
8.131461730038643 706.8724511794113 1.1395819903163569
8.136689284992059 713.3140877437438 1.1439251669636599
8.141916839945475 720.485138711401 1.1486903477506358
8.147144394898891 732.3120665322567 1.1573288999464244
8.152371949852308 749.6850731819518 1.1705803875465384
8.157599504805724 765.2521842997744 1.1832992208661701
8.16282705975914 783.9817082028492 1.1971117567179943
8.168054614712556 797.2018378964012 1.2062168459727223
8.173282169665972 811.5317109493136 1.216184970953725
8.178509724619389 818.799159597608 1.2214650538289198
8.183737279572805 823.5573147144247 1.2258243283279486
8.188964834526221 820.6121124799606 1.2230857839558964
8.194192389479637 810.3991741221539 1.2148930351419391
8.199419944433053 797.006477830929 1.2030585142428256
8.20464749938647 784.2358046062786 1.1920294709501935
8.209875054339886 773.1537493892689 1.183570592885231
8.215102609293302 756.5183666241549 1.171710020909671
8.220330164246718 743.7956806286805 1.1615778239836692
8.225557719200134 731.4763465915363 1.1524473195077933
8.23078527415355 720.5156825765112 1.1438912821995053
8.236012829106967 712.3432383741458 1.1378681101166914
8.241240384060383 701.2767355615881 1.12819593152607
8.2464679390138 687.4945613592416 1.1161990672607467
8.251695493967215 680.7429638192542 1.1100388223903725
8.256923048920632 674.5924630508355 1.1027950244183857
8.262150603874048 673.9665124778016 1.1023473132242063
8.267378158827464 674.4430814887905 1.1034627117111813
8.27260571378088 674.389902851026 1.1026833840627777
8.277833268734296 673.1284929845835 1.0998469477884842
8.283060823687713 672.5879324278019 1.0992496064796122
8.288288378641129 673.9677801628812 1.099987369273927
8.293515933594545 673.6046450121996 1.0996050497585086
8.298743488547961 673.4594310669057 1.098346562596944
8.303971043501377 684.837844415947 1.1079883573593303
8.309198598454794 691.8194541518965 1.113377567660782
8.31442615340821 701.1000577242829 1.1205523200772893
8.319653708361626 710.3424572293801 1.1285921820992055
8.324881263315042 709.9173344460075 1.1275355678337025
8.330108818268458 714.9333887555437 1.1313068668893922
8.335336373221875 718.745539999321 1.1320847697595173
8.34056392817529 726.1506452602554 1.1374228243926596
8.345791483128707 733.2855713493864 1.1423728270602258
8.351019038082123 738.0317693188208 1.1458854038420863
8.35624659303554 741.6666915358849 1.1479299120641235
8.361474147988956 740.9992761252829 1.1465134664583294
8.366701702942372 745.608699954093 1.1496495815479668
8.371929257895788 749.4003483947861 1.1517829874665262
8.377156812849204 754.7508867075745 1.1563896861674654
8.38238436780262 758.7634819207839 1.1598970058166955
8.387611922756037 753.5686060309827 1.1559247619615263
8.392839477709453 746.2403853492825 1.1483923678625787
8.398067032662869 737.3722430917271 1.1414874385367584
8.403294587616285 729.9740416242224 1.1357095941391562
8.408522142569701 725.2102321484575 1.1329022833965854
8.413749697523118 716.8844932865067 1.1256344377103944
8.418977252476534 711.6548237124939 1.121679520837481
8.42420480742995 703.800304189923 1.1145424377173827
8.429432362383366 692.8979300087742 1.1059531460105483
8.434659917336782 684.2763942526515 1.0984322100294945
8.439887472290199 672.328715570448 1.0884011844267445
8.445115027243615 661.8607695528791 1.0791275562642095
8.450342582197031 652.8066559008741 1.0716429005277708
8.455570137150447 646.2173078334924 1.0660560212449468
8.460797692103863 636.9229499760726 1.058459734031329
8.46602524705728 630.3442809515411 1.0527125426251538
8.471252802010696 622.7810752033465 1.04490501695414
8.476480356964112 619.6549034726385 1.0421118250150103
8.481707911917528 615.722999737021 1.038140940307987
8.486935466870944 606.3744150174008 1.0292705399765647
8.49216302182436 600.8010628972249 1.02391832121998
8.497390576777777 595.2813089613579 1.018500125184162
8.502618131731193 594.3026681577875 1.018330089006132
8.50784568668461 590.7588491658402 1.0157694238779642
8.513073241638025 589.2403087821475 1.0142949574515614
8.518300796591442 582.9134889763355 1.0078217440471815
8.523528351544858 579.2268931294864 1.0043350512403006
8.528755906498274 575.7414788651803 1.0012082884164277
8.53398346145169 568.7435898423078 0.9949331321062289
8.539211016405106 564.8593731341091 0.9914949219036089
8.544438571358523 564.3562833870822 0.9917413257441005
8.549666126311939 560.8405210684498 0.9889920243202294
8.554893681265355 563.0528606111038 0.9904330540513914
8.560121236218771 556.2038033652019 0.9827561195588108
8.565348791172188 557.4423303843041 0.9832065277797851
8.570576346125604 565.1061609434752 0.9898770806713668
8.57580390107902 568.4161631903802 0.9914195027728465
8.581031456032436 573.7435165182823 0.9962680051275378
8.586259010985852 572.9488951665816 0.9955320108752653
8.591486565939269 568.9195183112009 0.9924545515336861
8.596714120892685 566.7408152678773 0.9900742443188025
8.601941675846101 562.532146252168 0.9854666085101907
8.607169230799517 563.4295804811736 0.9872492866427469
8.612396785752933 560.4076591665076 0.9842926463425882
8.61762434070635 562.2915612171308 0.986583496301137
8.622851895659766 562.4919252080629 0.9858566298156017
8.628079450613182 565.9584245120373 0.9871888488065179
8.633307005566598 572.4312740068926 0.9910270230158523
8.638534560520014 576.3514821604725 0.9930571963133821
8.64376211547343 582.9702340927549 0.9994184966310415
8.648989670426847 588.4154913860275 1.0039579513599552
8.654217225380263 598.8298701269782 1.0142600218127473
8.65944478033368 604.6648825519098 1.0186459519950386
8.664672335287095 606.4337540137861 1.019607716740157
8.669899890240512 614.3513605327083 1.025029273047986
8.675127445193928 619.0594525505417 1.0286413155074645
8.680355000147344 627.7532904204712 1.036442617275142
8.68558255510076 640.1783184425638 1.0463182514170117
8.690810110054176 648.1704326213566 1.0521805472659496
8.696037665007593 653.4069837509574 1.0539423792749192
8.701265219961009 664.8989076978078 1.0618280180406632
8.706492774914425 679.1434165109857 1.0727407785680503
8.711720329867841 689.8037847302681 1.081233777776511
8.716947884821257 698.1267713488749 1.0870382299934478
8.722175439774674 698.1453496165046 1.0865073071324924
8.72740299472809 690.430518761405 1.0793940551698897
8.732630549681506 691.1057188163561 1.0806606730312731
8.737858104634922 694.1113463464867 1.0837521229918705
8.743085659588338 697.5149028311166 1.0884335466067854
8.748313214541755 700.6619466560803 1.091682156358132
8.75354076949517 698.5176583239926 1.0899799365971308
8.758768324448587 694.3691844932572 1.0851436910516277
8.763995879402003 685.4072929391733 1.07662707118042
8.76922343435542 673.4752464432551 1.0657011030512058
8.774450989308836 661.9156561534725 1.0562324382097839
8.779678544262252 649.3662231574594 1.0453483735036804
8.784906099215668 637.4083464512357 1.0352051729657399
8.790133654169084 631.9565715717342 1.030919728396308
8.7953612091225 623.8325275469737 1.0245362630045765
8.800588764075917 621.4848232677473 1.0220806891323335
8.805816319029333 616.7427961293206 1.0174772919650805
8.811043873982749 612.2931216064504 1.014125251069231
8.816271428936165 607.2155617449088 1.010263292935546
8.821498983889581 601.8772842632944 1.0062704267295326
8.826726538842998 598.0070611122954 1.002411970104546
8.831954093796414 587.1827172820413 0.9909622978758142
8.83718164874983 581.7891842944397 0.986097159689621
8.842409203703246 575.8455247342281 0.9809993621975971
8.847636758656662 573.6607992810912 0.9803184613798586
8.852864313610079 574.3707892189525 0.9805187542416032
8.858091868563495 577.5490095507388 0.9829894889389321
8.863319423516911 580.4479512992189 0.9854795797716476
8.868546978470327 581.1920395653059 0.9857617802339972
8.873774533423743 580.4074658367324 0.9846276840295328
8.87900208837716 575.210794107343 0.9807072772875375
8.884229643330576 573.2936981498028 0.9780474649953875
8.889457198283992 574.0006053188323 0.9778561594638195
8.894684753237408 574.0108326351964 0.97646836707565
8.899912308190824 574.8789468707146 0.9778559266632817
8.90513986314424 576.2410007502048 0.9790617382312076
8.910367418097657 577.5672386411826 0.9802556402412702
8.915594973051073 580.5989038918307 0.9817362924425287
8.92082252800449 583.3323196885058 0.9826960738717487
8.926050082957905 583.7811000149992 0.983499438631436
8.931277637911322 588.6810189032201 0.9873209051817409
8.936505192864738 590.863592438883 0.9885983655335164
8.941732747818154 592.8935678956135 0.9892643674038415
8.94696030277157 592.2156809829836 0.9880964214166544
8.952187857724986 595.1614359711479 0.9908671937494966
8.957415412678403 601.4913704789342 0.9961867159747858
8.962642967631819 608.5549074187803 1.0010481734600396
8.967870522585235 614.0236853602331 1.0048889953082099
8.973098077538651 615.2238671372477 1.00516167814546
8.978325632492067 615.5764876339811 1.0056290550551403
8.983553187445484 617.0686568374034 1.007828437873676
8.9887807423989 622.532358577843 1.0113809928234279
8.994008297352316 626.8635846229945 1.0145275349527925
8.999235852305732 626.9672268146544 1.0143167589937994
9.004463407259149 632.5127004635342 1.0178332838879482
9.009690962212565 640.4522857422195 1.0235241064766005
9.014918517165981 651.4478545117902 1.0313752810880223
9.020146072119397 660.9406651599455 1.0388020134952862
9.025373627072813 671.3381197865932 1.0465032428941698
9.03060118202623 679.835919870077 1.0519307034762813
9.035828736979646 695.592646416173 1.0635233101091315
9.041056291933062 711.143244704145 1.0751936232149586
9.046283846886478 729.8443874420768 1.0896808198095584
9.051511401839894 744.6829015611695 1.1004951092296495
9.05673895679331 763.430044101325 1.1128346498959432
9.061966511746727 786.7651561385195 1.1295942647693018
9.067194066700143 811.9284572440736 1.1472247294170586
9.07242162165356 837.4693507719916 1.1636144105486772
9.077649176606975 855.8937192919002 1.1746236855903502
9.082876731560392 870.4910835171762 1.1844373606581926
9.088104286513808 879.4185774937004 1.1905117177367526
9.093331841467224 886.1025564836256 1.1946404131647448
9.09855939642064 888.9782831253503 1.196154469200649
9.103786951374056 890.0809804364364 1.197390743282635
9.109014506327473 886.6698352303989 1.1937524336208973
9.114242061280889 878.8559798414806 1.1885208720091438
9.119469616234305 877.175772878963 1.1872204068752201
9.124697171187721 878.2867134312248 1.187963225854103
9.129924726141137 879.8065904365748 1.1891012913246266
9.135152281094554 878.4014058698882 1.187697486556097
9.14037983604797 887.6811051967464 1.1942383334404467
9.145607391001386 904.5615054937172 1.2048484122719942
9.150834945954802 930.9173663168714 1.2225956967839828
9.156062500908218 966.3300366740682 1.245962185702739
9.161290055861635 999.6208752097623 1.2766609140238314
9.16651761081505 1039.1921440584777 1.308159668919372
9.171745165768467 1074.0147555589608 1.3352658946212657
9.176972720721883 1095.1162997765243 1.351437165479796
9.1822002756753 1104.1715460942928 1.359764135421884
9.187427830628716 1104.4137794425296 1.3629396670043017
9.192655385582132 1096.894331401194 1.3596840380003998
9.197882940535548 1086.700917618062 1.3549232341480302
9.203110495488964 1073.4310607842826 1.3492051444046185
9.20833805044238 1065.936141590356 1.3499139738939872
9.213565605395797 1056.106755796652 1.3459591626874239
9.218793160349213 1043.128412865711 1.3395431248013934
9.224020715302629 1033.4112565138762 1.3346472391685653
9.229248270256045 1032.3176740919023 1.3355494819338531
9.234475825209461 1032.6033423261879 1.3382285963833205
9.239703380162878 1031.3049771615251 1.3393853706510073
9.244930935116294 1034.9092150370714 1.3426826656228796
9.25015849006971 1038.6569829041937 1.347030319539018
9.255386045023126 1044.8154568592793 1.3523683986272983
9.260613599976542 1057.374518095109 1.36184468243721
9.265841154929959 1064.1466971439013 1.3678218811389882
9.271068709883375 1078.3296567350997 1.3760373187151023
9.276296264836791 1098.9778506820135 1.3904999170837147
9.281523819790207 1117.8176693821279 1.4048645038234329
9.286751374743623 1136.9840195975949 1.4195640545817065
9.29197892969704 1148.0828628302766 1.4285780393574938
9.297206484650456 1151.4696010261664 1.430770967267973
9.302434039603872 1145.528358590076 1.426714461882793
9.307661594557288 1124.1847117167795 1.4153749196543945
9.312889149510704 1085.3857163307605 1.393316319537405
9.31811670446412 1036.2598110640822 1.3625215961993167
9.323344259417537 982.7248259069224 1.3283550019752612
9.328571814370953 930.2208117069615 1.2901852954074469
9.33379936932437 884.9714400794245 1.2591232394538772
9.339026924277785 838.2252760505169 1.2269965759118822
9.344254479231202 798.9174481234282 1.1998135273113641
9.349482034184618 768.3247598153151 1.1770486400245543
9.354709589138034 742.4610662470576 1.1582670868121105
9.35993714409145 726.7358636426544 1.148139554831535
9.365164699044866 711.2202082066716 1.1368405348160497
9.370392253998283 697.4822707944086 1.1271657572626967
9.375619808951699 688.7657013251794 1.120197140843886
9.380847363905115 681.3937188988492 1.1149379411109825
9.386074918858531 678.3735332879062 1.1146261573242995
9.391302473811947 680.0703752479117 1.1175407750907067
9.396530028765364 675.9974962433173 1.1146238679421705
9.40175758371878 675.6715373011958 1.1144114440547626
9.406985138672196 678.0842208478083 1.1160155310509094
9.412212693625612 675.8580115896959 1.1129263859028855
9.417440248579029 676.0491344823482 1.102490736653755
9.422667803532445 669.7890423181096 1.0920932896746602
9.427895358485861 665.2375845839164 1.0849583291286322
9.433122913439277 666.3339972819067 1.0838314445464226
9.438350468392693 661.6276698006392 1.0778341960534121
9.44357802334611 662.4497150844002 1.0763513381051355
9.448805578299526 662.7237459485425 1.072842660647022
9.454033133252942 663.5296734186176 1.0708811554204165
9.459260688206358 663.0816531073149 1.0687036831855057
9.464488243159774 661.6560964007662 1.0664383079504485
9.46971579811319 659.8447982123545 1.0632141821693777
9.474943353066607 660.1148845076367 1.062502580461593
9.480170908020023 663.1437876257986 1.0626052752868111
9.48539846297344 662.2927554644483 1.0600578995523195
9.490626017926855 660.7737214594616 1.0572284898739508
9.495853572880272 661.7001405972447 1.0587370070948936
9.501081127833688 662.8760972085985 1.0593879582211079
9.506308682787104 662.7819617383341 1.0574203901181913
9.51153623774052 659.3607957129335 1.0533249315690805
9.516763792693936 651.6793886013614 1.0469564329769054
9.521991347647353 649.4594378731609 1.0436250132063674
9.527218902600769 650.7623027482023 1.0432260554156918
9.532446457554185 656.0450955981671 1.0464488815329536
9.537674012507601 657.1888475560786 1.0463235346655992
9.542901567461017 654.4830013456511 1.0424272827949725
9.548129122414434 652.5946504975727 1.0403551443779413
9.55335667736785 652.3689664856507 1.0393711803849333
9.558584232321266 652.2992185147946 1.0388063398584917
9.563811787274682 655.6721599683785 1.0408095721234738
9.569039342228098 656.7637683846804 1.0413318987490647
9.574266897181515 654.5094051885798 1.0389262468101155
9.57949445213493 657.9011087761784 1.0404805566735553
9.584722007088347 652.1704971991319 1.0335398288923607
9.589949562041763 655.3110693206511 1.0353862788868589
9.59517711699518 655.4512815899367 1.0350188013299804
9.600404671948596 657.814532793383 1.0369347457261573
9.605632226902012 656.8796842538817 1.0353391955699274
9.610859781855428 653.3449726589632 1.0312348321679203
9.616087336808844 649.9417791160532 1.028323989545489
9.62131489176226 656.161214573798 1.0325480000486102
9.626542446715677 657.6892717571312 1.0338511796581626
9.631770001669093 659.7958768606171 1.0355105759377543
9.636997556622509 656.1358668328131 1.031953567941858
9.642225111575925 658.5577600968983 1.0336085618964301
9.647452666529341 657.0936747775888 1.0321778365373615
9.652680221482758 657.8677657546531 1.0329486274870698
9.657907776436174 658.8141407977348 1.032514355917178
9.66313533138959 656.2541571016516 1.0288146321101888
9.668362886343006 661.8855547051411 1.032490608706841
9.673590441296422 662.0133208815776 1.0316418886837195
9.678817996249839 662.8383690781852 1.0310207174461552
9.684045551203255 663.2275104060996 1.0311018644965604
9.689273106156671 663.3628991216764 1.0322904203703345
9.694500661110087 662.7538391198655 1.031614616319372
9.699728216063503 665.2788980464408 1.0329300427660437
9.70495577101692 665.9379465062991 1.031944588379059
9.710183325970336 671.6238098094427 1.0358242447499932
9.715410880923752 674.9537798068008 1.0375412587008372
9.720638435877168 676.4153427236608 1.0381684430500082
9.725865990830584 676.3741434269259 1.037876931617917
9.731093545784 670.6430636122194 1.0321536387043222
9.736321100737417 673.163954756593 1.0344136895783547
9.741548655690833 675.6821914921694 1.0360416515981858
9.74677621064425 675.8653045017612 1.0353597462939916
9.752003765597665 678.9155329415818 1.0374934504869038
9.757231320551082 677.4974579834327 1.0358597482642775
9.762458875504498 675.1716567268304 1.032880439814601
9.767686430457914 677.4347368330225 1.0337466523964731
9.77291398541133 678.8083419928266 1.0342125580331325
9.778141540364746 680.3401778062436 1.0342452775583377
9.783369095318163 679.7792239084085 1.033540078804243
9.788596650271579 678.2143054678869 1.0317009050415433
9.793824205224995 677.5070130390083 1.0311949850603828
9.799051760178411 682.3768603736665 1.0336658569762776
9.804279315131827 683.3744927299097 1.0335572937588748
9.809506870085244 683.1543210344498 1.0327915136263488
9.81473442503866 685.4260122401885 1.0340376454241325
9.819961979992076 687.1238919321354 1.034163806126501
9.825189534945492 685.7011298221496 1.0322832951580934
9.830417089898909 687.8049759129958 1.0337698909807727
9.835644644852325 692.2204943951257 1.0365469512211403
9.840872199805741 691.9454743792929 1.0350729400713963
9.846099754759157 698.6004987780796 1.0402078140292086
9.851327309712573 699.9983852089314 1.0405493468357285
9.85655486466599 701.6272502742733 1.0418753846737803
9.861782419619406 698.9131650573411 1.0395807221358975
9.867009974572822 700.3818070708517 1.0390102264952898
9.872237529526238 702.3803452281261 1.0397642608535316
9.877465084479654 707.139131593456 1.043038949435171
9.88269263943307 713.728210728595 1.0480555055443077
9.887920194386487 714.1768731040722 1.0481309737496847
9.893147749339903 717.4145815902859 1.0506000348237252
9.89837530429332 720.2933519490163 1.0516136632126674
9.903602859246735 720.9209724910212 1.051331409372906
9.908830414200152 723.6153661311638 1.0529608610323473
9.914057969153568 732.6509355508875 1.0593386563499183
9.919285524106984 739.9678894139623 1.0642000910741
9.9245130790604 748.2684775453865 1.069467592125442
9.929740634013816 753.1768887919874 1.072226536887685
9.934968188967233 755.1747495573438 1.0732656052213079
9.940195743920649 754.4137436709723 1.071414399918299
9.945423298874065 758.0547397674329 1.0736163155772616
9.950650853827481 759.9067418019752 1.0747654262328867
9.955878408780897 765.7127937468887 1.079963821064759
9.961105963734314 767.4167197361043 1.0816267709049399
9.96633351868773 766.6695922878483 1.080986702135703
9.971561073641146 762.4588438886364 1.0763575958792788
9.976788628594562 760.1803044368717 1.0739486927473252
9.982016183547978 755.7859488566862 1.0704744124176688
9.987243738501395 750.3330151425889 1.0645621777710716
9.99247129345481 748.510176552574 1.062159408531106
9.997698848408227 743.7209623830381 1.0582228794480097
10.002926403361643 741.7534111135238 1.055932382532305
10.00815395831506 736.760349582258 1.0516632343780619
10.013381513268476 726.79732913095 1.0437905534327692
10.018609068221892 722.8873871635592 1.0403490905070485
10.023836623175308 721.4961523122986 1.0393772399988306
10.029064178128724 722.8606195476896 1.0408061506491262
10.03429173308214 726.3053652070323 1.0440109388201848
10.039519288035557 726.0125581418424 1.043526070697148
10.044746842988973 725.9769027114752 1.042458931077231
10.049974397942389 728.1289772436913 1.0433034095646856
10.055201952895805 723.076824209266 1.039304126385895
10.060429507849221 723.9719153039694 1.0400151465789162
10.065657062802638 718.8544849387434 1.0370902242603248
10.070884617756054 718.2482349329886 1.0366426072783756
10.07611217270947 713.9641953833458 1.0338082303063578
10.081339727662886 711.4613974080816 1.031074125768423
10.086567282616302 709.175123635353 1.0292367015598936
10.091794837569719 704.8856433462452 1.025277303863048
10.097022392523135 704.8569722897194 1.0241103743339097
10.102249947476551 705.9005767720333 1.0248375120622422
10.107477502429967 710.4359762389511 1.0274317932421795
10.112705057383383 711.4843739522172 1.0275848888848043
10.1179326123368 704.737599796208 1.022997505457069
10.123160167290216 699.7679526615767 1.0199909461982832
10.128387722243632 696.6093878619164 1.0173872852222545
10.133615277197048 696.4044173116539 1.0158323774945666
10.138842832150464 699.9542366659832 1.0172721964892484
10.14407038710388 700.4439450835864 1.0174280264927635
10.149297942057297 703.520166774443 1.0203848597459295
10.154525497010713 702.0904775184426 1.0198587876505862
10.15975305196413 702.0510956264509 1.0195866658095478
10.164980606917545 703.426829146732 1.0183817678904818
10.170208161870962 704.1799436164068 1.0170647690525643
10.175435716824378 705.138993405068 1.0176887473723755
10.180663271777794 706.9993943153312 1.0194339407138104
10.18589082673121 707.734148856321 1.0204500015259448
10.191118381684626 706.8738199762831 1.0199452003202654
10.196345936638043 708.0063962278861 1.0206706550171505
10.201573491591459 706.4912586776497 1.0191383567502412
10.206801046544875 705.068879458084 1.0178367982951666
10.212028601498291 702.7501920793122 1.0152891403908935
10.217256156451707 702.8364873393846 1.0151138881651633
10.222483711405124 707.0570806279865 1.0184816595493376
10.22771126635854 708.9397384353014 1.0206543501757444
10.232938821311956 707.5661612686457 1.0195705445361964
10.238166376265372 707.2645846663571 1.0183430566103342
10.243393931218788 708.2471885853545 1.017846770173979
10.248621486172205 710.9684016410738 1.0195493380534608
10.253849041125621 710.8320887660359 1.019299719364019
10.259076596079037 705.8990167820925 1.0166057813957807
10.264304151032453 702.5880262754423 1.0145190403089177
10.26953170598587 699.4676097059706 1.011444292878895
10.274759260939286 698.871572503593 1.0098099423552032
10.279986815892702 701.2256963752643 1.0110176694647925
10.285214370846118 699.3095830044127 1.0098188533445775
10.290441925799534 699.6494888901769 1.0092266406446762
10.29566948075295 696.9514633549763 1.007214267297795
10.300897035706367 694.9122578728465 1.00565571943325
10.306124590659783 694.4893254758205 1.0052164121364662
10.3113521456132 688.487666309462 1.0007988098268756
10.316579700566615 692.5458904637532 1.0034694251129617
10.321807255520032 691.7083873596835 1.002198728137779
10.327034810473448 689.3049152654789 0.9999122478570707
10.332262365426864 686.1017417025589 0.9964883794364332
10.33748992038028 685.313116121946 0.9955711321630446
10.342717475333696 682.1008404029843 0.9928161059389349
10.347945030287113 682.1689041648413 0.9919902373246959
10.353172585240529 685.8583434384718 0.994606922702646
10.358400140193945 690.0165527799933 0.9980587138862724
10.363627695147361 694.1175135579546 1.0005871696249449
10.368855250100777 698.4708196686003 1.003646567975762
10.374082805054194 699.5956162516586 1.0038534105250683
10.37931036000761 697.424355870218 1.0018464131878742
10.384537914961026 695.5524230535787 1.0003101614887868
10.389765469914442 694.4712617163158 0.9984664541859858
10.394993024867858 696.0356577081297 0.9995471999221713
10.400220579821275 697.525228130774 1.0003857187595495
10.40544813477469 691.9141534032894 0.9949156486770468
10.410675689728107 683.8559784007258 0.9886126899888743
10.415903244681523 678.4590904263167 0.9848655561364599
10.42113079963494 677.6058321273073 0.9841538488443279
10.426358354588356 670.73119392533 0.9788720311115408
10.431585909541772 663.5211804478599 0.9732953014323754
10.436813464495188 655.981501142852 0.9683843600579228
10.442041019448604 647.9676295259804 0.9620454949671591
10.44726857440202 643.6950258548733 0.9579417050958984
10.452496129355437 641.0776692985451 0.9550874084167099
10.457723684308853 638.3594890865668 0.9531867707017431
10.462951239262269 636.8910757166175 0.9522090655125264
10.468178794215685 632.1909570946314 0.949265280814084
10.473406349169101 621.8059624041363 0.9412285442910704
10.478633904122518 614.28553946192 0.9351567539738577
10.483861459075934 609.3756265496802 0.931205436559901
10.48908901402935 603.765245452872 0.9269789790526942
10.494316568982766 601.5175136857217 0.9246422538457779
10.499544123936182 598.3249362503631 0.9217760678031207
10.504771678889599 594.187201210057 0.9182508550411528
10.509999233843015 593.548363814336 0.918132936068752
10.515226788796431 596.1345330694668 0.9198411365090335
10.520454343749847 592.6666348534322 0.9172542347959208
10.525681898703263 588.0513018126013 0.9135070849285576
10.53090945365668 583.8126869268402 0.9094744025980477
10.536137008610096 584.0646540213912 0.9092616248980523
10.541364563563512 583.5907534370242 0.9079718799337237
10.546592118516928 583.5868575433323 0.9077705404255113
10.551819673470344 578.0883618721856 0.9027701021367741
10.55704722842376 576.7708342412614 0.9023426955683754
10.562274783377177 575.4155056347672 0.9013204257444039
10.567502338330593 572.9101904934904 0.8997429319696918
10.57272989328401 570.5103833524802 0.8971561396213685
10.577957448237425 564.3041383978741 0.8920001055040542
10.583185003190842 561.8803816341043 0.8898500779162857
10.588412558144258 562.8040775961588 0.890595831155219
10.593640113097674 564.8190459485696 0.8925989061497314
10.59886766805109 563.7067750255604 0.890994066538217
10.604095223004506 561.4560902444449 0.8881104963627805
10.609322777957923 554.2687801430417 0.8821616327925104
10.614550332911339 549.3611417201652 0.8770860956273425
10.619777887864755 551.7029964398946 0.8789335046189369
10.625005442818171 554.7188955844479 0.8823527078428262
10.630232997771587 558.8583812069945 0.8855396959425009
10.635460552725004 555.3873295905966 0.8827663890650758
10.64068810767842 552.9699566603587 0.879804921407778
10.645915662631836 552.5008776227272 0.8786541400013866
10.651143217585252 553.7820145482399 0.8796045508451537
10.656370772538668 552.8670648813174 0.8786794397948728
10.661598327492085 553.8521469533788 0.8788756231033669
10.666825882445501 556.7797495974045 0.8812256225393038
10.672053437398917 556.5938891498768 0.8797805269742375
10.677280992352333 560.2124281794896 0.8824673539372195
10.68250854730575 560.1930703965005 0.8824542781190521
10.687736102259166 562.2235673526342 0.8831319336162334
10.692963657212582 564.1937031701297 0.8850862387718761
10.698191212165998 570.1371790315454 0.8898335723309009
10.703418767119414 575.0225879328533 0.8929953545248718
10.70864632207283 578.0074065217286 0.8944980196962673
10.713873877026247 582.6819402780842 0.8974818430071563
10.719101431979663 589.3232128423363 0.9014084273145181
10.72432898693308 596.0131985495194 0.9062651752194947
10.729556541886495 602.6530519813768 0.9109978068024329
10.734784096839912 613.0906779535102 0.9197851118579445
10.740011651793328 617.5610759479689 0.9229189922274763
10.745239206746744 623.1496349220869 0.9268910951012544
10.75046676170016 629.2390363780613 0.9311672208230798
10.755694316653576 633.3736470963379 0.933875184360864
10.760921871606993 632.2819329731644 0.9319366785845317
10.766149426560409 636.5921495126479 0.9346511731867172
10.771376981513825 636.7392056550458 0.9344072770000371
10.776604536467241 637.7627969109459 0.9355061409283993
10.781832091420657 643.8462991414195 0.9394062900134835
10.787059646374074 644.0073503346747 0.9394192136537047
10.79228720132749 640.0061997066692 0.934897305852569
10.797514756280906 635.0756519275624 0.9307612620670311
10.802742311234322 633.5527766026385 0.9295875180193388
10.807969866187738 634.8801497157718 0.9309993724019687
10.813197421141155 639.885832911571 0.9342339589397953
10.81842497609457 643.0897637535359 0.9366671342541809
10.823652531047987 650.6959572880763 0.9416511273907324
10.828880086001403 657.2897039148563 0.9460692399364637
10.83410764095482 663.4990044997896 0.9501805872637028
10.839335195908236 677.4077810265044 0.9594125652656176
10.844562750861652 692.2169450453814 0.9698627301063981
10.849790305815068 715.7299518849474 0.985437010179241
10.855017860768484 745.2196159766967 1.0049595637154538
10.8602454157219 770.9574808517154 1.0221930719948171
10.865472970675317 792.7144796636165 1.036612128410257
10.870700525628733 798.9689106710658 1.0404529369655877
10.875928080582149 799.9240065455886 1.0410065584407933
10.881155635535565 787.638272758734 1.030215334274144
10.886383190488981 770.5551317332425 1.0184906693670017
10.891610745442398 748.1353010670331 1.003959582382101
10.896838300395814 723.7318584350082 0.9881935859714992
10.90206585534923 699.0631313964108 0.9711443197919379
10.907293410302646 680.3269028341083 0.9579415496660096
10.912520965256062 663.5918552951504 0.9461889557314711
10.917748520209479 651.8973657699505 0.9381128652931112
10.922976075162895 639.858848493585 0.9284231893799453
10.928203630116311 630.2250518469406 0.920744092846729
10.933431185069727 624.4584554993727 0.9164086778563276
10.938658740023143 618.1681241278604 0.9111965461061268
10.94388629497656 611.1248436630774 0.9056528614045752
10.949113849929976 603.8424342899798 0.8999620519038061
10.954341404883392 596.0079543383539 0.8947038594925418
10.959568959836808 591.5145279466043 0.8921796484251965
10.964796514790224 586.957140718338 0.8889801823500447
10.97002406974364 585.560461343524 0.8893116661012506
10.975251624697057 582.2076048416736 0.8884273316696754
10.980479179650473 576.1158409580128 0.8853665985326709
10.98570673460389 571.0226063139395 0.8825124562913975
10.990934289557305 568.1467499522474 0.8809952405388073
10.996161844510722 562.6966399302667 0.8776912028531229
11.001389399464138 557.0947184469824 0.8740385545114936
11.006616954417554 550.0848747966189 0.8692424142117662
11.01184450937097 544.8516014172461 0.865947368709381
11.017072064324386 539.9881566840032 0.8624370297023473
11.022299619277803 538.9299228820333 0.8620651672396423
11.027527174231219 537.6780440147311 0.8615572181497555
11.032754729184635 538.0845736341472 0.8622250839807191
11.037982284138051 537.6850334543357 0.8623374083733218
11.043209839091467 535.6883312046468 0.8606555506306541
11.048437394044884 536.7528656967462 0.8614528846278686
11.0536649489983 536.3412911789737 0.861552552810884
11.058892503951716 536.0137159376671 0.8622304751365539
11.064120058905132 533.0710266581751 0.8600371933154237
11.069347613858548 527.850618823945 0.8566849823029532
11.074575168811965 524.8310007249313 0.8546157772722435
11.079802723765381 519.995009147226 0.850650329770768
11.085030278718797 522.1425619215829 0.8530786487170594
11.090257833672213 522.2053160947129 0.8529977752354438
11.09548538862563 521.5020853852008 0.8523019629308209
11.100712943579046 521.4085008259635 0.8522330043121347
11.105940498532462 517.1220236936217 0.8489781514385778
11.111168053485878 516.0427399852853 0.8485803835136655
11.116395608439294 511.8271168624812 0.8458266802800364
11.12162316339271 513.9230711481317 0.8478970644529268
11.126850718346127 516.0149651643595 0.849902121325049
11.132078273299543 517.1441546648961 0.8508912626705316
11.13730582825296 514.0479140867564 0.8486999597426836
11.142533383206375 507.7236338567806 0.8436907078562582
11.147760938159792 504.8883744322575 0.841402421043487
11.152988493113208 503.0706339040577 0.8398728350396274
11.158216048066624 502.493607396504 0.8395742822935267
11.16344360302004 503.33315699277114 0.8401703431112264
11.168671157973456 502.37725228807557 0.8395800962049746
11.173898712926873 506.44737961894145 0.8438897975671695
11.179126267880289 505.62910258447766 0.8435544875491953
11.184353822833705 503.51126313751047 0.8413145986232436
11.189581377787121 501.5319253243493 0.8395676535414214
11.194808932740537 502.15829799585936 0.8395458277728529
11.200036487693954 499.7927323463816 0.8377091431174728
11.20526404264737 498.02770906392647 0.8369877771670263
11.210491597600786 496.6613995197428 0.8357892297655712
11.215719152554202 493.65460260775285 0.8334147797288757
11.220946707507618 496.22913280713584 0.835576473306757
11.226174262461035 497.310615996253 0.8366484245565956
11.23140181741445 496.44308851997465 0.8373485376672289
11.236629372367867 493.81092029106344 0.8354651668187282
11.241856927321283 491.4857401345207 0.8334945466765931
11.2470844822747 491.7995708247324 0.8334813032256516
11.252312037228116 491.9003602816119 0.8328789089593073
11.257539592181532 491.64570643308946 0.8322430171229717
11.262767147134948 494.445588695233 0.8349624853366645
11.267994702088364 493.86309697468613 0.8344995458519994
11.27322225704178 494.77583745276524 0.8358688841565246
11.278449811995197 492.70622902698113 0.8339812912266901
11.283677366948613 493.2549725157866 0.8340338598150031
11.288904921902029 496.9808161879541 0.836948560675269
11.294132476855445 498.6986590228839 0.8373129987311888
11.299360031808861 496.9739599796113 0.8364597568934131
11.304587586762278 494.6653309975421 0.8338354661075943
11.309815141715694 493.74668318721746 0.832546456696731
11.31504269666911 496.4961594576641 0.8343835709797631
11.320270251622526 498.3846131860582 0.8352895176618395
11.325497806575942 498.0888354745065 0.8344566645622193
11.330725361529359 498.9915892227857 0.8354809162152558
11.335952916482775 503.4145817464476 0.8389872970415408
11.341180471436191 502.26917399458677 0.8382880420613831
11.346408026389607 499.8896100617103 0.8366561297287873
11.351635581343023 496.13850015461355 0.8334260469675538
11.35686313629644 492.06479383408373 0.8302603875811515
11.362090691249856 491.18448680338054 0.8292429652071481
11.367318246203272 490.4938002343029 0.8285346222865952
11.372545801156688 488.4685029568355 0.8271512384370965
11.377773356110104 484.8278948832278 0.8239879058752054
11.38300091106352 483.030401353831 0.8226890081015269
11.388228466016937 481.8626155724059 0.8215272066608189
11.393456020970353 480.3408992709184 0.8199489801483288
11.39868357592377 476.01640774174604 0.8171379361593937
11.403911130877185 469.6911291151173 0.8121368635366789
11.409138685830602 463.6304225195345 0.8076033613130358
11.414366240784018 462.3610869903702 0.8063903967794237
11.419593795737434 462.17748978696864 0.8056271102381509
11.42482135069085 462.8254716817638 0.8064136533101732
11.430048905644266 461.841593049336 0.8057601135413576
11.435276460597683 456.20582260297846 0.8005791336000228
11.440504015551099 453.70353710937127 0.7985834201758858
11.445731570504515 450.132769753777 0.7954519167590388
11.450959125457931 450.76906404981133 0.7957779712651968
11.456186680411347 452.67919963347356 0.797472027952136
11.461414235364764 452.33662087620246 0.7970487322258418
11.46664179031818 448.9679152360962 0.7941815197441723
11.471869345271596 445.83583153914026 0.7921099433875616
11.477096900225012 448.5741821328221 0.7947747647178371
11.482324455178428 452.61819194883935 0.8051234995990136
11.487552010131845 456.93144529526825 0.8109726142202385
11.49277956508526 454.3473016830636 0.809522814993321
11.498007120038677 454.03329802500275 0.8110261797669318
11.503234674992093 454.11369257963213 0.8118292166520342
11.50846222994551 456.7113518582771 0.815522660085024
11.513689784898926 458.7856843422726 0.8184698919967692
11.518917339852342 461.2780243280086 0.8219052522367263
11.524144894805758 459.06377629133556 0.8213366001118347
11.529372449759174 453.2227217422752 0.8168669540478312
11.53460000471259 449.12702636011096 0.8140406002810519
11.539827559666007 446.00477985599355 0.8120023470426607
11.545055114619423 444.4242749669064 0.8110824897382964
11.550282669572839 442.2306261128714 0.8099278472172478
11.555510224526255 443.6428252151051 0.8121026919468971
11.560737779479672 443.32015763247125 0.8121696568174681
11.565965334433088 444.25854403734274 0.8134297157826491
11.571192889386504 444.5806350082952 0.8142644282341555
11.57642044433992 441.88606378134466 0.81263434883886
11.581647999293336 439.3184937689906 0.8110119406797172
11.586875554246753 436.6726408055762 0.8091744988486446
11.592103109200169 433.40363813055274 0.8066556471136304
11.597330664153585 430.72392616727245 0.8046871087891465
11.602558219107001 428.0657385478471 0.8025321867957995
11.607785774060417 427.1495630614889 0.8019600508778167
11.613013329013834 427.18122507720506 0.8020660464780668
11.61824088396725 424.00278480294486 0.800111905521848
11.623468438920666 419.7452394815423 0.7973561345930118
11.628695993874082 413.9533682059239 0.792301930618525
11.633923548827498 413.54526883886837 0.7920214271610575
11.639151103780915 413.7028942269946 0.7919620472163016
11.64437865873433 409.5678266697498 0.7876843548938243
11.649606213687747 405.2616897780182 0.7846432065457435
11.654833768641163 396.51590345059606 0.7767969880399895
11.66006132359458 396.51422834637214 0.7778785807511016
11.665288878547996 398.28910471007015 0.7803016540221558
11.670516433501412 400.7541124691084 0.7834820251315786
11.675743988454828 398.1903230082072 0.7814945349484593
11.680971543408244 397.8711008174261 0.7820211820185767
11.68619909836166 396.63618669373795 0.781686486619033
11.691426653315077 394.3510441178817 0.7804992697682723
11.696654208268493 392.69344343157263 0.7792345055934408
11.701881763221909 389.97036346185666 0.7769426123512478
11.707109318175325 390.89541345780094 0.7777931956633641
11.712336873128741 392.7578981728386 0.7790947628958974
11.717564428082158 396.11850570455346 0.7827260536075292
11.722791983035574 395.4111860667941 0.7818320987072944
11.72801953798899 394.9088843213503 0.7821074767417041
11.733247092942406 395.89355612417455 0.7835258812189105
11.738474647895822 396.99979349521084 0.7851201603617424
11.743702202849239 396.65990276361146 0.7853904550914351
11.748929757802655 394.04034804780787 0.7834359866207704
11.754157312756071 391.4111860998158 0.780999169064012
11.759384867709487 391.3525396803064 0.7810911535656062
11.764612422662903 393.3212101214654 0.7834339079489803
11.76983997761632 394.63092111405933 0.7844996385642675
11.775067532569736 397.90115010237076 0.7886024261036794
11.780295087523152 397.6657017958591 0.788197846460782
11.785522642476568 398.44880339719697 0.7889021771868747
11.790750197429984 394.6324558556826 0.7842146749099141
11.7959777523834 393.2412468961646 0.7818425056392891
11.801205307336817 390.63645868118044 0.778971594019373
11.806432862290233 393.935757695708 0.7823000260469946
11.81166041724365 396.4678145409634 0.7845058707513888
11.816887972197065 398.8619224877398 0.7875849394317634
11.822115527150482 400.0694335518929 0.7883259926463694
11.827343082103898 398.62505876178767 0.7869286943371449
11.832570637057314 399.7312952895113 0.7878151043448424
11.83779819201073 402.0523437230213 0.7893274232896617
11.843025746964146 402.77223341020056 0.7903684709719356
11.848253301917563 407.81281274529294 0.7958013714340806
11.853480856870979 411.0711755849119 0.7994119400582668
11.858708411824395 414.93869514929725 0.8035559292604425
11.863935966777811 411.16996938664784 0.800275611696526
11.869163521731227 407.83781672477045 0.7977391432466663
11.874391076684644 401.2774135617513 0.7918568334400592
11.87961863163806 400.3788893402342 0.7920769699831308
11.884846186591476 402.69633253683054 0.7947681953533969
11.890073741544892 399.6326828751253 0.791570334255465
11.895301296498308 400.56934733331275 0.7928126479212008
11.900528851451725 396.9041314792831 0.7893430781589499
11.90575640640514 396.38020803745576 0.7884491647184513
11.910983961358557 395.6402605178078 0.788139511593407
11.916211516311973 393.34404263028875 0.7849616030173876
11.92143907126539 391.1028615121257 0.7829645695167164
11.926666626218806 389.9697745217213 0.7826499176155645
11.931894181172222 386.5452205971126 0.7797377346972434
11.937121736125638 385.20618989084835 0.7790318940900317
11.942349291079054 386.5037810177597 0.7810149061779827
11.94757684603247 388.90361629517747 0.7837530324921875
11.952804400985887 390.5603273889069 0.7861958460947268
11.958031955939303 388.0176446355347 0.7849519634548437
11.963259510892719 383.46550574596944 0.7802831008909146
11.968487065846135 381.620620091126 0.779183082523232
11.973714620799552 379.15049226897304 0.7759374097590256
11.978942175752968 378.95628184377387 0.7751998324683088
11.984169730706384 381.4556620593063 0.7780189974693357
11.9893972856598 382.40555881911285 0.7787632685026757
11.994624840613216 385.0425776488322 0.7819060498144861
11.999852395566633 383.9567413213423 0.7808929518804656
12.005079950520049 386.234544091674 0.783348327592588
12.010307505473465 387.2825111063376 0.784545337118546
12.015535060426881 384.80337165982536 0.7826351554069197
12.020762615380297 385.09425791724294 0.7819554506212313
12.025990170333714 382.5930440385387 0.7792472470362567
12.03121772528713 383.00600103540165 0.7798713936120074
12.036445280240546 384.1942744194166 0.7806691497081935
12.041672835193962 383.0145192267947 0.7802904678391478
12.046900390147378 381.7704718538707 0.7794868736163985
12.052127945100795 386.6090056927664 0.784022685477946
12.05735550005421 392.1106245629455 0.7892708297500518
12.062583055007627 398.65368820921856 0.7955388615570722
12.067810609961043 405.2540558818082 0.8019181281123602
12.07303816491446 408.5984448652084 0.805334792164331
12.078265719867876 416.4222429823637 0.8133462617455361
12.083493274821292 428.91585705199975 0.8250380068701488
12.088720829774708 440.5235022703604 0.8358898287109846
12.093948384728124 453.8742877807038 0.8476027841565188
12.09917593968154 469.20933160391394 0.8617979567482001
12.104403494634957 485.4365263878966 0.8767948041240101
12.109631049588373 507.0515497908289 0.8962720224390656
12.114858604541789 532.5972070439133 0.918762938143683
12.120086159495205 561.0948683943778 0.943502116050302
12.125313714448621 587.67786124148 0.964990514449606
12.130541269402038 609.2465202412002 0.9828894546763653
12.135768824355454 623.6211200877424 0.9945505472425457
12.14099637930887 630.2478473733746 0.9996791202182157
12.146223934262286 635.5964812517066 1.0044852886835842
12.151451489215702 629.8249420652336 1.0000343283747333
12.156679044169119 619.4806568949399 0.9918122896570973
12.161906599122535 603.1589259396849 0.9796861859552729
12.167134154075951 578.8211484602829 0.959590469309101
12.172361709029367 555.877098917963 0.9406756914435975
12.177589263982783 535.6224243241666 0.9242410217336763
12.1828168189362 517.1604896436954 0.9076261068285172
12.188044373889616 498.8575276725522 0.8922235985096844
12.193271928843032 483.77400002068765 0.8794707013909582
12.198499483796448 467.8101307094297 0.8648407182474155
12.203727038749864 456.36361175233 0.8552222814811368
12.20895459370328 450.850027968678 0.8500484340286857
12.214182148656697 439.54504339762957 0.8400952084747844
12.219409703610113 429.47875954473744 0.831617047411487
12.22463725856353 420.87825335728434 0.8233075852116455
12.229864813516945 408.2191336013968 0.8107567656639992
12.235092368470362 402.99830039290106 0.805293697083748
12.240319923423778 398.8695003942719 0.801236401313204
12.245547478377194 395.67151779986347 0.799124019832412
12.25077503333061 391.59471534347017 0.7957887734635533
12.256002588284026 384.78648521908633 0.7901913509731159
12.261230143237443 379.61652392912106 0.7855241019011365
12.266457698190859 375.45530083073896 0.7815849730592737
12.271685253144275 373.3923159682779 0.7794001117245611
12.276912808097691 369.2058785777234 0.7763597556098151
12.282140363051107 366.08911998694214 0.7736061422730028
12.287367918004524 362.82899756072084 0.7702323468640936
12.29259547295794 358.6936191336508 0.7666073406836668
12.297823027911356 353.94947845777625 0.7607837528074493
12.303050582864772 351.9077939038781 0.7592971957871565
12.308278137818188 354.6552746289938 0.7624613285945657
12.313505692771605 357.55238870811473 0.768562454833725
12.31873324772502 358.74321092655987 0.7770890315685205
12.323960802678437 355.6347013944481 0.77781914510223
12.329188357631853 354.37443015236335 0.7794740355036835
12.33441591258527 352.55352814357235 0.7813822817730128
12.339643467538686 353.70894204877317 0.7862508406128973
12.344871022492102 352.33458821228703 0.7879773638749952
12.350098577445518 350.41690529514676 0.7879028861857663
12.355326132398934 349.73611621027663 0.7897875958569918
12.36055368735235 347.0709109443973 0.7886902447993405
12.365781242305767 346.1425263952527 0.7894813290593534
12.371008797259183 345.3907077206998 0.7904535974880192
12.376236352212599 343.89455867131676 0.7903753629482692
12.381463907166015 343.85080307597815 0.7927738765379774
12.386691462119432 344.9458478532029 0.7963736271519244
12.391919017072848 342.99423872946903 0.7962677921304316
12.397146572026264 342.6390018575726 0.797151501528221
12.40237412697968 341.9232599513972 0.7978132497566168
12.407601681933096 340.0947277595546 0.7975594328127252
12.412829236886513 342.25581059159157 0.8014147495467375
12.418056791839929 342.8127848448952 0.803797653141564
12.423284346793345 340.79783013571716 0.8031996369443332
12.428511901746761 334.60519830394645 0.7972303628754739
12.433739456700177 332.1618112195223 0.7963196702010994
12.438967011653594 332.31579889149225 0.7974255670012396
12.44419456660701 333.5855572639573 0.800233571086246
12.449422121560426 337.1856153122516 0.8061729296080258
12.454649676513842 334.52652260931086 0.8047178639464863
12.459877231467258 332.63948555978027 0.803683757089491
12.465104786420675 332.1446485776386 0.8046210894286979
12.47033234137409 332.85336827064225 0.8063188099549279
12.475559896327507 334.05640503961973 0.8082288376941061
12.480787451280923 335.00971460922284 0.8119806804386205
12.48601500623434 332.4627742255092 0.8098696769205962
12.491242561187756 330.12148036353807 0.8081324576623534
12.496470116141172 330.19842774991446 0.8110980233120677
12.501697671094588 327.0183005727971 0.8071196806661041
12.506925226048004 327.121877426455 0.807983316718281
12.51215278100142 323.1647204441211 0.804600567456352
12.517380335954837 316.44466954386985 0.7955992189068266
12.522607890908253 317.09131250477 0.798949188585523
12.527835445861669 316.3436520094684 0.8004164198537836
12.533063000815085 320.98446294749095 0.8069257106176099
12.538290555768501 324.10121264601963 0.8130347973733367
12.543518110721918 323.38062825251865 0.8134300779609045
12.548745665675334 323.4822485298771 0.8149409397778922
12.55397322062875 322.8517259285088 0.8164800834025772
12.559200775582166 322.2430150916592 0.8165102105882672
12.564428330535582 322.7601927820901 0.8128062665396426
12.569655885488999 320.9848578408747 0.8014735448118336
12.574883440442415 322.82188312291873 0.7989579504563343
12.580110995395831 320.014613362708 0.791022032938617
12.585338550349247 320.43793554184197 0.7878464608766451
12.590566105302663 320.847567170169 0.7862704507836317
12.59579366025608 320.8917551718472 0.7858480430314413
12.601021215209496 322.27350283014397 0.7860575297890141
12.606248770162912 322.3225698491583 0.7857746171604986
12.611476325116328 317.2619805823553 0.7788506343531587
12.616703880069744 316.97135667453045 0.7764709729851539
12.62193143502316 315.99806809243 0.7747254157019301
12.627158989976577 321.8936054389793 0.779971020959932
12.632386544929993 320.66549292925464 0.7777172222678275
12.63761409988341 321.7218751797311 0.7777566529894882
12.642841654836825 322.6552771719197 0.7769528456998686
12.648069209790242 322.81001012610193 0.7776869352722504
12.653296764743658 324.88444732055234 0.7794901317561757
12.658524319697074 324.3182773182956 0.7787463437460427
12.66375187465049 326.13272404583887 0.7803709600304511
12.668979429603906 328.34399909356443 0.7810125635909599
12.674206984557323 335.12906507500253 0.7883667143266992
12.679434539510739 340.2243317343086 0.7928709160250205
12.684662094464155 344.7491146502158 0.7963070443131105
12.689889649417571 348.3183404219592 0.7999825151481973
12.695117204370987 352.5703895033669 0.8040167148696623
12.700344759324404 362.43055351201986 0.8142187624140409
12.70557231427782 373.01083351076426 0.8250564731094293
12.710799869231236 382.3374511902605 0.8333656710789292
12.716027424184652 391.96577035157003 0.8433645473971024
12.721254979138068 400.90460690790314 0.8523989004287227
12.726482534091485 406.0689617514685 0.8569449941307219
12.7317100890449 414.897117529786 0.8660925459502045
12.736937643998317 423.4483575850349 0.8746302850682881
12.742165198951733 433.224651994801 0.8840446154093303
12.74739275390515 447.9686584866243 0.8986746458315757
12.752620308858566 459.57240010112594 0.9096671007770356
12.757847863811982 467.9934362356808 0.9169693864974134
12.763075418765398 467.7810997243285 0.917085929822081
12.768302973718814 459.67116266692136 0.9087645561348799
12.77353052867223 449.4520886440521 0.8986635481355875
12.778758083625647 437.59567586057784 0.8867397866861497
12.783985638579063 428.1906216436877 0.8766596369337133
12.789213193532479 424.1559461024251 0.8723647820493785
12.794440748485895 415.61913648410126 0.8629294957459017
12.799668303439312 411.6642099507287 0.8585554699239134
12.804895858392728 406.55160854798913 0.8538738824619564
12.810123413346144 399.31416483620865 0.845730007184495
12.81535096829956 396.4491634093039 0.8428505876701254
12.820578523252976 394.7086253761852 0.8412121589081951
12.825806078206393 397.8163040054409 0.8439579911969914
12.831033633159809 400.62142470041596 0.846806118206018
12.836261188113225 402.5251343295159 0.8482963364412819
12.841488743066641 405.8701661998334 0.8506632069118111
12.846716298020057 410.1395598329405 0.8546887895981096
12.851943852973474 417.12112068804856 0.8618985936578204
12.85717140792689 420.1458890934397 0.8651020387389959
12.862398962880306 424.1079048017087 0.8694108042820069
12.867626517833722 427.08044875009205 0.8722167988477731
12.872854072787138 430.3554023978018 0.8744479231378225
12.878081627740555 437.40791134987126 0.8807858742332532
12.88330918269397 441.9294883857349 0.8852411871947278
12.888536737647387 440.6239952109073 0.8829127259228772
12.893764292600803 431.8983639296842 0.8736611079708616
12.89899184755422 424.8942347249354 0.8664380646682903
12.904219402507636 413.06915442632817 0.8540017757697126
12.909446957461052 401.218230196257 0.8431391345024316
12.914674512414468 388.97721533726934 0.8315213780262544
12.919902067367884 374.8328251534681 0.8161620414031646
12.9251296223213 365.2108812754643 0.8053152718994823
12.930357177274717 359.6530633436663 0.7989070381421324
12.935584732228133 352.2645250424968 0.7907689342731882
12.940812287181549 348.47155871446193 0.7877103332632969
12.946039842134965 344.0726705459546 0.7838306932841249
12.951267397088381 339.7099471730275 0.7784564377448937
12.956494952041798 335.10158541942747 0.7727512905513938
12.961722506995214 332.65537018529534 0.768839271227617
12.96695006194863 329.89431175846016 0.7644850440478097
12.972177616902046 326.9213864749573 0.7603653721100936
12.977405171855462 324.7160244483826 0.7563385715133467
12.982632726808879 322.42165626609994 0.7532243825519382
12.987860281762295 324.4060281984973 0.7555656810142254
12.993087836715711 327.40055137929136 0.7598257755109039
12.998315391669127 327.6509078979529 0.7613422173800148
13.003542946622543 326.10443999349883 0.7595739723571074
13.00877050157596 326.82658976588715 0.760301682750326
13.013998056529376 329.5017090733161 0.7635006839469788
13.019225611482792 334.27373637762224 0.7683672455356378
13.024453166436208 337.47061525837296 0.7736378276010684
13.029680721389624 334.3025152134157 0.7705892162757871
13.03490827634304 331.19483475062776 0.7673758050856605
13.040135831296457 331.3175949903859 0.7670921294821167
13.045363386249873 334.45984821307303 0.7705254036010262
13.05059094120329 337.1658284637968 0.7732201423344461
13.055818496156705 336.01081350836745 0.7719956232511338
13.061046051110122 340.20920866549613 0.7771708347373487
13.066273606063538 345.6291909264183 0.7826039682418592
13.071501161016954 354.1721456153642 0.792376644279519
13.07672871597037 360.4072408202951 0.7983702800031285
13.081956270923786 366.49392408159105 0.8044389282194638
13.087183825877203 370.6567991881069 0.8085655611329644
13.092411380830619 373.53149669593245 0.8113221815398266
13.097638935784035 379.16105532486006 0.8177802193968493
13.102866490737451 378.0925990708761 0.8163544875218404
13.108094045690867 375.7648784512714 0.8127785862785785
13.113321600644284 373.9538750480149 0.8103889201293744
13.1185491555977 371.891229631692 0.8085523813395843
13.123776710551116 369.80110966779614 0.8065196341193974
13.129004265504532 367.41000289402314 0.8045499152470205
13.134231820457948 370.29647712890426 0.8068473932995042
13.139459375411365 374.5736068237873 0.8114756014499245
13.14468693036478 379.27003817486167 0.816436069369667
13.149914485318197 382.1557846401313 0.8200087861221732
13.155142040271613 381.89664600839933 0.8199034831106825
13.16036959522503 385.507075174279 0.8234617622946433
13.165597150178446 388.9233749741472 0.8271535005400696
13.170824705131862 389.94125939979153 0.8290887844391894
13.176052260085278 391.2210117172605 0.8306937161678875
13.181279815038694 388.4704046743326 0.8283768574436255
13.18650736999211 389.10722077094795 0.8284077782620134
13.191734924945527 386.7454695177266 0.8251962510445218
13.196962479898943 386.2063567542451 0.824074426771132
13.202190034852359 384.02733866036823 0.8220766136471445
13.207417589805775 380.4804323964281 0.8190015756169324
13.212645144759191 378.3709342408287 0.8183787861985035
13.217872699712608 373.9173827095579 0.8143991057289923
13.223100254666024 372.86941062319914 0.8136122562653556
13.22832780961944 369.6540306101466 0.8087726149008526
13.233555364572856 365.5127196919838 0.804662432182632
13.238782919526273 359.72558948027256 0.798145025650364
13.244010474479689 353.5707969314772 0.7923902624407159
13.249238029433105 350.47473283903474 0.7896252732890129
13.254465584386521 349.453782618926 0.7883303997488662
13.259693139339937 344.81243977188916 0.783387806886474
13.264920694293354 341.431724721725 0.779785801096586
13.27014824924677 335.25413219750067 0.7729985943801122
13.275375804200186 333.07714198607096 0.7715239224911056
13.280603359153602 329.712498377292 0.7671734331997007
13.285830914107018 330.4592467021069 0.7682309245754565
13.291058469060435 329.9449203629936 0.7685367983560858
13.29628602401385 329.8326030331478 0.7682865131365556
13.301513578967267 328.65286372737484 0.7664960820670613
13.306741133920683 325.3915802530414 0.7626888498762656
13.3119686888741 321.4002001150691 0.7569541022327879
13.317196243827516 318.58385331778555 0.7542204930926036
13.322423798780932 314.7643708790038 0.7506868256503771
13.327651353734348 315.17611479088765 0.7506953037804209
13.332878908687764 313.4079790181661 0.7486013175687957
13.33810646364118 313.1726661990604 0.7489453710764453
13.343334018594597 312.6752006573763 0.7484833559722754
13.348561573548013 308.71973426673617 0.7455975503633574
13.353789128501429 307.5998520594178 0.7445170143607821
13.359016683454845 306.5431964309714 0.7422543169320326
13.364244238408261 307.9885435080437 0.743690294386663
13.369471793361678 311.7231193072046 0.7482269898834762
13.374699348315094 315.04763240951684 0.7525789454803358
13.37992690326851 314.5601925079623 0.7526178140020595
13.385154458221926 315.90097766567385 0.7530081848569751
13.390382013175342 318.90414645911034 0.7560691933149322
13.395609568128759 316.7465614440955 0.7536293510655615
13.400837123082175 317.9169935385986 0.7542709982601494
13.406064678035591 315.9295509235544 0.7520096287608543
13.411292232989007 315.0111779709293 0.7502818445403636
13.416519787942423 316.63304533967397 0.7516125158280171
13.42174734289584 318.38087401792785 0.7542213468718596
13.426974897849256 320.61185593136076 0.7567635348019355
13.432202452802672 322.1366998264366 0.7591775861928353
13.437430007756088 320.3441510997097 0.7578870023667896
13.442657562709504 323.14092146424605 0.761825357390813
13.44788511766292 322.8049025801841 0.7598938422590357
13.453112672616337 324.2481857483173 0.7617058103062636
13.458340227569753 327.91310267228715 0.76536996657494
13.46356778252317 327.57330880005503 0.7648456874037155
13.468795337476585 328.75812252576264 0.7659762928934024
13.474022892430002 325.12041850416546 0.7604575172891502
13.479250447383418 324.5223271327661 0.7601052820032217
13.484478002336834 325.8607888874027 0.7630625359811943
13.48970555729025 326.4717617249943 0.7648700107663929
13.494933112243666 324.27268390303254 0.7630139615806651
13.500160667197083 325.17089506953135 0.7628568470928738
13.505388222150499 324.0894345191182 0.7611342341550625
13.510615777103915 324.2526184680608 0.761235146443139
13.515843332057331 323.4520359579751 0.7600199458770919
13.521070887010747 324.62721967339337 0.7622915106027316
13.526298441964164 326.50941250950467 0.7639889203219026
13.53152599691758 324.88958693506595 0.7628712073852192
13.536753551870996 322.06653925905664 0.7600097194743072
13.541981106824412 317.76311655202267 0.7553957275162487
13.547208661777828 317.1036579492776 0.7534927583025094
13.552436216731245 315.02759012595527 0.750476419995146
13.55766377168466 312.1051399068275 0.7476719002341002
13.562891326638077 308.8344550733834 0.7443582695115631
13.568118881591493 306.44803625898675 0.7427718052242854
13.57334643654491 302.6605360449519 0.7387007461911089
13.578573991498326 297.2441297678851 0.7320844618065555
13.583801546451742 292.6498328701784 0.7275202165900985
13.589029101405158 289.2162352632516 0.723899071004505
13.594256656358574 286.20186782802944 0.7202092975938345
13.59948421131199 285.98222873787535 0.7206267289792421
13.604711766265407 284.65843442873444 0.7180408581269928
13.609939321218823 284.2027457949455 0.7167477468757287
13.615166876172239 283.73453588769496 0.7158212312015364
13.620394431125655 283.3462350447401 0.715949564230473
13.625621986079071 283.77992814714503 0.717145996078847
13.630849541032488 286.07302431082474 0.7209408798784283
13.636077095985904 287.6026783215018 0.7231965038619147
13.64130465093932 289.19307164299255 0.725481581817285
13.646532205892736 286.58660152818317 0.7231984042657313
13.651759760846153 281.21265679126634 0.7173153028622968
13.656987315799569 279.1749564664427 0.7133361958827993
13.662214870752985 281.72229196772656 0.7167904661923995
13.667442425706401 282.93374906597717 0.7177132005573823
13.672669980659817 284.71036144912483 0.719924388161351
13.677897535613234 282.2722801477895 0.7158654628282978
13.68312509056665 280.34475541219734 0.7141113488524732
13.688352645520066 287.4275592688628 0.7234733345342935
13.693580200473482 290.2813455471433 0.7266370221140726
13.698807755426898 293.77543448565046 0.7306124937281041
13.704035310380315 293.67941975231366 0.7295496558697114
13.70926286533373 289.9542001225213 0.7269528111822834
13.714490420287147 287.66742646768853 0.7249208064417929
13.719717975240563 286.5352833197604 0.7235389150784478
13.72494553019398 290.0844723696274 0.7271460343668084
13.730173085147396 291.15032617096165 0.7280237859736841
13.735400640100812 288.66230284432436 0.7248330658785943
13.740628195054228 289.0410087878795 0.7260367841056629
13.745855750007644 290.83190894327936 0.7276976563337596
13.75108330496106 289.33865622966715 0.7257029361891272
13.756310859914477 285.8794644505804 0.7216740490004815
13.761538414867893 279.13603968512285 0.7134444956300244
13.766765969821309 274.29312352750634 0.7079747031963449
13.771993524774725 273.1957456044548 0.7080488916992237
13.777221079728141 274.8654446918282 0.710406399517947
13.782448634681558 274.4661950272517 0.7110437553937434
13.787676189634974 273.42484795170526 0.7090036547420869
13.79290374458839 273.1817353303427 0.7078843123242887
13.798131299541806 272.99814654664937 0.7069205477039592
13.803358854495222 272.9913412090453 0.7061203923993117
13.808586409448639 272.56436366588997 0.7055031168787421
13.813813964402055 274.0857345382894 0.7079883994858166
13.819041519355471 273.2346114873615 0.7073397249646713
13.824269074308887 274.4528582703778 0.7106294166547618
13.829496629262303 275.52805167840916 0.7121327490147615
13.83472418421572 277.5392496573381 0.714532939072431
13.839951739169136 280.98901648810704 0.716883461623719
13.845179294122552 278.37345134816826 0.7116036201767557
13.850406849075968 279.63347821904335 0.7121234194030972
13.855634404029384 280.21446502850483 0.7114984441088176
13.8608619589828 284.1232063929684 0.7165225933577218
13.866089513936217 286.0632074396162 0.7178981515975342
13.871317068889633 287.7016881094371 0.720553769727768
13.87654462384305 288.9828871007192 0.7224872123032541
13.881772178796465 290.05605434720076 0.7247143761592786
13.886999733749882 295.0565213302875 0.7311688444721474
13.892227288703298 300.41410720954235 0.7373748386983652
13.897454843656714 303.58218728019585 0.7415893773752746
13.90268239861013 305.8951323547358 0.7444319971422441
13.907909953563546 306.8773666645423 0.745054552280231
13.913137508516963 309.0104446733491 0.747110763181782
13.918365063470379 311.68211549570134 0.7503506893829779
13.923592618423795 307.7986414478331 0.7451858413317121
13.928820173377211 304.7131801423145 0.7420335562199201
13.934047728330627 300.19027247306775 0.7371365619529786
13.939275283284044 296.3043066873538 0.7326815052094814
13.94450283823746 298.0234529123051 0.7359435358876104
13.949730393190876 298.3021332723578 0.7371563765039412
13.954957948144292 298.5218874484015 0.7363573792191753
13.960185503097708 297.76920238588997 0.7364143481062329
13.965413058051125 293.05465038933954 0.7299324184410356
13.97064061300454 289.94352892409734 0.725529873507775
13.975868167957957 285.29748497986805 0.7206214588405983
13.981095722911373 282.9634998132303 0.7160388831403284
13.98632327786479 282.8205504958303 0.7159831100955656
13.991550832818206 282.40652629244573 0.7162281974517988
13.996778387771622 282.10392302665184 0.7163477856410619
14.002005942725038 277.5234943316662 0.7111390427921538
14.007233497678454 276.5851101774825 0.7100130325331871
14.01246105263187 276.6509091800496 0.7100139907866987
14.017688607585287 278.5929404522965 0.7130798392292175
14.022916162538703 280.63081175550536 0.7154014842107931
14.028143717492119 281.3505330897595 0.7158009812998145
14.033371272445535 282.70331028648513 0.7169447216401605
14.038598827398951 282.5886450653356 0.7169843910759188
14.043826382352368 281.7744855233446 0.7156959260064188
14.049053937305784 284.3028913756392 0.7194915315411097
14.0542814922592 283.5359018569014 0.7182582186320353
14.059509047212616 281.97321717002166 0.7153959391237
14.064736602166032 286.1760271573992 0.7213124740933259
14.069964157119449 287.5331422458183 0.7228318479900441
14.075191712072865 289.84221362754204 0.7270632354356138
14.080419267026281 292.5339514042006 0.7303220660805717
14.085646821979697 297.9292001703702 0.7359709884461528
14.090874376933114 300.75105199970073 0.7384803362939093
14.09610193188653 307.98506422098063 0.7461329613159814
14.101329486839946 308.74616091698846 0.7464919948384434
14.106557041793362 310.23526396381925 0.7477637734366294
14.111784596746778 310.84946961620574 0.7469837006152821
14.117012151700195 306.46563398764505 0.7410226096306269
14.12223970665361 303.2344797374087 0.7378235872301344
14.127467261607027 299.8205721530696 0.7351445199010989
14.132694816560443 296.6019758434969 0.7327035127827374
14.13792237151386 296.2589961139676 0.7333120294492347
14.143149926467276 296.4385824202929 0.7329522904184975
14.148377481420692 296.8890910153379 0.7338717076594999
14.153605036374108 297.02726062718773 0.7353281798926665
14.158832591327524 293.4120823515693 0.7307738645450826
14.16406014628094 292.2074189248895 0.7299667649105024
14.169287701234357 291.03814099286444 0.7277670052649263
14.174515256187773 292.5558174433537 0.7297425299923562
14.179742811141189 293.27541708212294 0.7320265343527574
14.184970366094605 295.1114524929358 0.7334630525314856
14.190197921048021 293.93644015236447 0.731838431397061
14.195425476001438 292.8655045507571 0.7294433201263697
14.200653030954854 292.37546597852776 0.7279464511153535
14.20588058590827 292.620588585997 0.7273417440676961
14.211108140861686 294.02290413069136 0.7296791904434463
14.216335695815102 295.92152733517776 0.7297981359403685
14.221563250768519 299.59144701705816 0.7331809046449717
14.226790805721935 300.5829559167498 0.7336468610960531
14.232018360675351 301.243251147274 0.7345952952866872
14.237245915628767 303.5929932808872 0.7377716461290932
14.242473470582183 304.71298716821127 0.7397886763530453
14.2477010255356 306.42667076613094 0.7413124587970036
14.252928580489016 306.46742899874084 0.7421148573215813
14.258156135442432 303.56942004146714 0.73812086544906
14.263383690395848 303.9504569607499 0.7373607543784805
14.268611245349264 306.80183064820324 0.7399640951576951
14.27383880030268 308.4891086585764 0.7403190618719426
14.279066355256097 307.91407426926804 0.739838135411566
14.284293910209513 309.19389393963826 0.7408850273708215
14.28952146516293 310.03408531879927 0.741201639686944
14.294749020116345 313.0856730057513 0.7451608127973637
14.299976575069762 313.788293525464 0.7460450208825272
14.305204130023178 316.1691453315776 0.7494967075406845
14.310431684976594 316.12365836711643 0.7496149377203322
14.31565923993001 319.36435113606393 0.7527358957040288
14.320886794883426 320.7179796164437 0.7544553405847159
14.326114349836843 323.1016318745077 0.7577797295869051
14.331341904790259 324.37264954936876 0.7586634249421501
14.336569459743675 325.7239136598347 0.759868261845729
14.341797014697091 324.6880606505385 0.7582143198926989
14.347024569650507 327.98558605770813 0.7614470206507594
14.352252124603924 330.02965998841466 0.7640333755247743
14.35747967955734 331.77327664756723 0.7669493575960348
14.362707234510756 331.17946290390313 0.7658477351025023
14.367934789464172 332.0722437430934 0.7676102946691977
14.373162344417588 333.3972462482253 0.7687145269962672
14.378389899371005 334.5559351767367 0.7702917183717107
14.38361745432442 337.44317233943735 0.7737596260827205
14.388845009277837 331.88368359146466 0.7653441085763343
14.394072564231253 331.65378757863266 0.7660165134959293
14.39930011918467 331.4973065209161 0.7655803770479024
14.404527674138086 333.21882637729897 0.7673264386901648
14.409755229091502 334.75467473157005 0.7689901992311126
14.414982784044918 335.9682707604704 0.769311834791776
14.420210338998334 339.26017703813994 0.7731629176960566
14.42543789395175 344.77301900975067 0.780256691718894
14.430665448905167 347.9495831581769 0.7839925381308798
14.435893003858583 348.6903802109196 0.7848863134505096
14.441120558811999 348.12747896149403 0.7838411197002845
14.446348113765415 349.67263268050846 0.7847134058939215
14.451575668718831 351.36078447902173 0.7873523065391502
14.456803223672248 352.6764879478646 0.7891154136428761
14.462030778625664 356.24051686531993 0.7934169296611868
14.46725833357908 358.5009448911701 0.795906136658873
14.472485888532496 362.4910120978482 0.7996897853511618
14.477713443485912 365.2253838038483 0.8018487188261733
14.482940998439329 370.9667350186671 0.8076055927508069
14.488168553392745 377.8015111368331 0.8146450236309735
14.493396108346161 386.22996915387034 0.8238742242248106
14.498623663299577 397.0133932798171 0.8353088791163819
14.503851218252994 404.58264795903585 0.8429373164073323
14.50907877320641 412.34293903351227 0.8510130742764195
14.514306328159826 413.5628117579665 0.852175266829269
14.519533883113242 410.08830771755623 0.8485837745983068
14.524761438066658 399.04096779772385 0.8375657943765129
14.529988993020075 385.27205049620034 0.8233227896123414
14.53521654797349 370.96380425966623 0.8077985598706515
14.540444102926907 360.8209123528703 0.7971547456355389
14.545671657880323 349.5413297895991 0.7852612105712939
14.55089921283374 339.018533552873 0.7744907340325503
14.556126767787156 328.10769358957015 0.7623256479341571
14.561354322740572 319.0442383630903 0.7519897357565096
14.566581877693988 313.846425336527 0.7458629570548743
14.571809432647404 310.7685214782177 0.7430197879476618
14.57703698760082 308.21052496727697 0.7405555024640361
14.582264542554237 309.3695487642296 0.7419023223086506
14.587492097507653 308.6122299713902 0.7417563358480433
14.592719652461069 310.12798687898027 0.7431180275175253
14.597947207414485 313.72888700024055 0.7477739490299579
14.603174762367901 317.45397053263645 0.7511206188409102
14.608402317321318 321.48677088973216 0.7547756979351953
14.613629872274734 321.31489635777785 0.752494981883557
14.61885742722815 322.60709513591615 0.7532602018098261
14.624084982181566 325.6280033961599 0.7555370521930516
14.629312537134982 331.9278675753791 0.7631681973157153
14.634540092088399 338.7138931128163 0.7704569246536248
14.639767647041815 343.5035377894482 0.7761547175307694
14.644995201995231 343.3239690531516 0.7768446882619182
14.650222756948647 343.08979795814986 0.7760011557467048
14.655450311902063 343.58402384961533 0.7763578090432862
14.66067786685548 344.2677542821403 0.7760829733375184
14.665905421808896 342.2025132608592 0.7732722718145945
14.671132976762312 341.97102426057523 0.7732136845071528
14.676360531715728 339.90274594367344 0.7708323251458515
14.681588086669144 337.21400381595714 0.7673769911053773
14.68681564162256 340.1297763085467 0.7712830434567646
14.692043196575977 341.8128628969102 0.7724798600339199
14.697270751529393 343.0249978587296 0.7732050621460035
14.70249830648281 345.5175842095221 0.775998765881895
14.707725861436225 346.1497115577311 0.7757657934780168
14.712953416389642 346.61279931582277 0.7774273371205395
14.718180971343058 348.4043739138038 0.7799229142579956
14.723408526296474 350.651233805438 0.7822805334231296
14.72863608124989 353.3467948192896 0.7847682308344668
14.733863636203306 356.97280322534385 0.7882148642169888
14.739091191156723 361.7467425285271 0.7932482033037133
14.744318746110139 361.53773942313984 0.7928943158352844
14.749546301063555 364.15332676085404 0.7959656158698047
14.754773856016971 359.25742101640765 0.7910272190367958
14.760001410970387 356.4109690448365 0.789148441635662
14.765228965923804 355.11732960935313 0.7879371199813253
14.77045652087722 353.99869117721295 0.7870610814389531
14.775684075830636 354.09917939166496 0.7864494736080194
14.780911630784052 352.99984617550854 0.7842932533367285
14.786139185737468 353.3618831486331 0.7849846647810116
14.791366740690885 353.12736929131023 0.7854405201260122
14.7965942956443 349.2051810496241 0.7811141676146778
14.801821850597717 345.76996007789154 0.777718457170352
14.807049405551133 344.9268774980608 0.7753321747936748
14.81227696050455 345.51550381418264 0.777034736917735
14.817504515457966 350.2088051460619 0.7824767138479628
14.822732070411382 353.0276803939666 0.7855007038983178
14.827959625364798 358.3756090930152 0.7913283411300984
14.833187180318214 363.7423771914652 0.7968211852011675
14.83841473527163 368.1438184378269 0.800501103813442
14.843642290225047 369.47938106722216 0.802148489109169
14.848869845178463 369.9441475942757 0.8017186086280672
14.854097400131879 369.2518721190089 0.8009989566936968
14.859324955085295 369.65298968024445 0.8019686665769553
14.864552510038711 370.1825041365837 0.8028445528732444
14.869780064992128 370.33893199753106 0.8033240094996493
14.875007619945544 370.0232052902817 0.8031179077546141
14.88023517489896 369.76037087781987 0.8021982920889299
14.885462729852376 372.8041219354562 0.8053728374246443
14.890690284805792 371.1800893892152 0.8035079043717939
14.895917839759209 372.6477954995915 0.8051788189446455
14.901145394712625 371.978354109677 0.8050324407229394
14.906372949666041 372.6160262170531 0.8056711676821815
14.911600504619457 370.32015320271955 0.8029669020092031
14.916828059572873 371.8748445950927 0.8049250883354806
14.92205561452629 366.1074208916097 0.7980197599070148
14.927283169479706 361.48650137379104 0.7932788214130756
14.932510724433122 356.91729202913075 0.7885274430925312
14.937738279386538 353.82695631548086 0.7851621464173832
14.942965834339955 351.25706817841353 0.7829768205748022
14.94819338929337 347.3751070743965 0.7791996978763023
14.953420944246787 340.95371287338395 0.7726155141862752
14.958648499200203 336.70647657420994 0.7679831952192242
14.96387605415362 332.9085722816025 0.7639857011556479
14.969103609107036 326.9951150966198 0.7569370469596861
14.974331164060452 325.00342772552676 0.7545264780083436
14.979558719013868 320.92031917083284 0.7502009080181384
14.984786273967284 318.1657296616032 0.7472610815194504
14.9900138289207 317.5735106421612 0.7474153183994962
14.995241383874117 321.41583407848174 0.7521395902551414
15.000468938827533 323.7408716857509 0.7547304676234756
15.005696493780949 325.02533040481933 0.7554167613595039
15.010924048734365 321.31626148667766 0.7508097366032958
15.016151603687781 318.55494543527 0.7467583149833458
15.021379158641198 321.32430975943896 0.7494523388049519
15.026606713594614 322.24762844427914 0.7511800885371855
15.03183426854803 326.19862861575444 0.7553663323673734
15.037061823501446 327.66792175075636 0.7573892072399547
15.042289378454862 326.80283427590814 0.7564606662150903
15.047516933408279 325.97241593631793 0.7563284464691288
15.052744488361695 325.1530341032497 0.7561724776617458
15.057972043315111 326.4948728344796 0.7579145157464922
15.063199598268527 324.6964898388026 0.7550980232132847
15.068427153221943 324.9993906089996 0.7547413213563359
15.07365470817536 325.98948821304333 0.7555505594406712
15.078882263128776 328.55979656218466 0.7593647266103373
15.084109818082192 328.293558839761 0.7587996340472766
15.089337373035608 327.76148434596263 0.757873714068441
15.094564927989024 326.2329982719159 0.756268904596502
15.09979248294244 327.83763412776295 0.7574081643799404
15.105020037895857 328.16425403663186 0.7576612290772988
15.110247592849273 325.1511905636495 0.7554586014673516
15.11547514780269 319.7147196009759 0.749614694360391
15.120702702756105 315.9338879408353 0.7457573610742659
15.125930257709522 315.07191098435834 0.7436879409767826
15.131157812662938 313.0920000180158 0.7419916188110459
15.136385367616354 309.9587815403594 0.7396582135863673
15.14161292256977 304.01438894168115 0.732570729049189
15.146840477523186 301.7931049681481 0.7312015496498965
15.152068032476603 300.33391878348664 0.7290426374263542
15.157295587430019 298.54951683104747 0.7268776900836897
15.162523142383435 298.03139097401623 0.7267418823988662
15.167750697336851 295.4058916931302 0.7238619148892409
15.172978252290267 293.1333842401555 0.7214813675385818
15.178205807243684 290.3628989479962 0.7194098506556734
15.1834333621971 285.0334278038437 0.7118116996938659
15.188660917150516 280.10562282140495 0.7060619231408811
15.193888472103932 278.49459210252536 0.7047636035186428
15.199116027057348 275.2030200892383 0.6999534752688239
15.204343582010765 276.32774418195885 0.701940865267034
15.20957113696418 277.130138308978 0.7017390979448327
15.214798691917597 279.28115069478736 0.7037432469415281
15.220026246871013 279.88497065697624 0.7055034783495926
15.22525380182443 279.49885113315287 0.7058533740854227
15.230481356777846 279.06812685747104 0.7057466637301242
15.235708911731262 276.43952173455756 0.7023496053360092
15.240936466684678 274.4927802608499 0.7002035730934486
15.246164021638094 272.6643529721534 0.6977789491273387
15.25139157659151 272.935814723922 0.698342685739647
15.256619131544927 273.25100876917793 0.6983976851649315
15.261846686498343 272.88210303467326 0.6983886950364919
15.267074241451759 271.4728781413511 0.6965516197212701
15.272301796405175 271.12818369696635 0.696799683077081
15.277529351358591 273.26019056083584 0.7017058955435131
15.282756906312008 272.8621510088158 0.6997282753874953
15.287984461265424 274.4917180276692 0.7017354103395868
15.29321201621884 274.2353775186366 0.6999090875950925
15.298439571172256 272.65878944069067 0.6968357049634415
15.303667126125672 274.39833584417767 0.6998292250288817
15.308894681079089 276.55312449889567 0.701403301984116
15.314122236032505 279.06304477275535 0.7048015314155986
15.319349790985921 280.0176235666174 0.7067949135712897
15.324577345939337 283.44219395597423 0.7102320938875503
15.329804900892753 284.43785114224005 0.7116749311507425
15.33503245584617 285.50572732819097 0.7124237340149749
15.340260010799586 281.9053947301736 0.7082329002159159
15.345487565753002 281.86041383406643 0.7074315014787271
15.350715120706418 286.14432656833 0.712808269109775
15.355942675659835 289.78190770774603 0.7165254286138228
15.36117023061325 294.26627677340764 0.7222428547658181
15.366397785566667 295.04260434401056 0.7229426192128043
15.371625340520083 294.2312444923343 0.7207848632074652
15.3768528954735 296.14461343042205 0.7233244384901951
15.382080450426916 297.3556766308402 0.7245027436874576
15.387308005380332 299.2696108298905 0.7275954389871699
15.392535560333748 298.87034164839207 0.7283862803594011
15.397763115287164 296.8438111915246 0.7365238263044456
15.40299067024058 295.2180518015644 0.7417467205930403
15.408218225193997 291.075843442695 0.7417787715143924
15.413445780147413 291.9824806809951 0.7450401298974746
15.418673335100829 295.744736233099 0.7530448294540014
15.423900890054245 295.16329669651947 0.7553338821854196
15.429128445007661 296.63601951302184 0.7600706193485822
15.434355999961078 293.78456222875025 0.7590313985545086
15.439583554914494 293.7493399321555 0.7626032409870098
15.44481110986791 294.34472419609864 0.7660462951156465
15.450038664821326 295.84115350124887 0.7703064603777856
15.455266219774742 295.8686251571458 0.7718484680789321
15.460493774728159 296.0375946900315 0.7740263746538092
15.465721329681575 296.1738130936505 0.7757476058893071
15.470948884634991 298.71299596003314 0.7808953092301599
15.476176439588407 297.720353996635 0.7815847295056005
15.481403994541823 293.60376085325265 0.7791253933832915
15.48663154949524 290.1883477892203 0.7778555568837302
15.491859104448656 290.05959656767686 0.7784279795697835
15.497086659402072 290.8619973139216 0.7810747797519495
15.502314214355488 295.6290773310509 0.7885959342701879
15.507541769308904 300.11148679649074 0.7968445376487097
15.51276932426232 300.845633475751 0.8012184429814531
15.517996879215737 302.5149972785407 0.805348596779752
15.523224434169153 302.05662334834636 0.8066481764668503
15.52845198912257 303.26784892770195 0.809002561801013
15.533679544075985 305.043514263859 0.8122241393649937
15.538907099029402 306.99241634701946 0.8146858368323885
15.544134653982818 309.3369272813406 0.819972540198747
15.549362208936234 310.2990476843148 0.8224547360939816
15.55458976388965 308.5796117411947 0.8227804619739121
15.559817318843066 308.13774333430075 0.8241058091308093
15.565044873796483 306.83377770705494 0.8241454164287157
15.570272428749899 309.97680515389635 0.8304343498224901
15.575499983703315 311.78096606356405 0.8332400895049413
15.580727538656731 310.9474114696018 0.8330124892317219
15.585955093610147 310.2041879692308 0.8334871350408899
15.591182648563564 308.93585286616315 0.8336415737369499
15.59641020351698 309.2772355053138 0.8354831152823612
15.601637758470396 311.55626721310523 0.8407905517730283
15.606865313423812 309.3383571623031 0.8397554739719081
15.612092868377228 309.18356237256705 0.8417588513012317
15.617320423330645 308.1583820165999 0.8422635865346897
15.62254797828406 303.10325792691714 0.8361590120006007
15.627775533237477 302.30208083241126 0.8360519734493195
15.633003088190893 297.47405085532546 0.8309763142745905
15.63823064314431 295.6157771583869 0.8264046103770205
15.643458198097726 295.0898510437898 0.8134628764945883
15.648685753051142 294.91800793082933 0.8074888644965144
15.653913308004558 295.8687740501818 0.8048899901711213
15.659140862957974 298.3372293379648 0.8051046065015739
15.66436841791139 295.77666526967494 0.7996598343523209
15.669595972864807 291.8434619398003 0.7919263670220628
15.674823527818223 286.08256505895616 0.7821172919455148
15.680051082771639 283.712744371654 0.7768782918541096
15.685278637725055 286.0493195995135 0.7773994137804071
15.690506192678471 287.8181630902098 0.7777292449094614
15.695733747631888 290.5092831487747 0.7788518307014116
15.700961302585304 290.10650759203884 0.7782491624582577
15.70618885753872 290.9774458091494 0.7796320807677649
15.711416412492136 288.683976027715 0.7758673453027348
15.716643967445552 286.2273741453501 0.7709766512192466
15.721871522398969 287.1574257560021 0.7698120108128266
15.727099077352385 288.2040911233623 0.7678244909325551
15.732326632305801 289.9497624175258 0.768828719158442
15.737554187259217 288.3907087674008 0.7654480065038796
15.742781742212633 288.4214370492161 0.7652449126728748
15.74800929716605 292.44955979842973 0.7709004503100815
15.753236852119466 292.75823135544965 0.7708707149924368
15.758464407072882 292.80203812151444 0.7705383471169458
15.763691962026298 290.3492856638683 0.7672448153252959
15.768919516979715 291.63191763368684 0.7675717114632069
15.77414707193313 289.9599581730254 0.7638221655279777
15.779374626886547 290.11426423547994 0.7620705523931701
15.784602181839963 293.2499824295101 0.7656173574566445
15.78982973679338 298.4977392705417 0.7736589484643374
15.795057291746796 296.5930339432839 0.7710182870158147
15.800284846700212 297.20122266213656 0.7708834841077236
15.805512401653628 295.67692374884746 0.7673871036182308
15.810739956607044 298.5405969449097 0.770745798582409
15.81596751156046 300.7342902543253 0.77359775917924
15.821195066513877 299.15295297541206 0.7716573072902703
15.826422621467293 297.8686072983117 0.7687199758393802
15.831650176420709 297.0514692860067 0.7674593568226264
15.836877731374125 299.14324450294555 0.7699191252773985
15.842105286327541 302.68370786196755 0.7740860094119221
15.847332841280958 302.57547209200686 0.7729138268333935
15.852560396234374 300.86519718955924 0.7712561934464959
15.85778795118779 295.0357020747559 0.7632454992997068
15.863015506141206 294.2569626343243 0.7622370466350921
15.868243061094622 292.9060860807359 0.759055687987857
15.873470616048039 290.3562548214874 0.7550889324559533
15.878698171001455 290.4864959817646 0.7545145574981335
15.883925725954871 292.2230397439662 0.7558259792263979
15.889153280908287 294.1465439994473 0.7583864364891127
15.894380835861703 297.9458906438388 0.7645524390198886
15.89960839081512 296.5222690614036 0.7624750906167435
15.904835945768536 294.64317441827075 0.7584899906938906
15.910063500721952 294.8538676086924 0.7575965411785398
15.915291055675368 291.047145118352 0.7518541444092819
15.920518610628784 291.77168274580947 0.7532339548936204
15.9257461655822 292.29097622943243 0.7536621949360426
15.930973720535617 293.84625632014183 0.7560370227490882
15.936201275489033 293.33964193466676 0.7551587890462306
15.94142883044245 292.9828072733343 0.754007392972733
15.946656385395865 292.18642524140887 0.7536482943264191
15.951883940349282 290.0826438138804 0.750880892551018
15.957111495302698 292.2219628045165 0.7533234810058225
15.962339050256114 290.3825078891156 0.7506768306491549
15.96756660520953 291.19489823001646 0.7511360273177901
15.972794160162946 288.1555940694457 0.7469702670046675
15.978021715116363 288.17921012033463 0.7463785339141111
15.983249270069779 288.8179833599732 0.7464032933345386
15.988476825023195 292.10689773605316 0.751736126462608
15.993704379976611 291.0118136958089 0.7514618201443111
15.998931934930027 290.83892201593153 0.7522497536488384
16.004159489883442 291.03103579696636 0.752621359943229
16.009387044836856 290.2593152769761 0.7507172030493953
16.01461459979027 291.38418802254114 0.7517721746705512
16.019842154743685 291.4535667829053 0.7510128761747971
16.0250697096971 292.70197298355885 0.7525167433095777
16.030297264650514 296.16284648438057 0.757004579055584
16.03552481960393 297.55352328644227 0.7587808619991225
16.040752374557343 299.6190746117011 0.760927085903973
16.045979929510757 300.87566103076557 0.7615930955087432
16.05120748446417 303.2984288211455 0.7634211755373649
16.056435039417586 305.78692717543777 0.7658829582043647
16.061662594371 307.7839013233531 0.7690847849889282
16.066890149324415 310.1308764285258 0.771083400447834
16.07211770427783 313.6142374029171 0.7746604866965162
16.077345259231244 318.20439448200415 0.7796812278265378
16.08257281418466 322.6265847551495 0.7850515695865199
16.087800369138073 326.6069967711057 0.7904837944190943
16.093027924091487 328.4729854871171 0.7927534669534271
16.0982554790449 330.3793275035083 0.7948665808715077
16.103483033998316 331.4256353127055 0.7960679846285693
16.10871058895173 332.5242856798871 0.7966784406475287
16.113938143905145 331.26664645528376 0.7950468942298056
16.11916569885856 331.16962951925797 0.794520441433908
16.124393253811974 330.6860442401891 0.794916636210423
16.129620808765388 332.76391487038313 0.7978485268029604
16.134848363718802 333.79847924216614 0.7990924556324196
16.140075918672217 337.744682103592 0.8039852325430545
16.14530347362563 337.3389219532853 0.8030487844424241
16.150531028579046 337.0662137631807 0.8024471702170864
16.15575858353246 334.1963008252493 0.7988610679387252
16.160986138485875 333.95495407273984 0.7982820356134082
16.16621369343929 331.82109599362366 0.7952408493312081
16.171441248392703 327.01513417652194 0.7900157184883864
16.176668803346118 322.17341215051187 0.7839918846273444
16.181896358299532 318.9044960454667 0.7797990607315338
16.187123913252947 315.085195408967 0.7744129529892337
16.19235146820636 311.1117240765584 0.7696609009641696
16.197579023159776 308.59866838509026 0.76675765621413
16.20280657811319 304.830737765123 0.7623112253413125
16.208034133066604 299.2112881023284 0.7570307823801551
16.21326168802002 292.3449620704947 0.7488587694306701
16.218489242973433 286.63064863892185 0.7421820013943579
16.223716797926848 284.65936337543144 0.7396037230299761
16.228944352880262 284.5713611590528 0.7394027448375765
16.234171907833677 285.19690962887205 0.7403295547009109
16.23939946278709 283.41083937885185 0.7397847872481227
16.244627017740505 278.6124249804904 0.734081936511219
16.24985457269392 272.97114821929006 0.72741123967857
16.255082127647334 269.6352691430202 0.7228316745312071
16.26030968260075 264.65048332890643 0.7145854611606692
16.265537237554163 262.21661246040367 0.7118862600072874
16.270764792507578 260.33489129642606 0.7081783671773958
16.275992347460992 261.74901983230046 0.7108815546352244
16.281219902414406 261.3804094820573 0.7115162324539207
16.28644745736782 261.33242057299594 0.7109359194023191
16.291675012321235 260.16082599524213 0.7091481793262858
16.29690256727465 260.41787005673797 0.707684694054556
16.302130122228064 260.5471915961106 0.7068470990451722
16.30735767718148 260.53100425649177 0.7061099157521197
16.312585232134893 261.55594996218014 0.7061012619499252
16.317812787088307 264.90184784909377 0.710459550318574
16.323040342041722 265.2964027012052 0.7121380371221535
16.328267896995136 265.2779113080962 0.7135091670635579
16.33349545194855 264.15078993619886 0.7143095300167505
16.338723006901965 263.15752734675834 0.7138406294570968
16.34395056185538 265.8995684362183 0.7152258344842064
16.349178116808794 268.4756476339548 0.7180968293734096
16.35440567176221 271.2740252574267 0.7194716396126107
16.359633226715623 276.4321794985007 0.7249397822943427
16.364860781669037 280.0700886660392 0.7289151198673429
16.37008833662245 286.8811295901983 0.7365310320546775
16.375315891575866 289.64959085018575 0.7410130135355976
16.38054344652928 292.20940714224287 0.7435699458710776
16.385771001482695 294.38945559574137 0.7449371966655869
16.39099855643611 298.6108728959604 0.74936027518741
16.396226111389524 300.0832525936498 0.7502515933062464
16.401453666342938 301.78503716789794 0.7519171654357438
16.406681221296353 301.4523403287655 0.7519496923239635
16.411908776249767 298.78485188300994 0.7476866064116794
16.41713633120318 296.46420682419426 0.744593530914886
16.422363886156596 292.6405262322412 0.7394306213759857
16.42759144111001 292.3351453235328 0.7388320916282493
16.432818996063425 291.81701668166505 0.7388748548407961
16.43804655101684 293.4828288979881 0.7400668561892731
16.443274105970254 290.6857490504316 0.7362016094369502
16.448501660923668 290.35867241734553 0.7361746502274509
16.453729215877082 288.9055682355616 0.735198391449594
16.458956770830497 287.74453102746565 0.7346347964147398
16.46418432578391 287.2125612376081 0.734162837285608
16.469411880737326 284.9447832702747 0.7298219252137434
16.47463943569074 285.4768740148031 0.7306632024068889
16.479866990644155 285.7863519950868 0.731128325668893
16.48509454559757 289.4395011162182 0.7354858370897223
16.490322100550983 290.8955127870824 0.7375068172757865
16.495549655504398 292.788624134205 0.7388324213940987
16.500777210457812 292.7274342456619 0.7385740935803317
16.506004765411227 294.14245216744735 0.7400040283755644
16.51123232036464 293.5849297704702 0.7383561437388197
16.516459875318056 291.7507950227754 0.7371650103058857
16.52168743027147 288.4419146611485 0.7337364607076183
16.526914985224884 284.87996587512606 0.7291907974269084
16.5321425401783 282.7717041967369 0.7264988967910073
16.537370095131713 275.8735887749332 0.716347217399452
16.542597650085128 269.1355309137604 0.7091281718294049
16.547825205038542 264.9366226392906 0.7056693347641205
16.553052759991957 264.59986976288747 0.7049697685651616
16.55828031494537 261.67950769336386 0.70190877074888
16.563507869898785 258.80395579617283 0.6962138434592882
16.5687354248522 255.91574584331667 0.693233337126221
16.573962979805614 254.32473917197908 0.6906596057307333
16.57919053475903 252.84837098823945 0.6894540010204951
16.584418089712443 254.07621003448938 0.6923991632367188
16.589645644665858 255.53583811091355 0.6952938454058619
16.594873199619272 256.26759960190464 0.6962935894580168
16.600100754572686 257.8171419613708 0.6982281685339125
16.6053283095261 258.6722492753196 0.7009480513038525
16.610555864479515 259.0890994416821 0.7014936399842492
16.61578341943293 258.45803669098603 0.7008498737435043
16.621010974386344 256.5750331554372 0.6960630999723876
16.62623852933976 256.5434171997099 0.6947511096256673
16.631466084293173 255.5044014483905 0.6911969929466988
16.636693639246587 257.57393419525596 0.6937454831830538
16.641921194200002 258.77849017753033 0.6963399672145164
16.647148749153416 261.6671305873359 0.7007276109916095
16.65237630410683 264.24293320775746 0.7036337451633387
16.657603859060245 264.9168333003354 0.7034083916919481
16.66283141401366 261.00463972883904 0.6983777204934964
16.668058968967074 256.84091976869354 0.6935202500536497
16.67328652392049 252.13365530707773 0.6873606928392645
16.678514078873903 251.57198281844907 0.6856617153953551
16.683741633827317 254.09793208975583 0.6890073911102518
16.68896918878073 253.763216686771 0.6876134425305256
16.694196743734146 253.2663700958592 0.687788394783854
16.69942429868756 249.85905570674734 0.6832204773840937
16.704651853640975 248.79913206785224 0.6812771432244509
16.70987940859439 247.28522868605162 0.6792049241655902
16.715106963547804 246.90509517952023 0.6788236269114618
16.720334518501218 243.92223232980515 0.6748024717064653
16.725562073454633 245.17784382231397 0.6757588432508232
16.730789628408047 244.49434919249262 0.6734359461844658
16.73601718336146 246.67611121682611 0.6779417122136281
16.741244738314876 246.19345088052387 0.6779458567174464
16.74647229326829 244.7072745575132 0.6778043276277499
16.751699848221705 243.12349557101643 0.6752886584066146
16.75692740317512 237.50784720012962 0.6678312787236456
16.762154958128534 235.68156913988875 0.6640697312842696
16.767382513081948 233.45219756214192 0.6606901537463179
16.772610068035362 233.18009113059514 0.660301093927503
16.777837622988777 233.4644141259673 0.6605402429454283
16.78306517794219 233.64493368698916 0.6605309887439444
16.788292732895606 233.6183920215372 0.660431729639429
16.79352028784902 233.5841459807789 0.6606824861940672
16.798747842802435 232.42832309278387 0.6586324342520137
16.80397539775585 232.45258556567217 0.6585493304149784
16.809202952709263 229.1043279011123 0.6540192625312675
16.814430507662678 226.25657459824578 0.6506011893814484
16.819658062616092 222.6815524582247 0.6464183547320522
16.824885617569507 223.5824210663595 0.6487135735788955
16.83011317252292 225.08758608254433 0.6516226600045022
16.835340727476336 228.90523047284665 0.6554711998363045
16.84056828242975 229.46175063966598 0.6563612680678037
16.845795837383164 227.00156078887963 0.6514005516698631
16.85102339233658 223.91936331317996 0.6459881872624342
16.856250947289993 222.38959105579133 0.6434055626425577
16.861478502243408 220.7726856346473 0.6414464766118284
16.866706057196822 220.35431405981564 0.6425704313306645
16.871933612150237 219.27084120403003 0.6426293787383555
16.87716116710365 221.30047195359325 0.6455091262373971
16.882388722057065 222.6810526829772 0.6476857106852094
16.88761627701048 223.30212934641577 0.6487739599076132
16.892843831963894 223.4282424884671 0.6493711864237387
16.89807138691731 223.4828598811675 0.6494518210607255
16.903298941870723 222.51373613153243 0.6481386747499938
16.908526496824138 221.8777335259506 0.6461154083128543
16.913754051777552 219.61231689772222 0.6413518280212557
16.918981606730966 217.39473599867102 0.6374948731961334
16.92420916168438 217.44895899928605 0.6373784752847503
16.929436716637795 216.56379512051603 0.6362039659503391
16.93466427159121 218.90590005678192 0.640871436312494
16.939891826544624 220.18709876829962 0.6440484467516908
16.94511938149804 222.39981954712002 0.6500948894104163
16.950346936451453 222.62126357547476 0.6521593240362611
16.955574491404867 218.81502133730135 0.6466728903060704
16.960802046358282 217.66468528113285 0.6431670316612343
16.966029601311696 219.04077691491972 0.6435075752017534
16.97125715626511 218.6257060770777 0.6414385233654539
16.976484711218525 216.82331335229173 0.6387655148105801
16.98171226617194 214.54705169351928 0.6361415478028656
16.986939821125354 213.08852573738537 0.6344456831642696
16.99216737607877 214.02646211946873 0.6355248098315363
16.997394931032183 216.36431050577372 0.6387598248606341
17.002622485985597 217.87735765270915 0.6421102852715044
17.00785004093901 219.1758275620323 0.6432169530555933
17.013077595892426 221.40955047569955 0.6467876155296772
17.01830515084584 220.6034451766909 0.6432090540160107
17.023532705799255 219.52534167509336 0.6395492016933938
17.02876026075267 216.44127450573103 0.6344318827371025
17.033987815706084 218.57537271047275 0.6388171237008509
17.039215370659498 219.56480675714334 0.6415157504132686
17.044442925612913 220.92697081052583 0.6440874149507981
17.049670480566327 223.30834190465174 0.6486896365675845
17.05489803551974 223.9054988630879 0.649696109711098
17.060125590473156 225.1147337374706 0.6501173727459533
17.06535314542657 224.33237728519606 0.6479980151081849
17.070580700379985 225.9982598676342 0.6485072794986241
17.0758082553334 224.27116033539036 0.645152212715262
17.081035810286814 221.99424410989005 0.6430920830654367
17.086263365240228 222.58247601536087 0.6447749878692597
17.091490920193642 223.99583849431562 0.6481615563273304
17.096718475147057 225.9156167074108 0.6513778003149313
17.10194603010047 224.71544913268053 0.6488943955741513
17.107173585053886 226.33184133777115 0.6509255964119647
17.1124011400073 227.1665353436979 0.6509197335684986
17.117628694960715 225.24440479835278 0.6472575910994659
17.12285624991413 225.25184224655357 0.6463221951237365
17.128083804867543 225.0193759709428 0.6464348240328764
17.133311359820958 226.822610840298 0.6489549552576765
17.138538914774372 227.02867096498784 0.6488969776435138
17.143766469727787 228.15636862905316 0.6505239555132604
17.1489940246812 231.9908747453074 0.6565400948319065
17.154221579634616 232.12339739893648 0.6563494328775283
17.15944913458803 232.1896147964345 0.6569165591986289
17.164676689541444 233.46530363078242 0.6582807723048649
17.16990424449486 235.93125736569874 0.6622334099469982
17.175131799448273 241.99754193658373 0.6692446179073918
17.180359354401688 242.0640110323284 0.6695376552869721
17.185586909355102 242.37184220662445 0.6692388408301434
17.190814464308517 239.64709721403116 0.6652458685229921
17.19604201926193 239.89198779935373 0.6647482831655173
17.201269574215345 242.55715304380865 0.667042419886351
17.20649712916876 243.88420000382658 0.6684769021514758
17.211724684122174 248.0794768671476 0.6761830603825811
17.21695223907559 247.6415495196227 0.6758016648112943
17.222179794029003 248.69723471174572 0.6762215955574635
17.227407348982418 247.792942548934 0.6744741629361117
17.232634903935832 246.37130563077304 0.6717487324908465
17.237862458889246 245.20037693631272 0.6699807032010525
17.24309001384266 244.8193950453931 0.6697051211271403
17.248317568796075 246.66689017758125 0.6724427375040039
17.25354512374949 246.99547032705343 0.6724795349243485
17.258772678702904 247.4213761574583 0.6727906979744819
17.26400023365632 245.53747140587126 0.6702487599017644
17.269227788609733 244.1625158926956 0.6691711858061469
17.274455343563147 240.58624650164296 0.665120399474944
17.279682898516562 240.1087278008175 0.6657152775064538
17.284910453469976 239.6642488159328 0.6637093156512481
17.29013800842339 239.8342777781591 0.6637195285064974
17.295365563376805 240.17816219617757 0.6633000716239748
17.30059311833022 241.71880329427347 0.6654207866348305
17.305820673283634 245.41148103128614 0.6710471760291977
17.31104822823705 247.14768442461636 0.6736956883646843
17.316275783190463 245.7982459144027 0.671749903848956
17.321503338143877 242.85778041657218 0.6672548000176945
17.32673089309729 239.66342489843885 0.6630813668251285
17.331958448050706 238.5498861415904 0.6634622747790814
17.33718600300412 237.38690123367667 0.662581134840017
17.342413557957535 240.16925539660133 0.6670516240171612
17.34764111291095 241.98373093955098 0.6690561289499649
17.352868667864364 241.85532536784464 0.6681681534455428
17.358096222817778 239.4517168957887 0.663547683223981
17.363323777771193 237.56825116103607 0.6605573152881052
17.368551332724607 237.98526788722435 0.6612667745095075
17.37377888767802 237.0647934121379 0.6616334804705734
17.379006442631436 238.70757854016568 0.6653511306191912
17.38423399758485 237.4174636442844 0.66372655195046
17.389461552538265 235.91314012157457 0.66246242567857
17.39468910749168 235.3440075626069 0.6612570372442721
17.399916662445094 237.49874609411017 0.6630119831283972
17.405144217398508 240.7835987135276 0.6658439516790791
17.410371772351922 240.2059253787352 0.6649849952978837
17.415599327305337 238.62482845051224 0.6631459684165111
17.42082688225875 238.91331426813207 0.6639594628122695
17.426054437212166 239.09273120324855 0.6660788866748669
17.43128199216558 240.36976474166718 0.6684215377923347
17.436509547118995 240.30517822028096 0.6677602583700869
17.44173710207241 242.67101432084888 0.6704565257024994
17.446964657025823 241.13957289011654 0.6668117542005313
17.452192211979238 241.33360257477042 0.6661841675642456
17.457419766932652 238.78785694115533 0.6622694754424717
17.462647321886067 239.48411239690927 0.6630816223986992
17.46787487683948 242.33491518939834 0.6680642573950775
17.473102431792896 239.60267395871838 0.6639915674559577
17.47832998674631 238.4444116763834 0.6637396664166273
17.483557541699724 238.0627971509578 0.6625732982353948
17.48878509665314 240.6030042144162 0.6645891803077887
17.494012651606553 242.89589292314147 0.6673674825966167
17.499240206559968 245.7901344764763 0.6712891442858212
17.504467761513382 248.4788003342179 0.6746883865207282
17.509695316466797 250.1398237484751 0.6758837043566808
17.51492287142021 248.51484251943026 0.6730237871226038
17.520150426373625 243.96765470791362 0.6665801398457205
17.52537798132704 243.9139292958047 0.6670712719640244
17.530605536280454 244.4515602766758 0.6683578885535528
17.53583309123387 245.9174531753619 0.6712781410544649
17.541060646187283 244.04767943826374 0.6688788876139485
17.546288201140698 245.1060358273715 0.6704568842895975
17.551515756094112 243.68431840383047 0.6668573657413005
17.556743311047526 244.79837118368113 0.6693763260514058
17.56197086600094 245.97790436011283 0.6700291044695478
17.567198420954355 247.18849609654328 0.6707989159646339
17.57242597590777 247.50864944991147 0.6703950886371978
17.577653530861184 247.18268623450757 0.6694036293482922
17.5828810858146 244.2770811998744 0.6664909012739283
17.588108640768013 243.74053921589064 0.667385531729385
17.593336195721427 244.4280398521791 0.6683221158997429
17.598563750674842 244.42695566364284 0.6677234271241117
17.603791305628256 247.03114028855092 0.6705562187134424
17.60901886058167 248.88639861611722 0.6732171314620187
17.614246415535085 250.12869181308804 0.6755333329906054
17.6194739704885 250.5421193533355 0.675576322726313
17.624701525441914 248.6237509267874 0.6731884376783118
17.62992908039533 253.40005929601452 0.6787098411148834
17.635156635348743 257.1866286864479 0.6832521892526263
17.640384190302157 258.3387203446926 0.6840826686029612
17.64561174525557 256.81775307163844 0.6826965233524737
17.650839300208986 254.15078150379486 0.6801971822462302
17.6560668551624 254.78628652279681 0.6808080795875117
17.661294410115815 256.5242601529394 0.6832758939276199
17.66652196506923 260.82076670147035 0.6880960496218085
17.671749520022644 263.49329222506964 0.6924426441082447
17.676977074976058 264.71570595824295 0.6941800020312212
17.682204629929473 268.2198100886827 0.6979214080663794
17.687432184882887 272.8638103154647 0.7026873030850079
17.6926597398363 276.14676753221585 0.7056223145636238
17.697887294789716 279.6294535243021 0.7096223057042554
17.70311484974313 282.36604714373294 0.7123568250114768
17.708342404696545 283.3760873078388 0.7127875862925531
17.71356995964996 286.109463832427 0.7151624950095804
17.718797514603374 288.5708922537925 0.7185319590771598
17.724025069556788 294.5421497350382 0.7269019478471148
17.729252624510202 299.93777366692683 0.7342338638280014
17.734480179463617 302.3330083958505 0.7368965528331403
17.73970773441703 305.6824551076811 0.7399828095146931
17.744935289370446 306.8032194173214 0.7407425252503854
17.75016284432386 311.49088864655806 0.7459620697773073
17.755390399277275 314.84212819980314 0.750300200256477
17.76061795423069 319.00360691446383 0.7553307988132621
17.765845509184103 321.13699513388616 0.757333037611919
17.771073064137518 322.2723770829395 0.7583473771098125
17.776300619090932 319.64918439337964 0.7551105658159232
17.781528174044347 318.94783373254074 0.754731267219384
17.78675572899776 320.04181278030666 0.756158786026784
17.791983283951176 319.3605101814928 0.7550468777932428
17.79721083890459 315.77265016255785 0.7514616098472857
17.802438393858004 311.28798697269457 0.7469249428350927
17.80766594881142 308.44540326527243 0.7436894105503503
17.812893503764833 304.4584805295282 0.7388927264035665
17.818121058718248 301.6457200579797 0.7346820674729085
17.823348613671662 298.7602732324162 0.7305249361416234
17.828576168625077 298.3265012894454 0.7303178105389091
17.83380372357849 294.8447529478177 0.7257733144240742
17.839031278531905 292.79076812887297 0.7234319954843825
17.84425883348532 290.3014607592795 0.7204694633508565
17.849486388438734 293.60660432466443 0.7256930849245172
17.85471394339215 296.3753197959728 0.7298696251397009
17.859941498345563 296.59040310093377 0.7305142915167747
17.865169053298978 293.95662124209076 0.7270375532356682
17.870396608252392 293.75798452797886 0.7257326215723817
17.875624163205806 295.02610835438986 0.7261972173064384
17.88085171815922 298.13668530682855 0.7308962641479138
17.886079273112635 302.0588583403873 0.7360258040510914
17.89130682806605 310.5257034291047 0.7465577215362315
17.896534383019464 315.8371914009149 0.7520654764599298
17.90176193797288 322.67815051985116 0.7590262264008377
17.906989492926293 324.235342421367 0.7598197031098424
17.912217047879707 326.691662326721 0.7629458489011782
17.917444602833122 327.6273413359964 0.7635411896272273
17.922672157786536 330.7385584555808 0.7673179271793674
17.92789971273995 332.1510951168614 0.7688535482156859
17.933127267693365 333.5192869119322 0.7699302066858729
17.93835482264678 332.5970769293458 0.7698522289534696
17.943582377600194 330.67834246180513 0.7677638116926971
17.94880993255361 328.29033750922645 0.7655545993659749
17.954037487507023 324.1204824341378 0.7614989581009616
17.959265042460437 316.80880569883726 0.7523287126794908
17.96449259741385 310.40704108691716 0.7450433123140112
17.969720152367266 304.1511841910189 0.7377065596463529
17.97494770732068 302.2838697416992 0.7345706628578154
17.980175262274095 300.98470385259697 0.7337137284186076
17.98540281722751 297.4463889820088 0.729512098999875
17.990630372180924 289.2549346852131 0.7198712035183888
17.995857927134338 285.71549890653 0.7167527019639437
18.001085482087753 284.4734605221527 0.7151740641787765
18.006313037041167 281.5702638400864 0.7124860057288075
18.01154059199458 279.1539710478525 0.7088859611240702
18.016768146947996 278.46027041173625 0.7082106432366034
18.02199570190141 278.33126234732094 0.7085670634722588
18.027223256854825 275.3316141892701 0.7042589512189393
18.03245081180824 273.67143661977764 0.7013161641997129
18.037678366761654 272.78331676446453 0.7002854995442003
18.042905921715068 274.5868411622625 0.702328796768239
18.048133476668482 274.05209563258023 0.7030125468756403
18.053361031621897 275.8266163680352 0.7048569381412909
18.05858858657531 275.0065328571146 0.7033012698488809
18.063816141528726 274.89664379612867 0.7034205398261765
18.06904369648214 276.1487029250302 0.7053700844039765
18.074271251435555 279.3632450899821 0.7095046549562417
18.07949880638897 280.61038977797074 0.7109675823840831
18.084726361342383 280.0198709082463 0.7094742504975996
18.089953916295798 277.47566232128094 0.7069234744997557
18.095181471249212 275.49135536330607 0.7028933727425325
18.100409026202627 277.3822585012388 0.7046863465158484
18.10563658115604 278.82916025566425 0.706158646209445
18.110864136109456 280.6539814383933 0.7077914523608784
18.11609169106287 287.7366181156088 0.7171421617920154
18.121319246016284 296.1449616747728 0.7276830681697511
18.1265468009697 303.15907333028235 0.7353370578443778
18.131774355923113 310.5072702870304 0.7447129309877794
18.137001910876528 315.1805518610862 0.7494099252192423
18.142229465829942 322.7512353736874 0.7587272399553622
18.147457020783357 333.40247763281064 0.7703704676908896
18.15268457573677 345.78772185796294 0.7832939152268169
18.157912130690185 359.75019250889466 0.798650395060803
18.1631396856436 371.7575739900483 0.8115144183700035
18.168367240597014 383.0282257489323 0.823493445852402
18.17359479555043 389.6661320003465 0.8309935834253378
18.178822350503843 393.3816786400968 0.8343289659187828
18.184049905457258 393.6115695195412 0.8346987839785479
18.189277460410672 393.7983241944322 0.8345850873896555
18.194505015364086 393.18193181612725 0.833771055692114
18.1997325703175 387.7158516217708 0.8281941976566275
18.204960125270915 384.3166858169586 0.824471647945567
18.21018768022433 380.84216431970344 0.8208747868336546
18.215415235177744 379.8500072738165 0.8202295788846566
18.22064279013116 379.67382314111643 0.8201690433545867
18.225870345084573 380.5698157418885 0.8210390738707806
18.231097900037987 379.21100297375176 0.819597992574605
18.236325454991402 381.7513999413488 0.8220507331009116
18.241553009944816 381.1500879474683 0.8214753459586491
18.24678056489823 382.4983322442105 0.8224106062550567
18.252008119851645 383.7899053920203 0.8241651464752278
18.25723567480506 384.0814127315888 0.824696712597003
18.262463229758474 378.9610455176259 0.8193134490752532
18.26769078471189 369.327501187849 0.8086353196261719
18.272918339665303 359.1851233647061 0.7972434070394377
18.278145894618717 349.19837386884046 0.7860128888778203
18.28337344957213 340.8635357799409 0.776910168625718
18.288601004525546 337.10520849549033 0.7728706633129491
18.29382855947896 332.9484022304807 0.7683987473196261
18.299056114432375 327.0971487724817 0.7619190998881076
18.30428366938579 318.7770364554624 0.7538231166334428
18.309511224339204 311.2366741521419 0.7450444542789124
18.314738779292618 305.0797993859187 0.7373107514138454
18.319966334246033 301.26688589929546 0.7331548942850576
18.325193889199447 295.5263488810173 0.7256164370971587
18.33042144415286 288.361349534074 0.7174843759283458
18.335648999106276 286.02773838724494 0.7152156525588337
18.34087655405969 282.4779199069907 0.7115461514590394
18.346104109013105 281.27479234073724 0.7102719246173688
18.35133166396652 281.78044406467666 0.7105836195428942
18.356559218919934 282.25414179342863 0.7098778221772469
18.361786773873348 284.136470172435 0.7121998878163963
18.367014328826762 284.75508694364447 0.7122048710279246
18.372241883780177 284.65156031279463 0.7121608918093932
18.37746943873359 288.303709842528 0.7161430359444511
18.382696993687006 292.4598855744069 0.7209240283857518
18.38792454864042 301.5299726195791 0.7341083547962493
18.393152103593835 310.852083637047 0.757247611908325
18.39837965854725 320.35119589183034 0.776219726598429
18.403607213500663 327.531407178501 0.7908012054919311
18.408834768454078 334.99029734675327 0.8036198190953031
18.414062323407492 344.6054850811107 0.8190760427738059
18.419289878360907 352.7822439939808 0.8323081743548633
18.42451743331432 357.0996237553601 0.84076977236376
18.429744988267736 355.8525275911205 0.8435823401174929
18.43497254322115 353.3637005024487 0.8434739181187663
18.440200098174564 350.0133236266621 0.8425958618392659
18.44542765312798 345.6021369097816 0.8407004158358296
18.450655208081393 341.10002834400217 0.8379188231375507
18.455882763034808 335.6267748294649 0.8342975031483139
18.461110317988222 333.1159952831439 0.8341338119554357
18.466337872941637 329.6460973998362 0.8328274819583424
18.47156542789505 325.6035996185838 0.8309777675825244
18.476792982848465 320.7507921495969 0.8272601657958835
18.48202053780188 317.30054686775856 0.8249114432089968
18.487248092755294 318.1234644954835 0.8284575826889893
18.49247564770871 321.40697507255794 0.8343713103750142
18.497703202662123 316.4366555848912 0.8304163947290534
18.502930757615538 314.56160884280484 0.8300906261955567
18.508158312568952 310.4243591259564 0.8274112093528745
18.513385867522366 309.4784453945297 0.8295473656216381
18.51861342247578 307.1078485470168 0.8281945008594973
18.523840977429195 304.9243937890088 0.8275893765052927
18.52906853238261 304.77539757607104 0.8291336210120809
18.534296087336024 303.7250355085984 0.8296819075222917
18.53952364228944 303.86103568348244 0.8321770611143248
18.544751197242853 303.78859700903513 0.8346404630796439
18.549978752196267 303.6864136852502 0.8376905459788084
18.555206307149682 301.1384581288859 0.8369080198444951
18.560433862103096 299.3210004173785 0.8357164587925369
18.56566141705651 300.4265483927259 0.8393112445275023
18.570888972009925 300.81366493928203 0.8405429321522077
18.57611652696334 302.545432739593 0.8445979940108235
18.581344081916754 301.92593835556113 0.8462077610151203
18.58657163687017 303.320538939786 0.8493209569017298
18.591799191823583 302.8659995488476 0.8512012800205027
18.597026746776997 306.9416741734648 0.8579236695242295
18.60225430173041 307.42302897543965 0.8602252875368719
18.607481856683826 306.6219287495325 0.8615262115896697
18.61270941163724 302.9522638219164 0.8574145906316974
18.617936966590655 304.9828650303625 0.8621316539103768
18.62316452154407 307.60289924235684 0.8672420795449888
18.628392076497484 315.73101675420526 0.8612981398787595
18.633619631450898 319.8821369610069 0.857941914173552
18.638847186404313 323.8287139312411 0.8549948424306069
18.644074741357727 326.82515973437535 0.852595666021419
18.64930229631114 326.8761732851739 0.8500433487913536
18.654529851264556 331.72694307936223 0.8514607712722967
18.65975740621797 335.83747178436425 0.8543305385072514
18.664984961171385 340.51246632678857 0.8561204484099567
18.6702125161248 341.28550460532585 0.853499854783073
18.675440071078214 341.1893567451382 0.8515302908899878
18.680667626031628 346.06671415534197 0.8543741070291325
18.685895180985042 351.41508747431396 0.8586737903728093
18.691122735938457 353.2689943844049 0.8590935516725268
18.69635029089187 351.1244537636765 0.8537601367681389
18.701577845845286 349.132812487995 0.8504058351429878
18.7068054007987 347.90418083406263 0.8478318156533935
18.712032955752115 347.0188568014743 0.8451570880756155
18.71726051070553 345.6623821042291 0.8420241788421456
18.722488065658943 345.106456589085 0.8397798032758863
18.727715620612358 342.73137981911265 0.8359975044491863
18.732943175565772 344.3173924017374 0.83713154814393
18.738170730519187 346.6609201195529 0.837962939711252
18.7433982854726 348.7572140147609 0.8394491357868931
18.748625840426016 349.74244359325763 0.8388916097327682
18.75385339537943 348.77246793749566 0.8359378656914337
18.759080950332844 347.8518066772079 0.8343160395466787
18.76430850528626 347.71135911861705 0.8327228323149991
18.769536060239673 347.30024923353227 0.8320160113345082
18.774763615193088 346.0521469665195 0.8291733308169447
18.779991170146502 343.7231186360123 0.8244299122629489
18.785218725099917 339.251841767966 0.8177523493916518
18.79044628005333 339.36494828020545 0.8158818669411253
18.795673835006745 335.90048652820894 0.8110082044676357
18.80090138996016 332.41391543466875 0.8064655010780525
18.806128944913574 327.9197915627344 0.8009593886098475
18.81135649986699 322.5397498328664 0.7949611485845818
18.816584054820403 320.5554476889362 0.7926814770041446
18.821811609773818 319.3216969755359 0.7904885555703218
18.827039164727232 315.3359882519918 0.7849257795349037
18.832266719680646 311.71123688937445 0.7795492215499308
18.83749427463406 308.4487718970343 0.7749348607350219
18.842721829587475 305.15699594346853 0.7706436969683167
18.84794938454089 301.88747486011596 0.7662176984500678
18.853176939494304 301.01958812282777 0.7657585831082471
18.85840449444772 303.2148624672404 0.7676370814622279
18.863632049401133 301.87665482372876 0.7657537601940689
18.868859604354547 301.19211640026856 0.7644050414179439
18.87408715930796 299.93509076467575 0.7624874242495123
18.879314714261376 299.273646879655 0.7623641410569506
18.88454226921479 295.55561645822735 0.7587397051532708
18.889769824168205 294.50802164448777 0.7572012810827733
18.89499737912162 292.61975852734844 0.7542430887975229
18.900224934075034 294.80860311505063 0.7549797710973051
18.90545248902845 296.64652031660773 0.7560631703858338
18.910680043981863 296.09435310640356 0.7550515876202951
18.915907598935277 296.8863029367162 0.7565846104260704
18.92113515388869 295.1805713143965 0.7548774683534395
18.926362708842106 294.0532785926126 0.7534128767250213
18.93159026379552 292.867430075556 0.7516340259758942
18.936817818748935 291.3972941878528 0.749975737372356
18.94204537370235 291.76995545858296 0.7501242801205703
18.947272928655764 290.5410136190995 0.7477609925506978
18.952500483609178 293.9773136425336 0.7515988812808776
18.957728038562593 290.6478678335541 0.7474480980148849
18.962955593516007 288.6401459435175 0.7440231885900058
18.96818314846942 283.7061766006854 0.7366166014056476
18.973410703422836 286.0581259181023 0.7382433517409321
18.97863825837625 287.8409206805203 0.7394949982854188
18.983865813329665 291.9606566086629 0.7445818213717998
18.98909336828308 295.05674027085144 0.749061673990084
18.994320923236494 295.8538123723368 0.7510111373004609
18.999548478189908 305.5314865823931 0.7640710020742649
19.004776033143322 304.96234229158216 0.7632936137621076
19.010003588096737 307.3013678403388 0.7644201581777835
19.01523114305015 297.29815125579796 0.7504427047150571
19.020458698003566 291.3079438695945 0.7426578086762207
19.02568625295698 287.0337482198608 0.7375382435621882
19.030913807910395 278.29198548363854 0.726845992393838
19.03614136286381 280.1109768300782 0.7286227978957452
19.041368917817223 280.758214564382 0.7284492542267672
19.046596472770638 277.9286205094858 0.724789727958012
19.051824027724052 275.7709024467091 0.7226590523482412
19.057051582677467 275.3134199758047 0.7219451947354635
19.06227913763088 276.95330640753684 0.7233861106224038
19.067506692584296 280.7393108451236 0.7274004075750375
19.07273424753771 280.8355182245981 0.7261264051195685
19.077961802491124 278.186497386003 0.7224059239025142
19.08318935744454 275.8887528830161 0.7196726507675021
19.088416912397953 275.103733277307 0.7182236248622558
19.093644467351368 276.08784308562224 0.7215855423636809
19.098872022304782 275.87320968989314 0.7200172816209609
19.104099577258197 272.6592207489234 0.7156694869448369
19.10932713221161 272.4518128170683 0.7145591637991826
19.114554687165025 273.33486142444343 0.7166615242932924
19.11978224211844 272.5424713187996 0.7158742853727544
19.125009797071854 271.58639822094074 0.7139664219101198
19.13023735202527 269.783932904019 0.7118601524787078
19.135464906978683 269.86784578346624 0.7130479346481783
19.140692461932098 268.7710509268376 0.7127617183130498
19.145920016885512 269.33369132111454 0.7131707842222947
19.151147571838926 270.0847867722617 0.7130578406229058
19.15637512679234 273.06025112543523 0.7163576899857588
19.161602681745755 274.7774764689935 0.7195455995088208
19.16683023669917 273.7006249801673 0.7176242676707664
19.172057791652584 272.6249119433187 0.716994488962222
19.177285346606 272.3196116941324 0.7155853959405327
19.182512901559413 275.26315050626226 0.7184375946654799
19.187740456512827 276.2325809560455 0.7201183362053417
19.19296801146624 273.79938221599696 0.7169605971164248
19.198195566419656 267.0189840440945 0.7078656657252392
19.20342312137307 267.37905276964335 0.7077262970086243
19.208650676326485 267.62415162239955 0.7070778885115784
19.2138782312799 268.50498087270375 0.7087926576243673
19.219105786233314 266.7839384230382 0.7058458233423665
19.22433334118673 267.1363111602586 0.7078449279573772
19.229560896140143 268.73573978310026 0.7111458490809548
19.234788451093557 271.60352221917697 0.7152135365802008
19.24001600604697 271.9415973769705 0.714270727080783
19.245243561000386 273.14728110638646 0.7134596347090587
19.2504711159538 273.95942334310274 0.712839512288655
19.255698670907215 274.003112764711 0.7133734312136449
19.26092622586063 273.5084512161126 0.7136700601875049
19.266153780814044 273.4391037938158 0.7140277855626915
19.271381335767458 274.8161752448329 0.7157957459442581
19.276608890720873 275.6333781906991 0.7160929322834387
19.281836445674287 277.97326925460436 0.7198162239269246
19.2870640006277 280.0693393137653 0.7224483839417695
19.292291555581116 278.91676405366894 0.7202433050825442
19.29751911053453 278.6603840004057 0.7192430010227518
19.302746665487945 278.4868127115021 0.7175526746885411
19.30797422044136 282.07588420198647 0.7223116814101326
19.313201775394774 287.4299396989985 0.7286951611742594
19.318429330348188 289.55185990503867 0.7312848737302288
19.323656885301602 293.169785729978 0.7357052410135575
19.328884440255017 298.97507187555374 0.7443194271821558
19.33411199520843 300.2994622849657 0.7451001192217281
19.339339550161846 299.75551556247007 0.7438744826809442
19.34456710511526 298.4584631597466 0.7409870605468518
19.349794660068675 301.7366345341257 0.745053428735205
19.35502221502209 304.8465055686707 0.7496822907143915
19.360249769975503 306.7007507442465 0.7516599920544222
19.365477324928918 308.76596600034077 0.7541254892789422
19.370704879882332 309.0708683755115 0.7533141404384937
19.375932434835747 313.6727021143307 0.7578818323965416
19.38115998978916 318.11516660582606 0.7627226364038837
19.386387544742576 323.28598119420604 0.7683021551641387
19.39161509969599 326.61952241484494 0.7726855878836839
19.396842654649404 326.2832437531411 0.7725011492927335
19.40207020960282 330.2389327650834 0.7769214551348887
19.407297764556233 331.5128940139734 0.7783042769008188
19.412525319509648 333.9341603726512 0.780905850732421
19.417752874463062 331.07871876342165 0.7776203966882814
19.422980429416477 328.71950958820895 0.7746723634702619
19.42820798436989 327.4275665580919 0.7731384335296163
19.433435539323305 326.5942605670385 0.7728387295089011
19.43866309427672 325.6351230404071 0.7712945315517661
19.443890649230134 320.9146323827821 0.7655859800221617
19.44911820418355 317.6245346459632 0.7612849816203842
19.454345759136963 321.1831458137178 0.7653093744390247
19.459573314090377 328.677525123112 0.7747713516628548
19.464800869043792 331.07916325281025 0.7773248803354893
19.470028423997206 330.18570733455033 0.7764755280057181
19.47525597895062 327.67921680042855 0.7736390127889802
19.480483533904035 325.6845831928096 0.7705473855689445
19.48571108885745 323.21814889337554 0.7672541244955219
19.490938643810864 325.0576128268993 0.7696043438507411
19.49616619876428 329.2379822331321 0.7737899816997136
19.501393753717693 330.59982876529284 0.7755908850033543
19.506621308671107 331.51447592327895 0.776581731441868
19.51184886362452 330.8889128794778 0.7757762275823245
19.517076418577936 332.85681454967545 0.778339689058657
19.52230397353135 332.90783134615265 0.7776573780861704
19.527531528484765 335.4293131042325 0.7807907185647415
19.53275908343818 335.0980224363689 0.7800339744522861
19.537986638391594 334.3918395075282 0.7793708457561518
19.54321419334501 332.1380503874883 0.7769690587746728
19.548441748298423 332.61050580161657 0.7774753416137556
19.553669303251837 333.9470031207169 0.7789990870725699
19.55889685820525 339.5155813874328 0.7853361723028264
19.564124413158666 345.7339356078412 0.7916261227257249
19.56935196811208 350.9469943388772 0.7973106528960014
19.574579523065495 350.96346150757194 0.7969349626899914
19.57980707801891 352.7789457510799 0.799039469292601
19.585034632972324 353.1857023113379 0.7996980539802927
19.590262187925738 353.9668773767422 0.8004862491785467
19.595489742879153 354.2613992998605 0.8010306819915184
19.600717297832567 357.5836066223859 0.8052094433497399
19.60594485278598 361.40214753492285 0.808972386145279
19.611172407739396 364.32064364893245 0.8119235732010138
19.61639996269281 364.0728360090543 0.8112937132651352
19.621627517646225 366.3801783833269 0.8136238786540788
19.62685507259964 367.00073892805307 0.8143846460604576
19.632082627553054 371.9303552524293 0.8200892255054072
19.637310182506468 374.61146668813495 0.8231968591366193
19.642537737459882 376.77469666412327 0.8255648118903368
19.647765292413297 379.01850575829656 0.8277125731073848
19.65299284736671 385.21045633965275 0.833930855564256
19.658220402320126 388.11686151800006 0.8367613575758506
19.66344795727354 390.6967289477798 0.8392756443241507
19.668675512226955 389.5173305274734 0.8380214615209184
19.67390306718037 388.9500696823001 0.8375232208479334
19.679130622133783 389.25294328834684 0.8382240953252617
19.684358177087198 390.4976810534335 0.8398163372586275
19.689585732040612 396.32953348896234 0.8461841335889594
19.694813286994027 398.5214123841026 0.8481748721365554
19.70004084194744 395.55163837287205 0.8445841949247097
19.705268396900856 390.77400184792947 0.838778032822594
19.71049595185427 387.09302426084446 0.8352394170353613
19.715723506807684 384.35131147458713 0.8319299093126009
19.7209510617611 385.7505471236339 0.8335804420947563
19.726178616714513 381.59326047241404 0.8291344676689858
19.731406171667928 379.8642558411054 0.8277573534852356
19.736633726621342 374.7954141103512 0.823072902213912
19.741861281574757 370.2158584363856 0.8177287098367989
19.74708883652817 365.9352498614606 0.8122331477604618
19.752316391481585 362.157063991899 0.8076343823314005
19.757543946435 361.43137058492925 0.806766147320745
19.762771501388414 359.4886448070793 0.8050614372645989
19.76799905634183 359.2316215726999 0.8047103274431692
19.773226611295243 358.603683382566 0.8038078859304966
19.778454166248657 355.50329062307304 0.8003159007020376
19.783681721202072 349.47923751993324 0.7928617204467883
19.788909276155486 345.13596206762634 0.788983944361135
19.7941368311089 343.61845989005735 0.7875191447771036
19.799364386062315 344.8418034501667 0.7888801353437644
19.80459194101573 342.7593826873021 0.7863888982680608
19.809819495969144 341.76876509363234 0.7847939719994296
19.81504705092256 340.0945814601967 0.7826193971306308
19.820274605875973 340.9227425486505 0.7836701292670326
19.825502160829387 342.11163345227004 0.7848826435300931
19.8307297157828 341.63241312195 0.7846412551812735
19.835957270736216 336.86858187633754 0.7794149308243741
19.84118482568963 335.9308773500254 0.7777936968316758
19.846412380643045 333.1466917515994 0.7744167250685943
19.85163993559646 334.3965832879568 0.774738237336495
19.856867490549874 332.5509806072286 0.772780852410524
19.86209504550329 331.95248674870555 0.7727810836315243
19.867322600456703 331.1357236382918 0.7720362289580514
19.872550155410117 331.55281830283684 0.7727499188565957
19.87777771036353 332.1311247738294 0.7733886895260826
19.883005265316946 331.4472843032622 0.7728723628322901
19.88823282027036 328.6173945405521 0.7695155085544391
19.893460375223775 324.47144367965086 0.7643324939059919
19.89868793017719 322.8007569191608 0.7628060515062769
19.903915485130604 322.27859883779917 0.7621349555884789
19.909143040084018 321.9874690089849 0.7619398679217249
19.914370595037433 325.11419946684936 0.7657796920692072
19.919598149990847 324.4787550525009 0.7645239603515549
19.92482570494426 323.0326604542633 0.7625428887255568
19.930053259897676 322.72990180767835 0.7615905943616859
19.93528081485109 321.06858765034286 0.7592819797836632
19.940508369804505 320.04097942899153 0.7589447854998161
19.94573592475792 316.78223103269016 0.7552632179616473
19.950963479711334 315.2067887862855 0.7532396930740795
19.956191034664748 315.552925107252 0.7534297250894337
19.961418589618162 316.1910129305846 0.7533456656371631
19.966646144571577 314.6808977480881 0.7521289042811256
19.97187369952499 313.5675555905664 0.7505625850295068
19.977101254478406 315.8571598993108 0.753759003728396
19.98232880943182 318.82429451738415 0.7567660016525837
19.987556364385235 321.50054099263656 0.7595016272085644
19.99278391933865 323.31924702820737 0.7620777097943472
19.998011474292063 322.08394462890493 0.7610689280485868
20.003239029245478 320.5319980157616 0.7591442311945176
20.008466584198892 322.25935934163147 0.7609530507045494
20.013694139152307 332.23432212352765 0.7719348077464384
20.01892169410572 340.0414798861409 0.7804510464540455
20.024149249059136 350.12543315025744 0.7920626366414972
20.02937680401255 354.4317378106905 0.7968765628387158
20.034604358965964 360.2382455180952 0.8035109399216314
20.03983191391938 365.94442879216933 0.8092526377935751
20.045059468872793 367.72836837990724 0.8113011497057894
20.050287023826208 364.00890446194063 0.8067681307028073
20.055514578779622 358.9559191428025 0.8008552114801694
20.060742133733036 353.4169603116788 0.7954153603027833
20.06596968868645 349.82356087386904 0.7916665189903511
20.071197243639865 344.81827704887644 0.7860833250919785
20.07642479859328 338.60448901825384 0.7785816968231528
20.081652353546694 336.5743152811313 0.7761683930426453
20.08687990850011 332.0534214182935 0.7712416943602938
20.092107463453523 329.61647235716475 0.7680695266177064
20.097335018406937 326.67093002963753 0.7641528969786652
20.102562573360352 327.8507211608802 0.7657374858518942
20.107790128313766 327.04393189726176 0.7653804280004454
20.11301768326718 327.5781145349019 0.7663751595529513
20.118245238220595 325.5496407778564 0.7637145924552864
20.12347279317401 327.10338321876037 0.7646321465906327
20.128700348127424 328.74720022949913 0.7668482430473845
20.13392790308084 330.8018748621944 0.7691322345855762
20.139155458034253 331.8007754916905 0.770232748941821
20.144383012987667 333.08420780689966 0.7714823981481113
20.14961056794108 334.5862256898574 0.7728853108334206
20.154838122894496 335.26722872732114 0.7734375414864518
20.16006567784791 336.53215862496364 0.7750090135422986
20.165293232801325 336.2246527945488 0.7745850790110355
20.17052078775474 333.9643694785587 0.772242932989612
20.175748342708154 331.60714982676984 0.7705178809035423
20.18097589766157 328.6170043615587 0.7673853296212703
20.186203452614983 327.78247219728314 0.7669483425252411
20.191431007568397 323.9939968645748 0.7615241129747643
20.19665856252181 319.47812228815485 0.7560321109893735
20.201886117475226 316.4243131196481 0.7521538413662033
20.20711367242864 315.52771829337837 0.750729664208055
20.212341227382055 311.4441380672098 0.7457995331890206
20.21756878233547 307.52623933848156 0.741296893348685
20.222796337288884 300.30560289563783 0.7337534912567049
20.228023892242298 298.09208749079187 0.7319749375420413
20.233251447195713 296.43386838926006 0.7298556815733599
20.238479002149127 294.31675124767776 0.7272209820406692
20.24370655710254 294.1808282801741 0.7269770420744955
20.248934112055956 297.2137076133568 0.7305854709722729
20.25416166700937 299.7832000888559 0.7336668386030851
20.259389221962785 299.2243851254713 0.7322381042929389
20.2646167769162 297.8961995912599 0.7309540072461017
20.269844331869614 297.9345055897058 0.7315311589703433
20.275071886823028 296.3878176819059 0.7287485215828083
20.280299441776442 290.533910900438 0.7213373183846548
20.285526996729857 288.22185127022203 0.7181261156921263
20.29075455168327 290.31915522015873 0.7204282332600515
20.295982106636686 295.5705548449185 0.7278489287743394
20.3012096615901 298.7271193733 0.7312999879861536
20.306437216543515 299.79531016134 0.7331009909223403
20.31166477149693 300.7735223659192 0.733706010008108
20.316892326450343 300.5651344768218 0.7329697643446083
20.322119881403758 295.49502164239294 0.7270687027207492
20.327347436357172 293.97563392720775 0.7250226185220701
20.332574991310587 290.68978242306247 0.7211188218533562
20.337802546264 291.8357774629105 0.7225549691697755
20.343030101217416 292.7500224267743 0.722904500299976
20.34825765617083 294.92945028842536 0.7253939458552006
20.353485211124244 296.28805131546665 0.7271004479825951
20.35871276607766 294.6510997723258 0.7253682062193805
20.363940321031073 292.0045004668311 0.7232226477017404
20.369167875984488 290.20078327261785 0.7202271394341017
20.374395430937902 292.3745869418442 0.7232174853218177
20.379622985891316 293.7257407034654 0.7250458584686194
20.38485054084473 291.00268294776805 0.720550130718622
20.390078095798145 289.31655419680163 0.7192978152904855
20.39530565075156 290.0773100644618 0.7206496243773823
20.400533205704974 292.3327543243091 0.7237463115183638
20.40576076065839 294.48752013115575 0.7261072641242029
20.410988315611803 291.90065201290236 0.7222272542812618
20.416215870565217 291.73425677092257 0.7232388974405968
20.421443425518632 289.24283715305273 0.7203917359096536
20.426670980472046 286.4619039801499 0.7167001488643627
20.43189853542546 286.6450641301763 0.7168699888696822
20.437126090378875 287.87479480427055 0.7177495866662251
20.44235364533229 289.11589863972125 0.7191799975509844
20.447581200285704 288.7571975051672 0.7186771014486257
20.45280875523912 288.25392997340373 0.717805019118011
20.458036310192533 289.4086355150752 0.7204507892340688
20.463263865145947 290.83718050281806 0.721826394724505
20.46849142009936 291.7894698091273 0.7231059252859505
20.473718975052776 290.3325079199544 0.7207231975683062
20.47894653000619 288.55746570322503 0.7173689526350319
20.484174084959605 287.0133244094066 0.7154615861006121
20.48940163991302 288.3469192405328 0.7172169497062842
20.494629194866434 286.8955958032927 0.7170894291753065
20.49985674981985 288.1849993966157 0.7198938185347904
20.505084304773263 290.3920558498387 0.7223815648992891
20.510311859726677 293.2721366055038 0.7248555247615119
20.51553941468009 293.97967283191366 0.724835932668619
20.520766969633506 291.5949926123079 0.7210169771216686
20.52599452458692 290.06126334632927 0.7199847878941406
20.531222079540335 292.1447561946606 0.7221822896480194
20.53644963449375 290.7932869510214 0.7204059396249977
20.541677189447164 290.05167032731816 0.719020758539715
20.546904744400578 289.9513719077499 0.7184452586602247
20.552132299353993 290.07241509748985 0.7194123349075304
20.557359854307407 290.6708153389721 0.7194230461111577
20.56258740926082 290.4419357364261 0.7193702281255789
20.567814964214236 289.3554782542766 0.7176969145112774
20.57304251916765 287.6630860627487 0.716266085149448
20.578270074121065 287.48991084347125 0.7172405545192978
20.58349762907448 286.7652327558653 0.7165776375653872
20.588725184027894 287.07237682659826 0.7173917672057829
20.593952738981308 289.32164917526063 0.7198280696570537
20.599180293934722 290.0652917232574 0.720744211666101
20.604407848888137 287.5750895574701 0.7176700597216369
20.60963540384155 287.638155575643 0.7162632064621438
20.614862958794966 285.2183735120639 0.7134261249694361
20.62009051374838 284.497103420107 0.7126249700662174
20.625318068701795 287.5683429872616 0.7161344982269918
20.63054562365521 290.3639783660057 0.7203744940741702
20.635773178608623 290.6047941756262 0.7202682306089233
20.641000733562038 287.1893949881412 0.716443291190433
20.646228288515452 286.7241919835223 0.7162875499635243
20.651455843468867 285.9058640826621 0.7151900696993629
20.65668339842228 285.3246609851657 0.7142958975305924
20.661910953375695 287.3461023820686 0.7167166570834771
20.66713850832911 287.6894668664669 0.7166507762920021
20.672366063282524 288.91021024184175 0.7189630588940733
20.67759361823594 290.15711807925345 0.7205873316319978
20.682821173189353 292.3910563756144 0.723885926793837
20.688048728142768 292.99524804729975 0.72391754747378
20.693276283096182 293.11861935574484 0.7229070508383931
20.698503838049596 291.01982510879503 0.7206115634573846
20.70373139300301 292.7928488006665 0.7229117207671885
20.708958947956425 294.7766809057096 0.7255067017168156
20.71418650290984 292.88248846977183 0.722075593723209
20.719414057863254 290.89309084314783 0.7186932095401832
20.72464161281667 291.15642812646024 0.7196329344051381
20.729869167770083 291.97047947257647 0.7207852768747617
20.735096722723497 292.0012052787338 0.7207150876068846
20.740324277676912 292.7941170669558 0.7214207147711637
20.745551832630326 292.65587929099314 0.7214881134317687
20.75077938758374 291.7822375860906 0.7214760980109411
20.756006942537155 292.76761201553916 0.7223862150745869
20.76123449749057 293.8945752499252 0.7232424772375596
20.766462052443984 295.42838929025913 0.7248676887105816
20.7716896073974 297.57335504518545 0.7272840612537462
20.776917162350813 300.5937988838729 0.7310084673132791
20.782144717304227 301.7622244407216 0.7327518820230333
20.78737227225764 300.86188840524795 0.7314172485912476
20.792599827211056 297.0790057518726 0.7275962946917498
20.79782738216447 296.42072288694925 0.7261174584930116
20.803054937117885 297.73018941242697 0.7275582149703208
20.8082824920713 302.23047733860506 0.7323597270950033
20.813510047024714 306.87535204229704 0.7364141494892539
20.81873760197813 310.61823223934545 0.7406249474567465
20.823965156931543 310.0982269805277 0.7402025440321351
20.829192711884957 310.7063627665317 0.7414004582521194
20.83442026683837 311.30578226995 0.7420637816537045
20.839647821791786 312.69700118967336 0.7440997886502586
20.8448753767452 314.28123537280936 0.7468073147881715
20.850102931698615 316.4788641926082 0.749546460926673
20.85533048665203 315.6678660968341 0.7487557331811157
20.860558041605444 310.4293023537265 0.7415903912689231
20.865785596558858 308.46189938320816 0.7393111495267778
20.871013151512273 306.30697399635596 0.7363030523084693
20.876240706465687 306.344033722662 0.7366657845251446
20.8814682614191 305.78792726919545 0.7359668512629165
20.886695816372516 305.6839629605151 0.7366065583303745
20.89192337132593 305.13528501636017 0.7350682061023823
20.897150926279345 304.1249421169887 0.7333807399715865
20.90237848123276 302.03130021573133 0.730064803967531
20.907606036186174 299.6642315602739 0.7277490759264275
20.912833591139588 301.53233857734415 0.7303004355291647
20.918061146093002 302.5649538470682 0.7322648756759456
20.923288701046417 302.737287593648 0.7328298549781249
20.92851625599983 300.81246437577187 0.7300316913876843
20.933743810953246 300.1835019044765 0.7286696161456039
20.93897136590666 299.7726118902104 0.7275074011642785
20.944198920860075 296.91048053861954 0.725586652998463
20.94942647581349 295.0134701034807 0.7239320977522344
20.954654030766903 295.64701556567144 0.7245922077841714
20.959881585720318 298.82916347234436 0.7278629082646634
20.965109140673732 300.3554377832069 0.7291265061699717
20.970336695627147 297.49359795331657 0.7262533343062065
20.97556425058056 292.48913718309734 0.7213800715494868
20.980791805533975 290.31583927136495 0.7191787036610686
20.98601936048739 288.50679694986286 0.7170861731881268
20.991246915440804 289.2079116468132 0.7168663828931755
20.99647447039422 285.80622999931705 0.7126472892439938
21.001702025347633 284.2033722974883 0.7113656130714225
21.006929580301048 281.45118871425245 0.7078225439251947
21.012157135254462 279.432469056903 0.7050143246306505
21.017384690207876 278.20997463503295 0.7024870291027346
21.02261224516129 280.1137404339808 0.7045245798214153
21.027839800114705 280.68607355885854 0.7055083001152249
21.03306735506812 281.7826101018417 0.7061653993017057
21.038294910021534 280.4695432291533 0.7047980840750808
21.04352246497495 280.2217546131265 0.7053290184329019
21.048750019928363 278.20063428998185 0.7027698570067088
21.053977574881777 278.3598406257261 0.7028461844225491
21.059205129835192 280.5165426611346 0.7040725619529415
21.064432684788606 284.69667848646026 0.7090697894543491
21.06966023974202 283.4343317033384 0.7079338211674268
21.074887794695435 279.6823883957927 0.7036165798805124
21.08011534964885 276.27925936241303 0.7007641937125585
21.085342904602264 272.54748707121877 0.6955971441055179
21.09057045955568 274.01649516393894 0.6974890453849227
21.095798014509093 275.8132543636175 0.6982603616648971
21.101025569462507 278.1635266928286 0.7010980525174887
21.10625312441592 277.01704089356724 0.6999725849424785
21.111480679369336 273.2393670146219 0.69473781022882
21.11670823432275 274.2261603262295 0.6958558689399769
21.121935789276165 272.3808012308687 0.692603254248259
21.12716334422958 275.4405946306504 0.6952819263288191
21.132390899182994 275.74858686189174 0.6968966807120616
21.13761845413641 278.6336589521023 0.7015003875329315
21.142846009089823 278.91340251313784 0.7029577426460664
21.148073564043237 275.7417681978438 0.6980451631850293
21.15330111899665 275.7440240660481 0.696993309011397
21.158528673950066 275.06230981139583 0.6952952232409958
21.16375622890348 274.93555217035583 0.6942787337649662
21.168983783856895 274.5947537824639 0.6929173026030042
21.17421133881031 272.51251188129186 0.6903578877825368
21.179438893763724 268.6647547686198 0.6855500789635437
21.184666448717138 266.4140335864352 0.6830095148045134
21.189894003670553 266.13386095318293 0.68214391546614
21.195121558623967 269.1762815379847 0.6859271796468525
21.20034911357738 271.416893034959 0.6879510876219126
21.205576668530796 269.31375559860976 0.6848204442338433
21.21080422348421 266.47526555675495 0.6810718427094149
21.216031778437625 265.48589334362714 0.6801324257858207
21.22125933339104 264.3607645713404 0.6788500161036816
21.226486888344454 266.6137506737952 0.6818744082498102
21.231714443297868 268.55898584905873 0.6846973775898972
21.236941998251282 272.00761118537264 0.6886666488189558
21.242169553204697 271.6772416243098 0.6881651798961576
21.24739710815811 272.21790423646263 0.6876557070676111
21.252624663111526 272.6191672486503 0.6890725027608405
21.25785221806494 274.05148814561034 0.6906717106920047
21.263079773018355 273.24658412669856 0.6893010489238095
21.26830732797177 271.65754717177504 0.6871021934112675
21.273534882925183 269.4721182565169 0.6825801139815048
21.278762437878598 269.8706912765174 0.6836553701707986
21.283989992832012 270.25014198128514 0.6920185355212918
21.289217547785427 268.19225833631464 0.7001178986442175
21.29444510273884 267.0786883506457 0.7058102134567482
21.299672657692255 264.5216504944711 0.7069827092897767
21.30490021264567 267.3818752130073 0.7162086032611724
21.310127767599084 267.91317832561185 0.7206764372348076
21.3153553225525 268.5696283653034 0.7243797497698616
21.320582877505913 267.65156737137556 0.7268367825630462
21.325810432459328 266.3236826159128 0.72749851752241
21.331037987412742 266.14053106649794 0.7303387367676595
21.336265542366156 264.9260878075472 0.7312149468747405
21.34149309731957 264.01950779317025 0.7323466531036366
21.346720652272985 265.1765128102844 0.7378708044596787
21.3519482072264 265.8367324466708 0.7417443360678323
21.357175762179814 266.1014979486087 0.7444473877407783
21.36240331713323 263.13379406289465 0.7423213498872501
21.367630872086643 265.21119313799835 0.745978459077294
21.372858427040057 268.55646808946994 0.75331875557397
21.378085981993472 270.39909132921287 0.758508470049467
21.383313536946886 269.04844284229824 0.7597575331789224
21.3885410919003 266.4522865108251 0.7581717829128573
21.393768646853715 265.3946646456047 0.7579386373844589
21.39899620180713 264.65037531413435 0.7583552445132625
21.404223756760544 265.42549801189836 0.7596686105112118
21.40945131171396 266.94096971061623 0.7641980278250083
21.414678866667373 269.39031443821807 0.7696872215745315
21.419906421620787 269.96446128067635 0.7730622805661765
21.4251339765742 268.2422894461779 0.7734653843935902
21.430361531527616 269.5091722941928 0.776994179932394
21.43558908648103 270.7988279386467 0.7809039295737703
21.440816641434445 271.1867438623023 0.7843583437513371
21.44604419638786 270.06997789724267 0.7839878834228716
21.451271751341274 268.3850524702222 0.7824834395051353
21.45649930629469 268.31841082916037 0.7816444769154653
21.461726861248103 270.4356157248155 0.785299130220132
21.466954416201517 269.5510829434877 0.7871794297647302
21.47218197115493 271.19442907416766 0.7912172161775711
21.477409526108346 270.43893818408236 0.7922840785469569
21.48263708106176 267.92563661047006 0.7901003909251831
21.487864636015175 269.7993634873813 0.7952064575977354
21.49309219096859 268.41781098679866 0.7953356118004353
21.498319745922004 270.04074183402173 0.7989661009242902
21.503547300875418 269.9129838829922 0.800595341388691
21.508774855828833 270.82042617962423 0.8009400699408704
21.514002410782247 269.9437767565121 0.7829000917873464
21.51922996573566 270.3103786727678 0.7744675929655223
21.524457520689076 268.34712046012396 0.7645256311133061
21.52968507564249 269.4315709549274 0.7617392225323961
21.534912630595905 270.96399387433 0.7603887991614565
21.54014018554932 271.5494354811438 0.7580482288576023
21.545367740502734 277.1503420976313 0.763143092401399
21.550595295456148 276.74845179176333 0.7593783187884523
21.555822850409562 276.35387692160856 0.7567330457198648
21.561050405362977 275.4993830889269 0.7534032704365915
21.56627796031639 278.5290547152772 0.755670414955983
21.571505515269806 282.3222717057997 0.7591265587994628
21.57673307022322 284.33356818553904 0.7597561882087231
21.581960625176634 284.1925970741804 0.7576351503765425
21.58718818013005 282.4582143158075 0.7546297834221056
21.592415735083463 281.1713767674994 0.7530171747085525
21.597643290036878 281.2339592859994 0.7523614773766579
21.602870844990292 278.7140150966004 0.7457362987507326
21.608098399943707 279.6090512828369 0.7443433845264226
21.61332595489712 281.1076651153684 0.7440306864988735
21.618553509850535 283.94067604603936 0.7469055625059833
21.62378106480395 285.72148322953524 0.7489350960684973
21.629008619757364 287.15580553204467 0.7506864382079921
21.63423617471078 288.92101407492504 0.7523377964634084
21.639463729664193 286.16649093104223 0.7477131833613805
21.644691284617608 285.57536246598175 0.7452290390212486
21.649918839571022 284.7453644379276 0.7430810248681476
21.655146394524436 285.3805593880942 0.743728440406942
21.66037394947785 282.6242678246164 0.7392319063196633
21.665601504431265 282.3767151162366 0.7382747544339818
21.67082905938468 286.1358582635624 0.7417156760109023
21.676056614338094 289.64664308286467 0.7455039222457552
21.68128416929151 291.34638139460293 0.7476146033873963
21.686511724244923 293.72112731199275 0.7500710853047522
21.691739279198337 296.6808084820443 0.7543419122533775
21.696966834151752 296.8858689986453 0.753843316625593
21.702194389105166 296.3603453655777 0.7521696249604707
21.70742194405858 294.4352626198024 0.7494579237277221
21.712649499011995 295.38889266484944 0.7507830216294349
21.71787705396541 297.999576454304 0.7546555081323386
21.723104608918824 297.841537192762 0.753532032993738
21.72833216387224 298.69301148387126 0.7527335969610119
21.733559718825653 296.289255969086 0.7502913831818133
21.738787273779067 297.86308253929735 0.7510661004782104
21.74401482873248 300.19908173068984 0.7547480531553705
21.749242383685896 305.62010756868864 0.7609292946546958
21.75446993863931 308.96876078016953 0.7649178479215967
21.759697493592725 308.09475085631203 0.7629854795197702
21.76492504854614 309.2881321275703 0.7634083723663442
21.770152603499554 308.8014087609856 0.7625051760049534
21.77538015845297 307.902495225922 0.7613720791906626
21.780607713406383 309.6388076596568 0.7635168641407776
21.785835268359797 311.3962836482262 0.7651824294189508
21.79106282331321 313.75675605948584 0.7674940947507877
21.796290378266626 314.5418587064912 0.7683738888989221
21.80151793322004 316.1533869591583 0.7697402356236774
21.806745488173455 319.92743076234933 0.7744127852655852
21.81197304312687 322.1917038337003 0.7766314395304706
21.817200598080284 322.9417281771996 0.776721647803948
21.822428153033698 325.40240186529826 0.7792545283980816
21.827655707987113 328.00444235690134 0.7827975524517495
21.832883262940527 330.9356967939118 0.7867080767825045
21.83811081789394 331.509890190681 0.7883697142523591
21.843338372847356 335.5078193395095 0.7926842635256987
21.84856592780077 337.08161270080774 0.7942193635382186
21.853793482754185 338.38128205640237 0.7957795652281127
21.8590210377076 337.3866234065168 0.7942393185229344
21.864248592661014 333.71768297244387 0.7895032818784825
21.869476147614428 329.1898845625637 0.7831825057527065
21.874703702567842 323.23248945605894 0.7753281567971978
21.879931257521257 320.91409132768814 0.7724456037967602
21.88515881247467 319.5542103787906 0.7712676209869351
21.890386367428086 320.188607964948 0.7718573211058601
21.8956139223815 319.61180821541564 0.7709213813073786
21.900841477334914 320.23250259925834 0.7710015401633314
21.90606903228833 314.5503305784372 0.7644834655621982
21.911296587241743 311.0846660615215 0.7604270913712371
21.916524142195158 310.5065246627835 0.75931308464321
21.921751697148572 310.75812155334665 0.7599361723636405
21.926979252101987 312.28647837725373 0.761630577399452
21.9322068070554 312.01170795056885 0.7614084280451092
21.937434362008815 315.39786716199853 0.7651091142343321
21.94266191696223 316.4521919367439 0.7660138142673655
21.947889471915644 315.80789775597606 0.7643885860405829
21.95311702686906 311.9110141551418 0.7588730058901941
21.958344581822473 310.15507194256674 0.7563951292948603
21.963572136775888 309.0995883809841 0.754630384644155
21.968799691729302 307.5623260108894 0.7519840207755927
21.974027246682716 311.0290873202214 0.7563435667812868
21.97925480163613 313.23328786405926 0.7595672495967151
21.984482356589545 315.3564753142679 0.762654527698574
21.98970991154296 314.1217582085202 0.761148069285887
21.994937466496374 313.93859859708175 0.7607554441498088
22.00016502144979 313.12199421211267 0.7600530390558167
22.005392576403203 313.4373746261432 0.7594311253401244
22.010620131356617 313.8089117588191 0.7596036215142177
22.015847686310032 316.596274895582 0.7620581505605097
22.021075241263446 320.44015176560407 0.7659442751219305
22.02630279621686 323.5524448332093 0.7697270242955656
22.031530351170275 323.6271533862116 0.7692414256506359
22.03675790612369 320.66844167715715 0.7658222521287732
22.041985461077104 320.1481633243582 0.7649671167610711
22.04721301603052 326.14427332448184 0.7716710659925049
22.052440570983933 329.54867126860233 0.7761874835820083
22.057668125937347 328.2932277224872 0.7742657108603679
22.06289568089076 327.223786835264 0.7733020623730387
22.068123235844176 328.00270284939376 0.7740372905272234
22.07335079079759 329.39910333997767 0.7755485729666434
22.078578345751005 326.4660642912085 0.7723279674952773
22.08380590070442 325.12396369153436 0.7714093270942985
22.089033455657834 324.1039086207518 0.7701664087908795
22.09426101061125 327.10221834746466 0.7734644433379291
22.099488565564663 328.5221375092382 0.7738125860348022
22.104716120518077 330.63460094194687 0.7758932859296758
22.10994367547149 328.20854566024025 0.7725045911492266
22.115171230424906 324.6982290774917 0.7679758837330762
22.12039878537832 321.3200198591344 0.7640218800545322
22.125626340331735 320.1890593328823 0.7629981082371055
22.13085389528515 317.7990870372193 0.7610638189819092
22.136081450238564 318.98079871613487 0.7624958674803138
22.141309005191978 318.0078910518002 0.7611504272575411
22.146536560145393 318.0757942054384 0.7619744627363428
22.151764115098807 317.1817816004376 0.7606230264709893
22.15699167005222 314.1081031749125 0.7566015232643307
22.162219225005636 313.25429122707925 0.7550670293768074
22.16744677995905 310.62173676645415 0.7513582607455452
22.172674334912465 315.38514432020133 0.7570313703231829
22.17790188986588 319.0253631096672 0.7606439053098923
22.183129444819293 318.1903498231351 0.7599438163999905
22.188356999772708 316.3235466538656 0.7571821686186612
22.193584554726122 314.06721096785964 0.7546875058169902
22.198812109679537 315.5902513130004 0.7569915162341282
22.20403966463295 316.90816157324673 0.7581374007392123
22.209267219586366 316.39168734590413 0.7573983634346764
22.21449477453978 317.53686345973523 0.7579144082649348
22.219722329493194 319.8739432566902 0.7599052117295587
22.22494988444661 320.3990930596604 0.7605166500576098
22.230177439400023 318.54049272051907 0.7577808524778227
22.235404994353438 312.62192400648263 0.7513453341816037
22.240632549306852 311.94774607618996 0.7513499965355007
22.245860104260267 312.1276295426482 0.7515228075203851
22.25108765921368 310.18668883167425 0.749586392301157
22.256315214167095 308.35438656608994 0.7457604969495887
22.26154276912051 309.52073653461804 0.7467119152812531
22.266770324073924 311.97241779042633 0.7490988690518487
22.27199787902734 312.7819455463186 0.7504712843934164
22.277225433980753 314.36872985438805 0.7532293004010755
22.282452988934168 317.11025980264463 0.7564401663075955
22.287680543887582 316.29668127657027 0.7556554304617884
22.292908098840996 314.15779731927137 0.7529933398126654
22.29813565379441 310.0128149889676 0.7481591659804868
22.303363208747825 305.2182959747493 0.7427893753882624
22.30859076370124 303.6248885293259 0.7419795745109978
22.313818318654654 304.93912267978845 0.7436675468703406
22.31904587360807 309.21255721599437 0.7474156604884274
22.324273428561483 310.4983809379905 0.747360942085878
22.329500983514897 309.3246433962352 0.7455808521037023
22.334728538468312 307.40764433795596 0.743217299042874
22.339956093421726 303.9799082653953 0.739393449621233
22.34518364837514 301.6712882357694 0.7368397708807961
22.350411203328555 297.3353497323952 0.7315050696485301
22.35563875828197 294.956461070551 0.7292920143752831
22.360866313235384 295.43770320187707 0.7304739655502155
22.3660938681888 295.50470985144665 0.7316120128164592
22.371321423142213 294.9360192855539 0.730836758914392
22.376548978095627 289.81745805899834 0.724126146487746
22.38177653304904 288.1797524631023 0.7229928976100968
22.387004088002456 290.48592419135775 0.7256781356790554
22.39223164295587 294.5331315152314 0.730578218690401
22.397459197909285 295.96165918731623 0.7314574968434873
22.4026867528627 292.6598176325429 0.7277741163661734
22.407914307816114 289.97033270595733 0.7249486035522094
22.41314186276953 287.6100040656609 0.7216019361365311
22.418369417722943 289.37535281970315 0.7230160370592291
22.423596972676357 289.2128826355249 0.7227870515642296
22.42882452762977 286.66774156890244 0.7192056244889057
22.434052082583186 284.25342377404917 0.7162714618144415
22.4392796375366 283.44494801307775 0.7137489618826487
22.444507192490015 282.65452029181506 0.7121926246159309
22.44973474744343 282.38982848099596 0.7119776706349831
22.454962302396844 283.0017288000643 0.7136040895596241
22.460189857350258 282.8858041105392 0.7146052825137429
22.465417412303673 281.5329907423023 0.7121598268557441
22.470644967257087 283.2410690385568 0.7143862801329637
22.4758725222105 283.92486977343026 0.7143698284202655
22.481100077163916 284.5576261513566 0.7163513933532435
22.48632763211733 286.0315372991377 0.7182692999069883
22.491555187070745 284.98138035824013 0.717145586068311
22.49678274202416 284.5588111337846 0.7158079107692913
22.502010296977573 280.59349921388434 0.7101673002497331
22.507237851930988 279.81715325958277 0.7106753368083987
22.512465406884402 277.29954569792346 0.7077543222258988
22.517692961837817 276.96917271230825 0.7089329234948935
22.52292051679123 279.13318688402825 0.7117969056690403
22.528148071744646 280.62629650777365 0.7136574898463217
22.53337562669806 280.33453887725506 0.7115212262413099
22.538603181651474 275.71498158882304 0.7053431473962929
22.54383073660489 275.5358626859672 0.7047782583890806
22.549058291558303 277.2043220880573 0.7075009704905019
22.554285846511718 281.7302853357044 0.7125284189662743
22.559513401465132 284.84456149391787 0.7156749550899254
22.564740956418547 281.2733120870922 0.7109949690633972
22.56996851137196 277.72916310142904 0.7062958426689222
22.575196066325375 273.39286637364404 0.7007522127843451
22.58042362127879 272.13753765622545 0.6990946233611057
22.585651176232204 271.6900302998006 0.6985459340229383
22.59087873118562 272.53802680593213 0.6996604225390841
22.596106286139033 270.56454892775815 0.6968562544581797
22.601333841092448 273.1581087598138 0.6992380598807556
22.606561396045862 275.95992072076314 0.703291867858674
22.611788950999276 278.3937039891877 0.7064742927310225
22.61701650595269 277.58040328623986 0.7067645639772056
22.622244060906105 276.44888127426674 0.706299802488514
22.62747161585952 275.4728368750293 0.7055104976208735
22.632699170812934 274.059576234577 0.7027099954599724
22.63792672576635 273.0183913494029 0.7001386565096057
22.643154280719763 272.5731284717483 0.698866261657413
22.648381835673177 273.182892930668 0.7001145337427525
22.653609390626592 274.3706553458436 0.7036267759060496
22.658836945580006 272.61753552532747 0.7017867699980299
22.66406450053342 270.8372358099886 0.6979524147138638
22.669292055486835 274.59386640512565 0.7013109043989503
22.67451961044025 276.5338382389926 0.7023488085036319
22.679747165393664 278.20897238192396 0.7040553595231284
22.68497472034708 277.153681105199 0.7025810968204352
22.690202275300493 277.27491256981097 0.7036304006335964
22.695429830253907 275.66445477047483 0.7021717471220277
22.70065738520732 274.7013530400669 0.7014393975581743
22.705884940160736 272.5342908730565 0.6983774629858034
22.71111249511415 275.28803412897395 0.7016172572103854
22.716340050067565 277.4638251404915 0.704466192006134
22.72156760502098 282.25080881123336 0.7101545101199594
22.726795159974394 280.8057065620657 0.707895652997656
22.73202271492781 281.5997255245164 0.708317900289835
22.737250269881223 280.6556233972764 0.7074857217606098
22.742477824834637 281.82973138557537 0.7087773392076264
22.74770537978805 282.7506295744247 0.7103048564134872
22.752932934741466 283.18336018832946 0.7100238354557747
22.75816048969488 284.4066799302859 0.7111753950257658
22.763388044648295 285.35908943988727 0.7122812238244249
22.76861559960171 287.639185589213 0.7154849942825247
22.773843154555124 289.8973957125647 0.7192608521638776
22.779070709508538 291.22500620703266 0.7201412464547448
22.784298264461952 290.0821772159158 0.7184652875580924
22.789525819415367 288.1860056126511 0.7157311508385275
22.79475337436878 287.2691014026492 0.714932351490561
22.799980929322196 290.6478761522005 0.7183209577791159
22.80520848427561 296.20775588732647 0.7246741899656534
22.810436039229025 298.2637452294398 0.7264715051359095
22.81566359418244 296.52935090950336 0.7242766180673068
22.820891149135853 294.4137536251611 0.7230104610081846
22.826118704089268 290.4947527847182 0.7192015821217121
22.831346259042682 288.2385599505318 0.7165064000609701
22.836573813996097 289.3993078855804 0.7165297098588291
22.84180136894951 292.5266953303495 0.720270661369498
22.847028923902926 294.02968232729967 0.722790186375443
22.85225647885634 293.02571577568216 0.7210852158677802
22.857484033809754 293.8129220467529 0.7218974519213563
22.86271158876317 292.9603236383677 0.7202239470693258
22.867939143716583 289.91385020890505 0.7159863120413329
22.873166698669998 289.3423716630718 0.7149328527675951
22.878394253623412 291.2455101307106 0.7171234010073653
22.883621808576827 292.66382132241364 0.7189781250138023
22.88884936353024 293.68899268992766 0.7197648577977136
22.894076918483655 294.27893529947346 0.7202775139637098
22.89930447343707 293.8906738416938 0.7200426364522
22.904532028390484 294.3393627069115 0.7200130736666804
22.9097595833439 292.353734245637 0.718259382765371
22.914987138297313 293.38762048688636 0.7189610280865557
22.920214693250728 294.63637611516924 0.7208006591752496
22.925442248204142 295.29046830978297 0.7216683328900635
22.930669803157556 294.49252787985154 0.7206345593906627
22.93589735811097 292.72521556198404 0.7197306350671787
22.941124913064385 291.8514624245907 0.7187229278344575
22.9463524680178 293.4410084916924 0.721336576573582
22.951580022971214 295.114562354167 0.7229325803975049
22.95680757792463 293.2121496422547 0.7203846550130808
22.962035132878043 288.5756503020932 0.7150011700787917
22.967262687831457 286.5163930473648 0.7120685070465362
22.972490242784872 289.1138401397711 0.7151414245657307
22.977717797738286 291.6328216635975 0.7177435047197368
22.9829453526917 291.39671140359894 0.7175902370427993
22.988172907645115 290.19043963791336 0.7157700307891964
22.99340046259853 288.424309338534 0.7125491194244254
22.998628017551944 289.01356941765664 0.7134573494864697
23.00385557250536 286.6179163816451 0.7110251226166263
23.009083127458773 287.50093884521056 0.7128880512522662
23.014310682412187 285.32165221901164 0.7105833849198101
23.0195382373656 284.4030762865049 0.708551542667844
23.024765792319016 286.56789033367704 0.7105355364311142
23.02999334727243 290.6234923054453 0.7154756533475967
23.035220902225845 290.6176154686516 0.7150414038663537
23.04044845717926 289.7830683470098 0.7145664757114087
23.045676012132674 287.04130727679524 0.7111707349175803
23.05090356708609 287.25560483863165 0.71263404895676
23.056131122039503 284.6799985753699 0.7090518990230337
23.061358676992917 283.79940724799025 0.7086582714220736
23.06658623194633 284.0889945205255 0.709690628657336
23.071813786899746 284.373471442936 0.7106119539790297
23.07704134185316 287.84616362056244 0.7155846049718517
23.082268896806575 288.2233666040261 0.7156205425674959
23.08749645175999 290.94038472092103 0.7174641323319433
23.092724006713404 290.06614791042546 0.7159064006945174
23.097951561666818 291.81914726079077 0.7161525590287633
23.103179116620232 292.9860243716476 0.7183697642975422
23.108406671573647 292.4913008265654 0.7172873116981583
23.11363422652706 290.53950300775614 0.7163840313368679
23.118861781480476 287.4395893530885 0.713624102142714
23.12408933643389 285.59960991662854 0.7112747571457396
23.129316891387305 289.57893304805685 0.7161128820364565
23.13454444634072 291.6758171278673 0.7180687544149892
23.139772001294133 294.8249871611057 0.7217187498490937
23.144999556247548 291.84200529904064 0.7176098744367003
23.150227111200962 291.9257920154482 0.7161314602019777
23.155454666154377 292.63353399867304 0.7183925188661143
23.16068222110779 296.41343717724607 0.72260105247751
23.165909776061206 295.3858935524119 0.7219003563849592
23.17113733101462 296.7686822231546 0.723764235036542
23.176364885968034 297.97482799911745 0.7238731574248473
23.18159244092145 296.418340236544 0.7222527293328972
23.186819995874863 291.84511194652595 0.7150285138325156
23.192047550828278 289.8245713629339 0.7128554128492185
23.197275105781692 290.90606801027843 0.7143804192265142
23.202502660735107 291.6117340682055 0.7158917089937961
23.20773021568852 293.4399653386374 0.7177774359344412
23.212957770641935 295.68933066333256 0.7203363243306361
23.21818532559535 297.77731038558665 0.722858089429093
23.223412880548764 296.5582373690575 0.7217838295489005
23.22864043550218 294.86881758893696 0.7199448135869305
23.233867990455593 291.27767201410467 0.7155694122813594
23.239095545409008 290.4151917127854 0.7143159662447236
23.244323100362422 291.3931600511799 0.715748966002937
23.249550655315836 293.34335211783923 0.7178785145822232
23.25477821026925 295.65255455027403 0.7197705027890063
23.260005765222665 292.82174028576634 0.7169130361593918
23.26523332017608 290.6974718024632 0.7139846003648316
23.270460875129494 290.7685639148451 0.7145362987444277
23.27568843008291 293.2300235299666 0.7170245870881921
23.280915985036323 292.58957390329914 0.7160239866594911
23.286143539989737 292.74965031363007 0.7173160366561503
23.291371094943152 295.74274938205497 0.720223389852618
23.296598649896566 298.67243286750016 0.7242221770878365
23.30182620484998 297.2638545301496 0.7224652795174498
23.307053759803395 295.2067264976638 0.7202061865000886
23.31228131475681 295.4366669993146 0.7199447333412514
23.317508869710224 294.2358224221796 0.7175877132427401
23.32273642466364 295.0320261197319 0.7185125051876116
23.327963979617053 295.9950907253593 0.7205128841652609
23.333191534570467 297.31509922139804 0.7223359441644656
23.33841908952388 297.4612645656496 0.7219416072917075
23.343646644477296 294.9408534094735 0.7176988191412039
23.34887419943071 292.94948599628685 0.713588351596389
23.354101754384125 294.45741163459684 0.7169442950512852
23.35932930933754 298.53254148029765 0.7224975665299325
23.364556864290954 298.6126008525601 0.7239312035972559
23.369784419244368 294.8946344225752 0.7181203603762746
23.375011974197783 292.81178388437655 0.7142446149969602
23.380239529151197 295.2674958920607 0.7168290907611858
23.38546708410461 295.24335562583394 0.7170407646542788
23.390694639058026 295.48238275499995 0.7179714543840432
23.39592219401144 294.8767575313686 0.7170678770895641
23.401149748964855 292.75459792913745 0.7148170369500243
23.40637730391827 291.44121947678553 0.713296089421666
23.411604858871684 286.7262281162122 0.7076501602529474
23.416832413825098 285.7271092722872 0.705556217907774
23.422059968778512 286.17194770176525 0.7067458863543329
23.427287523731927 290.88424924372146 0.7126619733776852
23.43251507868534 293.7825214736831 0.7167656678393377
23.437742633638756 294.87567232288245 0.7184289940148456
23.44297018859217 290.3840520358062 0.7126349258529896
23.448197743545585 289.77031648491686 0.7107691809466397
23.453425298499 290.90658721002404 0.7116444172288149
23.458652853452413 294.4818815378285 0.7170416916712997
23.463880408405828 296.02606953630584 0.7184816051268514
23.469107963359242 294.28308875052903 0.7160156607044735
23.474335518312657 293.7999910849662 0.7143785739716265
23.47956307326607 292.75133851508906 0.7137825500358281
23.484790628219486 295.55553282563926 0.7181462356493754
23.4900181831729 297.61278002849014 0.7211707857062467
23.495245738126314 300.2349658951586 0.7239943422644032
23.50047329307973 297.68174978801403 0.7194013865000352
23.505700848033143 297.4905871131773 0.7187286072503385
23.510928402986558 294.6379178570636 0.71536099014517
23.516155957939972 290.6659069871427 0.7110404814611476
23.521383512893387 287.0235939203569 0.7069640090373844
23.5266110678468 285.71662692690387 0.705314226461673
23.531838622800215 289.28649227205335 0.7095713845467737
23.53706617775363 290.4233005951493 0.7106088607077432
23.542293732707044 293.9270975069347 0.7141604150960327
23.54752128766046 295.92700307339265 0.7162152303840933
23.552748842613873 299.5612929338222 0.7201428279320643
23.557976397567288 300.5973888440927 0.7209776354188128
23.563203952520702 302.5937345797813 0.7225024721458785
23.568431507474116 303.7606290719105 0.7242477478335441
23.57365906242753 304.5186829420021 0.7243923850771551
23.578886617380945 301.75943346508683 0.7200750179085893
23.58411417233436 297.3821303004011 0.7152351825050557
23.589341727287774 298.37976388537857 0.7176570001497492
23.59456928224119 300.937555714321 0.7212558865932208
23.599796837194603 301.82688155285996 0.7206249243866575
23.605024392148017 298.99653745966145 0.7155779836725908
23.610251947101432 299.30024058392206 0.7155841656692695
23.615479502054846 301.7603355204154 0.7185850773257533
23.62070705700826 302.24448268605533 0.7186651568607153
23.625934611961675 300.8535737790838 0.7171354430486769
23.63116216691509 299.6576163547079 0.7155809090912196
23.636389721868504 299.11572747692907 0.7153455953234844
23.64161727682192 299.1918256438257 0.7151630377798855
23.646844831775333 296.34440992646415 0.7112003888812592
23.652072386728747 295.93174332344546 0.7099339109552585
23.65729994168216 298.34611457638846 0.7120867663099
23.662527496635576 300.53484246559174 0.7144556167910674
23.66775505158899 303.5552213182335 0.7182646402629178
23.672982606542405 303.6658957816832 0.7182240532877064
23.67821016149582 303.4728415277974 0.7183072137984566
23.683437716449234 301.6175200454161 0.7154523215152845
23.688665271402648 301.2033002640005 0.7151862479378349
23.693892826356063 302.9288892009331 0.7163611791953567
23.699120381309477 303.84409693927194 0.7172068611577131
23.70434793626289 306.2840511586712 0.7199556425256805
23.709575491216306 309.2910627900163 0.7225885294512078
23.71480304616972 310.4792640372981 0.7241622504458822
23.720030601123135 308.7689141286632 0.7223337406595544
23.72525815607655 306.3229174445691 0.7190487488201044
23.730485711029964 306.81099037375327 0.7198843839000088
23.735713265983378 303.9561164126495 0.7160783194947203
23.740940820936792 302.30326047886655 0.7148399657723772
23.746168375890207 301.3823176435881 0.7129390710940348
23.75139593084362 302.6303632862694 0.7132603083111562
23.756623485797036 301.374063100826 0.7113763810177037
23.76185104075045 304.44884072354307 0.7148315559137429
23.767078595703865 303.790812023903 0.7140490462667516
23.77230615065728 304.1071528798861 0.7135083510639455
23.777533705610693 302.67250333184137 0.711004646687007
23.782761260564108 306.22309262146644 0.7153614329534357
23.787988815517522 312.40894967351187 0.7220600656778365
23.793216370470937 313.94999261689134 0.72357088743226
23.79844392542435 310.3031719172602 0.718791195241897
23.803671480377766 308.1910781017908 0.7162069684791048
23.80889903533118 307.6684302629792 0.7152868332181815
23.814126590284594 309.5823589981624 0.7170951882137627
23.81935414523801 311.37383129228687 0.7197531709258301
23.824581700191423 312.8785034007295 0.7210305719785562
23.829809255144838 312.1577867410369 0.720430309687838
23.835036810098252 313.8297123100113 0.72241849054132
23.840264365051667 315.1082610246193 0.7239577810330872
23.84549192000508 317.7329424953395 0.7268263918069768
23.850719474958495 319.99635810552013 0.7276496833056529
23.85594702991191 320.0145936989308 0.7273194032436548
23.861174584865324 321.54191767576526 0.7280685943885757
23.86640213981874 320.0707843506278 0.7263550756731344
23.871629694772153 318.2346925102358 0.7247980031563811
23.876857249725568 315.70328675806604 0.722018445279253
23.882084804678982 314.51285313625857 0.7199364211847262
23.887312359632396 315.4458038698405 0.7206161150698713
23.89253991458581 317.233868175397 0.7227938120189615
23.897767469539225 314.9089976835859 0.7205274180079297
23.90299502449264 313.17719688862735 0.7190398545131002
23.908222579446054 311.9474299929519 0.7174321425633917
23.91345013439947 309.89975424627033 0.7137830040573113
23.918677689352883 310.1738458957446 0.7134310816170858
23.923905244306297 309.5385474941766 0.713132398275762
23.929132799259712 312.7057397632937 0.7165911793874761
23.934360354213126 311.0180338907194 0.7148750768150883
23.93958790916654 312.7934656281438 0.7172137761425222
23.944815464119955 311.22991272501866 0.7150014635713038
23.95004301907337 310.67163057383664 0.7140264714648636
23.955270574026784 308.9645276685963 0.7112541638962483
23.9604981289802 305.4445057307052 0.7077493028699523
23.965725683933613 303.7209579566911 0.7055193153666786
23.970953238887027 303.39757470532857 0.7049697514001071
23.97618079384044 307.0865334158912 0.7097027367849023
23.981408348793856 309.2224475382908 0.7122906636504596
23.98663590374727 311.04656523902656 0.715191564602651
23.991863458700685 313.76984913369955 0.718287427477029
23.9970910136541 316.4180079072736 0.7216271339359683
24.002318568607514 313.7125347528703 0.7184539988919842
24.007546123560928 309.0894758876298 0.7125395814640193
24.012773678514343 309.71507482121547 0.7127079878017818
24.018001233467757 314.11386868942884 0.7172179265804796
24.02322878842117 317.8974107556498 0.7211558679386069
24.028456343374586 316.82185279414216 0.7206304100247827
24.033683898328 317.54205659713404 0.72186062760466
24.038911453281415 315.3816505572006 0.72042298894695
24.04413900823483 313.61615464730704 0.7175531014858956
24.049366563188244 310.72201760261254 0.7138951864246347
24.054594118141658 312.92019117798947 0.7155037515778246
24.059821673095072 315.4296273174949 0.7182314434601812
24.065049228048487 315.75201303700305 0.7194618595057125
24.0702767830019 315.7249909163725 0.733145541576981
24.075504337955316 315.36694820460445 0.742970664420855
24.08073189290873 317.43370324417 0.7521623608827654
24.085959447862145 317.5676756428451 0.7587812725803699
24.09118700281556 317.22911228111326 0.7631814711205205
24.096414557768973 315.0317710193829 0.7639532353368265
24.101642112722388 311.33394373636503 0.7623965822647217
24.106869667675802 312.2260471654914 0.7672821721223486
24.112097222629217 309.86298811705007 0.7694097420472177
24.11732477758263 310.57519948163076 0.7740466587452454
24.122552332536046 308.16634894149627 0.7749183097990288
24.12777988748946 311.3034716338913 0.7812005256781017
24.133007442442874 312.43861533988485 0.7857682558352301
24.13823499739629 316.3336439376955 0.7939565804931734
24.143462552349703 318.72359495268427 0.8009862555197366
24.148690107303118 320.72589226647364 0.8063995540385951
24.153917662256532 320.0077340180018 0.8093880240731701
24.159145217209947 316.5961654829428 0.8068114850147644
24.16437277216336 315.9515700982788 0.8090535830658362
24.169600327116775 315.69056491261335 0.8117758651542623
24.17482788207019 314.8821053649644 0.8141847140758705
24.180055437023604 316.1554286041823 0.8185739951713725
24.18528299197702 311.9427787862938 0.8149492372680639
24.190510546930433 310.23870491858327 0.8165350544433065
24.195738101883848 309.82701097930203 0.8191861352872386
24.200965656837262 310.47786171728995 0.8235999030525999
24.206193211790676 310.34460926174904 0.8248903213248372
24.21142076674409 308.7315346218324 0.8247701148487002
24.216648321697505 305.30231558372657 0.8226116057160119
24.22187587665092 305.7376493822107 0.8255558778551996
24.227103431604334 304.4261336071476 0.825887970318729
24.23233098655775 303.7091500349157 0.8265216713898407
24.237558541511163 300.7522207647874 0.8248072961585484
24.242786096464577 297.60391629121057 0.8238418272205582
24.248013651417992 298.6723879917319 0.8283322215024387
24.253241206371406 298.7117059580558 0.8319535311785226
24.25846876132482 298.18706872399895 0.8321866377979485
24.263696316278235 298.6077814824089 0.8348786940805965
24.26892387123165 298.0167422257136 0.8360917264715746
24.274151426185064 301.32368441574823 0.8422690174628394
24.27937898113848 300.2043266140897 0.8416745567481104
24.284606536091893 301.528253707938 0.84461006228506
24.289834091045307 300.11961339763843 0.8466407082740443
24.29506164599872 299.5115938854636 0.8492135886736105
24.300289200952136 298.16645095014377 0.849907427594383
24.30551675590555 294.99452495175393 0.8469788371461644
24.310744310858965 292.18487726476326 0.8445237681780501
24.31597186581238 293.16760571882406 0.8482914646039247
24.321199420765794 296.2169788592196 0.8553881565764149
24.326426975719208 300.07791284739363 0.8632489120146001
24.331654530672623 302.48745978354714 0.8677251892868894
24.336882085626037 302.4517523777549 0.8681787342585957
24.34210964057945 304.07091596485907 0.8717638034621829
24.347337195532866 300.4440668397826 0.8695817992493048
24.35256475048628 296.20364858511346 0.8661245955349772
24.357792305439695 294.4160308591515 0.8658357315094574
24.36301986039311 293.76970039557204 0.8667047728342537
24.368247415346524 297.0675475895076 0.8728490687942694
24.373474970299938 299.5927517270047 0.8796060578178501
24.378702525253352 304.44813622670335 0.888874923848243
24.383930080206767 305.12798114851023 0.8932767207393829
24.38915763516018 303.11712110148903 0.8915533360557062
24.394385190113596 301.450914092466 0.8901857397415758
24.39961274506701 300.63412787527966 0.8898452446763262
24.404840300020425 301.7991455669823 0.8937827793745033
24.41006785497384 305.7666813366872 0.903122070544782
24.415295409927253 305.23745567837466 0.9051303058765093
24.420522964880668 306.58630731301616 0.91064169977824
24.425750519834082 306.8793220820054 0.914089105243093
24.430978074787497 307.7198451792752 0.9175091133862827
24.43620562974091 305.6753838979915 0.9150398258816722
24.441433184694326 300.51294781540105 0.9077982424128644
24.44666073964774 300.95128143766664 0.9104077849651339
24.451888294601154 300.45981189069596 0.9118195462606871
24.45711584955457 301.4447249868497 0.9173462345528733
24.462343404507983 302.8096467522055 0.9224514341487197
24.467570959461398 304.5896077479485 0.9272144113092211
24.472798514414812 309.07233188147694 0.9355473593869915
24.478026069368227 310.2215682318964 0.9404821459558669
24.48325362432164 307.9280707721637 0.9400437201612754
24.488481179275055 309.00392740441316 0.9445273729123488
24.49370873422847 307.6582291489073 0.9449506326398298
24.498936289181884 309.42445784629604 0.9503143650528799
24.5041638441353 306.6628476611222 0.9487247695142025
24.509391399088713 305.5175064995073 0.9495344650027118
24.514618954042128 303.51809229656646 0.9480441464560536
24.519846508995542 303.0299716415973 0.9483023527899311
24.525074063948956 304.2628190971267 0.951452488851512
24.53030161890237 306.7490079553153 0.957200757631161
24.535529173855785 309.99514017292984 0.9645230250626584
24.5407567288092 309.31307027020836 0.9656409135494822
24.545984283762614 311.17630847113503 0.9715390806994056
24.55121183871603 309.5765006276479 0.9718823924251038
24.556439393669443 310.69524136453 0.9752939523994482
24.561666948622857 314.4007676201237 0.98254733498413
24.566894503576272 315.12482742356536 0.9857160988011471
24.572122058529686 314.82174726722843 0.9886186911437613
24.5773496134831 311.9526908880851 0.9873224187059758
24.582577168436515 307.60027146598134 0.9828504405868025
24.58780472338993 307.4140758581604 0.9846860101361707
24.593032278343344 308.97142029333446 0.9892023026755897
24.59825983329676 312.17176082237467 0.9961670420103876
24.603487388250173 314.03643030656053 1.00317826138599
24.608714943203587 312.6523830818692 1.0048084023876893
24.613942498157 312.67400890842043 1.0093467730902579
24.619170053110416 312.22437373958593 1.0097105526035532
24.62439760806383 312.44854732151845 1.012165462628025
24.629625163017245 311.1267251678016 1.012759602301988
24.63485271797066 308.71376978641126 1.0114230359961478
24.640080272924074 305.13110917927054 1.0070933073381951
24.645307827877488 306.59324508370895 1.0095500744025836
24.650535382830903 306.4650135130203 1.0115526669063368
24.655762937784317 304.9813903721208 1.0126349965468866
24.66099049273773 302.8643052042404 1.012216145304402
24.666218047691146 301.244572693226 1.0128095948277172
24.67144560264456 299.62845151560566 1.0133811455489996
24.676673157597975 297.67132387368474 1.011918388848356
24.68190071255139 300.259250041128 1.019349223751357
24.687128267504804 302.3968019443227 1.0260986586711753
24.692355822458218 300.9159645252586 1.026283080698083
24.697583377411632 298.3512093941774 1.0235973505261544
24.702810932365047 297.1005685025911 1.0224866633953662
24.70803848731846 298.81255897627886 1.0275437932598572
24.713266042271876 297.2042964118513 1.0278692121212534
24.71849359722529 298.01424148779483 1.033239550942343
24.723721152178705 295.75269217510237 1.0331318575938881
24.72894870713212 300.7436860664477 1.044999279574818
24.734176262085533 302.3764651131313 1.0487248390683919
24.739403817038948 307.29987330637283 1.0596546344009612
24.744631371992362 304.0304039944335 1.055712040523266
24.749858926945777 304.2599674512459 1.0595431479187227
24.75508648189919 302.29165068473793 1.0596069686400498
24.760314036852606 300.30048037159713 1.0578500065428282
24.76554159180602 299.2975902035737 1.0583315249421033
24.770769146759434 301.89721927219597 1.0641628060915937
24.77599670171285 305.64994550561664 1.0739820593258598
24.781224256666263 303.1940554004291 1.0729890898115078
24.786451811619678 299.1776472103075 1.0691591243766874
24.791679366573092 293.13673507423783 1.0612721907759812
24.796906921526507 288.78323413614766 1.055713039842527
24.80213447647992 291.6844662743036 1.0643985656567478
24.807362031433335 292.5142141432125 1.0684254917476388
24.81258958638675 293.6623875300592 1.0744731224929605
24.817817141340164 293.49976430258954 1.0758460195009114
24.82304469629358 293.72944925508915 1.0788138739551305
24.828272251246993 296.3965021971537 1.0855983285231734
24.833499806200408 296.9000051613972 1.090670671639734
24.838727361153822 297.23282628707756 1.0942959236554384
24.843954916107236 296.7640306487443 1.0958089413314294
24.84918247106065 294.9029861379022 1.0951497668530534
24.854410026014065 292.49306494101694 1.0929554129875563
24.85963758096748 294.2990462977811 1.099351228432788
24.864865135920894 295.6337428046504 1.105117954313046
24.87009269087431 300.0462682659903 1.1192321841361843
24.875320245827723 300.3080963299202 1.1232080734349874
24.880547800781137 302.0582950013532 1.130379617042503
24.885775355734552 301.8223614384501 1.1296632455968159
24.891002910687966 304.4820957726283 1.136960872860199
24.89623046564138 306.49554022671543 1.1426545761378648
24.901458020594795 307.46331341124124 1.1464750356479798
24.90668557554821 307.6725584413433 1.1506860133424675
24.911913130501624 303.3474781687435 1.1477448741018608
24.91714068545504 301.7449436014934 1.1490557072410523
24.922368240408453 295.89113814222804 1.1409153999378636
24.927595795361867 298.9846189693982 1.1477044002690082
24.93282335031528 302.5958437895376 1.158307827020939
24.938050905268696 305.711165571691 1.167275749770484
24.94327846022211 305.09622841574696 1.1685070806977225
24.948506015175525 304.99653793025817 1.1704846696464901
24.95373357012894 306.4737391815251 1.1773265662096788
24.958961125082354 309.2616926641935 1.187813686782669
24.964188680035768 309.3991420627141 1.1913531506082002
24.969416234989183 309.0081147460486 1.1912987322411768
24.974643789942597 316.43123593558687 1.2075269716065298
24.97987134489601 320.4520476005433 1.2191813380522143
24.985098899849426 321.246086635298 1.2251011147002675
24.99032645480284 315.86739505032176 1.2175732982567633
24.995554009756255 310.55616824973026 1.2111840304976846
25.00078156470967 307.9345626685875 1.2086179808929591
25.006009119663084 306.05609126457193 1.2109727977439142
25.011236674616498 308.4336417251828 1.2192494542824248
25.016464229569912 311.17152432297195 1.2288763156387537
25.021691784523327 310.7659728698508 1.2309972207985016
25.02691933947674 309.91596003131207 1.2314230071595682
25.032146894430156 307.5292316603758 1.2317628829945513
25.03737444938357 312.80146272592947 1.2470626415365906
25.042602004336985 313.4034815716227 1.253872186938017
25.0478295592904 317.6389927498789 1.2663383039916558
25.053057114243813 317.8196470123278 1.2692761349981776
25.058284669197228 315.66366479225246 1.2677161513358517
25.063512224150642 315.6228403270379 1.270595085744413
25.068739779104057 314.4271371103262 1.2719395457476472
25.07396733405747 317.18703809740174 1.2826309106543266
25.079194889010886 315.770815888903 1.2862478873681609
25.0844224439643 311.97519255390137 1.2873149795691305
25.089649998917714 310.05605428198595 1.2865528710014529
25.09487755387113 306.92224747724765 1.2823267310246207
25.100105108824543 312.86962262023894 1.2918943792563544
25.105332663777958 313.19426188651596 1.2956029340727564
25.110560218731372 315.1002984533213 1.3019804078110706
25.115787773684787 310.11633439684147 1.2981618897828662
25.1210153286382 309.7899344976122 1.3020488277385585
25.126242883591615 313.6698868399715 1.3149749133763244
25.13147043854503 315.3002847949158 1.323300613032662
25.136697993498444 316.69418247717283 1.331263767865493
25.14192554845186 316.5649680150642 1.3371359619549257
25.147153103405273 314.35761805538664 1.3350238003230008
25.152380658358688 318.68389937676835 1.348924926597441
25.157608213312102 322.2623909583891 1.359743323605086
25.162835768265516 329.37742507601854 1.3802510973635091
25.16806332321893 329.8001284986783 1.3817399245674837
25.173290878172345 331.06512861423033 1.3895120614059755
25.17851843312576 324.5679697338979 1.3795219624492296
25.183745988079174 324.15343540229225 1.3854521241821767
25.18897354303259 317.6079802687057 1.3752720185931302
25.194201097986003 316.1990544657546 1.375039897470755
25.199428652939417 315.17125272371203 1.3771711638366024
25.204656207892832 309.125796136082 1.3700267227224356
25.209883762846246 311.61855989437345 1.3820519969342688
25.21511131779966 311.48388055146796 1.3866938643860798
25.220338872753075 314.22024082809264 1.3955471657227045
25.22556642770649 314.372997504345 1.4005514440124984
25.230793982659904 313.6395016408439 1.406702887246774
25.23602153761332 320.75320191813927 1.4296115192712575
25.241249092566733 325.2752775487896 1.4464187856672113
25.246476647520147 333.7522838929715 1.4649368859419256
25.25170420247356 332.7662374081252 1.4677734422391822
25.256931757426976 337.7744367274164 1.4824709591682563
25.26215931238039 336.8033292680675 1.488829395054389
25.267386867333805 336.32761131484244 1.4938691192792488
25.27261442228722 326.53365026719604 1.476597388654377
25.277841977240634 318.37512709186217 1.4638249330053723
25.283069532194048 316.5321229814024 1.4682655338204813
25.288297087147463 324.45169390748424 1.4929194563912755
25.293524642100877 334.52418064149157 1.5201055157105536
25.29875219705429 338.84567452432907 1.5310388246751236
25.303979752007706 333.8322524395744 1.5237146489207052
25.30920730696112 323.0112808127685 1.5056723464168387
25.314434861914535 314.4035898008023 1.4921407642967375
25.31966241686795 316.05050491257185 1.501814376010212
25.324889971821364 320.9910237920656 1.5198719716507947
25.330117526774778 323.47215566631274 1.5294225358556994
25.335345081728192 322.6492493485502 1.535354557814632
25.340572636681607 320.2894808845011 1.5404363255270752
25.34580019163502 328.2720720661834 1.565965265666679
25.351027746588436 328.80961911047393 1.5706747660350222
25.35625530154185 328.87963752625717 1.574557579412107
25.361482856495265 319.1563502618549 1.5564013066986129
25.36671041144868 317.98375819619855 1.5632395970074526
25.371937966402093 316.5436846486682 1.5645928835739669
25.377165521355508 318.18025655923606 1.5798151974174321
25.382393076308922 314.41166789334244 1.5756945330785672
25.387620631262337 318.8753680343393 1.5934367578824193
25.39284818621575 319.86747963465535 1.6002166568821787
25.398075741169166 321.4678790522992 1.6099481917091063
25.40330329612258 316.57998405233053 1.6056590619196633
25.408530851075994 316.13089577608963 1.6097839969301424
25.41375840602941 321.33686783932694 1.6313219248943907
25.418985960982823 322.3740215320839 1.6407600393981956
25.424213515936238 317.2659606876311 1.6342898644477848
25.429441070889652 311.48261474831077 1.6292180155536902
25.434668625843067 313.4992573750367 1.6415507503720435
25.43989618079648 316.9913648174914 1.657028091023363
25.445123735749895 321.68050145093247 1.6738631709044853
25.45035129070331 315.02780382014106 1.661481292551169
25.455578845656724 312.9503387516323 1.6663832349822791
25.46080640061014 305.47109580213174 1.6560994634284385
25.466033955563553 310.9142512649104 1.6793082364164282
25.471261510516968 315.887666019624 1.7014399286196944
25.476489065470382 325.3133657294576 1.733533044254689
25.481716620423796 324.72052843254323 1.7458107875801168
25.48694417537721 322.52765505622426 1.7455844440268504
25.492171730330625 316.67451826286975 1.7400244418651383
25.49739928528404 314.0039999510386 1.7391529415356297
25.502626840237454 315.5000861099948 1.7526579273271778
25.50785439519087 319.5748895997631 1.7713339740072283
25.513081950144283 327.8778226016714 1.8010546547968558
25.518309505097697 329.6705486954105 1.813981095173919
25.523537060051112 335.15543685634253 1.8395597315957535
25.528764615004526 335.74527458828624 1.8510881984035583
25.53399216995794 336.4876560107675 1.860234886018819
25.539219724911355 332.312164107085 1.860186118727757
25.54444727986477 330.88199457948815 1.8647675510716568
25.549674834818184 329.0976365337644 1.8725775681247092
25.5549023897716 336.7643866320583 1.9037586165807543
25.560129944725013 336.711639766532 1.9207332503138226
25.565357499678427 337.6550506343076 1.9338491738222534
25.57058505463184 332.3574123199309 1.9309774723978013
25.575812609585256 337.2848186213922 1.9500287331224029
25.58104016453867 343.1904833987332 1.9765192332216577
25.586267719492085 342.6681455494784 1.9889403196713689
25.5914952744455 329.0863693528333 1.9596957730468576
25.596722829398914 322.14077383390304 1.9549495997301765
25.601950384352328 316.17371413940145 1.9449016285235154
25.607177939305743 323.4118695956504 1.9814613353261386
25.612405494259157 327.4205350040254 2.003722311664496
25.61763304921257 330.74385086986325 2.030622569597478
25.622860604165986 329.33346177634564 2.0343739140162476
25.6280881591194 328.7397614719967 2.0435494972017385
25.633315714072815 331.1254330106686 2.0656775454223246
25.63854326902623 333.6686091966234 2.0878817492094095
25.643770823979644 330.54794011435837 2.0929563277139676
25.648998378933058 328.8800159410313 2.098136550635719
25.654225933886472 333.24625868910044 2.1308105953222003
25.659453488839887 335.51266851246896 2.1524581760040182
25.6646810437933 328.7079620373099 2.149652502961304
25.669908598746716 324.3265035913178 2.1439480104425495
25.67513615370013 319.93980570455886 2.150744251520478
25.680363708653545 321.75144625710453 2.1702556775241373
25.68559126360696 331.63113922221277 2.2238780000430762
25.690818818560373 344.46307168417275 2.276756836764964
25.696046373513788 348.0632393716089 2.3038577292722056
25.701273928467202 338.2692990638889 2.2895606902469723
25.706501483420617 321.6425841472631 2.250524260302333
25.71172903837403 325.1193995672552 2.285045338135777
25.716956593327446 333.30419685004745 2.334751162282379
25.72218414828086 345.8650994072775 2.406958199315467
25.727411703234274 346.9281825088311 2.4261742155845725
25.73263925818769 339.7126905273426 2.4227190060603987
25.737866813141103 327.04291515615773 2.3988164680651924
25.743094368094518 325.8597512960553 2.418711522750739
25.748321923047932 321.05124792512953 2.415008905133975
25.753549478001347 324.2818164887582 2.4377759079233106
25.75877703295476 328.8374491331657 2.4728995697812675
25.764004587908175 330.30949287697985 2.5014315911577567
25.76923214286159 339.18147198155737 2.5616547590720837
25.774459697815004 330.1113085396244 2.55323030776891
25.77968725276842 330.4885986082002 2.5924212782273948
25.784914807721833 327.6089517099358 2.605444437741064
25.790142362675248 332.2216792552844 2.6518324194992338
25.795369917628662 328.85585891837155 2.65271881738385
25.800597472582076 330.12869781710623 2.6894826622787895
25.80582502753549 322.97089751866014 2.690400860827677
25.811052582488905 327.0276191401744 2.7416355654289633
25.81628013744232 325.9900056418483 2.7729054682913126
25.821507692395734 327.98728695169274 2.8172303041598994
25.82673524734915 329.3024161505109 2.86103642394322
25.831962802302563 332.47699496121265 2.899182566735775
25.837190357255977 335.90807438343774 2.9444720070052575
25.84241791220939 328.4038374476102 2.937817079980505
25.847645467162806 326.37503006745624 2.973970712052565
25.85287302211622 337.43937714256157 3.0572302626676366
25.858100577069635 350.0297094090857 3.164133037073646
25.86332813202305 345.7904235485844 3.1817309682313404
25.868555686976464 331.2575933601764 3.170735564536538
25.87378324192988 314.438820780691 3.143844896829743
25.879010796883293 319.6522574358755 3.2377766358115934
25.884238351836707 326.33738972933037 3.3227151298770856
25.88946590679012 344.12549813303235 3.4509968658535204
25.894693461743536 355.22392161636066 3.552797824287126
25.89992101669695 346.5817460816588 3.562759697624058
25.905148571650365 335.7205729360913 3.579970451271216
25.91037612660378 338.5336939506846 3.6527429249377095
25.915603681557194 335.91312297854665 3.72714934840357
25.920831236510608 347.4435239365849 3.876064974103009
25.926058791464023 338.45791129223005 3.9193752938374455
25.931286346417437 333.8456394446329 3.964479208805811
25.93651390137085 328.5329358022726 4.0222521253474435
25.941741456324266 325.24372985703 4.112591567589024
25.94696901127768 329.7196382986327 4.2512456742777704
25.952196566231095 328.8734959676383 4.356231292362061
25.95742412118451 327.65891999313806 4.43140715285236
25.962651676137924 320.0137156200533 4.483764299292294
25.967879231091338 311.08476875702013 4.493661384242319
25.973106786044752 318.7782494938213 4.6228853062204065
25.978334340998167 319.080565225014 4.6971187729891675
25.98356189595158 319.4990881170222 4.790158175327757
25.988789450904996 312.6232796906569 4.851029686792694
25.99401700585841 320.6746601270213 5.039149631896299
25.999244560811825 315.43891394861004 5.065372197906159
26.00447211576524 304.1807493940769 5.07151490307857
26.009699670718653 291.63359501931626 5.0759723884098165
26.014927225672068 299.4259567600908 5.284437677617775
26.020154780625482 313.14698581239844 5.502476892959766
26.025382335578897 321.9607193146657 5.647326098619665
26.03060989053231 323.2040057291082 5.7766779362335035
26.035837445485726 318.49407318606853 5.88478687337193
26.04106500043914 321.66166811399404 6.0763712238522745
26.046292555392554 317.6020101285902 6.194473612994794
26.05152011034597 321.47238233466186 6.458151339730905
26.056747665299383 315.89151568648595 6.698142227937851
26.061975220252798 332.1471007273679 7.175579887310212
26.067202775206212 326.6371243512899 7.303480649254943
26.072430330159627 315.84579399770587 7.3903986994226445
26.07765788511304 314.48632279454137 7.580723585704521
26.082885440066455 322.1642847478757 8.123131084619555
26.08811299501987 322.60232597182005 8.462795515692415
26.093340549973284 285.95828219089157 8.489273859186977
26.0985681049267 263.5537893469325 8.631323164832692
26.103795659880113 232.4342831525308 8.723026964051497
26.109023214833528 250.35434496777475 9.865865229304337
26.114250769786942 255.2435024412773 10.91448455581581
26.119478324740356 244.62854354685086 12.335228924618855
26.12470587969377 250.7972032282775 14.269112630769555
26.129933434647185 146.8075720199119 15.09159447963238
26.1351609896006 210.91283161286745 25.588499099771774
