# Supplementary material for: Unraveling metal effects on CO2 uptake in pyrene-based metal-organic frameworks
Source: Nat Commun. 2025 Feb 11;16:1516. doi: 10.1038/s41467-025-56296-w (PMC11814143; doi:10.1038/s41467-025-56296-w)
Supplement: Supplementary file 3 — Source Data [file 41467_2025_56296_MOESM3_ESM.zip › SourceCode/SuppInf/FigureS5_Ga-TBAPy_InSitu_VariableT_PXRD/Data/GaTBAPy_0065p.dat]

0.002613777476707968 43.5165911770486 7.280864532560376
0.007841332430123905 26.377353087236006 5.08138057821647
0.01306888738353984 24.763556029387427 4.398475877400017
0.018296442336955775 16.104776992222185 3.0856139872954715
0.02352399729037171 13.016960845523274 2.743626720671124
0.028751552243787646 13.470544720888158 2.7506326718224643
0.03397910719720358 12.45592678524262 2.0344321357363118
0.03920666215061952 13.567744584446558 1.981715405464367
0.04443421710403546 15.036302908523393 1.8265386696616701
0.0496617720574514 16.853967028027004 1.865592741086814
0.054889327010867336 17.296136512033808 1.942966489011834
0.060116881964283275 18.76518831593387 2.0996525810541184
0.06534443691769921 19.40356912156721 2.1335491628766197
0.07057199187111515 17.550116430928583 1.8447523075515513
0.07579954682453109 17.488478106397935 1.7658209633878497
0.08102710177794703 18.558109902844585 1.7585442174991908
0.08625465673136297 19.30208346669487 1.6965853351629092
0.09148221168477891 20.828612951087425 1.708752109499663
0.09670976663819485 20.04918360020429 1.5142772598055876
0.10193732159161079 18.030563830470683 1.4240801480456302
0.10716487654502672 17.10503131850101 1.4071721732289992
0.11239243149844266 17.84397535299752 1.4137479521688696
0.1176199864518586 19.44301249212026 1.454886942265214
0.12284754140527454 21.50677911832827 1.397142716964449
0.12807509635869047 22.248326485342957 1.3141733198054304
0.1333026513121064 19.726789777107687 1.2394936887103363
0.13853020626552232 19.151731708184897 1.2072099742389142
0.14375776121893824 17.21634800809697 1.1393522074756475
0.14898531617235417 15.884088200527785 1.1217827509702076
0.1542128711257701 17.08060624454933 1.1232847433941506
0.15944042607918602 17.369194508579902 1.0921732286239678
0.16466798103260194 17.08890696989562 1.0853284159262386
0.16989553598601786 18.817432965523555 1.1024539302173142
0.1751230909394338 21.209927265146423 1.1721904924167448
0.18035064589284971 20.58879420161253 1.1475355342397935
0.18557820084626564 21.293221767699478 1.1193438685608597
0.19080575579968156 20.25550166796677 1.0911731999732759
0.1960333107530975 19.905614190658575 1.0377409508683926
0.20126086570651341 20.657450065228687 1.0279586832135679
0.20648842065992934 19.473193544945246 0.9727924933950411
0.21171597561334526 18.583530153918105 0.9550744473747919
0.2169435305667612 16.459330628324498 0.9040006227724946
0.22217108552017711 16.715305066576974 0.8977278237204062
0.22739864047359304 17.622677812016597 0.9317085921229817
0.23262619542700896 19.63707583693874 0.9679214014265879
0.2378537503804249 20.579233280456666 1.010718442162637
0.2430813053338408 21.092333882438396 1.0191212053466006
0.24830886028725674 21.867931850977715 0.9942193035704276
0.25353641524067266 20.311387252902215 0.9246974871458654
0.2587639701940886 18.99749184681313 0.8905944755143707
0.2639915251475045 18.50719818588894 0.8830892282194396
0.26921908010092044 17.81141264069892 0.8573455833320442
0.27444663505433636 18.741614091397313 0.8853543133306637
0.2796741900077523 18.89553841904027 0.8651372124927552
0.2849017449611682 17.65436058154953 0.8233318852413882
0.29012929991458414 17.30558008623933 0.7982819099756878
0.29535685486800006 16.103657675899164 0.7770455571982677
0.300584409821416 15.87035210651471 0.7843171559071359
0.3058119647748319 17.902071290128113 0.8370499051516265
0.31103951972824784 19.200973235039996 0.9011587064185707
0.31626707468166376 19.32694170673026 0.8817545956147331
0.3214946296350797 19.196173699972874 0.8611269768086468
0.3267221845884956 18.2520529514729 0.8309977627278613
0.33194973954191154 18.29037967317704 0.8101837124843679
0.33717729449532746 17.85379408426468 0.812504394165556
0.3424048494487434 17.061733500075366 0.8008675544155927
0.3476324044021593 15.762048835061321 0.7853823450160239
0.35285995935557524 18.29368277064299 0.8266667502838807
0.35808751430899116 19.620715956839742 0.8555200837080696
0.3633150692624071 21.004213857306866 0.8863967401854314
0.368542624215823 20.203407945512122 0.8825072224916741
0.37377017916923894 17.989253050519846 0.850759280985016
0.37899773412265486 16.939487538773903 0.8134006320290499
0.3842252890760708 15.606000477605262 0.7724403971141274
0.3894528440294867 15.47246084497934 0.7590788355390085
0.39468039898290264 16.175252678730487 0.7594516640568083
0.39990795393631856 17.15237806372358 0.771584821494286
0.4051355088897345 18.202054172111808 0.7846551362620195
0.4103630638431504 19.370271490711158 0.7899966714960064
0.41559061879656634 18.99335039671285 0.794072844109256
0.42081817374998226 19.211951072212685 0.8092441873374271
0.4260457287033982 19.549187117760564 0.8290023251736309
0.4312732836568141 19.895618628074313 0.8321302636319445
0.43650083861023004 20.135123372693855 0.8173750230664082
0.44172839356364596 20.09736106580829 0.7980383982238383
0.4469559485170619 19.470185145755053 0.7812164760485596
0.4521835034704778 20.09166547993986 0.8038191127907212
0.45741105842389373 20.24009255327593 0.8160983255645382
0.46263861337730966 20.8383831571079 0.8235641768873903
0.4678661683307256 21.030656844388844 0.8318465014263109
0.4730937232841415 21.382813194374616 0.833507843731269
0.47832127823755743 21.552979110588133 0.8352266341031006
0.48354883319097336 21.466418481655754 0.8194285585685263
0.4887763881443893 19.877803042543306 0.7878077695378867
0.4940039430978052 19.43066168738726 0.788382514985452
0.49923149805122113 18.950148336851935 0.779346415103151
0.5044590530046371 18.640955750761613 0.7992962121723296
0.5096866079580531 20.752870389565185 0.8292917364814238
0.5149141629114691 21.547272200991916 0.8454551623054926
0.5201417178648851 21.502301049375006 0.8303308787268141
0.525369272818301 20.23190806437879 0.7862836028232945
0.530596827771717 18.127155148547253 0.7458565248113788
0.535824382725133 16.86327458616269 0.7097739335509293
0.541051937678549 16.268638266536897 0.6984098297401494
0.546279492631965 16.396800273713158 0.6935868911820691
0.5515070475853809 17.237158787829603 0.7228858241955286
0.5567346025387969 18.751106667897147 0.7479178010674543
0.5619621574922129 19.492146421978685 0.7589187642215572
0.5671897124456289 20.404353535822036 0.7621327225008262
0.5724172673990449 21.00011715449288 0.763081459839815
0.5776448223524608 19.797251720185287 0.7470308567101772
0.5828723773058768 18.841985826604624 0.7298935685200147
0.5880999322592928 18.068688650733016 0.7123323339748874
0.5933274872127088 17.19306002800461 0.6865386306543692
0.5985550421661248 16.99017134878003 0.6897144010941678
0.6037825971195407 16.522340583604024 0.6762803825890236
0.6090101520729567 16.560274723587124 0.6813517785288269
0.6142377070263727 16.906885226360316 0.6860071309110806
0.6194652619797887 17.883190702462976 0.6885836996718999
0.6246928169332047 18.242253440936913 0.684288569540761
0.6299203718866206 19.118104843649604 0.6995664828948965
0.6351479268400366 19.624571163916286 0.706365662363378
0.6403754817934526 19.616052942146485 0.7108537556885594
0.6456030367468686 20.25456567714865 0.7145619976223733
0.6508305917002846 21.062063972615675 0.7226804759390602
0.6560581466537005 21.187710157960307 0.7259031539388535
0.6612857016071165 21.20101132555691 0.7231322457150459
0.6665132565605325 20.965909864764978 0.7125193190935138
0.6717408115139485 20.77128931656375 0.7091746538969803
0.6769683664673645 20.87535396341109 0.7024769743032074
0.6821959214207804 20.71969031218266 0.7058325595024112
0.6874234763741964 21.211087257296512 0.7101084482343261
0.6926510313276124 21.696554864022836 0.7131691512549657
0.6978785862810284 21.372912965831826 0.6972057317797533
0.7031061412344444 20.94609343405838 0.6874616200652938
0.7083336961878604 20.971019174757295 0.681032416768662
0.7135612511412763 22.090057424794974 0.704584103962535
0.7187888060946923 23.238153081522473 0.7373315398968975
0.7240163610481083 24.02600227151599 0.7621392175006656
0.7292439160015243 24.601725090117906 0.7668543124910024
0.7344714709549403 25.611083163774722 0.7772416061586935
0.7396990259083562 26.425361927650304 0.7855284785808861
0.7449265808617722 26.762106436034042 0.7849438199128623
0.7501541358151882 26.532695922967736 0.7786624899119315
0.7553816907686042 26.093913123830045 0.768908624102175
0.7606092457220202 26.92750787072096 0.7837778185929459
0.7658368006754361 27.40994910361939 0.7869795568327855
0.7710643556288521 28.79286866965123 0.8075033599278237
0.7762919105822681 27.98012770966737 0.8006614840115366
0.7815194655356841 29.62809891517432 0.8278767323753711
0.7867470204891001 32.524175784526264 0.8804571017876646
0.791974575442516 33.49007394797218 0.9004269306613941
0.797202130395932 33.57646813244007 0.8764350864992959
0.802429685349348 35.09098978128121 0.8948280827466956
0.807657240302764 34.1706534791224 0.8694168181701575
0.81288479525618 36.451426600488546 0.899663781958954
0.8181123502095959 40.95950196369556 0.9709897308645047
0.8233399051630119 40.026359450715056 0.9778925713073877
0.8285674601164279 42.77660912747712 1.0354572939480102
0.8337950150698439 45.680774785026934 1.0748850346950412
0.8390225700232599 49.67283048454034 1.1326726621341163
0.8442501249766758 54.902702363271246 1.1831916518006076
0.8494776799300918 57.61348863182571 1.1988780217816715
0.8547052348835078 58.34023501916652 1.1933237441199174
0.8599327898369238 63.57492979256529 1.2369625677610059
0.8651603447903398 66.33561345701001 1.2800021527392405
0.8703878997437557 67.58693780515236 1.2844132547318812
0.8756154546971717 69.3053439612139 1.2767393879031914
0.8808430096505877 69.60017418584752 1.2586547187139325
0.8860705646040037 72.89437028953232 1.2797469773866204
0.8912981195574197 77.36552389565455 1.3241651180567333
0.8965256745108356 80.30260308511254 1.3771500631493652
0.9017532294642516 81.64651810204771 1.3856130453881208
0.9069807844176676 83.61404356360133 1.4130340397474035
0.9122083393710836 86.19282399317449 1.4339339299978513
0.9174358943244996 86.88385133378908 1.4302338258729297
0.9226634492779155 87.2498883909907 1.4167692912349532
0.9278910042313315 87.73250124076506 1.4216791333744017
0.9331185591847475 85.57297372369827 1.3853015142540983
0.9383461141381635 87.72400949443575 1.3862487544920523
0.9435736690915795 91.6366594502654 1.4147167405929646
0.9488012240449955 94.99075281184389 1.4284343953456506
0.9540287789984114 97.8541041024156 1.4527815650443596
0.9592563339518274 101.77822973233648 1.494289017856913
0.9644838889052434 103.02634370619134 1.5096086117817495
0.9697114438586594 106.20754241715056 1.5274180084780506
0.9749389988120754 111.80688595285797 1.570816532387756
0.9801665537654913 113.30584722353694 1.583363388266646
0.9853941087189073 115.40974352059996 1.6038167979021343
0.9906216636723233 114.54273989403175 1.5929867834468567
0.9958492186257393 114.67226262143774 1.5934875829217376
1.0010767735791553 114.90190241412371 1.5961465440706066
1.0063043285325712 117.21072398586948 1.5963397360409495
1.0115318834859872 115.80231400892316 1.5755719769954701
1.0167594384394032 117.43652914610323 1.5660965502612305
1.0219869933928192 125.44231593008357 1.6303853126753634
1.0272145483462352 121.43217520964035 1.6014429675724395
1.0324421032996511 122.46381344874632 1.6143637641196664
1.0376696582530671 123.76872682788884 1.638787540318182
1.042897213206483 126.05988788622273 1.6418963385113257
1.048124768159899 135.39606923896724 1.719160769478768
1.053352323113315 135.29498758041302 1.712067292969151
1.058579878066731 137.17922929446792 1.7150051592186992
1.063807433020147 129.82911026817385 1.6570947708314543
1.069034987973563 128.30535071556832 1.6243786114781824
1.074262542926979 130.92021718685726 1.6526667685181102
1.079490097880395 129.9923671477092 1.6414218621940453
1.084717652833811 130.82061024998436 1.6455268369363112
1.089945207787227 132.3569997213747 1.6491191071387792
1.095172762740643 137.9076696555284 1.6633075255155718
1.1004003176940589 140.6956117258562 1.6738494325462092
1.1056278726474749 143.1247326113716 1.6964536925799722
1.1108554276008908 148.83214169919526 1.7458107689663573
1.1160829825543068 142.22860446926867 1.6838970518394978
1.1213105375077228 140.3794082374578 1.6462215727476122
1.1265380924611388 136.76461170460547 1.6088746786886268
1.1317656474145548 135.5362752478554 1.5937490025445882
1.1369932023679707 137.26040651730156 1.6132997432650371
1.1422207573213867 141.72858211623688 1.6614935035800007
1.1474483122748027 141.26084137958304 1.669008521625259
1.1526758672282187 143.25258080099255 1.6656484488111616
1.1579034221816347 142.1900676380326 1.6567674608553435
1.1631309771350506 142.24757573722437 1.6665088427571049
1.1683585320884666 149.10863215620955 1.6971118900582238
1.1735860870418826 149.06667174143521 1.713355322872409
1.1788136419952986 145.62532331002802 1.6951036554133514
1.1840411969487146 143.8785776456698 1.6605702224084178
1.1892687519021305 144.91892131573604 1.677558461787669
1.1944963068555465 154.9943772094624 1.738587238760953
1.1997238618089625 161.09389658725448 1.7616643357461428
1.2049514167623785 166.5415649598192 1.81391665926695
1.2101789717157945 165.82828753667252 1.7893231528966995
1.2154065266692105 165.58958370541114 1.7788373159146202
1.2206340816226264 164.63699555109744 1.7657328793585851
1.2258616365760424 159.2082522127683 1.7366016610737056
1.2310891915294584 161.56789791779963 1.7386621607426984
1.2363167464828744 161.61084673385477 1.743344180134335
1.2415443014362904 163.04112842098522 1.7629860623772415
1.2467718563897063 165.33714031698872 1.7772785304125134
1.2519994113431223 164.50091495767032 1.7799565697061719
1.2572269662965383 159.92277662584505 1.7312639321690642
1.2624545212499543 158.5542021160208 1.7068899596278484
1.2676820762033703 156.4360788608343 1.6812253136208462
1.2729096311567862 155.84349370115766 1.6844787724204908
1.2781371861102022 162.81683875682936 1.73617427206647
1.2833647410636182 168.34761830975813 1.75160426852258
1.2885922960170342 168.23733112173335 1.7435781303407927
1.2938198509704502 170.04101003811172 1.7521941294143986
1.2990474059238661 163.19674911097897 1.7101152682968825
1.3042749608772821 160.7982638352297 1.7050709458819528
1.309502515830698 163.1617744575208 1.713447427797391
1.314730070784114 166.9471292565303 1.7322164142571523
1.31995762573753 172.10287186230596 1.777374736786997
1.325185180690946 171.75350497216314 1.7828595989747968
1.330412735644362 168.21754392677997 1.7643994524254942
1.335640290597778 166.5868151382663 1.7559325591258872
1.340867845551194 165.87346781000255 1.7313438332985345
1.34609540050461 166.7912463315103 1.7446731159401416
1.351322955458026 166.7571767735113 1.7436340264399064
1.356550510411442 165.71712032023734 1.7331888810828733
1.361778065364858 161.4746745044789 1.7175540404224559
1.3670056203182739 159.45193095297367 1.6897831001308647
1.3722331752716899 156.24546431563436 1.6787403224132225
1.3774607302251058 160.84511493034518 1.7061260132084295
1.3826882851785218 168.38582844107268 1.739768696548694
1.3879158401319378 174.68876719233836 1.7625623332375453
1.3931433950853538 176.1941541947396 1.7501903257835025
1.3983709500387698 173.8066469607619 1.725555514747347
1.4035985049921857 173.91204098162163 1.7295139037935856
1.4088260599456017 174.03919136233034 1.7482211665448149
1.4140536148990177 175.84426028349782 1.782944814788193
1.4192811698524337 177.93893510975636 1.8094317425813056
1.4245087248058497 169.94508344832067 1.753578954199063
1.4297362797592656 167.2614271557536 1.7141483502158967
1.4349638347126816 164.33449905174842 1.6985411301927897
1.4401913896660976 163.0388332272886 1.692504165328101
1.4454189446195136 164.07215920085054 1.7008776935029286
1.4506464995729296 164.97646564827025 1.7278657598960419
1.4558740545263456 165.6679925294339 1.7126045685574007
1.4611016094797615 160.49753859117735 1.6676183834371194
1.4663291644331775 153.81247395639346 1.6296658168581475
1.4715567193865935 152.1737511100981 1.6207277932013373
1.4767842743400095 152.29470754634184 1.6223809741144521
1.4820118292934255 156.06426130925223 1.6424174036118033
1.4872393842468414 160.280373018229 1.6709153595963928
1.4924669392002574 154.86993311219967 1.6412361680004801
1.4976944941536734 154.21721411970773 1.6550330519573206
1.5029220491070894 153.8403894588348 1.6580306885273157
1.5081496040605054 159.14545959970798 1.677944152382092
1.5133771590139213 163.78807229580582 1.7034371054454194
1.5186047139673373 168.74898019120755 1.7162270530552342
1.5238322689207533 166.96582463194164 1.7073980126176231
1.5290598238741693 165.6175506307816 1.7107548695169468
1.5342873788275853 165.12315770331847 1.7092211983489345
1.5395149337810012 167.8377394909114 1.7587176649246175
1.5447424887344172 169.98442885244182 1.777025122991535
1.5499700436878332 174.78519992165863 1.7914591462277
1.5551975986412492 180.7000436744161 1.7753911415820611
1.5604251535946652 184.12414427963324 1.786042289442351
1.5656527085480811 182.11243451601996 1.7549780548813385
1.5708802635014971 181.5627008453204 1.7603024376561647
1.576107818454913 179.8576451248529 1.7715583551770402
1.581335373408329 179.24873826222145 1.7771339289968544
1.586562928361745 183.27504904884643 1.796567085721579
1.591790483315161 184.9256690440289 1.8026028533745244
1.597018038268577 190.70232339031904 1.816817794113768
1.602245593221993 185.82434016827978 1.77638908966189
1.607473148175409 188.63870353871613 1.8046849205187319
1.612700703128825 187.18623425873542 1.7932778878777875
1.617928258082241 187.41606895792944 1.793608922501393
1.623155813035657 191.84749204183015 1.8218652807107496
1.628383367989073 196.22995744871534 1.8405516711460865
1.6336109229424889 205.42283005550448 1.876123224918947
1.6388384778959049 215.00088163803983 1.9303633281885881
1.6440660328493208 225.1477087324034 1.9910634257818216
1.6492935878027368 228.28871344059655 1.9940872632071485
1.6545211427561528 225.0669477367226 1.9632853429109496
1.6597486977095688 229.1584157473985 1.9667085382191605
1.6649762526629848 237.45748600759242 1.9973025869642544
1.6702038076164007 240.7144285124248 1.993745001162392
1.6754313625698167 237.59954647130093 1.9460788330696395
1.6806589175232327 240.84842087538502 1.9710247881758056
1.6858864724766487 248.39115498275808 2.0246813543585462
1.6911140274300647 246.954575740946 2.0300198356160988
1.6963415823834807 247.9865373974083 2.029782740493803
1.7015691373368966 234.06634046226822 1.9377897886776314
1.7067966922903126 231.66387333123754 1.9085658206572196
1.7120242472437286 236.22922301211196 1.9212101613901718
1.7172518021971446 235.80071782496216 1.9019472851893375
1.7224793571505606 243.15174417778795 1.9282570641397567
1.7277069121039765 246.44532399623898 1.9358919270812756
1.7329344670573925 257.05897841363605 1.9954597081145036
1.7381620220108085 259.98797200570095 1.9961765738430919
1.7433895769642245 270.07041974899 2.0449325916842045
1.7486171319176405 273.94784713609926 2.065791249002072
1.7538446868710564 276.1884711400614 2.044223819594436
1.7590722418244724 283.1093845665345 2.0659239435695262
1.7642997967778884 282.27684257302616 2.0537400237068697
1.7695273517313044 286.8984216785219 2.062410941471401
1.7747549066847204 289.52123045993767 2.068269728841197
1.7799824616381363 280.73165333632403 2.014337086204897
1.7852100165915523 279.11981625422953 1.9903272246116954
1.7904375715449683 283.3961370281208 2.0122730439204752
1.7956651264983843 280.269676872174 1.9879921485743548
1.8008926814518003 285.67370946424666 1.9882257046859675
1.8061202364052162 283.9285675304081 1.9646379358213655
1.8113477913586322 278.03922698304353 1.9173736197913143
1.8165753463120482 278.6604628994332 1.9108531709670054
1.8218029012654642 277.7710716167787 1.9105915584974658
1.8270304562188802 276.18646303301193 1.9051467374149225
1.8322580111722961 280.87516523927553 1.9177669696256046
1.8374855661257121 287.7998817533164 1.9375633732073887
1.842713121079128 292.2827342125776 1.9389874407604404
1.847940676032544 297.4186399698141 1.9353537045961486
1.85316823098596 300.1231371213875 1.9411432704743377
1.858395785939376 296.6017058051757 1.9157756763466398
1.863623340892792 295.77626112968625 1.9219635549840157
1.868850895846208 290.4819482634763 1.9022619921846298
1.874078450799624 279.8079311648671 1.8377149428824178
1.87930600575304 283.6601081157445 1.8462886790557047
1.884533560706456 278.9660969314735 1.8132799405618039
1.889761115659872 280.0003801172059 1.8182975368622363
1.894988670613288 286.32753101281975 1.8487788948674984
1.9002162255667039 288.55951876106565 1.851603650546969
1.9054437805201199 287.0477886343963 1.8230532869376275
1.9106713354735358 283.88875367004465 1.7872079263035217
1.9158988904269518 279.3645354439912 1.7490047612533364
1.9211264453803678 281.3964086117947 1.7575932753076757
1.9263540003337838 293.4045812367016 1.7975584665974569
1.9315815552871998 297.13858964519034 1.8192738108890871
1.9368091102406157 294.0790456249364 1.804309216809382
1.9420366651940317 293.10120575374145 1.7970989925786303
1.9472642201474477 286.8180907090855 1.7555109645548137
1.9524917751008637 287.64181757314657 1.745082583973754
1.9577193300542797 284.7012724774918 1.7169711939885874
1.9629468850076957 280.42377334965954 1.7059474623795159
1.9681744399611116 281.17578032065614 1.7030487630093893
1.9734019949145276 277.99971678289194 1.683756258996843
1.9786295498679436 270.7642206267316 1.6524763114732042
1.9838571048213596 273.5906865022568 1.6491393619040182
1.9890846597747756 269.92902468491815 1.6198307496515036
1.9943122147281915 262.20922564877344 1.5859651948664057
1.9995397696816075 255.9508311846072 1.5546484273006511
2.0047673246350235 247.084514183597 1.5153130645373485
2.0099948795884393 246.6042797430289 1.5154755229543857
2.015222434541855 252.5512882035098 1.5321063127084247
2.0204499894952708 257.9457009469271 1.5528592390895815
2.0256775444486865 264.3403575877416 1.582832002880278
2.0309050994021023 267.8097501003916 1.5833349517701751
2.036132654355518 264.0053386758281 1.5683798815606895
2.041360209308934 256.7967626270821 1.5395582846984415
2.0465877642623496 257.0579363856264 1.5463259303152694
2.0518153192157653 251.8218532207695 1.5354610688005934
2.057042874169181 250.98479208342707 1.539964937998706
2.062270429122597 257.1072648136794 1.559587981134416
2.0674979840760126 258.8345469372648 1.5749099354241531
2.0727255390294284 260.0365151841345 1.583653378495849
2.077953093982844 260.1050938235272 1.5693124946631514
2.08318064893626 259.55742467823546 1.5694708521084064
2.0884082038896756 255.12570200071676 1.540123823653851
2.0936357588430914 250.87176887158412 1.5141495333276864
2.098863313796507 248.77863910947514 1.5231284663359903
2.104090868749923 250.72828021132776 1.5317382109760882
2.1093184237033387 254.5791243830543 1.54394910222433
2.1145459786567544 261.1097984871792 1.577864697041039
2.11977353361017 254.1355888833467 1.537849164689442
2.125001088563586 248.99053320981304 1.5072217207911445
2.1302286435170017 248.77370198787895 1.5070764169066648
2.1354561984704175 246.55685500329932 1.5035952952358609
2.140683753423833 248.68838393123002 1.5285685971545517
2.145911308377249 245.55152216952666 1.525519338319939
2.1511388633306647 245.48768013534865 1.519900097817921
2.1563664182840805 247.34361012061524 1.5061668611024563
2.1615939732374962 247.27516026330287 1.5026151469669085
2.166821528190912 247.88058593836683 1.5136748026860116
2.1720490831443278 250.59651674445053 1.5433591408727558
2.1772766380977435 243.81530542850166 1.5249733543831832
2.1825041930511593 245.64778380524243 1.5323615272083173
2.187731748004575 248.5005011641555 1.5285676633230614
2.192959302957991 252.1734546458762 1.5343620625139922
2.1981868579114066 254.94767905969852 1.5415793988742126
2.2034144128648223 254.07686739866287 1.545061566242864
2.208641967818238 248.75812096915993 1.5214920838194539
2.213869522771654 246.2213271322017 1.518669133966761
2.2190970777250696 250.16450049447332 1.5338929807392576
2.2243246326784853 245.5177957579301 1.5053470096464772
2.229552187631901 253.0114127002497 1.5403799035254317
2.234779742585317 252.02460379323202 1.5222997449907785
2.2400072975387326 255.39697532165732 1.5421660832163078
2.2452348524921484 253.6314048912409 1.5334098170219976
2.250462407445564 251.0959897545705 1.5272839684057027
2.25568996239898 247.1938943246809 1.5234268816793923
2.2609175173523957 247.28457251058953 1.5129514701275828
2.2661450723058114 249.09735652104627 1.5225001934514366
2.271372627259227 244.6651651555983 1.5149154078148408
2.276600182212643 242.61082566612976 1.5111662558121641
2.2818277371660587 243.05385996270888 1.5149667581835906
2.2870552921194744 241.48584818089122 1.5030417198156536
2.29228284707289 242.76771262913786 1.4959933579975322
2.297510402026306 245.88159524889585 1.5027488079362545
2.3027379569797217 246.01358393439918 1.498206565567762
2.3079655119331375 247.08454008831217 1.4968352481634934
2.3131930668865532 244.3195508646091 1.4876363229187444
2.318420621839969 241.7323302988398 1.481866887075196
2.3236481767933848 236.05783832589623 1.4608984204191955
2.3288757317468005 231.9423683477012 1.4483582564548394
2.3341032867002163 231.662212659232 1.4346847001523497
2.339330841653632 238.47306761559398 1.4564848466499347
2.344558396607048 244.23092770803459 1.4902450112062093
2.3497859515604635 250.24625394718427 1.509688714262669
2.3550135065138793 251.05066488452684 1.5044590629681929
2.360241061467295 251.35400050362344 1.4957227047549075
2.365468616420711 250.0881118579821 1.474893386132327
2.3706961713741266 254.5951098950993 1.4889703109109995
2.3759237263275423 256.8165392797641 1.5038818458408447
2.381151281280958 256.8930106917743 1.5034509423066091
2.386378836234374 253.43127516390334 1.4894855565989102
2.3916063911877896 248.84799901575482 1.4711446486715707
2.3968339461412054 247.0572741347312 1.4628563709019848
2.402061501094621 251.1257518736184 1.475645367703206
2.407289056048037 252.00651736385333 1.4887043225801775
2.4125166110014526 248.97483032454448 1.4762777088402188
2.4177441659548684 248.52395494768066 1.455721101723475
2.422971720908284 241.68796415233487 1.415674553886849
2.4281992758617 243.20652155097713 1.4081356834092449
2.4334268308151157 244.86418358357565 1.4089970237726337
2.4386543857685314 252.46113481782234 1.4304434389220033
2.443881940721947 256.60320384778083 1.4312748228831988
2.449109495675363 267.45693743221165 1.4504266404338997
2.4543370506287787 267.97636583609955 1.4289252466858116
2.4595646055821945 274.0345696818011 1.415460467520599
2.4647921605356102 290.14072205556266 1.4292824196411076
2.470019715489026 311.793474115823 1.4310576427727424
2.4752472704424417 374.0945309082194 1.5335646857801348
2.4804748253958575 484.89514089717767 1.6987508920841
2.4857023803492733 659.7328245747551 1.9347447593352618
2.490929935302689 899.0604029352493 2.2327232654316584
2.496157490256105 1207.6900700103579 2.582062497225606
2.5013850452095205 1548.6254096547875 2.926222573264262
2.5066126001629363 1859.5544201715013 3.2055534035830493
2.511840155116352 2151.5244974902257 3.4523689921586413
2.517067710069768 2434.549771647308 3.6706148880376808
2.5222952650231836 2757.7250519120466 3.9124988502132068
2.5275228199765993 3190.1253495038527 4.2006496033407
2.532750374930015 3697.635471601612 4.503108598839755
2.537977929883431 4408.200739641658 4.906126944252352
2.5432054848368466 5234.950650061279 5.344780092188599
2.5484330397902624 6023.306165597745 5.719172777619087
2.553660594743678 6557.63428535521 5.9487730764221105
2.558888149697094 6784.092679562987 6.037073011039784
2.5641157046505096 6649.54764312369 5.967712223976796
2.5693432596039254 6290.553258738714 5.815821034708686
2.574570814557341 5757.859724572379 5.559014933047558
2.579798369510757 5250.176885276603 5.309987945849488
2.5850259244641727 4838.691641216006 5.09949155803588
2.5902534794175884 4487.466372670668 4.9192513402455385
2.595481034371004 4131.036624778575 4.71956295418783
2.60070858932442 3710.0406544891343 4.469216491342223
2.6059361442778357 3160.31270408116 4.1118724595734
2.6111636992312515 2595.9333318201884 3.7250165923854777
2.6163912541846672 2025.7643295242244 3.2847467111643844
2.621618809138083 1511.471643230873 2.841723145981381
2.6268463640914987 1108.1973744259162 2.4328001608748737
2.6320739190449145 792.1855065106339 2.0619833010557898
2.6373014739983303 589.2513610609496 1.7914509691134513
2.642529028951746 461.89461428039624 1.6060430727112516
2.6477565839051618 374.729469197802 1.4699622264164165
2.6529841388585775 330.75821548000863 1.4112732936960357
2.6582116938119933 304.1471634360976 1.3873006445303568
2.663439248765409 290.3489784630126 1.3794033363253875
2.668666803718825 279.2574171124934 1.3786239024696427
2.6738943586722406 272.00688762907697 1.3804226262800448
2.6791219136256563 265.7307000490832 1.3850372671423912
2.684349468579072 254.4075101946136 1.3713942578974734
2.689577023532488 246.7517115556385 1.3589954157218191
2.6948045784859036 244.43334391253637 1.363525459797517
2.7000321334393194 243.08841279668445 1.3739447038404937
2.705259688392735 250.5891755260783 1.4241409191518257
2.710487243346151 252.7846148629217 1.431251985147736
2.7157147982995666 250.23927825958356 1.4209451268100235
2.7209423532529824 245.22088274785827 1.4027974760314512
2.726169908206398 238.93256230230315 1.3836115857001827
2.731397463159814 237.35898970188717 1.3842039360753595
2.7366250181132297 233.95418222492853 1.3871291761069124
2.7418525730666454 233.79248751191182 1.3909560976335151
2.747080128020061 234.81952968490938 1.4114377460195435
2.752307682973477 237.41523123399426 1.4230406989185045
2.7575352379268927 241.23391761003353 1.441556513094396
2.7627627928803085 243.2892122185673 1.459364121672842
2.767990347833724 243.6775944340503 1.455154922927886
2.77321790278714 243.5197829712212 1.4510262046712559
2.7784454577405557 239.99726528196612 1.4356788409731973
2.7836730126939715 238.65134181087674 1.4161144513469468
2.7889005676473873 237.2261073425712 1.4191925097649338
2.794128122600803 234.68550801715534 1.415284333864337
2.7993556775542188 236.4444262494563 1.4168485226644048
2.8045832325076345 239.26701160885702 1.433562370898044
2.8098107874610503 241.46894592022312 1.435589424741093
2.815038342414466 245.94330326508108 1.4550575430201704
2.820265897367882 252.009859339749 1.485463001423433
2.8254934523212976 253.17552798567306 1.4931481982178432
2.8307210072747133 256.51465985529376 1.500925773781868
2.835948562228129 257.75790153792997 1.5187019659940446
2.841176117181545 254.09622850427252 1.5167425937817758
2.8464036721349606 251.55063204634402 1.5075671255370455
2.8516312270883764 246.7124563400824 1.490821556713173
2.856858782041792 242.80798033142605 1.4659700404055231
2.862086336995208 242.40581957443047 1.461304738318317
2.8673138919486236 241.20924759336978 1.473467202023441
2.8725414469020394 243.98349642612325 1.4846447803891878
2.877769001855455 245.2345221325798 1.4869587765372627
2.882996556808871 243.82991783490567 1.4820924775861584
2.8882241117622867 242.04954213572674 1.471365312023877
2.8934516667157024 248.4022950157703 1.4927627513093917
2.898679221669118 255.174254042592 1.52384935232048
2.903906776622534 253.56952052916 1.5066629638301179
2.9091343315759497 258.8561791960664 1.5328581494359763
2.9143618865293655 250.09956169421474 1.5079991407392543
2.919589441482781 244.43780335032122 1.4856424914347521
2.924816996436197 241.38343588368653 1.4653880085843407
2.9300445513896127 241.3650690231237 1.4573334139748697
2.9352721063430285 244.64594337594266 1.4635900236476567
2.9404996612964442 249.1183465683048 1.4781548445056878
2.94572721624986 251.03617807484352 1.4830826774628059
2.9509547712032758 253.0201241475081 1.4987776851743395
2.9561823261566915 251.4150189127818 1.4919102859945785
2.9614098811101073 249.0749766780892 1.481525238224147
2.966637436063523 241.08068999490357 1.4491140192288205
2.971864991016939 237.62217364611587 1.435957744673635
2.9770925459703546 235.25912358549104 1.41215384731905
2.9823201009237703 237.4898858376219 1.420781629005371
2.987547655877186 237.7202827954492 1.4134075060599474
2.992775210830602 238.2674372333068 1.4130309808567387
2.9980027657840176 233.2828292416083 1.391191488566313
3.0032303207374333 230.77714994336756 1.377823659795748
3.008457875690849 231.36154909560466 1.3755406020315089
3.013685430644265 239.6496425974276 1.401466108890329
3.0189129855976806 245.71686980708287 1.4166050107243962
3.0241405405510964 241.39299329835043 1.3976514268669455
3.029368095504512 238.33849915978334 1.3874274812192635
3.034595650457928 239.22047689795002 1.3929614649980244
3.0398232054113437 244.18909672938935 1.4212576938109716
3.0450507603647594 244.23165759920508 1.4177085149176687
3.050278315318175 240.3288514361491 1.4065399871074098
3.055505870271591 233.41629338971796 1.365009397837556
3.0607334252250067 232.7048404391198 1.3567161684427593
3.0659609801784224 242.64005073652518 1.391728754302835
3.071188535131838 244.80047416775403 1.3990162852831782
3.076416090085254 247.74779279021655 1.4025154393893549
3.0816436450386697 244.44829630055435 1.3731107438374748
3.0868711999920855 242.4197801893128 1.3571226639884981
3.0920987549455012 244.5953769109648 1.352033650815679
3.097326309898917 250.75765977627267 1.35715656014519
3.1025538648523328 248.75206682352055 1.3397099006518982
3.1077814198057485 251.40135233536503 1.3535741489602238
3.1130089747591643 253.2548779773088 1.355443675978245
3.11823652971258 251.70024823217798 1.3473089543087657
3.123464084665996 248.17649483357465 1.326257628929274
3.1286916396194115 248.59258147202215 1.3086602767647717
3.1339191945728273 247.23207238142083 1.2939651084271133
3.139146749526243 252.43707423933247 1.2966230385688446
3.144374304479659 256.3221286416041 1.2922097477359196
3.1496018594330746 258.62903961057174 1.2841317807899635
3.1548294143864903 264.60710175488913 1.303182970919875
3.160056969339906 265.78452775701066 1.295444518655687
3.165284524293322 266.9379447039368 1.2825035554454725
3.1705120792467376 270.0828236204735 1.277896526589756
3.1757396342001534 275.98986940482666 1.2697177112732567
3.180967189153569 282.7065075904782 1.2697869401571966
3.186194744106985 299.97705588998633 1.3012159066957547
3.1914222990604006 317.4503940511848 1.3235834454576183
3.1966498540138164 332.9978501399928 1.3497805002306433
3.201877408967232 343.23668993854227 1.3542139045492276
3.207104963920648 352.85930387575297 1.3559282091110785
3.2123325188740637 362.77486407679504 1.3664796168403113
3.2175600738274794 385.5788539349768 1.4031887757674597
3.222787628780895 406.4253637721825 1.4344610703504401
3.228015183734311 427.7026655249607 1.468379187376362
3.2332427386877267 451.9423373537513 1.502050716284985
3.2384702936411425 485.57176900249647 1.5488345082133756
3.2436978485945582 520.4237168698512 1.595938597767104
3.248925403547974 558.2695312911085 1.6520627021194763
3.2541529585013897 598.3008067216832 1.7114404518468473
3.2593805134548055 633.0300639289924 1.7599021989397798
3.2646080684082213 676.7080839987244 1.8163391736472247
3.269835623361637 719.7827986687042 1.8676588593348582
3.275063178315053 767.1370789977389 1.9241719764839142
3.2802907332684685 818.4697274944076 1.9789190688089033
3.2855182882218843 872.8431135988583 2.0365038875216848
3.2907458431753 936.3314686493833 2.108399000986971
3.295973398128716 995.5526970441061 2.172347163275287
3.3012009530821316 1052.8396438692519 2.237292705046289
3.3064285080355473 1087.954059727257 2.2784254169254887
3.311656062988963 1105.7955019653996 2.2969388650645133
3.316883617942379 1089.721280267776 2.269645539100045
3.3221111728957946 1053.1828802384414 2.221571920643234
3.3273387278492104 1013.216214027314 2.176063389501806
3.332566282802626 953.2496276210977 2.1071951355721104
3.337793837756042 897.520095033155 2.0469469711022334
3.3430213927094576 821.9459627687597 1.9554882372064804
3.3482489476628734 747.7923228914542 1.8663051853287502
3.353476502616289 680.1387252938871 1.779950547983944
3.358704057569705 618.4702928195965 1.6977483099118384
3.3639316125231207 561.2160120454766 1.6213280313682306
3.3691591674765364 513.6613930503798 1.5570233353149743
3.374386722429952 470.2253698046447 1.4917644656592228
3.379614277383368 430.9512058897747 1.427786892037398
3.3848418323367837 402.5079465484877 1.383996778899401
3.3900693872901995 379.27830118629447 1.3602371660031125
3.3952969422436152 356.1983928259225 1.329314346238733
3.400524497197031 343.5021631256132 1.317677867019619
3.4057520521504467 324.3390511317819 1.2830311690518161
3.4109796071038625 310.8991031880967 1.2693917825518866
3.4162071620572783 299.9837655272786 1.2576485436281446
3.421434717010694 290.84518835592036 1.2475192129765367
3.4266622719641098 281.01507898427855 1.2316140716993536
3.4318898269175255 274.5549979686304 1.2164023397365575
3.4371173818709413 264.0597423922271 1.203418582983283
3.442344936824357 263.91681112678157 1.211042010923141
3.447572491777773 264.7190111146049 1.225445299053493
3.4528000467311886 264.0760751028155 1.2351700648692996
3.4580276016846043 260.9535404404898 1.23581672040169
3.46325515663802 253.1080271730256 1.2205566933111702
3.468482711591436 251.01787169714868 1.2103135262844167
3.4737102665448516 247.06764962186585 1.197492599871059
3.4789378214982674 246.12307028378493 1.1913308108423648
3.484165376451683 249.84582994219556 1.209450384828071
3.489392931405099 250.8659018568191 1.2291578502858012
3.4946204863585146 252.5327222638482 1.2319668341207497
3.4998480413119304 259.4672528984762 1.2481873011066442
3.505075596265346 261.2731501816532 1.2494949402034123
3.510303151218762 265.90000828640484 1.2544099268410587
3.5155307061721777 271.4585008068067 1.2471720192772553
3.5207582611255934 278.2983460374816 1.2560937053920869
3.525985816079009 287.23620855042833 1.2514958736177046
3.531213371032425 296.9972653667094 1.2589040829597111
3.5364409259858407 310.82655378233625 1.2676508976845027
3.5416684809392565 329.693951243433 1.2828666422876733
3.546896035892672 358.28137020274096 1.3163584485670845
3.552123590846088 414.9600899939916 1.3995118897626029
3.5573511457995037 510.74009207491997 1.538491177449516
3.5625787007529195 682.760279965476 1.7728052020547307
3.5678062557063353 977.174648354284 2.11793549133853
3.573033810659751 1520.4327264548801 2.638332974808149
3.5782613656131668 2489.7839646387292 3.378004744492178
3.5834889205665825 4213.302375953909 4.3956900320919265
3.5887164755199983 7048.748150697895 5.68519112755163
3.593944030473414 10959.845354743686 7.032515800004583
3.59917158542683 15055.351579446584 8.194565659401501
3.6043991403802456 18689.06303111613 9.105063094553984
3.6096266953336613 20544.716355088607 9.52774099965147
3.614854250287077 20157.695260498964 9.434620406512348
3.620081805240493 17740.2982625573 8.840112302019623
3.6253093601939086 14165.241575138556 7.923883609590992
3.6305369151473244 10485.168959162194 6.822935077297963
3.63576447010074 7121.110745494741 5.610768816602745
3.640992025054156 4679.3665309668395 4.531873185702648
3.6462195800075716 2943.783879260731 3.579652393747044
3.6514471349609874 1867.8505356137998 2.8432986839547483
3.656674689914403 1217.6295057599852 2.292110562958228
3.661902244867819 870.9540852482899 1.937592049058549
3.6671297998212347 671.0528466790461 1.7006860109284572
3.6723573547746504 559.2173092569693 1.5577750862302266
3.677584909728066 482.70075366353535 1.4493502207719846
3.682812464681482 429.41198407564417 1.3726316206009912
3.6880400196348977 392.9387749841239 1.3224358860408123
3.6932675745883135 370.763038674871 1.2890831045095015
3.698495129541729 351.45171713647284 1.262377953090494
3.703722684495145 337.9692003411045 1.2414861176293233
3.7089502394485607 325.3355040513169 1.2159053367185793
3.7141777944019765 315.3320574244209 1.1934165055539687
3.7194053493553922 309.09926393851606 1.18302365393716
3.724632904308808 302.9136469702864 1.1762390422424327
3.7298604592622238 295.51692016374227 1.1676522444178494
3.7350880142156395 288.1007082240494 1.1510840970861762
3.7403155691690553 280.7002111582821 1.1385754266709465
3.745543124122471 281.6864164276997 1.1501780585247188
3.750770679075887 282.5098385251997 1.1638459434375166
3.7559982340293026 284.1565611948841 1.172351689554149
3.7612257889827183 282.80892909573424 1.1646223345724078
3.766453343936134 275.1872462735207 1.1388172371943008
3.77168089888955 278.9193323431539 1.1369494719843791
3.7769084538429656 274.6338070928919 1.1297074898817505
3.7821360087963813 274.4743050345103 1.1324807999387785
3.787363563749797 275.2083332211768 1.139570202799268
3.792591118703213 277.7817794393966 1.1392961310752516
3.7978186736566286 283.91229365611906 1.1475153992545002
3.8030462286100444 293.17936314071744 1.1573224993439235
3.80827378356346 300.7940144105593 1.159305909265074
3.813501338516876 306.32925585030006 1.1618430265491022
3.8187288934702917 314.5760019666966 1.176069262658158
3.8239564484237074 313.5149769539919 1.1686055186192545
3.829184003377123 312.1688421087895 1.1627344748581607
3.834411558330539 308.89169551943974 1.157183849478477
3.8396391132839547 304.259485769794 1.1514006721239243
3.8448666682373704 303.4164196203787 1.1544612201565183
3.850094223190786 298.94934337898405 1.1528631260044138
3.855321778144202 298.6717241398405 1.1667732716358206
3.8605493330976177 295.8733159873801 1.1624436896770702
3.8657768880510335 290.2559110637343 1.1499840843133806
3.8710044430044492 285.7161491799491 1.14364700279418
3.876231997957865 282.46556833275014 1.1372530025143106
3.8814595529112808 282.34125604517203 1.137426008024156
3.8866871078646965 281.3529085192953 1.1375371766790756
3.8919146628181123 284.60503605053515 1.1391125565714364
3.897142217771528 282.37727724637233 1.1273114185929691
3.902369772724944 277.7479914606748 1.118263546018331
3.9075973276783595 278.4539269494258 1.1154509031582398
3.9128248826317753 276.8622371509462 1.1083583083171258
3.918052437585191 281.59367597658286 1.1166377871369384
3.923279992538607 286.2453436526305 1.1126723044443672
3.9285075474920226 293.91121937914636 1.123578654970687
3.9337351024454383 298.61063756347625 1.128359130723856
3.938962657398854 304.2200740060384 1.136835671185721
3.94419021235227 306.8764315794502 1.139388665128666
3.9494177673056856 310.08669017308597 1.1421768846875384
3.9546453222591014 319.9234877497826 1.1562246734799995
3.959872877212517 326.5858741160956 1.1608791725535068
3.965100432165933 334.0812110235845 1.165766206970772
3.9703279871193486 350.77975212144673 1.1937925858578295
3.9755555420727644 357.7819574488712 1.197072641483473
3.98078309702618 366.7082958135796 1.207987575465049
3.986010651979596 377.74938884522925 1.221694699863492
3.9912382069330117 391.34692839529765 1.237695261107441
3.9964657618864274 412.0503540800853 1.2655371198832108
4.001693316839844 437.72533719770996 1.301186932052942
4.00692087179326 464.7261683223761 1.3373508458888532
4.012148426746676 487.91059741309596 1.3792778289609877
4.017375981700092 509.2197794626944 1.425793542473714
4.0226035366535084 539.2850136690795 1.475840529276105
4.027831091606925 581.3830309254381 1.5381873738104286
4.033058646560341 637.6584799064328 1.6136784704772167
4.038286201513757 697.2039671434372 1.6853657514158127
4.043513756467173 760.2389944255992 1.7632926677036243
4.0487413114205895 817.3152194283984 1.8274642144747506
4.053968866374006 885.4989098263686 1.9043892773472997
4.059196421327422 958.8505616000891 1.9869508128236917
4.064423976280838 1037.235436456465 2.0691113275027577
4.069651531234254 1137.0812345526713 2.1650411512285315
4.0748790861876705 1245.7034957296228 2.267068317801414
4.080106641141087 1359.0815412451514 2.366216903179801
4.085334196094503 1490.2584374407306 2.4721648822056546
4.090561751047919 1629.2244385133254 2.5821150049171564
4.095789306001335 1795.0907783124105 2.7090595934398505
4.1010168609547515 1993.3305424788593 2.8577327388435436
4.106244415908168 2210.8719753339115 3.0175277888066994
4.111471970861584 2454.6475197316354 3.1833426590081912
4.116699525815 2717.451112981719 3.3533425393156344
4.121927080768416 2969.1953488394797 3.4618505760349323
4.1271546357218325 3226.1651229621075 3.5709987990261287
4.132382190675249 3488.1382162957348 3.6894718398248565
4.137609745628665 3774.658266809619 3.8211554660466684
4.142837300582081 4075.772459545933 3.959390505597811
4.148064855535497 4366.104452186942 4.099794488018026
4.1532924104889135 4634.425170290451 4.212532441805083
4.15851996544233 4900.894351462313 4.324062935746747
4.163747520395746 5134.663304542187 4.4214562591103475
4.168975075349162 5350.725110525209 4.507354909917839
4.174202630302578 5542.633096199337 4.580442929774704
4.1794301852559945 5675.968172288096 4.638718022833215
4.184657740209411 5757.308314642748 4.6661450966091005
4.189885295162827 5780.72193419615 4.6709318594837566
4.195112850116243 5684.914311191545 4.6178824371158855
4.200340405069659 5539.18917200454 4.543062596947134
4.2055679600230755 5338.899722004594 4.456939215458867
4.210795514976492 5101.21005096814 4.367164435671117
4.216023069929908 4795.594081983381 4.236095415370462
4.221250624883324 4411.5085824656935 4.055033241792384
4.22647817983674 4034.9758389873937 3.8741086004623346
4.2317057347901565 3665.553446092798 3.6904778578959636
4.236933289743573 3294.5554257311273 3.493628335477996
4.242160844696989 2937.7930200804426 3.287579003542101
4.247388399650405 2626.09840790091 3.1062011400521192
4.252615954603821 2335.1615658868245 2.9295298380529387
4.257843509557238 2102.7365208031556 2.7847796974431285
4.263071064510654 1866.2255713844218 2.6163927413111523
4.26829861946407 1661.179300878075 2.464386029100733
4.273526174417486 1489.0100719949755 2.332290727056701
4.278753729370902 1348.0433781433533 2.220841031857198
4.283981284324319 1209.3077195227054 2.100118735391031
4.289208839277735 1091.3614199340393 1.992594570527255
4.294436394231151 984.4215307249505 1.8909102376188653
4.299663949184567 894.9072101039727 1.8033351204705255
4.304891504137983 820.4048989520084 1.7242442786037306
4.3101190590914 755.86655245235 1.6529300530366013
4.315346614044816 695.4075044834879 1.5854605977199885
4.320574168998232 639.2091690007103 1.519000486565757
4.325801723951648 591.1876968193081 1.4606007994421972
4.331029278905064 547.879120985214 1.40559150041513
4.336256833858481 515.0647307303087 1.3617849266439706
4.341484388811897 489.05587741585924 1.327031483770023
4.346711943765313 464.0568322957851 1.29285537765893
4.351939498718729 437.9056078628626 1.2570277732414854
4.357167053672145 416.3238519478281 1.226541996400934
4.362394608625562 399.1991434248706 1.2068324984879475
4.367622163578978 388.4153460953882 1.1900691197827746
4.372849718532394 375.8496376220852 1.1721930833743037
4.37807727348581 366.4732883381848 1.1616461650929235
4.383304828439226 357.70924769143386 1.1530448278819017
4.388532383392643 342.89391092513523 1.1303594180443304
4.393759938346059 335.91791225489123 1.1250812218157717
4.398987493299475 319.69209244855625 1.1007938777857351
4.404215048252891 306.02709796963273 1.0825248561882028
4.409442603206307 293.5953495736978 1.0643403812503718
4.414670158159724 283.04898721835656 1.0501835352231552
4.41989771311314 274.06616471303437 1.036491642707383
4.425125268066556 266.3618226595241 1.0275884044762507
4.430352823019972 259.0760286071213 1.0148470138737986
4.435580377973388 256.0748598558758 1.0123842909345395
4.440807932926805 253.91840864409048 1.0191715442227156
4.446035487880221 249.49283793233693 1.016693349042937
4.451263042833637 241.4495712565472 1.0056546599868599
4.456490597787053 234.751375026896 0.9908673666084413
4.4617181527404695 229.5825906506261 0.9869212399578768
4.466945707693886 226.9848188703391 0.986574811493776
4.472173262647302 222.79917964657548 0.9763506773517288
4.477400817600718 225.38550239015095 0.9851754276271588
4.482628372554134 223.733753033377 0.9774096713807999
4.4878559275075505 222.14738054748227 0.9775832102714385
4.493083482460967 221.97954051729045 0.9810332344639544
4.498311037414383 217.5578272747042 0.9760504275538598
4.503538592367799 215.07270960824673 0.9743084011912667
4.508766147321215 206.97960533703625 0.9509005898114121
4.5139937022746315 200.24726762212194 0.9367964242147321
4.519221257228048 198.31946737157784 0.9372827535113212
4.524448812181464 198.971968954994 0.9409734110296419
4.52967636713488 203.22053736854386 0.9636500295737579
4.534903922088296 206.16812035638117 0.9738306891954522
4.5401314770417125 205.4331715115959 0.9725258648519857
4.545359031995129 199.75689074385306 0.9610271085231609
4.550586586948545 199.70713589055677 0.9637282616170568
4.555814141901961 200.64592714299508 0.9634298551577587
4.561041696855377 199.51597355678874 0.9594503560127148
4.5662692518087935 201.82856787911405 0.9556894043335534
4.57149680676221 199.19663699436327 0.9496499896150279
4.576724361715626 199.79732327598458 0.9566338879047235
4.581951916669042 197.80501321978088 0.949936431143191
4.587179471622458 196.90833600487002 0.9519691032642853
4.5924070265758745 198.92551847332382 0.9586620710896673
4.597634581529291 197.46174452192633 0.950828124746516
4.602862136482707 195.9548233627217 0.9535044848148351
4.608089691436123 194.32947794295453 0.9578371772548786
4.613317246389539 193.1357915718067 0.9607364370345843
4.6185448013429555 190.4830301262227 0.9585759863437596
4.623772356296372 188.29887454678624 0.9609556748861391
4.628999911249788 193.25181532575402 0.9769131974313202
4.634227466203204 190.20379767893306 0.9760209735606443
4.63945502115662 189.42740986099082 0.9726028576746425
4.6446825761100365 184.2472932215768 0.9502388867632294
4.649910131063453 182.20697794852097 0.9399855299360107
4.655137686016869 184.84019434556046 0.9439240806168014
4.660365240970285 184.39414231661652 0.946264159445101
4.665592795923701 183.70478038231585 0.9492054171497207
4.6708203508771176 182.7300900190023 0.9507219810542435
4.676047905830534 185.84882576237132 0.965272080520499
4.68127546078395 188.35851097680464 0.9715008326045401
4.686503015737366 190.63041245148762 0.9820194510041399
4.691730570690782 188.25065956446312 0.980105525473342
4.696958125644199 185.7970838889288 0.9700875829227151
4.702185680597615 183.54615766548008 0.9567146239622479
4.707413235551031 185.18313456160203 0.9548076307708999
4.712640790504447 185.7195862331702 0.9525787416911312
4.717868345457863 188.57086386137425 0.9667063393519998
4.72309590041128 186.31338317804972 0.957914493701697
4.728323455364696 186.42602937079178 0.9604793858220163
4.733551010318112 186.81802764801452 0.9620918605213409
4.738778565271528 185.03917936458743 0.9594649470329798
4.744006120224944 187.71010928307362 0.9700485864864704
4.749233675178361 188.40462036782966 0.9781455285988934
4.754461230131777 185.93720098968552 0.9682770695595087
4.759688785085193 188.2403991470538 0.9653133006770471
4.764916340038609 183.58711684863698 0.9469890124201836
4.770143894992025 178.52363998284477 0.931745391740233
4.775371449945442 175.81761368249352 0.9196854394816764
4.780599004898858 174.91502297958652 0.9190195473515805
4.785826559852274 176.43448448277118 0.925926029261049
4.79105411480569 176.434012175132 0.9242949444242221
4.796281669759106 177.0682537030201 0.9295212019863702
4.801509224712523 182.13513932814814 0.9482633897600441
4.806736779665939 188.41889464193463 0.9794297062694454
4.811964334619355 190.53491113058524 0.9837301178924591
4.817191889572771 188.0204227382431 0.9789821719407324
4.822419444526187 185.08009570203495 0.9677154599277185
4.827646999479604 183.36984792559645 0.9534682381880228
4.83287455443302 183.41027631427536 0.9507843956975146
4.838102109386436 182.6401423022497 0.956240581928312
4.843329664339852 181.6986295628105 0.9559652570495465
4.848557219293268 183.61525342417573 0.9666977381202464
4.853784774246685 183.42438298169876 0.965241733303361
4.859012329200101 186.5280425018487 0.9657918139474153
4.864239884153517 187.75271559029895 0.9645936023961034
4.869467439106933 185.5795861066459 0.958031275641653
4.8746949940603495 184.9800148834124 0.9499131382765146
4.879922549013766 178.67245359513944 0.9280910578538929
4.885150103967182 177.87983459903947 0.9205449799888397
4.890377658920598 179.9498165151274 0.9215844834153429
4.895605213874014 178.9305821241901 0.9231365465390691
4.9008327688274305 180.60509931635008 0.928875035106802
4.906060323780847 178.9789839531578 0.9285752737580392
4.911287878734263 174.06812640037057 0.9039771150562803
4.916515433687679 173.6442921157791 0.9103519634222682
4.921742988641095 173.77698151582305 0.9085521682551415
4.9269705435945115 176.32206582677892 0.917934541669554
4.932198098547928 177.8951041538508 0.9241725977988021
4.937425653501344 176.05334354714728 0.9113583973484916
4.94265320845476 173.9149041944254 0.9123586826617865
4.947880763408176 174.635311515922 0.9079730012724093
4.9531083183615925 175.05521212822455 0.9143513683102854
4.958335873315009 178.95454623362917 0.9281331540666873
4.963563428268425 178.18441228417876 0.9237315700932569
4.968790983221841 179.72116354644717 0.9285099544880777
4.974018538175257 179.17793557547694 0.9163934104017422
4.9792460931286735 186.83855615605526 0.9301993002627398
4.98447364808209 189.213853347863 0.9264084545974879
4.989701203035506 192.91786283842245 0.924216003625713
4.994928757988922 191.98610319810888 0.9052695675755049
5.000156312942338 193.36231944479428 0.8903925372149273
5.0053838678957545 200.57028346786032 0.885331686643859
5.010611422849171 212.177789024469 0.8929039324686265
5.015838977802587 222.7811896229318 0.8994052552398898
5.021066532756003 226.54415436591125 0.8969668655947275
5.026294087709419 228.1195423187333 0.8955646461266121
5.0315216426628355 230.80284961093204 0.897857503678889
5.036749197616252 237.98672166558245 0.915910749047661
5.041976752569668 246.36196101862762 0.9343832055940936
5.047204307523084 253.83604060692772 0.9489665833815976
5.0524318624765 257.48380259118767 0.9487149952750953
5.0576594174299165 265.830135686415 0.9475036017391343
5.062886972383333 275.16062263199007 0.9556412720259478
5.068114527336749 286.9766614004981 0.9700560967478347
5.073342082290165 305.18025222401656 0.9958506822248059
5.078569637243581 322.88421338217296 1.0161305070392188
5.0837971921969975 340.67824862800836 1.0326645371027359
5.089024747150414 363.8248085012456 1.05769870822171
5.09425230210383 384.7360076626486 1.0800879056737933
5.099479857057246 410.8374438169271 1.1107429263658368
5.104707412010662 439.91778428463874 1.1457983550988955
5.109934966964079 468.8522935406166 1.1829919281250576
5.115162521917495 487.0555711766162 1.2051266140808405
5.120390076870911 495.7823676076033 1.2145423269577955
5.125617631824327 495.20885598123033 1.2117889978465304
5.130845186777743 484.55330763019276 1.198889941890698
5.13607274173116 465.02515561491305 1.1775523697825003
5.141300296684576 434.21033281357734 1.1412342811555054
5.146527851637992 393.4140902099978 1.0886635826123103
5.151755406591408 354.63153868710424 1.0396432453397988
5.156982961544824 319.42103112479725 1.002260940939646
5.162210516498241 294.6590487565438 0.9798229668422419
5.167438071451657 270.18386296881323 0.9557524768451398
5.172665626405073 252.13721707512866 0.9379744711269804
5.177893181358489 239.22724238112127 0.9208551316555514
5.183120736311905 228.3311489039437 0.9091617542092852
5.188348291265322 217.1998555943055 0.8887379232536313
5.193575846218738 208.31077375274808 0.8774176471551666
5.198803401172154 202.68923536639593 0.8696889088290363
5.20403095612557 201.25474374623604 0.8778782943813942
5.209258511078986 201.00193065879316 0.8856463675473492
5.214486066032403 201.71529332878876 0.8944156652749259
5.219713620985819 196.48230236668908 0.8873566889475989
5.224941175939235 193.62506782409324 0.8828696311792105
5.230168730892651 189.62323129472296 0.8811913072357039
5.235396285846067 185.30147655737036 0.8770242093899531
5.240623840799484 184.7769446969513 0.8783252504546544
5.2458513957529 184.4891367811473 0.8871632759669311
5.251078950706316 184.42401059428258 0.8889478601448493
5.256306505659732 182.4376933175389 0.8878926327028177
5.261534060613148 180.04699334051162 0.8774412393767076
5.266761615566565 181.52569170277795 0.8748606603320336
5.271989170519981 179.954293481638 0.8641410921397275
5.277216725473397 185.95271238356753 0.8841182262689211
5.282444280426813 187.0248315198563 0.8981425410316419
5.2876718353802294 183.39999224923437 0.8899810838647761
5.292899390333646 183.11711791544226 0.8923468599321482
5.298126945287062 176.96580672705238 0.8775954468841328
5.303354500240478 174.9967705939185 0.8769336437115643
5.308582055193894 176.88682304171314 0.8866565753545999
5.3138096101473105 178.9313443823947 0.8919194728399431
5.319037165100727 181.42495924491294 0.888316369686669
5.324264720054143 180.02665729340717 0.8794436390469511
5.329492275007559 177.24911181006922 0.8694702733908624
5.334719829960975 171.47625104418756 0.8602457950725825
5.3399473849143915 172.19718641916364 0.8659703753602191
5.345174939867808 173.93776147553564 0.8742781563048079
5.350402494821224 176.81532167289544 0.8808475504560709
5.35563004977464 176.19193871429778 0.8720041067393837
5.360857604728056 179.59265934822596 0.8798225644461517
5.3660851596814725 181.19540868274163 0.8848322275593963
5.371312714634889 181.212657550192 0.8777338770939004
5.376540269588305 182.13998341273899 0.8754802804786989
5.381767824541721 183.10574539862523 0.8671650412633141
5.386995379495137 183.64511703914533 0.8654985515309239
5.3922229344485535 180.81438717679575 0.8567738640389336
5.39745048940197 175.86756495372683 0.8391475619444712
5.402678044355386 176.1385842152787 0.8348057784917706
5.407905599308802 180.73283081445217 0.8485036721017529
5.413133154262218 190.68021871443432 0.8678627640186029
5.4183607092156345 197.6161153679538 0.8758138827068047
5.423588264169051 203.74639056640504 0.882987933177372
5.428815819122467 205.7828715023133 0.8818267579519466
5.434043374075883 207.20665106589874 0.8761271534431608
5.439270929029299 203.56633073042454 0.8589423868925734
5.4444984839827155 203.4224446355571 0.8507025274824255
5.449726038936132 200.4167901732236 0.839126968645859
5.454953593889548 202.10967882853458 0.8455981616494683
5.460181148842964 201.88166928458304 0.8518265421457599
5.46540870379638 201.7539539737857 0.861415407513577
5.4706362587497965 201.81987600473497 0.8691797941856433
5.475863813703213 198.6033394653302 0.8706747124475828
5.481091368656629 194.20312229606392 0.8584084988165576
5.486318923610045 186.7666618191279 0.8418211346517428
5.491546478563461 183.51871049684902 0.8379637053897985
5.4967740335168775 183.03978572376104 0.8300713323598418
5.502001588470294 181.5666092867879 0.8275088703316147
5.50722914342371 177.36075705799345 0.8218877240318317
5.512456698377126 178.0580014229869 0.8282996432934833
5.517684253330542 182.33775379019508 0.8404091690796504
5.522911808283959 183.33463564170555 0.8431438667871197
5.528139363237375 186.35359345379572 0.8484222179393807
5.533366918190791 184.3576611544214 0.8432664584018204
5.538594473144207 183.1735009365407 0.8485304591005997
5.543822028097623 184.65814392111974 0.8484417032934461
5.54904958305104 186.4611432374682 0.8504652839254064
5.554277138004456 189.16314264383578 0.8581279217933612
5.559504692957872 185.41319486895551 0.84474019432223
5.564732247911288 185.88237887650558 0.8434349148395751
5.569959802864704 183.3709274497147 0.8353312394306628
5.575187357818121 180.82211056642092 0.8222873528141911
5.580414912771537 184.72966274429186 0.8264822142100056
5.585642467724953 185.2628252619688 0.8237988962026901
5.590870022678369 188.42787975513372 0.8287262919814288
5.596097577631785 189.0800768434364 0.8284397566011522
5.601325132585202 189.48435631139108 0.8219296242044727
5.606552687538618 195.76429095991404 0.8256752254307265
5.611780242492034 206.25174667576096 0.836368526799631
5.61700779744545 216.16753354913516 0.8468414980525171
5.622235352398866 233.02243209237523 0.8635072538438188
5.627462907352283 257.48590670074384 0.8844264805742404
5.632690462305699 297.6283859944537 0.9284977937967517
5.637918017259115 357.16446191493424 0.9968958246837265
5.643145572212531 443.725973105377 1.0948491182575213
5.648373127165947 545.9723714351493 1.2095367635037333
5.653600682119364 647.2028509242267 1.313129592415173
5.65882823707278 737.1723373306587 1.3984807439365465
5.664055792026196 794.9071310157833 1.4494299863929763
5.669283346979612 834.7303047915839 1.4843331231267676
5.674510901933028 848.5833050205192 1.493844490758777
5.679738456886445 849.3897248582316 1.4929700992826365
5.684966011839861 841.7413800166634 1.485256325635567
5.690193566793277 828.1598803616544 1.4713132879566984
5.695421121746693 813.9926583487513 1.4568966744324776
5.700648676700109 801.9538348993084 1.4457239583343755
5.705876231653526 791.8749757773734 1.4372957965195623
5.711103786606942 784.9880454048601 1.4303113906924143
5.716331341560358 784.4867647273236 1.4287389042324115
5.721558896513774 782.8048074913766 1.4258821583687133
5.7267864514671905 789.6304547156694 1.432372409881932
5.732014006420607 796.1117301548022 1.437505070797225
5.737241561374023 809.5641457738685 1.4499846832738297
5.742469116327439 836.013437530862 1.47419421010562
5.747696671280855 876.4296428355719 1.5097506411055432
5.7529242262342715 929.455317740665 1.5552937154208162
5.758151781187688 988.0432295638872 1.6004563772537497
5.763379336141104 1054.2303109623936 1.6519728003831882
5.76860689109452 1111.0643093985525 1.6925907682228034
5.773834446047936 1163.017033626112 1.7311292173011052
5.7790620010013525 1180.6687340449585 1.743933330814442
5.784289555954769 1154.5732604400378 1.7242436168224327
5.789517110908185 1092.106950443111 1.6754529444309978
5.794744665861601 985.3354685067404 1.5897171478533632
5.799972220815017 860.5520215129101 1.4841730191282043
5.8051997757684335 729.7386069212872 1.3684216495042691
5.81042733072185 602.3462777244466 1.245974313849216
5.815654885675266 500.55007865625714 1.1451361253255379
5.820882440628682 412.4218241882844 1.0493851968645205
5.826109995582098 349.74436413456414 0.9789270264664487
5.8313375505355145 306.6063890212766 0.930296707485173
5.836565105488931 274.7118592201295 0.8930206044869292
5.841792660442347 253.57427950369197 0.8664486973291674
5.847020215395763 243.02590956954694 0.8546021728612574
5.852247770349179 235.4577547418492 0.843289466769108
5.8574753253025955 231.2075135465937 0.838525221251639
5.862702880256012 222.5939531919164 0.8284726838299195
5.867930435209428 218.99595074739238 0.8194472590377586
5.873157990162844 216.52975524877223 0.8163941277961064
5.87838554511626 217.96540240415214 0.8158120366755842
5.8836131000696765 216.42931487031407 0.8144824652708034
5.888840655023093 215.96003449454656 0.8137065409054369
5.894068209976509 216.84076157283013 0.8141304152915382
5.899295764929925 218.4178772467856 0.8116877882105271
5.904523319883341 220.38980093659103 0.8135100831660993
5.9097508748367575 223.78108571727344 0.8224430506463772
5.914978429790174 225.32977197126039 0.8207889257433053
5.92020598474359 226.9399803204141 0.8203056883147254
5.925433539697006 229.9265359217467 0.821474311755041
5.930661094650422 232.03522060539066 0.819573081863473
5.9358886496038386 234.02474924219936 0.822588265360134
5.941116204557255 242.4018823514208 0.8351990573406342
5.946343759510671 249.95561883426097 0.8492601177237805
5.951571314464087 255.0336571761688 0.8624526855212921
5.956798869417503 260.14348979540813 0.8693118881751635
5.96202642437092 267.39106371884066 0.8782071876138088
5.967253979324336 276.95379894355204 0.8910417568017087
5.972481534277752 291.76817141866604 0.9097592226995005
5.977709089231168 304.60725492532833 0.9271611362765227
5.982936644184584 321.10276418560534 0.9491379564945961
5.988164199138001 341.4465102099282 0.9745423650073392
5.993391754091417 367.00507394365076 1.0094331147976567
5.998619309044833 397.954184616338 1.0486339187854528
6.003846863998249 439.7216083668946 1.1025286375512633
6.009074418951665 490.86539547653103 1.1651786899558305
6.014301973905082 546.2792876335732 1.230993305669606
6.019529528858498 623.7372385453601 1.3154559548051081
6.024757083811914 717.3199940064146 1.4115827638783878
6.02998463876533 828.795946587636 1.5163723813163217
6.035212193718746 979.2771432938388 1.6498708463858691
6.040439748672163 1147.9864521441577 1.7873329018770563
6.045667303625579 1326.051529490491 1.919777611351378
6.050894858578995 1526.2046231650986 2.0623270000478002
6.056122413532411 1696.131912786942 2.1762417624617223
6.061349968485827 1826.9860444828064 2.2626342788629494
6.066577523439244 1898.6538970369566 2.306941332228308
6.07180507839266 1902.1307382335895 2.312743500341539
6.077032633346076 1847.734430832896 2.282813390496818
6.082260188299492 1751.5029364553207 2.2254928352410177
6.087487743252908 1628.6843776042408 2.147660584867782
6.092715298206325 1489.5314864082004 2.054631462073721
6.097942853159741 1354.5542413159492 1.9611236934649503
6.103170408113157 1230.147615164275 1.870535407461125
6.108397963066573 1119.405674962516 1.7866058906873206
6.113625518019989 1017.7910082962126 1.706127636595905
6.118853072973406 932.6760064833094 1.636149214195255
6.124080627926822 852.8923776477371 1.564897313744241
6.129308182880238 781.3618298854198 1.4997158720901245
6.134535737833654 714.9443867000375 1.4370042707657582
6.1397632927870704 652.6154939894476 1.374076780003904
6.144990847740487 597.2640180800641 1.3166308070191362
6.150218402693903 544.4021649259505 1.259385737824568
6.155445957647319 497.0407228344931 1.2047282551876353
6.160673512600735 458.4853444925045 1.1613615790091392
6.1659010675541515 422.2201906123592 1.1205166421465462
6.171128622507568 396.2979567648585 1.0917371019398132
6.176356177460984 371.04293295099603 1.059517046974182
6.1815837324144 351.09474681000336 1.033203673274225
6.186811287367816 336.817647126659 1.016712695461592
6.1920388423212325 320.0373032153371 1.0001012446297421
6.197266397274649 305.8136067674688 0.9850889508696812
6.202493952228065 295.0283755402431 0.9712221100598646
6.207721507181481 284.107537739345 0.9451504013441188
6.212949062134897 277.4495421191867 0.9301364320324147
6.2181766170883135 267.59806301987044 0.9129965748318677
6.22340417204173 255.30204698363312 0.8874619105193129
6.228631726995146 246.771117627653 0.8695603144843386
6.233859281948562 243.116171706649 0.8597943855454391
6.239086836901978 242.02644057093804 0.8616233786648201
6.2443143918553945 239.95295960792308 0.8612567110524513
6.249541946808811 239.1105897064749 0.8603326537756203
6.254769501762227 237.9580517524406 0.8569765874263041
6.259997056715643 237.81180960499762 0.8544988544996577
6.265224611669059 236.27907183749613 0.855392299140355
6.2704521666224755 232.45459298226274 0.8510948388337094
6.275679721575892 223.6724164928591 0.8345230303231039
6.280907276529308 220.73648067540734 0.8263789077487058
6.286134831482724 220.6828990473331 0.829595847243411
6.29136238643614 221.56715552419953 0.832694445419558
6.2965899413895565 228.26655582814473 0.8486225590419174
6.301817496342973 229.2216312421855 0.8546101535206099
6.307045051296389 232.84579117134737 0.8599639245296411
6.312272606249805 230.9389358569258 0.8555446009389065
6.317500161203221 227.17047420656266 0.8445963127308048
6.3227277161566375 222.31268481982374 0.8311879084014383
6.327955271110054 219.4427710514093 0.8253248567838514
6.33318282606347 218.7612060653551 0.8210021742852233
6.338410381016886 217.5501338034317 0.8196343468073597
6.343637935970302 219.72512381706434 0.8228081383655925
6.3488654909237185 220.01185756266767 0.8211470082118106
6.354093045877135 221.78134962468536 0.824138094940957
6.359320600830551 221.04713327574308 0.8201936693353418
6.364548155783967 222.9644940751521 0.8263994088369843
6.369775710737383 223.51893367146135 0.8266520163290069
6.3750032656908 219.67703375411676 0.8217383123326427
6.380230820644216 218.90965077668585 0.8214151352672259
6.385458375597632 218.84475230670154 0.8180805282074579
6.390685930551048 219.53204657797224 0.8180496220129087
6.395913485504464 222.75733192014323 0.822533186409671
6.401141040457881 219.23824682759624 0.8180754633008634
6.406368595411297 218.02443962035392 0.8177820316716294
6.411596150364713 216.3563952992488 0.8103805896776702
6.416823705318129 217.03123291644397 0.811469764235686
6.422051260271545 221.39858265628925 0.8158247208923359
6.427278815224962 224.0784788056269 0.8211129954238944
6.432506370178378 224.49277115561873 0.822453344725852
6.437733925131794 222.64711073814001 0.8163685676705156
6.44296148008521 222.23246208048204 0.8126454613431895
6.448189035038626 223.89920296878438 0.8154781024721898
6.453416589992043 226.4771667711077 0.8191114401538143
6.458644144945459 226.60778014722683 0.816766286964594
6.463871699898875 228.64070216459365 0.8164808535641037
6.469099254852291 232.76303178311403 0.8238807691687386
6.474326809805707 236.3649733639685 0.8277236474445928
6.479554364759124 242.48416737324138 0.8363359192088362
6.48478191971254 245.5179898189039 0.8369750193995675
6.490009474665956 249.1488571116611 0.835518041471282
6.495237029619372 255.36602931620888 0.8421554311234328
6.500464584572788 261.43093026966943 0.8474057606813903
6.505692139526205 269.1908147591659 0.8554143243422957
6.510919694479621 274.97327974372286 0.8623905405795204
6.516147249433037 281.7229465978547 0.8675751436021242
6.521374804386453 291.62996519310667 0.8764507187155166
6.526602359339869 306.0100208566045 0.8914787468854866
6.531829914293286 331.80590017180344 0.9209455214933894
6.537057469246702 358.0544010078082 0.9488221112885389
6.542285024200118 391.5553133264079 0.9860856665012921
6.547512579153534 425.91149667207037 1.0246412284844646
6.55274013410695 457.5105089977747 1.0587778717882566
6.557967689060367 487.7394695280437 1.0903409492481317
6.563195244013783 512.3728772719172 1.1154700394333548
6.568422798967199 527.8910415229446 1.1315614961014466
6.573650353920615 534.6461015493709 1.1373492555622517
6.5788779088740315 529.4375372499649 1.1314956025961393
6.584105463827448 515.0289039041987 1.1160998059837277
6.589333018780864 490.93131909931253 1.0906308353798648
6.59456057373428 464.7429643566499 1.0605889513996525
6.599788128687696 436.858174759943 1.0286633265668026
6.6050156836411125 409.80722646135087 0.9966146554948774
6.610243238594529 385.62391873971245 0.969896218302676
6.615470793547945 364.7543254942108 0.9455961657572074
6.620698348501361 349.0533326545652 0.9278355459289871
6.625925903454777 334.1740858225745 0.9089282124448288
6.6311534584081935 320.99414033940127 0.8930710411892844
6.63638101336161 308.51465364968084 0.8776576734140965
6.641608568315026 298.5837046383389 0.8663296260494157
6.646836123268442 290.763300681657 0.8578519273820123
6.652063678221858 281.80567107512877 0.8463974471182011
6.6572912331752745 275.9475710520619 0.8410368957103257
6.662518788128691 271.80179007606046 0.836571220299999
6.667746343082107 270.47207275481554 0.8382167080492618
6.672973898035523 268.91472439886394 0.8405518636444995
6.678201452988939 262.9228891190843 0.8338420770561825
6.6834290079423555 255.01442076644506 0.8222125387371684
6.688656562895772 252.46303420039305 0.8147208213786324
6.693884117849188 251.05446929640055 0.8107094197776041
6.699111672802604 250.30782151865483 0.8092682142036415
6.70433922775602 246.30576517729605 0.8043946496224016
6.7095667827094365 245.18829261904216 0.8061869928597661
6.714794337662853 243.45851232819123 0.8034677141200853
6.720021892616269 240.97921203152444 0.7997570911589761
6.725249447569685 240.23342262651425 0.7950761853607444
6.730477002523101 241.4525751902237 0.7949588199295341
6.7357045574765175 246.54892249278853 0.8012354284981621
6.740932112429934 244.5672275848279 0.7978678315033718
6.74615966738335 242.8655779846365 0.7966047445900671
6.751387222336766 240.8284052585612 0.7940106559594913
6.756614777290182 240.5378838334125 0.7959255228161176
6.7618423322435985 241.973762205185 0.7980750869206584
6.767069887197015 246.1470417105569 0.8067219309648066
6.772297442150431 246.81805733987255 0.8093298369834044
6.777524997103847 249.29355968053846 0.812230714937152
6.782752552057263 250.88485319187075 0.8116957848469752
6.7879801070106796 249.88025801698925 0.8073460061771633
6.793207661964096 247.93541158074402 0.8016958595814889
6.798435216917512 247.42483621774804 0.8008151994811119
6.803662771870928 248.55043475696684 0.8042508616716364
6.808890326824344 251.97649084629597 0.8098118800144622
6.814117881777761 254.3783483948333 0.8151698707815932
6.819345436731177 252.92513509143816 0.8093755215647642
6.824572991684593 252.82525938484739 0.8069937356446506
6.829800546638009 254.01016650325795 0.80756995337865
6.835028101591425 252.1749973121422 0.8056674402125981
6.840255656544842 251.1381859594542 0.8021985705501067
6.845483211498258 249.71714226615197 0.7977032497155069
6.850710766451674 247.4339841568228 0.7894395927001887
6.85593832140509 252.83935796012554 0.797128789484421
6.861165876358506 256.5842001765688 0.8040306534776239
6.866393431311923 259.04147294837156 0.8082099378414749
6.871620986265339 263.55164245043625 0.8137456729266221
6.876848541218755 262.6009654675965 0.8126109928275306
6.882076096172171 264.55315626358555 0.8148359804430841
6.887303651125587 266.0000207242517 0.8127437759068584
6.892531206079004 265.9180340956033 0.8091748771856251
6.89775876103242 271.01294657855055 0.8116997049382226
6.902986315985836 273.8539497659405 0.812681047453492
6.908213870939252 279.98796605937355 0.823919937240046
6.913441425892668 283.9622135160633 0.8299399649201156
6.918668980846085 287.30746876833706 0.8359488898210302
6.923896535799501 293.9206489333657 0.8422385871643134
6.929124090752917 295.28694079894603 0.8393163910863665
6.934351645706333 297.6252709894387 0.8408578493191755
6.939579200659749 301.1184722786703 0.8426421397406533
6.944806755613166 306.63387212794385 0.848527732152777
6.950034310566582 312.2421386012203 0.8529922316684638
6.955261865519998 317.0968677458085 0.8566226197660163
6.960489420473414 323.0983968271472 0.8617558655636491
6.96571697542683 333.23726369389493 0.8726321796401305
6.970944530380247 341.6324402443991 0.8811623708357299
6.976172085333663 355.45545319496347 0.896970669060169
6.981399640287079 370.0139275870623 0.9129341205814923
6.986627195240495 393.12291770534705 0.9393697713144568
6.9918547501939114 422.1914133113561 0.9697233458479789
6.997082305147328 466.1880823823547 1.0153410678664996
7.002309860100744 524.0305020664166 1.0736798302374273
7.00753741505416 607.4442872952993 1.1537164718103334
7.012764970007576 723.4968219874872 1.2586252307522776
7.0179925249609925 864.6206234847401 1.3747000115627168
7.023220079914409 1011.9822755195108 1.4864985280188296
7.028447634867825 1146.9091426435798 1.5796534213547913
7.033675189821241 1247.485329220267 1.6452089123707396
7.038902744774657 1302.7042914471099 1.678785553585578
7.0441302997280735 1298.9594088396136 1.6755628717380149
7.04935785468149 1257.1597505801844 1.6503163938077914
7.054585409634906 1185.6465343958998 1.6007502655711396
7.059812964588322 1100.092628559239 1.5402791744806026
7.065040519541738 1018.3804725759546 1.4806349827737744
7.0702680744951545 941.267684290138 1.4235344239897778
7.075495629448571 873.0699467666111 1.3710311095037537
7.080723184401987 817.851869117275 1.3262296281171058
7.085950739355403 770.8289335475632 1.2875042684020355
7.091178294308819 736.8780729991563 1.25819612319824
7.0964058492622355 705.431034803091 1.2305025819080015
7.101633404215652 676.3760267361515 1.2044548198554683
7.106860959169068 648.2021308912961 1.178601265808197
7.112088514122484 619.0212355014962 1.1526389530305117
7.1173160690759 593.4472968437598 1.1292967858965792
7.1225436240293165 572.1719565679352 1.1096701840162628
7.127771178982733 550.4622030260334 1.087931995642207
7.132998733936149 534.6382507508121 1.071719277980667
7.138226288889565 519.346391821818 1.0571641747290967
7.143453843842981 506.62551344586507 1.0455834266724702
7.1486813987963975 501.0456163528659 1.0410690984288102
7.153908953749814 495.6449738772362 1.0347604615515709
7.15913650870323 494.60952564130815 1.0315265932445452
7.164364063656646 505.990537550002 1.0426504048308654
7.169591618610062 519.5857636849265 1.0542638016032415
7.1748191735634785 542.5552304021412 1.0761234120103695
7.180046728516895 575.5116050456095 1.107935753154912
7.185274283470311 621.5917059809194 1.1524210259569567
7.190501838423727 691.5931994850256 1.2144039149652548
7.195729393377143 788.4655422091273 1.2945262996199784
7.2009569483305595 929.8739024193321 1.403491032570565
7.206184503283976 1129.6877798184046 1.5452671312335973
7.211412058237392 1393.261663597774 1.7132721537100422
7.216639613190808 1718.379761478811 1.8993675764685485
7.221867168144224 2103.7678773834473 2.098578004538175
7.227094723097641 2496.060716409604 2.2849500654796318
7.232322278051057 2801.322876104768 2.420445061445071
7.237549833004473 2958.7071132881347 2.4852010111632485
7.242777387957889 2894.8587515204104 2.45605193854553
7.248004942911305 2663.016889521962 2.353741921117734
7.253232497864722 2317.2696318540266 2.195099916057309
7.258460052818138 1915.4832258714098 1.9966677537981279
7.263687607771554 1530.6702521576976 1.7836540823041094
7.26891516272497 1193.3813806792282 1.5741103016118518
7.274142717678386 937.6953955234632 1.3947782992207374
7.279370272631803 752.572666444648 1.2516386226932015
7.284597827585219 617.3525774848065 1.1347531714905401
7.289825382538635 533.9422361538225 1.057070667039694
7.295052937492051 475.44103254266435 0.9988770459334252
7.300280492445467 438.2803126134381 0.9614879732881239
7.305508047398884 413.7139386687321 0.93583529871385
7.3107356023523 397.80581431516345 0.9184994584490406
7.315963157305716 384.005804749447 0.9038068946063461
7.321190712259132 377.0164185464947 0.8965895015319583
7.326418267212548 369.25629378882604 0.8872961633974293
7.331645822165965 363.98814733452076 0.8798464050209411
7.336873377119381 357.77118997324504 0.8725661939052102
7.342100932072797 353.07090683016884 0.8679293466837426
7.347328487026213 352.6861336927018 0.869039500009002
7.352556041979629 349.4974656739704 0.8659341612358562
7.357783596933046 347.57330976962214 0.8636172093599827
7.363011151886462 340.3081597771388 0.8531428223091893
7.368238706839878 337.48415733439094 0.8510073832101975
7.373466261793294 336.6151710920818 0.8495612960413534
7.37869381674671 337.68626787508003 0.8516785118514938
7.383921371700127 337.3771712784971 0.8514682242954058
7.389148926653543 334.64487694800636 0.8482136446228902
7.394376481606959 334.87673919129395 0.8478749923518707
7.399604036560375 336.1339512696178 0.8489798260165361
7.4048315915137914 339.00747265885786 0.8514683104177418
7.410059146467208 341.13139445293996 0.8503217814624027
7.415286701420624 338.29069248385804 0.8438772356130543
7.42051425637404 339.82046586887503 0.8472589901771347
7.425741811327456 337.450275616645 0.8456676147467208
7.4309693662808725 342.7569433210052 0.8520110042771379
7.436196921234289 347.5415712573806 0.857263742072108
7.441424476187705 351.7847174027079 0.8599861172205442
7.446652031141121 357.9202624513353 0.8661891122220746
7.451879586094537 363.9974972314903 0.8752654466467478
7.4571071410479535 368.73261201302324 0.8786668951388794
7.46233469600137 370.51265333475317 0.8794873828559844
7.467562250954786 372.12469817989506 0.8793225946458658
7.472789805908202 376.7779344307226 0.8856133261970761
7.478017360861618 384.2596466918183 0.8952372833795877
7.4832449158150345 397.8321272751924 0.9104705816898789
7.488472470768451 407.63623559238795 0.9193013615650356
7.493700025721867 419.27963128415394 0.930219976517043
7.498927580675283 432.9999580070256 0.9439345217834347
7.504155135628699 446.6345061075519 0.9579610249540023
7.5093826905821155 464.660360598567 0.9758822318938501
7.514610245535532 483.3283432912488 0.9927929892612846
7.519837800488948 499.35679812052274 1.006826064489626
7.525065355442364 515.2477989385436 1.0209898199271776
7.53029291039578 522.0889432593077 1.026762876526434
7.5355204653491965 528.1757100022667 1.0318338803278315
7.540748020302613 528.241267215869 1.0315577820786435
7.545975575256029 518.9856997154418 1.021974104340462
7.551203130209445 514.1736241947235 1.0180501804411972
7.556430685162861 504.4565729376847 1.0083739413043606
7.5616582401162775 497.5909231948547 1.0000803271735925
7.566885795069694 488.15457947530575 0.9911688983164352
7.57211335002311 478.9580246088681 0.9811609315395617
7.577340904976526 468.29395003649216 0.9711413218734426
7.582568459929942 454.06115566982555 0.955061646279757
7.5877960148833585 447.98020253891474 0.9483262503003087
7.593023569836775 438.58445537211685 0.9379919760731079
7.598251124790191 435.6288771214639 0.9339420916539842
7.603478679743607 432.8985060169337 0.932791402592832
7.608706234697023 430.64462409665424 0.933431226854164
7.6139337896504395 425.93112386234145 0.9279366339829479
7.619161344603856 424.27211915631773 0.9263108563866075
7.624388899557272 427.86444658231375 0.9279281926865796
7.629616454510688 433.4269817631543 0.9316413299477571
7.634844009464104 438.6012085660682 0.936330930006223
7.6400715644175206 444.70851002791915 0.9429462410869907
7.645299119370937 452.712403099874 0.9513479374043562
7.650526674324353 462.24236510005255 0.9591704681407165
7.655754229277769 473.3142390749884 0.9693430998840532
7.660981784231185 481.5784883303505 0.9768547160494939
7.666209339184602 490.0817177431917 0.9850779709513492
7.671436894138018 499.90064417958075 0.9942905969616465
7.676664449091434 512.2268346020031 1.0053834915690596
7.68189200404485 521.5843138388905 1.0140099540039977
7.687119558998266 529.2412318159311 1.0216771592493794
7.692347113951683 533.3137863624873 1.025160001520741
7.697574668905099 533.2237571872103 1.0244381168122392
7.702802223858515 534.2308647894757 1.023644949131256
7.708029778811931 534.2592903351683 1.0243943456555697
7.713257333765347 532.2120726325579 1.0221721683351153
7.718484888718764 525.3126085737487 1.0151355261100572
7.72371244367218 513.0194553696824 1.002986210832841
7.728939998625596 505.33974917390634 0.9940809683574761
7.734167553579012 498.31581876044504 0.9867361261578464
7.739395108532428 499.3239368064564 0.988044916225665
7.744622663485845 501.8710948710386 0.9897551379523282
7.749850218439261 503.8988850419122 0.9912856488529319
7.755077773392677 506.2118716984498 0.9931584873162865
7.760305328346093 502.1643258894105 0.9901255779538531
7.765532883299509 497.0708479438351 0.9854336807900018
7.770760438252926 495.27356786752824 0.9838682545859981
7.775987993206342 491.8271331797349 0.9791742649802293
7.781215548159758 491.2568863381143 0.9780485925541149
7.786443103113174 487.4339250054539 0.974218369211807
7.79167065806659 479.4989581376774 0.9658050709067788
7.796898213020007 466.5940245373492 0.9527331380035046
7.802125767973423 454.59755532057903 0.9405542763740553
7.807353322926839 444.7799193495047 0.9310459312804011
7.812580877880255 437.01305929579274 0.924223190584377
7.817808432833671 435.79134473387694 0.9221011595642676
7.823035987787088 435.02193720263364 0.9208651502333454
7.828263542740504 432.8723627772457 0.9176034656086308
7.83349109769392 431.86745923358956 0.9156890139522734
7.838718652647336 432.18724656535034 0.9164491977811267
7.8439462076007525 432.2590519879329 0.916617473400063
7.849173762554169 433.9420393891429 0.9182993138348801
7.854401317507585 435.364918959264 0.9201993599307489
7.859628872461001 436.5267912430126 0.9209323640111493
7.864856427414417 438.7950750085895 0.9212784181189237
7.8700839823678335 441.4984880017997 0.9235194078154859
7.87531153732125 447.27607101522517 0.9285506770184072
7.880539092274666 448.6118299919302 0.9293250699758518
7.885766647228082 450.597465606743 0.9310027675331646
7.890994202181498 451.5400355173842 0.9315162834967802
7.8962217571349145 455.3540813684498 0.9361188517627373
7.901449312088331 463.2263963011958 0.9437688983185707
7.906676867041747 468.3421568742167 0.9482645183792966
7.911904421995163 471.94588707664906 0.9504131473203326
7.917131976948579 474.8963692192236 0.9526488387039227
7.9223595319019955 480.7713190338554 0.9584967995136062
7.927587086855412 483.7659014413371 0.9606370188079443
7.932814641808828 489.92358326548 0.9665273024124339
7.938042196762244 497.3548761112937 0.9740525798416608
7.94326975171566 505.1156064932761 0.9826294004787989
7.9484973066690765 516.1484799439845 0.9928326196145172
7.953724861622493 521.0835255797166 0.9955883568051258
7.958952416575909 523.9779075830102 0.9947882883060633
7.964179971529325 536.5176100630682 1.0061095434623448
7.969407526482741 546.4427513959098 1.0152061821607838
7.9746350814361575 560.2883742905695 1.027440989387619
7.979862636389574 569.1115448229476 1.0350691696138274
7.98509019134299 574.6523797085645 1.0386655478354194
7.990317746296406 588.4782353798277 1.0511007470136775
7.995545301249822 595.5279315315919 1.0578607438279022
8.000772856203238 600.1401608137269 1.0612723239684139
8.006000411156654 601.3136237918161 1.0621858103374802
8.01122796611007 604.169230828077 1.064369939519038
8.016455521063486 606.3485891860225 1.065362938591595
8.021683076016902 611.2776672963367 1.0693183566028708
8.026910630970319 617.2916289188848 1.0739342530978708
8.032138185923735 626.6626403815682 1.0813477378714913
8.037365740877151 636.5938231365784 1.089677659760162
8.042593295830567 644.8811074337699 1.0960076977980577
8.047820850783983 650.5377661335905 1.1011451705242465
8.0530484057374 658.7607163567579 1.1074176603719883
8.058275960690816 665.8950322170957 1.1124580680305916
8.063503515644232 671.3431893800529 1.115791556613512
8.068731070597648 679.5522235612237 1.1209907468334053
8.073958625551064 683.0366580547495 1.1235892800196183
8.07918618050448 687.4024679660545 1.1269839428634372
8.084413735457897 693.2864161415922 1.1319286696361064
8.089641290411313 701.9556514992694 1.1390006420431558
8.09486884536473 706.6403807125279 1.1423337691155335
8.100096400318145 709.7403594753807 1.1450671651138602
8.105323955271562 708.5065942009813 1.1439205825699241
8.110551510224978 706.653096617597 1.1424428229014416
8.115779065178394 708.1997945360343 1.1426932760540671
8.12100662013181 710.1361687942265 1.1427131637356518
8.126234175085226 713.050331777579 1.143886244568904
8.131461730038643 715.4225008964435 1.1453216637063897
8.136689284992059 720.9240724613866 1.1489382184506172
8.141916839945475 728.0570982131566 1.1540600948804565
8.147144394898891 738.1123126796821 1.1612811285896936
8.152371949852308 754.7241231615776 1.1735161678109454
8.157599504805724 773.2089374302991 1.1884633160557792
8.16282705975914 789.9565727543043 1.2013115134707182
8.168054614712556 803.1489639338794 1.2115222599605273
8.173282169665972 812.6583815377118 1.2175914185602648
8.178509724619389 815.7620731214137 1.219949608551463
8.183737279572805 823.3146886579382 1.2253908676551406
8.188964834526221 822.0089503784327 1.223798066457885
8.194192389479637 815.6020774864776 1.2181422908409278
8.199419944433053 806.0514060069316 1.2098096813362724
8.20464749938647 792.0451368224128 1.1987249544607714
8.209875054339886 773.9565031718497 1.1852196474276837
8.215102609293302 753.8719594862234 1.1702352931192421
8.220330164246718 737.2604965946736 1.1566013662424104
8.225557719200134 728.9713492992012 1.1499204158931724
8.23078527415355 718.8198206008022 1.1412695340883465
8.236012829106967 710.5655721377296 1.1351027351056284
8.241240384060383 699.4451307795487 1.125471630531459
8.2464679390138 688.4156647431076 1.116166747092027
8.251695493967215 680.0555098020816 1.1085968539502093
8.256923048920632 674.3089149101289 1.1037628108662632
8.262150603874048 670.5386515667624 1.1000823009119591
8.267378158827464 669.1251618038768 1.0988452275892437
8.27260571378088 668.6180804239629 1.0974836086451702
8.277833268734296 670.5197025966697 1.0991939780934887
8.283060823687713 669.034421540243 1.097851822265308
8.288288378641129 664.5804983026325 1.092770451636328
8.293515933594545 663.9889789604653 1.0917892932569533
8.298743488547961 666.012655572604 1.0927909265296702
8.303971043501377 677.8081862336993 1.1039122855648555
8.309198598454794 685.2346654045243 1.1091393665569091
8.31442615340821 691.2754226675319 1.1127589788687224
8.319653708361626 691.6822998310332 1.1114187312836596
8.324881263315042 698.2331573273214 1.1168110447700819
8.330108818268458 706.4308621125741 1.1236334523053355
8.335336373221875 713.4983880549183 1.1288056563627757
8.34056392817529 724.425182249259 1.13609454628335
8.345791483128707 727.8882954157846 1.1373813292597859
8.351019038082123 727.3136159089744 1.1353446420369584
8.35624659303554 731.222883419877 1.1382223869348553
8.361474147988956 735.920728679241 1.1421195565544113
8.366701702942372 743.5473948495348 1.149410710032295
8.371929257895788 750.3289667319381 1.1539108045949469
8.377156812849204 756.5750728074655 1.1579897870763427
8.38238436780262 760.4337170740636 1.1597822315896413
8.387611922756037 762.9234811074592 1.1620138122647994
8.392839477709453 763.1824636471644 1.161970769891219
8.398067032662869 756.6483578970978 1.1576600778481498
8.403294587616285 745.2968795820726 1.148900511494171
8.408522142569701 736.1690262016676 1.141830994042883
8.413749697523118 726.2114741148688 1.1332700147631347
8.418977252476534 716.7628227169884 1.1256196030246421
8.42420480742995 705.0811805058127 1.1146169774207428
8.429432362383366 690.6620529491294 1.1031112116584685
8.434659917336782 679.7273942342298 1.0943164174772317
8.439887472290199 671.4048462355115 1.0876949723316838
8.445115027243615 660.0005672615052 1.0773324729411367
8.450342582197031 652.013345978557 1.0704364713076238
8.455570137150447 642.0092190641959 1.0616181971983902
8.460797692103863 637.2490207515456 1.0583062891316877
8.46602524705728 630.8347305781584 1.052973187415238
8.471252802010696 621.9249464112892 1.0452066776526623
8.476480356964112 616.3954374320234 1.0401619255498644
8.481707911917528 610.964003567066 1.03448435869258
8.486935466870944 608.0357438717473 1.031935084072742
8.49216302182436 605.5241049607704 1.029479344285655
8.497390576777777 602.3893136826856 1.0265241952762358
8.502618131731193 597.9305588015677 1.0224619911133437
8.50784568668461 589.8887924544875 1.0155371213117672
8.513073241638025 587.3795640155404 1.0127509627198443
8.518300796591442 584.3200180043242 1.0095585015054824
8.523528351544858 584.4071096319041 1.0098609946101822
8.528755906498274 583.505634331049 1.0084633394464466
8.53398346145169 578.8404608495125 1.0036335288050562
8.539211016405106 573.2245013712014 0.9982037374296159
8.544438571358523 568.8574534967553 0.9942439917736456
8.549666126311939 567.4223384672969 0.9936192345687884
8.554893681265355 566.9042466698006 0.9930709161462966
8.560121236218771 569.193273958115 0.994271991304529
8.565348791172188 569.0958470659476 0.9927577800674001
8.570576346125604 570.7113497444002 0.9933101725189311
8.57580390107902 567.0400507777193 0.9895780993259684
8.581031456032436 564.7423235104352 0.9878147168521492
8.586259010985852 562.2687456599658 0.9856542165557243
8.591486565939269 566.3651303294946 0.9888636542017232
8.596714120892685 572.1387509774215 0.9939064175974882
8.601941675846101 572.3507722189761 0.9932044110269795
8.607169230799517 573.4185836031075 0.9937764054285741
8.612396785752933 570.4258737538346 0.9909794813371021
8.61762434070635 568.0363886084157 0.9891765213861924
8.622851895659766 569.6647472020964 0.9904963666718811
8.628079450613182 571.0534295142643 0.9906137503590493
8.633307005566598 575.506581727128 0.9939700303578816
8.638534560520014 581.9411664178743 0.9996334748576207
8.64376211547343 587.06438895382 1.0042274711201606
8.648989670426847 589.5832110512074 1.0056019815727342
8.654217225380263 593.9156489443116 1.009018030201275
8.65944478033368 598.5749210782735 1.0126730556061836
8.664672335287095 601.2672076707869 1.0146889955410725
8.669899890240512 608.806105364826 1.0197974261787284
8.675127445193928 619.0419232899968 1.0277654972263486
8.680355000147344 631.0004217972086 1.0372285710795743
8.68558255510076 638.8387916618838 1.0443425432032554
8.690810110054176 643.8682462059378 1.0482124643310098
8.696037665007593 652.8156723558974 1.0552018861103398
8.701265219961009 663.0368405812906 1.0626909765337131
8.706492774914425 680.1985353296024 1.0758584186468854
8.711720329867841 691.4195150870981 1.0838614090312122
8.716947884821257 697.9707871561595 1.087809532141931
8.722175439774674 697.2546815569174 1.0866142854757366
8.72740299472809 693.536989959954 1.083141555032548
8.732630549681506 691.9546140751833 1.0821383178817041
8.737858104634922 691.9791793242056 1.0824595039540552
8.743085659588338 693.2427130633595 1.084785715705651
8.748313214541755 696.556086890512 1.0881096930440286
8.75354076949517 696.7525212027285 1.088487073430154
8.758768324448587 692.9583743958817 1.0848199095729092
8.763995879402003 684.0338759163956 1.0770964037996789
8.76922343435542 674.633800360534 1.0685782762596594
8.774450989308836 663.7070266961937 1.0583874709434644
8.779678544262252 655.5334285538896 1.0509366861083558
8.784906099215668 647.0989170387822 1.043691006264665
8.790133654169084 641.653467999495 1.0394100863556859
8.7953612091225 636.5012520215214 1.0352766396703792
8.800588764075917 629.3543912396555 1.0281314543903661
8.805816319029333 621.5049714312732 1.021500858748474
8.811043873982749 611.225149674003 1.012489041626626
8.816271428936165 604.0863298985373 1.0068702879654892
8.821498983889581 598.0242750448242 1.0016065490827044
8.826726538842998 592.5442528391516 0.9972006238819905
8.831954093796414 590.6967987676302 0.9949949513058115
8.83718164874983 587.2850444648128 0.9921366353066978
8.842409203703246 585.0754031460592 0.9896851503363376
8.847636758656662 581.8482942949508 0.9868544113231801
8.852864313610079 578.9566288723852 0.9839730789417368
8.858091868563495 580.3819078946296 0.9845595415768265
8.863319423516911 580.6789378729724 0.984371208818942
8.868546978470327 579.3031150779842 0.9829460498913745
8.873774533423743 580.5455770088838 0.9832785705372932
8.87900208837716 576.2421100528759 0.9797273290436993
8.884229643330576 573.0374508172213 0.976332725822029
8.889457198283992 572.488683733713 0.9756030656472657
8.894684753237408 573.0245961191735 0.9761358168767726
8.899912308190824 579.9489675964998 0.9830007834908792
8.90513986314424 581.2505279621539 0.9844392085930269
8.910367418097657 582.8944522619803 0.9853439849532428
8.915594973051073 583.484622711096 0.984293357868166
8.92082252800449 585.3204195974074 0.9838176396136025
8.926050082957905 589.6212275512905 0.9880515979199419
8.931277637911322 592.3842528181991 0.9898344198549216
8.936505192864738 594.208779650707 0.9905911360770401
8.941732747818154 590.7245682991817 0.9871642415886387
8.94696030277157 588.609601127182 0.9844785644107086
8.952187857724986 590.0476505195628 0.9862210501328109
8.957415412678403 594.7387812646058 0.9906112192664754
8.962642967631819 599.1029761629338 0.9936156123729569
8.967870522585235 602.79828828695 0.9956554190482224
8.973098077538651 605.0779810189846 0.9968040434609908
8.978325632492067 611.1068204352613 1.0019265052245783
8.983553187445484 617.1527902858994 1.0075805994635858
8.9887807423989 620.3914316327534 1.0090452145800346
8.994008297352316 622.9716055608783 1.0107761751100068
8.999235852305732 621.762242698039 1.0093159228888655
9.004463407259149 625.0485229634503 1.0117095721385403
9.009690962212565 631.9486251045836 1.0169604714602969
9.014918517165981 641.6216944670784 1.0235735791554597
9.020146072119397 653.0333093600184 1.0322602135148693
9.025373627072813 661.8898015320071 1.0378828987632966
9.03060118202623 673.0018775454745 1.045108847253357
9.035828736979646 686.8525865273847 1.0560105027385909
9.041056291933062 704.204785332143 1.068461632746233
9.046283846886478 724.2219174669661 1.0837629880504287
9.051511401839894 741.260945375048 1.0959319419406468
9.05673895679331 760.4425860866655 1.1103628178122482
9.061966511746727 779.3992854618732 1.124125435144215
9.067194066700143 803.3568207367017 1.140868624760306
9.07242162165356 829.7170976871869 1.1586810063587958
9.077649176606975 851.4881943288469 1.1736971328238415
9.082876731560392 868.2230011996902 1.1850582078202476
9.088104286513808 883.1411002916552 1.194935431271677
9.093331841467224 892.5986469222493 1.2000736277097948
9.09855939642064 901.1391212320472 1.2052210216443922
9.103786951374056 899.1070898502567 1.203213720951827
9.109014506327473 889.1934991146466 1.1947354268789492
9.114242061280889 883.24356801533 1.190503341054388
9.119469616234305 876.9305419238591 1.1860851418758183
9.124697171187721 874.8467471338886 1.1849691559399185
9.129924726141137 873.3960038726292 1.1840909228807788
9.135152281094554 875.3056364413658 1.1856666821261945
9.14037983604797 882.5944408531677 1.191121492312479
9.145607391001386 901.0516633903395 1.2025420372413256
9.150834945954802 927.5330831861679 1.219560278772941
9.156062500908218 960.0356636627132 1.2408677868332223
9.161290055861635 994.5594556679694 1.2731586394898011
9.16651761081505 1032.9786233210464 1.3033969219445993
9.171745165768467 1069.7227631712867 1.331448903455967
9.176972720721883 1088.3940969734372 1.345702589909259
9.1822002756753 1104.3251548590426 1.3588257061149154
9.187427830628716 1105.0697688394941 1.3626762680462567
9.192655385582132 1092.0608827218396 1.3568342351115306
9.197882940535548 1082.8891657582003 1.353320349470083
9.203110495488964 1067.9669731866393 1.3464136536858307
9.20833805044238 1055.849152661067 1.3427693724743588
9.213565605395797 1043.7521660701625 1.336888300143133
9.218793160349213 1033.406718325054 1.332338343287311
9.224020715302629 1025.0057851940285 1.3286460146850876
9.229248270256045 1025.5905632278116 1.3307979801718919
9.234475825209461 1025.1882007691238 1.3320466928673085
9.239703380162878 1026.293447581131 1.33377968218648
9.244930935116294 1030.3501892575603 1.3373243498348255
9.25015849006971 1035.2444950299096 1.3443322442816783
9.255386045023126 1039.4157985454049 1.3497060647414094
9.260613599976542 1047.519490169204 1.356308383282493
9.265841154929959 1052.4417097428982 1.358355271398223
9.271068709883375 1065.855745843399 1.3661064032539336
9.276296264836791 1086.3907360102805 1.3808188844067648
9.281523819790207 1110.1889312454766 1.4012689520224852
9.286751374743623 1128.842380153307 1.4144168999223692
9.29197892969704 1143.8608553296867 1.4255479265950761
9.297206484650456 1139.3822536267423 1.420555326733878
9.302434039603872 1130.9687321334393 1.4158372440816978
9.307661594557288 1107.6835509056118 1.4033392321877411
9.312889149510704 1076.833202852613 1.3870748252014553
9.31811670446412 1037.378386166207 1.3632647141711922
9.323344259417537 991.8676307611671 1.3349023304188696
9.328571814370953 941.0709795287053 1.300021771795886
9.33379936932437 889.8601136404786 1.264541215860042
9.339026924277785 841.416023368448 1.2308913194725912
9.344254479231202 802.6172949689906 1.2045137193482716
9.349482034184618 767.5501695309835 1.1788824559240307
9.354709589138034 743.4998661950198 1.161284096968745
9.35993714409145 729.0168422980645 1.151152055059035
9.365164699044866 717.8513243884233 1.1431388156276499
9.370392253998283 705.9810223598199 1.1339503778126707
9.375619808951699 692.625808740232 1.1224756616007063
9.380847363905115 684.5917019115935 1.1165802155137257
9.386074918858531 678.7309013802211 1.1131795371185036
9.391302473811947 678.7781899329282 1.1149386608255143
9.396530028765364 677.7967093511319 1.1151454593046257
9.40175758371878 677.1704269054782 1.1167285614039195
9.406985138672196 675.6130439020717 1.115836218015991
9.412212693625612 677.5091826211893 1.116286567362314
9.417440248579029 675.3954135267386 1.1034915122054743
9.422667803532445 672.567137256393 1.094054115772099
9.427895358485861 670.2670828903755 1.0884029738035308
9.433122913439277 667.4455476107031 1.0829661163283206
9.438350468392693 667.4308702442031 1.0814114623516262
9.44357802334611 667.7796715162424 1.0799834278333975
9.448805578299526 668.0618496137043 1.0775117425749232
9.454033133252942 664.8766040873162 1.0729564418979765
9.459260688206358 662.3681492905852 1.0684193742978958
9.464488243159774 662.4462847764021 1.0673800181888677
9.46971579811319 664.0050975610916 1.0670836214293289
9.474943353066607 660.3786713368207 1.0626190715959787
9.480170908020023 658.3754895353756 1.0587924520055607
9.48539846297344 656.6263276460485 1.0559196651804135
9.490626017926855 655.1730663703349 1.0524778657348706
9.495853572880272 655.2624437245462 1.0522275397220617
9.501081127833688 651.8440900768065 1.0483356124100816
9.506308682787104 654.345088335144 1.0508936099177253
9.51153623774052 656.4359080192004 1.0523248336671083
9.516763792693936 657.1920606914925 1.0520005935443768
9.521991347647353 653.8715727900337 1.0463613724346932
9.527218902600769 652.3356627155019 1.0430326937052161
9.532446457554185 651.7096608533539 1.041449520184006
9.537674012507601 650.4140302423707 1.0396467865341736
9.542901567461017 650.636358549842 1.0385715718280428
9.548129122414434 651.9461781124812 1.0391630920926973
9.55335667736785 655.4953049721913 1.0414984461648469
9.558584232321266 655.5588320913126 1.0412450464102108
9.563811787274682 657.3605166217869 1.0422024290013683
9.569039342228098 659.5428069254971 1.0436053520774364
9.574266897181515 651.9554860583581 1.0363506760557564
9.57949445213493 648.3578247136776 1.0323158259443395
9.584722007088347 648.5858814972216 1.0325860954156694
9.589949562041763 653.1755435018163 1.0361252146521311
9.59517711699518 655.4845515875533 1.0372926174666453
9.600404671948596 657.2149046112061 1.0376237982332972
9.605632226902012 654.0730471513313 1.034445821211404
9.610859781855428 652.6335813978286 1.0326651659685173
9.616087336808844 652.9317491821065 1.0323411636546185
9.62131489176226 657.6347340654049 1.0347406339000396
9.626542446715677 657.7033331147788 1.0334678416960998
9.631770001669093 656.1590069673053 1.0316384993409957
9.636997556622509 652.497081796998 1.027822972500797
9.642225111575925 652.8430906676983 1.0273065300343507
9.647452666529341 654.1262055075936 1.027078800371231
9.652680221482758 656.6279414767096 1.0293246539295131
9.657907776436174 658.4095391006232 1.0300285909844582
9.66313533138959 657.9750946068435 1.0287786448624257
9.668362886343006 660.7323932085053 1.0309450195403376
9.673590441296422 658.316680005536 1.028732645690092
9.678817996249839 656.5518759900373 1.0264024165539476
9.684045551203255 652.2742361105499 1.0224871441203685
9.689273106156671 653.2586071645009 1.02244486724868
9.694500661110087 657.9524440138341 1.0251879380783904
9.699728216063503 662.112143907722 1.028691770408037
9.70495577101692 665.6306340262895 1.031270281108172
9.710183325970336 670.8856353528673 1.0349686086153214
9.715410880923752 672.5495472583397 1.0348052418796008
9.720638435877168 674.1414773800575 1.0353548466405191
9.725865990830584 670.6073991350977 1.0325567224991667
9.731093545784 666.5457679929536 1.0278553501063594
9.736321100737417 668.6851907511465 1.0286202477045705
9.741548655690833 672.2188648701723 1.0310434780976654
9.74677621064425 675.091347980669 1.0334637612730704
9.752003765597665 677.5192945015648 1.0356960392786425
9.757231320551082 677.4460283552119 1.0354415596788609
9.762458875504498 674.5958633417888 1.030956240930951
9.767686430457914 674.3689154562225 1.030329812778552
9.77291398541133 673.5227126297716 1.0288428884148284
9.778141540364746 672.9993831697817 1.027709453431933
9.783369095318163 675.2813458563346 1.028837656482466
9.788596650271579 680.4760374018784 1.0328898012249201
9.793824205224995 684.3731091918079 1.0364233914708205
9.799051760178411 685.9603251581999 1.0365927063258438
9.804279315131827 684.1190291793556 1.0338808278962095
9.809506870085244 682.4849790975371 1.031234055246871
9.81473442503866 686.2341672475727 1.0336953796797443
9.819961979992076 690.6938561850044 1.036453366833747
9.825189534945492 695.3498655946903 1.040360020801071
9.830417089898909 698.2694813727309 1.0421173074851735
9.835644644852325 693.0024898716099 1.0368596445064238
9.840872199805741 691.530075744865 1.0353155612976486
9.846099754759157 688.1116277914109 1.0327000811197538
9.851327309712573 692.2572369902886 1.0364087174379357
9.85655486466599 696.3811871368382 1.038113453054537
9.861782419619406 701.0522426650836 1.0414504059566994
9.867009974572822 707.8517681383664 1.046534703526809
9.872237529526238 714.4364214900045 1.0512068046616498
9.877465084479654 712.3649560229891 1.0493780841057727
9.88269263943307 712.0628855757441 1.048236000611646
9.887920194386487 714.0991208707985 1.0489105619229915
9.893147749339903 716.5244353928541 1.050708454556986
9.89837530429332 721.24254737876 1.052767567672173
9.903602859246735 723.7841242478735 1.054808497386493
9.908830414200152 727.7575595950235 1.0575083451903162
9.914057969153568 737.7063210401163 1.0638461599608304
9.919285524106984 742.8902828367778 1.0669544781604754
9.9245130790604 746.1088907093764 1.0676565282578332
9.929740634013816 748.1944017784647 1.067841043726485
9.934968188967233 750.5274477468582 1.06902996965198
9.940195743920649 752.3088208488984 1.0698573528327169
9.945423298874065 755.6330302181822 1.072092105648978
9.950650853827481 754.7603945837078 1.0711185269951338
9.955878408780897 762.7217350780163 1.0774275699715685
9.961105963734314 765.100345155948 1.0792941337586008
9.96633351868773 763.6169634919457 1.0780437127491946
9.971561073641146 761.3203477043444 1.07437597552995
9.976788628594562 761.6581286214002 1.0734872316308706
9.982016183547978 761.6506825904474 1.073071282003784
9.987243738501395 762.1090622867544 1.0730042585062174
9.99247129345481 756.0352873515149 1.0681715494405952
9.997698848408227 750.3412038613961 1.0638458580276002
10.002926403361643 742.4792530732884 1.0576072935259528
10.00815395831506 736.2806290020312 1.052136034014514
10.013381513268476 731.1416880782341 1.0477420798025017
10.018609068221892 727.694834963011 1.0447021213283465
10.023836623175308 723.5183682246159 1.041701179463476
10.029064178128724 722.9750109768086 1.041394095149906
10.03429173308214 725.5725496291611 1.0433796537790139
10.039519288035557 728.45023175262 1.0452757530165286
10.044746842988973 726.1097048639532 1.0424622436106348
10.049974397942389 724.390512206247 1.0409714509014647
10.055201952895805 720.9721997125819 1.0382709541344006
10.060429507849221 719.0772116315869 1.036854118786589
10.065657062802638 715.7364048678179 1.0345341825534093
10.070884617756054 714.532412522627 1.033320306403641
10.07611217270947 713.5525561718279 1.0334857142284966
10.081339727662886 713.5819701927952 1.0334358981513498
10.086567282616302 708.8716297650901 1.0300288543435918
10.091794837569719 706.4686099962461 1.027292041495401
10.097022392523135 705.7157094072486 1.025344633277087
10.102249947476551 708.7894328932032 1.027508287991265
10.107477502429967 710.626651056632 1.0277953350415536
10.112705057383383 709.9960066374985 1.0262500087953015
10.1179326123368 705.9276459083021 1.0232709119093388
10.123160167290216 702.7198337787141 1.021028676181189
10.128387722243632 697.2260686857683 1.0172423671316346
10.133615277197048 695.9834434863072 1.0155364089246093
10.138842832150464 698.5735075355839 1.0160205697408655
10.14407038710388 701.0402489328685 1.0174153126020644
10.149297942057297 701.9153525567399 1.0177657472863295
10.154525497010713 700.7306361822198 1.0178551833842298
10.15975305196413 702.6091077842115 1.0192044941171705
10.164980606917545 701.8191300690959 1.017656053537736
10.170208161870962 702.7822462607518 1.0168663734331325
10.175435716824378 703.8248174364226 1.0177094952915013
10.180663271777794 706.5593851139868 1.0192938967883165
10.18589082673121 706.1868027608771 1.0190004836114166
10.191118381684626 704.1948169680861 1.0178369760004091
10.196345936638043 707.8938352714307 1.0211641943374081
10.201573491591459 707.0435673704732 1.0207438687922565
10.206801046544875 710.2186670802766 1.0227587482400164
10.212028601498291 712.4537599983329 1.0232702989638385
10.217256156451707 709.7913562683149 1.0208845608023733
10.222483711405124 709.2166223857921 1.0205320622035192
10.22771126635854 710.7590079317029 1.022231794509089
10.232938821311956 714.1397456734072 1.0243529522236023
10.238166376265372 713.5403930303733 1.0226642475105152
10.243393931218788 713.2347015205311 1.0215645978186163
10.248621486172205 705.2213747705435 1.0157513881103621
10.253849041125621 702.2547823738449 1.013409492029017
10.259076596079037 702.0894210964439 1.0134610919607887
10.264304151032453 701.4310225803691 1.0126840184735988
10.26953170598587 706.6997163164018 1.0164386972272939
10.274759260939286 707.4001078035666 1.0164550514199615
10.279986815892702 705.2966673689805 1.0146758136217144
10.285214370846118 704.6506105441696 1.014969201270593
10.290441925799534 702.0097923325527 1.0127957287892557
10.29566948075295 700.0345266720644 1.0112156241993204
10.300897035706367 696.2445653492587 1.0068070233139372
10.306124590659783 695.536935132018 1.0053861518871279
10.3113521456132 691.940380474533 1.002678754383457
10.316579700566615 692.754158279836 1.0021943136061044
10.321807255520032 689.4870212982298 0.9992231136704138
10.327034810473448 687.9464519875157 0.9980267034990521
10.332262365426864 687.2173885470362 0.9976195758156025
10.33748992038028 690.9571739741323 1.0000223744693086
10.342717475333696 688.6344005100952 0.9980614233541367
10.347945030287113 688.9825919891312 0.997188853225113
10.353172585240529 688.292835059944 0.9964417527409289
10.358400140193945 689.5175323592672 0.9963028415058524
10.363627695147361 692.1892265349264 0.9977295840600396
10.368855250100777 697.2248903401104 1.0016491585261105
10.374082805054194 700.9895346799317 1.0049332388837957
10.37931036000761 699.8142155528847 1.0038082227089071
10.384537914961026 697.4818543882292 1.0021027085952845
10.389765469914442 691.2412470216582 0.9955283471136623
10.394993024867858 691.4231246137746 0.9955858435257444
10.400220579821275 691.0404344935527 0.9955079390688881
10.40544813477469 689.9125630230388 0.9946792604431716
10.410675689728107 684.0837832316271 0.9904336425846035
10.415903244681523 680.7668502595793 0.988053540395006
10.42113079963494 677.4104499334987 0.9855013106090412
10.426358354588356 669.4323591712761 0.9794206696115391
10.431585909541772 661.6217012588367 0.9736340843272671
10.436813464495188 654.9655596501474 0.9697360641366052
10.442041019448604 647.7793666951333 0.9643912905789523
10.44726857440202 644.6245396017533 0.9610257951345115
10.452496129355437 641.3726318395574 0.9571601133706762
10.457723684308853 637.6293691048897 0.9541800107463021
10.462951239262269 637.2227926195545 0.9532381935710346
10.468178794215685 631.6921667872095 0.9489863970671009
10.473406349169101 625.0963198704067 0.9440692528776984
10.478633904122518 621.4543980539377 0.9414701480620369
10.483861459075934 619.7222386727445 0.9402039607088316
10.48908901402935 614.6937485884463 0.9362560247469903
10.494316568982766 610.1202140493887 0.9323990460734747
10.499544123936182 602.8241224947897 0.9255799655325002
10.504771678889599 597.4322562412327 0.9214862331086043
10.509999233843015 593.4082736273047 0.9183772947140605
10.515226788796431 591.105246361516 0.916202842203871
10.520454343749847 587.4411236033674 0.9126785569311101
10.525681898703263 586.0360922870893 0.9102189403937377
10.53090945365668 585.0751496540955 0.9086645451774995
10.536137008610096 584.4863751360124 0.9082536114858808
10.541364563563512 585.3426252978678 0.9091039007855614
10.546592118516928 585.042797318575 0.9089248536503071
10.551819673470344 583.2428539132743 0.9082628551764527
10.55704722842376 580.9788091094498 0.9063531281600226
10.562274783377177 579.5395381878119 0.9048663543985895
10.567502338330593 576.3616925055875 0.9017563801989799
10.57272989328401 573.1081140730288 0.8989116658067303
10.577957448237425 571.0524351415244 0.8969803318063803
10.583185003190842 569.7278099591193 0.8958643041036185
10.588412558144258 567.690522104959 0.8935335353948384
10.593640113097674 566.5221426572207 0.8927384164609267
10.59886766805109 563.1406514953334 0.8885694712519328
10.604095223004506 555.6258012062548 0.8815787730962162
10.609322777957923 553.1265117364686 0.8793690183937293
10.614550332911339 554.2554776503529 0.8808295903037398
10.619777887864755 553.1750881853693 0.8800356311056542
10.625005442818171 552.7905789144668 0.8805722158553669
10.630232997771587 549.0450538435966 0.8774221094353115
10.635460552725004 547.5603082173707 0.8761652677583722
10.64068810767842 549.0599046086274 0.8766223894333478
10.645915662631836 550.0446667520172 0.8769550216016003
10.651143217585252 551.3406758844072 0.8781161578943113
10.656370772538668 553.8243231111668 0.8798007394255727
10.661598327492085 553.8887266205171 0.8793321404840136
10.666825882445501 556.4904957411194 0.8808080970854056
10.672053437398917 557.3377491337628 0.879658192965827
10.677280992352333 559.8748807022419 0.8815174746106798
10.68250854730575 561.4829251619886 0.8831426780478089
10.687736102259166 566.767304379856 0.8876774827480001
10.692963657212582 570.6718389215225 0.891223370675716
10.698191212165998 573.5228720928204 0.8929417353553246
10.703418767119414 577.0984028199122 0.8950113468170426
10.70864632207283 577.4643892260721 0.8944314420692127
10.713873877026247 582.9712037358263 0.8975453902021437
10.719101431979663 584.5627389472518 0.8977306579929969
10.72432898693308 592.7760538820186 0.9034748605324392
10.729556541886495 601.1338805342886 0.9098367121810473
10.734784096839912 615.3050693092667 0.9204944729045192
10.740011651793328 621.6693518290823 0.9248937273463647
10.745239206746744 624.6374823990275 0.9271569328593442
10.75046676170016 629.2989750746106 0.9312145830115213
10.755694316653576 629.3515289718749 0.9307357712104949
10.760921871606993 631.1291741295553 0.9315790138678791
10.766149426560409 638.2388451794102 0.936324405933557
10.771376981513825 640.1180570504836 0.9374611374661023
10.776604536467241 641.5717924893953 0.938638288171045
10.781832091420657 642.2142222059929 0.9385672793721244
10.787059646374074 639.6389949633241 0.9365130207983752
10.79228720132749 638.6823549909585 0.9344065323464427
10.797514756280906 637.4345912441624 0.9328769243784577
10.802742311234322 637.4446136580787 0.9326829194422696
10.807969866187738 640.2009163953433 0.9344828014630996
10.813197421141155 640.5052258525354 0.9345057443819905
10.81842497609457 644.6245924006894 0.9376137337423615
10.823652531047987 651.5135657089572 0.9430137837931787
10.828880086001403 659.4028414592707 0.9484171146001085
10.83410764095482 667.1051393577026 0.9534504116413938
10.839335195908236 679.5942003568823 0.9610293108174239
10.844562750861652 699.7245628853176 0.9750624980744826
10.849790305815068 722.2097716564019 0.9900654965594374
10.855017860768484 745.5348956351087 1.0053465121562852
10.8602454157219 767.7933977052817 1.0199839881956017
10.865472970675317 787.0461298375558 1.0323881706499658
10.870700525628733 798.0933221673342 1.0393944691057182
10.875928080582149 797.1783137761557 1.0388724203293822
10.881155635535565 783.4652145519397 1.0285784439091639
10.886383190488981 763.5345088842485 1.0147983614783511
10.891610745442398 742.8397794578044 1.0010039379879399
10.896838300395814 721.6098492604683 0.9868115676214169
10.90206585534923 701.3596982814264 0.9728951647871932
10.907293410302646 683.3526706143374 0.9601704891330236
10.912520965256062 663.9636139065205 0.9456683073877256
10.917748520209479 650.7112415979863 0.9359995919101305
10.922976075162895 638.14088673268 0.9267348122108696
10.928203630116311 628.9403452368508 0.9198682794082234
10.933431185069727 620.1991404176493 0.9135151952187709
10.938658740023143 612.8534771489864 0.9075364197940543
10.94388629497656 607.1138717375777 0.9027229103479534
10.949113849929976 603.2917537843952 0.899705758815415
10.954341404883392 597.1429211781334 0.8951015716865657
10.959568959836808 591.3375405902884 0.8911160637643634
10.964796514790224 586.2638613232384 0.887161743543375
10.97002406974364 582.3011541155659 0.8857680528898707
10.975251624697057 579.4213533924033 0.8856213349799548
10.980479179650473 573.7454117911288 0.8827726019669084
10.98570673460389 568.8362086104404 0.8803927590680164
10.990934289557305 562.954840469831 0.8768617332503664
10.996161844510722 558.3813586055172 0.8747264246368436
11.001389399464138 553.7812898236174 0.8720538749514455
11.006616954417554 551.703908157687 0.8709209466165282
11.01184450937097 550.5498932806445 0.8708909095000275
11.017072064324386 549.7750342227146 0.8707714245273152
11.022299619277803 547.1496273068764 0.8688626449633327
11.027527174231219 541.9404104656545 0.8647382081446372
11.032754729184635 539.1407081278365 0.8631840773464428
11.037982284138051 536.7040472619173 0.861595361597242
11.043209839091467 531.2542901251479 0.857245671904997
11.048437394044884 529.8950161475733 0.8566272743134363
11.0536649489983 533.283895256647 0.8596528018398276
11.058892503951716 534.1013772504659 0.8607950551514536
11.064120058905132 533.6407792017543 0.8607010746221885
11.069347613858548 531.3070586481535 0.8593366869418126
11.074575168811965 526.5856439716791 0.8557594840527596
11.079802723765381 524.7964091859419 0.854538904944663
11.085030278718797 524.6668461316675 0.8550581426700717
11.090257833672213 521.9026500023791 0.8530172226660753
11.09548538862563 520.2155560654287 0.8521085659021538
11.100712943579046 519.6950819250902 0.8522793535293861
11.105940498532462 518.7800714914297 0.8517620503835845
11.111168053485878 520.7003679278679 0.853546928192103
11.116395608439294 514.2037124769964 0.8480963259378564
11.12162316339271 509.1840059455387 0.8440784728639248
11.126850718346127 508.03221779363787 0.8431661702608536
11.132078273299543 508.36127157858573 0.8437368700763171
11.13730582825296 509.2365213757407 0.8448029541380925
11.142533383206375 508.7402820077049 0.8444781584900791
11.147760938159792 505.50137285817755 0.8420476193785849
11.152988493113208 506.0986216449397 0.8423551571185426
11.158216048066624 506.7494223286508 0.8429944298517639
11.16344360302004 505.4525654550709 0.8420425903380129
11.168671157973456 500.92612323830826 0.8386833958801745
11.173898712926873 500.72999581902394 0.8396025455191253
11.179126267880289 500.3346118233009 0.8399906873042959
11.184353822833705 500.71182864625695 0.83939216886887
11.189581377787121 497.886259396363 0.8366486583079293
11.194808932740537 494.7949161476798 0.833495776549645
11.200036487693954 492.7484245553452 0.8318855875364223
11.20526404264737 490.5981391101853 0.8307970441969698
11.210491597600786 492.5142381454762 0.8323618878098505
11.215719152554202 489.8428558651152 0.830530583298888
11.220946707507618 495.0896883316781 0.8355175314082056
11.226174262461035 496.60154685969627 0.8363156801317102
11.23140181741445 499.132503579902 0.8390156720250883
11.236629372367867 499.1639418354979 0.8391036932060596
11.241856927321283 497.0056943409496 0.8375610640894221
11.2470844822747 497.2999522936697 0.8380143552873532
11.252312037228116 496.9915503841428 0.8371763006375152
11.257539592181532 495.82140190759435 0.8354271359307048
11.262767147134948 494.56963465474615 0.8343427639503673
11.267994702088364 493.74655258439327 0.8337482764267933
11.27322225704178 497.1044370059057 0.8370130087584836
11.278449811995197 498.28987555540596 0.8378876901720439
11.283677366948613 496.9585405241692 0.8361693556136527
11.288904921902029 497.92487605730537 0.8369006532520392
11.294132476855445 497.063225567859 0.8357989254696866
11.299360031808861 494.8991347533139 0.8341890431040195
11.304587586762278 494.5465107496983 0.8337935928664156
11.309815141715694 493.8145725068547 0.8328830055414732
11.31504269666911 494.68692139389026 0.8336018169401603
11.320270251622526 497.2611696091941 0.8363399489093257
11.325497806575942 496.34464761314865 0.8350933426766903
11.330725361529359 498.29181576027906 0.8366395254302388
11.335952916482775 502.62542177190875 0.8394061720900148
11.341180471436191 500.67443946059916 0.8372701748677909
11.346408026389607 496.6602168536235 0.8334090045427397
11.351635581343023 494.26161249842505 0.8310365589175263
11.35686313629644 491.06079537139124 0.8285525954881814
11.362090691249856 493.8799664974238 0.8306290252598801
11.367318246203272 494.10360880202217 0.8310813350802648
11.372545801156688 493.2705232501804 0.8309273862529785
11.377773356110104 490.4209804098899 0.8290854995673433
11.38300091106352 489.4967640840023 0.8286423834707474
11.388228466016937 486.83963261468676 0.8265296684598336
11.393456020970353 479.0973303608746 0.8199670784374083
11.39868357592377 475.4492509041703 0.8170906135551487
11.403911130877185 470.63818390953355 0.8133123633952017
11.409138685830602 472.9193637834084 0.8157343462583095
11.414366240784018 472.9668217344055 0.8155178930636181
11.419593795737434 468.4101163901803 0.8104666184072826
11.42482135069085 467.46293421469795 0.810200128871548
11.430048905644266 462.84693882651374 0.8060277917845085
11.435276460597683 457.7794993991513 0.8013564454982742
11.440504015551099 455.8159096561089 0.8008229649253822
11.445731570504515 451.57171493513135 0.7967826125653563
11.450959125457931 454.22689334418186 0.7987824206181147
11.456186680411347 454.9298863392072 0.7991665144256249
11.461414235364764 452.1393209347639 0.796491061499094
11.46664179031818 448.80954975337477 0.7944146637912562
11.471869345271596 447.45888435364134 0.7936075874463763
11.477096900225012 448.3331762070522 0.794994409320754
11.482324455178428 449.0612078715947 0.8022365054252991
11.487552010131845 452.0544063472864 0.8068630986858781
11.49277956508526 451.2798764444388 0.8077998480365128
11.498007120038677 451.32336154631645 0.8098839223822317
11.503234674992093 448.3877506035597 0.808116128250307
11.50846222994551 450.648625935137 0.811243132608481
11.513689784898926 454.4111869271779 0.8154970040092041
11.518917339852342 456.4805120317086 0.8177884670949127
11.524144894805758 456.45335739907216 0.8185423269552343
11.529372449759174 453.1498761102395 0.8158830502549037
11.53460000471259 450.5337615973297 0.8149051932700648
11.539827559666007 450.713909386146 0.8163652398322367
11.545055114619423 448.1634290420321 0.8147825135886152
11.550282669572839 444.9925209162419 0.8120580001784132
11.555510224526255 442.8558851636164 0.8096270060051626
11.560737779479672 440.80081825483035 0.8087461509480686
11.565965334433088 443.1852770941992 0.8118735783211979
11.571192889386504 442.8039557863892 0.8122633149648791
11.57642044433992 442.0319238137721 0.8115551402418253
11.581647999293336 439.65120376570036 0.8093094359797873
11.586875554246753 435.8738087256634 0.8065036241564802
11.592103109200169 430.38821563562 0.8027110232977588
11.597330664153585 426.4606488820691 0.7997819987893123
11.602558219107001 426.7768740975063 0.8007834495187574
11.607785774060417 426.715977308191 0.8005285903937704
11.613013329013834 427.23612603468376 0.8020630927089604
11.61824088396725 421.20123891754037 0.7977075391502214
11.623468438920666 418.52488433128445 0.7961665483824532
11.628695993874082 416.6634332193824 0.794895848053389
11.633923548827498 415.2372663447001 0.7939927492644465
11.639151103780915 414.0251723820871 0.7930572273043478
11.64437865873433 411.30591167440997 0.7908775031366646
11.649606213687747 406.32607933005403 0.7865233160291059
11.654833768641163 401.4941765619251 0.7818496768896254
11.66006132359458 398.20037720552614 0.7792250324347211
11.665288878547996 395.07777428692685 0.7763603791268668
11.670516433501412 395.71930096089625 0.7773064549551304
11.675743988454828 395.673144398781 0.7786182804354621
11.680971543408244 397.8815360261385 0.7813426971172117
11.68619909836166 399.8687634033372 0.7846030902758407
11.691426653315077 396.8655730875641 0.7824216246233748
11.696654208268493 396.0460586150551 0.7821910358715213
11.701881763221909 391.1981663734054 0.777180703129736
11.707109318175325 391.89320294092533 0.7778337763348536
11.712336873128741 392.0634271899972 0.777928880770266
11.717564428082158 393.91445030067024 0.7802340492611296
11.722791983035574 395.0032691048485 0.7819907696306458
11.72801953798899 391.8241976458472 0.7795357263995106
11.733247092942406 391.15932182941066 0.7800496667895978
11.738474647895822 390.9099355665525 0.7799642946753774
11.743702202849239 388.29334884640207 0.777667760870878
11.748929757802655 388.7694799367076 0.7776604459640113
11.754157312756071 390.3769096322299 0.779031729764493
11.759384867709487 392.3187207681487 0.7813055248014243
11.764612422662903 395.9952119329887 0.7855731702581912
11.76983997761632 397.33171212527054 0.7870040319694269
11.775067532569736 396.90579267523526 0.78763762453581
11.780295087523152 396.47870510185544 0.7872933620634917
11.785522642476568 397.3343203227498 0.7878159774335163
11.790750197429984 397.05869973303095 0.7871299343330032
11.7959777523834 398.6690691148445 0.7878955180045201
11.801205307336817 398.7651275174315 0.7879243083985669
11.806432862290233 399.67949912166887 0.7883340305846538
11.81166041724365 402.9847069207973 0.7918577756526708
11.816887972197065 403.8856125695758 0.7921295471054915
11.822115527150482 406.4182135749233 0.7946304731373929
11.827343082103898 405.7329902312648 0.7941004085560723
11.832570637057314 409.37024789513646 0.7972462689852898
11.83779819201073 413.2479194918662 0.8017617299091118
11.843025746964146 413.30385496639144 0.8020046345565801
11.848253301917563 414.60684625672496 0.803042254433967
11.853480856870979 410.79666337037446 0.7986606068790114
11.858708411824395 408.9382912965787 0.7961268942971733
11.863935966777811 407.4409805761074 0.7952703759209729
11.869163521731227 407.09633026192995 0.7956721088085079
11.874391076684644 407.58427318873504 0.7969602841766895
11.87961863163806 405.7512880349833 0.796621169581621
11.884846186591476 402.09448581815417 0.7937966681034101
11.890073741544892 395.0399249233907 0.7875941010046513
11.895301296498308 396.01441205258686 0.7879947659875038
11.900528851451725 396.6079536227941 0.7884307707950451
11.90575640640514 399.024716992259 0.7905761252719414
11.910983961358557 399.60916246025664 0.791380800149795
11.916211516311973 396.8192936063795 0.7889826651253005
11.92143907126539 391.8333845420244 0.7848223532304731
11.926666626218806 390.0327305510661 0.7838484560107928
11.931894181172222 385.9964922656044 0.7799687549268168
11.937121736125638 386.3806903201064 0.7815074077644667
11.942349291079054 383.73132446960176 0.7790535082438212
11.94757684603247 383.3067593498003 0.7781142161816698
11.952804400985887 382.74299733026277 0.778014099625466
11.958031955939303 383.7218199130675 0.7785563861844027
11.963259510892719 385.5219044693555 0.7806877230409038
11.968487065846135 386.7469566160469 0.782954019317912
11.973714620799552 384.83618046372817 0.7813134238277043
11.978942175752968 383.9001712818026 0.780314077633042
11.984169730706384 382.73886150446526 0.7803980678269427
11.9893972856598 380.84534650666205 0.7773294283594322
11.994624840613216 384.4881869957948 0.7803325649412289
11.999852395566633 384.7369315301718 0.7798113687773001
12.005079950520049 386.3203340456831 0.7813560019369007
12.010307505473465 384.7319629527181 0.7802735073573451
12.015535060426881 382.6787847408396 0.7792820345452901
12.020762615380297 383.66132642355416 0.780413663750234
12.025990170333714 385.0170428020445 0.7823471883942188
12.03121772528713 385.91273948516294 0.7837225779823923
12.036445280240546 385.66201951471675 0.7826801146911305
12.041672835193962 383.3989224788387 0.7803235192313314
12.046900390147378 382.7419323596942 0.7803862598361059
12.052127945100795 386.3949687794131 0.7845428269888988
12.05735550005421 393.1036373804629 0.7918877978470873
12.062583055007627 398.16258994717504 0.7977367155416067
12.067810609961043 403.91688469227637 0.8038449570080686
12.07303816491446 407.63208671793586 0.8075231161524242
12.078265719867876 412.61169376349267 0.8122099156570226
12.083493274821292 419.7277745269678 0.8176283463851326
12.088720829774708 430.68138009172725 0.8272804283042554
12.093948384728124 443.3940617529952 0.8384667402636686
12.09917593968154 457.99689810181553 0.8519457768026218
12.104403494634957 472.30994589419765 0.8652935260366336
12.109631049588373 494.188441000445 0.8848156312968799
12.114858604541789 518.5700580416014 0.9062155392928555
12.120086159495205 547.4661826490145 0.9315238374827984
12.125313714448621 574.5805830058857 0.9543502990080214
12.130541269402038 597.5908552789019 0.9736615117621445
12.135768824355454 615.2635615030609 0.9882749300442636
12.14099637930887 624.933512583755 0.9957657192595379
12.146223934262286 626.9278765961121 0.9976298891593304
12.151451489215702 622.7668526363277 0.9945917757128059
12.156679044169119 612.7664372847388 0.9866207035346746
12.161906599122535 602.2127469092031 0.978735038312618
12.167134154075951 584.2272583173412 0.9638377263984332
12.172361709029367 563.2184005884026 0.94641143093361
12.177589263982783 544.6650815879142 0.9315576474824336
12.1828168189362 524.4293351287137 0.9141811260408481
12.188044373889616 509.97568359354 0.9025485743293519
12.193271928843032 494.13870785734736 0.8890734336446733
12.198499483796448 479.989521174861 0.8763764232253616
12.203727038749864 465.41635755182676 0.8635127206294766
12.20895459370328 453.51916189483956 0.8524063561103252
12.214182148656697 440.98253034333817 0.840869905937232
12.219409703610113 432.7987378424998 0.8335860538182962
12.22463725856353 426.2207606497932 0.8275187256282381
12.229864813516945 417.4699541502552 0.8197120884684885
12.235092368470362 410.3742604730719 0.8129996275236668
12.240319923423778 401.93996916201246 0.804823310842389
12.245547478377194 394.0046107376739 0.7974423999544352
12.25077503333061 387.7894370268633 0.7919944378304522
12.256002588284026 382.0497786106229 0.7870180833647439
12.261230143237443 380.1950093914417 0.7857640162026353
12.266457698190859 376.9734091334355 0.7823052395685453
12.271685253144275 375.6668230896714 0.7810669978884894
12.276912808097691 371.59666110769865 0.7779704874059773
12.282140363051107 367.2823531794034 0.7742649459982066
12.287367918004524 363.9509505996719 0.77187119749098
12.29259547295794 361.9307195149885 0.7706667797116723
12.297823027911356 358.51254432515003 0.7671488327869278
12.303050582864772 356.70544689012644 0.765210482602518
12.308278137818188 357.1995253289026 0.766154109685985
12.313505692771605 354.40885245398556 0.7661056778137773
12.31873324772502 352.6826470373878 0.7723060310104267
12.323960802678437 353.0714357580189 0.77678476746794
12.329188357631853 349.8214004832042 0.7761580774885832
12.33441591258527 348.011137312494 0.7775539424283204
12.339643467538686 348.30139951383995 0.7807101031710182
12.344871022492102 345.5632190225899 0.7810564532947856
12.350098577445518 346.3071297158536 0.7845098645925178
12.355326132398934 345.67285742744576 0.7866442506978479
12.36055368735235 344.99358412337585 0.7882668303465783
12.365781242305767 343.53205623395314 0.7873855478331635
12.371008797259183 342.5065322608229 0.7879042701046951
12.376236352212599 341.23549112048636 0.7883251766173535
12.381463907166015 340.2383593775055 0.7887863537654392
12.386691462119432 342.09893333890653 0.7938245931555324
12.391919017072848 340.1515350781221 0.7932798573851066
12.397146572026264 339.08080342901997 0.794218644466562
12.40237412697968 340.39944751731434 0.7985738795905276
12.407601681933096 338.517062858815 0.7988893052163518
12.412829236886513 340.0076871746744 0.803562162589925
12.418056791839929 339.4477178811284 0.8050084397443156
12.423284346793345 340.64235219081075 0.8077359300643641
12.428511901746761 340.536970818366 0.8099595466000509
12.433739456700177 340.430099137008 0.8092384040753374
12.438967011653594 340.0448020426731 0.8095912281762857
12.44419456660701 339.38570866060525 0.8091647924798397
12.449422121560426 337.05857416476886 0.8066874580471631
12.454649676513842 336.98908053810356 0.8095882689244821
12.459877231467258 334.226538941014 0.8074967318198967
12.465104786420675 332.10914577371625 0.8058031097002404
12.47033234137409 333.052073266234 0.8082267999662947
12.475559896327507 332.9854717246556 0.8068129461706547
12.480787451280923 332.90029315688975 0.8066298212216143
12.48601500623434 329.9955540527569 0.8046680637597212
12.491242561187756 328.95142923861255 0.8046695162934492
12.496470116141172 326.71358034778126 0.8042620033455713
12.501697671094588 328.0161139949904 0.8068584764885169
12.506925226048004 330.1158606705195 0.8107510208127074
12.51215278100142 327.48287367890043 0.8076310267384583
12.517380335954837 325.4980042610956 0.8089309951687159
12.522607890908253 323.07834127739466 0.8086114695070823
12.527835445861669 318.57060230333803 0.8041839644855809
12.533063000815085 317.9135039912408 0.8044755838183403
12.538290555768501 314.5519731295644 0.7988594902899518
12.543518110721918 316.7025577092032 0.8015538427291024
12.548745665675334 318.3796052319225 0.8048413822525367
12.55397322062875 317.1942545618979 0.8042242629924465
12.559200775582166 318.92387441163936 0.808548680715747
12.564428330535582 314.31170857036426 0.7989599866113598
12.569655885488999 315.9960975251272 0.7937112262107288
12.574883440442415 319.83521706820727 0.7949972636872881
12.580110995395831 321.1021337166028 0.7941395992664301
12.585338550349247 321.4963231342312 0.7919840257971272
12.590566105302663 319.5655399794151 0.7877536790212945
12.59579366025608 315.49704995889346 0.7812870102332685
12.601021215209496 316.98813600873274 0.781256624166626
12.606248770162912 318.6959233455311 0.7812031607964082
12.611476325116328 317.5267153628894 0.7786304032500684
12.616703880069744 318.9044909606617 0.7786453457364704
12.62193143502316 319.068149537155 0.7764845709956921
12.627158989976577 321.50941623361314 0.7785651656398869
12.632386544929993 320.14316066141026 0.7762126307409811
12.63761409988341 322.9413271875507 0.779077908365998
12.642841654836825 323.15229336435067 0.7813581258452018
12.648069209790242 326.6907585779219 0.7861347129350018
12.653296764743658 330.5690769100137 0.7901352557878409
12.658524319697074 331.8564317780588 0.7898105597576199
12.66375187465049 334.3115093825201 0.790186186963724
12.668979429603906 334.9569616029538 0.7872577078895447
12.674206984557323 338.44842814430683 0.7893228348352228
12.679434539510739 343.32123881313305 0.7939858689850292
12.684662094464155 350.4002332939984 0.8011107247244154
12.689889649417571 352.9563644043943 0.8043594532115186
12.695117204370987 359.0689924055834 0.8108612586461191
12.700344759324404 364.256473412578 0.8157846324720699
12.70557231427782 371.6008579724865 0.8236663433914565
12.710799869231236 377.33213588289084 0.8286545511941313
12.716027424184652 385.9720126091146 0.8375113535476596
12.721254979138068 396.1609862578325 0.8493429173992261
12.726482534091485 405.4940692630036 0.8586090577846623
12.7317100890449 414.3209991938636 0.8668054278904606
12.736937643998317 424.29885681187636 0.8767694918966897
12.742165198951733 434.7049933918999 0.8860254078805199
12.74739275390515 447.30710211393324 0.8981484692571693
12.752620308858566 456.7729584236578 0.9071108950181872
12.757847863811982 463.06182231939664 0.9123272481746041
12.763075418765398 461.2677663225087 0.9110292852731237
12.768302973718814 459.3866081223362 0.9089596774464247
12.77353052867223 452.38773408593113 0.9009944429744772
12.778758083625647 444.09088097508163 0.8926660444608118
12.783985638579063 432.35751528149564 0.8804551901907537
12.789213193532479 423.491092220915 0.8711135037499699
12.794440748485895 414.51925319392626 0.8624029855727882
12.799668303439312 409.9865264611101 0.8565714098960986
12.804895858392728 407.1263142688454 0.8539234193978695
12.810123413346144 402.8853511728232 0.8496981212641815
12.81535096829956 400.51685415923924 0.8467416450494956
12.820578523252976 401.27401452314905 0.8482072001156532
12.825806078206393 405.40679838762094 0.8523944815991956
12.831033633159809 407.5084388300046 0.8543920077876654
12.836261188113225 408.36946939349474 0.8549557508771706
12.841488743066641 408.26807034127154 0.854074782142058
12.846716298020057 410.08431267805724 0.8550177858541
12.851943852973474 412.5458608020447 0.8569877582568941
12.85717140792689 416.55663892569703 0.8608422632971543
12.862398962880306 420.85616979153326 0.8647527854329475
12.867626517833722 421.4220559579325 0.8654501249178107
12.872854072787138 425.3865837356234 0.8690485616733794
12.878081627740555 430.23700878666915 0.8739582971076231
12.88330918269397 433.3071052473612 0.8767269019090261
12.888536737647387 433.7063197898535 0.8768925224807352
12.893764292600803 430.7201588748601 0.8733380381475975
12.89899184755422 422.59000896953467 0.8653728402641849
12.904219402507636 414.8314081067199 0.8568702959066221
12.909446957461052 402.80898714052756 0.8441633738853821
12.914674512414468 389.30866948827395 0.8304275957567104
12.919902067367884 378.8638334096825 0.8186577174199009
12.9251296223213 364.59025941086526 0.8038088504688925
12.930357177274717 355.88879229831844 0.7950649271068705
12.935584732228133 351.3172003451353 0.7910777927661419
12.940812287181549 344.5990874001612 0.7836028339913339
12.946039842134965 343.7870573685058 0.7813860714382603
12.951267397088381 339.21934173997084 0.7750959666226325
12.956494952041798 334.40522799056 0.7692488595132261
12.961722506995214 334.20796934547906 0.7686456438914839
12.96695006194863 330.874356418984 0.7658134265588135
12.972177616902046 327.8215775296497 0.7618959347137491
12.977405171855462 327.42574667542885 0.7618164449345401
12.982632726808879 327.6110214267264 0.7625078872430947
12.987860281762295 329.5658164610726 0.7652749732478681
12.993087836715711 328.4074017387135 0.7639362165367981
12.998315391669127 327.7347454345556 0.7622231420828531
13.003542946622543 327.6519948973083 0.7607888980517143
13.00877050157596 328.9157147627146 0.7621150140911731
13.013998056529376 328.4594830771499 0.7616435001245314
13.019225611482792 330.43408647496443 0.7645050569564245
13.024453166436208 332.86474022705886 0.7681611113070269
13.029680721389624 331.6110901543039 0.7666225408662185
13.03490827634304 333.54404954871 0.7688631556047648
13.040135831296457 331.3374930460018 0.7673692186177289
13.045363386249873 334.0234790845846 0.7703249210691224
13.05059094120329 337.3578456669183 0.7745936277390546
13.055818496156705 338.89401266624094 0.776260000791258
13.061046051110122 340.18834709961567 0.7757561617966958
13.066273606063538 345.16672299821437 0.7801707285750119
13.071501161016954 352.02118051203024 0.787362677694546
13.07672871597037 357.6581626500991 0.7931479205557045
13.081956270923786 366.6133646484105 0.8032276997468012
13.087183825877203 371.70684927243707 0.8094826526164426
13.092411380830619 377.7873695341117 0.815611534739275
13.097638935784035 382.08453758213756 0.8198518163777517
13.102866490737451 384.8961664292766 0.8233328107414747
13.108094045690867 383.3075949181899 0.8222147656095778
13.113321600644284 377.28415846301306 0.8160870588135757
13.1185491555977 372.23047000263074 0.8105090644591397
13.123776710551116 368.72732176913433 0.8056365935698553
13.129004265504532 367.034551927197 0.8036592386704842
13.134231820457948 369.86847566211753 0.8066765701862458
13.139459375411365 374.4968629766166 0.8118054946079672
13.14468693036478 374.2745332349337 0.8117988157176936
13.149914485318197 376.4843318467723 0.8149234552370576
13.155142040271613 378.360553493027 0.8167230737682313
13.16036959522503 379.5310132074449 0.8178011696743689
13.165597150178446 382.62413298654684 0.8211262324360814
13.170824705131862 382.60925246296904 0.8211959344532146
13.176052260085278 386.07324279703585 0.825222796054198
13.181279815038694 386.4094934593476 0.8253340284760808
13.18650736999211 387.27800042435723 0.8256852010375678
13.191734924945527 385.34361458325503 0.8241195889310222
13.196962479898943 383.40873233704525 0.8218381539970493
13.202190034852359 382.96395625310356 0.8221116956932054
13.207417589805775 380.4204723447163 0.8191978293607002
13.212645144759191 374.18450380289823 0.812281452063121
13.217872699712608 367.23651625564725 0.8045596826405197
13.223100254666024 363.9294800806669 0.8015643031921
13.22832780961944 360.7106773753965 0.7987851468864998
13.233555364572856 360.32317210852796 0.798754698103587
13.238782919526273 359.2798839973517 0.796906257183435
13.244010474479689 355.31482014081837 0.7926228651869704
13.249238029433105 352.0601027454097 0.7893445097528489
13.254465584386521 348.85973991838335 0.7862406530568099
13.259693139339937 348.53415259928636 0.7868991801842706
13.264920694293354 346.2603856181972 0.7845591986477455
13.27014824924677 340.3259878767497 0.7777323404950195
13.275375804200186 334.60984598779396 0.7705495784745627
13.280603359153602 329.10559408004497 0.7644226076768459
13.285830914107018 326.527112987418 0.762419707471099
13.291058469060435 323.10375752175526 0.760100530021888
13.29628602401385 323.06764274190374 0.7615730311185197
13.301513578967267 324.1684774502331 0.7621951246080563
13.306741133920683 323.315325229147 0.7615655168135548
13.3119686888741 321.90741233264174 0.7588958075049775
13.317196243827516 316.9579445670951 0.7536820443483037
13.322423798780932 315.50500491136205 0.7523204414461444
13.327651353734348 315.5480470617656 0.7521418710014759
13.332878908687764 316.746227118522 0.7536807913114046
13.33810646364118 317.8884039285561 0.7551463366889442
13.343334018594597 315.17786433596734 0.7527883109090348
13.348561573548013 311.6845269047785 0.7477749799695835
13.353789128501429 312.2531563952303 0.7491412675586617
13.359016683454845 309.77225449858565 0.746904837113169
13.364244238408261 311.19278240935455 0.7483484668212622
13.369471793361678 314.35109397908417 0.7533570662148379
13.374699348315094 314.00909826863443 0.7523141554298874
13.37992690326851 314.3436891478212 0.7529428459683633
13.385154458221926 315.91804730147 0.7527860743995399
13.390382013175342 315.74130679587086 0.7512074367870554
13.395609568128759 312.6733220066882 0.7468226265974457
13.400837123082175 312.74221521743164 0.7461423690206529
13.406064678035591 312.4899737005817 0.7468628811437404
13.411292232989007 314.50069260481075 0.7500990489447236
13.416519787942423 317.99922154592707 0.7542404064743927
13.42174734289584 317.91527530264636 0.754572928270639
13.426974897849256 320.67788889880535 0.7570407439874737
13.432202452802672 321.90567691149437 0.7580392017106939
13.437430007756088 322.5549638888995 0.7591477693978314
13.442657562709504 325.84050994766346 0.7633990823557821
13.44788511766292 327.5612031365326 0.7655047754163369
13.453112672616337 329.3131425104761 0.7673383442661873
13.458340227569753 329.0681676784715 0.7660423449003675
13.46356778252317 327.228643534347 0.7634177711040502
13.468795337476585 326.2250943287486 0.7623426320761347
13.474022892430002 329.0160126095439 0.7663409534277053
13.479250447383418 332.3323245650703 0.7708615997096125
13.484478002336834 334.0220908580998 0.7732917350192555
13.48970555729025 332.9627979848385 0.7713179348102764
13.494933112243666 329.31631794141185 0.7682322193501844
13.500160667197083 328.3421807290978 0.7669779142260404
13.505388222150499 325.6549601292031 0.7644294102537541
13.510615777103915 328.0524408329879 0.7672685979435723
13.515843332057331 326.7397863343061 0.7648320722396824
13.521070887010747 324.83219109870976 0.762478291364785
13.526298441964164 322.0527548032458 0.759024459245971
13.53152599691758 320.556261325983 0.7575482532631185
13.536753551870996 319.89828074233606 0.7564857704043494
13.541981106824412 315.59133962049793 0.7520424378743645
13.547208661777828 311.91659207345305 0.7467050530749177
13.552436216731245 309.3478903967492 0.7435570546186961
13.55766377168466 309.0399014933737 0.7433030505808751
13.562891326638077 305.85896864139954 0.7397585581237344
13.568118881591493 303.0629408161331 0.7389311272036284
13.57334643654491 298.56428288764516 0.734635521016633
13.578573991498326 295.76831041350835 0.7323027927281015
13.583801546451742 293.37238880164597 0.7310595390466145
13.589029101405158 289.4199324311943 0.7252069657310414
13.594256656358574 289.1691238134613 0.7254824974952515
13.59948421131199 288.65535259908205 0.7248315251036186
13.604711766265407 290.757995375845 0.7262588426041171
13.609939321218823 292.66144499856705 0.7285102606871501
13.615166876172239 292.44245940934206 0.7286468798334084
13.620394431125655 292.80389960485104 0.7302601236859574
13.625621986079071 291.4051929230905 0.728661445370012
13.630849541032488 288.4903523056885 0.725338203292475
13.636077095985904 287.86141300372117 0.7219787962515799
13.64130465093932 286.7397713079735 0.7202271581345894
13.646532205892736 287.2955268326263 0.7213367549818782
13.651759760846153 287.14008089916365 0.7218976792512067
13.656987315799569 284.32064737987196 0.7182253055545992
13.662214870752985 283.26986847071487 0.7176309720561247
13.667442425706401 282.1746314361001 0.7167595686913009
13.672669980659817 280.9512167136349 0.7157162531837529
13.677897535613234 278.696594986775 0.7125537625616623
13.68312509056665 278.50809995842343 0.7114598085612023
13.688352645520066 281.4247324527527 0.7137314762357436
13.693580200473482 285.50928780082734 0.7182647914787503
13.698807755426898 285.7395287388751 0.7181893141301079
13.704035310380315 286.1119847496779 0.7184481365141427
13.70926286533373 285.2291546084656 0.7170656035917189
13.714490420287147 286.62378772761 0.7204839624707476
13.719717975240563 288.39882535984776 0.723018619306421
13.72494553019398 288.882003806594 0.7254647914777341
13.730173085147396 286.9583565661569 0.7239139221138224
13.735400640100812 284.4217135865884 0.719680172100735
13.740628195054228 283.9890309068118 0.7184864892807874
13.745855750007644 285.77726430013183 0.7206939633981158
13.75108330496106 285.0039107752696 0.7190584691982133
13.756310859914477 280.25642041552055 0.7134579610023773
13.761538414867893 278.62577899040946 0.7132025623305327
13.766765969821309 279.67137988902107 0.7146673193728241
13.771993524774725 280.62347487389314 0.7168382167410531
13.777221079728141 280.12206740815935 0.7159720202239964
13.782448634681558 274.75282914410485 0.7081537911562854
13.787676189634974 271.29285281150976 0.7031553450272601
13.79290374458839 269.86244019084586 0.7022638976909378
13.798131299541806 270.86756217588686 0.7031109815036403
13.803358854495222 270.9810652736533 0.7041467993247454
13.808586409448639 269.3980956691944 0.7029814092661525
13.813813964402055 266.39388946671704 0.6996333290528501
13.819041519355471 267.1630806580824 0.7010051574658087
13.824269074308887 270.95085703413946 0.7063804303425312
13.829496629262303 272.99614888182094 0.7090199408256318
13.83472418421572 275.0557057346511 0.7103232757767625
13.839951739169136 276.10954498487433 0.710406819339348
13.845179294122552 276.69608732985387 0.711307396199565
13.850406849075968 281.3193913002163 0.7164748140157284
13.855634404029384 286.05290785365963 0.7218443844304612
13.8608619589828 286.6936118012011 0.722328765319952
13.866089513936217 288.2990443126029 0.72272118057897
13.871317068889633 288.57873248946595 0.7230109114902011
13.87654462384305 291.6305882315833 0.7276248635612609
13.881772178796465 292.24032198703526 0.7282353050324528
13.886999733749882 296.21280208574353 0.7328439020727306
13.892227288703298 296.4045695620791 0.7331288802423052
13.897454843656714 298.42765307228115 0.7343031651577799
13.90268239861013 303.7736014255514 0.7407970388459164
13.907909953563546 307.00294622184714 0.7450329712167322
13.913137508516963 310.17595606522326 0.7481619832707459
13.918365063470379 310.1433673713838 0.7492423403765104
13.923592618423795 307.6642920884371 0.7453798610526302
13.928820173377211 308.3825666653638 0.7451839764140487
13.934047728330627 308.0540335164663 0.7448789154257279
13.939275283284044 304.0717129427092 0.7401995583507691
13.94450283823746 302.6021725696529 0.7380827117604121
13.949730393190876 297.4638595984533 0.7336745911333732
13.954957948144292 298.5219877618152 0.7341570053785863
13.960185503097708 298.50612865669814 0.7341764852034751
13.965413058051125 298.66029692801106 0.734421367091312
13.97064061300454 296.00793405085705 0.7313089090686603
13.975868167957957 292.8799419989524 0.7299210866386749
13.981095722911373 288.96970056078266 0.7253236892672987
13.98632327786479 284.0813188803569 0.7195654496397323
13.991550832818206 282.5195995628809 0.7177690582835513
13.996778387771622 280.58169117451746 0.7146767918513044
14.002005942725038 279.02973723307593 0.7137289640447069
14.007233497678454 279.3550001658843 0.7132808439473972
14.01246105263187 277.0167698799408 0.7100641324888085
14.017688607585287 277.4218202397374 0.7111879475879158
14.022916162538703 277.48769217156814 0.7110409749382193
14.028143717492119 277.5721000415391 0.7114831641868095
14.033371272445535 276.91472570005345 0.7094969130871618
14.038598827398951 275.928844381607 0.7087267690220602
14.043826382352368 277.4052550768362 0.7096013693416608
14.049053937305784 279.25978880685466 0.7129267665016404
14.0542814922592 278.9746555792829 0.712793234512096
14.059509047212616 279.9458653081539 0.7146658222028645
14.064736602166032 283.76264683704 0.7197746919096507
14.069964157119449 285.0521234665573 0.7213404633797543
14.075191712072865 290.6087141775722 0.7276025518099856
14.080419267026281 294.780539282742 0.7333825696936168
14.085646821979697 301.32601929456365 0.7404947738930121
14.090874376933114 305.5563069357813 0.7446531983213016
14.09610193188653 306.28740611133384 0.743517282919636
14.101329486839946 305.9030732515789 0.7410653526281387
14.106557041793362 304.65132659207796 0.7394330506357246
14.111784596746778 304.36111861720866 0.7391730568068343
14.117012151700195 306.3412581837938 0.7423736662970877
14.12223970665361 306.0659295622565 0.742824346720953
14.127467261607027 303.83437002548953 0.7409981344792456
14.132694816560443 301.1597413457632 0.7387063752082286
14.13792237151386 301.4166610477044 0.7401918056222538
14.143149926467276 296.49693952478526 0.733190916766242
14.148377481420692 295.1615723094455 0.7316763709884228
14.153605036374108 292.7945287832004 0.7288574154834193
14.158832591327524 292.06722552358553 0.7275123735694554
14.16406014628094 293.86809144807006 0.7303013203735136
14.169287701234357 292.7712979135466 0.7293775712776671
14.174515256187773 291.0407406229311 0.7266322036088403
14.179742811141189 288.86088858485044 0.7238132102486186
14.184970366094605 289.3294817070096 0.7229516395277827
14.190197921048021 287.63497207634936 0.7214323195349247
14.195425476001438 287.0162204450993 0.7216833786895882
14.200653030954854 289.7880742668862 0.7242658444698465
14.20588058590827 294.73925632229606 0.7301965596391652
14.211108140861686 298.0336423189107 0.7334114400646703
14.216335695815102 298.7556485810175 0.7331375009371582
14.221563250768519 296.7947397997657 0.7294655280387602
14.226790805721935 296.4780573734825 0.7285012064739184
14.232018360675351 296.9490221947901 0.7280582904654688
14.237245915628767 298.1731516936228 0.7299165118905089
14.242473470582183 298.74305059540535 0.7310586507632156
14.2477010255356 298.6482069661969 0.732172103208441
14.252928580489016 296.884432710259 0.7305632886177458
14.258156135442432 296.69542122864647 0.7304655760356762
14.263383690395848 299.0787980353794 0.7322662483656698
14.268611245349264 302.4223329704715 0.7358925025715749
14.27383880030268 306.09623446446284 0.7400762231683453
14.279066355256097 306.0179546774696 0.7408417836587431
14.284293910209513 307.193835646356 0.7415659583706354
14.28952146516293 308.7663935503321 0.7420713036467649
14.294749020116345 310.63567943854395 0.7432377133924837
14.299976575069762 312.3015016456114 0.745319110552635
14.305204130023178 314.7798257459468 0.7486334372431047
14.310431684976594 316.6494663704261 0.7497540210209664
14.31565923993001 319.14133527786515 0.7517003946234815
14.320886794883426 321.4910655010333 0.7534535338345967
14.326114349836843 323.0837969206067 0.7551075770471821
14.331341904790259 325.35083804595973 0.7575448550053663
14.336569459743675 326.6727684159576 0.7597390063079389
14.341797014697091 326.28505624325356 0.7588238015611797
14.347024569650507 324.7529725924744 0.7559891297435121
14.352252124603924 325.6661104713326 0.7572530732727171
14.35747967955734 326.2561939815792 0.7579245874822926
14.362707234510756 327.9217411957016 0.7600567955968088
14.367934789464172 329.4932798236674 0.7619084807808756
14.373162344417588 330.0860286281126 0.7622753124440795
14.378389899371005 328.42556101628105 0.7612062147466084
14.38361745432442 328.47508793653685 0.7624827356211842
14.388845009277837 330.16769744616744 0.7645164872329228
14.394072564231253 334.01709314682336 0.7699123173165834
14.39930011918467 339.5662226260414 0.7762110403704114
14.404527674138086 340.2429541205522 0.7765365863446703
14.409755229091502 341.68571654045394 0.7775235649376896
14.414982784044918 340.61942731542547 0.7751850108035109
14.420210338998334 341.20729866359966 0.774756543432233
14.42543789395175 344.2552061085519 0.7779402593917134
14.430665448905167 349.0129074788374 0.7833400865610546
14.435893003858583 350.1809601845712 0.784634190304183
14.441120558811999 353.34959687885913 0.7881059203876111
14.446348113765415 351.90737001417 0.7864066278971763
14.451575668718831 351.46757524539 0.78644634861038
14.456803223672248 350.751404529085 0.7865275578468639
14.462030778625664 353.18716182406763 0.7887260457391272
14.46725833357908 356.0182765565512 0.7917254420491653
14.472485888532496 361.3957205886444 0.7975340208388322
14.477713443485912 365.2312431950103 0.8014038696265853
14.482940998439329 372.61366746999704 0.809359905172536
14.488168553392745 379.0785881169881 0.8158619043944246
14.493396108346161 387.6459458655357 0.8246441316278027
14.498623663299577 395.69333278442645 0.833180234101577
14.503851218252994 402.9016405118808 0.8401353210875786
14.50907877320641 409.06140408057837 0.8471241589894951
14.514306328159826 409.1947463745931 0.8470647230219347
14.519533883113242 405.78787916396436 0.8441546805423745
14.524761438066658 396.3287206560259 0.8344312922529921
14.529988993020075 381.521506230668 0.8190808342851265
14.53521654797349 369.45361876912284 0.8066018021788675
14.540444102926907 358.8695804188212 0.795513931861159
14.545671657880323 350.8413583565458 0.7875874483509495
14.55089921283374 341.21688198624685 0.7767457892979093
14.556126767787156 332.99140661371115 0.768172527160293
14.561354322740572 323.8750983387942 0.7579200162122129
14.566581877693988 315.67843322380213 0.7487595406427592
14.571809432647404 312.2896561474304 0.7447214750259777
14.57703698760082 310.42803708329257 0.7425494464572603
14.582264542554237 309.3398324160939 0.7402203226665631
14.587492097507653 307.2164833061519 0.737573206746603
14.592719652461069 308.8773069670775 0.738244131770546
14.597947207414485 311.2549630447218 0.7422476268825663
14.603174762367901 314.37332657674045 0.7460135523724688
14.608402317321318 319.1199976326489 0.7506792925121981
14.613629872274734 322.47529226937087 0.7539529517142122
14.61885742722815 324.4331301289632 0.7549502855748783
14.624084982181566 327.4288049249914 0.757864955231821
14.629312537134982 332.87463731737466 0.7637865417369231
14.634540092088399 336.3323818897793 0.7682635861831508
14.639767647041815 343.1628121783139 0.7759558403989618
14.644995201995231 344.163462175784 0.7773905959633839
14.650222756948647 344.1959359514194 0.7767231931497354
14.655450311902063 345.26412749106186 0.7770772032981256
14.66067786685548 343.2799241957508 0.7742224528713795
14.665905421808896 342.6218273997676 0.7730178574045831
14.671132976762312 341.5099471643998 0.7718464884534479
14.676360531715728 337.58810256926597 0.7681316754607469
14.681588086669144 337.56972201605055 0.7683635739805055
14.68681564162256 336.0475728069704 0.7675922038518005
14.692043196575977 335.1324631332662 0.7658515585295048
14.697270751529393 336.4603928254122 0.7669591915651474
14.70249830648281 340.0608189247147 0.7709106676274309
14.707725861436225 344.3548656512626 0.7746905502099375
14.712953416389642 351.16247203764414 0.7822814866079781
14.718180971343058 354.00722872894556 0.7851770395756911
14.723408526296474 354.95130868840215 0.7864582665578722
14.72863608124989 356.91091405807987 0.788746995046766
14.733863636203306 357.49892152685914 0.7892312879521082
14.739091191156723 359.46634210096346 0.7910558408656273
14.744318746110139 360.3871502344771 0.791777184470224
14.749546301063555 358.87706658807906 0.789654091154896
14.754773856016971 355.8522729899926 0.7861342143269077
14.760001410970387 355.4398370822899 0.7860585400388508
14.765228965923804 353.4445521462387 0.7843159591758226
14.77045652087722 351.41871520585846 0.7824648932596309
14.775684075830636 350.78205305894073 0.7816913890367803
14.780911630784052 349.4675208677545 0.7804864153353995
14.786139185737468 349.346389184072 0.7809210291243321
14.791366740690885 349.90077233751344 0.782499196508974
14.7965942956443 346.7189823316497 0.7786625454615183
14.801821850597717 343.9550464959458 0.7757306070490441
14.807049405551133 344.64864607853224 0.7758693239204458
14.81227696050455 341.8644854322544 0.7720903991474793
14.817504515457966 348.1391500433415 0.7793441933152584
14.822732070411382 354.22735051555384 0.7851055092675611
14.827959625364798 359.23634389231 0.791481429886899
14.833187180318214 363.41313464680536 0.7962622432035127
14.83841473527163 367.2689296507374 0.7998466700901694
14.843642290225047 365.78251575939856 0.7984754145707661
14.848869845178463 369.03626730579157 0.8013030621218891
14.854097400131879 371.2874565246786 0.8030428214021769
14.859324955085295 370.12155636743034 0.8021622798711133
14.864552510038711 368.61339322981155 0.8004800769902415
14.869780064992128 368.4911466079376 0.801420178929219
14.875007619945544 369.45505514499564 0.8027869079137651
14.88023517489896 371.26272337895534 0.8052132995546344
14.885462729852376 373.6585934579059 0.8083908166766758
14.890690284805792 370.3414856567651 0.803983635420123
14.895917839759209 368.72591858682927 0.8011277678483251
14.901145394712625 368.1473936994354 0.8003472930421124
14.906372949666041 370.54203978124593 0.8029603938840844
14.911600504619457 372.3251860112015 0.8052332129436485
14.916828059572873 374.4601600743944 0.8076195752904196
14.92205561452629 367.9897487390736 0.8004439761291648
14.927283169479706 361.23795507491155 0.7930582851532344
14.932510724433122 359.3037686885595 0.7914245293530126
14.937738279386538 360.98657746432025 0.793833291521336
14.942965834339955 359.2692857393621 0.7929823480136314
14.94819338929337 353.77215041312246 0.7873077197030773
14.953420944246787 343.02835854826316 0.7751830061764217
14.958648499200203 334.1022297105683 0.7647977159880701
14.96387605415362 329.33297276513997 0.7594013186507386
14.969103609107036 328.9595551082762 0.7598771464420575
14.974331164060452 329.05951451077397 0.7617237130632586
14.979558719013868 329.1740627706707 0.7628148029570065
14.984786273967284 326.12646420784813 0.758474342598385
14.9900138289207 321.80980840325185 0.7523777138574382
14.995241383874117 320.7800029760577 0.7492543093151534
15.000468938827533 319.4531975604337 0.7471365044350452
15.005696493780949 320.1091534589735 0.7478963736910367
15.010924048734365 321.5090761240541 0.7500172825926323
15.016151603687781 321.55133651016536 0.7510477634201019
15.021379158641198 324.5469701862456 0.7548316799110703
15.026606713594614 322.4437255363637 0.7522236870603974
15.03183426854803 324.4206044230392 0.753682029899917
15.037061823501446 325.8315452784028 0.7552624188028179
15.042289378454862 326.58724994700714 0.7575768608163865
15.047516933408279 325.2130085607413 0.7563524136058474
15.052744488361695 323.7682961203152 0.7545417133415266
15.057972043315111 322.8155351443657 0.7527947735938963
15.063199598268527 323.75034348726194 0.7529345091325976
15.068427153221943 327.68119899868145 0.7575371143725904
15.07365470817536 330.43502983186255 0.7607768502454977
15.078882263128776 329.85817670176124 0.7595449677033554
15.084109818082192 327.67166708783554 0.7573888724917026
15.089337373035608 326.9411229166109 0.7565724845296196
15.094564927989024 328.09927943953215 0.7586038879434887
15.09979248294244 328.05778847670405 0.7580287930763857
15.105020037895857 324.32608634629554 0.7543550378891394
15.110247592849273 319.6857334734812 0.7493404105984882
15.11547514780269 314.3333600096921 0.7430047599559374
15.120702702756105 313.639967620727 0.7429873673193251
15.125930257709522 312.39658345216793 0.7406014534244317
15.131157812662938 310.0445916392351 0.7389165536653824
15.136385367616354 308.77495275016895 0.7379810683866482
15.14161292256977 304.45770014825143 0.7333084701040352
15.146840477523186 302.1058711006696 0.7311733762893803
15.152068032476603 299.4082097898303 0.727381377438705
15.157295587430019 298.02237551753984 0.7255261625084151
15.162523142383435 296.49262809989995 0.7236816363591403
15.167750697336851 293.4506439022847 0.7211641224821459
15.172978252290267 291.51194579607505 0.7199375697673414
15.178205807243684 288.3196496548522 0.7175159850532472
15.1834333621971 283.49308636202585 0.7108560295676097
15.188660917150516 276.4280059628259 0.7022373632415461
15.193888472103932 273.51803247108546 0.6982761422731596
15.199116027057348 270.6421978276366 0.695297081939324
15.204343582010765 272.80871713851394 0.6988744184968194
15.20957113696418 272.5774416763473 0.6982060650573932
15.214798691917597 273.3773662326083 0.6992511956451005
15.220026246871013 272.5144602203663 0.6981251391087693
15.22525380182443 274.4273168274791 0.7007751390550883
15.230481356777846 274.81595642633664 0.700295471830606
15.235708911731262 274.454012584628 0.7000027579168211
15.240936466684678 273.6804742430477 0.6975529902899217
15.246164021638094 271.11445938494313 0.694534456374793
15.25139157659151 272.0824774282553 0.696525760669587
15.256619131544927 272.8109078104664 0.6982966538673946
15.261846686498343 272.79397868569976 0.6989453679965523
15.267074241451759 269.4832135158049 0.6950634684749487
15.272301796405175 266.9481901410188 0.6910281872489817
15.277529351358591 267.1922061174275 0.6920824048994246
15.282756906312008 267.42874463991006 0.6929091782688905
15.287984461265424 271.6553355672506 0.6989098139306865
15.29321201621884 275.9355050961373 0.7049743820561134
15.298439571172256 276.84439018145787 0.7044575247789681
15.303667126125672 279.70837135010396 0.7070285565841596
15.308894681079089 282.8706422836378 0.7084416048962343
15.314122236032505 282.6610149007965 0.7075338629183299
15.319349790985921 284.18022383361415 0.7118936834490708
15.324577345939337 284.3635174537087 0.7116179206290971
15.329804900892753 283.5260970614173 0.710565243395213
15.33503245584617 285.1553578435413 0.7125219905565128
15.340260010799586 284.58448630527045 0.7110124087018228
15.345487565753002 288.36585004400774 0.7151711778069698
15.350715120706418 288.8536069015734 0.7144029735352418
15.355942675659835 290.0370136300284 0.7144677577252591
15.36117023061325 291.9579558353705 0.7178943551408667
15.366397785566667 291.51071602718383 0.7171483566491628
15.371625340520083 292.805835136518 0.7189197359942902
15.3768528954735 293.34977009881914 0.7201711858476595
15.382080450426916 292.5948179505585 0.7186006127711289
15.387308005380332 295.4843756481416 0.7229482642467517
15.392535560333748 296.69386407826687 0.7245323233051321
15.397763115287164 296.53138534514005 0.7335355136184266
15.40299067024058 293.68819804949896 0.7376990933389935
15.408218225193997 291.6253991485943 0.7401133402836537
15.413445780147413 290.5259922232064 0.7429691537475946
15.418673335100829 292.52240533246385 0.7490420833646092
15.423900890054245 295.7274895777442 0.755697047680497
15.429128445007661 295.289096512333 0.7574787563503965
15.434355999961078 296.03743779136 0.7603609103879693
15.439583554914494 295.23142006944477 0.7617576606469255
15.44481110986791 294.4499245383308 0.7648178469321234
15.450038664821326 296.5252127392814 0.770803340096356
15.455266219774742 293.4557110475749 0.7689364686552157
15.460493774728159 290.3593698697324 0.7667187065406483
15.465721329681575 288.77223575596673 0.7662097947278981
15.470948884634991 289.63143836345165 0.7684755500511992
15.476176439588407 292.12044158242486 0.7737296253427192
15.481403994541823 294.8643049393469 0.7792043645120563
15.48663154949524 292.79127148149234 0.7793696219840294
15.491859104448656 291.86338647315733 0.7801055718431612
15.497086659402072 292.0333002354394 0.7834054012214393
15.502314214355488 293.3642849929479 0.7862327607353767
15.507541769308904 295.92272904652083 0.790604320278049
15.51276932426232 296.194118505066 0.7926225841542958
15.517996879215737 297.2732069383984 0.796020978846143
15.523224434169153 294.36793782783326 0.7939469276559605
15.52845198912257 296.94708988733305 0.7994456063579214
15.533679544075985 297.5845974252741 0.8022596638392366
15.538907099029402 299.7952179481293 0.8059710567525359
15.544134653982818 301.1254040866944 0.8091844721350474
15.549362208936234 303.54129856572695 0.8134063058408955
15.55458976388965 305.3189754041337 0.8177454682543318
15.559817318843066 307.40305293094355 0.821562713590422
15.565044873796483 308.76268365694216 0.8254590068883716
15.570272428749899 310.7604904290558 0.8285537139226283
15.575499983703315 312.6032563395751 0.8322913435860351
15.580727538656731 312.4875339054232 0.8343309279124689
15.585955093610147 309.815886544598 0.8324259085928479
15.591182648563564 310.64156048115075 0.8360132060289615
15.59641020351698 310.8083505923048 0.8384044975592627
15.601637758470396 312.7216278312024 0.8425373323965285
15.606865313423812 312.43000843483856 0.8434296642007714
15.612092868377228 310.5542273101076 0.8423143687914961
15.617320423330645 309.01733567873146 0.8414017006687238
15.62254797828406 305.7551964175983 0.8387545062641784
15.627775533237477 302.3349857168698 0.835886864861243
15.633003088190893 300.9463204302333 0.8367425626745965
15.63823064314431 302.86953239337834 0.8382798970632314
15.643458198097726 300.0960010545997 0.821145321670251
15.648685753051142 301.5931761455551 0.8161782825173448
15.653913308004558 300.6838303807271 0.8087192652729749
15.659140862957974 299.4433811553091 0.8030249522430044
15.66436841791139 299.33396861514615 0.8007539607169888
15.669595972864807 297.3697973963861 0.796366631522376
15.674823527818223 295.5219725313508 0.7921367063083621
15.680051082771639 293.2420394659769 0.7880446358284211
15.685278637725055 291.41167301527287 0.7844417253663849
15.690506192678471 290.226468002636 0.7815097435946359
15.695733747631888 286.5960302830521 0.774660280395311
15.700961302585304 284.75087029495984 0.7718325605598246
15.70618885753872 284.71305829551 0.7706759547969917
15.711416412492136 281.67067959902977 0.7654944239257422
15.716643967445552 283.7828922760112 0.7669122394994522
15.721871522398969 282.6607866197276 0.7630436110602067
15.727099077352385 280.98275707772854 0.7593856432735372
15.732326632305801 282.01692469900155 0.7599781555220607
15.737554187259217 282.63969233614483 0.7599577618805021
15.742781742212633 282.6530884428497 0.75835875815508
15.74800929716605 286.4952490216446 0.7619250474926942
15.753236852119466 288.37905207635004 0.7638540748812036
15.758464407072882 290.3676336786898 0.7651284340863352
15.763691962026298 288.5496856774044 0.7628829984937633
15.768919516979715 291.2203016077162 0.7641142409348256
15.77414707193313 292.7368483167105 0.7660029945267677
15.779374626886547 292.36271973857356 0.7646516025914986
15.784602181839963 294.2658566043045 0.7672288168854263
15.78982973679338 294.6504151710222 0.7689136674473055
15.795057291746796 295.361766968779 0.7692603741417404
15.800284846700212 296.00896601461045 0.7700319937349541
15.805512401653628 296.4881364063192 0.7704375972822647
15.810739956607044 298.63461920107846 0.7708459362340511
15.81596751156046 298.0144467331357 0.7689890128713688
15.821195066513877 298.02325630316346 0.7685168727991477
15.826422621467293 297.666703606709 0.7672108758187173
15.831650176420709 297.5757549285125 0.7675439801954859
15.836877731374125 296.07533519658716 0.7647119971210894
15.842105286327541 296.40019530794365 0.7655123241559492
15.847332841280958 298.70321438988276 0.7676080518752154
15.852560396234374 298.03886211990533 0.7664646474146866
15.85778795118779 298.9528016779448 0.7674263353118302
15.863015506141206 298.9063924340151 0.7673222877528549
15.868243061094622 297.1078779379354 0.7641527921105122
15.873470616048039 295.9203915145448 0.7638668698232401
15.878698171001455 292.42011260021394 0.7577725731078664
15.883925725954871 293.0542866076908 0.758193449665884
15.889153280908287 292.1057177327844 0.7545753031157376
15.894380835861703 292.22847673612955 0.7544623425622157
15.89960839081512 292.4782450308653 0.7543883976594985
15.904835945768536 291.75367469024843 0.7535753402022165
15.910063500721952 294.92739791511167 0.758552360995722
15.915291055675368 293.261236288243 0.7570835691116199
15.920518610628784 290.5700167963535 0.7528063346822277
15.9257461655822 290.6038239195729 0.7522504194665609
15.930973720535617 291.7318084380527 0.7529562582734175
15.936201275489033 290.7825257321601 0.7510040154007179
15.94142883044245 292.75850560792406 0.7537531364663103
15.946656385395865 294.16496692262973 0.7552512262614841
15.951883940349282 290.3385347130675 0.7492854861789348
15.957111495302698 291.12681245320755 0.7495452335152745
15.962339050256114 287.8919615779708 0.7460532534625107
15.96756660520953 287.8452836159001 0.7466875649228274
15.972794160162946 285.99405496650513 0.7444403620127974
15.978021715116363 289.0490621611817 0.7476096254788094
15.983249270069779 293.56016297947224 0.7522366107391905
15.988476825023195 295.78583485929096 0.7549853961471933
15.993704379976611 293.3765675949643 0.7523423362186532
15.998931934930027 292.9003949545644 0.7526501990703607
16.004159489883442 288.9540195051774 0.7483507685941531
16.009387044836856 289.7260731196431 0.7488865396341401
16.01461459979027 288.5266993187289 0.7474671420468123
16.019842154743685 290.4138325352647 0.7493607837931393
16.0250697096971 289.7160103083708 0.7481356689189455
16.030297264650514 292.2776998558919 0.7514562497997936
16.03552481960393 295.49992899826736 0.7545895018748794
16.040752374557343 299.2178865088873 0.7600312738903592
16.045979929510757 302.9549355969016 0.7650030336796261
16.05120748446417 303.85863268021325 0.76489063162226
16.056435039417586 305.84732261712514 0.7658070061922487
16.061662594371 308.9513730111724 0.7682143800601945
16.066890149324415 316.8819450957305 0.7774750353577636
16.07211770427783 321.32143608444164 0.7836677038019743
16.077345259231244 323.01073159390523 0.7857559666564327
16.08257281418466 321.6304773622937 0.7835817334676142
16.087800369138073 322.98879728945434 0.7849827228311996
16.093027924091487 325.8068676358687 0.7878789708742834
16.0982554790449 327.31797737375547 0.7885186043241319
16.103483033998316 328.872465742042 0.7912088125049075
16.10871058895173 330.92891771462473 0.7935928243689768
16.113938143905145 335.9941112772815 0.8010298353105268
16.11916569885856 332.74653726923924 0.7977129883621831
16.124393253811974 331.0444928461392 0.7953234894863543
16.129620808765388 328.3135212684508 0.7919405699903336
16.134848363718802 330.9507674862445 0.7952763747818844
16.140075918672217 335.00784338722343 0.7998079944011164
16.14530347362563 333.4784102507308 0.7979968165985667
16.150531028579046 333.75881213451106 0.7978051138190823
16.15575858353246 333.99738398730193 0.797382270106192
16.160986138485875 334.85906797474763 0.7984709497724878
16.16621369343929 331.98570111034866 0.7946115249685697
16.171441248392703 327.06833647192764 0.7891987755473902
16.176668803346118 324.33711428885397 0.7869219132330848
16.181896358299532 322.9510367931407 0.7859595307654855
16.187123913252947 320.6811337746715 0.7830441966742422
16.19235146820636 312.7442774028869 0.7726160077571826
16.197579023159776 304.8716508369893 0.7624546234497374
16.20280657811319 297.68466892851944 0.7540363836348323
16.208034133066604 295.7497621689541 0.7533037113272965
16.21326168802002 293.8708940096815 0.7513810322112043
16.218489242973433 291.81202457010744 0.7492942897891367
16.223716797926848 289.50646947094134 0.7462383591695145
16.228944352880262 286.6145068218049 0.7414289864812716
16.234171907833677 282.1658369573152 0.7354943519048042
16.23939946278709 278.8678023413043 0.731079293065228
16.244627017740505 272.6447874255592 0.723735708031244
16.24985457269392 269.9598123464617 0.7213143928604271
16.255082127647334 267.4427358037521 0.7189606031767833
16.26030968260075 263.59567848383847 0.7143672841082697
16.265537237554163 262.72661747824674 0.7129261951829642
16.270764792507578 263.4096584444714 0.7124892275959791
16.275992347460992 263.6484576489325 0.7132614285717136
16.281219902414406 263.0677383706647 0.712700773084007
16.28644745736782 265.1394185494334 0.7152083709196855
16.291675012321235 264.6592149988944 0.7140254371758
16.29690256727465 264.22322264690354 0.712222634981745
16.302130122228064 260.71938325895 0.7077497708139381
16.30735767718148 261.1101955211658 0.7086154500407179
16.312585232134893 261.7070470312538 0.7102153207254277
16.317812787088307 263.255086518582 0.7119885646823004
16.323040342041722 263.0044039100155 0.7116168420161791
16.328267896995136 263.3765725658967 0.7103894492497292
16.33349545194855 260.73497298967476 0.7053075605330653
16.338723006901965 261.0237694764902 0.7067224255449996
16.34395056185538 262.58565183401566 0.7075261648985371
16.349178116808794 265.9572993327528 0.7128063325424497
16.35440567176221 268.7631135027139 0.7149604214311841
16.359633226715623 274.6515434475409 0.7220761769717827
16.364860781669037 280.9181355935363 0.7301372838044047
16.37008833662245 287.6864275028509 0.7377377924458228
16.375315891575866 289.19505994922855 0.739456025772257
16.38054344652928 291.7200891476455 0.7412719099541137
16.385771001482695 294.824464793532 0.7441013023966784
16.39099855643611 302.1828124511959 0.7522905039391948
16.396226111389524 306.513977469651 0.7576455498278194
16.401453666342938 306.61530142339393 0.7578161443372704
16.406681221296353 303.9380379071736 0.7553117325941507
16.411908776249767 299.46711341043397 0.7484087182159116
16.41713633120318 297.89067941447377 0.7458420444060581
16.422363886156596 297.05157459559393 0.7442330131526396
16.42759144111001 296.8103166083972 0.7433420296851379
16.432818996063425 296.7352329621843 0.7452122744604169
16.43804655101684 296.9902348157856 0.746594208484176
16.443274105970254 290.49805658506443 0.739672309054163
16.448501660923668 288.8191051808589 0.7375200057992565
16.453729215877082 286.97666308366206 0.7320773204681276
16.458956770830497 286.496729956487 0.7320134297735693
16.46418432578391 287.4245934822189 0.7338878467219313
16.469411880737326 287.4666971361691 0.7344410235950964
16.47463943569074 288.45103130459916 0.7364089843940614
16.479866990644155 285.71701264592207 0.7326962878420816
16.48509454559757 285.57814318966814 0.7312691808304429
16.490322100550983 287.1535180324426 0.7320772695380029
16.495549655504398 289.34906850636446 0.7334566809841058
16.500777210457812 292.415861892104 0.7373898385085208
16.506004765411227 295.2925587827873 0.7410261761901651
16.51123232036464 296.1679228012138 0.7421918987217542
16.516459875318056 292.4963159255433 0.7375901986156487
16.52168743027147 286.7155104469482 0.7306427786134497
16.526914985224884 282.35168533815846 0.725848749736855
16.5321425401783 280.61859384362083 0.7243291513228064
16.537370095131713 278.2697184086229 0.7208103030517172
16.542597650085128 274.1301592839846 0.7164297802244097
16.547825205038542 268.12499678934216 0.7095281867635546
16.553052759991957 266.0656730412744 0.7068905599509973
16.55828031494537 264.5203409743736 0.7071902866336163
16.563507869898785 261.8118129777586 0.7027090458058436
16.5687354248522 259.83920467970097 0.6995108587247578
16.573962979805614 258.74865987103897 0.6977652420531361
16.57919053475903 256.8536573568782 0.6944712346969105
16.584418089712443 257.90315391070584 0.6984940114612194
16.589645644665858 256.7899357550223 0.6967594182421898
16.594873199619272 255.61097063685693 0.693717580194735
16.600100754572686 253.99326244243724 0.691370695467189
16.6053283095261 252.18928986697333 0.6894255950889387
16.610555864479515 253.6451317917776 0.6918419378901197
16.61578341943293 252.77726471241905 0.6915038770013767
16.621010974386344 253.02021675065475 0.6909770162816311
16.62623852933976 254.38734583372724 0.6924939735686889
16.631466084293173 257.63833076816957 0.6957062229806111
16.636693639246587 260.4681214627905 0.698093567192806
16.641921194200002 259.4659711984136 0.6957972711650741
16.647148749153416 260.18977918841375 0.6967771017354425
16.65237630410683 260.11208966334124 0.6977662613850458
16.657603859060245 261.130363500839 0.6996088950200362
16.66283141401366 261.0663732216992 0.69906527350403
16.668058968967074 257.43176832491076 0.6935767027551293
16.67328652392049 253.25631612017858 0.6863266753368658
16.678514078873903 252.3812373956045 0.6847039108999676
16.683741633827317 255.35816658035733 0.6892400052194455
16.68896918878073 255.05654136999522 0.6907142640311944
16.694196743734146 252.47706683808244 0.6864260066328293
16.69942429868756 249.62319371466924 0.6824568991179838
16.704651853640975 247.97208625157427 0.6798391053623293
16.70987940859439 247.98480022130448 0.6803573968783105
16.715106963547804 245.84449133767325 0.6777245694578308
16.720334518501218 245.5824404108617 0.6769631430572226
16.725562073454633 245.13624537786419 0.6758451204091386
16.730789628408047 245.35705816588063 0.6768886119394353
16.73601718336146 244.27612835530653 0.6756028538714665
16.741244738314876 243.8848828757195 0.6755334419814286
16.74647229326829 239.86686263930503 0.6693473230638622
16.751699848221705 238.46362542572217 0.6670968198837975
16.75692740317512 232.88846723338048 0.6585953828339265
16.762154958128534 233.72367938962557 0.6597052905905496
16.767382513081948 232.31495461697827 0.6578190412435987
16.772610068035362 233.2335324134931 0.6595492928411237
16.777837622988777 231.89673431945036 0.6568790266706093
16.78306517794219 231.76605067705117 0.6564929564038787
16.788292732895606 231.371476949203 0.6550262340138591
16.79352028784902 231.10912653637303 0.6555262058776947
16.798747842802435 231.42279696605743 0.6566981757321712
16.80397539775585 230.87406643098961 0.6575526634440114
16.809202952709263 232.9273465275824 0.6604716549136218
16.814430507662678 230.75993988802605 0.6581957802441735
16.819658062616092 229.6397597253939 0.6558264734352168
16.824885617569507 227.91074772852411 0.6543183293533947
16.83011317252292 228.09289231877764 0.6548924281523859
16.835340727476336 230.69497755902643 0.6584388689689178
16.84056828242975 229.98415331951074 0.6577772342930044
16.845795837383164 228.64272645223414 0.6564550602354624
16.85102339233658 224.13328561076048 0.6502119444020346
16.856250947289993 224.318552311364 0.6493242016746816
16.861478502243408 223.1997157940486 0.6468177008556849
16.866706057196822 223.52125379791627 0.6477275039253287
16.871933612150237 222.04278879887403 0.6467770774375246
16.87716116710365 223.95628542242508 0.6509961101117973
16.882388722057065 221.5747998973387 0.6463511087711965
16.88761627701048 221.05317572027508 0.6452885649588773
16.892843831963894 218.25378894325766 0.6402596738220429
16.89807138691731 217.17541726127612 0.6384723149158295
16.903298941870723 218.80531404785825 0.6404269059200602
16.908526496824138 217.6712655625779 0.6376521073866377
16.913754051777552 220.28440058092113 0.6410252422348609
16.918981606730966 223.59195673446985 0.6466532894796495
16.92420916168438 223.02287201549487 0.6469201683673491
16.929436716637795 220.94755278574058 0.6447434573926069
16.93466427159121 219.5281036779664 0.6419984040108874
16.939891826544624 218.43844468925872 0.6405761019735529
16.94511938149804 218.28273191664175 0.639245029811695
16.950346936451453 216.27796149546495 0.636391991163525
16.955574491404867 216.3505423393163 0.6369522600186404
16.960802046358282 216.71069632855642 0.637797181461827
16.966029601311696 218.79626756543115 0.6400476508138462
16.97125715626511 218.82980549046405 0.6388783383410515
16.976484711218525 219.4383796168601 0.640034198406013
16.98171226617194 218.55433778438282 0.6394995927870007
16.986939821125354 217.12808040078946 0.638960257878181
16.99216737607877 216.33746696773935 0.6387228072896466
16.997394931032183 216.4221824541371 0.6386609118621902
17.002622485985597 216.0393648806268 0.6372298897123415
17.00785004093901 218.69548857575566 0.6393279725765977
17.013077595892426 220.1402392800499 0.6424509383996131
17.01830515084584 222.63479414572072 0.6469696374830829
17.023532705799255 222.62395634985415 0.6468481905830221
17.02876026075267 219.9538127972971 0.6434969361917029
17.033987815706084 221.37631917543015 0.644911473452864
17.039215370659498 221.56739833645264 0.6458367642457075
17.044442925612913 223.06464651902255 0.6472640152663871
17.049670480566327 223.54519888331006 0.6465908513709631
17.05489803551974 222.64093004923208 0.6451621807437575
17.060125590473156 224.57980739994574 0.6463803593817532
17.06535314542657 224.39976991215306 0.6465817787939231
17.070580700379985 226.73633472228116 0.6502484270147431
17.0758082553334 224.72907218801433 0.6472298920565787
17.081035810286814 224.2641102319449 0.6470179215875033
17.086263365240228 224.50069079601013 0.6458303518726627
17.091490920193642 226.50773870982636 0.6474332260910195
17.096718475147057 225.84939738979307 0.6474769561612034
17.10194603010047 226.60129101642636 0.6498328601498055
17.107173585053886 225.7602296381831 0.6498247209592115
17.1124011400073 225.8419989990598 0.6498134666213659
17.117628694960715 225.28859102001348 0.6488087580932264
17.12285624991413 225.3065081974558 0.6486509328610462
17.128083804867543 226.50672929015911 0.6510871472031206
17.133311359820958 226.9028159158531 0.6496592217784071
17.138538914774372 226.50959035057463 0.6482264722283266
17.143766469727787 227.03209875584102 0.6478768470683245
17.1489940246812 228.91675498276047 0.6510633777230056
17.154221579634616 228.86289331547488 0.6526634313110792
17.15944913458803 228.6237096740309 0.6527651875462736
17.164676689541444 230.37479026098734 0.6545771533148295
17.16990424449486 233.77594623560415 0.6574203643085426
17.175131799448273 239.86337116635096 0.665094870772952
17.180359354401688 241.20634164080275 0.6676269310761211
17.185586909355102 240.03026081814235 0.6661193976341225
17.190814464308517 238.80196452768095 0.6638904196270269
17.19604201926193 240.17104865833593 0.665015409282631
17.201269574215345 242.84137454602984 0.6678973477909051
17.20649712916876 244.86122209413043 0.6700792188054215
17.211724684122174 245.2568519918878 0.6701531458181545
17.21695223907559 245.39818424813208 0.6704789221706652
17.222179794029003 248.4050223282691 0.6736113238148426
17.227407348982418 249.06832747366954 0.6740428513348756
17.232634903935832 250.77231622026662 0.6762175142195728
17.237862458889246 251.8862386250557 0.6783292629393787
17.24309001384266 252.17727324151815 0.6787530373291635
17.248317568796075 252.55959968546398 0.6803280772570979
17.25354512374949 251.8789645026735 0.6797188939009272
17.258772678702904 249.15797108555074 0.6764893524249075
17.26400023365632 246.5449421816512 0.67448654322861
17.269227788609733 244.16967302563148 0.6720831289008048
17.274455343563147 239.72306320264042 0.6650378360492835
17.279682898516562 238.88505835819737 0.6637707861011348
17.284910453469976 240.4616253239174 0.6646056569342498
17.29013800842339 242.11114871143715 0.6674171371263427
17.295365563376805 244.31083948069355 0.6694458668878565
17.30059311833022 246.77969002448842 0.6726285371754304
17.305820673283634 246.47351328150518 0.6727674309654439
17.31104822823705 244.95736315530948 0.6728762678021392
17.316275783190463 242.11731122563342 0.6696603563459873
17.321503338143877 239.04694091774888 0.6651533055123392
17.32673089309729 239.66170150617396 0.6659556518234254
17.331958448050706 239.48405313622797 0.6651459133714629
17.33718600300412 238.6204268780153 0.663003997515578
17.342413557957535 239.48135673080697 0.6639954665835639
17.34764111291095 241.1935713673539 0.6674603492670931
17.352868667864364 241.24368686004235 0.6679720673460028
17.358096222817778 241.45690207440057 0.6668534821464395
17.363323777771193 239.94190229248233 0.6639873642907482
17.368551332724607 239.61813007701633 0.6632458332286575
17.37377888767802 236.96098718766865 0.6609346879250917
17.379006442631436 235.58348957691723 0.6592438745990575
17.38423399758485 234.494777865056 0.6575901022007974
17.389461552538265 236.0890654940902 0.6599382301602704
17.39468910749168 236.50525480750943 0.6612868537585341
17.399916662445094 238.41820760701017 0.6631206638361902
17.405144217398508 241.18044124153113 0.6661246639544832
17.410371772351922 241.0493838022902 0.6657264489542267
17.415599327305337 242.4614176726054 0.6679933824396572
17.42082688225875 240.73900392239352 0.6664165656325857
17.426054437212166 239.36856639921848 0.664717178091767
17.43128199216558 239.18854304995943 0.6642460626114661
17.436509547118995 239.1758995942612 0.6637486957508063
17.44173710207241 240.54456921306573 0.665386556248985
17.446964657025823 239.82140013488018 0.6639463758872386
17.452192211979238 236.79829077085836 0.6601511006448224
17.457419766932652 235.48929272719707 0.6587908319301984
17.462647321886067 236.63491142220644 0.6606777331813967
17.46787487683948 238.75373855789587 0.663621561630173
17.473102431792896 238.32857374147102 0.6630833564463898
17.47832998674631 238.63843763043843 0.6636220818808964
17.483557541699724 239.69633970319688 0.6646699417150411
17.48878509665314 241.46784252254545 0.6673019445423162
17.494012651606553 241.66112620658794 0.6673487458525584
17.499240206559968 242.80998223687095 0.6682806107964047
17.504467761513382 242.57909450173432 0.6667629184947211
17.509695316466797 244.43442498244127 0.6677150519840211
17.51492287142021 244.25896442893026 0.6669457807768351
17.520150426373625 242.13651534094598 0.6644548487041396
17.52537798132704 241.95205412752847 0.6655557911784526
17.530605536280454 240.71961812485813 0.6639555195218311
17.53583309123387 242.52359477324816 0.6662228873227611
17.541060646187283 244.3732026003229 0.6670193293661152
17.546288201140698 248.1562857600942 0.6725409357716498
17.551515756094112 248.74403911597722 0.6741667904744949
17.556743311047526 248.815696695722 0.6747987142637377
17.56197086600094 249.9571784549199 0.6762837917167117
17.567198420954355 249.78592286333023 0.6750608613285379
17.57242597590777 251.29212128236526 0.6764419779641654
17.577653530861184 247.192717282152 0.670689683353848
17.5828810858146 245.42451345096296 0.6690963372956187
17.588108640768013 242.56303019369412 0.6657227560811606
17.593336195721427 243.78170068008922 0.6674142713483718
17.598563750674842 246.87037782170054 0.6725653830104853
17.603791305628256 248.1037514978368 0.673871733921377
17.60901886058167 250.13755682608777 0.6758349783893041
17.614246415535085 248.52314528718802 0.6729092252410424
17.6194739704885 248.49475985531745 0.6707328270038236
17.624701525441914 246.67786302087728 0.667434913560039
17.62992908039533 251.44522565821336 0.6745774676846369
17.635156635348743 254.20528900767775 0.6800928282622182
17.640384190302157 255.04016687419107 0.6815122927041954
17.64561174525557 254.53536421223367 0.6803486531699254
17.650839300208986 254.43734411072424 0.6785106121102615
17.6560668551624 258.16825580409545 0.6836080269044076
17.661294410115815 259.8757215565316 0.6859060957807446
17.66652196506923 261.64713962813516 0.6881798314336589
17.671749520022644 262.8786814591034 0.6894458319763139
17.676977074976058 263.1456302134755 0.6905131483309169
17.682204629929473 268.2767557117889 0.6972864840725109
17.687432184882887 271.9137547868757 0.7011651944439875
17.6926597398363 276.55222479691696 0.7062204005788164
17.697887294789716 279.7879830834051 0.709325379509399
17.70311484974313 282.5185855891473 0.7140043723879499
17.708342404696545 284.65912435048506 0.7166175353992095
17.71356995964996 287.8130260598603 0.7198289072471703
17.718797514603374 291.76872476254033 0.7238165185600931
17.724025069556788 299.3433832539248 0.7323864027863276
17.729252624510202 304.9837186836034 0.7399971278329659
17.734480179463617 306.2178924728777 0.7409960307972925
17.73970773441703 304.8503433810319 0.7386808188411693
17.744935289370446 303.41307652730444 0.7361652214830718
17.75016284432386 309.00873151886566 0.7424221782446898
17.755390399277275 314.3452611413005 0.7489404049177223
17.76061795423069 320.96602113333375 0.7570279590095595
17.765845509184103 321.4713360306603 0.7579992679470611
17.771073064137518 322.83949595952464 0.7602024383842988
17.776300619090932 321.1928655221847 0.7580697986615056
17.781528174044347 319.1319584163785 0.7546591503692233
17.78675572899776 317.67154906395837 0.7524796490443437
17.791983283951176 315.7588114382091 0.7506445178482563
17.79721083890459 312.87117656421736 0.7481576714538628
17.802438393858004 306.96501766198116 0.7417701718987422
17.80766594881142 303.9115738199199 0.7367051975699653
17.812893503764833 301.4602536256574 0.7337833642373599
17.818121058718248 301.883829007481 0.7340264136337772
17.823348613671662 301.9632627685275 0.733943380488434
17.828576168625077 302.29254830411577 0.7361203576914463
17.83380372357849 298.26346697182055 0.7306503015280501
17.839031278531905 293.79128792198003 0.7256403047092339
17.84425883348532 290.2450395230723 0.7205776937148574
17.849486388438734 290.8988488718467 0.7208190018715406
17.85471394339215 291.7615532445173 0.7219125090229455
17.859941498345563 293.9160397069988 0.7254467212445874
17.865169053298978 294.342233722877 0.7261179735086756
17.870396608252392 297.0223897687606 0.729917036356289
17.875624163205806 300.32261080146515 0.7330643823924972
17.88085171815922 304.059571599564 0.73688445466326
17.886079273112635 305.100343826384 0.7378094384881068
17.89130682806605 310.2543408154758 0.7436788512997881
17.896534383019464 313.1180087263872 0.7474533458718183
17.90176193797288 320.7004612882454 0.7566234892212397
17.906989492926293 325.47421681683755 0.7622358780642162
17.912217047879707 329.57725379504205 0.7675817815770135
17.917444602833122 333.83771422478594 0.7717288366268484
17.922672157786536 333.6731103120068 0.7713856144725264
17.92789971273995 333.6226680080124 0.7709057581441628
17.933127267693365 330.02618253284777 0.766375101693544
17.93835482264678 329.64013806818014 0.7666744765376665
17.943582377600194 329.0747345961156 0.7661886381658444
17.94880993255361 328.957645921925 0.7659923444283819
17.954037487507023 323.4989349779198 0.7593969540268327
17.959265042460437 318.16797713761525 0.753184055153097
17.96449259741385 311.9869088654955 0.7460430843301549
17.969720152367266 306.6643377272226 0.7404608296517942
17.97494770732068 303.3550123121444 0.7362954829379221
17.980175262274095 302.2071499930338 0.7354990264699731
17.98540281722751 299.64336261083974 0.7332834088137974
17.990630372180924 295.14430333420376 0.727905134234434
17.995857927134338 290.14004893708517 0.7227448325891952
18.001085482087753 284.72429421184097 0.715035855729559
18.006313037041167 279.5914286282212 0.7091308798986898
18.01154059199458 276.43451913627325 0.704836687956138
18.016768146947996 275.6156234637704 0.7042237167566384
18.02199570190141 277.09869419572874 0.706633347801711
18.027223256854825 278.3065052483288 0.7081933053532115
18.03245081180824 277.7801024949781 0.7071411871855484
18.037678366761654 273.14388579156514 0.700321017137711
18.042905921715068 270.64130251949484 0.6963898039647034
18.048133476668482 271.4612982588731 0.6977776283825516
18.053361031621897 277.4140836306688 0.7058531253773384
18.05858858657531 280.1558548520772 0.7099970773027345
18.063816141528726 280.1708018408257 0.7103173814764737
18.06904369648214 276.36110368010435 0.7061881400421081
18.074271251435555 277.9820719888484 0.7074017442921468
18.07949880638897 280.47272543300915 0.7102612247368969
18.084726361342383 286.11749604920783 0.716761008900036
18.089953916295798 286.413537768499 0.7178231028748621
18.095181471249212 285.2399135255574 0.7171282571215354
18.100409026202627 283.4864260268512 0.7146642682739786
18.10563658115604 284.9303376593915 0.7157160481032524
18.110864136109456 287.0521209643177 0.7177321033143028
18.11609169106287 291.7515002582031 0.7231039582946633
18.121319246016284 296.6464699171929 0.7290169275224658
18.1265468009697 303.54402853437074 0.7368524022994707
18.131774355923113 309.4102832652715 0.7440329516842707
18.137001910876528 316.5404931492816 0.7516416993816591
18.142229465829942 322.0395646732669 0.7571733038265903
18.147457020783357 330.8736811634341 0.7668366611927235
18.15268457573677 339.5807569146115 0.7754759789270615
18.157912130690185 353.9717896624401 0.7917678270847534
18.1631396856436 365.8454567727136 0.805132157590915
18.168367240597014 380.65697225035467 0.8208380241857591
18.17359479555043 389.7508256111105 0.8309012057915688
18.178822350503843 394.8707934305508 0.8357489862553212
18.184049905457258 395.86096929066434 0.8371127715792739
18.189277460410672 396.53847371404703 0.8379327296596425
18.194505015364086 396.99902093005693 0.8382652209075524
18.1997325703175 390.5808636604011 0.8317837028913078
18.204960125270915 386.161331860591 0.8269478064436678
18.21018768022433 382.21926953662063 0.8229199828797819
18.215415235177744 381.09594706758406 0.8221921358138491
18.22064279013116 383.9282354624314 0.8251658932785957
18.225870345084573 384.52576727081924 0.8259261373814011
18.231097900037987 385.34081273467956 0.8266548864023471
18.236325454991402 389.5623011781936 0.8307577756973971
18.241553009944816 391.05429661779385 0.8324280109034595
18.24678056489823 394.569945431948 0.8358221350231264
18.252008119851645 390.75764806903237 0.8321518341980806
18.25723567480506 385.2252233855893 0.8259450167182933
18.262463229758474 375.9706244874872 0.8161834248374042
18.26769078471189 370.71643618673744 0.8103235604773192
18.272918339665303 366.6890754521213 0.8063538337948941
18.278145894618717 357.2898375746188 0.7961994705472403
18.28337344957213 346.9715861085017 0.7851367792810868
18.288601004525546 339.1474588287752 0.7762595915876249
18.29382855947896 331.99730166812583 0.7680343872932894
18.299056114432375 324.83751729653164 0.7601386049203938
18.30428366938579 315.30323909804974 0.7499965187315829
18.309511224339204 305.6224274433488 0.7380987404095927
18.314738779292618 298.65673531369197 0.7296617969491254
18.319966334246033 295.2482490713347 0.7254882181103955
18.325193889199447 291.5989395639614 0.720492469846604
18.33042144415286 288.62617294965077 0.7176789122242309
18.335648999106276 288.9874909078201 0.7184375724378523
18.34087655405969 287.8667840906116 0.7190748118107425
18.346104109013105 287.3738013987681 0.7185035648046191
18.35133166396652 286.61728672854235 0.7169850430333856
18.356559218919934 287.46762396387317 0.7167618803822002
18.361786773873348 288.5009847915282 0.7188589261909198
18.367014328826762 288.25200516073033 0.7183156121736428
18.372241883780177 287.9952645910104 0.7182895188804894
18.37746943873359 292.1424502865773 0.7230141507990413
18.382696993687006 295.880200823295 0.72645468610607
18.38792454864042 306.275971358727 0.7414984950603056
18.393152103593835 315.5707656660291 0.7638049662919787
18.39837965854725 325.1083553717331 0.7827466320797628
18.403607213500663 329.6569034323276 0.7938495660677988
18.408834768454078 336.74652537403887 0.805874878319546
18.414062323407492 345.7509102499049 0.8206148362799421
18.419289878360907 354.40756639471397 0.8339921129461834
18.42451743331432 359.10748079214596 0.8431449762133056
18.429744988267736 357.29380999772854 0.8453627175754973
18.43497254322115 351.0722699624986 0.8404364285819536
18.440200098174564 346.17717595030985 0.8375986946746349
18.44542765312798 343.01886730134174 0.8369597578961703
18.450655208081393 340.90841044941476 0.8372163993025863
18.455882763034808 338.38157207819114 0.8377226824548594
18.461110317988222 336.73088818473485 0.8385465969991305
18.466337872941637 335.3254494248212 0.8391079649371702
18.47156542789505 334.3106934266831 0.8410569159208069
18.476792982848465 328.7140159521134 0.8373674115188473
18.48202053780188 325.1016346230921 0.8361662115487999
18.487248092755294 321.01421605228643 0.8337140498386459
18.49247564770871 319.90119128654675 0.8338298955051353
18.497703202662123 315.9419358693791 0.8308905983233983
18.502930757615538 315.29726760663436 0.8311690594509096
18.508158312568952 309.9814947773427 0.8277969136228308
18.513385867522366 308.39058440412884 0.8285633128619898
18.51861342247578 307.08174479101547 0.8288635089944179
18.523840977429195 304.34965026180515 0.8273865848051409
18.52906853238261 304.13841418727657 0.8276139648357542
18.534296087336024 301.1435843981659 0.8257773938014117
18.53952364228944 298.4933719413092 0.8247456249699732
18.544751197242853 295.899074721535 0.8227219715901275
18.549978752196267 297.0057360075814 0.826009301866472
18.555206307149682 297.3519998199483 0.8285440725944345
18.560433862103096 298.2720626937829 0.8323127519523232
18.56566141705651 298.5641853571587 0.8353164393252043
18.570888972009925 299.2656054453274 0.8372415796772688
18.57611652696334 298.6421726169115 0.8377312868572517
18.581344081916754 298.887434944973 0.8394590482553494
18.58657163687017 298.65821577930325 0.840953744525103
18.591799191823583 298.9903783914651 0.8449280974206118
18.597026746776997 303.0792473371928 0.8529214091383308
18.60225430173041 305.422975309542 0.8590032613378696
18.607481856683826 310.8501083293162 0.8684186766667851
18.61270941163724 311.44396899371435 0.8703644861891713
18.617936966590655 313.7056951694891 0.8745255884793078
18.62316452154407 314.66086906667744 0.8749664294458692
18.628392076497484 316.3681894301751 0.8593095527008842
18.633619631450898 319.06320196721765 0.85375083823298
18.638847186404313 321.7277395964895 0.849857030198813
18.644074741357727 325.30782341622086 0.8495236632874832
18.64930229631114 329.1065323195407 0.8514261622907766
18.654529851264556 333.05392683719134 0.8521086154356501
18.65975740621797 338.65877183503346 0.8572884118606441
18.664984961171385 343.13165301538083 0.859626093499319
18.6702125161248 344.24836670528384 0.85816297015835
18.675440071078214 345.96905097994187 0.8581067427846836
18.680667626031628 345.1215510191262 0.8533510807390071
18.685895180985042 349.28005388265325 0.8562626121380974
18.691122735938457 350.23317306338447 0.8552859126151143
18.69635029089187 352.1410198437869 0.8556141039112102
18.701577845845286 349.8150584936136 0.8514490247532874
18.7068054007987 350.79916585677597 0.8508482036746855
18.712032955752115 348.60244529343237 0.8460025584458088
18.71726051070553 350.1980321818847 0.8463955024800993
18.722488065658943 349.31543471930576 0.8439609697510252
18.727715620612358 345.05011688690274 0.8385255875623596
18.732943175565772 343.8741045520517 0.8363642810812393
18.738170730519187 347.4518531657689 0.8393397473369123
18.7433982854726 349.4423139008986 0.8398544338998226
18.748625840426016 351.07897605044496 0.8404071655591032
18.75385339537943 348.5861083906492 0.8363991965980011
18.759080950332844 347.60901072078514 0.8341472488424345
18.76430850528626 346.94009644734115 0.8314474492199448
18.769536060239673 344.4279815427951 0.8279261754985024
18.774763615193088 344.2281558525654 0.8271015921958247
18.779991170146502 343.5010366312284 0.8248804046573645
18.785218725099917 340.64483520479774 0.8206050037225894
18.79044628005333 338.1854658317542 0.8157611039107412
18.795673835006745 335.1728225006381 0.8115800997263956
18.80090138996016 332.43336498159385 0.807528487351497
18.806128944913574 329.7319056013951 0.803733236259653
18.81135649986699 325.3457036874395 0.7972390000273711
18.816584054820403 321.21186208288435 0.7927213380868482
18.821811609773818 318.2674647443478 0.7885039760634239
18.827039164727232 318.55702042130457 0.7890885130326396
18.832266719680646 314.93347447364 0.7843941880447296
18.83749427463406 306.8680427233166 0.7740045869770429
18.842721829587475 302.44356738012016 0.7684453997348467
18.84794938454089 299.04383376566216 0.7635251791011644
18.853176939494304 300.57337439544835 0.7653383014414152
18.85840449444772 299.29790891893447 0.763040345509077
18.863632049401133 299.7853437888786 0.7622315467191223
18.868859604354547 298.5580861985088 0.7602961399852965
18.87408715930796 298.9012950392343 0.7600356323057877
18.879314714261376 297.0646255315669 0.757336045529942
18.88454226921479 295.68601367423355 0.756754301379558
18.889769824168205 294.9540141242178 0.7547657693918312
18.89499737912162 294.2106706247973 0.7537305952324479
18.900224934075034 295.27631346789843 0.7545828881404493
18.90545248902845 294.00067079336327 0.7523520886218448
18.910680043981863 290.98205926506444 0.7488409439101035
18.915907598935277 288.56867863412316 0.7444820544731349
18.92113515388869 289.3994136111258 0.7466896051841895
18.926362708842106 291.670699719019 0.7492873181114007
18.93159026379552 293.57688480729837 0.751299192097972
18.936817818748935 294.9364683961256 0.7524762820090104
18.94204537370235 293.9934915886349 0.7508882657102244
18.947272928655764 293.2817528161133 0.7503002205843978
18.952500483609178 292.85800410149085 0.7492478368775034
18.957728038562593 291.730967653109 0.7471635160195234
18.962955593516007 290.6760847528349 0.7453358207032418
18.96818314846942 287.7841505495922 0.7415211840884143
18.973410703422836 287.89632977653656 0.7414402143749057
18.97863825837625 291.27665523464265 0.7456185150331127
18.983865813329665 294.20973939831487 0.7492306661797358
18.98909336828308 295.1348208605778 0.7497089143306259
18.994320923236494 293.9369262528018 0.747660607615053
18.999548478189908 308.6359295542006 0.7666525140822041
19.004776033143322 310.847792172613 0.769917154080033
19.010003588096737 317.68286339416505 0.7782971649009514
19.01523114305015 305.5130626106715 0.7625463655932728
19.020458698003566 298.62451524511266 0.7529921225044919
19.02568625295698 290.4429528908994 0.7419588930997687
19.030913807910395 281.5785711305457 0.7302307326703246
19.03614136286381 284.8512829310266 0.7333105644240846
19.041368917817223 286.8560903264634 0.7359450270109326
19.046596472770638 284.67062677192354 0.7329441465886823
19.051824027724052 279.4766393337036 0.7274261233433709
19.057051582677467 279.7457431507887 0.7265414593582118
19.06227913763088 277.32070197813164 0.7236557784310963
19.067506692584296 278.27516600876584 0.725096824488995
19.07273424753771 274.6312586473797 0.7198447081612909
19.077961802491124 275.66772565237096 0.7207107291955134
19.08318935744454 277.40821878814216 0.7226547567363734
19.088416912397953 277.5229899190252 0.7229334442112378
19.093644467351368 275.4103753366661 0.720548880981156
19.098872022304782 275.8802953825098 0.7203654468716987
19.104099577258197 274.2067818248722 0.7176381549849384
19.10932713221161 274.2923570079893 0.7180203341573066
19.114554687165025 272.8291488872155 0.7166484816746287
19.11978224211844 270.8382531923861 0.7144683772960831
19.125009797071854 271.77356450822623 0.7147230462100942
19.13023735202527 274.6847358476294 0.71754636628399
19.135464906978683 274.4594985337798 0.7177674732963746
19.140692461932098 272.30858443804783 0.715911650947768
19.145920016885512 271.52361812954587 0.7151425305630892
19.151147571838926 272.0584517389507 0.7156668866235816
19.15637512679234 275.39764568692976 0.7187342276720061
19.161602681745755 273.7072653692429 0.716606077672705
19.16683023669917 270.3533381434756 0.7129421142063097
19.172057791652584 270.1336077586467 0.7132918402333467
19.177285346606 271.3055532479001 0.7145445797045207
19.182512901559413 273.5398764600629 0.7158087591189907
19.187740456512827 270.49481033193814 0.7110146096101335
19.19296801146624 268.49690266978934 0.7075349626928401
19.198195566419656 267.9672905434344 0.7074239130648632
19.20342312137307 267.4725123398997 0.7074228134386324
19.208650676326485 264.3371987691617 0.7039503516764254
19.2138782312799 264.35156775362015 0.7046151479335118
19.219105786233314 266.12625064806485 0.7058253109209567
19.22433334118673 268.534207716945 0.7081517751476275
19.229560896140143 270.4913329894202 0.7115373159151865
19.234788451093557 272.47054165298806 0.7150694594240355
19.24001600604697 275.6877046751457 0.7209542362414688
19.245243561000386 277.767499703026 0.7232607337788522
19.2504711159538 277.68289519810446 0.7216686532652339
19.255698670907215 276.215233691521 0.7177643596349123
19.26092622586063 274.3967290862708 0.7130830998867423
19.266153780814044 273.30779852376367 0.7114529344098949
19.271381335767458 273.5975905996628 0.7127647617700211
19.276608890720873 275.38135150876866 0.7155428372319852
19.281836445674287 277.3727611285462 0.7179422567960979
19.2870640006277 281.43721804713863 0.7226618428101209
19.292291555581116 283.0526317422519 0.7243333927976334
19.29751911053453 282.6646830135541 0.7246254948875025
19.302746665487945 280.1769548434664 0.7213206982223225
19.30797422044136 283.40816976835316 0.7249155309415086
19.313201775394774 287.44774813577897 0.7300564184721622
19.318429330348188 290.5607343763123 0.7330543115159949
19.323656885301602 290.97950961602123 0.7342275341534137
19.328884440255017 294.29556265548206 0.7380487705757324
19.33411199520843 298.6962813835828 0.7432737020889373
19.339339550161846 301.1198114993299 0.7460455674339697
19.34456710511526 300.1156387450518 0.7436942084503521
19.349794660068675 299.91684975599264 0.7432327291310697
19.35502221502209 301.45534090793365 0.7452938300208991
19.360249769975503 304.048732297269 0.7486558309366983
19.365477324928918 308.27986305796253 0.7533981384292306
19.370704879882332 313.7509928309713 0.758745615626133
19.375932434835747 318.1704570487503 0.7635306404212532
19.38115998978916 320.358779713782 0.766931820837758
19.386387544742576 319.7321312429434 0.7659048033613935
19.39161509969599 320.372919994456 0.7670072829207928
19.396842654649404 322.26048310847654 0.7693024602176533
19.40207020960282 329.2344421590422 0.7772570217132075
19.407297764556233 332.0487142305199 0.7804350734012964
19.412525319509648 332.73451626333434 0.7797216004133604
19.417752874463062 331.1594510880635 0.7775472443895004
19.422980429416477 332.238284738627 0.778961691889258
19.42820798436989 333.363083109476 0.7806364073756547
19.433435539323305 330.49293962395706 0.7781840459473316
19.43866309427672 327.47257784877587 0.7747489961060917
19.443890649230134 325.28424302375464 0.7720207476442651
19.44911820418355 326.57617724689777 0.7733137073909438
19.454345759136963 328.0517475217395 0.7742961059123611
19.459573314090377 329.9137217921403 0.7760149422319714
19.464800869043792 329.12027543901587 0.7742683717287973
19.470028423997206 327.86825021954303 0.7724008697114598
19.47525597895062 328.41171445037673 0.7736590565566736
19.480483533904035 326.6807034523981 0.77173368069863
19.48571108885745 327.85659586501976 0.7738511812951314
19.490938643810864 329.6928502220726 0.7756276585806983
19.49616619876428 332.49305133949895 0.7790934675503299
19.501393753717693 331.75765750368055 0.7782015149525434
19.506621308671107 330.3292036617976 0.7766876373087126
19.51184886362452 329.09306767277525 0.7750701103871903
19.517076418577936 328.89687473029744 0.7744000335585922
19.52230397353135 331.20905345532105 0.7767310476660784
19.527531528484765 335.12170397107303 0.7807526784761618
19.53275908343818 337.17025987310365 0.7830592547919238
19.537986638391594 338.1261900955135 0.7844383735965895
19.54321419334501 338.0114638552213 0.7846592641146607
19.548441748298423 341.2523152564024 0.7880903189814981
19.553669303251837 340.72485858730874 0.7871217761229475
19.55889685820525 344.63454042995505 0.7915353942232107
19.564124413158666 346.931619612424 0.7939374993269454
19.56935196811208 350.61772676186706 0.7983122072570954
19.574579523065495 351.98009572843114 0.7992199671922384
19.57980707801891 352.07451351173137 0.7993243420738836
19.585034632972324 351.9346953796193 0.7991629894598469
19.590262187925738 353.81908004374446 0.8009503302320826
19.595489742879153 356.3453901607121 0.8036070614447827
19.600717297832567 359.7642665724126 0.8075353339681542
19.60594485278598 362.5317503920338 0.8102671233007405
19.611172407739396 365.98528222599543 0.8134419146454417
19.61639996269281 367.7732937677661 0.815012092936464
19.621627517646225 373.59613737781115 0.8215893269304496
19.62685507259964 375.62238906591585 0.8239866483052876
19.632082627553054 377.7288264400141 0.8262037255072149
19.637310182506468 376.05064382855716 0.8238676833322347
19.642537737459882 377.7218347338338 0.825651418010154
19.647765292413297 380.2202203546972 0.8283226175895938
19.65299284736671 383.3010338256429 0.8318359346247507
19.658220402320126 386.7486782237552 0.8353333301533051
19.66344795727354 390.21077707965486 0.83882502500525
19.668675512226955 391.9006431615142 0.8405482871366068
19.67390306718037 389.544844028536 0.8378611810976367
19.679130622133783 390.3528887563543 0.8390992805198088
19.684358177087198 391.07169644092306 0.8398211861723205
19.689585732040612 394.7258547384069 0.8436083415226221
19.694813286994027 396.21504451705187 0.8452700361615479
19.70004084194744 396.27203157950845 0.8452060395614204
19.705268396900856 394.75934275704634 0.8434231473812721
19.71049595185427 390.9643921695291 0.8396263339399357
19.715723506807684 386.3045501215547 0.8344715762787728
19.7209510617611 382.0043338953599 0.8301842941792882
19.726178616714513 377.1840934107305 0.8247827755570373
19.731406171667928 375.3456807337379 0.8222912061823359
19.736633726621342 373.0809206291749 0.8200752323667526
19.741861281574757 370.50332817455734 0.8170624702799828
19.74708883652817 369.08379830947945 0.8156016804972971
19.752316391481585 368.13711607158433 0.8148287555495378
19.757543946435 367.3919686936914 0.8138223102650917
19.762771501388414 361.43237992400014 0.807787366673902
19.76799905634183 358.8822240573075 0.8048294597118387
19.773226611295243 355.5093875830274 0.8008330272049479
19.778454166248657 352.2864064102196 0.7969627113162132
19.783681721202072 349.9100031874763 0.7937729927368208
19.788909276155486 347.5136819287532 0.7913097322195191
19.7941368311089 346.27396917085616 0.7897204170373704
19.799364386062315 345.18985039579707 0.7886363589509896
19.80459194101573 340.00193298076 0.7822318291181419
19.809819495969144 339.66310290718786 0.7813925858534874
19.81504705092256 337.5080495711396 0.7797324140906161
19.820274605875973 338.1410353248389 0.7806123882063197
19.825502160829387 338.30849519664514 0.7807019107965512
19.8307297157828 337.1848293325417 0.7786730940046692
19.835957270736216 336.7433853379123 0.7781046316981495
19.84118482568963 335.58939997433345 0.7766449574985017
19.846412380643045 334.68136846858687 0.776812357151232
19.85163993559646 331.55347991579805 0.7734118792915672
19.856867490549874 331.0178737194992 0.7732377076500231
19.86209504550329 330.38116915984705 0.7720843235010353
19.867322600456703 328.1869664425109 0.7685194806152258
19.872550155410117 327.06083567636676 0.7671177602615066
19.87777771036353 328.7921497134502 0.7685897466824262
19.883005265316946 333.52994765723906 0.7742496196739335
19.88823282027036 334.33694279544005 0.7757195608266262
19.893460375223775 329.6967334995428 0.7704516230008571
19.89868793017719 326.66173658049195 0.7664671957468209
19.903915485130604 323.65733609234786 0.7616440000791314
19.909143040084018 321.7575350522026 0.7591339695872993
19.914370595037433 321.79131397994945 0.7596732026455087
19.919598149990847 323.6732220144886 0.7622387110538024
19.92482570494426 328.06379164595955 0.7687517047014025
19.930053259897676 328.15952050874347 0.7693933205035737
19.93528081485109 324.1400964179947 0.7645646334704657
19.940508369804505 318.80852443172523 0.7583262874549622
19.94573592475792 316.62407840174023 0.7550803552116634
19.950963479711334 314.1670103372959 0.7522359965780495
19.956191034664748 315.77920695288657 0.7541085862290435
19.961418589618162 317.83759906991236 0.7560130681885325
19.966646144571577 319.0665850746577 0.7570985130881385
19.97187369952499 319.3161986916114 0.7569387139409925
19.977101254478406 317.7200670806952 0.7554662964703946
19.98232880943182 318.94696272638384 0.7571077179441328
19.987556364385235 318.2431270798279 0.7562133726551974
19.99278391933865 321.5941210269538 0.7606122218599346
19.998011474292063 324.99711308996507 0.7648807768449193
20.003239029245478 327.99405202239546 0.7680205510644049
20.008466584198892 329.20353871985327 0.7690465828362252
20.013694139152307 334.28358101980064 0.7738556025742177
20.01892169410572 341.2319117873176 0.7812282239829106
20.024149249059136 351.51042582520466 0.7924516793062973
20.02937680401255 360.4354882141311 0.8023071074160092
20.034604358965964 367.761915635512 0.8106941461113993
20.03983191391938 370.65678600095697 0.813712732032841
20.045059468872793 368.3779143006042 0.811027625958917
20.050287023826208 363.56026899511454 0.8057939091727215
20.055514578779622 355.8157895600833 0.7971349514048154
20.060742133733036 351.8127726894032 0.7933824159560144
20.06596968868645 347.7123325425839 0.7890466366190035
20.071197243639865 344.17331827145244 0.7848643198750167
20.07642479859328 341.11284937464814 0.7815597038814266
20.081652353546694 338.2101431800689 0.7786304688446913
20.08687990850011 334.9998250640811 0.7750329837402402
20.092107463453523 331.8303994751033 0.771769391237712
20.097335018406937 330.55895767980496 0.7696828257773443
20.102562573360352 333.0040087599278 0.7726716812491677
20.107790128313766 334.0854443683186 0.7731906580323356
20.11301768326718 334.4711763858902 0.7735702648518425
20.118245238220595 331.5513801927059 0.7700788915954966
20.12347279317401 328.1389294332736 0.7663023829448438
20.128700348127424 326.1739915475747 0.7643816628686056
20.13392790308084 325.50117998835253 0.7640595943756775
20.139155458034253 329.4710897421711 0.768535361307263
20.144383012987667 331.83647823176176 0.7713136870750603
20.14961056794108 334.0147929866442 0.7734931302808593
20.154838122894496 335.9164385491467 0.7758120688007141
20.16006567784791 338.3667203174092 0.7789107454829521
20.165293232801325 337.4952712598076 0.7775003306086204
20.17052078775474 333.11021310626285 0.7727433372402797
20.175748342708154 329.1740122342213 0.7674314491753639
20.18097589766157 326.7288744214039 0.7644992970275537
20.186203452614983 329.4371146891263 0.7672317756423251
20.191431007568397 326.69518154515873 0.7643385486905434
20.19665856252181 325.33960759702006 0.7630287114032911
20.201886117475226 320.3880701562638 0.7576947160287345
20.20711367242864 316.28531503794545 0.7520112096743748
20.212341227382055 309.965896304557 0.744385409587835
20.21756878233547 305.1381976428123 0.7384953460447676
20.222796337288884 299.5909054585968 0.7330581629153125
20.228023892242298 296.5525665754654 0.7295303215193918
20.233251447195713 295.2055570783169 0.7275254301458668
20.238479002149127 294.6796788079243 0.7263815885407983
20.24370655710254 292.67415261103133 0.7238507676333984
20.248934112055956 293.80781548467695 0.7251418667240777
20.25416166700937 294.99328312710395 0.7264886446653137
20.259389221962785 297.3962759774455 0.7293504280656539
20.2646167769162 297.85849835765873 0.7302655907544195
20.269844331869614 300.7979162020802 0.734510115198183
20.275071886823028 299.07188696844537 0.7315891417573639
20.280299441776442 295.65796767620384 0.7272650026220081
20.285526996729857 292.6233672637318 0.7235792745374969
20.29075455168327 290.9915468913084 0.7218280547590427
20.295982106636686 291.2905115017941 0.7222573431366559
20.3012096615901 294.2519378082933 0.7263725191382621
20.306437216543515 297.1949720881787 0.7301407746372401
20.31166477149693 300.33414911636714 0.733771730455072
20.316892326450343 300.3975429402704 0.7330217268717861
20.322119881403758 296.3413335652648 0.7282564696877681
20.327347436357172 296.10349843286525 0.7280935810933322
20.332574991310587 293.1911136790447 0.7244970161324059
20.337802546264 295.98976942462656 0.7281675831728679
20.343030101217416 294.47147900257454 0.7261830927392392
20.34825765617083 295.7661571925909 0.7282545031376705
20.353485211124244 291.69823332509566 0.7227240733034688
20.35871276607766 290.1439617955712 0.7198268181692583
20.363940321031073 290.4208889314875 0.7202740469683937
20.369167875984488 292.5764068370217 0.7230622914277521
20.374395430937902 293.62160979756754 0.7244240362718177
20.379622985891316 293.65040225895257 0.725156124012789
20.38485054084473 292.0322681751148 0.7232611389391347
20.390078095798145 290.7435374267347 0.7221660388113407
20.39530565075156 290.6021799784723 0.7210442685659559
20.400533205704974 292.89749574563876 0.7234734719088831
20.40576076065839 294.57532571534944 0.7262706666994266
20.410988315611803 293.47142557415054 0.724379000104763
20.416215870565217 290.49925094514043 0.7209355123310277
20.421443425518632 288.62683315767475 0.7179486902160975
20.426670980472046 286.46264636508096 0.7153948023306169
20.43189853542546 287.44801951220677 0.71688295298647
20.437126090378875 288.2314397694609 0.7177346632217096
20.44235364533229 289.9319129238732 0.7203369738384057
20.447581200285704 292.1229363614813 0.7233206332850481
20.45280875523912 291.74072677533263 0.7229850218370494
20.458036310192533 292.90134773929464 0.7256243903885412
20.463263865145947 289.3381888124585 0.7199642454472995
20.46849142009936 289.02450838750747 0.7197603680948651
20.473718975052776 285.96405548767365 0.7154472930999565
20.47894653000619 284.81674285927744 0.7138601102687304
20.484174084959605 287.95849939192124 0.7185671290942042
20.48940163991302 291.2308416196699 0.7219063149169451
20.494629194866434 294.8311788972281 0.7271368383763708
20.49985674981985 294.7767976923718 0.7264371790164268
20.505084304773263 293.35072983802934 0.7239060809741912
20.510311859726677 292.3613675020964 0.7222103647973
20.51553941468009 291.01224804673143 0.7201930200190613
20.520766969633506 291.25442957885394 0.7205194319671065
20.52599452458692 291.79325102993903 0.7227769503100727
20.531222079540335 292.06963629026365 0.723392664673076
20.53644963449375 290.8585165755735 0.7229145888353887
20.541677189447164 288.4864484767162 0.7187168033801627
20.546904744400578 289.4507325180726 0.7191387480077605
20.552132299353993 290.79770313141705 0.7204047899556738
20.557359854307407 291.74120261102445 0.7210336493597098
20.56258740926082 287.4544274718791 0.7155741290026403
20.567814964214236 283.1676676403875 0.7103144709665601
20.57304251916765 284.115336182942 0.7114912329863993
20.578270074121065 290.7123698295035 0.719916563508626
20.58349762907448 293.64326346454584 0.7238421266244708
20.588725184027894 291.2613074990503 0.7209240409840239
20.593952738981308 289.461027818642 0.719608309794799
20.599180293934722 288.3225711759218 0.7177575733127257
20.604407848888137 287.04334359954794 0.7165345700649581
20.60963540384155 288.36196474558494 0.7183449642184409
20.614862958794966 288.47549768659013 0.7184396661112268
20.62009051374838 291.7927020616167 0.7224701048750344
20.625318068701795 290.0582829532936 0.7188995528595341
20.63054562365521 290.1208448570162 0.7194257013800589
20.635773178608623 284.7615547096318 0.7124418202711035
20.641000733562038 284.08445980121235 0.711709028555265
20.646228288515452 284.2299882574023 0.7122021918135625
20.651455843468867 285.7310256246461 0.7135630038307328
20.65668339842228 285.25321452737387 0.7131494746457573
20.661910953375695 284.920368781035 0.7130325908471599
20.66713850832911 285.46185383501114 0.7145498140271584
20.672366063282524 286.08238460415373 0.7159159481507055
20.67759361823594 290.87192157482775 0.7221785529608303
20.682821173189353 292.0765021938053 0.7227173716324207
20.688048728142768 290.02516859452766 0.7193822312282351
20.693276283096182 287.0086833371801 0.7149903993627956
20.698503838049596 287.2529033007763 0.7161148148713041
20.70373139300301 290.42794436144993 0.7199730998280874
20.708958947956425 292.27726300332705 0.721287739505357
20.71418650290984 293.4913394712222 0.7220410418453116
20.719414057863254 293.1000084299393 0.7207756904714931
20.72464161281667 295.6984512934793 0.7246554311736408
20.729869167770083 297.5410537034796 0.7264826832184129
20.735096722723497 299.0867786351246 0.7278724647699671
20.740324277676912 298.3907429899895 0.7273561493881555
20.745551832630326 295.0787810779282 0.7232958791224614
20.75077938758374 291.8205639645656 0.721270691995677
20.756006942537155 291.9069510067704 0.7213677343769129
20.76123449749057 292.71010515729023 0.7224761007077033
20.766462052443984 294.3078989182903 0.7231226140140684
20.7716896073974 297.1086566217902 0.7257054561165625
20.776917162350813 299.2079580755433 0.7280827806417683
20.782144717304227 299.70017160612343 0.7293551406573701
20.78737227225764 299.654737898025 0.7293654175030169
20.792599827211056 295.72659492097824 0.7248021998086158
20.79782738216447 295.6587169600176 0.7244114639738114
20.803054937117885 295.99375039324474 0.724966104982335
20.8082824920713 301.51764662714925 0.7313101778329063
20.813510047024714 307.75163121150234 0.7381635260903956
20.81873760197813 311.71290115387984 0.743862395068153
20.823965156931543 312.943682742838 0.745292648322761
20.829192711884957 313.2042968023319 0.7461806431463756
20.83442026683837 314.08029239890436 0.7467751039510078
20.839647821791786 314.7097506464351 0.7475540224427548
20.8448753767452 316.05606894774434 0.749203287416101
20.850102931698615 316.99814989508326 0.7495466018339852
20.85533048665203 315.44036152420176 0.7470335130778631
20.860558041605444 311.81457954068964 0.7436965030122462
20.865785596558858 309.78909268129047 0.7409192394588736
20.871013151512273 304.08985551701767 0.7333810956563006
20.876240706465687 299.2267969117188 0.7272336051419308
20.8814682614191 301.1243716199492 0.7291567884102027
20.886695816372516 304.6423098873898 0.733884063991866
20.89192337132593 308.81262117610936 0.7391248161472448
20.897150926279345 309.4450678010856 0.7399846038227585
20.90237848123276 308.3236834262522 0.7388055179619414
20.907606036186174 305.6256369996952 0.7351054001520715
20.912833591139588 302.81281661127474 0.732012745842334
20.918061146093002 300.065086847022 0.7289161715242849
20.923288701046417 298.1579618408649 0.7271215731894868
20.92851625599983 300.57724245155725 0.7301323129206733
20.933743810953246 302.1445797025918 0.7316348397368331
20.93897136590666 300.478393589938 0.7287684004928585
20.944198920860075 295.9321761584607 0.7234635303885821
20.94942647581349 294.1737571826919 0.722332439045879
20.954654030766903 294.5701373987693 0.7236912130515176
20.959881585720318 297.463323155215 0.7276379448399637
20.965109140673732 298.5744765273331 0.7289241169501701
20.970336695627147 295.6662519402039 0.7253770886624119
20.97556425058056 289.96888480177023 0.7180458396160517
20.980791805533975 286.71247367159424 0.7136313553968225
20.98601936048739 286.4360623291691 0.7140727645127922
20.991246915440804 289.8486742117592 0.7185570235925925
20.99647447039422 288.5360410100944 0.7167292928983136
21.001702025347633 284.62719541392374 0.7112038467804069
21.006929580301048 284.05794539769937 0.7105339267248489
21.012157135254462 284.30804024548473 0.7106347550331973
21.017384690207876 282.44215148199805 0.708538149745005
21.02261224516129 279.43088822853895 0.7043930159295402
21.027839800114705 279.4289089097285 0.7050636848835115
21.03306735506812 280.9040087130727 0.7058759029544978
21.038294910021534 281.1426290627969 0.7067106968458365
21.04352246497495 280.72591008944653 0.7066687364407428
21.048750019928363 277.8256966568348 0.7039863621075068
21.053977574881777 277.26446435804735 0.7030075322277978
21.059205129835192 279.52621142522054 0.7047654362525975
21.064432684788606 282.62545593772944 0.708392431390923
21.06966023974202 282.4698803708049 0.7073629104618454
21.074887794695435 277.0263930819907 0.7008291233975561
21.08011534964885 273.0810494401196 0.6955228083143827
21.085342904602264 270.80633145548046 0.6925559804595066
21.09057045955568 273.4749699427483 0.6949125424127105
21.095798014509093 275.05427824989323 0.6963987493064449
21.101025569462507 275.6603294828574 0.6961849151806353
21.10625312441592 273.83037862639685 0.6939830212710839
21.111480679369336 275.33655246273065 0.6951569488115861
21.11670823432275 277.8051855641814 0.6986996174936837
21.121935789276165 275.9394605730411 0.6969104402987834
21.12716334422958 272.551444114346 0.6931005202473981
21.132390899182994 269.8250828491043 0.6905093961106243
21.13761845413641 270.51734918596645 0.6909877848331432
21.142846009089823 273.2737336734194 0.6945591028981077
21.148073564043237 273.1003859322381 0.6932071585947851
21.15330111899665 273.8051714182181 0.6933305949870371
21.158528673950066 272.3966590489474 0.6918721463078201
21.16375622890348 272.650399776356 0.6920567970846575
21.168983783856895 274.0834112956095 0.693974428783771
21.17421133881031 275.8900102014577 0.6960308546755256
21.179438893763724 274.5064622750697 0.6936759992544619
21.184666448717138 271.52010557151925 0.6903666255246267
21.189894003670553 269.59254513240063 0.6875850345366936
21.195121558623967 271.44166703599745 0.6897104444017719
21.20034911357738 277.0829258771025 0.6966995491486642
21.205576668530796 275.7950904339558 0.6948362172662913
21.21080422348421 274.06321309089606 0.6931232256398808
21.216031778437625 272.39450476199613 0.6898500089134402
21.22125933339104 274.10347524038383 0.6910999438222579
21.226486888344454 270.5808654436889 0.6857924027886828
21.231714443297868 268.7913847665535 0.6838410179649007
21.236941998251282 268.2709307168339 0.6832657073662228
21.242169553204697 268.36427837882496 0.6829666978845911
21.24739710815811 268.1805368387525 0.6815000117881891
21.252624663111526 268.64824630756243 0.6814423544181688
21.25785221806494 273.8071332063154 0.6876230870734392
21.263079773018355 273.4173381731036 0.6870615995665174
21.26830732797177 273.4892380038872 0.6880013160884964
21.273534882925183 273.1091011901553 0.6875902214034436
21.278762437878598 273.2998251509192 0.6879791644522567
21.283989992832012 273.2957522323579 0.6960082660163898
21.289217547785427 270.79087253681763 0.7031235038975409
21.29444510273884 267.03168334278246 0.7042399312111419
21.299672657692255 262.78152554878744 0.7025529093194666
21.30490021264567 264.1141044321207 0.7089231821413117
21.310127767599084 265.8866362892619 0.7159677504032178
21.3153553225525 266.96916352857664 0.7209974763873809
21.320582877505913 266.25330027780564 0.7237607812201687
21.325810432459328 268.93617520057825 0.7302587459080069
21.331037987412742 268.0772347876233 0.7324254940535204
21.336265542366156 267.42502837955533 0.735084334048499
21.34149309731957 266.12716196704287 0.7356822324668865
21.346720652272985 267.2937616147878 0.739458174496502
21.3519482072264 266.6572349830984 0.7403465654562453
21.357175762179814 266.46407290983814 0.7423895527207214
21.36240331713323 266.96824469047607 0.7456287666363351
21.367630872086643 268.7830513428951 0.7517245764918049
21.372858427040057 269.5395819774523 0.7568843571658422
21.378085981993472 272.3647022133369 0.7629955185637313
21.383313536946886 270.2069429751909 0.7614632053781752
21.3885410919003 268.9174482140603 0.7611680112171737
21.393768646853715 268.2781162207427 0.7625866613781819
21.39899620180713 267.48742431170456 0.7643795632485783
21.404223756760544 269.07354607519665 0.7667879526539381
21.40945131171396 267.1930356050354 0.7654361275719127
21.414678866667373 265.7496600404647 0.7653625129088083
21.419906421620787 263.32845622507944 0.7629462309044437
21.4251339765742 262.0325676332634 0.7632928576057051
21.430361531527616 263.11807047479294 0.7665173566005585
21.43558908648103 267.10695044472095 0.7738591332649848
21.440816641434445 267.42663257949647 0.7772542677034063
21.44604419638786 268.8075000835524 0.7804241091987602
21.451271751341274 268.4871880356767 0.7820361012249915
21.45649930629469 270.0567061607457 0.7845148604423207
21.461726861248103 268.4165451264227 0.7837777307038511
21.466954416201517 267.38027180183747 0.7852840199930521
21.47218197115493 270.4518870090443 0.7918073598190277
21.477409526108346 272.71111167113287 0.7975464978754959
21.48263708106176 271.936432426213 0.7974866733566831
21.487864636015175 270.3999204430468 0.7984643853876967
21.49309219096859 268.6891137625423 0.7975076904229702
21.498319745922004 272.4912301178342 0.8047351074378926
21.503547300875418 270.95712624727054 0.8039496221921169
21.508774855828833 271.0306331078006 0.8024426093749237
21.514002410782247 267.9135172483975 0.7814922147042408
21.51922996573566 269.9194055458532 0.7761963085542098
21.524457520689076 271.2759140574734 0.7704788867040128
21.52968507564249 271.5950470556966 0.764400099335516
21.534912630595905 271.88271304021356 0.7589272540801556
21.54014018554932 272.7820619483737 0.7559107279515777
21.545367740502734 275.00603461873624 0.7570220763013286
21.550595295456148 277.4345893143371 0.7603882235220996
21.555822850409562 276.80415854205137 0.7587212384302903
21.561050405362977 280.336845672725 0.7609894106871548
21.56627796031639 279.71560048287375 0.7577888049162348
21.571505515269806 281.2246381145046 0.7580712438374827
21.57673307022322 279.61070676570233 0.7547613785280556
21.581960625176634 280.21959484332933 0.754932280682953
21.58718818013005 279.81489295672367 0.7522757040571811
21.592415735083463 281.08098468155595 0.7526465366063888
21.597643290036878 280.58688849668744 0.750124699054006
21.602870844990292 283.3797760731191 0.7528152554497415
21.608098399943707 286.65700616092107 0.7567359919001996
21.61332595489712 289.3003502614467 0.75880016232486
21.618553509850535 286.5194007320114 0.7536498204403724
21.62378106480395 285.76887215154414 0.749870412317169
21.629008619757364 286.9907982697435 0.7501809128252596
21.63423617471078 285.3652860516882 0.7469971870672171
21.639463729664193 281.72631969835646 0.7413077405482748
21.644691284617608 280.9605382879454 0.7391138603393083
21.649918839571022 282.76530872433887 0.7404900917646128
21.655146394524436 286.6398443388462 0.7455382048153854
21.66037394947785 287.6064723057475 0.7465884116688946
21.665601504431265 289.4810899488689 0.7490529614042002
21.67082905938468 290.28115927378406 0.7488914772451584
21.676056614338094 290.5130953469575 0.7479130562689427
21.68128416929151 288.3381108141676 0.7443100524413667
21.686511724244923 289.37601246935833 0.7457283863157237
21.691739279198337 292.00700759701493 0.7495288708244648
21.696966834151752 294.9902317781328 0.7527028845136444
21.702194389105166 295.1055746088166 0.7519097788846666
21.70742194405858 295.860506488387 0.7519884535296792
21.712649499011995 294.6446260134738 0.7494946590209637
21.71787705396541 296.8661795146746 0.7514379059834467
21.723104608918824 297.2501447362484 0.7521083973275116
21.72833216387224 299.27445806111905 0.7547442541140618
21.733559718825653 299.7988833499518 0.7557565164417205
21.738787273779067 301.00337821908323 0.7549807738564633
21.74401482873248 303.50035337122205 0.7566331373457955
21.749242383685896 304.3460462527579 0.7570887518518395
21.75446993863931 305.52805945703136 0.7594843610017263
21.759697493592725 306.3707229311171 0.7613084252816672
21.76492504854614 306.51114986262576 0.7608931109335575
21.770152603499554 306.39587239394825 0.7611438695915096
21.77538015845297 308.3928775549574 0.7630705069701085
21.780607713406383 311.5693429584474 0.7670055917393187
21.785835268359797 315.2674048653801 0.7705380646023238
21.79106282331321 316.76817641654384 0.7712926947688564
21.796290378266626 319.5531120385677 0.7743694913711785
21.80151793322004 317.78537123557805 0.7718002955816702
21.806745488173455 317.31029334841423 0.7712903767735652
21.81197304312687 317.2161700502485 0.7701391802012402
21.817200598080284 319.34941121712757 0.7721892627594296
21.822428153033698 325.3708009262038 0.779442334924051
21.827655707987113 328.2893486921399 0.7837502559115582
21.832883262940527 330.92003281636386 0.7876626753845309
21.83811081789394 330.2483856187161 0.7872790842033502
21.843338372847356 333.8323516066657 0.7907297757935865
21.84856592780077 339.35545328812213 0.7962595029506534
21.853793482754185 340.187451088815 0.7973158702963975
21.8590210377076 343.903929126159 0.8012019164142412
21.864248592661014 344.3337715030352 0.8013326008082635
21.869476147614428 340.5757181161442 0.7958838803313155
21.874703702567842 330.4451335221554 0.7837600576880582
21.879931257521257 325.8813129118538 0.7777828860533247
21.88515881247467 323.0448001921775 0.7744091136887601
21.890386367428086 319.67380569127903 0.7703256800441384
21.8956139223815 315.9393802250095 0.7656735885727899
21.900841477334914 313.87341075398604 0.7632119740715069
21.90606903228833 312.76414946976206 0.7623402886699187
21.911296587241743 312.7644199031603 0.7629691665349447
21.916524142195158 312.9241546234673 0.7632651355544247
21.921751697148572 313.4721510256521 0.7641275863863828
21.926979252101987 313.7353470465659 0.7632663059727595
21.9322068070554 313.1946975340714 0.762287215242504
21.937434362008815 316.002481597784 0.7647799201559701
21.94266191696223 315.3196905220457 0.7634946657653493
21.947889471915644 313.80301570733917 0.7616386765310934
21.95311702686906 309.6604710556926 0.7566631482028229
21.958344581822473 308.90994720897265 0.7559643110202847
21.963572136775888 313.80867964143937 0.7615958056242236
21.968799691729302 315.5994907015601 0.762631051342313
21.974027246682716 315.71887144585816 0.7624891400028635
21.97925480163613 314.9404610450059 0.76162617480947
21.984482356589545 315.0962884601301 0.7620035020139273
21.98970991154296 315.3852547780004 0.7619075842401558
21.994937466496374 314.0018735058715 0.7586859174957161
22.00016502144979 312.91296578395713 0.7575378198433118
22.005392576403203 312.4973171264968 0.7567182790619233
22.010620131356617 314.68740963959164 0.7596190613102737
22.015847686310032 319.28886297073893 0.7659014478495264
22.021075241263446 322.9815280621089 0.770562588415136
22.02630279621686 322.8275223406321 0.7707861744319572
22.031530351170275 321.8063559525391 0.7683206857601086
22.03675790612369 319.8414741695371 0.7649369432446206
22.041985461077104 320.8335325834367 0.7656595780762977
22.04721301603052 322.2821377278316 0.7667845089939638
22.052440570983933 323.68179965175057 0.7690306535659998
22.057668125937347 327.5409609611909 0.7736184890945881
22.06289568089076 330.4595578657965 0.7776251182459929
22.068123235844176 332.50406626169456 0.7802702865585548
22.07335079079759 328.5793060520002 0.7748552284581305
22.078578345751005 327.3914741306299 0.7732540725772606
22.08380590070442 327.4804869499799 0.7725658783981525
22.089033455657834 325.73819782607586 0.7706011819354293
22.09426101061125 323.2593575265256 0.7682904787930954
22.099488565564663 322.6311562250029 0.7671110693806915
22.104716120518077 324.81040022253654 0.7698979214896186
22.10994367547149 328.4248845553219 0.7739227728648227
22.115171230424906 327.00041809668903 0.7720514431346502
22.12039878537832 328.0578653001342 0.7733959065137608
22.125626340331735 323.30452392662016 0.7677281544960616
22.13085389528515 320.04270441200475 0.7637121143611629
22.136081450238564 317.29959838659903 0.760723851101435
22.141309005191978 315.04579147971197 0.7577098188761874
22.146536560145393 311.41658906302655 0.7539234627671417
22.151764115098807 311.63813985363413 0.7543590877942513
22.15699167005222 314.1404535989461 0.757549959598507
22.162219225005636 317.0613059421711 0.7608485967943457
22.16744677995905 316.567711751294 0.75987300895597
22.172674334912465 316.46051922628766 0.7597776556566663
22.17790188986588 316.6209480072392 0.7586818307278638
22.183129444819293 314.672407437182 0.7562918943233762
22.188356999772708 314.01236005291935 0.7549430847955783
22.193584554726122 315.9414583120719 0.7574381065989643
22.198812109679537 315.82005493598604 0.7571204216110659
22.20403966463295 318.95208901957784 0.7602972463979565
22.209267219586366 316.8424138167942 0.7575839466161358
22.21449477453978 316.2688346593418 0.7566129397178495
22.219722329493194 313.3480759731648 0.7528822810552398
22.22494988444661 312.65562217466817 0.7530786962917099
22.230177439400023 313.55042472573757 0.7541331434589716
22.235404994353438 313.6842400260633 0.754649604796114
22.240632549306852 312.41038037658717 0.7527334522179767
22.245860104260267 314.8718615273692 0.7549768539691384
22.25108765921368 314.2198260543177 0.7549671095978316
22.256315214167095 314.2284837243251 0.7540786744808041
22.26154276912051 312.64941760623054 0.7528894688773969
22.266770324073924 316.02727890506503 0.7557629832153837
22.27199787902734 319.8406170866648 0.7599535152787501
22.277225433980753 317.5538039176106 0.7569041755665477
22.282452988934168 313.6563001688061 0.7513520551561499
22.287680543887582 309.1328956589198 0.7462616265735595
22.292908098840996 309.1297018635637 0.7462841023908771
22.29813565379441 311.74297091217767 0.749328239034091
22.303363208747825 309.09235305852053 0.7468153916014354
22.30859076370124 308.5491142957234 0.7463012477395022
22.313818318654654 306.9826413428816 0.7443816129298747
22.31904587360807 306.86338843844885 0.7438047689029524
22.324273428561483 305.57209947793064 0.7420840626918346
22.329500983514897 303.67623777482055 0.7409664603911598
22.334728538468312 303.4139839410381 0.7402019295059037
22.339956093421726 298.0422815058021 0.7339991179793833
22.34518364837514 296.67698916595253 0.7319810570168181
22.350411203328555 295.79555285205714 0.7304295563790821
22.35563875828197 296.917524254149 0.7322947000695451
22.360866313235384 296.0485053497745 0.7297542928299118
22.3660938681888 297.60351266694164 0.7325087488451173
22.371321423142213 297.8800320490971 0.7321369251152782
22.376548978095627 297.210624062219 0.7320038516924834
22.38177653304904 295.0503616812215 0.7295301518551468
22.387004088002456 295.03783322763013 0.7300235968661197
22.39223164295587 295.153839602396 0.7303471341128926
22.397459197909285 294.86686960661257 0.7294876411054989
22.4026867528627 293.61789726689807 0.7277263457052165
22.407914307816114 291.95363268632366 0.725977004028213
22.41314186276953 289.8127095304619 0.7235370492463173
22.418369417722943 290.5590049411632 0.7239504527096006
22.423596972676357 291.5576073763472 0.7248176585998374
22.42882452762977 292.1355835604148 0.7243851480492773
22.434052082583186 290.25240861083967 0.7226261134787758
22.4392796375366 289.19404361514273 0.7213936000594091
22.444507192490015 286.65912725840025 0.7192504304985894
22.44973474744343 284.5435909353049 0.7169916205537827
22.454962302396844 281.9499201027559 0.7126920943939252
22.460189857350258 281.316404526398 0.7110424678258713
22.465417412303673 281.44882176009224 0.7109625265937733
22.470644967257087 282.01044424414596 0.7135208948456853
22.4758725222105 281.9136148216181 0.7146467312183011
22.481100077163916 281.80315645970103 0.7146242742802715
22.48632763211733 284.54376609549087 0.7171397988771128
22.491555187070745 284.65983637275696 0.7160670983449478
22.49678274202416 283.8058370430347 0.7139580639065998
22.502010296977573 283.6184441809917 0.7141725759879802
22.507237851930988 281.4311533747375 0.7113438168069003
22.512465406884402 278.94714487085594 0.7079687150062481
22.517692961837817 278.23204357628254 0.7067756610252459
22.52292051679123 279.96733526270884 0.7088809586741068
22.528148071744646 283.25512196487307 0.7136782562418368
22.53337562669806 281.3429970230752 0.7106900780787108
22.538603181651474 278.71525288225996 0.7084066281224171
22.54383073660489 275.8898348622532 0.7054311956151381
22.549058291558303 277.6505848163729 0.7077089486577377
22.554285846511718 278.0853020352069 0.7076613210526542
22.559513401465132 278.093527212124 0.7064399679829713
22.564740956418547 275.4031690500914 0.7029026191914403
22.56996851137196 275.57490488136415 0.7024709747687773
22.575196066325375 275.07510651540036 0.7020605297946935
22.58042362127879 276.7945494005149 0.7040835815800366
22.585651176232204 274.2047287413007 0.7009706412167565
22.59087873118562 273.9555699563327 0.7005318567140795
22.596106286139033 271.8554005025048 0.697887398298681
22.601333841092448 273.84211738358437 0.7005292787876762
22.606561396045862 275.6535294772813 0.7024452497738887
22.611788950999276 274.2564870870279 0.7001084968854429
22.61701650595269 273.5862038041331 0.6996890036243061
22.622244060906105 271.8673899229926 0.6993216725698842
22.62747161585952 270.16827056829686 0.6984282955810714
22.632699170812934 269.6575325083364 0.6976008795142001
22.63792672576635 269.8819809243764 0.6955292086409228
22.643154280719763 272.11621958082526 0.6982887169276403
22.648381835673177 274.8536164980345 0.7015699929627088
22.653609390626592 274.30546240981823 0.701037572436467
22.658836945580006 275.1962134800087 0.7024876387433673
22.66406450053342 271.78398025286623 0.6981380315009882
22.669292055486835 272.82927246024093 0.6990133420701548
22.67451961044025 271.30735947252845 0.6959699338849213
22.679747165393664 275.61159054400594 0.7017624828141307
22.68497472034708 277.91183178136686 0.7059472657337882
22.690202275300493 277.7016591538845 0.7059899460412288
22.695429830253907 277.9812701942755 0.7065681147581896
22.70065738520732 277.509181219219 0.7066823658596398
22.705884940160736 277.48579427081813 0.7052602279873115
22.71111249511415 278.0717530962806 0.7049270999519943
22.716340050067565 279.53129040308664 0.705750686648818
22.72156760502098 281.1728295388639 0.7078579045919822
22.726795159974394 282.3157015801093 0.7096624550413787
22.73202271492781 286.402498273569 0.7148862077529927
22.737250269881223 288.261497662446 0.7166502448578783
22.742477824834637 289.2605491154977 0.7172620764493925
22.74770537978805 287.6768567370769 0.7150761235625431
22.752932934741466 288.4210628323618 0.7161305830655287
22.75816048969488 289.26957812019504 0.7171753714740805
22.763388044648295 288.8244263014751 0.7166294809578139
22.76861559960171 287.32757524963955 0.7140127810080116
22.773843154555124 288.7668188274837 0.7158343651392446
22.779070709508538 289.92803715711835 0.7178342790466509
22.784298264461952 290.8151544119175 0.7191423720548047
22.789525819415367 292.18660358590523 0.7205964591354214
22.79475337436878 294.5292716898899 0.7235350916169461
22.799980929322196 296.019420256035 0.724727360959724
22.80520848427561 294.29711415815905 0.7226581064634497
22.810436039229025 292.0670709558548 0.7193469027679231
22.81566359418244 290.2246395190379 0.7171204583397601
22.820891149135853 292.77319938943936 0.7204350303040188
22.826118704089268 293.58671744925624 0.7213483832688837
22.831346259042682 294.2834962952131 0.722508859717323
22.836573813996097 292.6451592852547 0.7197049712170251
22.84180136894951 295.6998566345321 0.7232415584877642
22.847028923902926 294.8159972980523 0.7218556383934259
22.85225647885634 293.02603049978546 0.7196797370954722
22.857484033809754 293.70831484614166 0.7205047832785315
22.86271158876317 298.2254310457029 0.7265242906011696
22.867939143716583 297.68923955655026 0.7256555129847035
22.873166698669998 293.40394670871416 0.7208223491383874
22.878394253623412 290.42912750846807 0.7170730129554791
22.883621808576827 292.63398191306806 0.7199858616328763
22.88884936353024 294.2749313032035 0.7221986196133825
22.894076918483655 293.9889180823484 0.7214580486070236
22.89930447343707 292.21939289694353 0.7197885770327173
22.904532028390484 292.73008700942347 0.7201014002452187
22.9097595833439 294.30573560438415 0.7217918728295125
22.914987138297313 294.1642549403828 0.7204538599526114
22.920214693250728 292.2834867290988 0.7185847652442733
22.925442248204142 290.17910570997265 0.7162010171964945
22.930669803157556 291.55845371674917 0.7181794414007555
22.93589735811097 290.6915480964511 0.7173523156016854
22.941124913064385 293.5188202942395 0.7203225728312659
22.9463524680178 294.59453113311196 0.7214191744598518
22.951580022971214 293.3613795380858 0.7193356911749793
22.95680757792463 289.15367243945576 0.7139417970620145
22.962035132878043 286.81368151134626 0.7114379814487145
22.967262687831457 287.9343147762473 0.7124870786666334
22.972490242784872 292.0932911813904 0.7179996800228456
22.977717797738286 295.56123730905057 0.7218524541371745
22.9829453526917 295.9059819093178 0.722375819766133
22.988172907645115 293.5793664696567 0.7196797325569412
22.99340046259853 289.8053751139844 0.7148516801069621
22.998628017551944 285.7948157083984 0.7104429728314889
23.00385557250536 285.60140681819934 0.7098170903407124
23.009083127458773 286.1028374740809 0.7106826746736338
23.014310682412187 289.2151460054393 0.715118877370921
23.0195382373656 291.83770512294024 0.7177689500050253
23.024765792319016 292.624277119539 0.7182807367270998
23.02999334727243 292.4192589611986 0.7176342711209263
23.035220902225845 292.8329879672126 0.7188868402681188
23.04044845717926 290.7661088578794 0.7174126614618456
23.045676012132674 290.3178281918874 0.717129920593737
23.05090356708609 285.7390708377647 0.711550304220265
23.056131122039503 285.2064827275039 0.7092546525601343
23.061358676992917 286.07816478428276 0.7088915865775929
23.06658623194633 289.2222112623861 0.7132356038498076
23.071813786899746 286.6932845674327 0.7104096783140109
23.07704134185316 287.6600105056343 0.7135720173896167
23.082268896806575 287.1261697218866 0.7129395732218569
23.08749645175999 289.7012032372524 0.7157165624548151
23.092724006713404 290.0935406453454 0.7156114740842199
23.097951561666818 293.60355851501305 0.7193148947700694
23.103179116620232 291.0113253780287 0.7167679532858132
23.108406671573647 288.31935542587684 0.7128506108111622
23.11363422652706 285.40604852341164 0.7084600543497223
23.118861781480476 285.5434972839946 0.7087079234004672
23.12408933643389 283.0631979182729 0.7061754242422871
23.129316891387305 286.16393071245517 0.7103559998300958
23.13454444634072 289.3358857054057 0.7138881698603666
23.139772001294133 293.2094231700318 0.7184099160867045
23.144999556247548 293.68582015917303 0.7195333543156446
23.150227111200962 294.566625737442 0.7194842609119614
23.155454666154377 293.1193085651628 0.7188365404925277
23.16068222110779 292.2438512453054 0.7178941616418637
23.165909776061206 291.8304876693488 0.7173959068917676
23.17113733101462 292.34958018340967 0.7179939865261924
23.176364885968034 296.17616303451746 0.7212950282188759
23.18159244092145 297.730208749028 0.7231862222754052
23.186819995874863 295.9667373587084 0.720387220273251
23.192047550828278 293.43669753464405 0.7182111986513952
23.197275105781692 292.027132358376 0.7166938286878483
23.202502660735107 289.74549720507264 0.7133064844797308
23.20773021568852 289.63802098603674 0.7122662893825433
23.212957770641935 290.32573660748545 0.7131209371904407
23.21818532559535 293.7675749096112 0.7181802203607096
23.223412880548764 295.70215218375847 0.7213796060770852
23.22864043550218 297.9187337664135 0.7234800615020607
23.233867990455593 296.1812654009086 0.7208523538802307
23.239095545409008 297.7687021449137 0.7221308855925577
23.244323100362422 296.66889797265 0.7213680770208126
23.249550655315836 298.44022739838005 0.7231317988652705
23.25477821026925 295.0487730564764 0.7195327523958681
23.260005765222665 292.2078550287572 0.7172425799271477
23.26523332017608 289.88486363733404 0.7148713473111583
23.270460875129494 291.41511589924505 0.7168560881622829
23.27568843008291 292.2205065210223 0.7164307051937243
23.280915985036323 290.5002695640159 0.7133646816047288
23.286143539989737 289.319033155455 0.7115554787113103
23.291371094943152 293.0659763443998 0.7158767161861459
23.296598649896566 297.87293043394703 0.7221822790225081
23.30182620484998 299.00893922616507 0.7234911184209687
23.307053759803395 295.88303812541477 0.719585621136239
23.31228131475681 292.24693579795394 0.7152528727907443
23.317508869710224 291.7928447023187 0.7143058570974764
23.32273642466364 293.7209737043924 0.7159019693963029
23.327963979617053 295.4109144125649 0.7178062582418957
23.333191534570467 295.430748361524 0.718304144609643
23.33841908952388 292.56609326088636 0.7154762646665388
23.343646644477296 290.8946410172511 0.7131840400060402
23.34887419943071 290.06605399571015 0.7119794445768554
23.354101754384125 290.3314471604568 0.7122634199586634
23.35932930933754 293.8822356871028 0.717038201319792
23.364556864290954 294.1516143266656 0.7174982982728394
23.369784419244368 295.2821266446266 0.7180341080375158
23.375011974197783 293.1041529513504 0.7152172441193057
23.380239529151197 292.3805356732533 0.7143791333805316
23.38546708410461 290.3003521109413 0.7119912202750787
23.390694639058026 292.1613912691191 0.7145466544530815
23.39592219401144 293.4483844953687 0.7153430315396518
23.401149748964855 293.66853974178065 0.7158521308283389
23.40637730391827 292.9358943821401 0.7145319873679549
23.411604858871684 294.2352571318584 0.7164145474834746
23.416832413825098 293.3876221002536 0.7152079407903023
23.422059968778512 291.87256135768985 0.7137404477072422
23.427287523731927 290.2388906911001 0.7124496573048436
23.43251507868534 288.6174283566162 0.7103860284795697
23.437742633638756 290.57442858977396 0.7121771668775193
23.44297018859217 293.3869992874182 0.7153311167673927
23.448197743545585 296.4313496480216 0.7190242046642559
23.453425298499 296.9856202423252 0.7189838251878956
23.458652853452413 297.18029096087895 0.7192099183401062
23.463880408405828 296.81962565021786 0.7179231005933205
23.469107963359242 293.65423730014396 0.7139948684707416
23.474335518312657 293.48795575263074 0.7135425103266934
23.47956307326607 293.93420768356964 0.7143777344336039
23.484790628219486 293.5552924929846 0.7143578733071547
23.4900181831729 292.6844395995459 0.7134312219879487
23.495245738126314 292.6377872313915 0.7137137513552688
23.50047329307973 293.5238469639829 0.7149812988726266
23.505700848033143 292.82271924583665 0.7144521441987154
23.510928402986558 291.1369308876989 0.712497123583434
23.516155957939972 292.41053161817365 0.7136783644371081
23.521383512893387 293.34111227933147 0.7149268498674259
23.5266110678468 296.1872907710347 0.7184466577689032
23.531838622800215 296.1389110586456 0.7182647037506064
23.53706617775363 295.89942013167655 0.7185954113015219
23.542293732707044 295.14685058997964 0.7165101015829668
23.54752128766046 296.27182796311723 0.7172992373037947
23.552748842613873 298.5736724472099 0.7189571401322188
23.557976397567288 299.7945659384595 0.7202279414427274
23.563203952520702 299.66148854918276 0.7199602683512324
23.568431507474116 300.8660002450211 0.7213535747058853
23.57365906242753 304.09122668666043 0.7248665710181794
23.578886617380945 301.5607966626572 0.7210498128345557
23.58411417233436 299.45355743864667 0.7181320928255233
23.589341727287774 298.84371110688625 0.7169532601499903
23.59456928224119 299.31572075650945 0.7169895990701545
23.599796837194603 300.533907385084 0.7187696985234073
23.605024392148017 299.01167978409103 0.7158816519298717
23.610251947101432 300.51415662651345 0.7168382182643686
23.615479502054846 300.34495851446053 0.7160370672468018
23.62070705700826 299.92631846789055 0.7150520194879165
23.625934611961675 299.6596491188606 0.7149501625597157
23.63116216691509 298.68039182690785 0.7136515949618402
23.636389721868504 299.011298764604 0.7139216001769846
23.64161727682192 297.54036974509637 0.7122395882330748
23.646844831775333 296.98020277175107 0.711944858643995
23.652072386728747 296.8619348910665 0.7119676442383037
23.65729994168216 299.2219991513102 0.7148180787845141
23.662527496635576 301.1969101003556 0.7163734136636299
23.66775505158899 299.96094057938353 0.7152358202114503
23.672982606542405 298.3845065236274 0.7121662524201591
23.67821016149582 297.9738518197156 0.7110559641257711
23.683437716449234 298.24843561794654 0.7104782376242663
23.688665271402648 300.7902060063441 0.7139195170773264
23.693892826356063 305.81278774368394 0.7197456310413377
23.699120381309477 308.26211624877436 0.7223816456128658
23.70434793626289 310.9555185812781 0.7249052802443539
23.709575491216306 312.1435540651891 0.7256332779751878
23.71480304616972 312.74230713848664 0.7264203360911717
23.720030601123135 312.5072255202992 0.7264806076457964
23.72525815607655 311.88741375693587 0.7259617525764188
23.730485711029964 311.8179670777753 0.7257725563206197
23.735713265983378 308.54744333134 0.7207304451002788
23.740940820936792 304.359294831955 0.7154882870031072
23.746168375890207 305.7115809852834 0.7163998657463808
23.75139593084362 308.5304479935895 0.7194474807066052
23.756623485797036 309.9382869004268 0.720904456565745
23.76185104075045 307.02092047642935 0.7170041053862841
23.767078595703865 302.16600771909236 0.7120594874322369
23.77230615065728 301.1363884327407 0.7106271338286867
23.777533705610693 302.9742340324831 0.7125254019937493
23.782761260564108 307.4165929364686 0.7170024673587773
23.787988815517522 311.8193943550527 0.7217505595521228
23.793216370470937 312.28701220074464 0.7217480441394811
23.79844392542435 311.0711131075837 0.7205156149646547
23.803671480377766 309.9425314583978 0.7193722024582085
23.80889903533118 311.1910274098998 0.7206717840029438
23.814126590284594 311.9422384416812 0.7205085473900216
23.81935414523801 310.4975323421668 0.7183950378269767
23.824581700191423 311.16645725653086 0.7190053073657264
23.829809255144838 311.13151325625853 0.7194433233224302
23.835036810098252 311.95179508118645 0.7206121541726842
23.840264365051667 314.32882465834683 0.7228353248186101
23.84549192000508 316.90193519660806 0.7249304854549847
23.850719474958495 320.8514897147466 0.7280070290880608
23.85594702991191 321.63230195268517 0.7294721785103905
23.861174584865324 321.9994611271507 0.7307967309839186
23.86640213981874 320.7910366081705 0.7287533449882676
23.871629694772153 322.85901809430567 0.729859487777566
23.876857249725568 322.1309070290459 0.7287058504734538
23.882084804678982 318.5095830623146 0.7246822203019657
23.887312359632396 314.47194931670026 0.7208617808809665
23.89253991458581 315.6611094452374 0.7214640790066976
23.897767469539225 314.46584626099457 0.7198622052195339
23.90299502449264 313.4252267047478 0.7174899571212622
23.908222579446054 307.0635828007424 0.7103578452792779
23.91345013439947 305.1627684644716 0.7077045263025374
23.918677689352883 303.9216869515968 0.7060260953596422
23.923905244306297 306.09533771686193 0.7085589975308016
23.929132799259712 311.7108247504795 0.7148224511673333
23.934360354213126 310.9849968463846 0.714377656985688
23.93958790916654 309.52392869468105 0.7129938021679257
23.944815464119955 306.8268122306985 0.7104939253407705
23.95004301907337 306.53907920611977 0.7108615337171391
23.955270574026784 303.04725820766026 0.7068265224381809
23.9604981289802 302.25592111465255 0.7057045748772851
23.965725683933613 305.0667256816188 0.7076313889557714
23.970953238887027 307.3505293241199 0.7100383255679007
23.97618079384044 309.9976007947335 0.7134641870263474
23.981408348793856 306.980877296353 0.7099780354929904
23.98663590374727 311.43775750546615 0.7146036992141965
23.991863458700685 312.3201398870307 0.7155313697493348
23.9970910136541 313.3298358009119 0.7170981632078152
24.002318568607514 310.9839798155572 0.715025333001074
24.007546123560928 312.6742332950383 0.7170415479274178
24.012773678514343 312.6176468351523 0.7171274642381398
24.018001233467757 314.0164351235387 0.7173033685730258
24.02322878842117 314.27888459287834 0.717067938601336
24.028456343374586 314.7295464673908 0.7171137947727889
24.033683898328 314.61125381793573 0.7169475779022678
24.038911453281415 312.19015860940925 0.7149580852637202
24.04413900823483 312.02007309917445 0.7150985159194585
24.049366563188244 309.0956364624741 0.7126296942414948
24.054594118141658 313.46452627244406 0.7173503372151615
24.059821673095072 312.7890390750833 0.7165522483178285
24.065049228048487 311.9069868430224 0.7151849840604347
24.0702767830019 307.2761766070503 0.7229538907311809
24.075504337955316 311.00328955261836 0.7367610547832283
24.08073189290873 311.7010883926157 0.7438803250575952
24.085959447862145 314.4970806060164 0.7526622680328398
24.09118700281556 314.33985551081383 0.7567352468508803
24.096414557768973 314.36749731270885 0.7617194515612717
24.101642112722388 314.2999670220424 0.7653829844848461
24.106869667675802 313.61041059102666 0.76955656071204
24.112097222629217 313.10764909301014 0.7729283907760639
24.11732477758263 309.65776790962076 0.7720584136941033
24.122552332536046 307.85140514964615 0.772900621174513
24.12777988748946 308.9307826372617 0.7779656448080111
24.133007442442874 313.44873634909726 0.7878980772963681
24.13823499739629 315.4859079745879 0.7930609950046935
24.143462552349703 314.5951667772018 0.794947823454665
24.148690107303118 313.5411950563168 0.7968682630017153
24.153917662256532 314.99518566339015 0.8023637003705362
24.159145217209947 316.89704467408154 0.8073143991491576
24.16437277216336 316.30779107777846 0.8088070164643395
24.169600327116775 316.8940677656826 0.812031286643324
24.17482788207019 317.34139316255835 0.8154480645167218
24.180055437023604 320.09161756212546 0.8217175426014693
24.18528299197702 316.3626314648688 0.8197959629938991
24.190510546930433 312.18710305192667 0.8178778518721882
24.195738101883848 306.8247771251083 0.8138603983919428
24.200965656837262 306.43033361164686 0.8156768634491044
24.206193211790676 308.55400934381373 0.8214060211449231
24.21142076674409 311.37033952652234 0.8281361300073732
24.216648321697505 311.22191810044467 0.8301655705901464
24.22187587665092 308.3583388392295 0.8280140472043118
24.227103431604334 304.1712007616842 0.8246950823561362
24.23233098655775 298.65202406081306 0.8204634239353897
24.237558541511163 296.59025092927817 0.8205818699955032
24.242786096464577 300.37733586467704 0.8286010550877604
24.248013651417992 307.42557505378346 0.8400134384111824
24.253241206371406 306.71725173738696 0.841106751701768
24.25846876132482 300.3849930461007 0.8348320734226845
24.263696316278235 295.3247181447788 0.8295306471977045
24.26892387123165 295.92784309332 0.8319672090795397
24.274151426185064 300.1184719285065 0.8384214981824858
24.27937898113848 303.01879851367306 0.8450474355831258
24.284606536091893 304.5965733528255 0.8518961811450233
24.289834091045307 304.43568979147676 0.8550674348574723
24.29506164599872 300.8214002602636 0.8522406788505228
24.300289200952136 300.7258153022962 0.8515439015197739
24.30551675590555 300.0877750061644 0.8537483725019532
24.310744310858965 299.83305009113684 0.8564702217414742
24.31597186581238 301.11187157300424 0.8620659865450633
24.321199420765794 299.8899003894041 0.8627460840002276
24.326426975719208 299.1617649042949 0.8624243535547657
24.331654530672623 297.1566338473412 0.8601240264151749
24.336882085626037 297.2080739065676 0.8597373441941613
24.34210964057945 299.4853863559676 0.8646848632749731
24.347337195532866 298.6914815611702 0.8654594621540272
24.35256475048628 296.4473104069349 0.8648276092767933
24.357792305439695 292.817849600519 0.8622388223426247
24.36301986039311 289.99652978406453 0.8623654907517007
24.368247415346524 291.93646764517115 0.8688756796134512
24.373474970299938 297.38699952171885 0.8795311306980399
24.378702525253352 300.45961786925307 0.8851294773514039
24.383930080206767 302.21756512812203 0.8883403963841012
24.38915763516018 301.37773960266395 0.8881478845154862
24.394385190113596 301.8107895658062 0.8901955715907521
24.39961274506701 301.10093871973027 0.8924579245505851
24.404840300020425 302.11798308346636 0.896595257066105
24.41006785497384 304.12802979184687 0.9015598165351555
24.415295409927253 301.5149318646008 0.898227471314535
24.420522964880668 296.6424720239446 0.8926436035516581
24.425750519834082 294.10435374916307 0.8923710149077219
24.430978074787497 297.38000703446977 0.9006753773429971
24.43620562974091 302.85257633347874 0.9108532518935281
24.441433184694326 306.7775334871901 0.9187918326814576
24.44666073964774 309.8691705295425 0.9259647514214118
24.451888294601154 312.691352729865 0.9329039447807826
24.45711584955457 311.6702526023994 0.9328933078280929
24.462343404507983 308.4911994894135 0.9299121071598153
24.467570959461398 306.17405786547323 0.9290199288271981
24.472798514414812 305.2723644880478 0.9311222109326877
24.478026069368227 299.78461080799593 0.9253086209470742
24.48325362432164 298.043892992014 0.9240216623695156
24.488481179275055 298.16140697837443 0.9260373768780181
24.49370873422847 302.7576390490313 0.9342057314157659
24.498936289181884 304.2965097461335 0.9391523761733872
24.5041638441353 302.6638499306155 0.9382690226594188
24.509391399088713 304.7106210273779 0.9437738486801428
24.514618954042128 305.1050634928661 0.9470779407872464
24.519846508995542 307.80545857694807 0.9554813335535953
24.525074063948956 308.57473545607365 0.9598086789745062
24.53030161890237 306.55265513759616 0.9586499030009664
24.535529173855785 308.09087941476537 0.9629520284097811
24.5407567288092 308.36018842501613 0.9653164754423993
24.545984283762614 309.3668869029541 0.9699906088824205
24.55121183871603 308.2455424274342 0.9692305310679956
24.556439393669443 308.59228993558145 0.9731837296023568
24.561666948622857 311.6276791745052 0.981098597967781
24.566894503576272 311.872834519109 0.9843846231004968
24.572122058529686 312.08791438530005 0.9859527097821374
24.5773496134831 311.38761507395435 0.9862170481644356
24.582577168436515 306.7755070405572 0.981579218709921
24.58780472338993 308.53868174701665 0.9869409378745485
24.593032278343344 311.96908615543373 0.9942664672621315
24.59825983329676 316.43540629104353 1.002460702623144
24.603487388250173 311.4045580005196 0.9967793125232324
24.608714943203587 305.2416763702166 0.9911252951046488
24.613942498157 306.1378577198496 0.9952962904883066
24.619170053110416 307.66878322372446 1.0000311110315037
24.62439760806383 304.93767525714736 0.9954236775143838
24.629625163017245 300.5963759725643 0.9903583862633889
24.63485271797066 302.0442743889001 0.9955317830452977
24.640080272924074 302.804570946992 1.0016641114214333
24.645307827877488 300.56539325517923 1.002265043879208
24.650535382830903 299.16577962370513 1.00260504878257
24.655762937784317 299.2952399447857 1.0038854681380651
24.66099049273773 302.91917426198984 1.0113033453220284
24.666218047691146 304.2725499269375 1.0171249854905684
24.67144560264456 302.54551505617616 1.0182520047197074
24.676673157597975 302.92133664232193 1.0215519235475818
24.68190071255139 300.8862875731297 1.0192001381100182
24.687128267504804 300.136991672667 1.0192263000559036
24.692355822458218 297.2416992860222 1.0166057401831818
24.697583377411632 295.8260557408202 1.0176993935209602
24.702810932365047 298.7990286029735 1.0279241142212714
24.70803848731846 300.5445127587899 1.0341127878171037
24.713266042271876 299.80288254486544 1.035916751295747
24.71849359722529 298.36011951303857 1.0336627418083046
24.723721152178705 296.67939626190497 1.0335898649829238
24.72894870713212 299.5443099576404 1.0411866500300426
24.734176262085533 296.77965034593655 1.0390301759671137
24.739403817038948 301.9391478277263 1.0501819625575304
24.744631371992362 303.2476116905207 1.054780318954621
24.749858926945777 308.3769709815215 1.0664025734716012
24.75508648189919 304.64129531300944 1.0629411463856284
24.760314036852606 304.4292288629296 1.06563293106597
24.76554159180602 302.7257730333441 1.0637706779671647
24.770769146759434 303.5140072372969 1.067615634514502
24.77599670171285 301.44655902083366 1.0673374227631833
24.781224256666263 298.4637098894856 1.0668354063604928
24.786451811619678 299.9097577278538 1.0724851442843024
24.791679366573092 298.8485322543771 1.0717261700850873
24.796906921526507 298.65131111654165 1.0711070720857
24.80213447647992 296.1536021734178 1.0704346592086518
24.807362031433335 296.4204507304591 1.0730743556919853
24.81258958638675 298.5623291246408 1.082292995908933
24.817817141340164 299.3640937371908 1.0859606926801235
24.82304469629358 300.85126665394995 1.0922695637212332
24.828272251246993 298.97260930157137 1.0895957143884427
24.833499806200408 300.05350741956585 1.0955815825168083
24.838727361153822 300.3395832812805 1.0989798260612706
24.843954916107236 300.320719572003 1.10306618782293
24.84918247106065 300.4367091046968 1.1048004026307103
24.854410026014065 299.11503693202354 1.1049871822006725
24.85963758096748 301.24228101121537 1.110327764184744
24.864865135920894 303.0316666346268 1.118150027678069
24.87009269087431 303.3501035689417 1.122949163832573
24.875320245827723 302.52256323632406 1.1249416508612573
24.880547800781137 303.34934051549203 1.1287799342813463
24.885775355734552 303.73941068211894 1.131445939217291
24.891002910687966 306.36334074793695 1.1397045332565716
24.89623046564138 306.10219651424075 1.1427800017875447
24.901458020594795 302.2862084832198 1.1379290920837855
24.90668557554821 300.6660037459974 1.1375214121522337
24.911913130501624 298.7268862461859 1.1370710212575657
24.91714068545504 301.56862300502274 1.146250144612889
24.922368240408453 303.1205239428262 1.1535590556121333
24.927595795361867 306.2279229795822 1.162992554806221
24.93282335031528 310.34538963359677 1.1738191947836225
24.938050905268696 310.42865238737943 1.1765001881400659
24.94327846022211 309.32532023949835 1.1789355820530716
24.948506015175525 302.8212305819408 1.1707559001452563
24.95373357012894 301.3375643143317 1.173233357970399
24.958961125082354 300.5621234778051 1.174792254736494
24.964188680035768 305.4702888476203 1.1858166611093273
24.969416234989183 306.8840708876935 1.1890010038700662
24.974643789942597 307.74005811162726 1.1928164138874746
24.97987134489601 308.3693821850654 1.1966962755307862
24.985098899849426 305.1374247842413 1.1955955762066233
24.99032645480284 305.7778550057752 1.2000687680564541
24.995554009756255 304.2946756697118 1.2004446370726665
25.00078156470967 309.2865150840933 1.2137288973244518
25.006009119663084 308.7763200860048 1.2170884461720735
25.011236674616498 306.5405873625803 1.2160398873675335
25.016464229569912 302.58616580810934 1.2103491469312604
25.021691784523327 303.5605053464399 1.2150288037821468
25.02691933947674 307.5125303791625 1.225581985197598
25.032146894430156 309.1148682675877 1.2317121376612141
25.03737444938357 309.0119630738207 1.2351238450668884
25.042602004336985 307.06116146631047 1.2365669739623855
25.0478295592904 313.14546747425214 1.255295988157822
25.053057114243813 319.81262579340284 1.2730691322599221
25.058284669197228 320.81093244010395 1.2794083715056668
25.063512224150642 318.99464675950674 1.2782407614939633
25.068739779104057 315.5509441365198 1.2738527553939787
25.07396733405747 317.768994032779 1.2824930734882567
25.079194889010886 317.522429707993 1.2870875652882205
25.0844224439643 312.02085965111667 1.279854000682962
25.089649998917714 310.20271914317095 1.2801443028473198
25.09487755387113 310.0531055273271 1.281794176609412
25.100105108824543 314.60251706535246 1.2943568429632648
25.105332663777958 312.9416955085284 1.2973243849698897
25.110560218731372 314.3533391465248 1.3063621421789162
25.115787773684787 311.1368234169245 1.306005998124961
25.1210153286382 308.4547149955842 1.3039398052548317
25.126242883591615 306.29140773734315 1.3035079461392463
25.13147043854503 306.3741677661018 1.3083759920993576
25.136697993498444 307.60921738233094 1.3127968846878175
25.14192554845186 310.6929266867018 1.3201468275879644
25.147153103405273 312.3027041230576 1.3271229851382116
25.152380658358688 316.2803948480376 1.3408138304961654
25.157608213312102 316.6428548349187 1.3473092824284905
25.162835768265516 318.36990584760554 1.355535298361664
25.16806332321893 320.9849800382578 1.3636809991128995
25.173290878172345 320.85466988065264 1.3686313797837835
25.17851843312576 317.02672921243175 1.365986159037539
25.183745988079174 313.5519858401457 1.3643827898964846
25.18897354303259 315.4242847171161 1.375829594066962
25.194201097986003 320.1676083355402 1.3889579137062007
25.199428652939417 325.0182984242329 1.4022503102301003
25.204656207892832 320.87248191032376 1.3955260644893657
25.209883762846246 326.1350490805281 1.4129197622081147
25.21511131779966 320.4809994486483 1.407358008268578
25.220338872753075 319.91522785957494 1.4134421497860663
25.22556642770649 315.3374921966012 1.4112807948124069
25.230793982659904 316.11062918609554 1.4215787228728478
25.23602153761332 326.50662819195736 1.4483089500795745
25.241249092566733 325.94848280890807 1.4496658529207065
25.246476647520147 331.0878445711802 1.4611584854246287
25.25170420247356 329.3336891754253 1.4611878870337334
25.256931757426976 334.6572166388095 1.4777570618266804
25.26215931238039 329.41180606059356 1.4708765049949029
25.267386867333805 324.24654477229035 1.4628944808816307
25.27261442228722 317.68553766328733 1.452895856408943
25.277841977240634 324.142121382552 1.473230044447291
25.283069532194048 330.4838773177136 1.4925954061622693
25.288297087147463 334.6545206250144 1.5076913016434874
25.293524642100877 334.4296808096653 1.5115629894355043
25.29875219705429 336.71707196630314 1.5244856556536817
25.303979752007706 331.4998882694639 1.5169343554286392
25.30920730696112 326.0093683216121 1.5107771046047314
25.314434861914535 318.539752116485 1.5021097031900421
25.31966241686795 317.0238886545435 1.5083384525912655
25.324889971821364 318.2329392817464 1.5207737516161186
25.330117526774778 318.4148577540228 1.5260639533568627
25.335345081728192 315.81840563167543 1.5228259473002956
25.340572636681607 321.77997619069566 1.5393264545433496
25.34580019163502 321.52359960428515 1.5416551793395565
25.351027746588436 322.3476888119934 1.5516505898922204
25.35625530154185 316.0130898629046 1.5426895596428865
25.361482856495265 315.04346733358926 1.547005168861312
25.36671041144868 318.26751989598364 1.559646443273273
25.371937966402093 320.0643441248218 1.5686701813114945
25.377165521355508 318.6959772375715 1.573326233318254
25.382393076308922 318.5664479367087 1.5817088960288805
25.387620631262337 323.87456585830324 1.604875960730744
25.39284818621575 323.90412331875103 1.6108260087944077
25.398075741169166 319.6823422437089 1.6073688708167282
25.40330329612258 309.5206464874334 1.5883448918602538
25.408530851075994 311.06923955636404 1.6002694553755201
25.41375840602941 318.4157125637578 1.6278591177475614
25.418985960982823 321.8707383365692 1.6392443793197458
25.424213515936238 324.96149608931967 1.6556087531319599
25.429441070889652 322.71887886808105 1.6522392898190665
25.434668625843067 325.6037741972329 1.6683567278460354
25.43989618079648 321.25110520766947 1.66161134816217
25.445123735749895 320.10130052249093 1.669177175307454
25.45035129070331 322.7141395398102 1.6856165464629849
25.455578845656724 328.6251178722119 1.7113642535798348
25.46080640061014 331.8420737842606 1.7282616101364328
25.466033955563553 330.63716305652514 1.7297101518885374
25.471261510516968 328.52329208559246 1.7321051916036105
25.476489065470382 331.39990824500154 1.7440075126908223
25.481716620423796 329.4400020245441 1.7515542352661628
25.48694417537721 325.72145141403684 1.7490204132033869
25.492171730330625 319.0837411499197 1.743863059794264
25.49739928528404 312.23422680737906 1.7312141569176729
25.502626840237454 315.6766443668305 1.749600492946627
25.50785439519087 316.9913803593987 1.762514428915584
25.513081950144283 318.6069407524807 1.7786485631646187
25.518309505097697 315.50944426288083 1.782394200777017
25.523537060051112 314.10537314705687 1.7847565019057212
25.528764615004526 320.5402630473944 1.8109091442379612
25.53399216995794 323.11778142134 1.8239069795341143
25.539219724911355 324.3499382159673 1.839137940342267
25.54444727986477 328.4614232614821 1.858074419675433
25.549674834818184 330.3357485664306 1.8778128389724493
25.5549023897716 332.80079771637406 1.8946558397490054
25.560129944725013 327.91827338837925 1.8945002605834298
25.565357499678427 339.745858310869 1.9371256005797282
25.57058505463184 345.34568074091527 1.9657855303159968
25.575812609585256 352.6032988503128 1.9965587165528962
25.58104016453867 343.0776480331084 1.9813225050235397
25.586267719492085 339.27073471433937 1.984411493181202
25.5914952744455 337.2376615111213 1.987570660157154
25.596722829398914 337.28573712894126 2.00318456263418
25.601950384352328 338.2632563475516 2.0132545183285977
25.607177939305743 336.1341603407663 2.0206371026214436
25.612405494259157 331.87492427978407 2.017542988410391
25.61763304921257 328.5836035433132 2.020040573129195
25.622860604165986 323.2022024051239 2.014136574649615
25.6280881591194 321.6924786765662 2.020019560133648
25.633315714072815 321.1397874466185 2.030479846012369
25.63854326902623 320.6126721987608 2.0434370393941874
25.643770823979644 322.48128148640865 2.0672848643953774
25.648998378933058 326.4987457030567 2.0953861691526483
25.654225933886472 334.57631286279644 2.1431399897877115
25.659453488839887 335.9320115667105 2.1552004355962913
25.6646810437933 339.553998092902 2.183478092432202
25.669908598746716 335.5325555721647 2.17622127522421
25.67513615370013 333.1293460875339 2.187321286027956
25.680363708653545 325.9160773369613 2.1761895714519657
25.68559126360696 334.2459943260245 2.2223606760133627
25.690818818560373 339.34867024084946 2.2598128714857295
25.696046373513788 346.64299011759357 2.301728517272479
25.701273928467202 341.6526036131909 2.3074676686354634
25.706501483420617 338.15349587422526 2.310755554865795
25.71172903837403 339.4264007718427 2.338930706552266
25.716956593327446 338.4430747329728 2.3479111650256512
25.72218414828086 331.44398777009343 2.3448543320757067
25.727411703234274 327.0173038736678 2.344061086077281
25.73263925818769 327.4173170952718 2.3700888693425313
25.737866813141103 332.7663061611419 2.411343176032085
25.743094368094518 335.5165103563506 2.4404428048744036
25.748321923047932 326.7624909476024 2.435180796692307
25.753549478001347 326.6330298901537 2.4583436229554647
25.75877703295476 327.00577906900526 2.4843004552917622
25.764004587908175 329.2700800105461 2.513273019674094
25.76923214286159 327.7059790795776 2.5257144565048395
25.774459697815004 317.0942120363305 2.5022425661125896
25.77968725276842 330.0020449421657 2.581746704766219
25.784914807721833 332.2831188377579 2.615468749882139
25.790142362675248 346.72058290870746 2.704988985021657
25.795369917628662 341.2692992434366 2.702623600470132
25.800597472582076 348.335073169716 2.7593661083450294
25.80582502753549 338.7233277911637 2.752054057428372
25.811052582488905 343.7285990948656 2.821033824760407
25.81628013744232 341.9275238916163 2.843927366817983
25.821507692395734 350.2604834253866 2.909726150995219
25.82673524734915 347.4515197491437 2.915899820567231
25.831962802302563 340.1523959667233 2.916647030025515
25.837190357255977 332.85705796032414 2.92673661333491
25.84241791220939 328.5498882643533 2.9384702740674626
25.847645467162806 334.8859263363289 3.0131252436392564
25.85287302211622 339.8669036024611 3.081693810284284
25.858100577069635 336.52334776381923 3.1189934850180907
25.86332813202305 317.67399604864835 3.078275141933176
25.868555686976464 314.1476355546851 3.1009858282505647
25.87378324192988 323.0945232422855 3.1842636755352856
25.879010796883293 333.0576289265458 3.271111137108952
25.884238351836707 336.64296305708484 3.340863496614899
25.88946590679012 334.7655766905133 3.3852848847349764
25.894693461743536 353.7744219227214 3.5450284558465723
25.89992101669695 351.55318496869774 3.591493404212801
25.905148571650365 343.26667979862225 3.6420549372217463
25.91037612660378 334.2383346846348 3.652351941708192
25.915603681557194 325.91582959149 3.688569460410299
25.920831236510608 335.56952805506154 3.7834501249756083
25.926058791464023 325.11142663288933 3.813971763154564
25.931286346417437 330.1382106684113 3.9170830643078283
25.93651390137085 335.0753219210491 4.0496986651435165
25.941741456324266 338.31692372856827 4.160281310457126
25.94696901127768 336.9118769165229 4.260508084438689
25.952196566231095 330.8092172547962 4.343355704617469
25.95742412118451 331.6987308277674 4.501525184910704
25.962651676137924 325.5491985137093 4.568003530273656
25.967879231091338 337.8441229162471 4.73178778252396
25.973106786044752 337.20636235566803 4.757007174755137
25.978334340998167 346.3628960932855 4.94177926931052
25.98356189595158 339.6706312692061 4.996297306578048
25.988789450904996 342.0912214843543 5.087202738997623
25.99401700585841 347.38355987798 5.21008493511515
25.999244560811825 329.0270120611688 5.173411518628953
26.00447211576524 320.86844735673225 5.248095668104773
26.009699670718653 307.43451624045446 5.208677973526874
26.014927225672068 326.8073854783702 5.44076512473895
26.020154780625482 328.9098441550804 5.554605719761096
26.025382335578897 338.589241876545 5.871137224049509
26.03060989053231 329.9171220182236 5.93451382031227
26.035837445485726 333.7007348144567 6.130462028293726
26.04106500043914 351.10280981469833 6.373785515330938
26.046292555392554 356.1752507531725 6.559861278357119
26.05152011034597 323.0329321718832 6.460515010804548
26.056747665299383 269.5498770577489 6.052385149557555
26.061975220252798 270.1723650906511 6.317982339215714
26.067202775206212 308.00756037623347 6.915128166061601
26.072430330159627 329.24647121437465 7.535348747613704
26.07765788511304 313.94958758563973 7.574251795800158
26.082885440066455 298.6240860001728 7.988762743128944
26.08811299501987 310.73158981846115 8.614306772118148
26.093340549973284 284.0621949846464 8.820797810485542
26.0985681049267 283.0359258254083 9.157740643824544
26.103795659880113 257.56280873351784 9.182452671516018
26.109023214833528 266.01842642795003 10.169824820994428
26.114250769786942 245.01572662736865 10.693573614789884
26.119478324740356 249.78304568165433 12.464507618168387
26.12470587969377 289.9446081879971 15.342394300087053
26.129933434647185 319.3407327091877 22.25809837603031
26.1351609896006 270.4849511031737 28.97776362398643
